# Supplementary material for: Design of Antigen-Targeting Fluorogenic Probes Utilizing Intramolecular Addition Reaction of Protein-Dye Hybrids
Source: J Am Chem Soc. 2025 Jul 23;147(34):30684–93. doi: 10.1021/jacs.5c04193 (PMC12396215; doi:10.1021/jacs.5c04193)
Supplement: Supplementary file 2 [file ja5c04193_si_002.zip]

Archive with 19 entries (19 files):
- Data S1-S18/Data S1 151_OFF.pdb
- Data S1-S18/Data S10 152_ON_with_GFP.pdb
- Data S1-S18/Data S11 153_OFF_with_GFP.pdb
- Data S1-S18/Data S12 153_ON_with_GFP.pdb
- Data S1-S18/Data S13 Sequence of pRK393.gb
- Data S1-S18/Data S14 Sequence of pMN37.gb
- Data S1-S18/Data S15 Sequence of pMN43.gb
- Data S1-S18/Data S16 Sequence of pMN50.gb
- Data S1-S18/Data S17 Sequence of pMN211.gb
- Data S1-S18/Data S18 Sequence of pMN227.gb
- Data S1-S18/Data S2 151_ON.pdb
- Data S1-S18/Data S3 152_OFF.pdb
- Data S1-S18/Data S4 152_ON.pdb
- Data S1-S18/Data S5 153_OFF.pdb
- Data S1-S18/Data S6 153_ON.pdb
- Data S1-S18/Data S7 151_OFF_with_GFP.pdb
- Data S1-S18/Data S8 151_ON_with_GFP.pdb
- Data S1-S18/Data S9 152_OFF_with_GFP.pdb
- Data S1-S18/Description of Data S1-S18.docx
