# Supplementary material for: Design of Antigen-Targeting Fluorogenic Probes Utilizing Intramolecular Addition Reaction of Protein-Dye Hybrids
Source: J Am Chem Soc. 2025 Jul 23;147(34):30684–93. doi: 10.1021/jacs.5c04193 (PMC12396215; doi:10.1021/jacs.5c04193)
Supplement: Supplementary file 2 [file ja5c04193_si_002.zip › Data S1-S18/Data S1 151_OFF.pdb]

TITLE      ONIOM_DARPin_withWater_A_151_close_SP
ATOM      1  N   MET A   1     -29.286   9.258  -6.339  0.00  0.00           N  
ATOM      2  CA  MET A   1     -28.523   9.443  -5.093  0.00  0.00           C  
ATOM      3  CB  MET A   1     -27.241  10.280  -5.198  0.00  0.00           C  
ATOM      4  CG  MET A   1     -26.257   9.805  -6.262  0.00  0.00           C  
ATOM      5  SD  MET A   1     -26.841   9.932  -7.993  0.00  0.00           S  
ATOM      6  CE  MET A   1     -25.173   9.876  -8.623  0.00  0.00           C  
ATOM      7  C   MET A   1     -29.456   9.769  -3.925  0.00  0.00           C  
ATOM      8  O   MET A   1     -30.453  10.476  -4.095  0.00  0.00           O  
ATOM      9  H   MET A   1     -29.389   8.282  -6.528  0.00  0.00           H  
ATOM     10  HA  MET A   1     -28.056   8.579  -4.886  0.00  0.00           H  
ATOM     11 HB2  MET A   1     -27.493  11.237  -5.404  0.00  0.00           H  
ATOM     12 HB3  MET A   1     -26.771  10.270  -4.303  0.00  0.00           H  
ATOM     13 HG2  MET A   1     -25.373  10.332  -6.147  0.00  0.00           H  
ATOM     14 HG3  MET A   1     -25.993   8.825  -6.049  0.00  0.00           H  
ATOM     15 HE1  MET A   1     -24.526   9.778  -7.864  0.00  0.00           H  
ATOM     16 HE2  MET A   1     -25.071   9.097  -9.245  0.00  0.00           H  
ATOM     17 HE3  MET A   1     -24.969  10.722  -9.121  0.00  0.00           H  
ATOM     18  H2  MET A   1     -30.190   9.673  -6.244  0.00  0.00           H  
ATOM     19  H3  MET A   1     -28.801   9.694  -7.097  0.00  0.00           H  
ATOM     20  N   ASN A   2     -29.166   9.175  -2.778  0.00  0.00           N  
ATOM     21  CA  ASN A   2     -30.172   9.117  -1.714  0.00  0.00           C  
ATOM     22  CB  ASN A   2     -29.942   7.789  -0.983  0.00  0.00           C  
ATOM     23  CG  ASN A   2     -31.056   6.802  -1.353  0.00  0.00           C  
ATOM     24  C   ASN A   2     -30.275  10.284  -0.727  0.00  0.00           C  
ATOM     25  O   ASN A   2     -29.437  10.398   0.169  0.00  0.00           O  
ATOM     26  H   ASN A   2     -28.224   8.777  -2.701  0.00  0.00           H  
ATOM     27  HA  ASN A   2     -31.093   9.048  -2.183  0.00  0.00           H  
ATOM     28 HB2  ASN A   2     -29.084   7.412  -1.272  0.00  0.00           H  
ATOM     29 HB3  ASN A   2     -29.978   7.950  -0.016  0.00  0.00           H  
ATOM     30 OD1  ASN A   2     -32.097   6.824  -0.701  0.00  0.00           O  
ATOM     31 ND2  ASN A   2     -30.875   6.206  -2.529  0.00  0.00           N  
ATOM     32 HD22 ASN A   2     -30.084   6.389  -3.097  0.00  0.00           H  
ATOM     33 HD21 ASN A   2     -31.568   5.542  -2.854  0.00  0.00           H  
ATOM     34  N   HIS A   3     -31.141  11.180  -1.185  0.00  0.00           N  
ATOM     35  CA  HIS A   3     -31.442  12.435  -0.480  0.00  0.00           C  
ATOM     36  CB  HIS A   3     -31.878  13.489  -1.511  0.00  0.00           C  
ATOM     37  CG  HIS A   3     -33.017  12.947  -2.371  0.00  0.00           C  
ATOM     38  C   HIS A   3     -32.476  12.297   0.636  0.00  0.00           C  
ATOM     39  O   HIS A   3     -33.195  11.301   0.648  0.00  0.00           O  
ATOM     40  H   HIS A   3     -31.595  10.921  -2.091  0.00  0.00           H  
ATOM     41  HA  HIS A   3     -30.576  12.779  -0.069  0.00  0.00           H  
ATOM     42 HB2  HIS A   3     -32.205  14.294  -1.043  0.00  0.00           H  
ATOM     43 HB3  HIS A   3     -31.119  13.700  -2.107  0.00  0.00           H  
ATOM     44 ND1  HIS A   3     -34.300  12.906  -2.041  0.00  0.00           N  
ATOM     45 CD2  HIS A   3     -32.959  12.578  -3.652  0.00  0.00           C  
ATOM     46 CE1  HIS A   3     -35.040  12.552  -3.086  0.00  0.00           C  
ATOM     47 NE2  HIS A   3     -34.196  12.343  -4.088  0.00  0.00           N  
ATOM     48 HD2  HIS A   3     -32.104  12.493  -4.198  0.00  0.00           H  
ATOM     49 HE1  HIS A   3     -36.016  12.462  -3.112  0.00  0.00           H  
ATOM     50 HE2  HIS A   3     -34.469  12.056  -5.012  0.00  0.00           H  
ATOM     51  N   LYS A   4     -32.688  13.355   1.426  0.00  0.00           N  
ATOM     52  CA  LYS A   4     -33.610  13.587   2.543  0.00  0.00           C  
ATOM     53  CB  LYS A   4     -33.576  15.048   2.983  0.00  0.00           C  
ATOM     54  CG  LYS A   4     -33.842  15.005   4.491  0.00  0.00           C  
ATOM     55  CD  LYS A   4     -34.115  16.429   4.984  0.00  0.00           C  
ATOM     56  CE  LYS A   4     -33.942  16.905   6.431  0.00  0.00           C  
ATOM     57  NZ  LYS A   4     -32.574  17.251   6.829  0.00  0.00           N  
ATOM     58  C   LYS A   4     -35.044  13.087   2.351  0.00  0.00           C  
ATOM     59  O   LYS A   4     -35.525  12.320   3.183  0.00  0.00           O  
ATOM     60  H   LYS A   4     -32.004  14.181   1.126  0.00  0.00           H  
ATOM     61  HA  LYS A   4     -33.222  13.133   3.380  0.00  0.00           H  
ATOM     62 HB2  LYS A   4     -32.694  15.397   2.839  0.00  0.00           H  
ATOM     63 HB3  LYS A   4     -34.297  15.518   2.558  0.00  0.00           H  
ATOM     64 HG2  LYS A   4     -34.639  14.448   4.663  0.00  0.00           H  
ATOM     65 HG3  LYS A   4     -33.044  14.653   4.952  0.00  0.00           H  
ATOM     66 HD2  LYS A   4     -33.551  17.081   4.379  0.00  0.00           H  
ATOM     67 HD3  LYS A   4     -35.100  16.674   4.699  0.00  0.00           H  
ATOM     68 HE2  LYS A   4     -34.551  17.714   6.569  0.00  0.00           H  
ATOM     69 HE3  LYS A   4     -34.301  16.173   7.047  0.00  0.00           H  
ATOM     70 HZ1  LYS A   4     -31.976  17.264   6.024  0.00  0.00           H  
ATOM     71 HZ2  LYS A   4     -32.560  18.157   7.260  0.00  0.00           H  
ATOM     72 HZ3  LYS A   4     -32.226  16.574   7.483  0.00  0.00           H  
ATOM     73  N   VAL A   5     -35.637  13.448   1.209  0.00  0.00           N  
ATOM     74  CA  VAL A   5     -36.891  12.864   0.728  0.00  0.00           C  
ATOM     75  CB  VAL A   5     -37.554  13.589  -0.451  0.00  0.00           C  
ATOM     76 CG1  VAL A   5     -39.046  13.337  -0.653  0.00  0.00           C  
ATOM     77 CG2  VAL A   5     -37.303  15.098  -0.537  0.00  0.00           C  
ATOM     78  C   VAL A   5     -36.765  11.397   0.344  0.00  0.00           C  
ATOM     79  O   VAL A   5     -37.534  10.617   0.906  0.00  0.00           O  
ATOM     80  H   VAL A   5     -35.121  14.195   0.681  0.00  0.00           H  
ATOM     81  HA  VAL A   5     -37.574  12.934   1.477  0.00  0.00           H  
ATOM     82  HB  VAL A   5     -37.091  13.276  -1.304  0.00  0.00           H  
ATOM     83 HG11 VAL A   5     -39.348  13.789  -1.491  0.00  0.00           H  
ATOM     84 HG12 VAL A   5     -39.209  12.353  -0.726  0.00  0.00           H  
ATOM     85 HG13 VAL A   5     -39.553  13.703   0.126  0.00  0.00           H  
ATOM     86 HG21 VAL A   5     -36.359  15.286  -0.274  0.00  0.00           H  
ATOM     87 HG22 VAL A   5     -37.462  15.401  -1.475  0.00  0.00           H  
ATOM     88 HG23 VAL A   5     -37.929  15.567   0.083  0.00  0.00           H  
ATOM     89  N   HIS A   6     -35.818  10.939  -0.487  0.00  0.00           N  
ATOM     90  CA  HIS A   6     -35.576   9.531  -0.802  0.00  0.00           C  
ATOM     91  CB  HIS A   6     -34.601   9.442  -1.980  0.00  0.00           C  
ATOM     92  CG  HIS A   6     -35.076   8.416  -3.009  0.00  0.00           C  
ATOM     93  C   HIS A   6     -35.404   8.635   0.426  0.00  0.00           C  
ATOM     94  O   HIS A   6     -35.766   7.467   0.421  0.00  0.00           O  
ATOM     95  H   HIS A   6     -35.235  11.717  -0.915  0.00  0.00           H  
ATOM     96  HA  HIS A   6     -36.372   9.183  -1.334  0.00  0.00           H  
ATOM     97 HB2  HIS A   6     -34.544  10.321  -2.433  0.00  0.00           H  
ATOM     98 HB3  HIS A   6     -33.710   9.153  -1.654  0.00  0.00           H  
ATOM     99 ND1  HIS A   6     -36.306   8.058  -3.344  0.00  0.00           N  
ATOM    100 CD2  HIS A   6     -34.304   7.429  -3.464  0.00  0.00           C  
ATOM    101 CE1  HIS A   6     -36.299   6.880  -3.960  0.00  0.00           C  
ATOM    102 NE2  HIS A   6     -35.033   6.482  -4.058  0.00  0.00           N  
ATOM    103 HD2  HIS A   6     -33.276   7.408  -3.365  0.00  0.00           H  
ATOM    104 HE1  HIS A   6     -37.091   6.386  -4.287  0.00  0.00           H  
ATOM    105 HE2  HIS A   6     -34.722   5.649  -4.491  0.00  0.00           H  
ATOM    106  N   HIS A   7     -34.797   9.138   1.507  0.00  0.00           N  
ATOM    107  CA  HIS A   7     -34.596   8.439   2.783  0.00  0.00           C  
ATOM    108  CB  HIS A   7     -33.581   9.172   3.652  0.00  0.00           C  
ATOM    109  CG  HIS A   7     -32.189   8.852   3.082  0.00  0.00           C  
ATOM    110  C   HIS A   7     -35.890   8.114   3.538  0.00  0.00           C  
ATOM    111  O   HIS A   7     -35.994   7.027   4.100  0.00  0.00           O  
ATOM    112  H   HIS A   7     -34.454  10.135   1.360  0.00  0.00           H  
ATOM    113  HA  HIS A   7     -34.117   7.561   2.590  0.00  0.00           H  
ATOM    114 HB2  HIS A   7     -33.714  10.135   3.587  0.00  0.00           H  
ATOM    115 HB3  HIS A   7     -33.612   8.833   4.565  0.00  0.00           H  
ATOM    116 ND1  HIS A   7     -31.492   7.807   3.507  0.00  0.00           N  
ATOM    117 CD2  HIS A   7     -31.346   9.828   2.751  0.00  0.00           C  
ATOM    118 CE1  HIS A   7     -30.207   8.078   3.302  0.00  0.00           C  
ATOM    119 NE2  HIS A   7     -30.117   9.316   2.823  0.00  0.00           N  
ATOM    120 HD1  HIS A   7     -31.838   6.964   3.909  0.00  0.00           H  
ATOM    121 HD2  HIS A   7     -31.596  10.769   2.498  0.00  0.00           H  
ATOM    122 HE1  HIS A   7     -29.447   7.467   3.477  0.00  0.00           H  
ATOM    123  N   HIS A   8     -36.956   8.824   3.162  0.00  0.00           N  
ATOM    124  CA  HIS A   8     -38.278   8.595   3.762  0.00  0.00           C  
ATOM    125  CB  HIS A   8     -39.023   9.926   3.903  0.00  0.00           C  
ATOM    126  CG  HIS A   8     -40.526   9.722   4.141  0.00  0.00           C  
ATOM    127  C   HIS A   8     -39.063   7.458   3.100  0.00  0.00           C  
ATOM    128  O   HIS A   8     -39.361   6.548   3.869  0.00  0.00           O  
ATOM    129  H   HIS A   8     -36.776   9.532   2.430  0.00  0.00           H  
ATOM    130  HA  HIS A   8     -38.144   8.357   4.740  0.00  0.00           H  
ATOM    131 HB2  HIS A   8     -38.662  10.431   4.681  0.00  0.00           H  
ATOM    132 HB3  HIS A   8     -38.922  10.458   3.069  0.00  0.00           H  
ATOM    133 ND1  HIS A   8     -41.421   9.802   3.171  0.00  0.00           N  
ATOM    134 CD2  HIS A   8     -41.106   9.405   5.294  0.00  0.00           C  
ATOM    135 CE1  HIS A   8     -42.593   9.495   3.708  0.00  0.00           C  
ATOM    136 NE2  HIS A   8     -42.400   9.292   5.013  0.00  0.00           N  
ATOM    137 HD1  HIS A   8     -41.275  10.043   2.218  0.00  0.00           H  
ATOM    138 HD2  HIS A   8     -40.657   9.282   6.176  0.00  0.00           H  
ATOM    139 HE1  HIS A   8     -43.457   9.427   3.234  0.00  0.00           H  
ATOM    140  N   HIS A   9     -38.755   7.360   1.817  0.00  0.00           N  
ATOM    141  CA  HIS A   9     -39.205   6.258   0.952  0.00  0.00           C  
ATOM    142  CB  HIS A   9     -38.685   6.553  -0.459  0.00  0.00           C  
ATOM    143  CG  HIS A   9     -39.653   7.235  -1.415  0.00  0.00           C  
ATOM    144  C   HIS A   9     -38.636   4.942   1.480  0.00  0.00           C  
ATOM    145  O   HIS A   9     -39.469   4.109   1.836  0.00  0.00           O  
ATOM    146  H   HIS A   9     -38.153   8.143   1.457  0.00  0.00           H  
ATOM    147  HA  HIS A   9     -40.201   6.212   0.995  0.00  0.00           H  
ATOM    148 HB2  HIS A   9     -37.858   7.140  -0.393  0.00  0.00           H  
ATOM    149 HB3  HIS A   9     -38.394   5.681  -0.894  0.00  0.00           H  
ATOM    150 ND1  HIS A   9     -40.953   7.005  -1.626  0.00  0.00           N  
ATOM    151 CD2  HIS A   9     -39.380   8.260  -2.225  0.00  0.00           C  
ATOM    152 CE1  HIS A   9     -41.436   7.845  -2.538  0.00  0.00           C  
ATOM    153 NE2  HIS A   9     -40.434   8.598  -2.966  0.00  0.00           N  
ATOM    154 HD1  HIS A   9     -41.514   6.296  -1.166  0.00  0.00           H  
ATOM    155 HD2  HIS A   9     -38.456   8.729  -2.265  0.00  0.00           H  
ATOM    156 HE1  HIS A   9     -42.376   7.894  -2.842  0.00  0.00           H  
ATOM    157  N   HIS A  10     -37.324   4.832   1.715  0.00  0.00           N  
ATOM    158  CA  HIS A  10     -36.643   3.631   2.207  0.00  0.00           C  
ATOM    159  CB  HIS A  10     -35.163   4.009   2.114  0.00  0.00           C  
ATOM    160  CG  HIS A  10     -34.649   3.633   0.723  0.00  0.00           C  
ATOM    161  C   HIS A  10     -37.004   3.260   3.655  0.00  0.00           C  
ATOM    162  O   HIS A  10     -36.903   2.122   4.104  0.00  0.00           O  
ATOM    163  H   HIS A  10     -36.792   5.729   1.505  0.00  0.00           H  
ATOM    164  HA  HIS A  10     -36.905   2.850   1.611  0.00  0.00           H  
ATOM    165 HB2  HIS A  10     -35.059   4.978   2.223  0.00  0.00           H  
ATOM    166 HB3  HIS A  10     -34.647   3.498   2.774  0.00  0.00           H  
ATOM    167 ND1  HIS A  10     -34.032   2.475   0.475  0.00  0.00           N  
ATOM    168 CD2  HIS A  10     -34.520   4.406  -0.354  0.00  0.00           C  
ATOM    169 CE1  HIS A  10     -33.564   2.529  -0.776  0.00  0.00           C  
ATOM    170 NE2  HIS A  10     -33.888   3.707  -1.289  0.00  0.00           N  
ATOM    171 HD2  HIS A  10     -34.850   5.363  -0.434  0.00  0.00           H  
ATOM    172 HE1  HIS A  10     -33.060   1.809  -1.235  0.00  0.00           H  
ATOM    173 HE2  HIS A  10     -33.680   3.994  -2.230  0.00  0.00           H  
ATOM    174  N   HIS A  11     -37.293   4.262   4.473  0.00  0.00           N  
ATOM    175  CA  HIS A  11     -37.831   3.999   5.822  0.00  0.00           C  
ATOM    176  CB  HIS A  11     -37.393   5.095   6.791  0.00  0.00           C  
ATOM    177  CG  HIS A  11     -35.883   5.263   6.993  0.00  0.00           C  
ATOM    178  C   HIS A  11     -39.289   3.550   5.907  0.00  0.00           C  
ATOM    179  O   HIS A  11     -39.572   2.794   6.837  0.00  0.00           O  
ATOM    180  H   HIS A  11     -37.118   5.206   4.106  0.00  0.00           H  
ATOM    181  HA  HIS A  11     -37.247   3.267   6.250  0.00  0.00           H  
ATOM    182 HB2  HIS A  11     -37.753   5.988   6.474  0.00  0.00           H  
ATOM    183 HB3  HIS A  11     -37.797   4.916   7.705  0.00  0.00           H  
ATOM    184 ND1  HIS A  11     -35.348   6.475   6.923  0.00  0.00           N  
ATOM    185 CD2  HIS A  11     -34.896   4.371   6.914  0.00  0.00           C  
ATOM    186 CE1  HIS A  11     -34.035   6.306   6.756  0.00  0.00           C  
ATOM    187 NE2  HIS A  11     -33.739   5.008   6.843  0.00  0.00           N  
ATOM    188 HD1  HIS A  11     -35.805   7.353   6.981  0.00  0.00           H  
ATOM    189 HD2  HIS A  11     -35.028   3.356   6.910  0.00  0.00           H  
ATOM    190 HE1  HIS A  11     -33.376   7.036   6.590  0.00  0.00           H  
ATOM    191  N   ILE A  12     -40.093   4.090   5.007  0.00  0.00           N  
ATOM    192  CA  ILE A  12     -41.488   3.637   4.866  0.00  0.00           C  
ATOM    193  CB  ILE A  12     -42.546   4.679   4.496  0.00  0.00           C  
ATOM    194 CG1  ILE A  12     -42.200   5.501   3.250  0.00  0.00           C  
ATOM    195 CG2  ILE A  12     -42.876   5.508   5.739  0.00  0.00           C  
ATOM    196 CD1  ILE A  12     -43.473   6.096   2.651  0.00  0.00           C  
ATOM    197  C   ILE A  12     -41.837   2.478   3.926  0.00  0.00           C  
ATOM    198  O   ILE A  12     -42.845   1.854   4.233  0.00  0.00           O  
ATOM    199  H   ILE A  12     -39.678   4.834   4.425  0.00  0.00           H  
ATOM    200  HA  ILE A  12     -41.777   3.334   5.817  0.00  0.00           H  
ATOM    201  HB  ILE A  12     -43.411   4.193   4.310  0.00  0.00           H  
ATOM    202 HG12 ILE A  12     -41.597   6.230   3.507  0.00  0.00           H  
ATOM    203 HG13 ILE A  12     -41.788   4.907   2.586  0.00  0.00           H  
ATOM    204 HG21 ILE A  12     -43.663   6.090   5.548  0.00  0.00           H  
ATOM    205 HG22 ILE A  12     -43.088   4.896   6.497  0.00  0.00           H  
ATOM    206 HG23 ILE A  12     -42.090   6.075   5.975  0.00  0.00           H  
ATOM    207 HD11 ILE A  12     -43.905   6.685   3.329  0.00  0.00           H  
ATOM    208 HD12 ILE A  12     -43.233   6.628   1.843  0.00  0.00           H  
ATOM    209 HD13 ILE A  12     -44.090   5.356   2.401  0.00  0.00           H  
ATOM    210  N   GLU A  13     -41.148   2.428   2.789  0.00  0.00           N  
ATOM    211  CA  GLU A  13     -41.501   1.422   1.782  0.00  0.00           C  
ATOM    212  CB  GLU A  13     -42.100   2.067   0.528  0.00  0.00           C  
ATOM    213  CG  GLU A  13     -43.559   2.359   0.892  0.00  0.00           C  
ATOM    214  CD  GLU A  13     -44.311   2.855  -0.349  0.00  0.00           C  
ATOM    215 OE1  GLU A  13     -45.544   2.677  -0.191  0.00  0.00           O  
ATOM    216 OE2  GLU A  13     -43.750   3.485  -1.268  0.00  0.00           O  
ATOM    217  C   GLU A  13     -40.314   0.665   1.192  0.00  0.00           C  
ATOM    218  O   GLU A  13     -39.159   1.083   1.302  0.00  0.00           O  
ATOM    219  H   GLU A  13     -40.398   3.110   2.686  0.00  0.00           H  
ATOM    220  HA  GLU A  13     -42.154   0.751   2.194  0.00  0.00           H  
ATOM    221 HB2  GLU A  13     -41.665   2.897   0.387  0.00  0.00           H  
ATOM    222 HB3  GLU A  13     -42.099   1.423  -0.167  0.00  0.00           H  
ATOM    223 HG2  GLU A  13     -43.975   1.533   1.175  0.00  0.00           H  
ATOM    224 HG3  GLU A  13     -43.575   3.071   1.547  0.00  0.00           H  
ATOM    225  N   GLY A  14     -40.524  -0.531   0.650  0.00  0.00           N  
ATOM    226  CA  GLY A  14     -39.370  -1.160  -0.008  0.00  0.00           C  
ATOM    227  C   GLY A  14     -39.739  -2.505  -0.613  0.00  0.00           C  
ATOM    228  O   GLY A  14     -40.587  -3.246  -0.114  0.00  0.00           O  
ATOM    229  H   GLY A  14     -41.440  -0.923   0.722  0.00  0.00           H  
ATOM    230 HA2  GLY A  14     -39.029  -0.547  -0.732  0.00  0.00           H  
ATOM    231 HA3  GLY A  14     -38.633  -1.286   0.669  0.00  0.00           H  
ATOM    232  N   ARG A  15     -39.473  -2.445  -1.921  0.00  0.00           N  
ATOM    233  CA  ARG A  15     -39.610  -3.617  -2.796  0.00  0.00           C  
ATOM    234  CB  ARG A  15     -39.690  -3.281  -4.291  0.00  0.00           C  
ATOM    235  CG  ARG A  15     -40.954  -2.461  -4.541  0.00  0.00           C  
ATOM    236  CD  ARG A  15     -42.251  -3.198  -4.200  0.00  0.00           C  
ATOM    237  NE  ARG A  15     -43.401  -2.293  -4.250  0.00  0.00           N  
ATOM    238  CZ  ARG A  15     -44.694  -2.648  -4.241  0.00  0.00           C  
ATOM    239 NH1  ARG A  15     -45.046  -3.916  -4.039  0.00  0.00           N  
ATOM    240 NH2  ARG A  15     -45.666  -1.768  -3.953  0.00  0.00           N  
ATOM    241  C   ARG A  15     -38.454  -4.566  -2.537  0.00  0.00           C  
ATOM    242  O   ARG A  15     -37.322  -4.180  -2.224  0.00  0.00           O  
ATOM    243  H   ARG A  15     -39.166  -1.514  -2.260  0.00  0.00           H  
ATOM    244  HA  ARG A  15     -40.467  -4.080  -2.578  0.00  0.00           H  
ATOM    245 HB2  ARG A  15     -38.919  -2.737  -4.528  0.00  0.00           H  
ATOM    246 HB3  ARG A  15     -39.760  -4.111  -4.792  0.00  0.00           H  
ATOM    247 HG2  ARG A  15     -40.922  -1.623  -3.986  0.00  0.00           H  
ATOM    248 HG3  ARG A  15     -40.994  -2.201  -5.511  0.00  0.00           H  
ATOM    249 HD2  ARG A  15     -42.373  -3.924  -4.863  0.00  0.00           H  
ATOM    250 HD3  ARG A  15     -42.160  -3.567  -3.284  0.00  0.00           H  
ATOM    251  HE  ARG A  15     -43.204  -1.293  -4.297  0.00  0.00           H  
ATOM    252 HH11 ARG A  15     -44.354  -4.615  -3.872  0.00  0.00           H  
ATOM    253 HH12 ARG A  15     -46.017  -4.171  -4.054  0.00  0.00           H  
ATOM    254 HH21 ARG A  15     -45.388  -0.829  -3.722  0.00  0.00           H  
ATOM    255 HH22 ARG A  15     -46.610  -2.038  -3.967  0.00  0.00           H  
ATOM    256  N   HIS A  16     -38.576  -5.840  -2.903  0.00  0.00           N  
ATOM    257  CA  HIS A  16     -37.678  -6.917  -2.465  0.00  0.00           C  
ATOM    258  CB  HIS A  16     -38.390  -7.991  -1.642  0.00  0.00           C  
ATOM    259  CG  HIS A  16     -38.513  -7.577  -0.173  0.00  0.00           C  
ATOM    260  C   HIS A  16     -37.040  -7.576  -3.697  0.00  0.00           C  
ATOM    261  O   HIS A  16     -37.652  -7.534  -4.762  0.00  0.00           O  
ATOM    262  H   HIS A  16     -39.390  -6.018  -3.550  0.00  0.00           H  
ATOM    263  HA  HIS A  16     -36.950  -6.518  -1.913  0.00  0.00           H  
ATOM    264 HB2  HIS A  16     -39.308  -8.130  -1.994  0.00  0.00           H  
ATOM    265 HB3  HIS A  16     -37.871  -8.837  -1.674  0.00  0.00           H  
ATOM    266 ND1  HIS A  16     -37.828  -7.893   0.925  0.00  0.00           N  
ATOM    267 CD2  HIS A  16     -39.321  -6.595   0.237  0.00  0.00           C  
ATOM    268 CE1  HIS A  16     -38.260  -7.229   1.991  0.00  0.00           C  
ATOM    269 NE2  HIS A  16     -39.126  -6.330   1.524  0.00  0.00           N  
ATOM    270 HD1  HIS A  16     -37.054  -8.563   0.968  0.00  0.00           H  
ATOM    271 HD2  HIS A  16     -40.000  -6.116  -0.374  0.00  0.00           H  
ATOM    272 HE1  HIS A  16     -38.003  -7.369   2.920  0.00  0.00           H  
ATOM    273  N   ASN A  17     -35.942  -8.282  -3.438  0.00  0.00           N  
ATOM    274  CA  ASN A  17     -35.015  -8.982  -4.324  0.00  0.00           C  
ATOM    275  CB  ASN A  17     -33.781  -8.115  -4.603  0.00  0.00           C  
ATOM    276  CG  ASN A  17     -33.039  -8.330  -5.923  0.00  0.00           C  
ATOM    277  C   ASN A  17     -34.489 -10.290  -3.728  0.00  0.00           C  
ATOM    278  O   ASN A  17     -34.277 -10.357  -2.521  0.00  0.00           O  
ATOM    279  H   ASN A  17     -35.755  -8.303  -2.347  0.00  0.00           H  
ATOM    280  HA  ASN A  17     -35.530  -9.228  -5.161  0.00  0.00           H  
ATOM    281 HB2  ASN A  17     -34.067  -7.139  -4.562  0.00  0.00           H  
ATOM    282 HB3  ASN A  17     -33.117  -8.260  -3.845  0.00  0.00           H  
ATOM    283 OD1  ASN A  17     -32.770  -9.447  -6.367  0.00  0.00           O  
ATOM    284 ND2  ASN A  17     -32.754  -7.228  -6.605  0.00  0.00           N  
ATOM    285 HD22 ASN A  17     -33.012  -6.330  -6.252  0.00  0.00           H  
ATOM    286 HD21 ASN A  17     -32.272  -7.296  -7.483  0.00  0.00           H  
ATOM    287  N   GLY A  18     -34.172 -11.314  -4.512  0.00  0.00           N  
ATOM    288  CA  GLY A  18     -33.774 -12.681  -4.116  0.00  0.00           C  
ATOM    289  C   GLY A  18     -33.081 -13.341  -5.304  0.00  0.00           C  
ATOM    290  O   GLY A  18     -32.808 -12.802  -6.386  0.00  0.00           O  
ATOM    291  H   GLY A  18     -34.233 -11.054  -5.561  0.00  0.00           H  
ATOM    292 HA2  GLY A  18     -33.146 -12.629  -3.347  0.00  0.00           H  
ATOM    293 HA3  GLY A  18     -34.584 -13.201  -3.868  0.00  0.00           H  
ATOM    294  N   SER A  19     -32.494 -14.487  -4.986  0.00  0.00           N  
ATOM    295  CA  SER A  19     -31.575 -15.169  -5.908  0.00  0.00           C  
ATOM    296  CB  SER A  19     -32.303 -16.061  -6.912  0.00  0.00           C  
ATOM    297  OG  SER A  19     -31.284 -16.864  -7.503  0.00  0.00           O  
ATOM    298  C   SER A  19     -30.327 -14.412  -6.393  0.00  0.00           C  
ATOM    299  O   SER A  19     -30.304 -13.446  -7.146  0.00  0.00           O  
ATOM    300  H   SER A  19     -32.732 -14.858  -4.047  0.00  0.00           H  
ATOM    301  HA  SER A  19     -31.246 -16.028  -5.436  0.00  0.00           H  
ATOM    302 HB2  SER A  19     -32.928 -16.633  -6.438  0.00  0.00           H  
ATOM    303 HB3  SER A  19     -32.711 -15.505  -7.598  0.00  0.00           H  
ATOM    304  HG  SER A  19     -30.405 -16.402  -7.409  0.00  0.00           H  
ATOM    305  N   ASP A  20     -29.194 -15.018  -6.050  0.00  0.00           N  
ATOM    306  CA  ASP A  20     -27.851 -14.449  -6.284  0.00  0.00           C  
ATOM    307  CB  ASP A  20     -27.342 -14.806  -7.689  0.00  0.00           C  
ATOM    308  CG  ASP A  20     -26.094 -15.677  -7.580  0.00  0.00           C  
ATOM    309 OD1  ASP A  20     -26.305 -16.889  -7.373  0.00  0.00           O  
ATOM    310 OD2  ASP A  20     -25.018 -15.112  -7.877  0.00  0.00           O  
ATOM    311  C   ASP A  20     -27.616 -13.001  -5.878  0.00  0.00           C  
ATOM    312  O   ASP A  20     -26.887 -12.292  -6.567  0.00  0.00           O  
ATOM    313  H   ASP A  20     -29.329 -15.953  -5.590  0.00  0.00           H  
ATOM    314  HA  ASP A  20     -27.194 -15.025  -5.738  0.00  0.00           H  
ATOM    315 HB2  ASP A  20     -28.043 -15.313  -8.149  0.00  0.00           H  
ATOM    316 HB3  ASP A  20     -27.109 -13.974  -8.151  0.00  0.00           H  
ATOM    317  N   LEU A  21     -27.992 -12.722  -4.632  0.00  0.00           N  
ATOM    318  CA  LEU A  21     -28.053 -11.402  -3.992  0.00  0.00           C  
ATOM    319  CB  LEU A  21     -28.657 -11.466  -2.587  0.00  0.00           C  
ATOM    320  CG  LEU A  21     -30.134 -11.874  -2.614  0.00  0.00           C  
ATOM    321 CD1  LEU A  21     -30.694 -12.194  -1.224  0.00  0.00           C  
ATOM    322 CD2  LEU A  21     -30.970 -10.821  -3.341  0.00  0.00           C  
ATOM    323  C   LEU A  21     -26.670 -10.787  -3.797  0.00  0.00           C  
ATOM    324  O   LEU A  21     -26.572  -9.591  -4.045  0.00  0.00           O  
ATOM    325  H   LEU A  21     -28.271 -13.609  -4.086  0.00  0.00           H  
ATOM    326  HA  LEU A  21     -28.595 -10.788  -4.584  0.00  0.00           H  
ATOM    327 HB2  LEU A  21     -28.171 -12.146  -2.076  0.00  0.00           H  
ATOM    328 HB3  LEU A  21     -28.602 -10.575  -2.190  0.00  0.00           H  
ATOM    329  HG  LEU A  21     -30.237 -12.687  -3.204  0.00  0.00           H  
ATOM    330 HD11 LEU A  21     -30.611 -11.386  -0.643  0.00  0.00           H  
ATOM    331 HD12 LEU A  21     -31.655 -12.451  -1.307  0.00  0.00           H  
ATOM    332 HD13 LEU A  21     -30.176 -12.950  -0.826  0.00  0.00           H  
ATOM    333 HD21 LEU A  21     -30.641 -10.728  -4.281  0.00  0.00           H  
ATOM    334 HD22 LEU A  21     -31.927 -11.105  -3.348  0.00  0.00           H  
ATOM    335 HD23 LEU A  21     -30.884  -9.945  -2.868  0.00  0.00           H  
ATOM    336  N   GLY A  22     -25.727 -11.618  -3.366  0.00  0.00           N  
ATOM    337  CA  GLY A  22     -24.333 -11.249  -3.097  0.00  0.00           C  
ATOM    338  C   GLY A  22     -23.608 -10.925  -4.405  0.00  0.00           C  
ATOM    339  O   GLY A  22     -23.161  -9.799  -4.609  0.00  0.00           O  
ATOM    340  H   GLY A  22     -26.077 -12.611  -3.224  0.00  0.00           H  
ATOM    341 HA2  GLY A  22     -24.309 -10.447  -2.498  0.00  0.00           H  
ATOM    342 HA3  GLY A  22     -23.868 -12.011  -2.640  0.00  0.00           H  
ATOM    343  N   LYS A  23     -23.863 -11.761  -5.408  0.00  0.00           N  
ATOM    344  CA  LYS A  23     -23.400 -11.428  -6.761  0.00  0.00           C  
ATOM    345  CB  LYS A  23     -23.638 -12.481  -7.850  0.00  0.00           C  
ATOM    346  CG  LYS A  23     -22.702 -12.367  -9.054  0.00  0.00           C  
ATOM    347  CD  LYS A  23     -21.422 -13.102  -8.641  0.00  0.00           C  
ATOM    348  CE  LYS A  23     -20.438 -13.017  -9.813  0.00  0.00           C  
ATOM    349  NZ  LYS A  23     -19.221 -13.805  -9.606  0.00  0.00           N  
ATOM    350  C   LYS A  23     -23.861 -10.084  -7.329  0.00  0.00           C  
ATOM    351  O   LYS A  23     -22.984  -9.307  -7.718  0.00  0.00           O  
ATOM    352  H   LYS A  23     -24.380 -12.608  -5.168  0.00  0.00           H  
ATOM    353  HA  LYS A  23     -22.370 -11.441  -6.760  0.00  0.00           H  
ATOM    354 HB2  LYS A  23     -23.514 -13.384  -7.444  0.00  0.00           H  
ATOM    355 HB3  LYS A  23     -24.578 -12.386  -8.175  0.00  0.00           H  
ATOM    356 HG2  LYS A  23     -23.099 -12.823  -9.816  0.00  0.00           H  
ATOM    357 HG3  LYS A  23     -22.493 -11.431  -9.215  0.00  0.00           H  
ATOM    358 HD2  LYS A  23     -21.031 -12.650  -7.869  0.00  0.00           H  
ATOM    359 HD3  LYS A  23     -21.633 -14.041  -8.476  0.00  0.00           H  
ATOM    360 HE2  LYS A  23     -20.915 -13.334 -10.646  0.00  0.00           H  
ATOM    361 HE3  LYS A  23     -20.197 -12.044  -9.949  0.00  0.00           H  
ATOM    362 HZ1  LYS A  23     -19.423 -14.783  -9.708  0.00  0.00           H  
ATOM    363 HZ2  LYS A  23     -18.525 -13.544 -10.279  0.00  0.00           H  
ATOM    364 HZ3  LYS A  23     -18.859 -13.642  -8.684  0.00  0.00           H  
ATOM    365  N   LYS A  24     -25.166  -9.862  -7.238  0.00  0.00           N  
ATOM    366  CA  LYS A  24     -25.865  -8.589  -7.454  0.00  0.00           C  
ATOM    367  CB  LYS A  24     -27.355  -8.840  -7.170  0.00  0.00           C  
ATOM    368  CG  LYS A  24     -28.093  -9.732  -8.162  0.00  0.00           C  
ATOM    369  CD  LYS A  24     -29.526 -10.110  -7.777  0.00  0.00           C  
ATOM    370  CE  LYS A  24     -30.256 -10.717  -8.977  0.00  0.00           C  
ATOM    371  NZ  LYS A  24     -31.594 -11.148  -8.536  0.00  0.00           N  
ATOM    372  C   LYS A  24     -25.385  -7.417  -6.591  0.00  0.00           C  
ATOM    373  O   LYS A  24     -25.325  -6.356  -7.219  0.00  0.00           O  
ATOM    374  H   LYS A  24     -25.713 -10.749  -6.975  0.00  0.00           H  
ATOM    375  HA  LYS A  24     -25.759  -8.327  -8.439  0.00  0.00           H  
ATOM    376 HB2  LYS A  24     -27.430  -9.258  -6.257  0.00  0.00           H  
ATOM    377 HB3  LYS A  24     -27.819  -7.946  -7.147  0.00  0.00           H  
ATOM    378 HG2  LYS A  24     -28.119  -9.264  -9.065  0.00  0.00           H  
ATOM    379 HG3  LYS A  24     -27.561 -10.589  -8.289  0.00  0.00           H  
ATOM    380 HD2  LYS A  24     -29.496 -10.781  -7.053  0.00  0.00           H  
ATOM    381 HD3  LYS A  24     -30.007  -9.295  -7.495  0.00  0.00           H  
ATOM    382 HE2  LYS A  24     -30.337 -10.026  -9.681  0.00  0.00           H  
ATOM    383 HE3  LYS A  24     -29.739 -11.497  -9.300  0.00  0.00           H  
ATOM    384 HZ1  LYS A  24     -31.926 -11.884  -9.129  0.00  0.00           H  
ATOM    385 HZ2  LYS A  24     -31.549 -11.481  -7.592  0.00  0.00           H  
ATOM    386 HZ3  LYS A  24     -32.231 -10.375  -8.581  0.00  0.00           H  
ATOM    387  N   LEU A  25     -25.017  -7.581  -5.322  0.00  0.00           N  
ATOM    388  CA  LEU A  25     -24.343  -6.550  -4.533  0.00  0.00           C  
ATOM    389  CB  LEU A  25     -24.268  -7.004  -3.075  0.00  0.00           C  
ATOM    390  CG  LEU A  25     -24.165  -5.848  -2.078  0.00  0.00           C  
ATOM    391 CD1  LEU A  25     -25.558  -5.292  -1.779  0.00  0.00           C  
ATOM    392 CD2  LEU A  25     -23.464  -6.348  -0.818  0.00  0.00           C  
ATOM    393  C   LEU A  25     -23.023  -6.000  -5.089  0.00  0.00           C  
ATOM    394  O   LEU A  25     -22.941  -4.789  -5.225  0.00  0.00           O  
ATOM    395  H   LEU A  25     -25.256  -8.526  -4.929  0.00  0.00           H  
ATOM    396  HA  LEU A  25     -24.991  -5.756  -4.424  0.00  0.00           H  
ATOM    397 HB2  LEU A  25     -25.092  -7.503  -2.867  0.00  0.00           H  
ATOM    398 HB3  LEU A  25     -23.464  -7.562  -2.970  0.00  0.00           H  
ATOM    399  HG  LEU A  25     -23.601  -5.128  -2.471  0.00  0.00           H  
ATOM    400 HD11 LEU A  25     -26.126  -6.015  -1.389  0.00  0.00           H  
ATOM    401 HD12 LEU A  25     -25.480  -4.539  -1.127  0.00  0.00           H  
ATOM    402 HD13 LEU A  25     -25.971  -4.961  -2.626  0.00  0.00           H  
ATOM    403 HD21 LEU A  25     -22.549  -6.676  -1.054  0.00  0.00           H  
ATOM    404 HD22 LEU A  25     -23.392  -5.600  -0.158  0.00  0.00           H  
ATOM    405 HD23 LEU A  25     -23.994  -7.096  -0.417  0.00  0.00           H  
ATOM    406  N   LEU A  26     -22.118  -6.922  -5.419  0.00  0.00           N  
ATOM    407  CA  LEU A  26     -20.914  -6.578  -6.179  0.00  0.00           C  
ATOM    408  CB  LEU A  26     -20.068  -7.845  -6.336  0.00  0.00           C  
ATOM    409  CG  LEU A  26     -19.385  -8.376  -5.067  0.00  0.00           C  
ATOM    410 CD1  LEU A  26     -19.184  -9.863  -5.350  0.00  0.00           C  
ATOM    411 CD2  LEU A  26     -17.991  -7.774  -4.931  0.00  0.00           C  
ATOM    412  C   LEU A  26     -21.156  -5.957  -7.562  0.00  0.00           C  
ATOM    413  O   LEU A  26     -20.171  -5.403  -8.039  0.00  0.00           O  
ATOM    414  H   LEU A  26     -22.336  -7.883  -5.097  0.00  0.00           H  
ATOM    415  HA  LEU A  26     -20.367  -5.911  -5.626  0.00  0.00           H  
ATOM    416 HB2  LEU A  26     -20.663  -8.570  -6.676  0.00  0.00           H  
ATOM    417 HB3  LEU A  26     -19.350  -7.653  -7.000  0.00  0.00           H  
ATOM    418  HG  LEU A  26     -19.984  -8.264  -4.309  0.00  0.00           H  
ATOM    419 HD11 LEU A  26     -18.610  -9.972  -6.161  0.00  0.00           H  
ATOM    420 HD12 LEU A  26     -18.739 -10.293  -4.565  0.00  0.00           H  
ATOM    421 HD13 LEU A  26     -20.072 -10.294  -5.509  0.00  0.00           H  
ATOM    422 HD21 LEU A  26     -18.062  -6.777  -4.873  0.00  0.00           H  
ATOM    423 HD22 LEU A  26     -17.555  -8.126  -4.103  0.00  0.00           H  
ATOM    424 HD23 LEU A  26     -17.441  -8.023  -5.728  0.00  0.00           H  
ATOM    425  N   GLU A  27     -22.285  -6.271  -8.190  0.00  0.00           N  
ATOM    426  CA  GLU A  27     -22.570  -5.547  -9.437  0.00  0.00           C  
ATOM    427  CB  GLU A  27     -23.470  -6.427 -10.309  0.00  0.00           C  
ATOM    428  CG  GLU A  27     -23.550  -5.923 -11.748  0.00  0.00           C  
ATOM    429  CD  GLU A  27     -24.526  -6.928 -12.371  0.00  0.00           C  
ATOM    430 OE1  GLU A  27     -25.686  -6.902 -11.913  0.00  0.00           O  
ATOM    431 OE2  GLU A  27     -24.137  -7.786 -13.204  0.00  0.00           O  
ATOM    432  C   GLU A  27     -23.214  -4.175  -9.222  0.00  0.00           C  
ATOM    433  O   GLU A  27     -22.826  -3.103  -9.687  0.00  0.00           O  
ATOM    434  H   GLU A  27     -22.867  -6.975  -7.779  0.00  0.00           H  
ATOM    435  HA  GLU A  27     -21.705  -5.432  -9.961  0.00  0.00           H  
ATOM    436 HB2  GLU A  27     -23.083  -7.323 -10.331  0.00  0.00           H  
ATOM    437 HB3  GLU A  27     -24.370  -6.400  -9.935  0.00  0.00           H  
ATOM    438 HG2  GLU A  27     -23.968  -5.082 -11.750  0.00  0.00           H  
ATOM    439 HG3  GLU A  27     -22.715  -6.046 -12.159  0.00  0.00           H  
ATOM    440  N   ALA A  28     -24.100  -4.150  -8.230  0.00  0.00           N  
ATOM    441  CA  ALA A  28     -24.690  -2.883  -7.775  0.00  0.00           C  
ATOM    442  CB  ALA A  28     -25.853  -3.144  -6.808  0.00  0.00           C  
ATOM    443  C   ALA A  28     -23.745  -1.801  -7.262  0.00  0.00           C  
ATOM    444  O   ALA A  28     -24.035  -0.613  -7.415  0.00  0.00           O  
ATOM    445  H   ALA A  28     -24.330  -5.066  -7.818  0.00  0.00           H  
ATOM    446  HA  ALA A  28     -25.235  -2.488  -8.562  0.00  0.00           H  
ATOM    447 HB1  ALA A  28     -26.579  -3.628  -7.292  0.00  0.00           H  
ATOM    448 HB2  ALA A  28     -25.527  -3.698  -6.045  0.00  0.00           H  
ATOM    449 HB3  ALA A  28     -26.199  -2.271  -6.468  0.00  0.00           H  
ATOM    450  N   ALA A  29     -22.677  -2.215  -6.595  0.00  0.00           N  
ATOM    451  CA  ALA A  29     -21.583  -1.329  -6.157  0.00  0.00           C  
ATOM    452  CB  ALA A  29     -20.492  -2.099  -5.408  0.00  0.00           C  
ATOM    453  C   ALA A  29     -20.803  -0.799  -7.350  0.00  0.00           C  
ATOM    454  O   ALA A  29     -20.603   0.420  -7.348  0.00  0.00           O  
ATOM    455  H   ALA A  29     -22.668  -3.249  -6.398  0.00  0.00           H  
ATOM    456  HA  ALA A  29     -21.985  -0.552  -5.660  0.00  0.00           H  
ATOM    457 HB1  ALA A  29     -20.120  -2.807  -6.005  0.00  0.00           H  
ATOM    458 HB2  ALA A  29     -19.765  -1.468  -5.143  0.00  0.00           H  
ATOM    459 HB3  ALA A  29     -20.885  -2.519  -4.592  0.00  0.00           H  
ATOM    460  N   ARG A  30     -20.680  -1.615  -8.387  0.00  0.00           N  
ATOM    461  CA  ARG A  30     -19.878  -1.348  -9.587  0.00  0.00           C  
ATOM    462  CB  ARG A  30     -19.471  -2.548 -10.451  0.00  0.00           C  
ATOM    463  CG  ARG A  30     -18.463  -3.481  -9.789  0.00  0.00           C  
ATOM    464  CD  ARG A  30     -18.133  -4.621 -10.770  0.00  0.00           C  
ATOM    465  NE  ARG A  30     -17.822  -5.871 -10.070  0.00  0.00           N  
ATOM    466  CZ  ARG A  30     -18.429  -7.041 -10.351  0.00  0.00           C  
ATOM    467 NH1  ARG A  30     -19.371  -7.222 -11.278  0.00  0.00           N  
ATOM    468 NH2  ARG A  30     -17.880  -8.060  -9.682  0.00  0.00           N  
ATOM    469  C   ARG A  30     -20.402  -0.237 -10.500  0.00  0.00           C  
ATOM    470  O   ARG A  30     -19.732   0.632 -11.039  0.00  0.00           O  
ATOM    471  H   ARG A  30     -21.232  -2.518  -8.280  0.00  0.00           H  
ATOM    472  HA  ARG A  30     -18.930  -1.098  -9.290  0.00  0.00           H  
ATOM    473 HB2  ARG A  30     -20.290  -3.075 -10.656  0.00  0.00           H  
ATOM    474 HB3  ARG A  30     -19.066  -2.203 -11.291  0.00  0.00           H  
ATOM    475 HG2  ARG A  30     -17.631  -2.994  -9.599  0.00  0.00           H  
ATOM    476 HG3  ARG A  30     -18.857  -3.880  -8.983  0.00  0.00           H  
ATOM    477 HD2  ARG A  30     -18.925  -4.756 -11.354  0.00  0.00           H  
ATOM    478 HD3  ARG A  30     -17.346  -4.337 -11.308  0.00  0.00           H  
ATOM    479  HE  ARG A  30     -17.133  -5.860  -9.354  0.00  0.00           H  
ATOM    480 HH11 ARG A  30     -19.630  -6.407 -11.821  0.00  0.00           H  
ATOM    481 HH12 ARG A  30     -19.785  -8.094 -11.423  0.00  0.00           H  
ATOM    482 HH21 ARG A  30     -17.118  -8.004  -9.075  0.00  0.00           H  
ATOM    483 HH22 ARG A  30     -18.302  -8.997  -9.825  0.00  0.00           H  
ATOM    484  N   ALA A  31     -21.738  -0.232 -10.433  0.00  0.00           N  
ATOM    485  CA  ALA A  31     -22.586   0.756 -11.100  0.00  0.00           C  
ATOM    486  CB  ALA A  31     -23.861  -0.031 -11.427  0.00  0.00           C  
ATOM    487  C   ALA A  31     -22.875   1.953 -10.182  0.00  0.00           C  
ATOM    488  O   ALA A  31     -23.227   3.001 -10.715  0.00  0.00           O  
ATOM    489  H   ALA A  31     -22.133  -1.015  -9.850  0.00  0.00           H  
ATOM    490  HA  ALA A  31     -22.109   1.094 -11.920  0.00  0.00           H  
ATOM    491 HB1  ALA A  31     -23.723  -0.544 -12.271  0.00  0.00           H  
ATOM    492 HB2  ALA A  31     -24.059  -0.660 -10.678  0.00  0.00           H  
ATOM    493 HB3  ALA A  31     -24.620   0.607 -11.541  0.00  0.00           H  
ATOM    494  N   GLY A  32     -22.827   1.823  -8.863  0.00  0.00           N  
ATOM    495  CA  GLY A  32     -23.201   2.835  -7.869  0.00  0.00           C  
ATOM    496  C   GLY A  32     -24.700   3.076  -7.678  0.00  0.00           C  
ATOM    497  O   GLY A  32     -25.141   4.142  -7.259  0.00  0.00           O  
ATOM    498  H   GLY A  32     -22.471   0.858  -8.557  0.00  0.00           H  
ATOM    499 HA2  GLY A  32     -22.789   2.576  -6.963  0.00  0.00           H  
ATOM    500 HA3  GLY A  32     -22.752   3.726  -8.121  0.00  0.00           H  
ATOM    501  N   GLN A  33     -25.405   1.953  -7.697  0.00  0.00           N  
ATOM    502  CA  GLN A  33     -26.870   1.855  -7.587  0.00  0.00           C  
ATOM    503  CB  GLN A  33     -27.412   0.649  -8.345  0.00  0.00           C  
ATOM    504  CG  GLN A  33     -27.371   0.712  -9.872  0.00  0.00           C  
ATOM    505  CD  GLN A  33     -27.648  -0.690 -10.412  0.00  0.00           C  
ATOM    506  C   GLN A  33     -27.381   1.849  -6.146  0.00  0.00           C  
ATOM    507  O   GLN A  33     -27.575   0.795  -5.541  0.00  0.00           O  
ATOM    508  H   GLN A  33     -24.801   1.081  -7.802  0.00  0.00           H  
ATOM    509  HA  GLN A  33     -27.266   2.667  -8.052  0.00  0.00           H  
ATOM    510 HB2  GLN A  33     -26.893  -0.175  -8.060  0.00  0.00           H  
ATOM    511 HB3  GLN A  33     -28.379   0.501  -8.072  0.00  0.00           H  
ATOM    512 HG2  GLN A  33     -28.076   1.315 -10.185  0.00  0.00           H  
ATOM    513 HG3  GLN A  33     -26.476   0.990 -10.156  0.00  0.00           H  
ATOM    514 OE1  GLN A  33     -27.042  -1.130 -11.384  0.00  0.00           O  
ATOM    515 NE2  GLN A  33     -28.735  -1.309  -9.944  0.00  0.00           N  
ATOM    516 HE21 GLN A  33     -28.983  -2.232 -10.268  0.00  0.00           H  
ATOM    517 HE22 GLN A  33     -29.306  -0.830  -9.251  0.00  0.00           H  
ATOM    518  N   ASP A  34     -27.652   3.072  -5.712  0.00  0.00           N  
ATOM    519  CA  ASP A  34     -28.043   3.290  -4.306  0.00  0.00           C  
ATOM    520  CB  ASP A  34     -27.784   4.756  -3.935  0.00  0.00           C  
ATOM    521  CG  ASP A  34     -28.203   5.799  -4.980  0.00  0.00           C  
ATOM    522 OD1  ASP A  34     -29.373   6.213  -4.776  0.00  0.00           O  
ATOM    523 OD2  ASP A  34     -27.520   6.065  -5.979  0.00  0.00           O  
ATOM    524  C   ASP A  34     -29.263   2.683  -3.631  0.00  0.00           C  
ATOM    525  O   ASP A  34     -29.102   1.796  -2.799  0.00  0.00           O  
ATOM    526  H   ASP A  34     -27.571   3.824  -6.403  0.00  0.00           H  
ATOM    527  HA  ASP A  34     -27.202   2.983  -3.730  0.00  0.00           H  
ATOM    528 HB2  ASP A  34     -28.280   4.951  -3.083  0.00  0.00           H  
ATOM    529 HB3  ASP A  34     -26.800   4.862  -3.764  0.00  0.00           H  
ATOM    530  N   ASP A  35     -30.379   2.644  -4.365  0.00  0.00           N  
ATOM    531  CA  ASP A  35     -31.598   2.015  -3.828  0.00  0.00           C  
ATOM    532  CB  ASP A  35     -32.827   2.316  -4.674  0.00  0.00           C  
ATOM    533  CG  ASP A  35     -33.507   3.663  -4.426  0.00  0.00           C  
ATOM    534 OD1  ASP A  35     -32.895   4.563  -3.822  0.00  0.00           O  
ATOM    535 OD2  ASP A  35     -34.685   3.824  -4.832  0.00  0.00           O  
ATOM    536  C   ASP A  35     -31.371   0.506  -3.751  0.00  0.00           C  
ATOM    537  O   ASP A  35     -31.337  -0.092  -2.676  0.00  0.00           O  
ATOM    538  H   ASP A  35     -30.316   3.072  -5.293  0.00  0.00           H  
ATOM    539  HA  ASP A  35     -31.710   2.344  -2.894  0.00  0.00           H  
ATOM    540 HB2  ASP A  35     -32.555   2.278  -5.644  0.00  0.00           H  
ATOM    541 HB3  ASP A  35     -33.506   1.589  -4.510  0.00  0.00           H  
ATOM    542  N   GLU A  36     -30.772  -0.003  -4.826  0.00  0.00           N  
ATOM    543  CA  GLU A  36     -30.514  -1.439  -5.001  0.00  0.00           C  
ATOM    544  CB  GLU A  36     -30.185  -1.952  -6.409  0.00  0.00           C  
ATOM    545  CG  GLU A  36     -31.377  -1.749  -7.347  0.00  0.00           C  
ATOM    546  CD  GLU A  36     -31.557  -0.295  -7.790  0.00  0.00           C  
ATOM    547 OE1  GLU A  36     -30.588   0.478  -7.940  0.00  0.00           O  
ATOM    548 OE2  GLU A  36     -32.681   0.060  -8.191  0.00  0.00           O  
ATOM    549  C   GLU A  36     -29.497  -2.084  -4.062  0.00  0.00           C  
ATOM    550  O   GLU A  36     -29.859  -3.047  -3.391  0.00  0.00           O  
ATOM    551  H   GLU A  36     -30.497   0.709  -5.543  0.00  0.00           H  
ATOM    552  HA  GLU A  36     -31.411  -1.947  -4.923  0.00  0.00           H  
ATOM    553 HB2  GLU A  36     -29.446  -1.428  -6.753  0.00  0.00           H  
ATOM    554 HB3  GLU A  36     -30.016  -2.904  -6.349  0.00  0.00           H  
ATOM    555 HG2  GLU A  36     -31.226  -2.286  -8.156  0.00  0.00           H  
ATOM    556 HG3  GLU A  36     -32.194  -2.014  -6.870  0.00  0.00           H  
ATOM    557  N   VAL A  37     -28.414  -1.405  -3.686  0.00  0.00           N  
ATOM    558  CA  VAL A  37     -27.412  -1.887  -2.724  0.00  0.00           C  
ATOM    559  CB  VAL A  37     -26.117  -1.082  -2.595  0.00  0.00           C  
ATOM    560 CG1  VAL A  37     -25.388  -1.304  -3.920  0.00  0.00           C  
ATOM    561 CG2  VAL A  37     -26.210   0.444  -2.489  0.00  0.00           C  
ATOM    562  C   VAL A  37     -28.158  -1.811  -1.386  0.00  0.00           C  
ATOM    563  O   VAL A  37     -28.053  -2.795  -0.659  0.00  0.00           O  
ATOM    564  H   VAL A  37     -28.329  -0.458  -4.152  0.00  0.00           H  
ATOM    565  HA  VAL A  37     -27.227  -2.825  -2.914  0.00  0.00           H  
ATOM    566  HB  VAL A  37     -25.571  -1.492  -1.899  0.00  0.00           H  
ATOM    567 HG11 VAL A  37     -25.813  -0.743  -4.629  0.00  0.00           H  
ATOM    568 HG12 VAL A  37     -24.429  -1.044  -3.817  0.00  0.00           H  
ATOM    569 HG13 VAL A  37     -25.449  -2.268  -4.173  0.00  0.00           H  
ATOM    570 HG21 VAL A  37     -25.998   0.845  -3.378  0.00  0.00           H  
ATOM    571 HG22 VAL A  37     -27.136   0.695  -2.213  0.00  0.00           H  
ATOM    572 HG23 VAL A  37     -25.554   0.763  -1.807  0.00  0.00           H  
ATOM    573  N   ARG A  38     -28.901  -0.738  -1.110  0.00  0.00           N  
ATOM    574  CA  ARG A  38     -29.606  -0.646   0.183  0.00  0.00           C  
ATOM    575  CB  ARG A  38     -30.350   0.655   0.454  0.00  0.00           C  
ATOM    576  CG  ARG A  38     -29.516   1.920   0.304  0.00  0.00           C  
ATOM    577  CD  ARG A  38     -30.422   3.130   0.534  0.00  0.00           C  
ATOM    578  NE  ARG A  38     -30.910   3.348   1.905  0.00  0.00           N  
ATOM    579  CZ  ARG A  38     -31.511   4.373   2.520  0.00  0.00           C  
ATOM    580 NH1  ARG A  38     -31.909   5.452   1.835  0.00  0.00           N  
ATOM    581 NH2  ARG A  38     -31.663   4.460   3.846  0.00  0.00           N  
ATOM    582  C   ARG A  38     -30.627  -1.769   0.375  0.00  0.00           C  
ATOM    583  O   ARG A  38     -30.750  -2.522   1.341  0.00  0.00           O  
ATOM    584  H   ARG A  38     -28.940  -0.020  -1.835  0.00  0.00           H  
ATOM    585  HA  ARG A  38     -28.920  -0.702   0.924  0.00  0.00           H  
ATOM    586 HB2  ARG A  38     -31.118   0.717  -0.185  0.00  0.00           H  
ATOM    587 HB3  ARG A  38     -30.701   0.629   1.390  0.00  0.00           H  
ATOM    588 HG2  ARG A  38     -28.806   1.933   0.985  0.00  0.00           H  
ATOM    589 HG3  ARG A  38     -29.157   1.976  -0.610  0.00  0.00           H  
ATOM    590 HD2  ARG A  38     -29.912   3.957   0.236  0.00  0.00           H  
ATOM    591 HD3  ARG A  38     -31.223   3.035  -0.084  0.00  0.00           H  
ATOM    592  HE  ARG A  38     -30.753   2.507   2.553  0.00  0.00           H  
ATOM    593 HH11 ARG A  38     -31.777   5.491   0.848  0.00  0.00           H  
ATOM    594 HH12 ARG A  38     -32.338   6.213   2.318  0.00  0.00           H  
ATOM    595 HH21 ARG A  38     -31.307   3.678   4.387  0.00  0.00           H  
ATOM    596 HH22 ARG A  38     -32.090   5.227   4.263  0.00  0.00           H  
ATOM    597  N   ILE A  39     -31.297  -1.999  -0.748  0.00  0.00           N  
ATOM    598  CA  ILE A  39     -32.281  -3.103  -0.796  0.00  0.00           C  
ATOM    599  CB  ILE A  39     -33.138  -2.984  -2.053  0.00  0.00           C  
ATOM    600 CG1  ILE A  39     -34.007  -1.747  -1.832  0.00  0.00           C  
ATOM    601 CG2  ILE A  39     -33.914  -4.237  -2.468  0.00  0.00           C  
ATOM    602 CD1  ILE A  39     -34.635  -1.304  -3.147  0.00  0.00           C  
ATOM    603  C   ILE A  39     -31.587  -4.457  -0.626  0.00  0.00           C  
ATOM    604  O   ILE A  39     -31.751  -5.144   0.377  0.00  0.00           O  
ATOM    605  H   ILE A  39     -31.090  -1.386  -1.536  0.00  0.00           H  
ATOM    606  HA  ILE A  39     -32.872  -2.979   0.002  0.00  0.00           H  
ATOM    607  HB  ILE A  39     -32.551  -2.811  -2.813  0.00  0.00           H  
ATOM    608 HG12 ILE A  39     -34.722  -1.968  -1.194  0.00  0.00           H  
ATOM    609 HG13 ILE A  39     -33.440  -1.019  -1.493  0.00  0.00           H  
ATOM    610 HG21 ILE A  39     -34.392  -4.059  -3.325  0.00  0.00           H  
ATOM    611 HG22 ILE A  39     -33.276  -4.994  -2.591  0.00  0.00           H  
ATOM    612 HG23 ILE A  39     -34.574  -4.466  -1.758  0.00  0.00           H  
ATOM    613 HD11 ILE A  39     -35.200  -2.045  -3.504  0.00  0.00           H  
ATOM    614 HD12 ILE A  39     -35.198  -0.497  -2.984  0.00  0.00           H  
ATOM    615 HD13 ILE A  39     -33.911  -1.086  -3.798  0.00  0.00           H  
ATOM    616  N   LEU A  40     -30.600  -4.768  -1.461  0.00  0.00           N  
ATOM    617  CA  LEU A  40     -29.859  -6.032  -1.382  0.00  0.00           C  
ATOM    618  CB  LEU A  40     -28.813  -6.078  -2.498  0.00  0.00           C  
ATOM    619  CG  LEU A  40     -29.454  -6.150  -3.890  0.00  0.00           C  
ATOM    620 CD1  LEU A  40     -28.347  -5.926  -4.916  0.00  0.00           C  
ATOM    621 CD2  LEU A  40     -29.969  -7.555  -4.189  0.00  0.00           C  
ATOM    622  C   LEU A  40     -29.252  -6.447  -0.036  0.00  0.00           C  
ATOM    623  O   LEU A  40     -29.180  -7.605   0.373  0.00  0.00           O  
ATOM    624  H   LEU A  40     -30.395  -4.038  -2.180  0.00  0.00           H  
ATOM    625  HA  LEU A  40     -30.498  -6.791  -1.686  0.00  0.00           H  
ATOM    626 HB2  LEU A  40     -28.286  -5.253  -2.458  0.00  0.00           H  
ATOM    627 HB3  LEU A  40     -28.273  -6.884  -2.379  0.00  0.00           H  
ATOM    628  HG  LEU A  40     -30.131  -5.438  -3.972  0.00  0.00           H  
ATOM    629 HD11 LEU A  40     -27.650  -6.636  -4.814  0.00  0.00           H  
ATOM    630 HD12 LEU A  40     -28.734  -5.968  -5.837  0.00  0.00           H  
ATOM    631 HD13 LEU A  40     -27.933  -5.028  -4.768  0.00  0.00           H  
ATOM    632 HD21 LEU A  40     -30.656  -7.809  -3.507  0.00  0.00           H  
ATOM    633 HD22 LEU A  40     -30.381  -7.572  -5.100  0.00  0.00           H  
ATOM    634 HD23 LEU A  40     -29.209  -8.203  -4.153  0.00  0.00           H  
ATOM    635  N   MET A  41     -28.668  -5.497   0.686  0.00  0.00           N  
ATOM    636  CA  MET A  41     -28.011  -5.645   2.000  0.00  0.00           C  
ATOM    637  CB  MET A  41     -27.207  -4.503   2.610  0.00  0.00           C  
ATOM    638  CG  MET A  41     -25.818  -4.435   1.969  0.00  0.00           C  
ATOM    639  SD  MET A  41     -24.993  -2.861   2.419  0.00  0.00           S  
ATOM    640  CE  MET A  41     -24.963  -1.896   0.922  0.00  0.00           C  
ATOM    641  C   MET A  41     -29.107  -5.981   3.015  0.00  0.00           C  
ATOM    642  O   MET A  41     -28.949  -6.764   3.953  0.00  0.00           O  
ATOM    643  H   MET A  41     -28.711  -4.535   0.206  0.00  0.00           H  
ATOM    644  HA  MET A  41     -27.390  -6.413   1.948  0.00  0.00           H  
ATOM    645 HB2  MET A  41     -27.672  -3.643   2.442  0.00  0.00           H  
ATOM    646 HB3  MET A  41     -27.095  -4.659   3.584  0.00  0.00           H  
ATOM    647 HG2  MET A  41     -25.271  -5.220   2.287  0.00  0.00           H  
ATOM    648 HG3  MET A  41     -25.913  -4.506   0.967  0.00  0.00           H  
ATOM    649 HE1  MET A  41     -24.107  -2.063   0.426  0.00  0.00           H  
ATOM    650 HE2  MET A  41     -25.735  -2.150   0.336  0.00  0.00           H  
ATOM    651 HE3  MET A  41     -25.028  -0.920   1.144  0.00  0.00           H  
ATOM    652  N   ALA A  42     -30.313  -5.435   2.872  0.00  0.00           N  
ATOM    653  CA  ALA A  42     -31.544  -5.856   3.568  0.00  0.00           C  
ATOM    654  CB  ALA A  42     -32.707  -4.903   3.332  0.00  0.00           C  
ATOM    655  C   ALA A  42     -31.947  -7.269   3.149  0.00  0.00           C  
ATOM    656  O   ALA A  42     -32.055  -8.158   3.997  0.00  0.00           O  
ATOM    657  H   ALA A  42     -30.323  -4.625   2.179  0.00  0.00           H  
ATOM    658  HA  ALA A  42     -31.368  -5.850   4.557  0.00  0.00           H  
ATOM    659 HB1  ALA A  42     -33.264  -5.237   2.571  0.00  0.00           H  
ATOM    660 HB2  ALA A  42     -33.269  -4.851   4.156  0.00  0.00           H  
ATOM    661 HB3  ALA A  42     -32.355  -3.994   3.111  0.00  0.00           H  
ATOM    662  N   ASN A  43     -31.956  -7.493   1.840  0.00  0.00           N  
ATOM    663  CA  ASN A  43     -32.438  -8.775   1.301  0.00  0.00           C  
ATOM    664  CB  ASN A  43     -32.928  -8.552  -0.132  0.00  0.00           C  
ATOM    665  CG  ASN A  43     -34.318  -7.926  -0.138  0.00  0.00           C  
ATOM    666 OD1  ASN A  43     -35.270  -8.415   0.481  0.00  0.00           O  
ATOM    667 ND2  ASN A  43     -34.328  -6.600  -0.253  0.00  0.00           N  
ATOM    668  C   ASN A  43     -31.625 -10.050   1.517  0.00  0.00           C  
ATOM    669  O   ASN A  43     -32.215 -11.114   1.321  0.00  0.00           O  
ATOM    670  H   ASN A  43     -31.610  -6.722   1.253  0.00  0.00           H  
ATOM    671  HA  ASN A  43     -33.369  -8.940   1.736  0.00  0.00           H  
ATOM    672 HB2  ASN A  43     -32.304  -7.937  -0.587  0.00  0.00           H  
ATOM    673 HB3  ASN A  43     -32.974  -9.426  -0.590  0.00  0.00           H  
ATOM    674 HD22 ASN A  43     -33.485  -6.081  -0.334  0.00  0.00           H  
ATOM    675 HD21 ASN A  43     -35.210  -6.112  -0.260  0.00  0.00           H  
ATOM    676  N   GLY A  44     -30.451  -9.945   2.127  0.00  0.00           N  
ATOM    677  CA  GLY A  44     -29.618 -11.093   2.513  0.00  0.00           C  
ATOM    678  C   GLY A  44     -28.178 -10.994   2.005  0.00  0.00           C  
ATOM    679  O   GLY A  44     -27.348 -11.803   2.388  0.00  0.00           O  
ATOM    680  H   GLY A  44     -30.156  -8.952   2.317  0.00  0.00           H  
ATOM    681 HA2  GLY A  44     -29.608 -11.170   3.525  0.00  0.00           H  
ATOM    682 HA3  GLY A  44     -30.040 -11.943   2.154  0.00  0.00           H  
ATOM    683  N   ALA A  45     -27.813 -10.036   1.149  0.00  0.00           N  
ATOM    684  CA  ALA A  45     -26.479  -9.916   0.561  0.00  0.00           C  
ATOM    685  CB  ALA A  45     -26.406  -8.825  -0.507  0.00  0.00           C  
ATOM    686  C   ALA A  45     -25.387  -9.724   1.625  0.00  0.00           C  
ATOM    687  O   ALA A  45     -25.612  -8.943   2.549  0.00  0.00           O  
ATOM    688  H   ALA A  45     -28.589  -9.354   0.928  0.00  0.00           H  
ATOM    689  HA  ALA A  45     -26.274 -10.761   0.045  0.00  0.00           H  
ATOM    690 HB1  ALA A  45     -26.784  -9.174  -1.363  0.00  0.00           H  
ATOM    691 HB2  ALA A  45     -26.935  -8.032  -0.207  0.00  0.00           H  
ATOM    692 HB3  ALA A  45     -25.454  -8.559  -0.645  0.00  0.00           H  
ATOM    693  N   ASP A  46     -24.236 -10.397   1.542  0.00  0.00           N  
ATOM    694  CA  ASP A  46     -23.239 -10.290   2.612  0.00  0.00           C  
ATOM    695  CB  ASP A  46     -22.454 -11.587   2.819  0.00  0.00           C  
ATOM    696  CG  ASP A  46     -21.569 -11.528   4.061  0.00  0.00           C  
ATOM    697 OD1  ASP A  46     -20.436 -10.996   4.044  0.00  0.00           O  
ATOM    698 OD2  ASP A  46     -22.006 -11.915   5.167  0.00  0.00           O  
ATOM    699  C   ASP A  46     -22.386  -9.036   2.362  0.00  0.00           C  
ATOM    700  O   ASP A  46     -21.827  -8.856   1.283  0.00  0.00           O  
ATOM    701  H   ASP A  46     -24.117 -10.969   0.698  0.00  0.00           H  
ATOM    702  HA  ASP A  46     -23.732 -10.140   3.464  0.00  0.00           H  
ATOM    703 HB2  ASP A  46     -23.101 -12.327   2.928  0.00  0.00           H  
ATOM    704 HB3  ASP A  46     -21.877 -11.730   2.027  0.00  0.00           H  
ATOM    705  N   VAL A  47     -22.281  -8.281   3.457  0.00  0.00           N  
ATOM    706  CA  VAL A  47     -21.579  -6.994   3.518  0.00  0.00           C  
ATOM    707  CB  VAL A  47     -21.934  -6.182   4.765  0.00  0.00           C  
ATOM    708 CG1  VAL A  47     -23.308  -5.543   4.548  0.00  0.00           C  
ATOM    709 CG2  VAL A  47     -21.691  -6.832   6.137  0.00  0.00           C  
ATOM    710  C   VAL A  47     -20.059  -7.189   3.421  0.00  0.00           C  
ATOM    711  O   VAL A  47     -19.485  -6.204   2.970  0.00  0.00           O  
ATOM    712  H   VAL A  47     -22.760  -8.699   4.302  0.00  0.00           H  
ATOM    713  HA  VAL A  47     -21.868  -6.442   2.730  0.00  0.00           H  
ATOM    714  HB  VAL A  47     -21.286  -5.442   4.845  0.00  0.00           H  
ATOM    715 HG11 VAL A  47     -23.921  -5.821   5.284  0.00  0.00           H  
ATOM    716 HG12 VAL A  47     -23.212  -4.549   4.548  0.00  0.00           H  
ATOM    717 HG13 VAL A  47     -23.676  -5.845   3.671  0.00  0.00           H  
ATOM    718 HG21 VAL A  47     -20.730  -7.088   6.207  0.00  0.00           H  
ATOM    719 HG22 VAL A  47     -21.923  -6.175   6.850  0.00  0.00           H  
ATOM    720 HG23 VAL A  47     -22.268  -7.642   6.216  0.00  0.00           H  
ATOM    721  N   ASN A  48     -19.461  -8.314   3.791  0.00  0.00           N  
ATOM    722  CA  ASN A  48     -17.999  -8.474   3.760  0.00  0.00           C  
ATOM    723  CB  ASN A  48     -17.527  -8.972   5.135  0.00  0.00           C  
ATOM    724  CG  ASN A  48     -17.707  -8.035   6.329  0.00  0.00           C  
ATOM    725  C   ASN A  48     -17.435  -9.419   2.702  0.00  0.00           C  
ATOM    726  O   ASN A  48     -16.271  -9.267   2.328  0.00  0.00           O  
ATOM    727  H   ASN A  48     -20.105  -9.071   4.102  0.00  0.00           H  
ATOM    728  HA  ASN A  48     -17.607  -7.545   3.568  0.00  0.00           H  
ATOM    729 HB2  ASN A  48     -18.018  -9.838   5.341  0.00  0.00           H  
ATOM    730 HB3  ASN A  48     -16.539  -9.201   5.063  0.00  0.00           H  
ATOM    731 OD1  ASN A  48     -16.898  -7.176   6.694  0.00  0.00           O  
ATOM    732 ND2  ASN A  48     -18.785  -8.222   7.079  0.00  0.00           N  
ATOM    733 HD22 ASN A  48     -19.427  -8.958   6.847  0.00  0.00           H  
ATOM    734 HD21 ASN A  48     -18.959  -7.638   7.868  0.00  0.00           H  
ATOM    735  N   ALA A  49     -18.127 -10.520   2.403  0.00  0.00           N  
ATOM    736  CA  ALA A  49     -17.604 -11.606   1.556  0.00  0.00           C  
ATOM    737  CB  ALA A  49     -18.723 -12.652   1.442  0.00  0.00           C  
ATOM    738  C   ALA A  49     -17.100 -11.154   0.187  0.00  0.00           C  
ATOM    739  O   ALA A  49     -17.855 -10.651  -0.631  0.00  0.00           O  
ATOM    740  H   ALA A  49     -19.086 -10.550   2.826  0.00  0.00           H  
ATOM    741  HA  ALA A  49     -16.834 -12.053   2.053  0.00  0.00           H  
ATOM    742 HB1  ALA A  49     -19.433 -12.305   0.833  0.00  0.00           H  
ATOM    743 HB2  ALA A  49     -18.344 -13.497   1.072  0.00  0.00           H  
ATOM    744 HB3  ALA A  49     -19.108 -12.820   2.346  0.00  0.00           H  
ATOM    745  N   LEU A  50     -15.853 -11.523  -0.105  0.00  0.00           N  
ATOM    746  CA  LEU A  50     -15.047 -10.935  -1.185  0.00  0.00           C  
ATOM    747  CB  LEU A  50     -13.583 -10.680  -0.832  0.00  0.00           C  
ATOM    748  CG  LEU A  50     -12.751 -11.865  -0.331  0.00  0.00           C  
ATOM    749 CD1  LEU A  50     -12.552 -12.766  -1.542  0.00  0.00           C  
ATOM    750 CD2  LEU A  50     -11.412 -11.379   0.242  0.00  0.00           C  
ATOM    751  C   LEU A  50     -15.207 -11.664  -2.519  0.00  0.00           C  
ATOM    752  O   LEU A  50     -15.702 -12.798  -2.590  0.00  0.00           O  
ATOM    753  H   LEU A  50     -15.481 -12.289   0.517  0.00  0.00           H  
ATOM    754  HA  LEU A  50     -15.340  -9.973  -1.311  0.00  0.00           H  
ATOM    755 HB2  LEU A  50     -13.127 -10.326  -1.654  0.00  0.00           H  
ATOM    756 HB3  LEU A  50     -13.558  -9.977  -0.117  0.00  0.00           H  
ATOM    757  HG  LEU A  50     -13.253 -12.343   0.359  0.00  0.00           H  
ATOM    758 HD11 LEU A  50     -12.072 -12.261  -2.259  0.00  0.00           H  
ATOM    759 HD12 LEU A  50     -12.011 -13.565  -1.278  0.00  0.00           H  
ATOM    760 HD13 LEU A  50     -13.443 -13.066  -1.885  0.00  0.00           H  
ATOM    761 HD21 LEU A  50     -11.588 -10.758   1.004  0.00  0.00           H  
ATOM    762 HD22 LEU A  50     -10.888 -12.166   0.562  0.00  0.00           H  
ATOM    763 HD23 LEU A  50     -10.903 -10.902  -0.473  0.00  0.00           H  
ATOM    764  N   ASP A  51     -15.023 -10.915  -3.605  0.00  0.00           N  
ATOM    765  CA  ASP A  51     -15.061 -11.497  -4.951  0.00  0.00           C  
ATOM    766  CB  ASP A  51     -14.870 -10.311  -5.902  0.00  0.00           C  
ATOM    767  CG  ASP A  51     -15.019 -10.567  -7.411  0.00  0.00           C  
ATOM    768 OD1  ASP A  51     -16.064 -11.082  -7.860  0.00  0.00           O  
ATOM    769 OD2  ASP A  51     -14.018 -10.441  -8.146  0.00  0.00           O  
ATOM    770  C   ASP A  51     -14.208 -12.697  -5.361  0.00  0.00           C  
ATOM    771  O   ASP A  51     -13.275 -13.018  -4.627  0.00  0.00           O  
ATOM    772  H   ASP A  51     -14.854  -9.911  -3.422  0.00  0.00           H  
ATOM    773  HA  ASP A  51     -16.063 -11.780  -5.116  0.00  0.00           H  
ATOM    774 HB2  ASP A  51     -15.539  -9.595  -5.643  0.00  0.00           H  
ATOM    775 HB3  ASP A  51     -13.944  -9.931  -5.743  0.00  0.00           H  
ATOM    776  N   ARG A  52     -14.576 -13.297  -6.497  0.00  0.00           N  
ATOM    777  CA  ARG A  52     -13.821 -14.427  -7.053  0.00  0.00           C  
ATOM    778  CB  ARG A  52     -14.626 -14.978  -8.223  0.00  0.00           C  
ATOM    779  CG  ARG A  52     -14.373 -16.430  -8.630  0.00  0.00           C  
ATOM    780  CD  ARG A  52     -14.987 -16.795  -9.989  0.00  0.00           C  
ATOM    781  NE  ARG A  52     -15.022 -18.261 -10.064  0.00  0.00           N  
ATOM    782  CZ  ARG A  52     -14.672 -19.052 -11.087  0.00  0.00           C  
ATOM    783 NH1  ARG A  52     -14.120 -18.513 -12.184  0.00  0.00           N  
ATOM    784 NH2  ARG A  52     -14.833 -20.370 -10.932  0.00  0.00           N  
ATOM    785  C   ARG A  52     -12.395 -14.057  -7.496  0.00  0.00           C  
ATOM    786  O   ARG A  52     -11.495 -14.844  -7.220  0.00  0.00           O  
ATOM    787  H   ARG A  52     -15.424 -12.903  -6.942  0.00  0.00           H  
ATOM    788  HA  ARG A  52     -13.756 -15.152  -6.345  0.00  0.00           H  
ATOM    789 HB2  ARG A  52     -15.607 -14.894  -7.998  0.00  0.00           H  
ATOM    790 HB3  ARG A  52     -14.444 -14.401  -9.032  0.00  0.00           H  
ATOM    791 HG2  ARG A  52     -13.386 -16.593  -8.686  0.00  0.00           H  
ATOM    792 HG3  ARG A  52     -14.769 -17.042  -7.943  0.00  0.00           H  
ATOM    793 HD2  ARG A  52     -15.895 -16.443 -10.017  0.00  0.00           H  
ATOM    794 HD3  ARG A  52     -14.405 -16.443 -10.687  0.00  0.00           H  
ATOM    795  HE  ARG A  52     -15.360 -18.750  -9.217  0.00  0.00           H  
ATOM    796 HH11 ARG A  52     -13.948 -17.538 -12.242  0.00  0.00           H  
ATOM    797 HH12 ARG A  52     -13.879 -19.112 -12.954  0.00  0.00           H  
ATOM    798 HH21 ARG A  52     -15.180 -20.750 -10.083  0.00  0.00           H  
ATOM    799 HH22 ARG A  52     -14.596 -20.986 -11.692  0.00  0.00           H  
ATOM    800  N   PHE A  53     -12.229 -12.861  -8.044  0.00  0.00           N  
ATOM    801  CA  PHE A  53     -10.894 -12.338  -8.352  0.00  0.00           C  
ATOM    802  CB  PHE A  53     -11.019 -11.512  -9.639  0.00  0.00           C  
ATOM    803  CG  PHE A  53     -11.550 -12.410 -10.748  0.00  0.00           C  
ATOM    804 CD1  PHE A  53     -10.657 -12.923 -11.678  0.00  0.00           C  
ATOM    805 CD2  PHE A  53     -12.859 -12.230 -11.181  0.00  0.00           C  
ATOM    806 CE1  PHE A  53     -11.041 -13.224 -12.984  0.00  0.00           C  
ATOM    807 CE2  PHE A  53     -13.234 -12.496 -12.495  0.00  0.00           C  
ATOM    808  CZ  PHE A  53     -12.348 -13.034 -13.413  0.00  0.00           C  
ATOM    809  C   PHE A  53     -10.218 -11.516  -7.249  0.00  0.00           C  
ATOM    810  O   PHE A  53      -9.014 -11.695  -7.066  0.00  0.00           O  
ATOM    811  H   PHE A  53     -13.102 -12.336  -8.232  0.00  0.00           H  
ATOM    812  HA  PHE A  53     -10.293 -13.151  -8.517  0.00  0.00           H  
ATOM    813 HB2  PHE A  53     -11.666 -10.811  -9.489  0.00  0.00           H  
ATOM    814 HB3  PHE A  53     -10.137 -11.213  -9.895  0.00  0.00           H  
ATOM    815 HD1  PHE A  53      -9.704 -13.087 -11.409  0.00  0.00           H  
ATOM    816 HD2  PHE A  53     -13.551 -11.901 -10.531  0.00  0.00           H  
ATOM    817 HE1  PHE A  53     -10.344 -13.586 -13.627  0.00  0.00           H  
ATOM    818 HE2  PHE A  53     -14.195 -12.283 -12.783  0.00  0.00           H  
ATOM    819  HZ  PHE A  53     -12.624 -13.272 -14.322  0.00  0.00           H  
ATOM    820  N   GLY A  54     -10.983 -10.754  -6.474  0.00  0.00           N  
ATOM    821  CA  GLY A  54     -10.278  -9.893  -5.517  0.00  0.00           C  
ATOM    822  C   GLY A  54     -11.151  -9.146  -4.513  0.00  0.00           C  
ATOM    823  O   GLY A  54     -11.364  -9.528  -3.367  0.00  0.00           O  
ATOM    824  H   GLY A  54     -11.973 -10.813  -6.589  0.00  0.00           H  
ATOM    825 HA2  GLY A  54      -9.594 -10.465  -5.002  0.00  0.00           H  
ATOM    826 HA3  GLY A  54      -9.715  -9.211  -6.041  0.00  0.00           H  
ATOM    827  N   LEU A  55     -11.691  -8.012  -4.974  0.00  0.00           N  
ATOM    828  CA  LEU A  55     -12.244  -6.902  -4.194  0.00  0.00           C  
ATOM    829  CB  LEU A  55     -12.292  -5.655  -5.084  0.00  0.00           C  
ATOM    830  CG  LEU A  55     -10.997  -5.396  -5.844  0.00  0.00           C  
ATOM    831 CD1  LEU A  55     -11.232  -4.380  -6.960  0.00  0.00           C  
ATOM    832 CD2  LEU A  55      -9.883  -4.978  -4.883  0.00  0.00           C  
ATOM    833  C   LEU A  55     -13.572  -7.184  -3.488  0.00  0.00           C  
ATOM    834  O   LEU A  55     -14.287  -8.115  -3.859  0.00  0.00           O  
ATOM    835  H   LEU A  55     -11.687  -7.977  -6.052  0.00  0.00           H  
ATOM    836  HA  LEU A  55     -11.556  -6.641  -3.481  0.00  0.00           H  
ATOM    837 HB2  LEU A  55     -13.010  -5.784  -5.748  0.00  0.00           H  
ATOM    838 HB3  LEU A  55     -12.463  -4.876  -4.505  0.00  0.00           H  
ATOM    839  HG  LEU A  55     -10.673  -6.253  -6.242  0.00  0.00           H  
ATOM    840 HD11 LEU A  55     -11.556  -3.522  -6.564  0.00  0.00           H  
ATOM    841 HD12 LEU A  55     -10.375  -4.221  -7.448  0.00  0.00           H  
ATOM    842 HD13 LEU A  55     -11.917  -4.736  -7.594  0.00  0.00           H  
ATOM    843 HD21 LEU A  55      -9.728  -5.708  -4.218  0.00  0.00           H  
ATOM    844 HD22 LEU A  55      -9.044  -4.813  -5.401  0.00  0.00           H  
ATOM    845 HD23 LEU A  55     -10.152  -4.142  -4.407  0.00  0.00           H  
ATOM    846  N   THR A  56     -13.754  -6.499  -2.363  0.00  0.00           N  
ATOM    847  CA  THR A  56     -14.942  -6.587  -1.499  0.00  0.00           C  
ATOM    848  CB  THR A  56     -14.520  -6.262  -0.063  0.00  0.00           C  
ATOM    849 OG1  THR A  56     -14.258  -4.863   0.086  0.00  0.00           O  
ATOM    850 CG2  THR A  56     -13.452  -7.185   0.528  0.00  0.00           C  
ATOM    851  C   THR A  56     -16.043  -5.635  -1.972  0.00  0.00           C  
ATOM    852  O   THR A  56     -15.690  -4.750  -2.749  0.00  0.00           O  
ATOM    853  H   THR A  56     -12.943  -5.856  -2.127  0.00  0.00           H  
ATOM    854  HA  THR A  56     -15.296  -7.528  -1.544  0.00  0.00           H  
ATOM    855  HB  THR A  56     -15.286  -6.511   0.573  0.00  0.00           H  
ATOM    856 HG21 THR A  56     -12.807  -6.647   1.072  0.00  0.00           H  
ATOM    857 HG22 THR A  56     -13.887  -7.870   1.112  0.00  0.00           H  
ATOM    858 HG23 THR A  56     -12.958  -7.644  -0.213  0.00  0.00           H  
ATOM    859 HG1  THR A  56     -14.212  -4.618   1.061  0.00  0.00           H  
ATOM    860  N   PRO A  57     -17.215  -5.703  -1.358  0.00  0.00           N  
ATOM    861  CA  PRO A  57     -18.215  -4.644  -1.592  0.00  0.00           C  
ATOM    862  CB  PRO A  57     -19.406  -5.149  -0.777  0.00  0.00           C  
ATOM    863  CG  PRO A  57     -19.332  -6.679  -0.723  0.00  0.00           C  
ATOM    864  CD  PRO A  57     -17.854  -6.972  -0.990  0.00  0.00           C  
ATOM    865  C   PRO A  57     -17.814  -3.269  -1.081  0.00  0.00           C  
ATOM    866  O   PRO A  57     -18.067  -2.270  -1.762  0.00  0.00           O  
ATOM    867  HA  PRO A  57     -18.453  -4.604  -2.586  0.00  0.00           H  
ATOM    868 HB2  PRO A  57     -19.389  -4.774   0.164  0.00  0.00           H  
ATOM    869 HB3  PRO A  57     -20.282  -4.865  -1.199  0.00  0.00           H  
ATOM    870 HG2  PRO A  57     -19.600  -7.001   0.173  0.00  0.00           H  
ATOM    871 HG3  PRO A  57     -19.904  -7.071  -1.430  0.00  0.00           H  
ATOM    872 HD2  PRO A  57     -17.417  -7.368  -0.166  0.00  0.00           H  
ATOM    873 HD3  PRO A  57     -17.758  -7.653  -1.737  0.00  0.00           H  
ATOM    874  N   LEU A  58     -17.190  -3.190   0.088  0.00  0.00           N  
ATOM    875  CA  LEU A  58     -16.562  -2.001   0.690  0.00  0.00           C  
ATOM    876  CB  LEU A  58     -15.862  -2.261   2.026  0.00  0.00           C  
ATOM    877  CG  LEU A  58     -15.874  -0.975   2.847  0.00  0.00           C  
ATOM    878 CD1  LEU A  58     -17.309  -0.523   3.104  0.00  0.00           C  
ATOM    879 CD2  LEU A  58     -15.251  -1.225   4.217  0.00  0.00           C  
ATOM    880  C   LEU A  58     -15.603  -1.276  -0.266  0.00  0.00           C  
ATOM    881  O   LEU A  58     -15.765  -0.111  -0.653  0.00  0.00           O  
ATOM    882  H   LEU A  58     -17.176  -4.134   0.608  0.00  0.00           H  
ATOM    883  HA  LEU A  58     -17.295  -1.354   0.955  0.00  0.00           H  
ATOM    884 HB2  LEU A  58     -16.370  -2.928   2.509  0.00  0.00           H  
ATOM    885 HB3  LEU A  58     -14.942  -2.492   1.847  0.00  0.00           H  
ATOM    886  HG  LEU A  58     -15.389  -0.261   2.345  0.00  0.00           H  
ATOM    887 HD11 LEU A  58     -17.797  -1.236   3.607  0.00  0.00           H  
ATOM    888 HD12 LEU A  58     -17.301   0.320   3.642  0.00  0.00           H  
ATOM    889 HD13 LEU A  58     -17.767  -0.357   2.230  0.00  0.00           H  
ATOM    890 HD21 LEU A  58     -14.307  -1.533   4.102  0.00  0.00           H  
ATOM    891 HD22 LEU A  58     -15.264  -0.378   4.748  0.00  0.00           H  
ATOM    892 HD23 LEU A  58     -15.776  -1.928   4.698  0.00  0.00           H  
ATOM    893  N   HIS A  59     -14.659  -2.089  -0.723  0.00  0.00           N  
ATOM    894  CA  HIS A  59     -13.694  -1.664  -1.748  0.00  0.00           C  
ATOM    895  CB  HIS A  59     -12.710  -2.758  -2.156  0.00  0.00           C  
ATOM    896  CG  HIS A  59     -11.600  -3.190  -1.203  0.00  0.00           C  
ATOM    897  C   HIS A  59     -14.468  -1.208  -2.984  0.00  0.00           C  
ATOM    898  O   HIS A  59     -14.028  -0.293  -3.683  0.00  0.00           O  
ATOM    899  H   HIS A  59     -14.657  -3.039  -0.303  0.00  0.00           H  
ATOM    900  HA  HIS A  59     -13.181  -0.889  -1.393  0.00  0.00           H  
ATOM    901 HB2  HIS A  59     -13.241  -3.610  -2.400  0.00  0.00           H  
ATOM    902 HB3  HIS A  59     -12.251  -2.479  -3.039  0.00  0.00           H  
ATOM    903 ND1  HIS A  59     -11.727  -4.018  -0.160  0.00  0.00           N  
ATOM    904 CD2  HIS A  59     -10.303  -3.085  -1.454  0.00  0.00           C  
ATOM    905 CE1  HIS A  59     -10.551  -4.570   0.130  0.00  0.00           C  
ATOM    906 NE2  HIS A  59      -9.692  -3.986  -0.680  0.00  0.00           N  
ATOM    907 HD2  HIS A  59      -9.868  -2.449  -2.100  0.00  0.00           H  
ATOM    908 HE1  HIS A  59     -10.372  -5.256   0.798  0.00  0.00           H  
ATOM    909 HE2  HIS A  59      -8.694  -4.207  -0.700  0.00  0.00           H  
ATOM    910  N   LEU A  60     -15.321  -2.049  -3.549  0.00  0.00           N  
ATOM    911  CA  LEU A  60     -16.128  -1.632  -4.694  0.00  0.00           C  
ATOM    912  CB  LEU A  60     -16.904  -2.842  -5.244  0.00  0.00           C  
ATOM    913  CG  LEU A  60     -16.074  -3.533  -6.323  0.00  0.00           C  
ATOM    914 CD1  LEU A  60     -16.825  -4.821  -6.699  0.00  0.00           C  
ATOM    915 CD2  LEU A  60     -15.916  -2.672  -7.579  0.00  0.00           C  
ATOM    916  C   LEU A  60     -17.001  -0.380  -4.565  0.00  0.00           C  
ATOM    917  O   LEU A  60     -16.999   0.387  -5.529  0.00  0.00           O  
ATOM    918  H   LEU A  60     -15.365  -2.989  -3.129  0.00  0.00           H  
ATOM    919  HA  LEU A  60     -15.486  -1.485  -5.498  0.00  0.00           H  
ATOM    920 HB2  LEU A  60     -17.033  -3.470  -4.518  0.00  0.00           H  
ATOM    921 HB3  LEU A  60     -17.717  -2.516  -5.653  0.00  0.00           H  
ATOM    922  HG  LEU A  60     -15.192  -3.767  -5.961  0.00  0.00           H  
ATOM    923 HD11 LEU A  60     -17.730  -4.583  -7.042  0.00  0.00           H  
ATOM    924 HD12 LEU A  60     -16.311  -5.304  -7.405  0.00  0.00           H  
ATOM    925 HD13 LEU A  60     -16.910  -5.397  -5.888  0.00  0.00           H  
ATOM    926 HD21 LEU A  60     -15.460  -1.816  -7.337  0.00  0.00           H  
ATOM    927 HD22 LEU A  60     -15.367  -3.167  -8.252  0.00  0.00           H  
ATOM    928 HD23 LEU A  60     -16.818  -2.476  -7.960  0.00  0.00           H  
ATOM    929  N   ALA A  61     -17.607  -0.150  -3.409  0.00  0.00           N  
ATOM    930  CA  ALA A  61     -18.200   1.164  -3.119  0.00  0.00           C  
ATOM    931  CB  ALA A  61     -18.806   1.012  -1.716  0.00  0.00           C  
ATOM    932  C   ALA A  61     -17.225   2.329  -3.132  0.00  0.00           C  
ATOM    933  O   ALA A  61     -17.487   3.355  -3.760  0.00  0.00           O  
ATOM    934  H   ALA A  61     -17.628  -0.942  -2.750  0.00  0.00           H  
ATOM    935  HA  ALA A  61     -18.929   1.342  -3.815  0.00  0.00           H  
ATOM    936 HB1  ALA A  61     -19.738   0.665  -1.798  0.00  0.00           H  
ATOM    937 HB2  ALA A  61     -18.253   0.372  -1.188  0.00  0.00           H  
ATOM    938 HB3  ALA A  61     -18.816   1.902  -1.266  0.00  0.00           H  
ATOM    939  N   ALA A  62     -16.073   2.117  -2.500  0.00  0.00           N  
ATOM    940  CA  ALA A  62     -14.995   3.105  -2.324  0.00  0.00           C  
ATOM    941  CB  ALA A  62     -13.862   2.407  -1.564  0.00  0.00           C  
ATOM    942  C   ALA A  62     -14.459   3.453  -3.713  0.00  0.00           C  
ATOM    943  O   ALA A  62     -14.273   4.637  -3.997  0.00  0.00           O  
ATOM    944  H   ALA A  62     -15.986   1.130  -2.112  0.00  0.00           H  
ATOM    945  HA  ALA A  62     -15.376   3.924  -1.913  0.00  0.00           H  
ATOM    946 HB1  ALA A  62     -13.047   2.983  -1.587  0.00  0.00           H  
ATOM    947 HB2  ALA A  62     -14.143   2.259  -0.618  0.00  0.00           H  
ATOM    948 HB3  ALA A  62     -13.666   1.530  -1.998  0.00  0.00           H  
ATOM    949  N   GLN A  63     -14.195   2.491  -4.581  0.00  0.00           N  
ATOM    950  CA  GLN A  63     -14.033   2.739  -6.019  0.00  0.00           C  
ATOM    951  CB  GLN A  63     -13.304   1.525  -6.599  0.00  0.00           C  
ATOM    952  CG  GLN A  63     -13.152   1.462  -8.121  0.00  0.00           C  
ATOM    953  CD  GLN A  63     -12.485   0.206  -8.687  0.00  0.00           C  
ATOM    954  C   GLN A  63     -15.072   3.348  -6.962  0.00  0.00           C  
ATOM    955  O   GLN A  63     -14.765   4.112  -7.877  0.00  0.00           O  
ATOM    956  H   GLN A  63     -14.110   1.536  -4.162  0.00  0.00           H  
ATOM    957  HA  GLN A  63     -13.151   3.342  -6.115  0.00  0.00           H  
ATOM    958 HB2  GLN A  63     -12.373   1.485  -6.197  0.00  0.00           H  
ATOM    959 HB3  GLN A  63     -13.792   0.685  -6.305  0.00  0.00           H  
ATOM    960 HG2  GLN A  63     -14.073   1.543  -8.537  0.00  0.00           H  
ATOM    961 HG3  GLN A  63     -12.613   2.267  -8.421  0.00  0.00           H  
ATOM    962 OE1  GLN A  63     -11.268   0.050  -8.570  0.00  0.00           O  
ATOM    963 NE2  GLN A  63     -13.083  -0.778  -9.347  0.00  0.00           N  
ATOM    964 HE21 GLN A  63     -12.675  -1.544  -9.708  0.00  0.00           H  
ATOM    965 HE22 GLN A  63     -14.137  -0.658  -9.462  0.00  0.00           H  
ATOM    966  N   ARG A  64     -16.339   3.023  -6.746  0.00  0.00           N  
ATOM    967  CA  ARG A  64     -17.420   3.797  -7.377  0.00  0.00           C  
ATOM    968  CB  ARG A  64     -18.781   3.102  -7.312  0.00  0.00           C  
ATOM    969  CG  ARG A  64     -19.859   3.798  -8.136  0.00  0.00           C  
ATOM    970  CD  ARG A  64     -19.448   3.902  -9.604  0.00  0.00           C  
ATOM    971  NE  ARG A  64     -20.287   4.725 -10.479  0.00  0.00           N  
ATOM    972  CZ  ARG A  64     -20.485   4.573 -11.796  0.00  0.00           C  
ATOM    973 NH1  ARG A  64     -19.851   3.609 -12.473  0.00  0.00           N  
ATOM    974 NH2  ARG A  64     -21.465   5.257 -12.417  0.00  0.00           N  
ATOM    975  C   ARG A  64     -17.498   5.259  -6.907  0.00  0.00           C  
ATOM    976  O   ARG A  64     -17.964   6.167  -7.588  0.00  0.00           O  
ATOM    977  H   ARG A  64     -16.499   2.219  -6.129  0.00  0.00           H  
ATOM    978  HA  ARG A  64     -17.274   3.793  -8.383  0.00  0.00           H  
ATOM    979 HB2  ARG A  64     -18.678   2.178  -7.660  0.00  0.00           H  
ATOM    980 HB3  ARG A  64     -19.080   3.087  -6.366  0.00  0.00           H  
ATOM    981 HG2  ARG A  64     -20.703   3.276  -8.088  0.00  0.00           H  
ATOM    982 HG3  ARG A  64     -19.999   4.718  -7.789  0.00  0.00           H  
ATOM    983 HD2  ARG A  64     -18.497   4.262  -9.631  0.00  0.00           H  
ATOM    984 HD3  ARG A  64     -19.414   2.956  -9.979  0.00  0.00           H  
ATOM    985  HE  ARG A  64     -20.783   5.509 -10.037  0.00  0.00           H  
ATOM    986 HH11 ARG A  64     -19.242   2.980 -11.999  0.00  0.00           H  
ATOM    987 HH12 ARG A  64     -19.996   3.521 -13.459  0.00  0.00           H  
ATOM    988 HH21 ARG A  64     -22.048   5.859 -11.871  0.00  0.00           H  
ATOM    989 HH22 ARG A  64     -21.598   5.158 -13.392  0.00  0.00           H  
ATOM    990  N   GLY A  65     -16.981   5.559  -5.728  0.00  0.00           N  
ATOM    991  CA  GLY A  65     -16.995   6.919  -5.168  0.00  0.00           C  
ATOM    992  C   GLY A  65     -18.377   7.400  -4.748  0.00  0.00           C  
ATOM    993  O   GLY A  65     -18.600   8.614  -4.684  0.00  0.00           O  
ATOM    994  H   GLY A  65     -16.557   4.749  -5.218  0.00  0.00           H  
ATOM    995 HA2  GLY A  65     -16.370   6.950  -4.364  0.00  0.00           H  
ATOM    996 HA3  GLY A  65     -16.611   7.562  -5.859  0.00  0.00           H  
ATOM    997  N   HIS A  66     -19.160   6.513  -4.132  0.00  0.00           N  
ATOM    998  CA  HIS A  66     -20.559   6.747  -3.726  0.00  0.00           C  
ATOM    999  CB  HIS A  66     -21.493   5.836  -4.526  0.00  0.00           C  
ATOM   1000  CG  HIS A  66     -22.998   6.083  -4.429  0.00  0.00           C  
ATOM   1001  C   HIS A  66     -20.612   6.788  -2.200  0.00  0.00           C  
ATOM   1002  O   HIS A  66     -20.210   5.743  -1.685  0.00  0.00           O  
ATOM   1003  H   HIS A  66     -18.678   5.586  -3.948  0.00  0.00           H  
ATOM   1004  HA  HIS A  66     -20.842   7.632  -4.076  0.00  0.00           H  
ATOM   1005 HB2  HIS A  66     -21.244   5.890  -5.516  0.00  0.00           H  
ATOM   1006 HB3  HIS A  66     -21.331   4.865  -4.247  0.00  0.00           H  
ATOM   1007 ND1  HIS A  66     -23.715   6.432  -3.367  0.00  0.00           N  
ATOM   1008 CD2  HIS A  66     -23.765   6.321  -5.495  0.00  0.00           C  
ATOM   1009 CE1  HIS A  66     -24.904   6.859  -3.784  0.00  0.00           C  
ATOM   1010 NE2  HIS A  66     -24.937   6.821  -5.116  0.00  0.00           N  
ATOM   1011 HD1  HIS A  66     -23.436   6.392  -2.406  0.00  0.00           H  
ATOM   1012 HD2  HIS A  66     -23.479   6.138  -6.465  0.00  0.00           H  
ATOM   1013 HE1  HIS A  66     -25.651   7.158  -3.197  0.00  0.00           H  
ATOM   1014  N   LEU A  67     -21.023   7.913  -1.615  0.00  0.00           N  
ATOM   1015  CA  LEU A  67     -21.148   8.220  -0.190  0.00  0.00           C  
ATOM   1016  CB  LEU A  67     -21.433   9.681   0.167  0.00  0.00           C  
ATOM   1017  CG  LEU A  67     -20.295  10.646  -0.193  0.00  0.00           C  
ATOM   1018 CD1  LEU A  67     -20.701  12.080   0.182  0.00  0.00           C  
ATOM   1019 CD2  LEU A  67     -19.095  10.400   0.728  0.00  0.00           C  
ATOM   1020  C   LEU A  67     -22.115   7.298   0.569  0.00  0.00           C  
ATOM   1021  O   LEU A  67     -21.780   6.502   1.431  0.00  0.00           O  
ATOM   1022  H   LEU A  67     -21.287   8.666  -2.358  0.00  0.00           H  
ATOM   1023  HA  LEU A  67     -20.229   8.131   0.240  0.00  0.00           H  
ATOM   1024 HB2  LEU A  67     -22.233   9.969  -0.335  0.00  0.00           H  
ATOM   1025 HB3  LEU A  67     -21.573   9.737   1.140  0.00  0.00           H  
ATOM   1026  HG  LEU A  67     -20.124  10.599  -1.170  0.00  0.00           H  
ATOM   1027 HD11 LEU A  67     -20.879  12.123   1.162  0.00  0.00           H  
ATOM   1028 HD12 LEU A  67     -19.957  12.702  -0.053  0.00  0.00           H  
ATOM   1029 HD13 LEU A  67     -21.524  12.329  -0.324  0.00  0.00           H  
ATOM   1030 HD21 LEU A  67     -18.780   9.459   0.616  0.00  0.00           H  
ATOM   1031 HD22 LEU A  67     -18.360  11.032   0.488  0.00  0.00           H  
ATOM   1032 HD23 LEU A  67     -19.371  10.551   1.677  0.00  0.00           H  
ATOM   1033  N   GLU A  68     -23.373   7.368   0.115  0.00  0.00           N  
ATOM   1034  CA  GLU A  68     -24.454   6.498   0.612  0.00  0.00           C  
ATOM   1035  CB  GLU A  68     -25.782   6.873  -0.035  0.00  0.00           C  
ATOM   1036  CG  GLU A  68     -26.089   8.362   0.106  0.00  0.00           C  
ATOM   1037  CD  GLU A  68     -25.547   9.188  -1.057  0.00  0.00           C  
ATOM   1038 OE1  GLU A  68     -24.602   9.997  -0.892  0.00  0.00           O  
ATOM   1039 OE2  GLU A  68     -26.277   9.386  -2.052  0.00  0.00           O  
ATOM   1040  C   GLU A  68     -24.148   4.992   0.626  0.00  0.00           C  
ATOM   1041  O   GLU A  68     -24.362   4.407   1.690  0.00  0.00           O  
ATOM   1042  H   GLU A  68     -23.524   8.092  -0.621  0.00  0.00           H  
ATOM   1043  HA  GLU A  68     -24.710   6.794   1.560  0.00  0.00           H  
ATOM   1044 HB2  GLU A  68     -25.721   6.674  -0.989  0.00  0.00           H  
ATOM   1045 HB3  GLU A  68     -26.492   6.382   0.421  0.00  0.00           H  
ATOM   1046 HG2  GLU A  68     -27.063   8.475   0.118  0.00  0.00           H  
ATOM   1047 HG3  GLU A  68     -25.661   8.690   0.925  0.00  0.00           H  
ATOM   1048  N   ILE A  69     -23.288   4.546  -0.278  0.00  0.00           N  
ATOM   1049  CA  ILE A  69     -22.973   3.116  -0.405  0.00  0.00           C  
ATOM   1050  CB  ILE A  69     -22.551   2.672  -1.804  0.00  0.00           C  
ATOM   1051 CG1  ILE A  69     -23.774   3.037  -2.646  0.00  0.00           C  
ATOM   1052 CG2  ILE A  69     -22.316   1.159  -1.859  0.00  0.00           C  
ATOM   1053 CD1  ILE A  69     -23.756   2.701  -4.140  0.00  0.00           C  
ATOM   1054  C   ILE A  69     -21.978   2.685   0.685  0.00  0.00           C  
ATOM   1055  O   ILE A  69     -22.251   1.837   1.533  0.00  0.00           O  
ATOM   1056  H   ILE A  69     -22.862   5.275  -0.881  0.00  0.00           H  
ATOM   1057  HA  ILE A  69     -23.825   2.623  -0.222  0.00  0.00           H  
ATOM   1058  HB  ILE A  69     -21.813   3.224  -2.091  0.00  0.00           H  
ATOM   1059 HG12 ILE A  69     -24.590   2.591  -2.233  0.00  0.00           H  
ATOM   1060 HG13 ILE A  69     -23.932   4.039  -2.556  0.00  0.00           H  
ATOM   1061 HG21 ILE A  69     -22.161   0.885  -2.805  0.00  0.00           H  
ATOM   1062 HG22 ILE A  69     -21.518   0.930  -1.308  0.00  0.00           H  
ATOM   1063 HG23 ILE A  69     -23.119   0.689  -1.500  0.00  0.00           H  
ATOM   1064 HD11 ILE A  69     -23.650   1.717  -4.247  0.00  0.00           H  
ATOM   1065 HD12 ILE A  69     -24.616   2.998  -4.547  0.00  0.00           H  
ATOM   1066 HD13 ILE A  69     -22.993   3.177  -4.568  0.00  0.00           H  
ATOM   1067  N   VAL A  70     -20.900   3.463   0.798  0.00  0.00           N  
ATOM   1068  CA  VAL A  70     -19.907   3.262   1.852  0.00  0.00           C  
ATOM   1069  CB  VAL A  70     -18.659   4.134   1.715  0.00  0.00           C  
ATOM   1070 CG1  VAL A  70     -17.700   3.994   2.890  0.00  0.00           C  
ATOM   1071 CG2  VAL A  70     -17.850   3.632   0.518  0.00  0.00           C  
ATOM   1072  C   VAL A  70     -20.552   3.355   3.233  0.00  0.00           C  
ATOM   1073  O   VAL A  70     -20.335   2.420   4.003  0.00  0.00           O  
ATOM   1074  H   VAL A  70     -20.831   4.214   0.082  0.00  0.00           H  
ATOM   1075  HA  VAL A  70     -19.526   2.337   1.750  0.00  0.00           H  
ATOM   1076  HB  VAL A  70     -18.955   5.096   1.697  0.00  0.00           H  
ATOM   1077 HG11 VAL A  70     -17.773   3.073   3.272  0.00  0.00           H  
ATOM   1078 HG12 VAL A  70     -16.764   4.152   2.577  0.00  0.00           H  
ATOM   1079 HG13 VAL A  70     -17.934   4.666   3.593  0.00  0.00           H  
ATOM   1080 HG21 VAL A  70     -17.019   3.188   0.849  0.00  0.00           H  
ATOM   1081 HG22 VAL A  70     -18.402   2.979   0.003  0.00  0.00           H  
ATOM   1082 HG23 VAL A  70     -17.611   4.409  -0.063  0.00  0.00           H  
ATOM   1083  N   GLU A  71     -21.457   4.306   3.465  0.00  0.00           N  
ATOM   1084  CA  GLU A  71     -22.213   4.454   4.716  0.00  0.00           C  
ATOM   1085  CB  GLU A  71     -22.992   5.766   4.654  0.00  0.00           C  
ATOM   1086  CG  GLU A  71     -23.425   6.164   6.067  0.00  0.00           C  
ATOM   1087  CD  GLU A  71     -24.209   7.470   6.219  0.00  0.00           C  
ATOM   1088 OE1  GLU A  71     -23.613   8.384   6.830  0.00  0.00           O  
ATOM   1089 OE2  GLU A  71     -25.436   7.446   5.943  0.00  0.00           O  
ATOM   1090  C   GLU A  71     -23.154   3.304   5.049  0.00  0.00           C  
ATOM   1091  O   GLU A  71     -23.051   2.764   6.149  0.00  0.00           O  
ATOM   1092  H   GLU A  71     -21.591   4.967   2.651  0.00  0.00           H  
ATOM   1093  HA  GLU A  71     -21.552   4.583   5.489  0.00  0.00           H  
ATOM   1094 HB2  GLU A  71     -22.399   6.453   4.326  0.00  0.00           H  
ATOM   1095 HB3  GLU A  71     -23.790   5.620   4.134  0.00  0.00           H  
ATOM   1096 HG2  GLU A  71     -24.002   5.432   6.428  0.00  0.00           H  
ATOM   1097 HG3  GLU A  71     -22.603   6.249   6.629  0.00  0.00           H  
ATOM   1098  N   VAL A  72     -23.849   2.758   4.056  0.00  0.00           N  
ATOM   1099  CA  VAL A  72     -24.779   1.667   4.349  0.00  0.00           C  
ATOM   1100  CB  VAL A  72     -25.810   1.490   3.228  0.00  0.00           C  
ATOM   1101 CG1  VAL A  72     -26.636   0.210   3.274  0.00  0.00           C  
ATOM   1102 CG2  VAL A  72     -26.710   2.679   2.879  0.00  0.00           C  
ATOM   1103  C   VAL A  72     -24.017   0.389   4.692  0.00  0.00           C  
ATOM   1104  O   VAL A  72     -24.292  -0.312   5.676  0.00  0.00           O  
ATOM   1105  H   VAL A  72     -23.686   3.145   3.125  0.00  0.00           H  
ATOM   1106  HA  VAL A  72     -25.325   1.928   5.150  0.00  0.00           H  
ATOM   1107  HB  VAL A  72     -25.305   1.477   2.345  0.00  0.00           H  
ATOM   1108 HG11 VAL A  72     -27.154   0.118   2.424  0.00  0.00           H  
ATOM   1109 HG12 VAL A  72     -26.026  -0.575   3.381  0.00  0.00           H  
ATOM   1110 HG13 VAL A  72     -27.267   0.250   4.048  0.00  0.00           H  
ATOM   1111 HG21 VAL A  72     -26.164   3.379   2.421  0.00  0.00           H  
ATOM   1112 HG22 VAL A  72     -27.440   2.368   2.273  0.00  0.00           H  
ATOM   1113 HG23 VAL A  72     -27.102   3.049   3.719  0.00  0.00           H  
ATOM   1114  N   LEU A  73     -22.888   0.163   4.034  0.00  0.00           N  
ATOM   1115  CA  LEU A  73     -21.980  -0.951   4.362  0.00  0.00           C  
ATOM   1116  CB  LEU A  73     -20.918  -0.907   3.262  0.00  0.00           C  
ATOM   1117  CG  LEU A  73     -21.368  -1.703   2.035  0.00  0.00           C  
ATOM   1118 CD1  LEU A  73     -20.524  -1.276   0.825  0.00  0.00           C  
ATOM   1119 CD2  LEU A  73     -21.178  -3.186   2.324  0.00  0.00           C  
ATOM   1120  C   LEU A  73     -21.432  -0.888   5.792  0.00  0.00           C  
ATOM   1121  O   LEU A  73     -21.475  -1.906   6.469  0.00  0.00           O  
ATOM   1122  H   LEU A  73     -22.691   0.838   3.262  0.00  0.00           H  
ATOM   1123  HA  LEU A  73     -22.493  -1.819   4.256  0.00  0.00           H  
ATOM   1124 HB2  LEU A  73     -20.802   0.021   2.986  0.00  0.00           H  
ATOM   1125 HB3  LEU A  73     -20.106  -1.321   3.603  0.00  0.00           H  
ATOM   1126  HG  LEU A  73     -22.322  -1.509   1.850  0.00  0.00           H  
ATOM   1127 HD11 LEU A  73     -19.562  -1.461   1.015  0.00  0.00           H  
ATOM   1128 HD12 LEU A  73     -20.816  -1.794   0.023  0.00  0.00           H  
ATOM   1129 HD13 LEU A  73     -20.655  -0.300   0.662  0.00  0.00           H  
ATOM   1130 HD21 LEU A  73     -21.729  -3.444   3.119  0.00  0.00           H  
ATOM   1131 HD22 LEU A  73     -21.469  -3.721   1.530  0.00  0.00           H  
ATOM   1132 HD23 LEU A  73     -20.213  -3.369   2.514  0.00  0.00           H  
ATOM   1133  N   LEU A  74     -20.922   0.300   6.101  0.00  0.00           N  
ATOM   1134  CA  LEU A  74     -20.285   0.583   7.395  0.00  0.00           C  
ATOM   1135  CB  LEU A  74     -19.491   1.893   7.468  0.00  0.00           C  
ATOM   1136  CG  LEU A  74     -18.252   1.955   6.573  0.00  0.00           C  
ATOM   1137 CD1  LEU A  74     -17.838   3.428   6.563  0.00  0.00           C  
ATOM   1138 CD2  LEU A  74     -17.242   0.882   6.972  0.00  0.00           C  
ATOM   1139  C   LEU A  74     -21.320   0.511   8.517  0.00  0.00           C  
ATOM   1140  O   LEU A  74     -20.950  -0.185   9.463  0.00  0.00           O  
ATOM   1141  H   LEU A  74     -21.012   1.019   5.348  0.00  0.00           H  
ATOM   1142  HA  LEU A  74     -19.585  -0.113   7.563  0.00  0.00           H  
ATOM   1143 HB2  LEU A  74     -20.096   2.630   7.193  0.00  0.00           H  
ATOM   1144 HB3  LEU A  74     -19.190   2.014   8.404  0.00  0.00           H  
ATOM   1145  HG  LEU A  74     -18.491   1.677   5.667  0.00  0.00           H  
ATOM   1146 HD11 LEU A  74     -17.633   3.720   7.496  0.00  0.00           H  
ATOM   1147 HD12 LEU A  74     -17.026   3.539   5.991  0.00  0.00           H  
ATOM   1148 HD13 LEU A  74     -18.586   3.979   6.195  0.00  0.00           H  
ATOM   1149 HD21 LEU A  74     -17.663  -0.020   6.880  0.00  0.00           H  
ATOM   1150 HD22 LEU A  74     -16.443   0.940   6.375  0.00  0.00           H  
ATOM   1151 HD23 LEU A  74     -16.963   1.026   7.921  0.00  0.00           H  
ATOM   1152  N   LYS A  75     -22.555   0.958   8.333  0.00  0.00           N  
ATOM   1153  CA  LYS A  75     -23.601   0.738   9.331  0.00  0.00           C  
ATOM   1154  CB  LYS A  75     -24.707   1.700   8.894  0.00  0.00           C  
ATOM   1155  CG  LYS A  75     -24.370   3.146   9.281  0.00  0.00           C  
ATOM   1156  CD  LYS A  75     -25.461   4.217   9.277  0.00  0.00           C  
ATOM   1157  CE  LYS A  75     -26.238   4.379   7.965  0.00  0.00           C  
ATOM   1158  NZ  LYS A  75     -26.993   5.624   8.158  0.00  0.00           N  
ATOM   1159  C   LYS A  75     -24.195  -0.660   9.540  0.00  0.00           C  
ATOM   1160  O   LYS A  75     -24.576  -0.961  10.671  0.00  0.00           O  
ATOM   1161  H   LYS A  75     -22.712   1.465   7.443  0.00  0.00           H  
ATOM   1162  HA  LYS A  75     -23.236   1.068  10.255  0.00  0.00           H  
ATOM   1163 HB2  LYS A  75     -24.795   1.656   7.915  0.00  0.00           H  
ATOM   1164 HB3  LYS A  75     -25.543   1.447   9.350  0.00  0.00           H  
ATOM   1165 HG2  LYS A  75     -23.941   3.131  10.225  0.00  0.00           H  
ATOM   1166 HG3  LYS A  75     -23.602   3.471   8.664  0.00  0.00           H  
ATOM   1167 HD2  LYS A  75     -26.125   4.001  10.009  0.00  0.00           H  
ATOM   1168 HD3  LYS A  75     -25.037   5.108   9.502  0.00  0.00           H  
ATOM   1169 HE2  LYS A  75     -25.602   4.477   7.236  0.00  0.00           H  
ATOM   1170 HE3  LYS A  75     -26.844   3.625   7.866  0.00  0.00           H  
ATOM   1171 HZ1  LYS A  75     -27.949   5.490   7.885  0.00  0.00           H  
ATOM   1172 HZ2  LYS A  75     -26.964   5.895   9.124  0.00  0.00           H  
ATOM   1173 HZ3  LYS A  75     -26.593   6.356   7.601  0.00  0.00           H  
ATOM   1174  N   ASN A  76     -24.311  -1.416   8.455  0.00  0.00           N  
ATOM   1175  CA  ASN A  76     -24.573  -2.860   8.556  0.00  0.00           C  
ATOM   1176  CB  ASN A  76     -24.907  -3.320   7.133  0.00  0.00           C  
ATOM   1177  CG  ASN A  76     -26.352  -2.998   6.732  0.00  0.00           C  
ATOM   1178  C   ASN A  76     -23.411  -3.691   9.101  0.00  0.00           C  
ATOM   1179  O   ASN A  76     -23.605  -4.852   9.469  0.00  0.00           O  
ATOM   1180  H   ASN A  76     -24.204  -0.920   7.555  0.00  0.00           H  
ATOM   1181  HA  ASN A  76     -25.349  -2.972   9.209  0.00  0.00           H  
ATOM   1182 HB2  ASN A  76     -24.298  -2.857   6.499  0.00  0.00           H  
ATOM   1183 HB3  ASN A  76     -24.780  -4.305   7.080  0.00  0.00           H  
ATOM   1184 OD1  ASN A  76     -27.249  -2.810   7.553  0.00  0.00           O  
ATOM   1185 ND2  ASN A  76     -26.694  -2.676   5.495  0.00  0.00           N  
ATOM   1186 HD22 ASN A  76     -25.910  -2.665   4.826  0.00  0.00           H  
ATOM   1187 HD21 ASN A  76     -27.598  -2.467   5.233  0.00  0.00           H  
ATOM   1188  N   GLY A  77     -22.183  -3.228   8.961  0.00  0.00           N  
ATOM   1189  CA  GLY A  77     -21.074  -4.022   9.508  0.00  0.00           C  
ATOM   1190  C   GLY A  77     -20.045  -4.635   8.552  0.00  0.00           C  
ATOM   1191  O   GLY A  77     -19.661  -5.787   8.711  0.00  0.00           O  
ATOM   1192  H   GLY A  77     -22.074  -2.343   8.479  0.00  0.00           H  
ATOM   1193 HA2  GLY A  77     -20.566  -3.437  10.205  0.00  0.00           H  
ATOM   1194 HA3  GLY A  77     -21.476  -4.787  10.090  0.00  0.00           H  
ATOM   1195  N   ALA A  78     -19.603  -3.848   7.564  0.00  0.00           N  
ATOM   1196  CA  ALA A  78     -18.480  -4.219   6.685  0.00  0.00           C  
ATOM   1197  CB  ALA A  78     -18.623  -3.683   5.270  0.00  0.00           C  
ATOM   1198  C   ALA A  78     -17.120  -3.853   7.286  0.00  0.00           C  
ATOM   1199  O   ALA A  78     -17.007  -2.673   7.615  0.00  0.00           O  
ATOM   1200  H   ALA A  78     -20.122  -2.947   7.467  0.00  0.00           H  
ATOM   1201  HA  ALA A  78     -18.507  -5.219   6.537  0.00  0.00           H  
ATOM   1202 HB1  ALA A  78     -19.313  -4.214   4.779  0.00  0.00           H  
ATOM   1203 HB2  ALA A  78     -18.903  -2.724   5.302  0.00  0.00           H  
ATOM   1204 HB3  ALA A  78     -17.747  -3.757   4.794  0.00  0.00           H  
ATOM   1205  N   ASP A  79     -16.153  -4.757   7.387  0.00  0.00           N  
ATOM   1206  CA  ASP A  79     -14.893  -4.407   8.076  0.00  0.00           C  
ATOM   1207  CB  ASP A  79     -14.095  -5.658   8.409  0.00  0.00           C  
ATOM   1208  CG  ASP A  79     -12.974  -5.255   9.375  0.00  0.00           C  
ATOM   1209 OD1  ASP A  79     -13.218  -5.007  10.569  0.00  0.00           O  
ATOM   1210 OD2  ASP A  79     -11.903  -4.865   8.847  0.00  0.00           O  
ATOM   1211  C   ASP A  79     -14.089  -3.384   7.278  0.00  0.00           C  
ATOM   1212  O   ASP A  79     -13.574  -3.752   6.225  0.00  0.00           O  
ATOM   1213  H   ASP A  79     -16.340  -5.669   6.969  0.00  0.00           H  
ATOM   1214  HA  ASP A  79     -15.149  -3.973   8.946  0.00  0.00           H  
ATOM   1215 HB2  ASP A  79     -14.678  -6.292   8.860  0.00  0.00           H  
ATOM   1216 HB3  ASP A  79     -13.691  -6.000   7.594  0.00  0.00           H  
ATOM   1217  N   VAL A  80     -13.662  -2.303   7.940  0.00  0.00           N  
ATOM   1218  CA  VAL A  80     -12.924  -1.227   7.281  0.00  0.00           C  
ATOM   1219  CB  VAL A  80     -13.102  -0.001   8.181  0.00  0.00           C  
ATOM   1220 CG1  VAL A  80     -12.149  -0.165   9.367  0.00  0.00           C  
ATOM   1221 CG2  VAL A  80     -12.870   1.260   7.348  0.00  0.00           C  
ATOM   1222  C   VAL A  80     -11.449  -1.418   6.905  0.00  0.00           C  
ATOM   1223  O   VAL A  80     -10.812  -0.572   6.280  0.00  0.00           O  
ATOM   1224  H   VAL A  80     -13.899  -2.298   8.953  0.00  0.00           H  
ATOM   1225  HA  VAL A  80     -13.435  -0.995   6.400  0.00  0.00           H  
ATOM   1226  HB  VAL A  80     -14.015  -0.019   8.546  0.00  0.00           H  
ATOM   1227 HG11 VAL A  80     -12.153  -1.118   9.664  0.00  0.00           H  
ATOM   1228 HG12 VAL A  80     -11.226   0.095   9.087  0.00  0.00           H  
ATOM   1229 HG13 VAL A  80     -12.451   0.421  10.117  0.00  0.00           H  
ATOM   1230 HG21 VAL A  80     -12.547   0.997   6.441  0.00  0.00           H  
ATOM   1231 HG22 VAL A  80     -13.730   1.762   7.269  0.00  0.00           H  
ATOM   1232 HG23 VAL A  80     -12.186   1.829   7.801  0.00  0.00           H  
ATOM   1233  N   ASN A  81     -10.894  -2.538   7.351  0.00  0.00           N  
ATOM   1234  CA  ASN A  81      -9.497  -2.897   7.087  0.00  0.00           C  
ATOM   1235  CB  ASN A  81      -8.776  -3.188   8.400  0.00  0.00           C  
ATOM   1236  CG  ASN A  81      -8.427  -1.885   9.128  0.00  0.00           C  
ATOM   1237  C   ASN A  81      -9.273  -4.159   6.238  0.00  0.00           C  
ATOM   1238  O   ASN A  81      -8.161  -4.441   5.784  0.00  0.00           O  
ATOM   1239  H   ASN A  81     -11.538  -3.147   7.908  0.00  0.00           H  
ATOM   1240  HA  ASN A  81      -9.083  -2.118   6.567  0.00  0.00           H  
ATOM   1241 HB2  ASN A  81      -9.371  -3.719   8.982  0.00  0.00           H  
ATOM   1242 HB3  ASN A  81      -7.935  -3.668   8.204  0.00  0.00           H  
ATOM   1243 OD1  ASN A  81      -7.623  -1.038   8.756  0.00  0.00           O  
ATOM   1244 ND2  ASN A  81      -9.132  -1.735  10.251  0.00  0.00           N  
ATOM   1245 HD22 ASN A  81      -9.790  -2.390  10.572  0.00  0.00           H  
ATOM   1246 HD21 ASN A  81      -8.976  -0.892  10.809  0.00  0.00           H  
ATOM   1247  N   ALA A  82     -10.332  -4.952   6.119  0.00  0.00           N  
ATOM   1248  CA  ALA A  82     -10.256  -6.332   5.619  0.00  0.00           C  
ATOM   1249  CB  ALA A  82     -11.606  -6.959   5.948  0.00  0.00           C  
ATOM   1250  C   ALA A  82      -9.852  -6.403   4.143  0.00  0.00           C  
ATOM   1251  O   ALA A  82     -10.724  -6.272   3.280  0.00  0.00           O  
ATOM   1252  H   ALA A  82     -11.236  -4.511   6.414  0.00  0.00           H  
ATOM   1253  HA  ALA A  82      -9.566  -6.833   6.164  0.00  0.00           H  
ATOM   1254 HB1  ALA A  82     -12.338  -6.388   5.578  0.00  0.00           H  
ATOM   1255 HB2  ALA A  82     -11.658  -7.870   5.541  0.00  0.00           H  
ATOM   1256 HB3  ALA A  82     -11.708  -7.031   6.939  0.00  0.00           H  
ATOM   1257  N   ALA A  83      -8.556  -6.403   3.850  0.00  0.00           N  
ATOM   1258  CA  ALA A  83      -8.069  -6.502   2.463  0.00  0.00           C  
ATOM   1259  CB  ALA A  83      -6.545  -6.431   2.538  0.00  0.00           C  
ATOM   1260  C   ALA A  83      -8.572  -7.633   1.573  0.00  0.00           C  
ATOM   1261  O   ALA A  83      -9.342  -8.490   1.997  0.00  0.00           O  
ATOM   1262  H   ALA A  83      -7.920  -6.328   4.667  0.00  0.00           H  
ATOM   1263  HA  ALA A  83      -8.286  -5.600   1.990  0.00  0.00           H  
ATOM   1264 HB1  ALA A  83      -6.164  -6.490   1.616  0.00  0.00           H  
ATOM   1265 HB2  ALA A  83      -6.273  -5.567   2.958  0.00  0.00           H  
ATOM   1266 HB3  ALA A  83      -6.205  -7.192   3.089  0.00  0.00           H  
ATOM   1267  N   ASP A  84      -8.392  -7.434   0.267  0.00  0.00           N  
ATOM   1268  CA  ASP A  84      -8.905  -8.330  -0.775  0.00  0.00           C  
ATOM   1269  CB  ASP A  84      -8.955  -7.597  -2.110  0.00  0.00           C  
ATOM   1270  CG  ASP A  84      -7.654  -7.493  -2.911  0.00  0.00           C  
ATOM   1271 OD1  ASP A  84      -7.720  -7.722  -4.138  0.00  0.00           O  
ATOM   1272 OD2  ASP A  84      -6.621  -7.049  -2.362  0.00  0.00           O  
ATOM   1273  C   ASP A  84      -8.127  -9.647  -0.707  0.00  0.00           C  
ATOM   1274  O   ASP A  84      -7.386  -9.939   0.240  0.00  0.00           O  
ATOM   1275  H   ASP A  84      -7.843  -6.565   0.041  0.00  0.00           H  
ATOM   1276  HA  ASP A  84      -9.852  -8.538  -0.547  0.00  0.00           H  
ATOM   1277 HB2  ASP A  84      -9.642  -8.060  -2.694  0.00  0.00           H  
ATOM   1278 HB3  ASP A  84      -9.290  -6.657  -1.938  0.00  0.00           H  
ATOM   1279  N   LEU A  85      -8.422 -10.486  -1.699  0.00  0.00           N  
ATOM   1280  CA  LEU A  85      -7.671 -11.675  -2.107  0.00  0.00           C  
ATOM   1281  CB  LEU A  85      -8.019 -12.420  -3.398  0.00  0.00           C  
ATOM   1282  CG  LEU A  85      -8.806 -13.686  -3.065  0.00  0.00           C  
ATOM   1283 CD1  LEU A  85      -9.515 -14.160  -4.331  0.00  0.00           C  
ATOM   1284 CD2  LEU A  85      -7.893 -14.781  -2.514  0.00  0.00           C  
ATOM   1285  C   LEU A  85      -6.168 -11.382  -2.148  0.00  0.00           C  
ATOM   1286  O   LEU A  85      -5.424 -12.284  -1.750  0.00  0.00           O  
ATOM   1287  H   LEU A  85      -9.323 -10.200  -2.215  0.00  0.00           H  
ATOM   1288  HA  LEU A  85      -7.833 -12.403  -1.434  0.00  0.00           H  
ATOM   1289 HB2  LEU A  85      -8.590 -11.848  -3.934  0.00  0.00           H  
ATOM   1290 HB3  LEU A  85      -7.193 -12.687  -3.828  0.00  0.00           H  
ATOM   1291  HG  LEU A  85      -9.479 -13.478  -2.369  0.00  0.00           H  
ATOM   1292 HD11 LEU A  85      -8.837 -14.355  -5.038  0.00  0.00           H  
ATOM   1293 HD12 LEU A  85     -10.034 -14.989  -4.129  0.00  0.00           H  
ATOM   1294 HD13 LEU A  85     -10.136 -13.445  -4.651  0.00  0.00           H  
ATOM   1295 HD21 LEU A  85      -7.449 -14.454  -1.681  0.00  0.00           H  
ATOM   1296 HD22 LEU A  85      -8.438 -15.593  -2.307  0.00  0.00           H  
ATOM   1297 HD23 LEU A  85      -7.198 -15.008  -3.197  0.00  0.00           H  
ATOM   1298  N   TRP A  86      -5.734 -10.291  -2.753  0.00  0.00           N  
ATOM   1299  CA  TRP A  86      -4.339  -9.958  -3.082  0.00  0.00           C  
ATOM   1300  CB  TRP A  86      -4.294  -8.997  -4.280  0.00  0.00           C  
ATOM   1301  CG  TRP A  86      -2.892  -8.832  -4.774  0.00  0.00           C  
ATOM   1302 CD1  TRP A  86      -2.149  -9.800  -5.312  0.00  0.00           C  
ATOM   1303 CD2  TRP A  86      -2.141  -7.672  -4.828  0.00  0.00           C  
ATOM   1304 NE1  TRP A  86      -0.950  -9.321  -5.708  0.00  0.00           N  
ATOM   1305 CE2  TRP A  86      -0.973  -8.007  -5.439  0.00  0.00           C  
ATOM   1306 CE3  TRP A  86      -2.387  -6.361  -4.424  0.00  0.00           C  
ATOM   1307 CZ2  TRP A  86      -0.021  -7.039  -5.755  0.00  0.00           C  
ATOM   1308 CZ3  TRP A  86      -1.462  -5.418  -4.700  0.00  0.00           C  
ATOM   1309 CH2  TRP A  86      -0.282  -5.755  -5.405  0.00  0.00           C  
ATOM   1310  C   TRP A  86      -3.612  -9.420  -1.924  0.00  0.00           C  
ATOM   1311  O   TRP A  86      -2.417  -9.744  -1.691  0.00  0.00           O  
ATOM   1312  H   TRP A  86      -6.530  -9.614  -3.006  0.00  0.00           H  
ATOM   1313  HA  TRP A  86      -3.865 -10.836  -3.309  0.00  0.00           H  
ATOM   1314 HB2  TRP A  86      -4.825  -9.375  -5.020  0.00  0.00           H  
ATOM   1315 HB3  TRP A  86      -4.637  -8.114  -4.001  0.00  0.00           H  
ATOM   1316 HD1  TRP A  86      -2.459 -10.834  -5.420  0.00  0.00           H  
ATOM   1317 HE1  TRP A  86      -0.139  -9.888  -6.027  0.00  0.00           H  
ATOM   1318 HE3  TRP A  86      -3.292  -6.108  -3.924  0.00  0.00           H  
ATOM   1319 HZ2  TRP A  86       0.880  -7.308  -6.286  0.00  0.00           H  
ATOM   1320 HZ3  TRP A  86      -1.638  -4.384  -4.416  0.00  0.00           H  
ATOM   1321 HH2  TRP A  86       0.389  -4.959  -5.695  0.00  0.00           H  
ATOM   1322  N   GLY A  87      -4.149  -8.244  -1.405  0.00  0.00           N  
ATOM   1323  CA  GLY A  87      -3.452  -7.400  -0.391  0.00  0.00           C  
ATOM   1324  C   GLY A  87      -3.964  -5.958  -0.154  0.00  0.00           C  
ATOM   1325  O   GLY A  87      -3.845  -5.550   1.007  0.00  0.00           O  
ATOM   1326  H   GLY A  87      -5.115  -8.062  -1.772  0.00  0.00           H  
ATOM   1327 HA2  GLY A  87      -3.496  -7.935   0.582  0.00  0.00           H  
ATOM   1328 HA3  GLY A  87      -2.383  -7.316  -0.671  0.00  0.00           H  
ATOM   1329  N   GLN A  88      -4.383  -5.224  -1.184  0.00  0.00           N  
ATOM   1330  CA  GLN A  88      -4.875  -3.847  -1.017  0.00  0.00           C  
ATOM   1331  CB  GLN A  88      -5.089  -3.140  -2.355  0.00  0.00           C  
ATOM   1332  CG  GLN A  88      -6.081  -3.895  -3.244  0.00  0.00           C  
ATOM   1333  CD  GLN A  88      -5.508  -4.420  -4.564  0.00  0.00           C  
ATOM   1334  C   GLN A  88      -6.072  -3.570  -0.103  0.00  0.00           C  
ATOM   1335  O   GLN A  88      -7.022  -4.349  -0.063  0.00  0.00           O  
ATOM   1336  H   GLN A  88      -4.335  -5.700  -2.107  0.00  0.00           H  
ATOM   1337  HA  GLN A  88      -4.077  -3.282  -0.658  0.00  0.00           H  
ATOM   1338 HB2  GLN A  88      -5.455  -2.234  -2.188  0.00  0.00           H  
ATOM   1339 HB3  GLN A  88      -4.223  -3.089  -2.837  0.00  0.00           H  
ATOM   1340 HG2  GLN A  88      -6.441  -4.681  -2.724  0.00  0.00           H  
ATOM   1341 HG3  GLN A  88      -6.851  -3.280  -3.457  0.00  0.00           H  
ATOM   1342 OE1  GLN A  88      -4.770  -3.769  -5.309  0.00  0.00           O  
ATOM   1343 NE2  GLN A  88      -5.571  -5.737  -4.731  0.00  0.00           N  
ATOM   1344 HE21 GLN A  88      -5.223  -6.162  -5.590  0.00  0.00           H  
ATOM   1345 HE22 GLN A  88      -5.969  -6.310  -3.994  0.00  0.00           H  
ATOM   1346  N   THR A  89      -6.113  -2.544   0.742  0.00  0.00           N  
ATOM   1347  CA  THR A  89      -7.258  -2.260   1.628  0.00  0.00           C  
ATOM   1348  CB  THR A  89      -6.771  -1.620   2.932  0.00  0.00           C  
ATOM   1349 OG1  THR A  89      -6.115  -0.374   2.717  0.00  0.00           O  
ATOM   1350 CG2  THR A  89      -5.806  -2.601   3.606  0.00  0.00           C  
ATOM   1351  C   THR A  89      -8.316  -1.335   1.026  0.00  0.00           C  
ATOM   1352  O   THR A  89      -8.123  -0.847  -0.088  0.00  0.00           O  
ATOM   1353  H   THR A  89      -5.253  -1.942   0.730  0.00  0.00           H  
ATOM   1354  HA  THR A  89      -7.704  -3.148   1.856  0.00  0.00           H  
ATOM   1355  HB  THR A  89      -7.588  -1.449   3.543  0.00  0.00           H  
ATOM   1356 HG21 THR A  89      -5.421  -2.180   4.429  0.00  0.00           H  
ATOM   1357 HG22 THR A  89      -6.298  -3.435   3.858  0.00  0.00           H  
ATOM   1358 HG23 THR A  89      -5.066  -2.830   2.974  0.00  0.00           H  
ATOM   1359 HG1  THR A  89      -5.132  -0.515   2.551  0.00  0.00           H  
ATOM   1360  N   PRO A  90      -9.480  -1.145   1.636  0.00  0.00           N  
ATOM   1361  CA  PRO A  90     -10.390  -0.173   1.025  0.00  0.00           C  
ATOM   1362  CB  PRO A  90     -11.619  -0.125   1.943  0.00  0.00           C  
ATOM   1363  CG  PRO A  90     -11.671  -1.551   2.499  0.00  0.00           C  
ATOM   1364  CD  PRO A  90     -10.200  -1.960   2.627  0.00  0.00           C  
ATOM   1365  C   PRO A  90      -9.779   1.234   0.972  0.00  0.00           C  
ATOM   1366  O   PRO A  90     -10.048   1.992   0.041  0.00  0.00           O  
ATOM   1367  HA  PRO A  90     -10.667  -0.473   0.101  0.00  0.00           H  
ATOM   1368 HB2  PRO A  90     -11.492   0.524   2.679  0.00  0.00           H  
ATOM   1369 HB3  PRO A  90     -12.442   0.073   1.431  0.00  0.00           H  
ATOM   1370 HG2  PRO A  90     -12.118  -1.555   3.385  0.00  0.00           H  
ATOM   1371 HG3  PRO A  90     -12.149  -2.146   1.864  0.00  0.00           H  
ATOM   1372 HD2  PRO A  90      -9.861  -1.775   3.556  0.00  0.00           H  
ATOM   1373 HD3  PRO A  90     -10.087  -2.941   2.435  0.00  0.00           H  
ATOM   1374  N   LEU A  91      -8.917   1.615   1.911  0.00  0.00           N  
ATOM   1375  CA  LEU A  91      -8.297   2.937   1.866  0.00  0.00           C  
ATOM   1376  CB  LEU A  91      -7.524   3.261   3.148  0.00  0.00           C  
ATOM   1377  CG  LEU A  91      -7.286   4.721   3.549  0.00  0.00           C  
ATOM   1378 CD1  LEU A  91      -8.514   5.566   3.872  0.00  0.00           C  
ATOM   1379 CD2  LEU A  91      -6.280   4.688   4.703  0.00  0.00           C  
ATOM   1380  C   LEU A  91      -7.471   3.093   0.589  0.00  0.00           C  
ATOM   1381  O   LEU A  91      -7.452   4.201   0.068  0.00  0.00           O  
ATOM   1382  H   LEU A  91      -8.732   0.917   2.648  0.00  0.00           H  
ATOM   1383  HA  LEU A  91      -9.021   3.632   1.860  0.00  0.00           H  
ATOM   1384 HB2  LEU A  91      -8.013   2.820   3.918  0.00  0.00           H  
ATOM   1385 HB3  LEU A  91      -6.615   2.823   3.074  0.00  0.00           H  
ATOM   1386  HG  LEU A  91      -6.759   5.181   2.794  0.00  0.00           H  
ATOM   1387 HD11 LEU A  91      -9.008   5.156   4.639  0.00  0.00           H  
ATOM   1388 HD12 LEU A  91      -8.226   6.492   4.117  0.00  0.00           H  
ATOM   1389 HD13 LEU A  91      -9.112   5.604   3.071  0.00  0.00           H  
ATOM   1390 HD21 LEU A  91      -5.435   4.257   4.390  0.00  0.00           H  
ATOM   1391 HD22 LEU A  91      -6.090   5.622   5.003  0.00  0.00           H  
ATOM   1392 HD23 LEU A  91      -6.664   4.164   5.461  0.00  0.00           H  
ATOM   1393  N   HIS A  92      -6.713   2.077   0.187  0.00  0.00           N  
ATOM   1394  CA  HIS A  92      -5.886   2.066  -1.038  0.00  0.00           C  
ATOM   1395  CB  HIS A  92      -5.328   0.676  -1.359  0.00  0.00           C  
ATOM   1396  CG  HIS A  92      -4.259   0.239  -0.367  0.00  0.00           C  
ATOM   1397 ND1  HIS A  92      -2.944   0.439  -0.391  0.00  0.00           N  
ATOM   1398 CD2  HIS A  92      -4.467  -0.537   0.702  0.00  0.00           C  
ATOM   1399 CE1  HIS A  92      -2.335  -0.068   0.680  0.00  0.00           C  
ATOM   1400 NE2  HIS A  92      -3.300  -0.751   1.299  0.00  0.00           N  
ATOM   1401  C   HIS A  92      -6.716   2.531  -2.229  0.00  0.00           C  
ATOM   1402  O   HIS A  92      -6.436   3.558  -2.855  0.00  0.00           O  
ATOM   1403  H   HIS A  92      -6.746   1.241   0.838  0.00  0.00           H  
ATOM   1404  HA  HIS A  92      -5.129   2.707  -0.907  0.00  0.00           H  
ATOM   1405 HB2  HIS A  92      -6.066   0.005  -1.327  0.00  0.00           H  
ATOM   1406 HB3  HIS A  92      -4.916   0.686  -2.267  0.00  0.00           H  
ATOM   1407 HD1  HIS A  92      -2.430   0.924  -1.136  0.00  0.00           H  
ATOM   1408 HD2  HIS A  92      -5.371  -0.896   0.995  0.00  0.00           H  
ATOM   1409 HE1  HIS A  92      -1.416   0.033   0.946  0.00  0.00           H  
ATOM   1410  N   LEU A  93      -7.815   1.823  -2.466  0.00  0.00           N  
ATOM   1411  CA  LEU A  93      -8.867   2.097  -3.458  0.00  0.00           C  
ATOM   1412  CB  LEU A  93      -9.803   0.897  -3.609  0.00  0.00           C  
ATOM   1413  CG  LEU A  93      -9.157  -0.128  -4.558  0.00  0.00           C  
ATOM   1414 CD1  LEU A  93      -8.190  -1.021  -3.773  0.00  0.00           C  
ATOM   1415 CD2  LEU A  93     -10.167  -0.929  -5.379  0.00  0.00           C  
ATOM   1416  C   LEU A  93      -9.576   3.436  -3.280  0.00  0.00           C  
ATOM   1417  O   LEU A  93     -10.026   4.009  -4.279  0.00  0.00           O  
ATOM   1418  H   LEU A  93      -7.886   0.959  -1.822  0.00  0.00           H  
ATOM   1419  HA  LEU A  93      -8.438   2.083  -4.384  0.00  0.00           H  
ATOM   1420 HB2  LEU A  93      -9.901   0.474  -2.746  0.00  0.00           H  
ATOM   1421 HB3  LEU A  93     -10.624   1.198  -4.019  0.00  0.00           H  
ATOM   1422  HG  LEU A  93      -8.656   0.357  -5.266  0.00  0.00           H  
ATOM   1423 HD11 LEU A  93      -8.693  -1.501  -3.057  0.00  0.00           H  
ATOM   1424 HD12 LEU A  93      -7.776  -1.683  -4.395  0.00  0.00           H  
ATOM   1425 HD13 LEU A  93      -7.479  -0.453  -3.362  0.00  0.00           H  
ATOM   1426 HD21 LEU A  93     -10.708  -0.303  -5.941  0.00  0.00           H  
ATOM   1427 HD22 LEU A  93      -9.680  -1.571  -5.970  0.00  0.00           H  
ATOM   1428 HD23 LEU A  93     -10.771  -1.433  -4.762  0.00  0.00           H  
ATOM   1429  N   ALA A  94      -9.947   3.867  -2.080  0.00  0.00           N  
ATOM   1430  CA  ALA A  94     -10.354   5.255  -1.809  0.00  0.00           C  
ATOM   1431  CB  ALA A  94     -10.764   5.341  -0.339  0.00  0.00           C  
ATOM   1432  C   ALA A  94      -9.341   6.334  -2.191  0.00  0.00           C  
ATOM   1433  O   ALA A  94      -9.702   7.337  -2.798  0.00  0.00           O  
ATOM   1434  H   ALA A  94      -9.926   3.133  -1.331  0.00  0.00           H  
ATOM   1435  HA  ALA A  94     -11.225   5.436  -2.321  0.00  0.00           H  
ATOM   1436 HB1  ALA A  94     -10.932   4.422   0.011  0.00  0.00           H  
ATOM   1437 HB2  ALA A  94     -10.030   5.770   0.185  0.00  0.00           H  
ATOM   1438 HB3  ALA A  94     -11.596   5.887  -0.259  0.00  0.00           H  
ATOM   1439  N   ALA A  95      -8.093   6.191  -1.745  0.00  0.00           N  
ATOM   1440  CA  ALA A  95      -7.069   7.122  -2.240  0.00  0.00           C  
ATOM   1441  CB  ALA A  95      -5.774   6.789  -1.502  0.00  0.00           C  
ATOM   1442  C   ALA A  95      -6.862   7.143  -3.758  0.00  0.00           C  
ATOM   1443  O   ALA A  95      -6.919   8.224  -4.348  0.00  0.00           O  
ATOM   1444  H   ALA A  95      -7.926   5.443  -1.086  0.00  0.00           H  
ATOM   1445  HA  ALA A  95      -7.326   8.069  -1.939  0.00  0.00           H  
ATOM   1446 HB1  ALA A  95      -5.610   7.474  -0.795  0.00  0.00           H  
ATOM   1447 HB2  ALA A  95      -5.855   5.887  -1.082  0.00  0.00           H  
ATOM   1448 HB3  ALA A  95      -5.014   6.789  -2.150  0.00  0.00           H  
ATOM   1449  N   THR A  96      -6.844   5.969  -4.393  0.00  0.00           N  
ATOM   1450  CA  THR A  96      -6.954   5.884  -5.854  0.00  0.00           C  
ATOM   1451  CB  THR A  96      -6.494   4.590  -6.527  0.00  0.00           C  
ATOM   1452 OG1  THR A  96      -7.350   3.506  -6.144  0.00  0.00           O  
ATOM   1453 CG2  THR A  96      -5.058   4.331  -6.080  0.00  0.00           C  
ATOM   1454  C   THR A  96      -8.278   6.275  -6.515  0.00  0.00           C  
ATOM   1455  O   THR A  96      -8.237   6.779  -7.637  0.00  0.00           O  
ATOM   1456  H   THR A  96      -6.749   5.142  -3.778  0.00  0.00           H  
ATOM   1457  HA  THR A  96      -6.210   6.485  -6.259  0.00  0.00           H  
ATOM   1458  HB  THR A  96      -6.559   4.700  -7.542  0.00  0.00           H  
ATOM   1459 HG21 THR A  96      -5.045   3.615  -5.379  0.00  0.00           H  
ATOM   1460 HG22 THR A  96      -4.508   4.036  -6.864  0.00  0.00           H  
ATOM   1461 HG23 THR A  96      -4.665   5.172  -5.700  0.00  0.00           H  
ATOM   1462 HG1  THR A  96      -8.100   3.842  -5.565  0.00  0.00           H  
ATOM   1463  N   ALA A  97      -9.426   6.092  -5.861  0.00  0.00           N  
ATOM   1464  CA  ALA A  97     -10.639   6.813  -6.289  0.00  0.00           C  
ATOM   1465  CB  ALA A  97     -11.805   6.281  -5.454  0.00  0.00           C  
ATOM   1466  C   ALA A  97     -10.760   8.332  -6.251  0.00  0.00           C  
ATOM   1467  O   ALA A  97     -11.767   8.917  -6.643  0.00  0.00           O  
ATOM   1468  H   ALA A  97      -9.395   5.440  -5.074  0.00  0.00           H  
ATOM   1469  HA  ALA A  97     -10.848   6.501  -7.279  0.00  0.00           H  
ATOM   1470 HB1  ALA A  97     -11.456   5.648  -4.764  0.00  0.00           H  
ATOM   1471 HB2  ALA A  97     -12.266   7.044  -5.005  0.00  0.00           H  
ATOM   1472 HB3  ALA A  97     -12.448   5.805  -6.051  0.00  0.00           H  
ATOM   1473  N   GLY A  98      -9.804   8.939  -5.552  0.00  0.00           N  
ATOM   1474  CA  GLY A  98      -9.584  10.393  -5.477  0.00  0.00           C  
ATOM   1475  C   GLY A  98     -10.617  11.141  -4.628  0.00  0.00           C  
ATOM   1476  O   GLY A  98     -11.102  12.210  -4.974  0.00  0.00           O  
ATOM   1477  H   GLY A  98      -9.178   8.259  -5.023  0.00  0.00           H  
ATOM   1478 HA2  GLY A  98      -8.655  10.568  -5.099  0.00  0.00           H  
ATOM   1479 HA3  GLY A  98      -9.591  10.776  -6.421  0.00  0.00           H  
ATOM   1480  N   HIS A  99     -10.994  10.545  -3.497  0.00  0.00           N  
ATOM   1481  CA  HIS A  99     -12.174  10.967  -2.729  0.00  0.00           C  
ATOM   1482  CB  HIS A  99     -13.344  10.021  -3.019  0.00  0.00           C  
ATOM   1483  CG  HIS A  99     -14.750  10.537  -2.748  0.00  0.00           C  
ATOM   1484  C   HIS A  99     -11.969  11.411  -1.283  0.00  0.00           C  
ATOM   1485  O   HIS A  99     -11.830  10.633  -0.343  0.00  0.00           O  
ATOM   1486  H   HIS A  99     -10.382   9.753  -3.202  0.00  0.00           H  
ATOM   1487  HA  HIS A  99     -12.614  11.753  -3.241  0.00  0.00           H  
ATOM   1488 HB2  HIS A  99     -13.308   9.741  -4.000  0.00  0.00           H  
ATOM   1489 HB3  HIS A  99     -13.223   9.168  -2.473  0.00  0.00           H  
ATOM   1490 ND1  HIS A  99     -15.160  11.068  -1.594  0.00  0.00           N  
ATOM   1491 CD2  HIS A  99     -15.705  10.647  -3.665  0.00  0.00           C  
ATOM   1492 CE1  HIS A  99     -16.412  11.454  -1.781  0.00  0.00           C  
ATOM   1493 NE2  HIS A  99     -16.739  11.198  -3.046  0.00  0.00           N  
ATOM   1494 HD1  HIS A  99     -14.646  11.164  -0.752  0.00  0.00           H  
ATOM   1495 HD2  HIS A  99     -15.644  10.368  -4.626  0.00  0.00           H  
ATOM   1496 HE1  HIS A  99     -17.007  11.862  -1.102  0.00  0.00           H  
ATOM   1497  N   LEU A 100     -12.211  12.709  -1.110  0.00  0.00           N  
ATOM   1498  CA  LEU A 100     -11.920  13.402   0.158  0.00  0.00           C  
ATOM   1499  CB  LEU A 100     -12.058  14.926   0.113  0.00  0.00           C  
ATOM   1500  CG  LEU A 100     -11.760  15.676   1.403  0.00  0.00           C  
ATOM   1501 CD1  LEU A 100     -10.233  15.650   1.570  0.00  0.00           C  
ATOM   1502 CD2  LEU A 100     -12.340  17.093   1.401  0.00  0.00           C  
ATOM   1503  C   LEU A 100     -12.887  12.883   1.220  0.00  0.00           C  
ATOM   1504  O   LEU A 100     -12.426  12.444   2.272  0.00  0.00           O  
ATOM   1505  H   LEU A 100     -12.619  13.191  -1.936  0.00  0.00           H  
ATOM   1506  HA  LEU A 100     -10.992  13.178   0.435  0.00  0.00           H  
ATOM   1507 HB2  LEU A 100     -11.429  15.266  -0.585  0.00  0.00           H  
ATOM   1508 HB3  LEU A 100     -12.997  15.138  -0.149  0.00  0.00           H  
ATOM   1509  HG  LEU A 100     -12.176  15.210   2.160  0.00  0.00           H  
ATOM   1510 HD11 LEU A 100      -9.811  16.099   0.785  0.00  0.00           H  
ATOM   1511 HD12 LEU A 100      -9.988  16.133   2.408  0.00  0.00           H  
ATOM   1512 HD13 LEU A 100      -9.926  14.703   1.623  0.00  0.00           H  
ATOM   1513 HD21 LEU A 100     -13.332  17.044   1.293  0.00  0.00           H  
ATOM   1514 HD22 LEU A 100     -12.117  17.541   2.266  0.00  0.00           H  
ATOM   1515 HD23 LEU A 100     -11.944  17.611   0.643  0.00  0.00           H  
ATOM   1516  N   GLU A 101     -14.194  12.992   1.039  0.00  0.00           N  
ATOM   1517  CA  GLU A 101     -15.225  12.540   1.986  0.00  0.00           C  
ATOM   1518  CB  GLU A 101     -16.592  13.105   1.589  0.00  0.00           C  
ATOM   1519  CG  GLU A 101     -16.745  14.615   1.397  0.00  0.00           C  
ATOM   1520  CD  GLU A 101     -16.404  14.917  -0.059  0.00  0.00           C  
ATOM   1521 OE1  GLU A 101     -17.435  14.992  -0.777  0.00  0.00           O  
ATOM   1522 OE2  GLU A 101     -15.230  15.142  -0.426  0.00  0.00           O  
ATOM   1523  C   GLU A 101     -15.308  11.046   2.265  0.00  0.00           C  
ATOM   1524  O   GLU A 101     -15.242  10.689   3.439  0.00  0.00           O  
ATOM   1525  H   GLU A 101     -14.454  13.452   0.117  0.00  0.00           H  
ATOM   1526  HA  GLU A 101     -15.093  13.044   2.880  0.00  0.00           H  
ATOM   1527 HB2  GLU A 101     -16.855  12.671   0.721  0.00  0.00           H  
ATOM   1528 HB3  GLU A 101     -17.248  12.832   2.298  0.00  0.00           H  
ATOM   1529 HG2  GLU A 101     -17.665  14.847   1.537  0.00  0.00           H  
ATOM   1530 HG3  GLU A 101     -16.098  15.060   1.947  0.00  0.00           H  
ATOM   1531  N   ILE A 102     -14.850  10.255   1.300  0.00  0.00           N  
ATOM   1532  CA  ILE A 102     -14.648   8.822   1.567  0.00  0.00           C  
ATOM   1533  CB  ILE A 102     -14.899   7.910   0.362  0.00  0.00           C  
ATOM   1534 CG1  ILE A 102     -16.348   8.083  -0.087  0.00  0.00           C  
ATOM   1535 CG2  ILE A 102     -14.587   6.408   0.443  0.00  0.00           C  
ATOM   1536 CD1  ILE A 102     -16.639   7.415  -1.444  0.00  0.00           C  
ATOM   1537  C   ILE A 102     -13.389   8.528   2.373  0.00  0.00           C  
ATOM   1538  O   ILE A 102     -13.482   7.710   3.282  0.00  0.00           O  
ATOM   1539  H   ILE A 102     -14.661  10.703   0.401  0.00  0.00           H  
ATOM   1540  HA  ILE A 102     -15.433   8.533   2.136  0.00  0.00           H  
ATOM   1541  HB  ILE A 102     -14.311   8.203  -0.375  0.00  0.00           H  
ATOM   1542 HG12 ILE A 102     -16.948   7.682   0.594  0.00  0.00           H  
ATOM   1543 HG13 ILE A 102     -16.542   9.054  -0.174  0.00  0.00           H  
ATOM   1544 HG21 ILE A 102     -14.717   5.999  -0.456  0.00  0.00           H  
ATOM   1545 HG22 ILE A 102     -13.642   6.285   0.735  0.00  0.00           H  
ATOM   1546 HG23 ILE A 102     -15.202   5.981   1.100  0.00  0.00           H  
ATOM   1547 HD11 ILE A 102     -16.453   6.440  -1.364  0.00  0.00           H  
ATOM   1548 HD12 ILE A 102     -17.594   7.566  -1.674  0.00  0.00           H  
ATOM   1549 HD13 ILE A 102     -16.049   7.823  -2.132  0.00  0.00           H  
ATOM   1550  N   VAL A 103     -12.182   8.951   1.990  0.00  0.00           N  
ATOM   1551  CA  VAL A 103     -11.034   8.616   2.842  0.00  0.00           C  
ATOM   1552  CB  VAL A 103      -9.717   9.157   2.283  0.00  0.00           C  
ATOM   1553 CG1  VAL A 103      -9.385   8.522   0.924  0.00  0.00           C  
ATOM   1554 CG2  VAL A 103      -9.565  10.680   2.211  0.00  0.00           C  
ATOM   1555  C   VAL A 103     -11.219   9.120   4.271  0.00  0.00           C  
ATOM   1556  O   VAL A 103     -10.878   8.369   5.185  0.00  0.00           O  
ATOM   1557  H   VAL A 103     -12.135   9.479   1.131  0.00  0.00           H  
ATOM   1558  HA  VAL A 103     -10.956   7.610   2.875  0.00  0.00           H  
ATOM   1559  HB  VAL A 103      -8.983   8.893   2.905  0.00  0.00           H  
ATOM   1560 HG11 VAL A 103      -8.697   7.812   1.054  0.00  0.00           H  
ATOM   1561 HG12 VAL A 103     -10.215   8.122   0.540  0.00  0.00           H  
ATOM   1562 HG13 VAL A 103      -9.033   9.226   0.311  0.00  0.00           H  
ATOM   1563 HG21 VAL A 103     -10.459  11.088   2.034  0.00  0.00           H  
ATOM   1564 HG22 VAL A 103      -9.204  11.012   3.080  0.00  0.00           H  
ATOM   1565 HG23 VAL A 103      -8.935  10.909   1.472  0.00  0.00           H  
ATOM   1566  N   GLU A 104     -11.939  10.230   4.444  0.00  0.00           N  
ATOM   1567  CA  GLU A 104     -12.363  10.655   5.780  0.00  0.00           C  
ATOM   1568  CB  GLU A 104     -12.884  12.090   5.668  0.00  0.00           C  
ATOM   1569  CG  GLU A 104     -13.138  12.793   6.992  0.00  0.00           C  
ATOM   1570  CD  GLU A 104     -11.834  13.095   7.738  0.00  0.00           C  
ATOM   1571 OE1  GLU A 104     -11.797  12.914   8.971  0.00  0.00           O  
ATOM   1572 OE2  GLU A 104     -10.845  13.556   7.127  0.00  0.00           O  
ATOM   1573  C   GLU A 104     -13.290   9.613   6.416  0.00  0.00           C  
ATOM   1574  O   GLU A 104     -12.943   9.101   7.480  0.00  0.00           O  
ATOM   1575  H   GLU A 104     -12.165  10.747   3.579  0.00  0.00           H  
ATOM   1576  HA  GLU A 104     -11.555  10.783   6.366  0.00  0.00           H  
ATOM   1577 HB2  GLU A 104     -12.206  12.616   5.175  0.00  0.00           H  
ATOM   1578 HB3  GLU A 104     -13.741  12.059   5.176  0.00  0.00           H  
ATOM   1579 HG2  GLU A 104     -13.574  13.649   6.812  0.00  0.00           H  
ATOM   1580 HG3  GLU A 104     -13.668  12.202   7.563  0.00  0.00           H  
ATOM   1581  N   VAL A 105     -14.394   9.204   5.782  0.00  0.00           N  
ATOM   1582  CA  VAL A 105     -15.235   8.228   6.491  0.00  0.00           C  
ATOM   1583  CB  VAL A 105     -16.598   8.028   5.817  0.00  0.00           C  
ATOM   1584 CG1  VAL A 105     -16.637   6.882   4.803  0.00  0.00           C  
ATOM   1585 CG2  VAL A 105     -17.629   7.896   6.947  0.00  0.00           C  
ATOM   1586  C   VAL A 105     -14.580   6.882   6.783  0.00  0.00           C  
ATOM   1587  O   VAL A 105     -14.686   6.340   7.878  0.00  0.00           O  
ATOM   1588  H   VAL A 105     -14.576   9.583   4.876  0.00  0.00           H  
ATOM   1589  HA  VAL A 105     -15.503   8.647   7.387  0.00  0.00           H  
ATOM   1590  HB  VAL A 105     -16.815   8.871   5.305  0.00  0.00           H  
ATOM   1591 HG11 VAL A 105     -16.384   6.031   5.259  0.00  0.00           H  
ATOM   1592 HG12 VAL A 105     -17.560   6.803   4.431  0.00  0.00           H  
ATOM   1593 HG13 VAL A 105     -15.991   7.073   4.065  0.00  0.00           H  
ATOM   1594 HG21 VAL A 105     -18.415   7.384   6.609  0.00  0.00           H  
ATOM   1595 HG22 VAL A 105     -17.209   7.412   7.712  0.00  0.00           H  
ATOM   1596 HG23 VAL A 105     -17.913   8.807   7.234  0.00  0.00           H  
ATOM   1597  N   LEU A 106     -13.783   6.370   5.840  0.00  0.00           N  
ATOM   1598  CA  LEU A 106     -12.972   5.165   6.052  0.00  0.00           C  
ATOM   1599  CB  LEU A 106     -12.258   4.723   4.780  0.00  0.00           C  
ATOM   1600  CG  LEU A 106     -13.254   4.359   3.682  0.00  0.00           C  
ATOM   1601 CD1  LEU A 106     -12.448   4.180   2.388  0.00  0.00           C  
ATOM   1602 CD2  LEU A 106     -14.018   3.052   3.935  0.00  0.00           C  
ATOM   1603  C   LEU A 106     -11.947   5.282   7.181  0.00  0.00           C  
ATOM   1604  O   LEU A 106     -11.841   4.377   8.016  0.00  0.00           O  
ATOM   1605  H   LEU A 106     -13.787   6.900   4.940  0.00  0.00           H  
ATOM   1606  HA  LEU A 106     -13.601   4.395   6.274  0.00  0.00           H  
ATOM   1607 HB2  LEU A 106     -11.718   5.470   4.456  0.00  0.00           H  
ATOM   1608 HB3  LEU A 106     -11.734   3.924   4.984  0.00  0.00           H  
ATOM   1609  HG  LEU A 106     -13.896   5.095   3.564  0.00  0.00           H  
ATOM   1610 HD11 LEU A 106     -11.779   3.449   2.517  0.00  0.00           H  
ATOM   1611 HD12 LEU A 106     -13.070   3.940   1.645  0.00  0.00           H  
ATOM   1612 HD13 LEU A 106     -11.978   5.034   2.174  0.00  0.00           H  
ATOM   1613 HD21 LEU A 106     -14.532   3.132   4.786  0.00  0.00           H  
ATOM   1614 HD22 LEU A 106     -14.645   2.887   3.176  0.00  0.00           H  
ATOM   1615 HD23 LEU A 106     -13.366   2.299   4.003  0.00  0.00           H  
ATOM   1616  N   LEU A 107     -11.319   6.449   7.235  0.00  0.00           N  
ATOM   1617  CA  LEU A 107     -10.429   6.719   8.369  0.00  0.00           C  
ATOM   1618  CB  LEU A 107      -9.644   8.006   8.065  0.00  0.00           C  
ATOM   1619  CG  LEU A 107      -8.377   7.676   7.283  0.00  0.00           C  
ATOM   1620 CD1  LEU A 107      -7.672   8.836   6.582  0.00  0.00           C  
ATOM   1621 CD2  LEU A 107      -7.355   6.949   8.169  0.00  0.00           C  
ATOM   1622  C   LEU A 107     -11.094   6.858   9.736  0.00  0.00           C  
ATOM   1623  O   LEU A 107     -10.958   6.015  10.618  0.00  0.00           O  
ATOM   1624  H   LEU A 107     -11.497   7.098   6.473  0.00  0.00           H  
ATOM   1625  HA  LEU A 107      -9.747   5.952   8.424  0.00  0.00           H  
ATOM   1626 HB2  LEU A 107     -10.202   8.573   7.509  0.00  0.00           H  
ATOM   1627 HB3  LEU A 107      -9.381   8.403   8.911  0.00  0.00           H  
ATOM   1628  HG  LEU A 107      -8.605   6.961   6.581  0.00  0.00           H  
ATOM   1629 HD11 LEU A 107      -7.400   9.517   7.261  0.00  0.00           H  
ATOM   1630 HD12 LEU A 107      -6.862   8.493   6.108  0.00  0.00           H  
ATOM   1631 HD13 LEU A 107      -8.296   9.252   5.922  0.00  0.00           H  
ATOM   1632 HD21 LEU A 107      -7.757   6.099   8.505  0.00  0.00           H  
ATOM   1633 HD22 LEU A 107      -6.539   6.747   7.629  0.00  0.00           H  
ATOM   1634 HD23 LEU A 107      -7.113   7.536   8.939  0.00  0.00           H  
ATOM   1635  N   LYS A 108     -12.166   7.651   9.739  0.00  0.00           N  
ATOM   1636  CA  LYS A 108     -13.031   7.803  10.923  0.00  0.00           C  
ATOM   1637  CB  LYS A 108     -14.261   8.651  10.612  0.00  0.00           C  
ATOM   1638  CG  LYS A 108     -13.914  10.147  10.598  0.00  0.00           C  
ATOM   1639  CD  LYS A 108     -15.129  11.033  10.343  0.00  0.00           C  
ATOM   1640  CE  LYS A 108     -14.674  12.484  10.163  0.00  0.00           C  
ATOM   1641  NZ  LYS A 108     -15.813  13.394  10.342  0.00  0.00           N  
ATOM   1642  C   LYS A 108     -13.529   6.423  11.347  0.00  0.00           C  
ATOM   1643  O   LYS A 108     -13.512   6.284  12.575  0.00  0.00           O  
ATOM   1644  H   LYS A 108     -12.342   8.150   8.844  0.00  0.00           H  
ATOM   1645  HA  LYS A 108     -12.493   8.196  11.665  0.00  0.00           H  
ATOM   1646 HB2  LYS A 108     -14.597   8.407   9.719  0.00  0.00           H  
ATOM   1647 HB3  LYS A 108     -14.936   8.499  11.313  0.00  0.00           H  
ATOM   1648 HG2  LYS A 108     -13.514  10.392  11.486  0.00  0.00           H  
ATOM   1649 HG3  LYS A 108     -13.234  10.313   9.878  0.00  0.00           H  
ATOM   1650 HD2  LYS A 108     -15.574  10.740   9.515  0.00  0.00           H  
ATOM   1651 HD3  LYS A 108     -15.731  10.988  11.121  0.00  0.00           H  
ATOM   1652 HE2  LYS A 108     -13.971  12.680  10.842  0.00  0.00           H  
ATOM   1653 HE3  LYS A 108     -14.297  12.586   9.245  0.00  0.00           H  
ATOM   1654 HZ1  LYS A 108     -16.664  12.867  10.402  0.00  0.00           H  
ATOM   1655 HZ2  LYS A 108     -15.697  13.926  11.184  0.00  0.00           H  
ATOM   1656 HZ3  LYS A 108     -15.872  14.023   9.563  0.00  0.00           H  
ATOM   1657  N   TYR A 109     -14.095   5.584  10.477  0.00  0.00           N  
ATOM   1658  CA  TYR A 109     -14.512   4.225  10.814  0.00  0.00           C  
ATOM   1659  CB  TYR A 109     -15.358   3.623   9.687  0.00  0.00           C  
ATOM   1660  CG  TYR A 109     -16.853   3.569  10.019  0.00  0.00           C  
ATOM   1661 CD1  TYR A 109     -17.382   2.413  10.575  0.00  0.00           C  
ATOM   1662 CD2  TYR A 109     -17.743   4.627   9.843  0.00  0.00           C  
ATOM   1663 CE1  TYR A 109     -18.729   2.231  10.858  0.00  0.00           C  
ATOM   1664 CE2  TYR A 109     -19.104   4.512  10.109  0.00  0.00           C  
ATOM   1665  CZ  TYR A 109     -19.592   3.283  10.539  0.00  0.00           C  
ATOM   1666  OH  TYR A 109     -20.922   3.090  10.699  0.00  0.00           O  
ATOM   1667  C   TYR A 109     -13.460   3.188  11.229  0.00  0.00           C  
ATOM   1668  O   TYR A 109     -13.847   2.167  11.790  0.00  0.00           O  
ATOM   1669  H   TYR A 109     -14.216   5.992   9.515  0.00  0.00           H  
ATOM   1670  HA  TYR A 109     -15.200   4.293  11.594  0.00  0.00           H  
ATOM   1671 HB2  TYR A 109     -15.246   4.181   8.875  0.00  0.00           H  
ATOM   1672 HB3  TYR A 109     -15.051   2.695   9.523  0.00  0.00           H  
ATOM   1673 HD1  TYR A 109     -16.742   1.644  10.791  0.00  0.00           H  
ATOM   1674 HD2  TYR A 109     -17.388   5.509   9.510  0.00  0.00           H  
ATOM   1675 HE1  TYR A 109     -19.065   1.404  11.265  0.00  0.00           H  
ATOM   1676 HE2  TYR A 109     -19.711   5.285   9.994  0.00  0.00           H  
ATOM   1677  HH  TYR A 109     -21.172   2.174  10.381  0.00  0.00           H  
ATOM   1678  N   GLY A 110     -12.190   3.526  11.008  0.00  0.00           N  
ATOM   1679  CA  GLY A 110     -10.992   2.977  11.656  0.00  0.00           C  
ATOM   1680  C   GLY A 110     -10.024   2.309  10.665  0.00  0.00           C  
ATOM   1681  O   GLY A 110      -9.586   1.216  11.021  0.00  0.00           O  
ATOM   1682  H   GLY A 110     -12.102   4.294  10.257  0.00  0.00           H  
ATOM   1683 HA2  GLY A 110     -10.504   3.721  12.140  0.00  0.00           H  
ATOM   1684 HA3  GLY A 110     -11.271   2.296  12.352  0.00  0.00           H  
ATOM   1685  N   ALA A 111      -9.997   2.765   9.425  0.00  0.00           N  
ATOM   1686  CA  ALA A 111      -8.958   2.336   8.480  0.00  0.00           C  
ATOM   1687  CB  ALA A 111      -9.248   2.963   7.119  0.00  0.00           C  
ATOM   1688  C   ALA A 111      -7.529   2.661   8.936  0.00  0.00           C  
ATOM   1689  O   ALA A 111      -7.369   3.773   9.420  0.00  0.00           O  
ATOM   1690  H   ALA A 111     -10.747   3.433   9.179  0.00  0.00           H  
ATOM   1691  HA  ALA A 111      -9.032   1.329   8.356  0.00  0.00           H  
ATOM   1692 HB1  ALA A 111      -9.278   3.958   7.211  0.00  0.00           H  
ATOM   1693 HB2  ALA A 111      -8.527   2.710   6.475  0.00  0.00           H  
ATOM   1694 HB3  ALA A 111     -10.129   2.633   6.782  0.00  0.00           H  
ATOM   1695  N   ASP A 112      -6.553   1.752   8.905  0.00  0.00           N  
ATOM   1696  CA  ASP A 112      -5.125   1.988   9.142  0.00  0.00           C  
ATOM   1697  CB  ASP A 112      -4.248   0.798   8.747  0.00  0.00           C  
ATOM   1698  CG  ASP A 112      -2.899   0.782   9.463  0.00  0.00           C  
ATOM   1699 OD1  ASP A 112      -2.301   1.865   9.688  0.00  0.00           O  
ATOM   1700 OD2  ASP A 112      -2.312  -0.319   9.399  0.00  0.00           O  
ATOM   1701  C   ASP A 112      -4.652   3.232   8.383  0.00  0.00           C  
ATOM   1702  O   ASP A 112      -4.459   3.223   7.164  0.00  0.00           O  
ATOM   1703  H   ASP A 112      -6.919   0.769   8.679  0.00  0.00           H  
ATOM   1704  HA  ASP A 112      -5.014   2.182  10.120  0.00  0.00           H  
ATOM   1705 HB2  ASP A 112      -4.737  -0.037   8.978  0.00  0.00           H  
ATOM   1706 HB3  ASP A 112      -4.085   0.844   7.768  0.00  0.00           H  
ATOM   1707  N   VAL A 113      -4.104   4.144   9.174  0.00  0.00           N  
ATOM   1708  CA  VAL A 113      -3.572   5.371   8.549  0.00  0.00           C  
ATOM   1709  CB  VAL A 113      -3.247   6.353   9.664  0.00  0.00           C  
ATOM   1710 CG1  VAL A 113      -4.500   6.968  10.293  0.00  0.00           C  
ATOM   1711 CG2  VAL A 113      -2.278   6.031  10.809  0.00  0.00           C  
ATOM   1712  C   VAL A 113      -2.358   5.188   7.641  0.00  0.00           C  
ATOM   1713  O   VAL A 113      -2.136   6.014   6.750  0.00  0.00           O  
ATOM   1714  H   VAL A 113      -4.082   3.947  10.164  0.00  0.00           H  
ATOM   1715  HA  VAL A 113      -4.326   5.779   7.986  0.00  0.00           H  
ATOM   1716  HB  VAL A 113      -2.724   7.116   9.271  0.00  0.00           H  
ATOM   1717 HG11 VAL A 113      -4.809   7.734   9.731  0.00  0.00           H  
ATOM   1718 HG12 VAL A 113      -5.219   6.276  10.341  0.00  0.00           H  
ATOM   1719 HG13 VAL A 113      -4.283   7.291  11.212  0.00  0.00           H  
ATOM   1720 HG21 VAL A 113      -2.074   5.054  10.797  0.00  0.00           H  
ATOM   1721 HG22 VAL A 113      -1.439   6.556  10.682  0.00  0.00           H  
ATOM   1722 HG23 VAL A 113      -2.706   6.280  11.676  0.00  0.00           H  
ATOM   1723  N   ASN A 114      -1.664   4.061   7.698  0.00  0.00           N  
ATOM   1724  CA  ASN A 114      -0.417   3.566   7.085  0.00  0.00           C  
ATOM   1725  CB  ASN A 114       0.697   3.576   8.131  0.00  0.00           C  
ATOM   1726  CG  ASN A 114       1.073   4.991   8.593  0.00  0.00           C  
ATOM   1727  C   ASN A 114      -0.604   2.137   6.569  0.00  0.00           C  
ATOM   1728  O   ASN A 114       0.294   1.297   6.511  0.00  0.00           O  
ATOM   1729  H   ASN A 114      -2.202   3.346   8.398  0.00  0.00           H  
ATOM   1730  HA  ASN A 114      -0.233   4.145   6.289  0.00  0.00           H  
ATOM   1731 HB2  ASN A 114       0.393   3.061   8.928  0.00  0.00           H  
ATOM   1732 HB3  ASN A 114       1.509   3.154   7.738  0.00  0.00           H  
ATOM   1733 OD1  ASN A 114       1.402   5.815   7.736  0.00  0.00           O  
ATOM   1734 ND2  ASN A 114       1.166   5.299   9.883  0.00  0.00           N  
ATOM   1735 HD22 ASN A 114       0.975   4.527  10.529  0.00  0.00           H  
ATOM   1736 HD21 ASN A 114       1.397   6.186  10.193  0.00  0.00           H  
ATOM   1737  N   ALA A 115      -1.737   1.981   5.887  0.00  0.00           N  
ATOM   1738  CA  ALA A 115      -2.269   0.679   5.435  0.00  0.00           C  
ATOM   1739  CB  ALA A 115      -3.619   0.903   4.759  0.00  0.00           C  
ATOM   1740  C   ALA A 115      -1.399  -0.244   4.587  0.00  0.00           C  
ATOM   1741  O   ALA A 115      -0.938   0.187   3.521  0.00  0.00           O  
ATOM   1742  H   ALA A 115      -2.241   2.886   5.687  0.00  0.00           H  
ATOM   1743  HA  ALA A 115      -2.564   0.152   6.286  0.00  0.00           H  
ATOM   1744 HB1  ALA A 115      -3.686   1.853   4.458  0.00  0.00           H  
ATOM   1745 HB2  ALA A 115      -3.701   0.296   3.970  0.00  0.00           H  
ATOM   1746 HB3  ALA A 115      -4.352   0.707   5.409  0.00  0.00           H  
ATOM   1747  N   LEU A 116      -1.240  -1.474   5.053  0.00  0.00           N  
ATOM   1748  CA  LEU A 116      -0.091  -2.355   4.803  0.00  0.00           C  
ATOM   1749  CB  LEU A 116       0.427  -2.896   6.172  0.00  0.00           C  
ATOM   1750  CG  LEU A 116       1.950  -3.095   6.293  0.00  0.00           C  
ATOM   1751 CD1  LEU A 116       2.514  -3.936   5.169  0.00  0.00           C  
ATOM   1752 CD2  LEU A 116       2.707  -1.775   6.380  0.00  0.00           C  
ATOM   1753  C   LEU A 116      -0.496  -3.478   3.870  0.00  0.00           C  
ATOM   1754  O   LEU A 116      -1.382  -4.291   4.237  0.00  0.00           O  
ATOM   1755  H   LEU A 116      -1.847  -1.682   5.903  0.00  0.00           H  
ATOM   1756  HA  LEU A 116       0.708  -1.778   4.322  0.00  0.00           H  
ATOM   1757 HB2  LEU A 116       0.131  -2.202   6.985  0.00  0.00           H  
ATOM   1758 HB3  LEU A 116      -0.077  -3.857   6.417  0.00  0.00           H  
ATOM   1759  HG  LEU A 116       2.137  -3.646   7.239  0.00  0.00           H  
ATOM   1760 HD11 LEU A 116       2.480  -3.393   4.202  0.00  0.00           H  
ATOM   1761 HD12 LEU A 116       3.571  -4.180   5.398  0.00  0.00           H  
ATOM   1762 HD13 LEU A 116       1.925  -4.875   5.090  0.00  0.00           H  
ATOM   1763 HD21 LEU A 116       2.400  -1.223   7.288  0.00  0.00           H  
ATOM   1764 HD22 LEU A 116       3.799  -1.956   6.448  0.00  0.00           H  
ATOM   1765 HD23 LEU A 116       2.509  -1.139   5.498  0.00  0.00           H  
ATOM   1766  N   ASP A 117       0.000  -3.548   2.600  0.00  0.00           N  
ATOM   1767  CA  ASP A 117      -0.559  -4.435   1.559  0.00  0.00           C  
ATOM   1768  CB  ASP A 117      -1.351  -3.597   0.557  0.00  0.00           C  
ATOM   1769  CG  ASP A 117      -0.447  -2.763  -0.266  0.00  0.00           C  
ATOM   1770 OD1  ASP A 117       0.111  -3.287  -1.262  0.00  0.00           O  
ATOM   1771 OD2  ASP A 117       0.053  -1.718   0.221  0.00  0.00           O  
ATOM   1772  C   ASP A 117       0.493  -5.317   0.916  0.00  0.00           C  
ATOM   1773  O   ASP A 117       1.620  -5.418   1.460  0.00  0.00           O  
ATOM   1774  H   ASP A 117       0.732  -2.861   2.321  0.00  0.00           H  
ATOM   1775  HA  ASP A 117      -1.262  -5.134   2.001  0.00  0.00           H  
ATOM   1776 HB2  ASP A 117      -1.939  -4.245  -0.116  0.00  0.00           H  
ATOM   1777 HB3  ASP A 117      -2.076  -2.962   1.102  0.00  0.00           H  
ATOM   1778  N   LEU A 118       0.230  -6.080  -0.274  0.00  0.00           N  
ATOM   1779  CA  LEU A 118       1.273  -6.952  -0.832  0.00  0.00           C  
ATOM   1780  CB  LEU A 118       0.719  -7.841  -1.964  0.00  0.00           C  
ATOM   1781  CG  LEU A 118       1.688  -9.008  -2.269  0.00  0.00           C  
ATOM   1782 CD1  LEU A 118       1.416 -10.197  -1.361  0.00  0.00           C  
ATOM   1783 CD2  LEU A 118       1.583  -9.473  -3.706  0.00  0.00           C  
ATOM   1784  C   LEU A 118       2.463  -6.149  -1.316  0.00  0.00           C  
ATOM   1785  O   LEU A 118       3.602  -6.417  -0.867  0.00  0.00           O  
ATOM   1786  H   LEU A 118      -0.524  -5.745  -0.910  0.00  0.00           H  
ATOM   1787  HA  LEU A 118       1.625  -7.608  -0.011  0.00  0.00           H  
ATOM   1788 HB2  LEU A 118      -0.278  -8.239  -1.684  0.00  0.00           H  
ATOM   1789 HB3  LEU A 118       0.559  -7.216  -2.868  0.00  0.00           H  
ATOM   1790  HG  LEU A 118       2.734  -8.677  -2.123  0.00  0.00           H  
ATOM   1791 HD11 LEU A 118       0.400 -10.591  -1.563  0.00  0.00           H  
ATOM   1792 HD12 LEU A 118       2.155 -10.993  -1.559  0.00  0.00           H  
ATOM   1793 HD13 LEU A 118       1.491  -9.910  -0.296  0.00  0.00           H  
ATOM   1794 HD21 LEU A 118       1.651  -8.612  -4.393  0.00  0.00           H  
ATOM   1795 HD22 LEU A 118       2.440 -10.132  -3.933  0.00  0.00           H  
ATOM   1796 HD23 LEU A 118       0.637 -10.026  -3.855  0.00  0.00           H  
ATOM   1797  N   ILE A 119       2.322  -5.155  -2.242  0.00  0.00           N  
ATOM   1798  CA  ILE A 119       3.455  -4.306  -2.683  0.00  0.00           C  
ATOM   1799  CB  ILE A 119       3.180  -3.627  -4.051  0.00  0.00           C  
ATOM   1800 CG1  ILE A 119       1.979  -2.657  -4.007  0.00  0.00           C  
ATOM   1801 CG2  ILE A 119       3.031  -4.687  -5.142  0.00  0.00           C  
ATOM   1802 CD1  ILE A 119       1.836  -1.825  -5.279  0.00  0.00           C  
ATOM   1803  C   ILE A 119       3.860  -3.273  -1.654  0.00  0.00           C  
ATOM   1804  O   ILE A 119       4.816  -2.504  -1.919  0.00  0.00           O  
ATOM   1805  H   ILE A 119       1.348  -4.925  -2.530  0.00  0.00           H  
ATOM   1806  HA  ILE A 119       4.348  -4.952  -2.827  0.00  0.00           H  
ATOM   1807  HB  ILE A 119       4.077  -3.024  -4.316  0.00  0.00           H  
ATOM   1808 HG12 ILE A 119       1.024  -3.195  -3.838  0.00  0.00           H  
ATOM   1809 HG13 ILE A 119       2.138  -1.961  -3.167  0.00  0.00           H  
ATOM   1810 HG21 ILE A 119       2.704  -4.235  -6.097  0.00  0.00           H  
ATOM   1811 HG22 ILE A 119       4.010  -5.139  -5.342  0.00  0.00           H  
ATOM   1812 HG23 ILE A 119       2.355  -5.503  -4.828  0.00  0.00           H  
ATOM   1813 HD11 ILE A 119       1.320  -2.429  -6.047  0.00  0.00           H  
ATOM   1814 HD12 ILE A 119       1.208  -0.935  -5.086  0.00  0.00           H  
ATOM   1815 HD13 ILE A 119       2.823  -1.482  -5.655  0.00  0.00           H  
ATOM   1816  N   GLY A 120       3.177  -3.109  -0.408  0.00  0.00           N  
ATOM   1817  CA  GLY A 120       3.549  -2.090   0.587  0.00  0.00           C  
ATOM   1818  C   GLY A 120       3.590  -0.710  -0.004  0.00  0.00           C  
ATOM   1819  O   GLY A 120       4.527   0.073   0.305  0.00  0.00           O  
ATOM   1820  H   GLY A 120       2.312  -3.660  -0.243  0.00  0.00           H  
ATOM   1821 HA2  GLY A 120       2.807  -2.098   1.405  0.00  0.00           H  
ATOM   1822 HA3  GLY A 120       4.529  -2.319   1.045  0.00  0.00           H  
ATOM   1823  N   LYS A 121       2.595  -0.292  -0.840  0.00  0.00           N  
ATOM   1824  CA  LYS A 121       2.432   1.087  -1.327  0.00  0.00           C  
ATOM   1825  CB  LYS A 121       2.244   1.103  -2.853  0.00  0.00           C  
ATOM   1826  CG  LYS A 121       3.566   1.106  -3.643  0.00  0.00           C  
ATOM   1827  CD  LYS A 121       3.424   1.803  -5.002  0.00  0.00           C  
ATOM   1828  CE  LYS A 121       4.715   1.677  -5.843  0.00  0.00           C  
ATOM   1829  NZ  LYS A 121       4.672   2.487  -7.078  0.00  0.00           N  
ATOM   1830  C   LYS A 121       1.269   1.759  -0.603  0.00  0.00           C  
ATOM   1831  O   LYS A 121       0.123   1.364  -0.801  0.00  0.00           O  
ATOM   1832  H   LYS A 121       1.849  -0.989  -1.029  0.00  0.00           H  
ATOM   1833  HA  LYS A 121       3.355   1.662  -1.105  0.00  0.00           H  
ATOM   1834 HB2  LYS A 121       1.618   0.263  -3.189  0.00  0.00           H  
ATOM   1835 HB3  LYS A 121       1.681   1.996  -3.090  0.00  0.00           H  
ATOM   1836 HG2  LYS A 121       4.330   1.679  -3.086  0.00  0.00           H  
ATOM   1837 HG3  LYS A 121       3.907   0.058  -3.771  0.00  0.00           H  
ATOM   1838 HD2  LYS A 121       2.569   1.369  -5.567  0.00  0.00           H  
ATOM   1839 HD3  LYS A 121       3.217   2.871  -4.780  0.00  0.00           H  
ATOM   1840 HE2  LYS A 121       5.591   1.981  -5.229  0.00  0.00           H  
ATOM   1841 HE3  LYS A 121       4.862   0.600  -6.101  0.00  0.00           H  
ATOM   1842 HZ1  LYS A 121       5.316   3.256  -7.058  0.00  0.00           H  
ATOM   1843 HZ2  LYS A 121       4.888   1.892  -7.902  0.00  0.00           H  
ATOM   1844 HZ3  LYS A 121       3.753   2.836  -7.274  0.00  0.00           H  
ATOM   1845  N   THR A 122       1.546   2.607   0.381  0.00  0.00           N  
ATOM   1846  CA  THR A 122       0.563   3.164   1.328  0.00  0.00           C  
ATOM   1847  CB  THR A 122       1.242   4.002   2.416  0.00  0.00           C  
ATOM   1848 OG1  THR A 122       1.732   5.278   1.982  0.00  0.00           O  
ATOM   1849 CG2  THR A 122       2.336   3.326   3.236  0.00  0.00           C  
ATOM   1850  C   THR A 122      -0.372   4.065   0.526  0.00  0.00           C  
ATOM   1851  O   THR A 122      -0.174   4.432  -0.627  0.00  0.00           O  
ATOM   1852  H   THR A 122       2.574   2.865   0.438  0.00  0.00           H  
ATOM   1853  HA  THR A 122       0.036   2.417   1.707  0.00  0.00           H  
ATOM   1854  HB  THR A 122       0.554   4.175   3.180  0.00  0.00           H  
ATOM   1855 HG21 THR A 122       2.103   2.363   3.381  0.00  0.00           H  
ATOM   1856 HG22 THR A 122       3.209   3.384   2.749  0.00  0.00           H  
ATOM   1857 HG23 THR A 122       2.422   3.782   4.125  0.00  0.00           H  
ATOM   1858 HG1  THR A 122       2.734   5.260   1.907  0.00  0.00           H  
ATOM   1859  N   PRO A 123      -1.514   4.329   1.155  0.00  0.00           N  
ATOM   1860  CA  PRO A 123      -2.507   5.345   0.775  0.00  0.00           C  
ATOM   1861  CB  PRO A 123      -3.664   5.438   1.778  0.00  0.00           C  
ATOM   1862  CG  PRO A 123      -3.725   3.929   2.019  0.00  0.00           C  
ATOM   1863  CD  PRO A 123      -2.304   3.366   1.934  0.00  0.00           C  
ATOM   1864  C   PRO A 123      -1.870   6.731   0.617  0.00  0.00           C  
ATOM   1865  O   PRO A 123      -2.257   7.493  -0.260  0.00  0.00           O  
ATOM   1866  HA  PRO A 123      -2.985   5.076  -0.071  0.00  0.00           H  
ATOM   1867 HB2  PRO A 123      -3.397   5.896   2.579  0.00  0.00           H  
ATOM   1868 HB3  PRO A 123      -4.470   5.745   1.357  0.00  0.00           H  
ATOM   1869 HG2  PRO A 123      -4.125   3.744   2.929  0.00  0.00           H  
ATOM   1870 HG3  PRO A 123      -4.320   3.497   1.327  0.00  0.00           H  
ATOM   1871 HD2  PRO A 123      -1.914   3.247   2.859  0.00  0.00           H  
ATOM   1872 HD3  PRO A 123      -2.308   2.458   1.484  0.00  0.00           H  
ATOM   1873  N   LEU A 124      -0.861   7.038   1.434  0.00  0.00           N  
ATOM   1874  CA  LEU A 124      -0.096   8.268   1.203  0.00  0.00           C  
ATOM   1875  CB  LEU A 124       0.721   8.651   2.446  0.00  0.00           C  
ATOM   1876  CG  LEU A 124       1.304  10.060   2.435  0.00  0.00           C  
ATOM   1877 CD1  LEU A 124       0.264  11.144   2.719  0.00  0.00           C  
ATOM   1878 CD2  LEU A 124       2.590  10.115   3.275  0.00  0.00           C  
ATOM   1879  C   LEU A 124       0.783   8.226  -0.044  0.00  0.00           C  
ATOM   1880  O   LEU A 124       0.861   9.228  -0.759  0.00  0.00           O  
ATOM   1881  H   LEU A 124      -0.680   6.378   2.190  0.00  0.00           H  
ATOM   1882  HA  LEU A 124      -0.754   9.037   1.103  0.00  0.00           H  
ATOM   1883 HB2  LEU A 124       0.122   8.580   3.235  0.00  0.00           H  
ATOM   1884 HB3  LEU A 124       1.476   8.013   2.520  0.00  0.00           H  
ATOM   1885  HG  LEU A 124       1.721  10.235   1.532  0.00  0.00           H  
ATOM   1886 HD11 LEU A 124      -0.137  10.989   3.621  0.00  0.00           H  
ATOM   1887 HD12 LEU A 124       0.706  12.040   2.698  0.00  0.00           H  
ATOM   1888 HD13 LEU A 124      -0.452  11.107   2.022  0.00  0.00           H  
ATOM   1889 HD21 LEU A 124       3.259   9.480   2.892  0.00  0.00           H  
ATOM   1890 HD22 LEU A 124       2.954  11.043   3.255  0.00  0.00           H  
ATOM   1891 HD23 LEU A 124       2.377   9.855   4.215  0.00  0.00           H  
ATOM   1892  N   HIS A 125       1.491   7.139  -0.314  0.00  0.00           N  
ATOM   1893  CA  HIS A 125       2.286   7.015  -1.543  0.00  0.00           C  
ATOM   1894  CB  HIS A 125       3.051   5.687  -1.489  0.00  0.00           C  
ATOM   1895  CG  HIS A 125       4.374   5.751  -2.262  0.00  0.00           C  
ATOM   1896  C   HIS A 125       1.416   6.969  -2.801  0.00  0.00           C  
ATOM   1897  O   HIS A 125       1.805   7.536  -3.815  0.00  0.00           O  
ATOM   1898  H   HIS A 125       1.439   6.389   0.404  0.00  0.00           H  
ATOM   1899  HA  HIS A 125       2.893   7.821  -1.608  0.00  0.00           H  
ATOM   1900 HB2  HIS A 125       3.265   5.461  -0.544  0.00  0.00           H  
ATOM   1901 HB3  HIS A 125       2.498   4.967  -1.899  0.00  0.00           H  
ATOM   1902 ND1  HIS A 125       4.795   5.126  -3.357  0.00  0.00           N  
ATOM   1903 CD2  HIS A 125       5.492   6.055  -1.628  0.00  0.00           C  
ATOM   1904 CE1  HIS A 125       6.115   4.931  -3.361  0.00  0.00           C  
ATOM   1905 NE2  HIS A 125       6.519   5.427  -2.191  0.00  0.00           N  
ATOM   1906 HD2  HIS A 125       5.553   6.685  -0.816  0.00  0.00           H  
ATOM   1907 HE1  HIS A 125       6.717   4.446  -4.124  0.00  0.00           H  
ATOM   1908 HE2  HIS A 125       7.513   5.444  -1.879  0.00  0.00           H  
ATOM   1909  N   LEU A 126       0.262   6.308  -2.729  0.00  0.00           N  
ATOM   1910  CA  LEU A 126      -0.853   6.230  -3.693  0.00  0.00           C  
ATOM   1911  CB  LEU A 126      -1.863   5.112  -3.413  0.00  0.00           C  
ATOM   1912  CG  LEU A 126      -1.139   3.816  -3.789  0.00  0.00           C  
ATOM   1913 CD1  LEU A 126      -1.917   2.601  -3.285  0.00  0.00           C  
ATOM   1914 CD2  LEU A 126      -1.011   3.815  -5.307  0.00  0.00           C  
ATOM   1915  C   LEU A 126      -1.471   7.560  -4.109  0.00  0.00           C  
ATOM   1916  O   LEU A 126      -2.196   7.472  -5.100  0.00  0.00           O  
ATOM   1917  H   LEU A 126       0.189   5.756  -1.784  0.00  0.00           H  
ATOM   1918  HA  LEU A 126      -0.504   5.760  -4.535  0.00  0.00           H  
ATOM   1919 HB2  LEU A 126      -2.035   5.090  -2.477  0.00  0.00           H  
ATOM   1920 HB3  LEU A 126      -2.601   5.219  -4.003  0.00  0.00           H  
ATOM   1921  HG  LEU A 126      -0.230   3.819  -3.376  0.00  0.00           H  
ATOM   1922 HD11 LEU A 126      -2.828   2.596  -3.697  0.00  0.00           H  
ATOM   1923 HD12 LEU A 126      -1.430   1.767  -3.539  0.00  0.00           H  
ATOM   1924 HD13 LEU A 126      -2.000   2.650  -2.290  0.00  0.00           H  
ATOM   1925 HD21 LEU A 126      -0.486   4.616  -5.598  0.00  0.00           H  
ATOM   1926 HD22 LEU A 126      -0.541   2.983  -5.602  0.00  0.00           H  
ATOM   1927 HD23 LEU A 126      -1.922   3.847  -5.719  0.00  0.00           H  
ATOM   1928  N   THR A 127      -1.398   8.520  -3.191  0.00  0.00           N  
ATOM   1929  CA  THR A 127      -1.860   9.901  -3.410  0.00  0.00           C  
ATOM   1930  CB  THR A 127      -2.859  10.362  -2.353  0.00  0.00           C  
ATOM   1931 OG1  THR A 127      -2.458  10.142  -0.998  0.00  0.00           O  
ATOM   1932 CG2  THR A 127      -4.226   9.797  -2.764  0.00  0.00           C  
ATOM   1933  C   THR A 127      -0.835  11.016  -3.637  0.00  0.00           C  
ATOM   1934  O   THR A 127      -0.889  11.709  -4.653  0.00  0.00           O  
ATOM   1935  H   THR A 127      -0.976   8.210  -2.280  0.00  0.00           H  
ATOM   1936  HA  THR A 127      -2.498   9.888  -4.234  0.00  0.00           H  
ATOM   1937  HB  THR A 127      -3.020  11.388  -2.468  0.00  0.00           H  
ATOM   1938 HG21 THR A 127      -4.717  10.477  -3.309  0.00  0.00           H  
ATOM   1939 HG22 THR A 127      -4.094   8.966  -3.306  0.00  0.00           H  
ATOM   1940 HG23 THR A 127      -4.757   9.579  -1.945  0.00  0.00           H  
ATOM   1941 HG1  THR A 127      -2.413   9.156  -0.801  0.00  0.00           H  
ATOM   1942  N   ALA A 128       0.354  10.910  -3.047  0.00  0.00           N  
ATOM   1943  CA  ALA A 128       1.484  11.852  -3.072  0.00  0.00           C  
ATOM   1944  CB  ALA A 128       2.530  11.568  -1.996  0.00  0.00           C  
ATOM   1945  C   ALA A 128       2.143  11.997  -4.442  0.00  0.00           C  
ATOM   1946  O   ALA A 128       2.800  13.015  -4.653  0.00  0.00           O  
ATOM   1947  H   ALA A 128       0.437   9.981  -2.488  0.00  0.00           H  
ATOM   1948  HA  ALA A 128       1.143  12.766  -2.780  0.00  0.00           H  
ATOM   1949 HB1  ALA A 128       2.083  11.519  -1.104  0.00  0.00           H  
ATOM   1950 HB2  ALA A 128       2.981  10.699  -2.193  0.00  0.00           H  
ATOM   1951 HB3  ALA A 128       3.208  12.302  -1.991  0.00  0.00           H  
ATOM   1952  N   ILE A 129       1.987  11.036  -5.353  0.00  0.00           N  
ATOM   1953  CA  ILE A 129       2.437  11.031  -6.747  0.00  0.00           C  
ATOM   1954  CB  ILE A 129       2.230   9.592  -7.223  0.00  0.00           C  
ATOM   1955 CG1  ILE A 129       0.985   8.928  -6.637  0.00  0.00           C  
ATOM   1956 CG2  ILE A 129       3.524   8.809  -6.980  0.00  0.00           C  
ATOM   1957 CD1  ILE A 129       0.702   7.584  -7.315  0.00  0.00           C  
ATOM   1958  C   ILE A 129       1.659  11.976  -7.667  0.00  0.00           C  
ATOM   1959  O   ILE A 129       2.083  12.282  -8.785  0.00  0.00           O  
ATOM   1960  H   ILE A 129       1.456  10.184  -4.946  0.00  0.00           H  
ATOM   1961  HA  ILE A 129       3.396  11.366  -6.734  0.00  0.00           H  
ATOM   1962  HB  ILE A 129       2.126   9.608  -8.226  0.00  0.00           H  
ATOM   1963 HG12 ILE A 129       1.127   8.772  -5.674  0.00  0.00           H  
ATOM   1964 HG13 ILE A 129       0.209   9.520  -6.784  0.00  0.00           H  
ATOM   1965 HG21 ILE A 129       3.444   7.907  -7.396  0.00  0.00           H  
ATOM   1966 HG22 ILE A 129       4.288   9.302  -7.389  0.00  0.00           H  
ATOM   1967 HG23 ILE A 129       3.671   8.715  -5.999  0.00  0.00           H  
ATOM   1968 HD11 ILE A 129       1.484   6.983  -7.178  0.00  0.00           H  
ATOM   1969 HD12 ILE A 129      -0.114   7.183  -6.908  0.00  0.00           H  
ATOM   1970 HD13 ILE A 129       0.557   7.739  -8.288  0.00  0.00           H  
ATOM   1971  N   ASP A 130       0.516  12.425  -7.157  0.00  0.00           N  
ATOM   1972  CA  ASP A 130      -0.350  13.257  -8.006  0.00  0.00           C  
ATOM   1973  CB  ASP A 130      -1.450  12.410  -8.644  0.00  0.00           C  
ATOM   1974  CG  ASP A 130      -2.080  13.050  -9.890  0.00  0.00           C  
ATOM   1975 OD1  ASP A 130      -1.464  12.944 -10.974  0.00  0.00           O  
ATOM   1976 OD2  ASP A 130      -3.147  13.689  -9.818  0.00  0.00           O  
ATOM   1977  C   ASP A 130      -0.796  14.496  -7.237  0.00  0.00           C  
ATOM   1978  O   ASP A 130      -0.668  14.573  -6.016  0.00  0.00           O  
ATOM   1979  H   ASP A 130       0.307  12.163  -6.201  0.00  0.00           H  
ATOM   1980  HA  ASP A 130       0.209  13.571  -8.776  0.00  0.00           H  
ATOM   1981 HB2  ASP A 130      -1.055  11.535  -8.911  0.00  0.00           H  
ATOM   1982 HB3  ASP A 130      -2.168  12.269  -7.969  0.00  0.00           H  
ATOM   1983  N   GLY A 131      -1.534  15.303  -7.986  0.00  0.00           N  
ATOM   1984  CA  GLY A 131      -2.102  16.618  -7.662  0.00  0.00           C  
ATOM   1985  C   GLY A 131      -3.236  16.522  -6.628  0.00  0.00           C  
ATOM   1986  O   GLY A 131      -4.278  17.165  -6.749  0.00  0.00           O  
ATOM   1987  H   GLY A 131      -1.710  14.871  -8.975  0.00  0.00           H  
ATOM   1988 HA2  GLY A 131      -1.375  17.216  -7.298  0.00  0.00           H  
ATOM   1989 HA3  GLY A 131      -2.461  17.044  -8.505  0.00  0.00           H  
ATOM   1990  N   HIS A 132      -3.061  15.605  -5.678  0.00  0.00           N  
ATOM   1991  CA  HIS A 132      -4.027  15.276  -4.615  0.00  0.00           C  
ATOM   1992  CB  HIS A 132      -4.042  13.772  -4.338  0.00  0.00           C  
ATOM   1993  CG  HIS A 132      -4.721  13.022  -5.476  0.00  0.00           C  
ATOM   1994  C   HIS A 132      -3.697  15.985  -3.306  0.00  0.00           C  
ATOM   1995  O   HIS A 132      -3.848  15.399  -2.231  0.00  0.00           O  
ATOM   1996  H   HIS A 132      -2.126  15.104  -5.749  0.00  0.00           H  
ATOM   1997  HA  HIS A 132      -4.941  15.578  -4.919  0.00  0.00           H  
ATOM   1998 HB2  HIS A 132      -3.112  13.438  -4.264  0.00  0.00           H  
ATOM   1999 HB3  HIS A 132      -4.551  13.592  -3.507  0.00  0.00           H  
ATOM   2000 ND1  HIS A 132      -5.977  13.234  -5.862  0.00  0.00           N  
ATOM   2001 CD2  HIS A 132      -4.247  11.959  -6.121  0.00  0.00           C  
ATOM   2002 CE1  HIS A 132      -6.316  12.196  -6.613  0.00  0.00           C  
ATOM   2003 NE2  HIS A 132      -5.227  11.477  -6.889  0.00  0.00           N  
ATOM   2004 HD1  HIS A 132      -6.561  14.003  -5.646  0.00  0.00           H  
ATOM   2005 HD2  HIS A 132      -3.309  11.586  -6.038  0.00  0.00           H  
ATOM   2006 HE1  HIS A 132      -7.239  11.981  -6.926  0.00  0.00           H  
ATOM   2007  N   LEU A 133      -3.765  17.310  -3.356  0.00  0.00           N  
ATOM   2008  CA  LEU A 133      -3.267  18.221  -2.308  0.00  0.00           C  
ATOM   2009  CB  LEU A 133      -3.234  19.672  -2.799  0.00  0.00           C  
ATOM   2010  CG  LEU A 133      -1.891  20.121  -3.374  0.00  0.00           C  
ATOM   2011 CD1  LEU A 133      -1.934  21.584  -3.809  0.00  0.00           C  
ATOM   2012 CD2  LEU A 133      -0.813  19.779  -2.343  0.00  0.00           C  
ATOM   2013  C   LEU A 133      -4.030  18.094  -0.985  0.00  0.00           C  
ATOM   2014  O   LEU A 133      -3.516  17.602   0.014  0.00  0.00           O  
ATOM   2015  H   LEU A 133      -4.219  17.678  -4.238  0.00  0.00           H  
ATOM   2016  HA  LEU A 133      -2.293  18.001  -2.136  0.00  0.00           H  
ATOM   2017 HB2  LEU A 133      -3.912  19.766  -3.515  0.00  0.00           H  
ATOM   2018 HB3  LEU A 133      -3.442  20.258  -2.030  0.00  0.00           H  
ATOM   2019  HG  LEU A 133      -1.667  19.549  -4.165  0.00  0.00           H  
ATOM   2020 HD11 LEU A 133      -2.151  22.159  -3.021  0.00  0.00           H  
ATOM   2021 HD12 LEU A 133      -1.043  21.846  -4.179  0.00  0.00           H  
ATOM   2022 HD13 LEU A 133      -2.635  21.701  -4.512  0.00  0.00           H  
ATOM   2023 HD21 LEU A 133      -0.813  18.793  -2.181  0.00  0.00           H  
ATOM   2024 HD22 LEU A 133       0.079  20.062  -2.693  0.00  0.00           H  
ATOM   2025 HD23 LEU A 133      -1.008  20.260  -1.489  0.00  0.00           H  
ATOM   2026  N   GLU A 134      -5.341  18.164  -1.204  0.00  0.00           N  
ATOM   2027  CA  GLU A 134      -6.346  18.069  -0.133  0.00  0.00           C  
ATOM   2028  CB  GLU A 134      -7.739  18.332  -0.708  0.00  0.00           C  
ATOM   2029  CG  GLU A 134      -8.289  17.439  -1.815  0.00  0.00           C  
ATOM   2030  CD  GLU A 134      -7.630  17.764  -3.156  0.00  0.00           C  
ATOM   2031 OE1  GLU A 134      -7.429  18.931  -3.576  0.00  0.00           O  
ATOM   2032 OE2  GLU A 134      -7.191  16.721  -3.686  0.00  0.00           O  
ATOM   2033  C   GLU A 134      -6.479  16.719   0.569  0.00  0.00           C  
ATOM   2034  O   GLU A 134      -6.639  16.584   1.784  0.00  0.00           O  
ATOM   2035  H   GLU A 134      -5.603  18.293  -2.210  0.00  0.00           H  
ATOM   2036  HA  GLU A 134      -6.146  18.795   0.571  0.00  0.00           H  
ATOM   2037 HB2  GLU A 134      -8.393  18.285   0.060  0.00  0.00           H  
ATOM   2038 HB3  GLU A 134      -7.744  19.276  -1.062  0.00  0.00           H  
ATOM   2039 HG2  GLU A 134      -8.075  16.514  -1.601  0.00  0.00           H  
ATOM   2040 HG3  GLU A 134      -9.243  17.612  -1.908  0.00  0.00           H  
ATOM   2041  N   ILE A 135      -6.191  15.650  -0.168  0.00  0.00           N  
ATOM   2042  CA  ILE A 135      -6.179  14.324   0.451  0.00  0.00           C  
ATOM   2043  CB  ILE A 135      -6.462  13.189  -0.542  0.00  0.00           C  
ATOM   2044 CG1  ILE A 135      -7.754  13.396  -1.331  0.00  0.00           C  
ATOM   2045 CG2  ILE A 135      -6.462  11.854   0.213  0.00  0.00           C  
ATOM   2046 CD1  ILE A 135      -7.971  12.228  -2.293  0.00  0.00           C  
ATOM   2047  C   ILE A 135      -4.845  14.002   1.130  0.00  0.00           C  
ATOM   2048  O   ILE A 135      -4.850  13.784   2.347  0.00  0.00           O  
ATOM   2049  H   ILE A 135      -5.989  15.828  -1.156  0.00  0.00           H  
ATOM   2050  HA  ILE A 135      -6.874  14.348   1.183  0.00  0.00           H  
ATOM   2051  HB  ILE A 135      -5.702  13.156  -1.199  0.00  0.00           H  
ATOM   2052 HG12 ILE A 135      -8.508  13.436  -0.704  0.00  0.00           H  
ATOM   2053 HG13 ILE A 135      -7.676  14.223  -1.855  0.00  0.00           H  
ATOM   2054 HG21 ILE A 135      -6.554  11.108  -0.441  0.00  0.00           H  
ATOM   2055 HG22 ILE A 135      -5.604  11.760   0.712  0.00  0.00           H  
ATOM   2056 HG23 ILE A 135      -7.227  11.839   0.852  0.00  0.00           H  
ATOM   2057 HD11 ILE A 135      -8.034  11.383  -1.768  0.00  0.00           H  
ATOM   2058 HD12 ILE A 135      -8.817  12.379  -2.799  0.00  0.00           H  
ATOM   2059 HD13 ILE A 135      -7.202  12.181  -2.924  0.00  0.00           H  
ATOM   2060  N   VAL A 136      -3.728  14.423   0.549  0.00  0.00           N  
ATOM   2061  CA  VAL A 136      -2.457  14.495   1.299  0.00  0.00           C  
ATOM   2062  CB  VAL A 136      -1.227  14.945   0.507  0.00  0.00           C  
ATOM   2063 CG1  VAL A 136       0.134  14.726   1.163  0.00  0.00           C  
ATOM   2064 CG2  VAL A 136      -1.269  14.097  -0.764  0.00  0.00           C  
ATOM   2065  C   VAL A 136      -2.529  15.306   2.585  0.00  0.00           C  
ATOM   2066  O   VAL A 136      -2.318  14.616   3.584  0.00  0.00           O  
ATOM   2067  H   VAL A 136      -3.815  14.689  -0.444  0.00  0.00           H  
ATOM   2068  HA  VAL A 136      -2.192  13.542   1.541  0.00  0.00           H  
ATOM   2069  HB  VAL A 136      -1.311  15.951   0.351  0.00  0.00           H  
ATOM   2070 HG11 VAL A 136       0.043  14.057   1.899  0.00  0.00           H  
ATOM   2071 HG12 VAL A 136       0.780  14.387   0.480  0.00  0.00           H  
ATOM   2072 HG13 VAL A 136       0.466  15.591   1.536  0.00  0.00           H  
ATOM   2073 HG21 VAL A 136      -2.091  13.531  -0.752  0.00  0.00           H  
ATOM   2074 HG22 VAL A 136      -1.285  14.701  -1.559  0.00  0.00           H  
ATOM   2075 HG23 VAL A 136      -0.457  13.516  -0.795  0.00  0.00           H  
ATOM   2076  N   GLU A 137      -3.149  16.483   2.624  0.00  0.00           N  
ATOM   2077  CA  GLU A 137      -3.373  17.293   3.831  0.00  0.00           C  
ATOM   2078  CB  GLU A 137      -4.197  18.532   3.492  0.00  0.00           C  
ATOM   2079  CG  GLU A 137      -3.372  19.744   3.040  0.00  0.00           C  
ATOM   2080  CD  GLU A 137      -4.263  20.974   2.912  0.00  0.00           C  
ATOM   2081 OE1  GLU A 137      -5.317  20.791   2.262  0.00  0.00           O  
ATOM   2082 OE2  GLU A 137      -4.081  22.057   3.504  0.00  0.00           O  
ATOM   2083  C   GLU A 137      -4.183  16.607   4.937  0.00  0.00           C  
ATOM   2084  O   GLU A 137      -3.571  16.565   6.002  0.00  0.00           O  
ATOM   2085  H   GLU A 137      -3.486  16.808   1.669  0.00  0.00           H  
ATOM   2086  HA  GLU A 137      -2.467  17.581   4.211  0.00  0.00           H  
ATOM   2087 HB2  GLU A 137      -4.804  18.301   2.750  0.00  0.00           H  
ATOM   2088 HB3  GLU A 137      -4.690  18.801   4.300  0.00  0.00           H  
ATOM   2089 HG2  GLU A 137      -2.707  19.930   3.724  0.00  0.00           H  
ATOM   2090 HG3  GLU A 137      -3.003  19.552   2.163  0.00  0.00           H  
ATOM   2091  N   VAL A 138      -5.312  16.031   4.537  0.00  0.00           N  
ATOM   2092  CA  VAL A 138      -6.093  15.299   5.539  0.00  0.00           C  
ATOM   2093  CB  VAL A 138      -7.587  15.092   5.280  0.00  0.00           C  
ATOM   2094 CG1  VAL A 138      -8.296  16.404   4.950  0.00  0.00           C  
ATOM   2095 CG2  VAL A 138      -7.780  14.109   4.123  0.00  0.00           C  
ATOM   2096  C   VAL A 138      -5.460  14.000   6.032  0.00  0.00           C  
ATOM   2097  O   VAL A 138      -5.428  13.734   7.231  0.00  0.00           O  
ATOM   2098  H   VAL A 138      -5.562  16.135   3.566  0.00  0.00           H  
ATOM   2099  HA  VAL A 138      -6.213  15.914   6.348  0.00  0.00           H  
ATOM   2100  HB  VAL A 138      -8.001  14.746   6.123  0.00  0.00           H  
ATOM   2101 HG11 VAL A 138      -8.750  16.750   5.770  0.00  0.00           H  
ATOM   2102 HG12 VAL A 138      -7.624  17.072   4.632  0.00  0.00           H  
ATOM   2103 HG13 VAL A 138      -8.974  16.243   4.235  0.00  0.00           H  
ATOM   2104 HG21 VAL A 138      -8.618  13.588   4.275  0.00  0.00           H  
ATOM   2105 HG22 VAL A 138      -7.849  14.621   3.269  0.00  0.00           H  
ATOM   2106 HG23 VAL A 138      -6.997  13.490   4.087  0.00  0.00           H  
ATOM   2107  N   LEU A 139      -4.762  13.291   5.149  0.00  0.00           N  
ATOM   2108  CA  LEU A 139      -4.127  12.034   5.541  0.00  0.00           C  
ATOM   2109  CB  LEU A 139      -3.893  11.152   4.306  0.00  0.00           C  
ATOM   2110  CG  LEU A 139      -4.633   9.855   3.970  0.00  0.00           C  
ATOM   2111 CD1  LEU A 139      -4.459   9.430   2.518  0.00  0.00           C  
ATOM   2112 CD2  LEU A 139      -4.261   8.657   4.853  0.00  0.00           C  
ATOM   2113  C   LEU A 139      -2.897  12.169   6.444  0.00  0.00           C  
ATOM   2114  O   LEU A 139      -2.859  11.461   7.453  0.00  0.00           O  
ATOM   2115  H   LEU A 139      -4.711  13.690   4.201  0.00  0.00           H  
ATOM   2116  HA  LEU A 139      -4.821  11.466   6.036  0.00  0.00           H  
ATOM   2117 HB2  LEU A 139      -4.004  11.772   3.475  0.00  0.00           H  
ATOM   2118 HB3  LEU A 139      -2.879  10.918   4.297  0.00  0.00           H  
ATOM   2119  HG  LEU A 139      -5.616   9.983   4.162  0.00  0.00           H  
ATOM   2120 HD11 LEU A 139      -3.488   9.284   2.327  0.00  0.00           H  
ATOM   2121 HD12 LEU A 139      -4.962   8.581   2.356  0.00  0.00           H  
ATOM   2122 HD13 LEU A 139      -4.813  10.146   1.915  0.00  0.00           H  
ATOM   2123 HD21 LEU A 139      -4.471   8.874   5.805  0.00  0.00           H  
ATOM   2124 HD22 LEU A 139      -4.788   7.860   4.564  0.00  0.00           H  
ATOM   2125 HD23 LEU A 139      -3.285   8.469   4.758  0.00  0.00           H  
ATOM   2126  N   LEU A 140      -2.281  13.323   6.180  0.00  0.00           N  
ATOM   2127  CA  LEU A 140      -1.187  13.815   7.030  0.00  0.00           C  
ATOM   2128  CB  LEU A 140      -0.299  14.917   6.472  0.00  0.00           C  
ATOM   2129  CG  LEU A 140       0.690  14.548   5.364  0.00  0.00           C  
ATOM   2130 CD1  LEU A 140       1.505  15.785   4.967  0.00  0.00           C  
ATOM   2131 CD2  LEU A 140       1.635  13.469   5.879  0.00  0.00           C  
ATOM   2132  C   LEU A 140      -1.636  14.194   8.446  0.00  0.00           C  
ATOM   2133  O   LEU A 140      -1.130  13.583   9.387  0.00  0.00           O  
ATOM   2134  H   LEU A 140      -2.629  13.828   5.349  0.00  0.00           H  
ATOM   2135  HA  LEU A 140      -0.489  13.082   7.105  0.00  0.00           H  
ATOM   2136 HB2  LEU A 140      -0.895  15.638   6.105  0.00  0.00           H  
ATOM   2137 HB3  LEU A 140       0.237  15.296   7.231  0.00  0.00           H  
ATOM   2138  HG  LEU A 140       0.187  14.220   4.571  0.00  0.00           H  
ATOM   2139 HD11 LEU A 140       2.006  16.118   5.764  0.00  0.00           H  
ATOM   2140 HD12 LEU A 140       2.148  15.536   4.244  0.00  0.00           H  
ATOM   2141 HD13 LEU A 140       0.885  16.494   4.637  0.00  0.00           H  
ATOM   2142 HD21 LEU A 140       1.107  12.661   6.142  0.00  0.00           H  
ATOM   2143 HD22 LEU A 140       2.284  13.223   5.159  0.00  0.00           H  
ATOM   2144 HD23 LEU A 140       2.134  13.815   6.675  0.00  0.00           H  
ATOM   2145  N   LYS A 141      -2.788  14.850   8.456  0.00  0.00           N  
ATOM   2146  CA  LYS A 141      -3.460  15.309   9.683  0.00  0.00           C  
ATOM   2147  CB  LYS A 141      -4.570  16.323   9.397  0.00  0.00           C  
ATOM   2148  CG  LYS A 141      -4.179  17.627   8.692  0.00  0.00           C  
ATOM   2149  CD  LYS A 141      -5.349  18.550   8.368  0.00  0.00           C  
ATOM   2150  CE  LYS A 141      -6.277  18.977   9.510  0.00  0.00           C  
ATOM   2151  NZ  LYS A 141      -7.204  20.078   9.253  0.00  0.00           N  
ATOM   2152  C   LYS A 141      -4.026  14.183  10.552  0.00  0.00           C  
ATOM   2153  O   LYS A 141      -4.113  14.313  11.779  0.00  0.00           O  
ATOM   2154  H   LYS A 141      -3.194  15.022   7.501  0.00  0.00           H  
ATOM   2155  HA  LYS A 141      -2.788  15.838  10.238  0.00  0.00           H  
ATOM   2156 HB2  LYS A 141      -5.273  15.866   8.829  0.00  0.00           H  
ATOM   2157 HB3  LYS A 141      -5.005  16.568  10.279  0.00  0.00           H  
ATOM   2158 HG2  LYS A 141      -3.526  18.128   9.282  0.00  0.00           H  
ATOM   2159 HG3  LYS A 141      -3.699  17.397   7.832  0.00  0.00           H  
ATOM   2160 HD2  LYS A 141      -4.977  19.400   7.936  0.00  0.00           H  
ATOM   2161 HD3  LYS A 141      -5.925  18.100   7.652  0.00  0.00           H  
ATOM   2162 HE2  LYS A 141      -6.809  18.145   9.805  0.00  0.00           H  
ATOM   2163 HE3  LYS A 141      -5.685  19.211  10.320  0.00  0.00           H  
ATOM   2164 HZ1  LYS A 141      -7.848  19.824   8.526  0.00  0.00           H  
ATOM   2165 HZ2  LYS A 141      -7.722  20.294  10.086  0.00  0.00           H  
ATOM   2166 HZ3  LYS A 141      -6.697  20.895   8.966  0.00  0.00           H  
ATOM   2167  N   HIS A 142      -4.625  13.200   9.893  0.00  0.00           N  
ATOM   2168  CA  HIS A 142      -4.916  11.818  10.300  0.00  0.00           C  
ATOM   2169  CB  HIS A 142      -5.670  10.999   9.249  0.00  0.00           C  
ATOM   2170  CG  HIS A 142      -7.127  11.439   9.414  0.00  0.00           C  
ATOM   2171 ND1  HIS A 142      -7.826  12.232   8.619  0.00  0.00           N  
ATOM   2172 CD2  HIS A 142      -7.796  11.340  10.565  0.00  0.00           C  
ATOM   2173 CE1  HIS A 142      -8.917  12.638   9.276  0.00  0.00           C  
ATOM   2174 NE2  HIS A 142      -8.878  12.109  10.497  0.00  0.00           N  
ATOM   2175  C   HIS A 142      -3.698  10.999  10.742  0.00  0.00           C  
ATOM   2176  O   HIS A 142      -3.848  10.353  11.772  0.00  0.00           O  
ATOM   2177  H   HIS A 142      -4.928  13.534   8.890  0.00  0.00           H  
ATOM   2178  HA  HIS A 142      -5.572  11.851  11.082  0.00  0.00           H  
ATOM   2179 HB2  HIS A 142      -5.380  11.247   8.365  0.00  0.00           H  
ATOM   2180 HB3  HIS A 142      -5.615  10.060   9.462  0.00  0.00           H  
ATOM   2181 HD2  HIS A 142      -7.515  10.765  11.357  0.00  0.00           H  
ATOM   2182 HE1  HIS A 142      -9.625  13.227   8.918  0.00  0.00           H  
ATOM   2183 HE2  HIS A 142      -9.556  12.278  11.212  0.00  0.00           H  
ATOM   2184  N   GLY A 143      -2.504  11.064  10.150  0.00  0.00           N  
ATOM   2185  CA  GLY A 143      -1.329  10.385  10.723  0.00  0.00           C  
ATOM   2186  C   GLY A 143      -0.325   9.556   9.927  0.00  0.00           C  
ATOM   2187  O   GLY A 143       0.388   8.750  10.503  0.00  0.00           O  
ATOM   2188  H   GLY A 143      -2.474  11.615   9.278  0.00  0.00           H  
ATOM   2189 HA2  GLY A 143      -0.780  11.119  11.274  0.00  0.00           H  
ATOM   2190 HA3  GLY A 143      -1.680   9.781  11.532  0.00  0.00           H  
ATOM   2191  N   ALA A 144      -0.458   9.681   8.604  0.00  0.00           N  
ATOM   2192  CA  ALA A 144       0.289   8.833   7.665  0.00  0.00           C  
ATOM   2193  CB  ALA A 144      -0.348   9.283   6.342  0.00  0.00           C  
ATOM   2194  C   ALA A 144       1.777   9.191   7.726  0.00  0.00           C  
ATOM   2195  O   ALA A 144       2.172  10.253   8.208  0.00  0.00           O  
ATOM   2196  H   ALA A 144      -1.124  10.416   8.301  0.00  0.00           H  
ATOM   2197  HA  ALA A 144       0.179   7.877   7.936  0.00  0.00           H  
ATOM   2198 HB1  ALA A 144      -0.005  10.188   6.105  0.00  0.00           H  
ATOM   2199 HB2  ALA A 144      -0.107   8.632   5.625  0.00  0.00           H  
ATOM   2200 HB3  ALA A 144      -1.339   9.314   6.450  0.00  0.00           H  
ATOM   2201  N   ASP A 145       2.631   8.189   7.546  0.00  0.00           N  
ATOM   2202  CA  ASP A 145       4.087   8.290   7.460  0.00  0.00           C  
ATOM   2203  CB  ASP A 145       4.722   6.996   7.968  0.00  0.00           C  
ATOM   2204  CG  ASP A 145       6.230   6.996   8.197  0.00  0.00           C  
ATOM   2205 OD1  ASP A 145       6.831   7.956   8.718  0.00  0.00           O  
ATOM   2206 OD2  ASP A 145       6.906   6.039   7.740  0.00  0.00           O  
ATOM   2207  C   ASP A 145       4.677   8.706   6.110  0.00  0.00           C  
ATOM   2208  O   ASP A 145       4.516   7.977   5.133  0.00  0.00           O  
ATOM   2209  H   ASP A 145       2.137   7.240   7.464  0.00  0.00           H  
ATOM   2210  HA  ASP A 145       4.376   9.007   8.140  0.00  0.00           H  
ATOM   2211 HB2  ASP A 145       4.271   6.752   8.841  0.00  0.00           H  
ATOM   2212 HB3  ASP A 145       4.506   6.263   7.302  0.00  0.00           H  
ATOM   2213  N   VAL A 146       5.596   9.662   6.239  0.00  0.00           N  
ATOM   2214  CA  VAL A 146       6.437  10.156   5.142  0.00  0.00           C  
ATOM   2215  CB  VAL A 146       6.733  11.639   5.413  0.00  0.00           C  
ATOM   2216 CG1  VAL A 146       7.315  12.363   4.198  0.00  0.00           C  
ATOM   2217 CG2  VAL A 146       5.564  12.486   5.932  0.00  0.00           C  
ATOM   2218  C   VAL A 146       7.734   9.366   4.961  0.00  0.00           C  
ATOM   2219  O   VAL A 146       8.253   9.335   3.850  0.00  0.00           O  
ATOM   2220  H   VAL A 146       5.671  10.047   7.219  0.00  0.00           H  
ATOM   2221  HA  VAL A 146       5.903  10.076   4.281  0.00  0.00           H  
ATOM   2222  HB  VAL A 146       7.428  11.686   6.136  0.00  0.00           H  
ATOM   2223 HG11 VAL A 146       6.584  12.550   3.544  0.00  0.00           H  
ATOM   2224 HG12 VAL A 146       7.729  13.223   4.493  0.00  0.00           H  
ATOM   2225 HG13 VAL A 146       8.009  11.786   3.771  0.00  0.00           H  
ATOM   2226 HG21 VAL A 146       4.708  12.008   5.743  0.00  0.00           H  
ATOM   2227 HG22 VAL A 146       5.670  12.619   6.915  0.00  0.00           H  
ATOM   2228 HG23 VAL A 146       5.572  13.368   5.466  0.00  0.00           H  
ATOM   2229  N   ASN A 147       8.100   8.564   5.952  0.00  0.00           N  
ATOM   2230  CA  ASN A 147       9.432   7.948   5.982  0.00  0.00           C  
ATOM   2231  CB  ASN A 147      10.053   7.909   7.384  0.00  0.00           C  
ATOM   2232  CG  ASN A 147      10.166   9.129   8.299  0.00  0.00           C  
ATOM   2233  C   ASN A 147       9.501   6.510   5.458  0.00  0.00           C  
ATOM   2234  O   ASN A 147      10.641   6.121   5.188  0.00  0.00           O  
ATOM   2235  H   ASN A 147       7.387   8.412   6.686  0.00  0.00           H  
ATOM   2236  HA  ASN A 147      10.032   8.511   5.378  0.00  0.00           H  
ATOM   2237 HB2  ASN A 147       9.552   7.167   7.924  0.00  0.00           H  
ATOM   2238 HB3  ASN A 147      11.015   7.511   7.285  0.00  0.00           H  
ATOM   2239 OD1  ASN A 147      11.067   9.974   8.220  0.00  0.00           O  
ATOM   2240 ND2  ASN A 147       9.145   9.359   9.112  0.00  0.00           N  
ATOM   2241 HD22 ASN A 147       8.356   8.740   9.106  0.00  0.00           H  
ATOM   2242 HD21 ASN A 147       9.158  10.144   9.730  0.00  0.00           H  
ATOM   2243  N   ALA A 148       8.461   5.688   5.425  0.00  0.00           N  
ATOM   2244  CA  ALA A 148       8.454   4.276   5.006  0.00  0.00           C  
ATOM   2245  CB  ALA A 148       7.119   3.647   5.410  0.00  0.00           C  
ATOM   2246  C   ALA A 148       8.849   4.056   3.553  0.00  0.00           C  
ATOM   2247  O   ALA A 148       9.147   5.028   2.805  0.00  0.00           O  
ATOM   2248  H   ALA A 148       7.552   6.164   5.752  0.00  0.00           H  
ATOM   2249  HA  ALA A 148       9.188   3.793   5.503  0.00  0.00           H  
ATOM   2250 HB1  ALA A 148       7.291   2.802   5.913  0.00  0.00           H  
ATOM   2251 HB2  ALA A 148       6.615   4.285   5.989  0.00  0.00           H  
ATOM   2252 HB3  ALA A 148       6.587   3.446   4.589  0.00  0.00           H  
ATOM   2253  N   GLN A 149       9.085   2.722   3.090  0.00  0.00           N  
ATOM   2254  CA  GLN A 149       9.505   2.396   1.717  0.00  0.00           C  
ATOM   2255  CB  GLN A 149      10.932   1.838   1.682  0.00  0.00           C  
ATOM   2256  CG  GLN A 149      11.974   2.949   1.633  0.00  0.00           C  
ATOM   2257  CD  GLN A 149      13.338   2.446   1.989  0.00  0.00           C  
ATOM   2258  C   GLN A 149       8.619   1.357   1.124  0.00  0.00           C  
ATOM   2259  O   GLN A 149       8.451   0.287   1.757  0.00  0.00           O  
ATOM   2260  H   GLN A 149       8.902   1.944   3.760  0.00  0.00           H  
ATOM   2261  HA  GLN A 149       9.441   3.297   1.083  0.00  0.00           H  
ATOM   2262 HB2  GLN A 149      11.074   1.161   2.546  0.00  0.00           H  
ATOM   2263 HB3  GLN A 149      11.091   1.214   0.773  0.00  0.00           H  
ATOM   2264 HG2  GLN A 149      12.009   3.365   0.604  0.00  0.00           H  
ATOM   2265 HG3  GLN A 149      11.679   3.773   2.307  0.00  0.00           H  
ATOM   2266 OE1  GLN A 149      13.530   1.274   2.387  0.00  0.00           O  
ATOM   2267 NE2  GLN A 149      14.402   3.251   1.898  0.00  0.00           N  
ATOM   2268 HE21 GLN A 149      15.325   2.819   2.096  0.00  0.00           H  
ATOM   2269 HE22 GLN A 149      14.294   4.261   1.692  0.00  0.00           H  
ATOM   2270  N   ASP A 150       8.463   1.346  -0.282  0.00  0.00           N  
ATOM   2271  CA  ASP A 150       7.657   0.345  -0.981  0.00  0.00           C  
ATOM   2272  CB  ASP A 150       6.649   1.084  -1.851  0.00  0.00           C  
ATOM   2273  CG  ASP A 150       7.332   1.788  -2.979  0.00  0.00           C  
ATOM   2274 OD1  ASP A 150       7.562   1.169  -4.040  0.00  0.00           O  
ATOM   2275 OD2  ASP A 150       7.904   2.894  -2.809  0.00  0.00           O  
ATOM   2276  C   ASP A 150       8.520  -0.610  -1.793  0.00  0.00           C  
ATOM   2277  O   ASP A 150       9.749  -0.385  -1.932  0.00  0.00           O  
ATOM   2278  H   ASP A 150       8.999   2.050  -0.835  0.00  0.00           H  
ATOM   2279  HA  ASP A 150       7.095  -0.275  -0.249  0.00  0.00           H  
ATOM   2280 HB2  ASP A 150       5.914   0.350  -2.231  0.00  0.00           H  
ATOM   2281 HB3  ASP A 150       6.087   1.825  -1.242  0.00  0.00           H  
ATOM   2282  N   CYS A 151       7.973  -1.706  -2.388  0.00  0.00           N  
ATOM   2283  CA  CYS A 151       8.764  -2.713  -3.113  0.00  0.00           C  
ATOM   2284  CB  CYS A 151       8.084  -4.082  -3.021  0.00  0.00           C  
ATOM   2285  SG  CYS A 151       8.830  -5.082  -1.701  0.00  0.00           S  
ATOM   2286  C   CYS A 151       9.007  -2.278  -4.535  0.00  0.00           C  
ATOM   2287  O   CYS A 151       8.740  -3.053  -5.488  0.00  0.00           O  
ATOM   2288  H   CYS A 151       6.943  -1.810  -2.336  0.00  0.00           H  
ATOM   2289  HA  CYS A 151       9.775  -2.793  -2.653  0.00  0.00           H  
ATOM   2290 HB2  CYS A 151       6.996  -4.008  -2.940  0.00  0.00           H  
ATOM   2291 HB3  CYS A 151       8.301  -4.703  -3.893  0.00  0.00           H  
ATOM   2292  N   PHE A 152       9.897  -1.195  -4.774  0.00  0.00           N  
ATOM   2293  CA  PHE A 152      11.340  -1.455  -4.907  0.00  0.00           C  
ATOM   2294  CB  PHE A 152      11.818  -1.094  -6.314  0.00  0.00           C  
ATOM   2295  CG  PHE A 152      11.281  -2.106  -7.279  0.00  0.00           C  
ATOM   2296 CD1  PHE A 152       9.979  -1.990  -7.791  0.00  0.00           C  
ATOM   2297 CD2  PHE A 152      12.001  -3.281  -7.524  0.00  0.00           C  
ATOM   2298 CE1  PHE A 152       9.429  -3.006  -8.474  0.00  0.00           C  
ATOM   2299 CE2  PHE A 152      11.430  -4.277  -8.213  0.00  0.00           C  
ATOM   2300  CZ  PHE A 152      10.117  -4.139  -8.696  0.00  0.00           C  
ATOM   2301  C   PHE A 152      12.140  -0.738  -3.854  0.00  0.00           C  
ATOM   2302  O   PHE A 152      12.949  -1.397  -3.147  0.00  0.00           O  
ATOM   2303  H   PHE A 152       9.551  -0.266  -4.451  0.00  0.00           H  
ATOM   2304  HA  PHE A 152      11.535  -2.539  -4.758  0.00  0.00           H  
ATOM   2305 HB2  PHE A 152      11.481  -0.083  -6.591  0.00  0.00           H  
ATOM   2306 HB3  PHE A 152      12.930  -1.096  -6.355  0.00  0.00           H  
ATOM   2307 HD1  PHE A 152       9.379  -1.124  -7.560  0.00  0.00           H  
ATOM   2308 HD2  PHE A 152      13.002  -3.397  -7.133  0.00  0.00           H  
ATOM   2309 HE1  PHE A 152       8.401  -2.930  -8.793  0.00  0.00           H  
ATOM   2310 HE2  PHE A 152      11.971  -5.201  -8.333  0.00  0.00           H  
ATOM   2311  HZ  PHE A 152       9.636  -4.953  -9.219  0.00  0.00           H  
ATOM   2312  N   GLY A 153      12.017   0.675  -3.659  0.00  0.00           N  
ATOM   2313  CA  GLY A 153      12.366   1.242  -2.352  0.00  0.00           C  
ATOM   2314  C   GLY A 153      12.364   2.731  -2.325  0.00  0.00           C  
ATOM   2315  O   GLY A 153      13.413   3.321  -1.956  0.00  0.00           O  
ATOM   2316  H   GLY A 153      11.374   1.186  -4.301  0.00  0.00           H  
ATOM   2317 HA2  GLY A 153      11.685   0.878  -1.563  0.00  0.00           H  
ATOM   2318 HA3  GLY A 153      13.380   0.911  -2.091  0.00  0.00           H  
ATOM   2319  N   LYS A 154      11.222   3.451  -2.554  0.00  0.00           N  
ATOM   2320  CA  LYS A 154      11.201   4.923  -2.423  0.00  0.00           C  
ATOM   2321  CB  LYS A 154      10.869   5.620  -3.748  0.00  0.00           C  
ATOM   2322  CG  LYS A 154      11.979   5.392  -4.759  0.00  0.00           C  
ATOM   2323  CD  LYS A 154      11.675   6.039  -6.093  0.00  0.00           C  
ATOM   2324  CE  LYS A 154      12.750   5.695  -7.134  0.00  0.00           C  
ATOM   2325  NZ  LYS A 154      13.649   6.835  -7.332  0.00  0.00           N  
ATOM   2326  C   LYS A 154      10.293   5.405  -1.331  0.00  0.00           C  
ATOM   2327  O   LYS A 154       9.402   4.677  -0.834  0.00  0.00           O  
ATOM   2328  H   LYS A 154      10.336   2.933  -2.762  0.00  0.00           H  
ATOM   2329  HA  LYS A 154      12.206   5.283  -2.135  0.00  0.00           H  
ATOM   2330 HB2  LYS A 154       9.883   5.281  -4.133  0.00  0.00           H  
ATOM   2331 HB3  LYS A 154      10.854   6.719  -3.601  0.00  0.00           H  
ATOM   2332 HG2  LYS A 154      12.875   5.895  -4.405  0.00  0.00           H  
ATOM   2333 HG3  LYS A 154      12.159   4.302  -4.884  0.00  0.00           H  
ATOM   2334 HD2  LYS A 154      10.817   5.644  -6.385  0.00  0.00           H  
ATOM   2335 HD3  LYS A 154      11.612   7.023  -6.021  0.00  0.00           H  
ATOM   2336 HE2  LYS A 154      13.263   4.905  -6.805  0.00  0.00           H  
ATOM   2337 HE3  LYS A 154      12.293   5.465  -7.992  0.00  0.00           H  
ATOM   2338 HZ1  LYS A 154      13.245   7.664  -6.937  0.00  0.00           H  
ATOM   2339 HZ2  LYS A 154      14.530   6.658  -6.886  0.00  0.00           H  
ATOM   2340 HZ3  LYS A 154      13.804   6.983  -8.312  0.00  0.00           H  
ATOM   2341  N   THR A 155      10.477   6.727  -0.871  0.00  0.00           N  
ATOM   2342  CA  THR A 155       9.635   7.449   0.091  0.00  0.00           C  
ATOM   2343  CB  THR A 155      10.369   8.369   1.073  0.00  0.00           C  
ATOM   2344 OG1  THR A 155      10.813   9.602   0.502  0.00  0.00           O  
ATOM   2345 CG2  THR A 155      11.634   7.697   1.587  0.00  0.00           C  
ATOM   2346  C   THR A 155       8.578   8.324  -0.584  0.00  0.00           C  
ATOM   2347  O   THR A 155       8.670   8.589  -1.791  0.00  0.00           O  
ATOM   2348  H   THR A 155      11.404   7.108  -1.200  0.00  0.00           H  
ATOM   2349  HA  THR A 155       9.158   6.766   0.669  0.00  0.00           H  
ATOM   2350  HB  THR A 155       9.726   8.598   1.857  0.00  0.00           H  
ATOM   2351 HG21 THR A 155      11.394   6.887   2.126  0.00  0.00           H  
ATOM   2352 HG22 THR A 155      12.210   7.419   0.814  0.00  0.00           H  
ATOM   2353 HG23 THR A 155      12.147   8.336   2.165  0.00  0.00           H  
ATOM   2354 HG1  THR A 155      11.506   9.432  -0.207  0.00  0.00           H  
ATOM   2355  N   ALA A 156       7.548   8.779   0.125  0.00  0.00           N  
ATOM   2356  CA  ALA A 156       6.539   9.734  -0.366  0.00  0.00           C  
ATOM   2357  CB  ALA A 156       5.468   9.931   0.702  0.00  0.00           C  
ATOM   2358  C   ALA A 156       7.087  11.117  -0.700  0.00  0.00           C  
ATOM   2359  O   ALA A 156       6.429  11.865  -1.418  0.00  0.00           O  
ATOM   2360  H   ALA A 156       7.508   8.387   1.109  0.00  0.00           H  
ATOM   2361  HA  ALA A 156       6.115   9.341  -1.207  0.00  0.00           H  
ATOM   2362 HB1  ALA A 156       4.897  10.713   0.459  0.00  0.00           H  
ATOM   2363 HB2  ALA A 156       4.902   9.109   0.761  0.00  0.00           H  
ATOM   2364 HB3  ALA A 156       5.905  10.098   1.585  0.00  0.00           H  
ATOM   2365  N   PHE A 157       8.220  11.491  -0.112  0.00  0.00           N  
ATOM   2366  CA  PHE A 157       8.947  12.712  -0.509  0.00  0.00           C  
ATOM   2367  CB  PHE A 157      10.038  12.947   0.529  0.00  0.00           C  
ATOM   2368  CG  PHE A 157      10.863  14.198   0.202  0.00  0.00           C  
ATOM   2369 CD1  PHE A 157      12.052  14.090  -0.515  0.00  0.00           C  
ATOM   2370 CD2  PHE A 157      10.313  15.454   0.436  0.00  0.00           C  
ATOM   2371 CE1  PHE A 157      12.713  15.235  -0.954  0.00  0.00           C  
ATOM   2372 CE2  PHE A 157      10.964  16.555  -0.106  0.00  0.00           C  
ATOM   2373  CZ  PHE A 157      12.206  16.509  -0.743  0.00  0.00           C  
ATOM   2374  C   PHE A 157       9.455  12.598  -1.956  0.00  0.00           C  
ATOM   2375  O   PHE A 157       9.026  13.298  -2.870  0.00  0.00           O  
ATOM   2376  H   PHE A 157       8.550  10.860   0.645  0.00  0.00           H  
ATOM   2377  HA  PHE A 157       8.282  13.462  -0.496  0.00  0.00           H  
ATOM   2378 HB2  PHE A 157       9.616  13.097   1.397  0.00  0.00           H  
ATOM   2379 HB3  PHE A 157      10.648  12.186   0.519  0.00  0.00           H  
ATOM   2380 HD1  PHE A 157      12.433  13.197  -0.717  0.00  0.00           H  
ATOM   2381 HD2  PHE A 157       9.495  15.557   0.964  0.00  0.00           H  
ATOM   2382 HE1  PHE A 157      13.601  15.123  -1.446  0.00  0.00           H  
ATOM   2383 HE2  PHE A 157      10.489  17.482  -0.031  0.00  0.00           H  
ATOM   2384  HZ  PHE A 157      12.677  17.306  -1.015  0.00  0.00           H  
ATOM   2385  N   ASP A 158      10.203  11.530  -2.197  0.00  0.00           N  
ATOM   2386  CA  ASP A 158      10.947  11.179  -3.410  0.00  0.00           C  
ATOM   2387  CB  ASP A 158      11.682   9.852  -3.227  0.00  0.00           C  
ATOM   2388  CG  ASP A 158      12.646   9.918  -2.034  0.00  0.00           C  
ATOM   2389 OD1  ASP A 158      13.262  10.969  -1.746  0.00  0.00           O  
ATOM   2390 OD2  ASP A 158      12.799   8.890  -1.345  0.00  0.00           O  
ATOM   2391  C   ASP A 158      10.097  11.017  -4.671  0.00  0.00           C  
ATOM   2392  O   ASP A 158      10.475  11.419  -5.772  0.00  0.00           O  
ATOM   2393  H   ASP A 158      10.227  10.861  -1.336  0.00  0.00           H  
ATOM   2394  HA  ASP A 158      11.599  11.944  -3.589  0.00  0.00           H  
ATOM   2395 HB2  ASP A 158      11.016   9.149  -3.049  0.00  0.00           H  
ATOM   2396 HB3  ASP A 158      12.205   9.669  -4.039  0.00  0.00           H  
ATOM   2397  N   ILE A 159       8.934  10.389  -4.564  0.00  0.00           N  
ATOM   2398  CA  ILE A 159       7.960  10.410  -5.658  0.00  0.00           C  
ATOM   2399  CB  ILE A 159       7.199   9.092  -5.819  0.00  0.00           C  
ATOM   2400 CG1  ILE A 159       6.595   8.429  -4.569  0.00  0.00           C  
ATOM   2401 CG2  ILE A 159       8.137   8.102  -6.499  0.00  0.00           C  
ATOM   2402 CD1  ILE A 159       5.314   9.202  -4.277  0.00  0.00           C  
ATOM   2403  C   ILE A 159       7.040  11.596  -5.988  0.00  0.00           C  
ATOM   2404  O   ILE A 159       6.826  11.909  -7.161  0.00  0.00           O  
ATOM   2405  H   ILE A 159       8.776   9.896  -3.669  0.00  0.00           H  
ATOM   2406  HA  ILE A 159       8.526  10.239  -6.536  0.00  0.00           H  
ATOM   2407  HB  ILE A 159       6.424   9.257  -6.476  0.00  0.00           H  
ATOM   2408 HG12 ILE A 159       6.378   7.514  -4.775  0.00  0.00           H  
ATOM   2409 HG13 ILE A 159       7.207   8.543  -3.833  0.00  0.00           H  
ATOM   2410 HG21 ILE A 159       7.626   7.287  -6.763  0.00  0.00           H  
ATOM   2411 HG22 ILE A 159       8.535   8.524  -7.311  0.00  0.00           H  
ATOM   2412 HG23 ILE A 159       8.867   7.848  -5.866  0.00  0.00           H  
ATOM   2413 HD11 ILE A 159       4.704   9.129  -5.062  0.00  0.00           H  
ATOM   2414 HD12 ILE A 159       4.876   8.812  -3.470  0.00  0.00           H  
ATOM   2415 HD13 ILE A 159       5.541  10.158  -4.111  0.00  0.00           H  
ATOM   2416  N   SER A 160       6.801  12.409  -4.964  0.00  0.00           N  
ATOM   2417  CA  SER A 160       6.013  13.650  -5.011  0.00  0.00           C  
ATOM   2418  CB  SER A 160       5.534  14.118  -3.625  0.00  0.00           C  
ATOM   2419  OG  SER A 160       6.531  14.884  -2.957  0.00  0.00           O  
ATOM   2420  C   SER A 160       6.624  14.803  -5.815  0.00  0.00           C  
ATOM   2421  O   SER A 160       5.929  15.407  -6.622  0.00  0.00           O  
ATOM   2422  H   SER A 160       7.249  12.074  -4.055  0.00  0.00           H  
ATOM   2423  HA  SER A 160       5.107  13.425  -5.435  0.00  0.00           H  
ATOM   2424 HB2  SER A 160       4.719  14.678  -3.743  0.00  0.00           H  
ATOM   2425 HB3  SER A 160       5.321  13.315  -3.075  0.00  0.00           H  
ATOM   2426  HG  SER A 160       7.378  14.357  -2.913  0.00  0.00           H  
ATOM   2427  N   ILE A 161       7.928  15.024  -5.641  0.00  0.00           N  
ATOM   2428  CA  ILE A 161       8.808  15.785  -6.541  0.00  0.00           C  
ATOM   2429  CB  ILE A 161      10.075  16.329  -5.893  0.00  0.00           C  
ATOM   2430 CG1  ILE A 161      10.757  15.222  -5.083  0.00  0.00           C  
ATOM   2431 CG2  ILE A 161       9.767  17.615  -5.122  0.00  0.00           C  
ATOM   2432 CD1  ILE A 161      12.099  15.683  -4.509  0.00  0.00           C  
ATOM   2433  C   ILE A 161       9.096  15.277  -7.958  0.00  0.00           C  
ATOM   2434  O   ILE A 161       9.301  16.083  -8.869  0.00  0.00           O  
ATOM   2435  H   ILE A 161       8.305  14.581  -4.746  0.00  0.00           H  
ATOM   2436  HA  ILE A 161       8.353  16.712  -6.655  0.00  0.00           H  
ATOM   2437  HB  ILE A 161      10.700  16.609  -6.611  0.00  0.00           H  
ATOM   2438 HG12 ILE A 161      10.165  14.961  -4.336  0.00  0.00           H  
ATOM   2439 HG13 ILE A 161      10.920  14.449  -5.678  0.00  0.00           H  
ATOM   2440 HG21 ILE A 161      10.617  18.002  -4.774  0.00  0.00           H  
ATOM   2441 HG22 ILE A 161       9.327  18.267  -5.734  0.00  0.00           H  
ATOM   2442 HG23 ILE A 161       9.158  17.405  -4.362  0.00  0.00           H  
ATOM   2443 HD11 ILE A 161      11.943  16.465  -3.911  0.00  0.00           H  
ATOM   2444 HD12 ILE A 161      12.504  14.933  -3.993  0.00  0.00           H  
ATOM   2445 HD13 ILE A 161      12.699  15.942  -5.261  0.00  0.00           H  
ATOM   2446  N   ASP A 162       8.961  13.976  -8.164  0.00  0.00           N  
ATOM   2447  CA  ASP A 162       9.303  13.268  -9.412  0.00  0.00           C  
ATOM   2448  CB  ASP A 162       9.742  11.840  -9.061  0.00  0.00           C  
ATOM   2449  CG  ASP A 162      10.501  11.180 -10.216  0.00  0.00           C  
ATOM   2450 OD1  ASP A 162      10.238  11.399 -11.428  0.00  0.00           O  
ATOM   2451 OD2  ASP A 162      11.467  10.464  -9.888  0.00  0.00           O  
ATOM   2452  C   ASP A 162       8.104  13.334 -10.363  0.00  0.00           C  
ATOM   2453  O   ASP A 162       8.185  13.901 -11.448  0.00  0.00           O  
ATOM   2454  H   ASP A 162       8.569  13.454  -7.325  0.00  0.00           H  
ATOM   2455  HA  ASP A 162      10.046  13.775  -9.841  0.00  0.00           H  
ATOM   2456 HB2  ASP A 162      10.341  11.886  -8.277  0.00  0.00           H  
ATOM   2457 HB3  ASP A 162       8.935  11.307  -8.869  0.00  0.00           H  
ATOM   2458  N   ASN A 163       7.125  12.506 -10.020  0.00  0.00           N  
ATOM   2459  CA  ASN A 163       5.848  12.401 -10.740  0.00  0.00           C  
ATOM   2460  CB  ASN A 163       5.000  11.214 -10.279  0.00  0.00           C  
ATOM   2461  CG  ASN A 163       5.678   9.934 -10.768  0.00  0.00           C  
ATOM   2462  C   ASN A 163       5.043  13.694 -10.678  0.00  0.00           C  
ATOM   2463  O   ASN A 163       4.409  14.119 -11.644  0.00  0.00           O  
ATOM   2464  H   ASN A 163       7.339  11.918  -9.173  0.00  0.00           H  
ATOM   2465  HA  ASN A 163       6.072  12.236 -11.711  0.00  0.00           H  
ATOM   2466 HB2  ASN A 163       4.977  11.201  -9.304  0.00  0.00           H  
ATOM   2467 HB3  ASN A 163       4.118  11.276 -10.691  0.00  0.00           H  
ATOM   2468 OD1  ASN A 163       6.769   9.483 -10.439  0.00  0.00           O  
ATOM   2469 ND2  ASN A 163       4.959   9.161 -11.572  0.00  0.00           N  
ATOM   2470 HD22 ASN A 163       4.030   9.432 -11.829  0.00  0.00           H  
ATOM   2471 HD21 ASN A 163       5.343   8.306 -11.923  0.00  0.00           H  
ATOM   2472  N   GLY A 164       5.012  14.396  -9.544  0.00  0.00           N  
ATOM   2473  CA  GLY A 164       4.217  15.622  -9.381  0.00  0.00           C  
ATOM   2474  C   GLY A 164       4.952  16.955  -9.214  0.00  0.00           C  
ATOM   2475  O   GLY A 164       5.688  17.474 -10.044  0.00  0.00           O  
ATOM   2476  H   GLY A 164       5.603  13.999  -8.777  0.00  0.00           H  
ATOM   2477 HA2  GLY A 164       3.570  15.701 -10.188  0.00  0.00           H  
ATOM   2478 HA3  GLY A 164       3.582  15.493  -8.570  0.00  0.00           H  
ATOM   2479  N   ASN A 165       4.924  17.447  -7.980  0.00  0.00           N  
ATOM   2480  CA  ASN A 165       5.227  18.867  -7.778  0.00  0.00           C  
ATOM   2481  CB  ASN A 165       4.021  19.812  -7.878  0.00  0.00           C  
ATOM   2482  CG  ASN A 165       3.932  20.619  -9.173  0.00  0.00           C  
ATOM   2483  C   ASN A 165       6.004  19.167  -6.494  0.00  0.00           C  
ATOM   2484  O   ASN A 165       5.617  18.606  -5.468  0.00  0.00           O  
ATOM   2485  H   ASN A 165       4.689  16.794  -7.236  0.00  0.00           H  
ATOM   2486  HA  ASN A 165       5.817  19.158  -8.554  0.00  0.00           H  
ATOM   2487 HB2  ASN A 165       3.183  19.263  -7.792  0.00  0.00           H  
ATOM   2488 HB3  ASN A 165       4.063  20.458  -7.108  0.00  0.00           H  
ATOM   2489 OD1  ASN A 165       3.927  19.944 -10.210  0.00  0.00           O  
ATOM   2490 ND2  ASN A 165       3.820  21.939  -9.127  0.00  0.00           N  
ATOM   2491 HD22 ASN A 165       3.805  22.362  -8.202  0.00  0.00           H  
ATOM   2492 HD21 ASN A 165       3.756  22.481  -9.938  0.00  0.00           H  
ATOM   2493  N   GLU A 166       6.659  20.314  -6.415  0.00  0.00           N  
ATOM   2494  CA  GLU A 166       7.340  20.693  -5.167  0.00  0.00           C  
ATOM   2495  CB  GLU A 166       8.415  21.703  -5.564  0.00  0.00           C  
ATOM   2496  CG  GLU A 166       7.958  22.833  -6.489  0.00  0.00           C  
ATOM   2497  CD  GLU A 166       9.155  23.558  -7.106  0.00  0.00           C  
ATOM   2498 OE1  GLU A 166       9.816  23.034  -8.025  0.00  0.00           O  
ATOM   2499 OE2  GLU A 166       9.335  24.732  -6.704  0.00  0.00           O  
ATOM   2500  C   GLU A 166       6.381  21.089  -4.038  0.00  0.00           C  
ATOM   2501  O   GLU A 166       6.652  20.902  -2.855  0.00  0.00           O  
ATOM   2502  H   GLU A 166       6.655  20.896  -7.261  0.00  0.00           H  
ATOM   2503  HA  GLU A 166       7.921  19.919  -4.855  0.00  0.00           H  
ATOM   2504 HB2  GLU A 166       8.756  22.124  -4.735  0.00  0.00           H  
ATOM   2505 HB3  GLU A 166       9.135  21.212  -6.034  0.00  0.00           H  
ATOM   2506 HG2  GLU A 166       7.444  22.443  -7.218  0.00  0.00           H  
ATOM   2507 HG3  GLU A 166       7.462  23.483  -5.960  0.00  0.00           H  
ATOM   2508  N   ASP A 167       5.228  21.601  -4.441  0.00  0.00           N  
ATOM   2509  CA  ASP A 167       4.093  21.969  -3.576  0.00  0.00           C  
ATOM   2510  CB  ASP A 167       3.005  22.441  -4.533  0.00  0.00           C  
ATOM   2511  CG  ASP A 167       3.296  23.637  -5.445  0.00  0.00           C  
ATOM   2512 OD1  ASP A 167       2.896  24.782  -5.165  0.00  0.00           O  
ATOM   2513 OD2  ASP A 167       4.078  23.535  -6.417  0.00  0.00           O  
ATOM   2514  C   ASP A 167       3.609  20.748  -2.785  0.00  0.00           C  
ATOM   2515  O   ASP A 167       2.907  20.869  -1.782  0.00  0.00           O  
ATOM   2516  H   ASP A 167       5.178  21.737  -5.499  0.00  0.00           H  
ATOM   2517  HA  ASP A 167       4.435  22.635  -2.910  0.00  0.00           H  
ATOM   2518 HB2  ASP A 167       2.749  21.654  -5.127  0.00  0.00           H  
ATOM   2519 HB3  ASP A 167       2.180  22.667  -3.981  0.00  0.00           H  
ATOM   2520  N   LEU A 168       3.698  19.540  -3.335  0.00  0.00           N  
ATOM   2521  CA  LEU A 168       3.319  18.317  -2.619  0.00  0.00           C  
ATOM   2522  CB  LEU A 168       3.165  17.093  -3.516  0.00  0.00           C  
ATOM   2523  CG  LEU A 168       1.948  17.086  -4.443  0.00  0.00           C  
ATOM   2524 CD1  LEU A 168       2.008  16.073  -5.584  0.00  0.00           C  
ATOM   2525 CD2  LEU A 168       0.717  16.696  -3.605  0.00  0.00           C  
ATOM   2526  C   LEU A 168       4.371  17.981  -1.554  0.00  0.00           C  
ATOM   2527  O   LEU A 168       4.101  17.943  -0.356  0.00  0.00           O  
ATOM   2528  H   LEU A 168       4.057  19.535  -4.314  0.00  0.00           H  
ATOM   2529  HA  LEU A 168       2.444  18.474  -2.158  0.00  0.00           H  
ATOM   2530 HB2  LEU A 168       3.976  17.030  -4.092  0.00  0.00           H  
ATOM   2531 HB3  LEU A 168       3.097  16.290  -2.931  0.00  0.00           H  
ATOM   2532  HG  LEU A 168       1.834  18.018  -4.837  0.00  0.00           H  
ATOM   2533 HD11 LEU A 168       2.085  15.152  -5.206  0.00  0.00           H  
ATOM   2534 HD12 LEU A 168       1.176  16.142  -6.132  0.00  0.00           H  
ATOM   2535 HD13 LEU A 168       2.804  16.267  -6.157  0.00  0.00           H  
ATOM   2536 HD21 LEU A 168       0.595  17.366  -2.875  0.00  0.00           H  
ATOM   2537 HD22 LEU A 168      -0.088  16.687  -4.194  0.00  0.00           H  
ATOM   2538 HD23 LEU A 168       0.863  15.789  -3.214  0.00  0.00           H  
ATOM   2539  N   ALA A 169       5.602  17.837  -2.025  0.00  0.00           N  
ATOM   2540  CA  ALA A 169       6.802  17.842  -1.163  0.00  0.00           C  
ATOM   2541  CB  ALA A 169       8.057  17.684  -2.028  0.00  0.00           C  
ATOM   2542  C   ALA A 169       7.002  18.810  -0.003  0.00  0.00           C  
ATOM   2543  O   ALA A 169       7.545  18.449   1.040  0.00  0.00           O  
ATOM   2544  H   ALA A 169       5.661  17.719  -3.063  0.00  0.00           H  
ATOM   2545  HA  ALA A 169       6.906  16.858  -0.780  0.00  0.00           H  
ATOM   2546 HB1  ALA A 169       7.983  18.278  -2.827  0.00  0.00           H  
ATOM   2547 HB2  ALA A 169       8.859  17.939  -1.493  0.00  0.00           H  
ATOM   2548 HB3  ALA A 169       8.136  16.733  -2.322  0.00  0.00           H  
ATOM   2549  N   GLU A 170       6.649  20.066  -0.248  0.00  0.00           N  
ATOM   2550  CA  GLU A 170       6.812  21.136   0.748  0.00  0.00           C  
ATOM   2551  CB  GLU A 170       6.425  22.538   0.259  0.00  0.00           C  
ATOM   2552  CG  GLU A 170       6.863  23.627   1.248  0.00  0.00           C  
ATOM   2553  CD  GLU A 170       6.413  24.927   0.586  0.00  0.00           C  
ATOM   2554 OE1  GLU A 170       5.365  25.393   1.063  0.00  0.00           O  
ATOM   2555 OE2  GLU A 170       7.122  25.570  -0.227  0.00  0.00           O  
ATOM   2556  C   GLU A 170       6.000  20.921   2.023  0.00  0.00           C  
ATOM   2557  O   GLU A 170       6.563  20.772   3.109  0.00  0.00           O  
ATOM   2558  H   GLU A 170       6.251  20.232  -1.195  0.00  0.00           H  
ATOM   2559  HA  GLU A 170       7.798  21.221   0.987  0.00  0.00           H  
ATOM   2560 HB2  GLU A 170       6.889  22.702  -0.581  0.00  0.00           H  
ATOM   2561 HB3  GLU A 170       5.455  22.577   0.191  0.00  0.00           H  
ATOM   2562 HG2  GLU A 170       6.367  23.519   2.048  0.00  0.00           H  
ATOM   2563 HG3  GLU A 170       7.809  23.632   1.288  0.00  0.00           H  
ATOM   2564  N   ILE A 171       4.760  20.493   1.810  0.00  0.00           N  
ATOM   2565  CA  ILE A 171       3.865  20.107   2.906  0.00  0.00           C  
ATOM   2566  CB  ILE A 171       2.355  20.248   2.690  0.00  0.00           C  
ATOM   2567 CG1  ILE A 171       1.867  19.412   1.510  0.00  0.00           C  
ATOM   2568 CG2  ILE A 171       2.072  21.726   2.428  0.00  0.00           C  
ATOM   2569 CD1  ILE A 171       0.464  19.005   1.970  0.00  0.00           C  
ATOM   2570  C   ILE A 171       4.308  18.811   3.590  0.00  0.00           C  
ATOM   2571  O   ILE A 171       4.184  18.695   4.813  0.00  0.00           O  
ATOM   2572  H   ILE A 171       4.478  20.455   0.808  0.00  0.00           H  
ATOM   2573  HA  ILE A 171       3.937  20.836   3.598  0.00  0.00           H  
ATOM   2574  HB  ILE A 171       1.892  19.919   3.514  0.00  0.00           H  
ATOM   2575 HG12 ILE A 171       1.795  19.962   0.740  0.00  0.00           H  
ATOM   2576 HG13 ILE A 171       2.404  18.630   1.437  0.00  0.00           H  
ATOM   2577 HG21 ILE A 171       1.090  21.859   2.311  0.00  0.00           H  
ATOM   2578 HG22 ILE A 171       2.393  22.267   3.202  0.00  0.00           H  
ATOM   2579 HG23 ILE A 171       2.550  22.012   1.599  0.00  0.00           H  
ATOM   2580 HD11 ILE A 171      -0.077  19.828   2.121  0.00  0.00           H  
ATOM   2581 HD12 ILE A 171       0.042  18.444   1.263  0.00  0.00           H  
ATOM   2582 HD13 ILE A 171       0.540  18.487   2.817  0.00  0.00           H  
ATOM   2583  N   LEU A 172       4.945  17.981   2.774  0.00  0.00           N  
ATOM   2584  CA  LEU A 172       5.542  16.730   3.287  0.00  0.00           C  
ATOM   2585  CB  LEU A 172       5.778  15.707   2.177  0.00  0.00           C  
ATOM   2586  CG  LEU A 172       4.528  14.984   1.705  0.00  0.00           C  
ATOM   2587 CD1  LEU A 172       4.875  14.178   0.449  0.00  0.00           C  
ATOM   2588 CD2  LEU A 172       3.950  13.991   2.725  0.00  0.00           C  
ATOM   2589  C   LEU A 172       6.796  16.934   4.143  0.00  0.00           C  
ATOM   2590  O   LEU A 172       6.723  16.462   5.266  0.00  0.00           O  
ATOM   2591  H   LEU A 172       4.991  18.267   1.787  0.00  0.00           H  
ATOM   2592  HA  LEU A 172       4.841  16.258   3.854  0.00  0.00           H  
ATOM   2593 HB2  LEU A 172       6.162  16.185   1.399  0.00  0.00           H  
ATOM   2594 HB3  LEU A 172       6.409  15.026   2.521  0.00  0.00           H  
ATOM   2595  HG  LEU A 172       3.826  15.647   1.482  0.00  0.00           H  
ATOM   2596 HD11 LEU A 172       5.590  13.515   0.670  0.00  0.00           H  
ATOM   2597 HD12 LEU A 172       4.059  13.698   0.130  0.00  0.00           H  
ATOM   2598 HD13 LEU A 172       5.199  14.799  -0.262  0.00  0.00           H  
ATOM   2599 HD21 LEU A 172       3.710  14.482   3.560  0.00  0.00           H  
ATOM   2600 HD22 LEU A 172       3.136  13.562   2.339  0.00  0.00           H  
ATOM   2601 HD23 LEU A 172       4.635  13.294   2.928  0.00  0.00           H  
ATOM   2602  N   GLN A 173       7.704  17.823   3.758  0.00  0.00           N  
ATOM   2603  CA  GLN A 173       8.940  18.154   4.482  0.00  0.00           C  
ATOM   2604  CB  GLN A 173       9.880  18.948   3.563  0.00  0.00           C  
ATOM   2605  CG  GLN A 173      11.324  18.522   3.812  0.00  0.00           C  
ATOM   2606  CD  GLN A 173      12.283  19.390   3.000  0.00  0.00           C  
ATOM   2607  C   GLN A 173       8.651  18.929   5.769  0.00  0.00           C  
ATOM   2608  O   GLN A 173       9.466  18.838   6.691  0.00  0.00           O  
ATOM   2609  H   GLN A 173       7.456  18.301   2.839  0.00  0.00           H  
ATOM   2610  HA  GLN A 173       9.387  17.289   4.738  0.00  0.00           H  
ATOM   2611 HB2  GLN A 173       9.655  18.749   2.627  0.00  0.00           H  
ATOM   2612 HB3  GLN A 173       9.798  19.906   3.772  0.00  0.00           H  
ATOM   2613 HG2  GLN A 173      11.531  18.637   4.772  0.00  0.00           H  
ATOM   2614 HG3  GLN A 173      11.434  17.581   3.530  0.00  0.00           H  
ATOM   2615 OE1  GLN A 173      12.523  20.570   3.233  0.00  0.00           O  
ATOM   2616 NE2  GLN A 173      13.136  18.725   2.223  0.00  0.00           N  
ATOM   2617 HE21 GLN A 173      13.800  19.235   1.638  0.00  0.00           H  
ATOM   2618 HE22 GLN A 173      13.116  17.712   2.223  0.00  0.00           H  
ATOM   2619  N   LYS A 174       7.608  19.741   5.813  0.00  0.00           N  
ATOM   2620  CA  LYS A 174       7.132  20.380   7.052  0.00  0.00           C  
ATOM   2621  CB  LYS A 174       6.070  21.433   6.718  0.00  0.00           C  
ATOM   2622  CG  LYS A 174       6.867  22.615   6.168  0.00  0.00           C  
ATOM   2623  CD  LYS A 174       5.862  23.592   5.535  0.00  0.00           C  
ATOM   2624  CE  LYS A 174       6.593  24.625   4.686  0.00  0.00           C  
ATOM   2625  NZ  LYS A 174       5.729  25.758   4.335  0.00  0.00           N  
ATOM   2626  C   LYS A 174       6.622  19.318   8.024  0.00  0.00           C  
ATOM   2627  O   LYS A 174       6.937  19.325   9.222  0.00  0.00           O  
ATOM   2628  H   LYS A 174       7.138  19.897   4.888  0.00  0.00           H  
ATOM   2629  HA  LYS A 174       7.897  20.867   7.476  0.00  0.00           H  
ATOM   2630 HB2  LYS A 174       5.505  21.092   6.023  0.00  0.00           H  
ATOM   2631 HB3  LYS A 174       5.637  21.703   7.530  0.00  0.00           H  
ATOM   2632 HG2  LYS A 174       7.328  23.069   6.905  0.00  0.00           H  
ATOM   2633 HG3  LYS A 174       7.483  22.299   5.473  0.00  0.00           H  
ATOM   2634 HD2  LYS A 174       5.247  23.079   4.956  0.00  0.00           H  
ATOM   2635 HD3  LYS A 174       5.377  24.058   6.258  0.00  0.00           H  
ATOM   2636 HE2  LYS A 174       7.391  24.954   5.203  0.00  0.00           H  
ATOM   2637 HE3  LYS A 174       6.920  24.175   3.848  0.00  0.00           H  
ATOM   2638 HZ1  LYS A 174       6.076  26.598   4.759  0.00  0.00           H  
ATOM   2639 HZ2  LYS A 174       5.710  25.878   3.340  0.00  0.00           H  
ATOM   2640 HZ3  LYS A 174       4.795  25.590   4.661  0.00  0.00           H  
ATOM   2641  N   LEU A 175       5.712  18.449   7.598  0.00  0.00           N  
ATOM   2642  CA  LEU A 175       5.225  17.351   8.449  0.00  0.00           C  
ATOM   2643  CB  LEU A 175       3.959  16.766   7.815  0.00  0.00           C  
ATOM   2644  CG  LEU A 175       2.771  17.574   8.361  0.00  0.00           C  
ATOM   2645 CD1  LEU A 175       2.180  18.490   7.293  0.00  0.00           C  
ATOM   2646 CD2  LEU A 175       1.856  16.565   9.043  0.00  0.00           C  
ATOM   2647  C   LEU A 175       6.237  16.309   8.904  0.00  0.00           C  
ATOM   2648  O   LEU A 175       6.109  15.928  10.063  0.00  0.00           O  
ATOM   2649  H   LEU A 175       5.376  18.605   6.628  0.00  0.00           H  
ATOM   2650  HA  LEU A 175       4.800  17.774   9.290  0.00  0.00           H  
ATOM   2651 HB2  LEU A 175       3.999  16.909   6.869  0.00  0.00           H  
ATOM   2652 HB3  LEU A 175       3.859  15.863   8.114  0.00  0.00           H  
ATOM   2653  HG  LEU A 175       3.085  18.127   9.136  0.00  0.00           H  
ATOM   2654 HD11 LEU A 175       1.861  17.938   6.523  0.00  0.00           H  
ATOM   2655 HD12 LEU A 175       1.412  18.999   7.680  0.00  0.00           H  
ATOM   2656 HD13 LEU A 175       2.881  19.130   6.978  0.00  0.00           H  
ATOM   2657 HD21 LEU A 175       2.352  16.109   9.781  0.00  0.00           H  
ATOM   2658 HD22 LEU A 175       1.059  17.038   9.420  0.00  0.00           H  
ATOM   2659 HD23 LEU A 175       1.553  15.884   8.375  0.00  0.00           H  
ATOM   2660  N   ASN A 176       7.255  15.983   8.106  0.00  0.00           N  
ATOM   2661  CA  ASN A 176       8.388  15.231   8.671  0.00  0.00           C  
ATOM   2662  CB  ASN A 176       9.113  14.420   7.605  0.00  0.00           C  
ATOM   2663  CG  ASN A 176      10.095  13.317   8.015  0.00  0.00           C  
ATOM   2664  C   ASN A 176       9.219  15.997   9.712  0.00  0.00           C  
ATOM   2665  O   ASN A 176       9.717  17.076   9.393  0.00  0.00           O  
ATOM   2666  H   ASN A 176       7.186  16.281   7.138  0.00  0.00           H  
ATOM   2667  HA  ASN A 176       7.995  14.420   9.148  0.00  0.00           H  
ATOM   2668 HB2  ASN A 176       8.405  13.988   6.997  0.00  0.00           H  
ATOM   2669 HB3  ASN A 176       9.624  15.075   7.000  0.00  0.00           H  
ATOM   2670 OD1  ASN A 176      11.285  13.468   8.309  0.00  0.00           O  
ATOM   2671 ND2  ASN A 176       9.461  12.153   8.123  0.00  0.00           N  
ATOM   2672 HD22 ASN A 176       8.508  12.007   7.961  0.00  0.00           H  
ATOM   2673 HD21 ASN A 176      10.024  11.329   8.402  0.00  0.00           H  
ATOM   2674  N   LEU A 177       9.035  15.645  10.979  0.00  0.00           N  
ATOM   2675  CA  LEU A 177       9.882  16.239  12.015  0.00  0.00           C  
ATOM   2676  CB  LEU A 177       9.149  16.653  13.286  0.00  0.00           C  
ATOM   2677  CG  LEU A 177       8.104  17.725  12.971  0.00  0.00           C  
ATOM   2678 CD1  LEU A 177       6.635  17.312  12.813  0.00  0.00           C  
ATOM   2679 CD2  LEU A 177       8.320  18.954  13.840  0.00  0.00           C  
ATOM   2680  C   LEU A 177      11.346  15.774  12.013  0.00  0.00           C  
ATOM   2681  O   LEU A 177      12.240  16.598  12.151  0.00  0.00           O  
ATOM   2682  H   LEU A 177       8.295  14.965  11.157  0.00  0.00           H  
ATOM   2683  HA  LEU A 177       9.875  17.254  11.892  0.00  0.00           H  
ATOM   2684 HB2  LEU A 177       8.678  15.876  13.636  0.00  0.00           H  
ATOM   2685 HB3  LEU A 177       9.794  17.040  13.901  0.00  0.00           H  
ATOM   2686  HG  LEU A 177       8.396  18.218  12.107  0.00  0.00           H  
ATOM   2687 HD11 LEU A 177       6.319  16.893  13.662  0.00  0.00           H  
ATOM   2688 HD12 LEU A 177       6.087  18.121  12.611  0.00  0.00           H  
ATOM   2689 HD13 LEU A 177       6.557  16.656  12.065  0.00  0.00           H  
ATOM   2690 HD21 LEU A 177       9.231  19.331  13.669  0.00  0.00           H  
ATOM   2691 HD22 LEU A 177       7.629  19.644  13.621  0.00  0.00           H  
ATOM   2692 HD23 LEU A 177       8.241  18.700  14.805  0.00  0.00           H  
ATOM   2693  N   PRO A 178      11.574  14.497  11.718  0.00  0.00           N  
ATOM   2694  CA  PRO A 178      12.916  14.000  11.366  0.00  0.00           C  
ATOM   2695  CB  PRO A 178      12.862  12.475  11.505  0.00  0.00           C  
ATOM   2696  CG  PRO A 178      11.403  12.148  11.187  0.00  0.00           C  
ATOM   2697  CD  PRO A 178      10.692  13.328  11.862  0.00  0.00           C  
ATOM   2698  C   PRO A 178      13.402  14.431   9.978  0.00  0.00           C  
ATOM   2699  O   PRO A 178      12.924  15.385   9.359  0.00  0.00           O  
ATOM   2700  HA  PRO A 178      13.591  14.274  12.079  0.00  0.00           H  
ATOM   2701 HB2  PRO A 178      13.463  12.033  10.850  0.00  0.00           H  
ATOM   2702 HB3  PRO A 178      13.084  12.190  12.429  0.00  0.00           H  
ATOM   2703 HG2  PRO A 178      11.255  12.158  10.219  0.00  0.00           H  
ATOM   2704 HG3  PRO A 178      11.145  11.300  11.605  0.00  0.00           H  
ATOM   2705 HD2  PRO A 178       9.797  13.499  11.424  0.00  0.00           H  
ATOM   2706 HD3  PRO A 178      10.522  13.126  12.839  0.00  0.00           H  
ATOM   2707  N   GLU A 179      14.637  14.016   9.699  0.00  0.00           N  
ATOM   2708  CA  GLU A 179      15.232  14.253   8.374  0.00  0.00           C  
ATOM   2709  CB  GLU A 179      16.611  14.867   8.655  0.00  0.00           C  
ATOM   2710  CG  GLU A 179      16.491  16.217   9.348  0.00  0.00           C  
ATOM   2711  CD  GLU A 179      17.704  17.112   9.101  0.00  0.00           C  
ATOM   2712 OE1  GLU A 179      18.369  17.472  10.104  0.00  0.00           O  
ATOM   2713 OE2  GLU A 179      17.999  17.277   7.902  0.00  0.00           O  
ATOM   2714  C   GLU A 179      15.341  13.043   7.457  0.00  0.00           C  
ATOM   2715  O   GLU A 179      16.099  13.004   6.489  0.00  0.00           O  
ATOM   2716  H   GLU A 179      15.125  13.530  10.465  0.00  0.00           H  
ATOM   2717  HA  GLU A 179      14.693  14.990   7.898  0.00  0.00           H  
ATOM   2718 HB2  GLU A 179      17.088  14.266   9.254  0.00  0.00           H  
ATOM   2719 HB3  GLU A 179      17.054  15.009   7.800  0.00  0.00           H  
ATOM   2720 HG2  GLU A 179      15.706  16.682   8.988  0.00  0.00           H  
ATOM   2721 HG3  GLU A 179      16.432  16.067  10.316  0.00  0.00           H  
ATOM   2722  N   THR A 180      14.701  11.950   7.864  0.00  0.00           N  
ATOM   2723  CA  THR A 180      14.541  10.679   7.163  0.00  0.00           C  
ATOM   2724  CB  THR A 180      14.363   9.526   8.160  0.00  0.00           C  
ATOM   2725 OG1  THR A 180      13.344   9.873   9.097  0.00  0.00           O  
ATOM   2726 CG2  THR A 180      15.660   9.344   8.937  0.00  0.00           C  
ATOM   2727  C   THR A 180      13.463  10.662   6.073  0.00  0.00           C  
ATOM   2728  O   THR A 180      13.518   9.697   5.318  0.00  0.00           O  
ATOM   2729  H   THR A 180      14.265  12.089   8.849  0.00  0.00           H  
ATOM   2730  HA  THR A 180      15.434  10.441   6.724  0.00  0.00           H  
ATOM   2731  HB  THR A 180      14.061   8.695   7.652  0.00  0.00           H  
ATOM   2732 HG21 THR A 180      15.922   8.376   8.938  0.00  0.00           H  
ATOM   2733 HG22 THR A 180      16.390   9.882   8.510  0.00  0.00           H  
ATOM   2734 HG23 THR A 180      15.535   9.652   9.883  0.00  0.00           H  
ATOM   2735 HG1  THR A 180      12.448   9.921   8.641  0.00  0.00           H  
ATOM   2736  N   GLY A 181      12.464  11.530   6.087  0.00  0.00           N  
ATOM   2737  CA  GLY A 181      11.425  11.559   5.050  0.00  0.00           C  
ATOM   2738  C   GLY A 181      11.984  12.049   3.708  0.00  0.00           C  
ATOM   2739  O   GLY A 181      11.842  13.225   3.392  0.00  0.00           O  
ATOM   2740  H   GLY A 181      12.472  12.192   6.895  0.00  0.00           H  
ATOM   2741 HA2  GLY A 181      11.045  10.635   4.932  0.00  0.00           H  
ATOM   2742 HA3  GLY A 181      10.680  12.171   5.341  0.00  0.00           H  
ATOM   2743  N   GLY A 182      12.633  11.103   3.029  0.00  0.00           N  
ATOM   2744  CA  GLY A 182      13.305  11.417   1.758  0.00  0.00           C  
ATOM   2745  C   GLY A 182      14.603  10.610   1.646  0.00  0.00           C  
ATOM   2746  O   GLY A 182      15.246  10.085   2.550  0.00  0.00           O  
ATOM   2747  H   GLY A 182      12.624  10.166   3.454  0.00  0.00           H  
ATOM   2748 HA2  GLY A 182      12.703  11.182   0.997  0.00  0.00           H  
ATOM   2749 HA3  GLY A 182      13.518  12.393   1.726  0.00  0.00           H  
ATOM   2750  N   GLY A 183      14.911  10.470   0.357  0.00  0.00           N  
ATOM   2751  CA  GLY A 183      16.062   9.830  -0.295  0.00  0.00           C  
ATOM   2752  C   GLY A 183      16.143   8.305  -0.175  0.00  0.00           C  
ATOM   2753  O   GLY A 183      17.013   7.742   0.481  0.00  0.00           O  
ATOM   2754  H   GLY A 183      14.132  10.933  -0.273  0.00  0.00           H  
ATOM   2755 HA2  GLY A 183      16.060  10.084  -1.291  0.00  0.00           H  
ATOM   2756 HA3  GLY A 183      16.924  10.238   0.085  0.00  0.00           H  
ATOM   2757  N   GLY A 184      15.129   7.677  -0.755  0.00  0.00           N  
ATOM   2758  CA  GLY A 184      14.926   6.225  -0.655  0.00  0.00           C  
ATOM   2759  C   GLY A 184      15.797   5.421  -1.627  0.00  0.00           C  
ATOM   2760  O   GLY A 184      16.505   5.891  -2.511  0.00  0.00           O  
ATOM   2761  H   GLY A 184      14.482   8.300  -1.291  0.00  0.00           H  
ATOM   2762 HA2  GLY A 184      15.128   5.926   0.294  0.00  0.00           H  
ATOM   2763 HA3  GLY A 184      13.868   5.990  -0.853  0.00  0.00           H  
HETATM 2764  N1  SIP A 185      16.192   4.131  -1.139  0.00  0.00           N  
HETATM 2765  H1  SIP A 185      16.200   4.018  -0.100  0.00  0.00           H  
HETATM 2766  C1  SIP A 185      17.009   1.820  -1.313  0.00  0.00           C  
HETATM 2767  O1  SIP A 185      18.183   1.093  -1.219  0.00  0.00           O  
HETATM 2768  N2  SIP A 185      15.805   1.278  -0.772  0.00  0.00           N  
HETATM 2769  H2  SIP A 185      14.990   1.923  -0.724  0.00  0.00           H  
HETATM 2770  N3  SIP A 185      13.791  -2.972   0.658  0.00  0.00           N  
HETATM 2771  C2  SIP A 185      12.439  -3.230   0.766  0.00  0.00           C  
HETATM 2772  C3  SIP A 185      11.945  -4.540   1.024  0.00  0.00           C  
HETATM 2773  H3  SIP A 185      12.647  -5.317   1.292  0.00  0.00           H  
HETATM 2774  C4  SIP A 185      10.583  -4.839   0.964  0.00  0.00           C  
HETATM 2775  C5  SIP A 185       9.713  -3.805   0.561  0.00  0.00           C  
HETATM 2776  C6  SIP A 185      10.163  -2.490   0.526  0.00  0.00           C  
HETATM 2777  H4  SIP A 185       9.452  -1.688   0.376  0.00  0.00           H  
HETATM 2778  C7  SIP A 185      11.502  -2.186   0.659  0.00  0.00           C  
HETATM 2779  H5  SIP A 185      11.803  -1.151   0.605  0.00  0.00           H  
HETATM 2780  C8  SIP A 185       8.422  -4.140  -0.101  0.00  0.00           C  
HETATM 2781  H6  SIP A 185       7.908  -3.230  -0.404  0.00  0.00           H  
HETATM 2782  C9  SIP A 185       7.468  -4.961   0.698  0.00  0.00           C  
HETATM 2783 C10  SIP A 185       7.903  -6.052   1.467  0.00  0.00           C  
HETATM 2784 Si1  SIP A 185       9.757  -6.497   1.374  0.00  0.00          Si  
HETATM 2785 C11  SIP A 185       6.924  -6.776   2.161  0.00  0.00           C  
HETATM 2786  H7  SIP A 185       7.223  -7.623   2.762  0.00  0.00           H  
HETATM 2787 C12  SIP A 185       5.574  -6.422   2.076  0.00  0.00           C  
HETATM 2788 C13  SIP A 185       5.166  -5.327   1.324  0.00  0.00           C  
HETATM 2789  H8  SIP A 185       4.121  -5.056   1.249  0.00  0.00           H  
HETATM 2790 C14  SIP A 185       6.125  -4.607   0.637  0.00  0.00           C  
HETATM 2791  H9  SIP A 185       5.856  -3.761   0.025  0.00  0.00           H  
HETATM 2792  N4  SIP A 185       4.508  -7.223   2.713  0.00  0.00           N  
HETATM 2793 C15  SIP A 185      17.029   3.195  -1.912  0.00  0.00           C  
HETATM 2794 H10  SIP A 185      16.665   3.121  -2.954  0.00  0.00           H  
HETATM 2795 H11  SIP A 185      18.080   3.556  -1.940  0.00  0.00           H  
HETATM 2796 C16  SIP A 185      15.812   0.116   0.109  0.00  0.00           C  
HETATM 2797 H12  SIP A 185      16.699  -0.533  -0.081  0.00  0.00           H  
HETATM 2798 H13  SIP A 185      15.871   0.472   1.162  0.00  0.00           H  
HETATM 2799 C17  SIP A 185      14.536  -0.705  -0.097  0.00  0.00           C  
HETATM 2800 H14  SIP A 185      13.663  -0.027  -0.129  0.00  0.00           H  
HETATM 2801 H15  SIP A 185      14.573  -1.263  -1.051  0.00  0.00           H  
HETATM 2802 C18  SIP A 185      14.322  -1.661   1.056  0.00  0.00           C  
HETATM 2803 H16  SIP A 185      15.276  -1.855   1.549  0.00  0.00           H  
HETATM 2804 H17  SIP A 185      13.650  -1.183   1.776  0.00  0.00           H  
HETATM 2805 C19  SIP A 185      14.699  -4.082   0.866  0.00  0.00           C  
HETATM 2806 H18  SIP A 185      14.580  -4.568   1.848  0.00  0.00           H  
HETATM 2807 H19  SIP A 185      14.585  -4.845   0.092  0.00  0.00           H  
HETATM 2808 H20  SIP A 185      15.705  -3.684   0.812  0.00  0.00           H  
HETATM 2809 C20  SIP A 185       9.991  -7.751   0.003  0.00  0.00           C  
HETATM 2810 H21  SIP A 185       9.390  -7.556  -0.884  0.00  0.00           H  
HETATM 2811 H22  SIP A 185      11.043  -7.725  -0.292  0.00  0.00           H  
HETATM 2812 H23  SIP A 185       9.764  -8.759   0.367  0.00  0.00           H  
HETATM 2813 C21  SIP A 185      10.224  -7.434   2.924  0.00  0.00           C  
HETATM 2814 H24  SIP A 185      10.131  -6.905   3.861  0.00  0.00           H  
HETATM 2815 H25  SIP A 185       9.511  -8.263   2.965  0.00  0.00           H  
HETATM 2816 H26  SIP A 185      11.219  -7.878   2.870  0.00  0.00           H  
HETATM 2817 C22  SIP A 185       5.000  -8.368   3.504  0.00  0.00           C  
HETATM 2818 H27  SIP A 185       5.472  -9.044   2.805  0.00  0.00           H  
HETATM 2819 H28  SIP A 185       5.713  -8.049   4.253  0.00  0.00           H  
HETATM 2820 H29  SIP A 185       4.137  -8.830   3.982  0.00  0.00           H  
HETATM 2821 C23  SIP A 185       3.531  -6.433   3.513  0.00  0.00           C  
HETATM 2822 H30  SIP A 185       2.599  -6.996   3.573  0.00  0.00           H  
HETATM 2823 H31  SIP A 185       3.944  -6.261   4.495  0.00  0.00           H  
HETATM 2824 H32  SIP A 185       3.358  -5.479   3.035  0.00  0.00           H  
HETATM 2825 H33  SIP A 185       3.935  -7.731   1.966  0.00  0.00           H  
HETATM 2826  O1  HOH A 200       6.206  -6.902  -2.057  0.00  0.00           O  
HETATM 2827  H1  HOH A 200       7.165  -6.857  -1.898  0.00  0.00           H  
HETATM 2828  H2  HOH A 200       5.891  -6.194  -1.475  0.00  0.00           H  
HETATM 2829  O2  HOH A 200       3.235  -9.002   1.236  0.00  0.00           O  
HETATM 2830  H3  HOH A 200       3.794  -8.925   0.407  0.00  0.00           H  
HETATM 2831  H4  HOH A 200       3.561  -9.812   1.649  0.00  0.00           H  
HETATM 2832  O3  HOH A 200       4.965  -8.961  -0.653  0.00  0.00           O  
HETATM 2833  H5  HOH A 200       4.748  -9.555  -1.378  0.00  0.00           H  
HETATM 2834  H6  HOH A 200       5.396  -8.195  -1.103  0.00  0.00           H  
HETATM 2835  OW  SOL C   1      29.889   1.198  -4.184  0.00  0.00           O  
HETATM 2836 HW1  SOL C   1      29.790   0.713  -3.315  0.00  0.00           H  
HETATM 2837 HW2  SOL C   1      30.830   1.509  -4.285  0.00  0.00           H  
HETATM 2838  OW  SOL C   2      15.270   6.908  -4.956  0.00  0.00           O  
HETATM 2839 HW1  SOL C   2      16.116   6.428  -4.731  0.00  0.00           H  
HETATM 2840 HW2  SOL C   2      15.444   7.893  -4.996  0.00  0.00           H  
HETATM 2841  OW  SOL C   3      24.267  -9.741  -6.166  0.00  0.00           O  
HETATM 2842 HW1  SOL C   3      23.278  -9.677  -6.260  0.00  0.00           H  
HETATM 2843 HW2  SOL C   3      24.609 -10.464  -6.774  0.00  0.00           H  
HETATM 2844  OW  SOL C   4      32.306  -1.248   1.282  0.00  0.00           O  
HETATM 2845 HW1  SOL C   4      31.828  -2.125   1.316  0.00  0.00           H  
HETATM 2846 HW2  SOL C   4      32.375  -0.876   2.211  0.00  0.00           H  
HETATM 2847  OW  SOL C   5      21.522  -2.806   9.274  0.00  0.00           O  
HETATM 2848 HW1  SOL C   5      21.689  -2.536  10.217  0.00  0.00           H  
HETATM 2849 HW2  SOL C   5      22.390  -2.860   8.777  0.00  0.00           H  
HETATM 2850  OW  SOL C   6      -7.970  -6.840  -6.807  0.00  0.00           O  
HETATM 2851 HW1  SOL C   6      -8.139  -7.310  -5.944  0.00  0.00           H  
HETATM 2852 HW2  SOL C   6      -7.085  -6.391  -6.789  0.00  0.00           H  
HETATM 2853  OW  SOL C   7      17.708   3.136 -10.595  0.00  0.00           O  
HETATM 2854 HW1  SOL C   7      17.985   2.219 -10.872  0.00  0.00           H  
HETATM 2855 HW2  SOL C   7      18.174   3.383  -9.740  0.00  0.00           H  
HETATM 2856  OW  SOL C   8       9.219  -8.784   7.303  0.00  0.00           O  
HETATM 2857 HW1  SOL C   8       9.489  -8.214   6.573  0.00  0.00           H  
HETATM 2858 HW2  SOL C   8       8.599  -8.392   7.934  0.00  0.00           H  
HETATM 2859  OW  SOL C   9      15.098  10.514  -9.825  0.00  0.00           O  
HETATM 2860 HW1  SOL C   9      15.830  10.394  -9.155  0.00  0.00           H  
HETATM 2861 HW2  SOL C   9      14.464   9.741  -9.764  0.00  0.00           H  
HETATM 2862  OW  SOL C  10      19.226  -8.384   0.496  0.00  0.00           O  
HETATM 2863 HW1  SOL C  10      19.237  -8.917  -0.310  0.00  0.00           H  
HETATM 2864 HW2  SOL C  10      20.020  -7.898   0.755  0.00  0.00           H  
HETATM 2865  OW  SOL C  11      14.759   1.480   6.529  0.00  0.00           O  
HETATM 2866 HW1  SOL C  11      15.334   2.250   6.446  0.00  0.00           H  
HETATM 2867 HW2  SOL C  11      14.524   1.188   7.422  0.00  0.00           H  
HETATM 2868  OW  SOL C  12      11.192 -19.017  -7.686  0.00  0.00           O  
HETATM 2869 HW1  SOL C  12      12.161 -18.792  -7.788  0.00  0.00           H  
HETATM 2870 HW2  SOL C  12      10.757 -18.382  -7.041  0.00  0.00           H  
HETATM 2871  OW  SOL C  13      13.082  18.720  -3.638  0.00  0.00           O  
HETATM 2872 HW1  SOL C  13      13.836  18.570  -2.991  0.00  0.00           H  
HETATM 2873 HW2  SOL C  13      12.713  19.645  -3.500  0.00  0.00           H  
HETATM 2874  OW  SOL C  14      27.613   0.451   5.728  0.00  0.00           O  
HETATM 2875 HW1  SOL C  14      26.813   0.457   6.317  0.00  0.00           H  
HETATM 2876 HW2  SOL C  14      27.886   1.395   5.523  0.00  0.00           H  
HETATM 2877  OW  SOL C  15       1.381   7.379 -10.942  0.00  0.00           O  
HETATM 2878 HW1  SOL C  15       1.696   8.235 -11.344  0.00  0.00           H  
HETATM 2879 HW2  SOL C  15       0.541   7.533 -10.436  0.00  0.00           H  
HETATM 2880  OW  SOL C  16       1.532  -4.782  11.443  0.00  0.00           O  
HETATM 2881 HW1  SOL C  16       2.496  -5.009  11.515  0.00  0.00           H  
HETATM 2882 HW2  SOL C  16       1.412  -4.028  10.795  0.00  0.00           H  
HETATM 2883  OW  SOL C  17      18.502 -10.579  14.403  0.00  0.00           O  
HETATM 2884 HW1  SOL C  17      18.343  -9.770  13.841  0.00  0.00           H  
HETATM 2885 HW2  SOL C  17      19.371 -10.487  14.892  0.00  0.00           H  
HETATM 2886  OW  SOL C  18      28.714   6.048  -7.874  0.00  0.00           O  
HETATM 2887 HW1  SOL C  18      29.386   6.589  -7.370  0.00  0.00           H  
HETATM 2888 HW2  SOL C  18      29.110   5.756  -8.749  0.00  0.00           H  
HETATM 2889  OW  SOL C  19      -3.584 -11.878  10.570  0.00  0.00           O  
HETATM 2890 HW1  SOL C  19      -3.213 -10.999  10.859  0.00  0.00           H  
HETATM 2891 HW2  SOL C  19      -3.835 -11.844   9.608  0.00  0.00           H  
HETATM 2892  OW  SOL C  20      29.580   2.709 -10.118  0.00  0.00           O  
HETATM 2893 HW1  SOL C  20      30.445   2.367 -10.462  0.00  0.00           H  
HETATM 2894 HW2  SOL C  20      28.970   1.938  -9.916  0.00  0.00           H  
HETATM 2895  OW  SOL C  21       2.463 -20.668  -5.918  0.00  0.00           O  
HETATM 2896 HW1  SOL C  21       2.498 -19.862  -6.508  0.00  0.00           H  
HETATM 2897 HW2  SOL C  21       3.332 -21.160  -5.977  0.00  0.00           H  
HETATM 2898  OW  SOL C  22       8.420 -16.728  -2.762  0.00  0.00           O  
HETATM 2899 HW1  SOL C  22       8.554 -15.781  -2.610  0.00  0.00           H  
HETATM 2900 HW2  SOL C  22       9.162 -17.328  -2.594  0.00  0.00           H  
HETATM 2901  OW  SOL C  23      19.757   0.553  -7.609  0.00  0.00           O  
HETATM 2902 HW1  SOL C  23      20.709   0.697  -7.884  0.00  0.00           H  
HETATM 2903 HW2  SOL C  23      19.524   1.175  -6.867  0.00  0.00           H  
HETATM 2904  OW  SOL C  24      -3.489  -6.313   3.554  0.00  0.00           O  
HETATM 2905 HW1  SOL C  24      -3.492  -5.749   4.374  0.00  0.00           H  
HETATM 2906 HW2  SOL C  24      -2.892  -5.947   2.919  0.00  0.00           H  
HETATM 2907  OW  SOL C  25      15.857   3.166 -12.827  0.00  0.00           O  
HETATM 2908 HW1  SOL C  25      15.945   3.251 -11.842  0.00  0.00           H  
HETATM 2909 HW2  SOL C  25      14.929   3.398 -13.101  0.00  0.00           H  
HETATM 2910  OW  SOL C  26      -0.253 -13.347  -2.358  0.00  0.00           O  
HETATM 2911 HW1  SOL C  26      -0.565 -14.209  -2.650  0.00  0.00           H  
HETATM 2912 HW2  SOL C  26      -0.862 -12.600  -2.406  0.00  0.00           H  
HETATM 2913  OW  SOL C  27      -3.268 -13.152  -4.961  0.00  0.00           O  
HETATM 2914 HW1  SOL C  27      -3.933 -13.181  -5.700  0.00  0.00           H  
HETATM 2915 HW2  SOL C  27      -3.672 -13.526  -4.129  0.00  0.00           H  
HETATM 2916  OW  SOL C  28       6.368 -13.842  10.349  0.00  0.00           O  
HETATM 2917 HW1  SOL C  28       6.308 -14.432   9.581  0.00  0.00           H  
HETATM 2918 HW2  SOL C  28       6.875 -13.037  10.127  0.00  0.00           H  
HETATM 2919  OW  SOL C  29      -5.495  -9.848   2.176  0.00  0.00           O  
HETATM 2920 HW1  SOL C  29      -5.210 -10.757   1.871  0.00  0.00           H  
HETATM 2921 HW2  SOL C  29      -6.193  -9.497   1.547  0.00  0.00           H  
HETATM 2922  OW  SOL C  30      10.967  -7.839  15.071  0.00  0.00           O  
HETATM 2923 HW1  SOL C  30      11.574  -7.041  15.106  0.00  0.00           H  
HETATM 2924 HW2  SOL C  30      10.493  -7.849  14.193  0.00  0.00           H  
HETATM 2925  OW  SOL C  31      -1.605  -9.362  15.571  0.00  0.00           O  
HETATM 2926 HW1  SOL C  31      -1.553 -10.132  16.200  0.00  0.00           H  
HETATM 2927 HW2  SOL C  31      -2.557  -9.135  15.381  0.00  0.00           H  
HETATM 2928  OW  SOL C  32      17.376   2.127   9.927  0.00  0.00           O  
HETATM 2929 HW1  SOL C  32      16.992   1.227  10.136  0.00  0.00           H  
HETATM 2930 HW2  SOL C  32      18.189   2.011   9.350  0.00  0.00           H  
HETATM 2931  OW  SOL C  33       6.128 -12.499 -13.125  0.00  0.00           O  
HETATM 2932 HW1  SOL C  33       6.134 -11.538 -12.867  0.00  0.00           H  
HETATM 2933 HW2  SOL C  33       5.300 -12.934 -12.781  0.00  0.00           H  
HETATM 2934  OW  SOL C  34      -1.288  -6.334  16.229  0.00  0.00           O  
HETATM 2935 HW1  SOL C  34      -1.252  -7.333  16.333  0.00  0.00           H  
HETATM 2936 HW2  SOL C  34      -0.783  -6.056  15.415  0.00  0.00           H  
HETATM 2937  OW  SOL C  35      -3.047 -18.871  -7.825  0.00  0.00           O  
HETATM 2938 HW1  SOL C  35      -2.568 -19.646  -8.245  0.00  0.00           H  
HETATM 2939 HW2  SOL C  35      -2.380 -18.291  -7.360  0.00  0.00           H  
HETATM 2940  OW  SOL C  36      17.133 -20.104  -4.877  0.00  0.00           O  
HETATM 2941 HW1  SOL C  36      17.895 -20.686  -5.158  0.00  0.00           H  
HETATM 2942 HW2  SOL C  36      17.465 -19.388  -4.268  0.00  0.00           H  
HETATM 2943  OW  SOL C  37       4.149 -17.316  -3.467  0.00  0.00           O  
HETATM 2944 HW1  SOL C  37       4.007 -16.368  -3.629  0.00  0.00           H  
HETATM 2945 HW2  SOL C  37       3.439 -17.761  -2.919  0.00  0.00           H  
HETATM 2946  OW  SOL C  38       9.744  -9.291  17.089  0.00  0.00           O  
HETATM 2947 HW1  SOL C  38       9.888  -8.772  17.937  0.00  0.00           H  
HETATM 2948 HW2  SOL C  38      10.371  -8.950  16.388  0.00  0.00           H  
HETATM 2949  OW  SOL C  39       7.286  -2.662 -10.896  0.00  0.00           O  
HETATM 2950 HW1  SOL C  39       6.938  -1.932 -11.425  0.00  0.00           H  
HETATM 2951 HW2  SOL C  39       8.083  -3.129 -11.177  0.00  0.00           H  
HETATM 2952  OW  SOL C  40      23.222  12.645 -11.922  0.00  0.00           O  
HETATM 2953 HW1  SOL C  40      22.588  12.039 -11.447  0.00  0.00           H  
HETATM 2954 HW2  SOL C  40      22.909  12.791 -12.863  0.00  0.00           H  
HETATM 2955  OW  SOL C  41      16.936 -10.215  -5.690  0.00  0.00           O  
HETATM 2956 HW1  SOL C  41      16.844  -9.544  -4.994  0.00  0.00           H  
HETATM 2957 HW2  SOL C  41      16.182 -10.314  -6.285  0.00  0.00           H  
HETATM 2958  OW  SOL C  42      18.866 -13.094  -0.141  0.00  0.00           O  
HETATM 2959 HW1  SOL C  42      18.288 -12.598   0.510  0.00  0.00           H  
HETATM 2960 HW2  SOL C  42      18.290 -13.534  -0.828  0.00  0.00           H  
HETATM 2961  OW  SOL C  43      13.911  -8.092   7.251  0.00  0.00           O  
HETATM 2962 HW1  SOL C  43      13.302  -8.806   7.028  0.00  0.00           H  
HETATM 2963 HW2  SOL C  43      13.513  -7.265   7.560  0.00  0.00           H  
HETATM 2964  OW  SOL C  44      -2.467 -17.162   1.454  0.00  0.00           O  
HETATM 2965 HW1  SOL C  44      -1.697 -17.761   1.209  0.00  0.00           H  
HETATM 2966 HW2  SOL C  44      -2.372 -16.287   0.979  0.00  0.00           H  
HETATM 2967  OW  SOL C  45      14.132   6.184  14.604  0.00  0.00           O  
HETATM 2968 HW1  SOL C  45      13.589   5.894  15.391  0.00  0.00           H  
HETATM 2969 HW2  SOL C  45      14.049   5.512  13.867  0.00  0.00           H  
HETATM 2970  OW  SOL C  46      26.276  -8.183  -7.615  0.00  0.00           O  
HETATM 2971 HW1  SOL C  46      25.636  -8.599  -6.967  0.00  0.00           H  
HETATM 2972 HW2  SOL C  46      26.083  -8.518  -8.542  0.00  0.00           H  
HETATM 2973  OW  SOL C  47      -0.283 -16.340  13.789  0.00  0.00           O  
HETATM 2974 HW1  SOL C  47       0.388 -17.016  13.477  0.00  0.00           H  
HETATM 2975 HW2  SOL C  47      -1.159 -16.783  13.966  0.00  0.00           H  
HETATM 2976  OW  SOL C  48      -4.500  -9.362   7.056  0.00  0.00           O  
HETATM 2977 HW1  SOL C  48      -4.349 -10.346   7.116  0.00  0.00           H  
HETATM 2978 HW2  SOL C  48      -4.462  -9.070   6.097  0.00  0.00           H  
HETATM 2979  OW  SOL C  49      10.075 -17.154  10.190  0.00  0.00           O  
HETATM 2980 HW1  SOL C  49       9.512 -17.965  10.345  0.00  0.00           H  
HETATM 2981 HW2  SOL C  49      10.499 -16.873  11.047  0.00  0.00           H  
HETATM 2982  OW  SOL C  50      31.286   0.284  -0.799  0.00  0.00           O  
HETATM 2983 HW1  SOL C  50      31.696  -0.336  -0.123  0.00  0.00           H  
HETATM 2984 HW2  SOL C  50      30.396  -0.070  -1.070  0.00  0.00           H  
HETATM 2985  OW  SOL C  51      18.141   8.460   6.751  0.00  0.00           O  
HETATM 2986 HW1  SOL C  51      18.605   7.887   7.437  0.00  0.00           H  
HETATM 2987 HW2  SOL C  51      17.267   8.043   6.509  0.00  0.00           H  
HETATM 2988  OW  SOL C  52      22.395  -3.427  -5.993  0.00  0.00           O  
HETATM 2989 HW1  SOL C  52      22.323  -3.813  -6.915  0.00  0.00           H  
HETATM 2990 HW2  SOL C  52      22.158  -4.125  -5.319  0.00  0.00           H  
HETATM 2991  OW  SOL C  53      -3.489  -7.271   8.485  0.00  0.00           O  
HETATM 2992 HW1  SOL C  53      -3.977  -6.495   8.086  0.00  0.00           H  
HETATM 2993 HW2  SOL C  53      -3.851  -8.129   8.109  0.00  0.00           H  
HETATM 2994  OW  SOL C  54      18.379 -12.408  12.432  0.00  0.00           O  
HETATM 2995 HW1  SOL C  54      18.524 -11.680  13.097  0.00  0.00           H  
HETATM 2996 HW2  SOL C  54      19.248 -12.633  11.995  0.00  0.00           H  
HETATM 2997  OW  SOL C  55      29.131  -9.174  -3.255  0.00  0.00           O  
HETATM 2998 HW1  SOL C  55      29.157  -8.193  -3.063  0.00  0.00           H  
HETATM 2999 HW2  SOL C  55      29.843  -9.409  -3.904  0.00  0.00           H  
HETATM 3000  OW  SOL C  56      16.642 -15.767   0.680  0.00  0.00           O  
HETATM 3001 HW1  SOL C  56      16.718 -15.573   1.656  0.00  0.00           H  
HETATM 3002 HW2  SOL C  56      17.562 -15.735   0.262  0.00  0.00           H  
HETATM 3003  OW  SOL C  57       8.241  -1.163   5.016  0.00  0.00           O  
HETATM 3004 HW1  SOL C  57       8.578  -0.640   4.275  0.00  0.00           H  
HETATM 3005 HW2  SOL C  57       7.605  -1.863   4.816  0.00  0.00           H  
HETATM 3006  OW  SOL C  58       7.368   2.483 -14.469  0.00  0.00           O  
HETATM 3007 HW1  SOL C  58       8.166   2.163 -13.965  0.00  0.00           H  
HETATM 3008 HW2  SOL C  58       7.517   3.424 -14.766  0.00  0.00           H  
HETATM 3009  OW  SOL C  59      -3.799 -19.847   0.371  0.00  0.00           O  
HETATM 3010 HW1  SOL C  59      -3.467 -19.194   1.052  0.00  0.00           H  
HETATM 3011 HW2  SOL C  59      -4.786 -19.999   0.502  0.00  0.00           H  
HETATM 3012  OW  SOL C  60      14.399  -5.529  -7.538  0.00  0.00           O  
HETATM 3013 HW1  SOL C  60      14.637  -5.532  -6.600  0.00  0.00           H  
HETATM 3014 HW2  SOL C  60      14.895  -6.112  -8.129  0.00  0.00           H  
HETATM 3015  OW  SOL C  61      16.266 -14.968  -9.383  0.00  0.00           O  
HETATM 3016 HW1  SOL C  61      16.171 -15.001 -10.380  0.00  0.00           H  
HETATM 3017 HW2  SOL C  61      15.361 -15.028  -8.965  0.00  0.00           H  
HETATM 3018  OW  SOL C  62      14.161   2.088  -6.680  0.00  0.00           O  
HETATM 3019 HW1  SOL C  62      14.434   1.501  -5.958  0.00  0.00           H  
HETATM 3020 HW2  SOL C  62      13.550   2.783  -6.426  0.00  0.00           H  
HETATM 3021  OW  SOL C  63      19.254  12.208  -3.401  0.00  0.00           O  
HETATM 3022 HW1  SOL C  63      19.754  12.158  -2.536  0.00  0.00           H  
HETATM 3023 HW2  SOL C  63      19.906  12.207  -4.163  0.00  0.00           H  
HETATM 3024  OW  SOL C  64      11.175 -14.964  -7.518  0.00  0.00           O  
HETATM 3025 HW1  SOL C  64      11.091 -14.486  -6.647  0.00  0.00           H  
HETATM 3026 HW2  SOL C  64      11.175 -14.307  -8.267  0.00  0.00           H  
HETATM 3027  OW  SOL C  65       0.551 -12.990   5.992  0.00  0.00           O  
HETATM 3028 HW1  SOL C  65       0.662 -13.835   5.535  0.00  0.00           H  
HETATM 3029 HW2  SOL C  65       1.339 -12.556   6.344  0.00  0.00           H  
HETATM 3030  OW  SOL C  66       8.379 -19.467   8.041  0.00  0.00           O  
HETATM 3031 HW1  SOL C  66       9.054 -19.181   7.352  0.00  0.00           H  
HETATM 3032 HW2  SOL C  66       8.825 -19.566   8.928  0.00  0.00           H  
HETATM 3033  OW  SOL C  67      -8.622 -10.296   7.595  0.00  0.00           O  
HETATM 3034 HW1  SOL C  67      -8.130 -10.352   6.733  0.00  0.00           H  
HETATM 3035 HW2  SOL C  67      -8.103  -9.743   8.240  0.00  0.00           H  
HETATM 3036  OW  SOL C  68       0.984   2.968 -11.513  0.00  0.00           O  
HETATM 3037 HW1  SOL C  68       0.661   2.516 -10.690  0.00  0.00           H  
HETATM 3038 HW2  SOL C  68       0.535   3.861 -11.594  0.00  0.00           H  
HETATM 3039  OW  SOL C  69       6.770 -19.869  12.338  0.00  0.00           O  
HETATM 3040 HW1  SOL C  69       6.604 -18.893  12.253  0.00  0.00           H  
HETATM 3041 HW2  SOL C  69       5.985 -20.383  11.993  0.00  0.00           H  
HETATM 3042  OW  SOL C  70      -5.053 -15.075   0.326  0.00  0.00           O  
HETATM 3043 HW1  SOL C  70      -5.702 -14.740   1.017  0.00  0.00           H  
HETATM 3044 HW2  SOL C  70      -4.129 -14.839   0.616  0.00  0.00           H  
HETATM 3045  OW  SOL C  71      17.431 -15.267  -6.661  0.00  0.00           O  
HETATM 3046 HW1  SOL C  71      17.029 -15.341  -7.574  0.00  0.00           H  
HETATM 3047 HW2  SOL C  71      18.437 -15.255  -6.739  0.00  0.00           H  
HETATM 3048  OW  SOL C  72       5.301 -13.619  -8.463  0.00  0.00           O  
HETATM 3049 HW1  SOL C  72       5.628 -13.018  -7.781  0.00  0.00           H  
HETATM 3050 HW2  SOL C  72       6.021 -14.043  -9.016  0.00  0.00           H  
HETATM 3051  OW  SOL C  73      16.652   3.322  12.301  0.00  0.00           O  
HETATM 3052 HW1  SOL C  73      16.750   4.308  12.346  0.00  0.00           H  
HETATM 3053 HW2  SOL C  73      17.026   2.990  11.432  0.00  0.00           H  
HETATM 3054  OW  SOL C  74      23.704  10.686   0.857  0.00  0.00           O  
HETATM 3055 HW1  SOL C  74      24.479  10.061   0.861  0.00  0.00           H  
HETATM 3056 HW2  SOL C  74      23.615  11.109  -0.052  0.00  0.00           H  
HETATM 3057  OW  SOL C  75      14.668  -5.315 -16.829  0.00  0.00           O  
HETATM 3058 HW1  SOL C  75      14.471  -4.413 -16.437  0.00  0.00           H  
HETATM 3059 HW2  SOL C  75      14.815  -5.225 -17.814  0.00  0.00           H  
HETATM 3060  OW  SOL C  76      17.777  15.037 -11.248  0.00  0.00           O  
HETATM 3061 HW1  SOL C  76      17.855  15.551 -12.095  0.00  0.00           H  
HETATM 3062 HW2  SOL C  76      17.200  15.537 -10.607  0.00  0.00           H  
HETATM 3063  OW  SOL C  77      19.310   6.558   0.942  0.00  0.00           O  
HETATM 3064 HW1  SOL C  77      18.381   6.588   0.587  0.00  0.00           H  
HETATM 3065 HW2  SOL C  77      19.291   6.626   1.940  0.00  0.00           H  
HETATM 3066  OW  SOL C  78       3.886   6.490   2.824  0.00  0.00           O  
HETATM 3067 HW1  SOL C  78       4.054   7.178   3.537  0.00  0.00           H  
HETATM 3068 HW2  SOL C  78       4.754   6.217   2.422  0.00  0.00           H  
HETATM 3069  OW  SOL C  79      -3.104 -14.497  11.078  0.00  0.00           O  
HETATM 3070 HW1  SOL C  79      -3.116 -13.537  10.775  0.00  0.00           H  
HETATM 3071 HW2  SOL C  79      -3.897 -14.685  11.641  0.00  0.00           H  
HETATM 3072  OW  SOL C  80       4.967 -11.213   3.535  0.00  0.00           O  
HETATM 3073 HW1  SOL C  80       4.975 -11.022   4.483  0.00  0.00           H  
HETATM 3074 HW2  SOL C  80       5.724 -11.678   3.173  0.00  0.00           H  
HETATM 3075  OW  SOL C  81      10.773  -5.929  -5.606  0.00  0.00           O  
HETATM 3076 HW1  SOL C  81      10.301  -5.128  -5.879  0.00  0.00           H  
HETATM 3077 HW2  SOL C  81      10.454  -6.415  -4.836  0.00  0.00           H  
HETATM 3078  OW  SOL C  82      13.799 -18.036  13.655  0.00  0.00           O  
HETATM 3079 HW1  SOL C  82      13.837 -17.429  14.450  0.00  0.00           H  
HETATM 3080 HW2  SOL C  82      13.128 -17.693  13.000  0.00  0.00           H  
HETATM 3081  OW  SOL C  83       0.479 -15.505  -0.644  0.00  0.00           O  
HETATM 3082 HW1  SOL C  83       0.410 -14.590  -0.341  0.00  0.00           H  
HETATM 3083 HW2  SOL C  83       0.830 -16.154  -0.015  0.00  0.00           H  
HETATM 3084  OW  SOL C  84      19.082   9.462 -15.721  0.00  0.00           O  
HETATM 3085 HW1  SOL C  84      18.742  10.244 -16.244  0.00  0.00           H  
HETATM 3086 HW2  SOL C  84      19.104   9.688 -14.755  0.00  0.00           H  
HETATM 3087  OW  SOL C  85      -0.277 -20.832  -1.971  0.00  0.00           O  
HETATM 3088 HW1  SOL C  85      -0.483 -21.811  -2.090  0.00  0.00           H  
HETATM 3089 HW2  SOL C  85      -1.122 -20.302  -1.993  0.00  0.00           H  
HETATM 3090  OW  SOL C  86      -3.188 -18.213   7.732  0.00  0.00           O  
HETATM 3091 HW1  SOL C  86      -3.545 -17.330   7.412  0.00  0.00           H  
HETATM 3092 HW2  SOL C  86      -3.612 -18.952   7.219  0.00  0.00           H  
HETATM 3093  OW  SOL C  87       6.378 -19.475   3.492  0.00  0.00           O  
HETATM 3094 HW1  SOL C  87       6.302 -20.455   3.310  0.00  0.00           H  
HETATM 3095 HW2  SOL C  87       7.198 -19.112   3.032  0.00  0.00           H  
HETATM 3096  OW  SOL C  88      -4.227  -0.191  -9.526  0.00  0.00           O  
HETATM 3097 HW1  SOL C  88      -5.010   0.406  -9.648  0.00  0.00           H  
HETATM 3098 HW2  SOL C  88      -4.413  -1.088  -9.913  0.00  0.00           H  
HETATM 3099  OW  SOL C  89      -5.940 -16.100  -5.923  0.00  0.00           O  
HETATM 3100 HW1  SOL C  89      -5.945 -15.287  -6.502  0.00  0.00           H  
HETATM 3101 HW2  SOL C  89      -6.641 -16.736  -6.229  0.00  0.00           H  
HETATM 3102  OW  SOL C  90      10.270   3.339  16.395  0.00  0.00           O  
HETATM 3103 HW1  SOL C  90      11.073   3.014  15.895  0.00  0.00           H  
HETATM 3104 HW2  SOL C  90       9.903   2.586  16.945  0.00  0.00           H  
HETATM 3105  OW  SOL C  91      17.675 -12.637 -10.480  0.00  0.00           O  
HETATM 3106 HW1  SOL C  91      17.708 -13.537 -10.011  0.00  0.00           H  
HETATM 3107 HW2  SOL C  91      16.799 -12.538 -10.935  0.00  0.00           H  
HETATM 3108  OW  SOL C  92       3.855  -4.699 -16.266  0.00  0.00           O  
HETATM 3109 HW1  SOL C  92       3.957  -3.972 -15.592  0.00  0.00           H  
HETATM 3110 HW2  SOL C  92       4.707  -4.814 -16.766  0.00  0.00           H  
HETATM 3111  OW  SOL C  93      -2.547 -14.042   1.341  0.00  0.00           O  
HETATM 3112 HW1  SOL C  93      -2.079 -14.244   0.515  0.00  0.00           H  
HETATM 3113 HW2  SOL C  93      -2.132 -13.388   1.895  0.00  0.00           H  
HETATM 3114  OW  SOL C  94      22.881  -2.003 -14.585  0.00  0.00           O  
HETATM 3115 HW1  SOL C  94      23.196  -2.745 -14.003  0.00  0.00           H  
HETATM 3116 HW2  SOL C  94      23.507  -1.902 -15.360  0.00  0.00           H  
HETATM 3117  OW  SOL C  95      16.695  16.994  -0.085  0.00  0.00           O  
HETATM 3118 HW1  SOL C  95      16.362  16.540   0.748  0.00  0.00           H  
HETATM 3119 HW2  SOL C  95      17.171  16.331  -0.665  0.00  0.00           H  
HETATM 3120  OW  SOL C  96      30.721  -3.298   3.772  0.00  0.00           O  
HETATM 3121 HW1  SOL C  96      30.922  -3.849   4.579  0.00  0.00           H  
HETATM 3122 HW2  SOL C  96      30.009  -2.628   3.993  0.00  0.00           H  
HETATM 3123  OW  SOL C  97      21.614  -4.862 -11.983  0.00  0.00           O  
HETATM 3124 HW1  SOL C  97      21.974  -5.672 -11.514  0.00  0.00           H  
HETATM 3125 HW2  SOL C  97      22.372  -4.305 -12.323  0.00  0.00           H  
HETATM 3126  OW  SOL C  98       9.781 -13.064  14.336  0.00  0.00           O  
HETATM 3127 HW1  SOL C  98       9.940 -13.790  14.996  0.00  0.00           H  
HETATM 3128 HW2  SOL C  98       9.058 -13.333  13.703  0.00  0.00           H  
HETATM 3129  OW  SOL C  99      13.244  12.808 -12.061  0.00  0.00           O  
HETATM 3130 HW1  SOL C  99      12.513  12.665 -11.381  0.00  0.00           H  
HETATM 3131 HW2  SOL C  99      13.749  11.959 -12.187  0.00  0.00           H  
HETATM 3132  OW  SOL C 100      22.256   1.220  -9.093  0.00  0.00           O  
HETATM 3133 HW1  SOL C 100      22.937   0.611  -8.675  0.00  0.00           H  
HETATM 3134 HW2  SOL C 100      22.718   2.007  -9.496  0.00  0.00           H  
HETATM 3135  OW  SOL C 101       3.416   4.379   6.232  0.00  0.00           O  
HETATM 3136 HW1  SOL C 101       4.142   5.055   6.339  0.00  0.00           H  
HETATM 3137 HW2  SOL C 101       2.543   4.793   6.486  0.00  0.00           H  
HETATM 3138  OW  SOL C 102       7.100  -2.696  14.207  0.00  0.00           O  
HETATM 3139 HW1  SOL C 102       7.392  -1.757  14.000  0.00  0.00           H  
HETATM 3140 HW2  SOL C 102       6.663  -2.716  15.105  0.00  0.00           H  
HETATM 3141  OW  SOL C 103       9.294   8.269 -10.352  0.00  0.00           O  
HETATM 3142 HW1  SOL C 103       8.460   8.744 -10.083  0.00  0.00           H  
HETATM 3143 HW2  SOL C 103      10.084   8.854 -10.183  0.00  0.00           H  
HETATM 3144  OW  SOL C 104       8.114   6.624  10.798  0.00  0.00           O  
HETATM 3145 HW1  SOL C 104       7.500   7.181  10.233  0.00  0.00           H  
HETATM 3146 HW2  SOL C 104       8.249   5.735  10.368  0.00  0.00           H  
HETATM 3147  OW  SOL C 105       5.611 -18.706   8.034  0.00  0.00           O  
HETATM 3148 HW1  SOL C 105       6.591 -18.880   8.126  0.00  0.00           H  
HETATM 3149 HW2  SOL C 105       5.130 -19.580   8.004  0.00  0.00           H  
HETATM 3150  OW  SOL C 106      13.806 -15.196  -8.476  0.00  0.00           O  
HETATM 3151 HW1  SOL C 106      13.720 -14.801  -9.398  0.00  0.00           H  
HETATM 3152 HW2  SOL C 106      12.975 -15.016  -7.959  0.00  0.00           H  
HETATM 3153  OW  SOL C 107      -1.839 -15.686  -5.184  0.00  0.00           O  
HETATM 3154 HW1  SOL C 107      -1.324 -16.064  -4.407  0.00  0.00           H  
HETATM 3155 HW2  SOL C 107      -2.138 -14.763  -4.959  0.00  0.00           H  
HETATM 3156  OW  SOL C 108      -2.363 -13.447  13.764  0.00  0.00           O  
HETATM 3157 HW1  SOL C 108      -2.460 -13.896  12.879  0.00  0.00           H  
HETATM 3158 HW2  SOL C 108      -1.434 -13.083  13.846  0.00  0.00           H  
HETATM 3159  OW  SOL C 109      -6.436  -9.047   8.928  0.00  0.00           O  
HETATM 3160 HW1  SOL C 109      -6.646  -8.083   9.096  0.00  0.00           H  
HETATM 3161 HW2  SOL C 109      -5.689  -9.111   8.272  0.00  0.00           H  
HETATM 3162  OW  SOL C 110      22.352  10.833   3.161  0.00  0.00           O  
HETATM 3163 HW1  SOL C 110      22.757  10.964   2.263  0.00  0.00           H  
HETATM 3164 HW2  SOL C 110      22.364  11.702   3.663  0.00  0.00           H  
HETATM 3165  OW  SOL C 111      -7.155 -10.361  11.271  0.00  0.00           O  
HETATM 3166 HW1  SOL C 111      -6.698 -10.167  10.401  0.00  0.00           H  
HETATM 3167 HW2  SOL C 111      -6.922  -9.647  11.932  0.00  0.00           H  
HETATM 3168  OW  SOL C 112       6.421 -16.758   0.545  0.00  0.00           O  
HETATM 3169 HW1  SOL C 112       6.273 -17.382  -0.178  0.00  0.00           H  
HETATM 3170 HW2  SOL C 112       6.038 -15.870   0.486  0.00  0.00           H  
HETATM 3171  OW  SOL C 113      16.744  -7.775  -6.500  0.00  0.00           O  
HETATM 3172 HW1  SOL C 113      16.466  -7.998  -7.399  0.00  0.00           H  
HETATM 3173 HW2  SOL C 113      17.654  -7.489  -6.351  0.00  0.00           H  
HETATM 3174  OW  SOL C 114      17.097  -8.870 -14.776  0.00  0.00           O  
HETATM 3175 HW1  SOL C 114      17.180  -9.105 -13.801  0.00  0.00           H  
HETATM 3176 HW2  SOL C 114      17.728  -9.435 -15.302  0.00  0.00           H  
HETATM 3177  OW  SOL C 115      -1.962  -7.247 -10.269  0.00  0.00           O  
HETATM 3178 HW1  SOL C 115      -2.608  -8.013 -10.357  0.00  0.00           H  
HETATM 3179 HW2  SOL C 115      -1.046  -7.597 -10.109  0.00  0.00           H  
HETATM 3180  OW  SOL C 116      10.177   7.531  11.904  0.00  0.00           O  
HETATM 3181 HW1  SOL C 116      10.153   7.508  12.908  0.00  0.00           H  
HETATM 3182 HW2  SOL C 116       9.255   7.354  11.552  0.00  0.00           H  
HETATM 3183  OW  SOL C 117     -10.992  -9.395   4.073  0.00  0.00           O  
HETATM 3184 HW1  SOL C 117     -10.188  -8.953   3.678  0.00  0.00           H  
HETATM 3185 HW2  SOL C 117     -11.778  -8.779   3.991  0.00  0.00           H  
HETATM 3186  OW  SOL C 118      12.908  -4.870  -4.265  0.00  0.00           O  
HETATM 3187 HW1  SOL C 118      12.733  -4.165  -3.626  0.00  0.00           H  
HETATM 3188 HW2  SOL C 118      12.845  -4.693  -5.212  0.00  0.00           H  
HETATM 3189  OW  SOL C 119      27.318  -1.193 -12.190  0.00  0.00           O  
HETATM 3190 HW1  SOL C 119      27.307  -1.459 -13.149  0.00  0.00           H  
HETATM 3191 HW2  SOL C 119      27.107  -1.991 -11.621  0.00  0.00           H  
HETATM 3192  OW  SOL C 120      18.775  -4.795  -6.554  0.00  0.00           O  
HETATM 3193 HW1  SOL C 120      18.172  -4.944  -5.810  0.00  0.00           H  
HETATM 3194 HW2  SOL C 120      19.442  -5.470  -6.723  0.00  0.00           H  
HETATM 3195  OW  SOL C 121      28.402  -0.754  -1.243  0.00  0.00           O  
HETATM 3196 HW1  SOL C 121      28.481  -1.519  -1.874  0.00  0.00           H  
HETATM 3197 HW2  SOL C 121      27.484  -0.370  -1.293  0.00  0.00           H  
HETATM 3198  OW  SOL C 122       1.575  -4.027  15.653  0.00  0.00           O  
HETATM 3199 HW1  SOL C 122       1.273  -3.252  16.207  0.00  0.00           H  
HETATM 3200 HW2  SOL C 122       0.909  -4.169  14.912  0.00  0.00           H  
HETATM 3201  OW  SOL C 123      17.704  12.822 -12.866  0.00  0.00           O  
HETATM 3202 HW1  SOL C 123      16.928  12.202 -12.768  0.00  0.00           H  
HETATM 3203 HW2  SOL C 123      17.524  13.670 -12.356  0.00  0.00           H  
HETATM 3204  OW  SOL C 124      15.134  15.958  -5.665  0.00  0.00           O  
HETATM 3205 HW1  SOL C 124      15.788  16.139  -4.928  0.00  0.00           H  
HETATM 3206 HW2  SOL C 124      14.885  16.825  -6.108  0.00  0.00           H  
HETATM 3207  OW  SOL C 125       3.586  -9.874  16.318  0.00  0.00           O  
HETATM 3208 HW1  SOL C 125       3.578 -10.713  15.763  0.00  0.00           H  
HETATM 3209 HW2  SOL C 125       2.791  -9.325  16.100  0.00  0.00           H  
HETATM 3210  OW  SOL C 126      21.540   6.799   3.573  0.00  0.00           O  
HETATM 3211 HW1  SOL C 126      22.159   6.950   4.350  0.00  0.00           H  
HETATM 3212 HW2  SOL C 126      20.712   7.342   3.698  0.00  0.00           H  
HETATM 3213  OW  SOL C 127      26.267  11.024  -8.060  0.00  0.00           O  
HETATM 3214 HW1  SOL C 127      25.991  11.499  -7.228  0.00  0.00           H  
HETATM 3215 HW2  SOL C 127      25.672  10.231  -8.199  0.00  0.00           H  
HETATM 3216  OW  SOL C 128       8.444 -10.802  15.153  0.00  0.00           O  
HETATM 3217 HW1  SOL C 128       9.079 -11.475  14.778  0.00  0.00           H  
HETATM 3218 HW2  SOL C 128       8.851 -10.372  15.961  0.00  0.00           H  
HETATM 3219  OW  SOL C 129       0.457  -0.335   8.746  0.00  0.00           O  
HETATM 3220 HW1  SOL C 129       0.560   0.192   7.905  0.00  0.00           H  
HETATM 3221 HW2  SOL C 129      -0.517  -0.364   9.003  0.00  0.00           H  
HETATM 3222  OW  SOL C 130      21.046   6.151 -14.401  0.00  0.00           O  
HETATM 3223 HW1  SOL C 130      21.717   6.287 -15.129  0.00  0.00           H  
HETATM 3224 HW2  SOL C 130      20.426   5.415 -14.659  0.00  0.00           H  
HETATM 3225  OW  SOL C 131      28.108   0.497 -10.000  0.00  0.00           O  
HETATM 3226 HW1  SOL C 131      27.735   0.119  -9.158  0.00  0.00           H  
HETATM 3227 HW2  SOL C 131      28.003  -0.184 -10.730  0.00  0.00           H  
HETATM 3228  OW  SOL C 132      19.223   6.362  14.322  0.00  0.00           O  
HETATM 3229 HW1  SOL C 132      20.074   6.403  13.798  0.00  0.00           H  
HETATM 3230 HW2  SOL C 132      18.538   6.956  13.888  0.00  0.00           H  
HETATM 3231  OW  SOL C 133      18.746 -10.893   4.089  0.00  0.00           O  
HETATM 3232 HW1  SOL C 133      19.694 -10.822   3.751  0.00  0.00           H  
HETATM 3233 HW2  SOL C 133      18.613 -10.787   5.036  0.00  0.00           H  
HETATM 3234  OW  SOL C 134      17.146   8.105  13.758  0.00  0.00           O  
HETATM 3235 HW1  SOL C 134      17.764   8.560  14.399  0.00  0.00           H  
HETATM 3236 HW2  SOL C 134      16.206   8.369  13.961  0.00  0.00           H  
HETATM 3237  OW  SOL C 135      22.628   6.808   9.708  0.00  0.00           O  
HETATM 3238 HW1  SOL C 135      22.874   7.761   9.883  0.00  0.00           H  
HETATM 3239 HW2  SOL C 135      22.597   6.305  10.572  0.00  0.00           H  
HETATM 3240  OW  SOL C 136      12.260  -9.283  -4.724  0.00  0.00           O  
HETATM 3241 HW1  SOL C 136      11.357  -9.392  -4.401  0.00  0.00           H  
HETATM 3242 HW2  SOL C 136      12.647  -9.932  -5.327  0.00  0.00           H  
HETATM 3243  OW  SOL C 137       0.841 -17.471  10.792  0.00  0.00           O  
HETATM 3244 HW1  SOL C 137       0.905 -18.086   9.995  0.00  0.00           H  
HETATM 3245 HW2  SOL C 137       0.130 -16.786  10.620  0.00  0.00           H  
HETATM 3246  OW  SOL C 138      15.383  -5.144   5.175  0.00  0.00           O  
HETATM 3247 HW1  SOL C 138      15.620  -5.608   4.361  0.00  0.00           H  
HETATM 3248 HW2  SOL C 138      14.502  -5.296   5.544  0.00  0.00           H  
HETATM 3249  OW  SOL C 139      31.646  -1.497  -6.946  0.00  0.00           O  
HETATM 3250 HW1  SOL C 139      32.313  -1.613  -6.211  0.00  0.00           H  
HETATM 3251 HW2  SOL C 139      32.127  -1.328  -7.805  0.00  0.00           H  
HETATM 3252  OW  SOL C 140      21.801  -5.081   0.176  0.00  0.00           O  
HETATM 3253 HW1  SOL C 140      21.429  -5.968   0.252  0.00  0.00           H  
HETATM 3254 HW2  SOL C 140      22.397  -4.755   0.871  0.00  0.00           H  
HETATM 3255  OW  SOL C 141       8.031  -7.212  -7.829  0.00  0.00           O  
HETATM 3256 HW1  SOL C 141       8.577  -6.541  -7.393  0.00  0.00           H  
HETATM 3257 HW2  SOL C 141       8.093  -7.272  -8.792  0.00  0.00           H  
HETATM 3258  OW  SOL C 142      24.335   2.727  -1.931  0.00  0.00           O  
HETATM 3259 HW1  SOL C 142      24.693   3.461  -2.510  0.00  0.00           H  
HETATM 3260 HW2  SOL C 142      24.038   3.113  -1.059  0.00  0.00           H  
HETATM 3261  OW  SOL C 143       9.721  -4.614  17.605  0.00  0.00           O  
HETATM 3262 HW1  SOL C 143      10.660  -4.946  17.731  0.00  0.00           H  
HETATM 3263 HW2  SOL C 143       9.457  -4.701  16.647  0.00  0.00           H  
HETATM 3264  OW  SOL C 144      19.459  -6.970   7.555  0.00  0.00           O  
HETATM 3265 HW1  SOL C 144      18.866  -6.273   7.153  0.00  0.00           H  
HETATM 3266 HW2  SOL C 144      19.237  -7.064   8.526  0.00  0.00           H  
HETATM 3267  OW  SOL C 145       4.124  -8.055 -11.671  0.00  0.00           O  
HETATM 3268 HW1  SOL C 145       3.173  -8.195 -11.404  0.00  0.00           H  
HETATM 3269 HW2  SOL C 145       4.158  -7.578 -12.555  0.00  0.00           H  
HETATM 3270  OW  SOL C 146      24.615   8.624  -8.227  0.00  0.00           O  
HETATM 3271 HW1  SOL C 146      24.438   8.398  -9.185  0.00  0.00           H  
HETATM 3272 HW2  SOL C 146      25.110   7.867  -7.798  0.00  0.00           H  
HETATM 3273  OW  SOL C 147      18.597   4.855   4.585  0.00  0.00           O  
HETATM 3274 HW1  SOL C 147      18.185   5.767   4.512  0.00  0.00           H  
HETATM 3275 HW2  SOL C 147      19.588   4.944   4.687  0.00  0.00           H  
HETATM 3276  OW  SOL C 148      16.603 -18.496  -0.368  0.00  0.00           O  
HETATM 3277 HW1  SOL C 148      17.235 -18.330   0.393  0.00  0.00           H  
HETATM 3278 HW2  SOL C 148      15.961 -17.738  -0.444  0.00  0.00           H  
HETATM 3279  OW  SOL C 149      -7.701  -5.024  12.301  0.00  0.00           O  
HETATM 3280 HW1  SOL C 149      -7.665  -4.070  12.579  0.00  0.00           H  
HETATM 3281 HW2  SOL C 149      -6.815  -5.456  12.493  0.00  0.00           H  
HETATM 3282  OW  SOL C 150      -0.646   0.929  11.700  0.00  0.00           O  
HETATM 3283 HW1  SOL C 150      -0.572  -0.062  11.841  0.00  0.00           H  
HETATM 3284 HW2  SOL C 150      -1.302   1.117  10.974  0.00  0.00           H  
HETATM 3285  OW  SOL C 151       2.506 -11.936  -9.899  0.00  0.00           O  
HETATM 3286 HW1  SOL C 151       1.670 -11.925 -10.443  0.00  0.00           H  
HETATM 3287 HW2  SOL C 151       3.217 -12.449 -10.391  0.00  0.00           H  
HETATM 3288  OW  SOL C 152      21.988  -6.996  -6.223  0.00  0.00           O  
HETATM 3289 HW1  SOL C 152      22.960  -6.856  -6.014  0.00  0.00           H  
HETATM 3290 HW2  SOL C 152      21.438  -6.712  -5.432  0.00  0.00           H  
HETATM 3291  OW  SOL C 153      11.894 -12.891   1.728  0.00  0.00           O  
HETATM 3292 HW1  SOL C 153      11.633 -12.534   2.589  0.00  0.00           H  
HETATM 3293 HW2  SOL C 153      11.324 -12.697   0.972  0.00  0.00           H  
HETATM 3294  OW  SOL C 154       3.620  -1.565  15.725  0.00  0.00           O  
HETATM 3295 HW1  SOL C 154       3.885  -2.494  15.485  0.00  0.00           H  
HETATM 3296 HW2  SOL C 154       3.676  -1.452  16.721  0.00  0.00           H  
HETATM 3297  OW  SOL C 155      21.522  11.293 -10.329  0.00  0.00           O  
HETATM 3298 HW1  SOL C 155      21.478  10.410 -10.805  0.00  0.00           H  
HETATM 3299 HW2  SOL C 155      20.631  11.743 -10.395  0.00  0.00           H  
HETATM 3300  OW  SOL C 156       0.710  -9.786   8.228  0.00  0.00           O  
HETATM 3301 HW1  SOL C 156       0.944 -10.722   8.267  0.00  0.00           H  
HETATM 3302 HW2  SOL C 156      -0.068  -9.470   8.712  0.00  0.00           H  
HETATM 3303  OW  SOL C 157      -3.741  -9.308  11.659  0.00  0.00           O  
HETATM 3304 HW1  SOL C 157      -3.900  -8.316  11.721  0.00  0.00           H  
HETATM 3305 HW2  SOL C 157      -4.456  -9.796  12.156  0.00  0.00           H  
HETATM 3306  OW  SOL C 158       7.033  -9.846  -6.089  0.00  0.00           O  
HETATM 3307 HW1  SOL C 158       7.373 -10.177  -5.253  0.00  0.00           H  
HETATM 3308 HW2  SOL C 158       7.640  -9.517  -6.767  0.00  0.00           H  
HETATM 3309  OW  SOL C 159       0.471  -5.655 -13.517  0.00  0.00           O  
HETATM 3310 HW1  SOL C 159      -0.478  -5.759 -13.808  0.00  0.00           H  
HETATM 3311 HW2  SOL C 159       0.803  -4.744 -13.767  0.00  0.00           H  
HETATM 3312  OW  SOL C 160      25.027   6.600   0.027  0.00  0.00           O  
HETATM 3313 HW1  SOL C 160      25.479   7.368  -0.429  0.00  0.00           H  
HETATM 3314 HW2  SOL C 160      24.223   6.929   0.519  0.00  0.00           H  
HETATM 3315  OW  SOL C 161      -7.017 -13.238   5.195  0.00  0.00           O  
HETATM 3316 HW1  SOL C 161      -7.321 -12.286   5.270  0.00  0.00           H  
HETATM 3317 HW2  SOL C 161      -7.605 -13.815   5.757  0.00  0.00           H  
HETATM 3318  OW  SOL C 162      20.231   2.028  -3.345  0.00  0.00           O  
HETATM 3319 HW1  SOL C 162      20.527   2.832  -2.841  0.00  0.00           H  
HETATM 3320 HW2  SOL C 162      19.991   1.240  -2.844  0.00  0.00           H  
HETATM 3321  OW  SOL C 163      18.768 -17.531   1.615  0.00  0.00           O  
HETATM 3322 HW1  SOL C 163      18.668 -17.604   2.607  0.00  0.00           H  
HETATM 3323 HW2  SOL C 163      19.387 -18.242   1.289  0.00  0.00           H  
HETATM 3324  OW  SOL C 164      20.383  -1.073 -13.459  0.00  0.00           O  
HETATM 3325 HW1  SOL C 164      21.335  -1.275 -13.712  0.00  0.00           H  
HETATM 3326 HW2  SOL C 164      20.287  -1.091 -12.467  0.00  0.00           H  
HETATM 3327  OW  SOL C 165      26.124   2.122   3.553  0.00  0.00           O  
HETATM 3328 HW1  SOL C 165      25.669   1.569   4.257  0.00  0.00           H  
HETATM 3329 HW2  SOL C 165      26.922   2.558   3.941  0.00  0.00           H  
HETATM 3330  OW  SOL C 166      12.228  -7.312  -3.066  0.00  0.00           O  
HETATM 3331 HW1  SOL C 166      12.948  -7.195  -3.700  0.00  0.00           H  
HETATM 3332 HW2  SOL C 166      11.689  -6.549  -2.819  0.00  0.00           H  
HETATM 3333  OW  SOL C 167       3.693 -22.167   0.497  0.00  0.00           O  
HETATM 3334 HW1  SOL C 167       3.147 -22.293  -0.344  0.00  0.00           H  
HETATM 3335 HW2  SOL C 167       4.231 -22.988   0.664  0.00  0.00           H  
HETATM 3336  OW  SOL C 168      22.132   0.306   1.926  0.00  0.00           O  
HETATM 3337 HW1  SOL C 168      21.522   0.160   1.196  0.00  0.00           H  
HETATM 3338 HW2  SOL C 168      22.904   0.901   1.732  0.00  0.00           H  
HETATM 3339  OW  SOL C 169      14.089  -6.984  13.452  0.00  0.00           O  
HETATM 3340 HW1  SOL C 169      14.677  -7.653  12.991  0.00  0.00           H  
HETATM 3341 HW2  SOL C 169      13.287  -6.808  12.889  0.00  0.00           H  
HETATM 3342  OW  SOL C 170       0.305 -16.945  -9.460  0.00  0.00           O  
HETATM 3343 HW1  SOL C 170      -0.093 -17.091  -8.557  0.00  0.00           H  
HETATM 3344 HW2  SOL C 170      -0.025 -16.088  -9.844  0.00  0.00           H  
HETATM 3345  OW  SOL C 171      18.501   4.965  10.193  0.00  0.00           O  
HETATM 3346 HW1  SOL C 171      18.058   5.669  10.757  0.00  0.00           H  
HETATM 3347 HW2  SOL C 171      18.019   4.889   9.320  0.00  0.00           H  
HETATM 3348  OW  SOL C 172      25.684 -10.290  -3.820  0.00  0.00           O  
HETATM 3349 HW1  SOL C 172      25.068  -9.865  -4.472  0.00  0.00           H  
HETATM 3350 HW2  SOL C 172      25.151 -10.816  -3.149  0.00  0.00           H  
HETATM 3351  OW  SOL C 173      15.558  -0.498  -6.504  0.00  0.00           O  
HETATM 3352 HW1  SOL C 173      16.437  -0.175  -6.261  0.00  0.00           H  
HETATM 3353 HW2  SOL C 173      15.267  -0.365  -7.414  0.00  0.00           H  
HETATM 3354  OW  SOL C 174       8.200 -19.933  -4.977  0.00  0.00           O  
HETATM 3355 HW1  SOL C 174       8.076 -19.746  -3.999  0.00  0.00           H  
HETATM 3356 HW2  SOL C 174       7.319 -19.885  -5.443  0.00  0.00           H  
HETATM 3357  OW  SOL C 175      29.457   8.248   0.883  0.00  0.00           O  
HETATM 3358 HW1  SOL C 175      30.063   7.949   1.618  0.00  0.00           H  
HETATM 3359 HW2  SOL C 175      29.064   9.130   1.112  0.00  0.00           H  
HETATM 3360  OW  SOL C 176       3.993 -18.693 -10.347  0.00  0.00           O  
HETATM 3361 HW1  SOL C 176       4.802 -18.455  -9.812  0.00  0.00           H  
HETATM 3362 HW2  SOL C 176       4.039 -19.654 -10.615  0.00  0.00           H  
HETATM 3363  OW  SOL C 177      21.248   4.520   7.640  0.00  0.00           O  
HETATM 3364 HW1  SOL C 177      20.741   5.273   8.052  0.00  0.00           H  
HETATM 3365 HW2  SOL C 177      21.187   4.576   6.648  0.00  0.00           H  
HETATM 3366  OW  SOL C 178      14.432 -17.433  -3.561  0.00  0.00           O  
HETATM 3367 HW1  SOL C 178      14.423 -16.541  -3.126  0.00  0.00           H  
HETATM 3368 HW2  SOL C 178      15.213 -17.498  -4.183  0.00  0.00           H  
HETATM 3369  OW  SOL C 179       8.897 -10.118   9.723  0.00  0.00           O  
HETATM 3370 HW1  SOL C 179       8.875 -10.575   8.872  0.00  0.00           H  
HETATM 3371 HW2  SOL C 179       9.572  -9.448   9.895  0.00  0.00           H  
HETATM 3372  OW  SOL C 180      13.614 -10.081 -11.032  0.00  0.00           O  
HETATM 3373 HW1  SOL C 180      14.175  -9.306 -11.343  0.00  0.00           H  
HETATM 3374 HW2  SOL C 180      13.472 -10.004 -10.045  0.00  0.00           H  
HETATM 3375  OW  SOL C 181      16.083   3.237 -15.716  0.00  0.00           O  
HETATM 3376 HW1  SOL C 181      15.400   2.507 -15.639  0.00  0.00           H  
HETATM 3377 HW2  SOL C 181      16.364   3.516 -14.799  0.00  0.00           H  
HETATM 3378  OW  SOL C 182      21.606 -12.583  -0.635  0.00  0.00           O  
HETATM 3379 HW1  SOL C 182      20.683 -12.878  -0.398  0.00  0.00           H  
HETATM 3380 HW2  SOL C 182      22.251 -13.305  -0.404  0.00  0.00           H  
HETATM 3381  OW  SOL C 183      17.628 -18.315  -3.033  0.00  0.00           O  
HETATM 3382 HW1  SOL C 183      17.633 -17.366  -3.350  0.00  0.00           H  
HETATM 3383 HW2  SOL C 183      17.404 -18.339  -2.066  0.00  0.00           H  
HETATM 3384  OW  SOL C 184      21.563   7.012  -2.218  0.00  0.00           O  
HETATM 3385 HW1  SOL C 184      22.466   7.401  -2.396  0.00  0.00           H  
HETATM 3386 HW2  SOL C 184      21.017   7.661  -1.689  0.00  0.00           H  
HETATM 3387  OW  SOL C 185      10.147  -3.321  12.442  0.00  0.00           O  
HETATM 3388 HW1  SOL C 185       9.963  -4.148  11.983  0.00  0.00           H  
HETATM 3389 HW2  SOL C 185       9.353  -2.749  12.445  0.00  0.00           H  
HETATM 3390  OW  SOL C 186      23.544   9.177  11.323  0.00  0.00           O  
HETATM 3391 HW1  SOL C 186      23.554   9.122  12.326  0.00  0.00           H  
HETATM 3392 HW2  SOL C 186      24.342   9.680  11.005  0.00  0.00           H  
HETATM 3393  OW  SOL C 187       5.294   5.314  -7.174  0.00  0.00           O  
HETATM 3394 HW1  SOL C 187       4.491   5.687  -6.708  0.00  0.00           H  
HETATM 3395 HW2  SOL C 187       5.684   6.014  -7.777  0.00  0.00           H  
HETATM 3396  OW  SOL C 188      28.485  -4.406 -10.892  0.00  0.00           O  
HETATM 3397 HW1  SOL C 188      28.778  -3.895 -10.085  0.00  0.00           H  
HETATM 3398 HW2  SOL C 188      27.492  -4.309 -11.006  0.00  0.00           H  
HETATM 3399  OW  SOL C 189       1.221  -7.692 -12.110  0.00  0.00           O  
HETATM 3400 HW1  SOL C 189       1.101  -6.912 -12.715  0.00  0.00           H  
HETATM 3401 HW2  SOL C 189       0.792  -7.487 -11.218  0.00  0.00           H  
HETATM 3402  OW  SOL C 190      13.050  -2.482 -13.631  0.00  0.00           O  
HETATM 3403 HW1  SOL C 190      12.676  -2.433 -12.703  0.00  0.00           H  
HETATM 3404 HW2  SOL C 190      12.379  -2.916 -14.232  0.00  0.00           H  
HETATM 3405  OW  SOL C 191       8.931 -17.936   2.857  0.00  0.00           O  
HETATM 3406 HW1  SOL C 191       9.402 -17.137   3.140  0.00  0.00           H  
HETATM 3407 HW2  SOL C 191       8.900 -18.091   1.900  0.00  0.00           H  
HETATM 3408  OW  SOL C 192      11.917  16.366  -9.837  0.00  0.00           O  
HETATM 3409 HW1  SOL C 192      12.334  15.957  -9.021  0.00  0.00           H  
HETATM 3410 HW2  SOL C 192      10.919  16.309  -9.764  0.00  0.00           H  
HETATM 3411  OW  SOL C 193      10.571  -7.095 -10.224  0.00  0.00           O  
HETATM 3412 HW1  SOL C 193      10.888  -7.838 -10.818  0.00  0.00           H  
HETATM 3413 HW2  SOL C 193      11.162  -6.846  -9.503  0.00  0.00           H  
HETATM 3414  OW  SOL C 194       8.045 -22.478   0.075  0.00  0.00           O  
HETATM 3415 HW1  SOL C 194       8.868 -22.444  -0.495  0.00  0.00           H  
HETATM 3416 HW2  SOL C 194       7.261 -22.136  -0.441  0.00  0.00           H  
HETATM 3417  OW  SOL C 195      22.317  11.182  -2.890  0.00  0.00           O  
HETATM 3418 HW1  SOL C 195      21.513  10.636  -2.623  0.00  0.00           H  
HETATM 3419 HW2  SOL C 195      22.684  10.825  -3.749  0.00  0.00           H  
HETATM 3420  OW  SOL C 196      19.617 -12.977  -4.552  0.00  0.00           O  
HETATM 3421 HW1  SOL C 196      20.285 -12.401  -4.076  0.00  0.00           H  
HETATM 3422 HW2  SOL C 196      19.881 -13.936  -4.468  0.00  0.00           H  
HETATM 3423  OW  SOL C 197      14.915 -19.174  11.421  0.00  0.00           O  
HETATM 3424 HW1  SOL C 197      14.630 -19.072  12.372  0.00  0.00           H  
HETATM 3425 HW2  SOL C 197      14.446 -18.501  10.850  0.00  0.00           H  
HETATM 3426  OW  SOL C 198      22.691  13.455  -8.620  0.00  0.00           O  
HETATM 3427 HW1  SOL C 198      22.247  14.326  -8.818  0.00  0.00           H  
HETATM 3428 HW2  SOL C 198      22.349  12.750  -9.247  0.00  0.00           H  
HETATM 3429  OW  SOL C 199      25.090   4.899  -3.571  0.00  0.00           O  
HETATM 3430 HW1  SOL C 199      25.227   5.885  -3.558  0.00  0.00           H  
HETATM 3431 HW2  SOL C 199      25.709   4.482  -4.230  0.00  0.00           H  
HETATM 3432  OW  SOL C 200      29.503   1.030   2.070  0.00  0.00           O  
HETATM 3433 HW1  SOL C 200      28.977   1.730   1.585  0.00  0.00           H  
HETATM 3434 HW2  SOL C 200      29.269   0.132   1.724  0.00  0.00           H  
HETATM 3435  OW  SOL C 201       5.826 -10.514  -8.287  0.00  0.00           O  
HETATM 3436 HW1  SOL C 201       5.473 -10.777  -7.429  0.00  0.00           H  
HETATM 3437 HW2  SOL C 201       5.226 -10.487  -9.047  0.00  0.00           H  
HETATM 3438  OW  SOL C 202      18.401   0.930  14.829  0.00  0.00           O  
HETATM 3439 HW1  SOL C 202      19.171   1.351  14.348  0.00  0.00           H  
HETATM 3440 HW2  SOL C 202      17.990   0.226  14.254  0.00  0.00           H  
HETATM 3441  OW  SOL C 203      21.146  -6.027   3.273  0.00  0.00           O  
HETATM 3442 HW1  SOL C 203      20.794  -5.514   2.536  0.00  0.00           H  
HETATM 3443 HW2  SOL C 203      21.762  -6.790   3.077  0.00  0.00           H  
HETATM 3444  OW  SOL C 204      16.549  13.621  -0.199  0.00  0.00           O  
HETATM 3445 HW1  SOL C 204      15.890  13.334  -0.891  0.00  0.00           H  
HETATM 3446 HW2  SOL C 204      16.146  14.368   0.342  0.00  0.00           H  
HETATM 3447  OW  SOL C 205      21.442  -8.951  -3.218  0.00  0.00           O  
HETATM 3448 HW1  SOL C 205      22.097  -8.808  -2.476  0.00  0.00           H  
HETATM 3449 HW2  SOL C 205      20.721  -8.307  -3.308  0.00  0.00           H  
HETATM 3450  OW  SOL C 206      23.302  -1.064  -7.336  0.00  0.00           O  
HETATM 3451 HW1  SOL C 206      23.295  -0.429  -6.551  0.00  0.00           H  
HETATM 3452 HW2  SOL C 206      23.017  -1.968  -7.028  0.00  0.00           H  
HETATM 3453  OW  SOL C 207       4.431   1.605 -11.485  0.00  0.00           O  
HETATM 3454 HW1  SOL C 207       3.840   1.859 -12.259  0.00  0.00           H  
HETATM 3455 HW2  SOL C 207       4.365   2.310 -10.770  0.00  0.00           H  
HETATM 3456  OW  SOL C 208       9.732   5.494  -9.487  0.00  0.00           O  
HETATM 3457 HW1  SOL C 208       9.083   5.251  -8.760  0.00  0.00           H  
HETATM 3458 HW2  SOL C 208       9.543   6.422  -9.797  0.00  0.00           H  
HETATM 3459  OW  SOL C 209       2.395 -20.974   2.760  0.00  0.00           O  
HETATM 3460 HW1  SOL C 209       2.834 -21.600   2.119  0.00  0.00           H  
HETATM 3461 HW2  SOL C 209       3.071 -20.664   3.440  0.00  0.00           H  
HETATM 3462  OW  SOL C 210       4.412   7.252  12.668  0.00  0.00           O  
HETATM 3463 HW1  SOL C 210       5.254   6.764  12.891  0.00  0.00           H  
HETATM 3464 HW2  SOL C 210       3.636   6.643  12.739  0.00  0.00           H  
HETATM 3465  OW  SOL C 211       9.526 -16.772  -0.315  0.00  0.00           O  
HETATM 3466 HW1  SOL C 211       8.620 -16.446  -0.245  0.00  0.00           H  
HETATM 3467 HW2  SOL C 211      10.196 -16.248   0.138  0.00  0.00           H  
HETATM 3468  OW  SOL C 212      28.030   6.220  -4.682  0.00  0.00           O  
HETATM 3469 HW1  SOL C 212      28.615   6.817  -5.237  0.00  0.00           H  
HETATM 3470 HW2  SOL C 212      27.374   6.776  -4.172  0.00  0.00           H  
HETATM 3471  OW  SOL C 213      13.907   0.578  16.317  0.00  0.00           O  
HETATM 3472 HW1  SOL C 213      14.732   1.133  16.398  0.00  0.00           H  
HETATM 3473 HW2  SOL C 213      13.295   0.991  15.638  0.00  0.00           H  
HETATM 3474  OW  SOL C 214      16.931   6.888   3.662  0.00  0.00           O  
HETATM 3475 HW1  SOL C 214      16.591   7.008   2.721  0.00  0.00           H  
HETATM 3476 HW2  SOL C 214      16.151   6.916   4.291  0.00  0.00           H  
HETATM 3477  OW  SOL C 215      17.155  -4.892   2.623  0.00  0.00           O  
HETATM 3478 HW1  SOL C 215      17.005  -3.947   2.719  0.00  0.00           H  
HETATM 3479 HW2  SOL C 215      17.968  -5.236   2.237  0.00  0.00           H  
HETATM 3480  OW  SOL C 216       2.750   2.236 -13.665  0.00  0.00           O  
HETATM 3481 HW1  SOL C 216       2.298   2.526 -12.826  0.00  0.00           H  
HETATM 3482 HW2  SOL C 216       2.185   2.477 -14.455  0.00  0.00           H  
HETATM 3483  OW  SOL C 217      15.856  11.120 -12.227  0.00  0.00           O  
HETATM 3484 HW1  SOL C 217      15.530  11.037 -11.286  0.00  0.00           H  
HETATM 3485 HW2  SOL C 217      15.293  10.547 -12.817  0.00  0.00           H  
HETATM 3486  OW  SOL C 218      18.354 -16.295  11.370  0.00  0.00           O  
HETATM 3487 HW1  SOL C 218      18.694 -17.238  11.439  0.00  0.00           H  
HETATM 3488 HW2  SOL C 218      17.388 -16.259  11.631  0.00  0.00           H  
HETATM 3489  OW  SOL C 219      25.547  -6.437   0.019  0.00  0.00           O  
HETATM 3490 HW1  SOL C 219      26.295  -6.678   0.642  0.00  0.00           H  
HETATM 3491 HW2  SOL C 219      25.588  -7.015  -0.796  0.00  0.00           H  
HETATM 3492  OW  SOL C 220      25.788 -10.900  -0.471  0.00  0.00           O  
HETATM 3493 HW1  SOL C 220      26.718 -10.522  -0.534  0.00  0.00           H  
HETATM 3494 HW2  SOL C 220      25.817 -11.887  -0.610  0.00  0.00           H  
HETATM 3495  OW  SOL C 221      18.344  10.186  11.402  0.00  0.00           O  
HETATM 3496 HW1  SOL C 221      18.300  11.126  11.747  0.00  0.00           H  
HETATM 3497 HW2  SOL C 221      17.754   9.604  11.950  0.00  0.00           H  
HETATM 3498  OW  SOL C 222      20.734   8.224  -6.841  0.00  0.00           O  
HETATM 3499 HW1  SOL C 222      19.883   8.208  -7.364  0.00  0.00           H  
HETATM 3500 HW2  SOL C 222      21.200   9.095  -6.985  0.00  0.00           H  
HETATM 3501  OW  SOL C 223      22.852  -8.651   8.673  0.00  0.00           O  
HETATM 3502 HW1  SOL C 223      23.837  -8.838   8.631  0.00  0.00           H  
HETATM 3503 HW2  SOL C 223      22.703  -7.672   8.783  0.00  0.00           H  
HETATM 3504  OW  SOL C 224      22.951   3.517   9.563  0.00  0.00           O  
HETATM 3505 HW1  SOL C 224      22.743   4.159  10.291  0.00  0.00           H  
HETATM 3506 HW2  SOL C 224      22.356   3.687   8.776  0.00  0.00           H  
HETATM 3507  OW  SOL C 225      16.735   0.360 -13.259  0.00  0.00           O  
HETATM 3508 HW1  SOL C 225      17.037   0.509 -14.206  0.00  0.00           H  
HETATM 3509 HW2  SOL C 225      16.053   1.057 -13.016  0.00  0.00           H  
HETATM 3510  OW  SOL C 226      13.618  -8.097   1.762  0.00  0.00           O  
HETATM 3511 HW1  SOL C 226      13.569  -7.259   2.239  0.00  0.00           H  
HETATM 3512 HW2  SOL C 226      14.475  -8.381   1.418  0.00  0.00           H  
HETATM 3513  OW  SOL C 227      13.405 -14.670   3.301  0.00  0.00           O  
HETATM 3514 HW1  SOL C 227      12.637 -15.059   2.858  0.00  0.00           H  
HETATM 3515 HW2  SOL C 227      13.682 -13.774   3.068  0.00  0.00           H  
HETATM 3516  OW  SOL C 228      13.290  -3.276  15.404  0.00  0.00           O  
HETATM 3517 HW1  SOL C 228      13.626  -3.261  16.346  0.00  0.00           H  
HETATM 3518 HW2  SOL C 228      12.798  -2.424  15.208  0.00  0.00           H  
HETATM 3519  OW  SOL C 229      11.421 -17.709   1.466  0.00  0.00           O  
HETATM 3520 HW1  SOL C 229      12.315 -17.386   1.153  0.00  0.00           H  
HETATM 3521 HW2  SOL C 229      11.548 -18.362   2.220  0.00  0.00           H  
HETATM 3522  OW  SOL C 230       0.269 -12.589  13.439  0.00  0.00           O  
HETATM 3523 HW1  SOL C 230       0.847 -12.725  12.621  0.00  0.00           H  
HETATM 3524 HW2  SOL C 230       0.717 -11.949  14.064  0.00  0.00           H  
HETATM 3525  OW  SOL C 231      19.424  13.160  -9.841  0.00  0.00           O  
HETATM 3526 HW1  SOL C 231      18.618  13.428 -10.377  0.00  0.00           H  
HETATM 3527 HW2  SOL C 231      19.940  13.978  -9.595  0.00  0.00           H  
HETATM 3528  OW  SOL C 232      13.643 -15.610  -1.517  0.00  0.00           O  
HETATM 3529 HW1  SOL C 232      13.277 -14.792  -1.153  0.00  0.00           H  
HETATM 3530 HW2  SOL C 232      13.581 -16.429  -0.954  0.00  0.00           H  
HETATM 3531  OW  SOL C 233      -3.087 -11.295   3.084  0.00  0.00           O  
HETATM 3532 HW1  SOL C 233      -2.479 -11.563   3.783  0.00  0.00           H  
HETATM 3533 HW2  SOL C 233      -3.084 -10.370   2.806  0.00  0.00           H  
HETATM 3534  OW  SOL C 234       7.313  -6.717   5.546  0.00  0.00           O  
HETATM 3535 HW1  SOL C 234       7.165  -5.763   5.498  0.00  0.00           H  
HETATM 3536 HW2  SOL C 234       8.001  -7.104   4.991  0.00  0.00           H  
HETATM 3537  OW  SOL C 235      25.435   8.373   2.576  0.00  0.00           O  
HETATM 3538 HW1  SOL C 235      25.315   7.736   3.340  0.00  0.00           H  
HETATM 3539 HW2  SOL C 235      24.585   8.407   2.041  0.00  0.00           H  
HETATM 3540  OW  SOL C 236      23.932  12.898  -1.577  0.00  0.00           O  
HETATM 3541 HW1  SOL C 236      23.411  12.231  -2.107  0.00  0.00           H  
HETATM 3542 HW2  SOL C 236      24.849  12.989  -1.972  0.00  0.00           H  
HETATM 3543  OW  SOL C 237       6.198  -1.386  -4.830  0.00  0.00           O  
HETATM 3544 HW1  SOL C 237       6.055  -0.663  -4.217  0.00  0.00           H  
HETATM 3545 HW2  SOL C 237       6.437  -1.180  -5.744  0.00  0.00           H  
HETATM 3546  OW  SOL C 238      16.122 -14.450   6.571  0.00  0.00           O  
HETATM 3547 HW1  SOL C 238      16.868 -14.126   5.986  0.00  0.00           H  
HETATM 3548 HW2  SOL C 238      16.498 -14.730   7.459  0.00  0.00           H  
HETATM 3549  OW  SOL C 239       4.739  -7.484   6.373  0.00  0.00           O  
HETATM 3550 HW1  SOL C 239       5.075  -6.583   6.473  0.00  0.00           H  
HETATM 3551 HW2  SOL C 239       4.516  -7.946   7.189  0.00  0.00           H  
HETATM 3552  OW  SOL C 240      -2.158  -5.207  -8.189  0.00  0.00           O  
HETATM 3553 HW1  SOL C 240      -2.032  -5.938  -8.859  0.00  0.00           H  
HETATM 3554 HW2  SOL C 240      -2.122  -5.598  -7.267  0.00  0.00           H  
HETATM 3555  OW  SOL C 241       2.258 -14.751  15.256  0.00  0.00           O  
HETATM 3556 HW1  SOL C 241       1.341 -14.628  14.853  0.00  0.00           H  
HETATM 3557 HW2  SOL C 241       2.605 -15.647  15.011  0.00  0.00           H  
HETATM 3558  OW  SOL C 242      12.043 -16.425  12.321  0.00  0.00           O  
HETATM 3559 HW1  SOL C 242      11.917 -15.534  11.891  0.00  0.00           H  
HETATM 3560 HW2  SOL C 242      11.648 -16.408  13.236  0.00  0.00           H  
HETATM 3561  OW  SOL C 243       8.143  -2.884 -13.737  0.00  0.00           O  
HETATM 3562 HW1  SOL C 243       7.431  -3.562 -13.576  0.00  0.00           H  
HETATM 3563 HW2  SOL C 243       7.891  -2.307 -14.514  0.00  0.00           H  
HETATM 3564  OW  SOL C 244      25.342  -0.014   7.644  0.00  0.00           O  
HETATM 3565 HW1  SOL C 244      25.343  -0.478   8.525  0.00  0.00           H  
HETATM 3566 HW2  SOL C 244      25.293   0.974   7.794  0.00  0.00           H  
HETATM 3567  OW  SOL C 245      -2.770  -2.210 -12.009  0.00  0.00           O  
HETATM 3568 HW1  SOL C 245      -2.177  -1.768 -12.680  0.00  0.00           H  
HETATM 3569 HW2  SOL C 245      -2.233  -2.412 -11.183  0.00  0.00           H  
HETATM 3570  OW  SOL C 246       0.696  -4.748 -10.805  0.00  0.00           O  
HETATM 3571 HW1  SOL C 246       0.419  -5.050 -11.721  0.00  0.00           H  
HETATM 3572 HW2  SOL C 246       0.171  -3.935 -10.554  0.00  0.00           H  
HETATM 3573  OW  SOL C 247      19.990   3.525  12.106  0.00  0.00           O  
HETATM 3574 HW1  SOL C 247      19.577   4.041  11.355  0.00  0.00           H  
HETATM 3575 HW2  SOL C 247      19.842   2.542  11.954  0.00  0.00           H  
HETATM 3576  OW  SOL C 248      10.136 -10.682   3.376  0.00  0.00           O  
HETATM 3577 HW1  SOL C 248       9.938 -10.662   2.432  0.00  0.00           H  
HETATM 3578 HW2  SOL C 248       9.494 -10.331   4.008  0.00  0.00           H  
HETATM 3579  OW  SOL C 249      17.747 -13.558   4.596  0.00  0.00           O  
HETATM 3580 HW1  SOL C 249      18.197 -12.723   4.276  0.00  0.00           H  
HETATM 3581 HW2  SOL C 249      18.434 -14.170   4.992  0.00  0.00           H  
HETATM 3582  OW  SOL C 250      15.088 -12.895  -5.435  0.00  0.00           O  
HETATM 3583 HW1  SOL C 250      15.776 -13.623  -5.389  0.00  0.00           H  
HETATM 3584 HW2  SOL C 250      15.129 -12.458  -6.337  0.00  0.00           H  
HETATM 3585  OW  SOL C 251      11.121 -15.636  -2.914  0.00  0.00           O  
HETATM 3586 HW1  SOL C 251      12.036 -15.484  -2.551  0.00  0.00           H  
HETATM 3587 HW2  SOL C 251      11.021 -16.595  -3.186  0.00  0.00           H  
HETATM 3588  OW  SOL C 252       7.306 -16.988  -6.733  0.00  0.00           O  
HETATM 3589 HW1  SOL C 252       6.481 -17.166  -6.198  0.00  0.00           H  
HETATM 3590 HW2  SOL C 252       8.111 -17.252  -6.206  0.00  0.00           H  
HETATM 3591  OW  SOL C 253      -2.952 -13.935  -2.336  0.00  0.00           O  
HETATM 3592 HW1  SOL C 253      -3.680 -13.387  -1.916  0.00  0.00           H  
HETATM 3593 HW2  SOL C 253      -3.285 -14.866  -2.503  0.00  0.00           H  
HETATM 3594  OW  SOL C 254      28.722  -6.958   5.731  0.00  0.00           O  
HETATM 3595 HW1  SOL C 254      28.015  -6.409   6.162  0.00  0.00           H  
HETATM 3596 HW2  SOL C 254      28.754  -6.755   4.746  0.00  0.00           H  
HETATM 3597  OW  SOL C 255      29.492   7.432  -1.645  0.00  0.00           O  
HETATM 3598 HW1  SOL C 255      29.817   6.491  -1.629  0.00  0.00           H  
HETATM 3599 HW2  SOL C 255      29.510   7.813  -0.725  0.00  0.00           H  
HETATM 3600  OW  SOL C 256      27.844   5.476   4.246  0.00  0.00           O  
HETATM 3601 HW1  SOL C 256      27.406   5.780   3.398  0.00  0.00           H  
HETATM 3602 HW2  SOL C 256      28.081   6.277   4.801  0.00  0.00           H  
HETATM 3603  OW  SOL C 257      -2.698   4.520  -8.375  0.00  0.00           O  
HETATM 3604 HW1  SOL C 257      -2.619   3.529  -8.406  0.00  0.00           H  
HETATM 3605 HW2  SOL C 257      -2.839   4.867  -9.305  0.00  0.00           H  
HETATM 3606  OW  SOL C 258      10.948 -15.757 -11.683  0.00  0.00           O  
HETATM 3607 HW1  SOL C 258      10.598 -16.517 -12.224  0.00  0.00           H  
HETATM 3608 HW2  SOL C 258      10.368 -15.627 -10.878  0.00  0.00           H  
HETATM 3609  OW  SOL C 259      16.202  16.438  -9.608  0.00  0.00           O  
HETATM 3610 HW1  SOL C 259      15.603  15.798  -9.104  0.00  0.00           H  
HETATM 3611 HW2  SOL C 259      15.841  17.366  -9.512  0.00  0.00           H  
HETATM 3612  OW  SOL C 260      18.163   1.080  -4.867  0.00  0.00           O  
HETATM 3613 HW1  SOL C 260      17.623   1.083  -4.066  0.00  0.00           H  
HETATM 3614 HW2  SOL C 260      18.850   0.401  -4.911  0.00  0.00           H  
HETATM 3615  OW  SOL C 261      23.487   0.809 -14.223  0.00  0.00           O  
HETATM 3616 HW1  SOL C 261      23.298  -0.140 -14.481  0.00  0.00           H  
HETATM 3617 HW2  SOL C 261      23.796   0.841 -13.275  0.00  0.00           H  
HETATM 3618  OW  SOL C 262      27.159  -5.984  -3.697  0.00  0.00           O  
HETATM 3619 HW1  SOL C 262      26.779  -5.092  -3.939  0.00  0.00           H  
HETATM 3620 HW2  SOL C 262      28.095  -5.868  -3.347  0.00  0.00           H  
HETATM 3621  OW  SOL C 263       7.681  -4.936   7.859  0.00  0.00           O  
HETATM 3622 HW1  SOL C 263       8.003  -4.044   7.671  0.00  0.00           H  
HETATM 3623 HW2  SOL C 263       7.349  -5.188   8.731  0.00  0.00           H  
HETATM 3624  OW  SOL C 264      14.769   7.301   5.136  0.00  0.00           O  
HETATM 3625 HW1  SOL C 264      14.333   8.201   5.057  0.00  0.00           H  
HETATM 3626 HW2  SOL C 264      14.218   6.620   4.665  0.00  0.00           H  
HETATM 3627  OW  SOL C 265      -3.493  -5.030   6.154  0.00  0.00           O  
HETATM 3628 HW1  SOL C 265      -2.734  -4.809   6.768  0.00  0.00           H  
HETATM 3629 HW2  SOL C 265      -4.342  -5.108   6.685  0.00  0.00           H  
HETATM 3630  OW  SOL C 266      19.852  10.913   2.282  0.00  0.00           O  
HETATM 3631 HW1  SOL C 266      20.691  10.882   2.817  0.00  0.00           H  
HETATM 3632 HW2  SOL C 266      19.061  10.985   2.896  0.00  0.00           H  
HETATM 3633  OW  SOL C 267       1.298  -0.378 -10.861  0.00  0.00           O  
HETATM 3634 HW1  SOL C 267       1.106   0.493 -10.428  0.00  0.00           H  
HETATM 3635 HW2  SOL C 267       2.240  -0.641 -10.686  0.00  0.00           H  
HETATM 3636  OW  SOL C 268      25.409  12.991   3.975  0.00  0.00           O  
HETATM 3637 HW1  SOL C 268      24.469  13.324   3.958  0.00  0.00           H  
HETATM 3638 HW2  SOL C 268      25.411  12.018   4.207  0.00  0.00           H  
HETATM 3639  OW  SOL C 269      -5.363  -7.348  -9.809  0.00  0.00           O  
HETATM 3640 HW1  SOL C 269      -5.977  -7.251 -10.593  0.00  0.00           H  
HETATM 3641 HW2  SOL C 269      -4.806  -8.161  -9.919  0.00  0.00           H  
HETATM 3642  OW  SOL C 270       3.046 -17.175  14.372  0.00  0.00           O  
HETATM 3643 HW1  SOL C 270       2.632 -17.880  14.951  0.00  0.00           H  
HETATM 3644 HW2  SOL C 270       3.159 -17.527  13.446  0.00  0.00           H  
HETATM 3645  OW  SOL C 271      -0.525 -15.315  10.054  0.00  0.00           O  
HETATM 3646 HW1  SOL C 271       0.136 -14.651  10.403  0.00  0.00           H  
HETATM 3647 HW2  SOL C 271      -1.434 -15.112  10.439  0.00  0.00           H  
HETATM 3648  OW  SOL C 272      29.171  -6.919   2.996  0.00  0.00           O  
HETATM 3649 HW1  SOL C 272      29.882  -7.597   3.149  0.00  0.00           H  
HETATM 3650 HW2  SOL C 272      28.515  -7.274   2.330  0.00  0.00           H  
HETATM 3651  OW  SOL C 273       6.062 -14.444   4.792  0.00  0.00           O  
HETATM 3652 HW1  SOL C 273       5.346 -15.088   4.707  0.00  0.00           H  
HETATM 3653 HW2  SOL C 273       6.026 -13.657   4.237  0.00  0.00           H  
HETATM 3654  OW  SOL C 274       4.449 -18.274  -5.961  0.00  0.00           O  
HETATM 3655 HW1  SOL C 274       3.822 -17.881  -6.637  0.00  0.00           H  
HETATM 3656 HW2  SOL C 274       4.218 -17.925  -5.049  0.00  0.00           H  
HETATM 3657  OW  SOL C 275       3.586   0.119  11.819  0.00  0.00           O  
HETATM 3658 HW1  SOL C 275       3.870  -0.695  11.314  0.00  0.00           H  
HETATM 3659 HW2  SOL C 275       3.062  -0.152  12.625  0.00  0.00           H  
HETATM 3660  OW  SOL C 276      24.047  15.312   0.015  0.00  0.00           O  
HETATM 3661 HW1  SOL C 276      23.818  14.335  -0.008  0.00  0.00           H  
HETATM 3662 HW2  SOL C 276      23.900  15.705  -0.887  0.00  0.00           H  
HETATM 3663  OW  SOL C 277       2.040  -7.927  15.374  0.00  0.00           O  
HETATM 3664 HW1  SOL C 277       1.896  -7.456  14.503  0.00  0.00           H  
HETATM 3665 HW2  SOL C 277       1.863  -7.295  16.132  0.00  0.00           H  
HETATM 3666  OW  SOL C 278      23.690   4.152   0.151  0.00  0.00           O  
HETATM 3667 HW1  SOL C 278      22.741   4.231   0.484  0.00  0.00           H  
HETATM 3668 HW2  SOL C 278      24.051   5.067  -0.022  0.00  0.00           H  
HETATM 3669  OW  SOL C 279      10.770   0.725  -9.176  0.00  0.00           O  
HETATM 3670 HW1  SOL C 279      11.628   0.215  -9.297  0.00  0.00           H  
HETATM 3671 HW2  SOL C 279       9.978   0.200  -9.387  0.00  0.00           H  
HETATM 3672  OW  SOL C 280      12.733  -4.199   4.167  0.00  0.00           O  
HETATM 3673 HW1  SOL C 280      12.794  -3.786   5.040  0.00  0.00           H  
HETATM 3674 HW2  SOL C 280      12.462  -3.629   3.438  0.00  0.00           H  
HETATM 3675  OW  SOL C 281      -1.925  -1.326  15.226  0.00  0.00           O  
HETATM 3676 HW1  SOL C 281      -2.087  -1.044  14.278  0.00  0.00           H  
HETATM 3677 HW2  SOL C 281      -2.518  -0.793  15.826  0.00  0.00           H  
HETATM 3678  OW  SOL C 282      -1.874  -6.806 -12.916  0.00  0.00           O  
HETATM 3679 HW1  SOL C 282      -1.932  -6.989 -11.934  0.00  0.00           H  
HETATM 3680 HW2  SOL C 282      -1.716  -7.664 -13.410  0.00  0.00           H  
HETATM 3681  OW  SOL C 283      17.158   7.282 -14.576  0.00  0.00           O  
HETATM 3682 HW1  SOL C 283      16.668   7.385 -13.715  0.00  0.00           H  
HETATM 3683 HW2  SOL C 283      18.066   6.898 -14.407  0.00  0.00           H  
HETATM 3684  OW  SOL C 284       5.481  -9.925  -3.710  0.00  0.00           O  
HETATM 3685 HW1  SOL C 284       4.958 -10.228  -4.465  0.00  0.00           H  
HETATM 3686 HW2  SOL C 284       5.759  -8.997  -3.679  0.00  0.00           H  
HETATM 3687  OW  SOL C 285      23.530   3.458 -13.832  0.00  0.00           O  
HETATM 3688 HW1  SOL C 285      23.576   2.537 -14.225  0.00  0.00           H  
HETATM 3689 HW2  SOL C 285      23.171   3.408 -12.890  0.00  0.00           H  
HETATM 3690  OW  SOL C 286      18.356  19.095  -2.456  0.00  0.00           O  
HETATM 3691 HW1  SOL C 286      18.607  18.423  -1.750  0.00  0.00           H  
HETATM 3692 HW2  SOL C 286      17.370  19.041  -2.619  0.00  0.00           H  
HETATM 3693  OW  SOL C 287      27.346  -8.033   1.447  0.00  0.00           O  
HETATM 3694 HW1  SOL C 287      27.629  -8.777   0.828  0.00  0.00           H  
HETATM 3695 HW2  SOL C 287      26.858  -8.426   2.225  0.00  0.00           H  
HETATM 3696  OW  SOL C 288       6.707  -7.311 -16.033  0.00  0.00           O  
HETATM 3697 HW1  SOL C 288       6.676  -6.655 -16.783  0.00  0.00           H  
HETATM 3698 HW2  SOL C 288       7.455  -7.955 -16.178  0.00  0.00           H  
HETATM 3699  OW  SOL C 289      21.549   1.203   9.847  0.00  0.00           O  
HETATM 3700 HW1  SOL C 289      20.844   1.280   9.149  0.00  0.00           H  
HETATM 3701 HW2  SOL C 289      22.190   1.968   9.772  0.00  0.00           H  
HETATM 3702  OW  SOL C 290       9.874  -1.201 -12.435  0.00  0.00           O  
HETATM 3703 HW1  SOL C 290       9.781  -0.350 -12.956  0.00  0.00           H  
HETATM 3704 HW2  SOL C 290       9.326  -1.922 -12.868  0.00  0.00           H  
HETATM 3705  OW  SOL C 291      17.374   0.571  -8.974  0.00  0.00           O  
HETATM 3706 HW1  SOL C 291      17.266  -0.187  -9.617  0.00  0.00           H  
HETATM 3707 HW2  SOL C 291      18.231   0.458  -8.470  0.00  0.00           H  
HETATM 3708  OW  SOL C 292       0.454  -9.890  -8.237  0.00  0.00           O  
HETATM 3709 HW1  SOL C 292      -0.280  -9.347  -8.562  0.00  0.00           H  
HETATM 3710 HW2  SOL C 292       1.152  -9.404  -7.781  0.00  0.00           H  
HETATM 3711  OW  SOL C 293      20.900 -11.453  -2.989  0.00  0.00           O  
HETATM 3712 HW1  SOL C 293      20.987 -11.705  -2.032  0.00  0.00           H  
HETATM 3713 HW2  SOL C 293      21.135 -10.485  -3.111  0.00  0.00           H  
HETATM 3714  OW  SOL C 294      -5.427  -2.863   8.665  0.00  0.00           O  
HETATM 3715 HW1  SOL C 294      -4.982  -2.611   9.521  0.00  0.00           H  
HETATM 3716 HW2  SOL C 294      -6.199  -2.250   8.495  0.00  0.00           H  
HETATM 3717  OW  SOL C 295      20.332  -1.470  -5.747  0.00  0.00           O  
HETATM 3718 HW1  SOL C 295      21.126  -2.064  -5.860  0.00  0.00           H  
HETATM 3719 HW2  SOL C 295      19.903  -1.308  -6.641  0.00  0.00           H  
HETATM 3720  OW  SOL C 296      17.809  -5.277   6.323  0.00  0.00           O  
HETATM 3721 HW1  SOL C 296      17.373  -4.490   6.679  0.00  0.00           H  
HETATM 3722 HW2  SOL C 296      17.713  -5.450   5.376  0.00  0.00           H  
HETATM 3723  OW  SOL C 297       7.244  -9.838  -1.777  0.00  0.00           O  
HETATM 3724 HW1  SOL C 297       7.630  -9.716  -0.901  0.00  0.00           H  
HETATM 3725 HW2  SOL C 297       7.046 -10.724  -2.101  0.00  0.00           H  
HETATM 3726  OW  SOL C 298      20.714  -7.316  11.825  0.00  0.00           O  
HETATM 3727 HW1  SOL C 298      19.721  -7.457  11.745  0.00  0.00           H  
HETATM 3728 HW2  SOL C 298      20.925  -6.901  12.710  0.00  0.00           H  
HETATM 3729  OW  SOL C 299      23.455  16.535  -2.267  0.00  0.00           O  
HETATM 3730 HW1  SOL C 299      23.394  17.517  -2.121  0.00  0.00           H  
HETATM 3731 HW2  SOL C 299      22.547  16.180  -2.497  0.00  0.00           H  
HETATM 3732  OW  SOL C 300       8.173  -0.956  16.499  0.00  0.00           O  
HETATM 3733 HW1  SOL C 300       7.290  -0.501  16.629  0.00  0.00           H  
HETATM 3734 HW2  SOL C 300       8.458  -0.868  15.549  0.00  0.00           H  
HETATM 3735  OW  SOL C 301      21.327   4.085   4.781  0.00  0.00           O  
HETATM 3736 HW1  SOL C 301      21.783   3.208   4.654  0.00  0.00           H  
HETATM 3737 HW2  SOL C 301      21.784   4.786   4.234  0.00  0.00           H  
HETATM 3738  OW  SOL C 302       6.174 -21.238  -1.421  0.00  0.00           O  
HETATM 3739 HW1  SOL C 302       6.357 -20.314  -1.755  0.00  0.00           H  
HETATM 3740 HW2  SOL C 302       6.044 -21.846  -2.198  0.00  0.00           H  
HETATM 3741  OW  SOL C 303      20.280   0.734  12.410  0.00  0.00           O  
HETATM 3742 HW1  SOL C 303      20.760   0.592  11.545  0.00  0.00           H  
HETATM 3743 HW2  SOL C 303      20.756   0.261  13.147  0.00  0.00           H  
HETATM 3744  OW  SOL C 304      30.188   4.271  -5.073  0.00  0.00           O  
HETATM 3745 HW1  SOL C 304      29.301   4.711  -4.927  0.00  0.00           H  
HETATM 3746 HW2  SOL C 304      30.146   3.700  -5.897  0.00  0.00           H  
HETATM 3747  OW  SOL C 305      12.838 -13.635 -14.470  0.00  0.00           O  
HETATM 3748 HW1  SOL C 305      12.867 -12.685 -14.151  0.00  0.00           H  
HETATM 3749 HW2  SOL C 305      13.706 -13.861 -14.907  0.00  0.00           H  
HETATM 3750  OW  SOL C 306      14.694   7.524 -12.207  0.00  0.00           O  
HETATM 3751 HW1  SOL C 306      14.308   7.146 -13.048  0.00  0.00           H  
HETATM 3752 HW2  SOL C 306      15.565   7.069 -12.002  0.00  0.00           H  
HETATM 3753  OW  SOL C 307       1.236   1.841  -9.017  0.00  0.00           O  
HETATM 3754 HW1  SOL C 307       0.700   1.409  -8.298  0.00  0.00           H  
HETATM 3755 HW2  SOL C 307       1.558   2.731  -8.715  0.00  0.00           H  
HETATM 3756  OW  SOL C 308       7.398 -15.358   2.697  0.00  0.00           O  
HETATM 3757 HW1  SOL C 308       6.619 -15.928   2.755  0.00  0.00           H  
HETATM 3758 HW2  SOL C 308       7.927 -15.278   3.501  0.00  0.00           H  
HETATM 3759  OW  SOL C 309      -6.563 -12.160  13.342  0.00  0.00           O  
HETATM 3760 HW1  SOL C 309      -6.342 -11.422  12.718  0.00  0.00           H  
HETATM 3761 HW2  SOL C 309      -7.170 -12.821  12.888  0.00  0.00           H  
HETATM 3762  OW  SOL C 310       3.595 -13.382   4.784  0.00  0.00           O  
HETATM 3763 HW1  SOL C 310       3.715 -12.650   5.400  0.00  0.00           H  
HETATM 3764 HW2  SOL C 310       2.757 -13.485   4.316  0.00  0.00           H  
HETATM 3765  OW  SOL C 311       3.390 -14.751  -7.002  0.00  0.00           O  
HETATM 3766 HW1  SOL C 311       2.935 -15.610  -7.251  0.00  0.00           H  
HETATM 3767 HW2  SOL C 311       3.942 -14.429  -7.765  0.00  0.00           H  
HETATM 3768  OW  SOL C 312      21.478  -9.697  11.022  0.00  0.00           O  
HETATM 3769 HW1  SOL C 312      21.939  -9.385  10.188  0.00  0.00           H  
HETATM 3770 HW2  SOL C 312      21.104  -8.903  11.506  0.00  0.00           H  
HETATM 3771  OW  SOL C 313       0.266 -18.706   5.199  0.00  0.00           O  
HETATM 3772 HW1  SOL C 313       0.402 -18.172   4.372  0.00  0.00           H  
HETATM 3773 HW2  SOL C 313      -0.242 -19.538   4.980  0.00  0.00           H  
HETATM 3774  OW  SOL C 314      -1.395  -1.017  -5.002  0.00  0.00           O  
HETATM 3775 HW1  SOL C 314      -1.221  -0.919  -4.031  0.00  0.00           H  
HETATM 3776 HW2  SOL C 314      -2.337  -0.739  -5.214  0.00  0.00           H  
HETATM 3777  OW  SOL C 315      12.129  -8.883   9.478  0.00  0.00           O  
HETATM 3778 HW1  SOL C 315      11.953  -8.901  10.429  0.00  0.00           H  
HETATM 3779 HW2  SOL C 315      11.626  -9.447   8.873  0.00  0.00           H  
HETATM 3780  OW  SOL C 316      10.480  -2.451   5.639  0.00  0.00           O  
HETATM 3781 HW1  SOL C 316      10.409  -2.357   4.680  0.00  0.00           H  
HETATM 3782 HW2  SOL C 316       9.690  -2.695   6.137  0.00  0.00           H  
HETATM 3783  OW  SOL C 317      17.795  -8.397  12.775  0.00  0.00           O  
HETATM 3784 HW1  SOL C 317      16.858  -8.665  12.548  0.00  0.00           H  
HETATM 3785 HW2  SOL C 317      17.773  -7.669  13.457  0.00  0.00           H  
HETATM 3786  OW  SOL C 318       4.144  -4.387  -8.431  0.00  0.00           O  
HETATM 3787 HW1  SOL C 318       5.108  -4.447  -8.410  0.00  0.00           H  
HETATM 3788 HW2  SOL C 318       3.683  -4.817  -9.154  0.00  0.00           H  
HETATM 3789  OW  SOL C 319      14.154 -10.967  -3.838  0.00  0.00           O  
HETATM 3790 HW1  SOL C 319      13.952 -11.856  -3.519  0.00  0.00           H  
HETATM 3791 HW2  SOL C 319      15.082 -10.739  -3.967  0.00  0.00           H  
HETATM 3792  OW  SOL C 320      20.457  -5.975  14.205  0.00  0.00           O  
HETATM 3793 HW1  SOL C 320      20.511  -4.979  14.069  0.00  0.00           H  
HETATM 3794 HW2  SOL C 320      19.508  -6.230  14.392  0.00  0.00           H  
HETATM 3795  OW  SOL C 321       9.136   3.204  -5.873  0.00  0.00           O  
HETATM 3796 HW1  SOL C 321       8.312   2.881  -5.482  0.00  0.00           H  
HETATM 3797 HW2  SOL C 321       9.905   3.211  -5.289  0.00  0.00           H  
HETATM 3798  OW  SOL C 322      16.430   6.322  -8.433  0.00  0.00           O  
HETATM 3799 HW1  SOL C 322      17.172   5.839  -7.953  0.00  0.00           H  
HETATM 3800 HW2  SOL C 322      16.436   6.043  -9.398  0.00  0.00           H  
HETATM 3801  OW  SOL C 323      16.193  12.949  -6.120  0.00  0.00           O  
HETATM 3802 HW1  SOL C 323      15.222  12.933  -5.869  0.00  0.00           H  
HETATM 3803 HW2  SOL C 323      16.709  13.473  -5.432  0.00  0.00           H  
HETATM 3804  OW  SOL C 324       9.732   3.467 -16.842  0.00  0.00           O  
HETATM 3805 HW1  SOL C 324       9.345   4.079 -16.151  0.00  0.00           H  
HETATM 3806 HW2  SOL C 324       9.656   3.897 -17.749  0.00  0.00           H  
HETATM 3807  OW  SOL C 325      26.988  -4.416   2.661  0.00  0.00           O  
HETATM 3808 HW1  SOL C 325      27.810  -4.817   2.248  0.00  0.00           H  
HETATM 3809 HW2  SOL C 325      27.198  -4.095   3.582  0.00  0.00           H  
HETATM 3810  OW  SOL C 326      25.142  -6.865  10.342  0.00  0.00           O  
HETATM 3811 HW1  SOL C 326      24.220  -6.518  10.138  0.00  0.00           H  
HETATM 3812 HW2  SOL C 326      25.431  -7.482   9.626  0.00  0.00           H  
HETATM 3813  OW  SOL C 327       9.347 -13.691  -3.843  0.00  0.00           O  
HETATM 3814 HW1  SOL C 327       9.680 -14.387  -4.426  0.00  0.00           H  
HETATM 3815 HW2  SOL C 327       9.661 -13.679  -2.935  0.00  0.00           H  
HETATM 3816  OW  SOL C 328       8.124  -3.221  10.169  0.00  0.00           O  
HETATM 3817 HW1  SOL C 328       7.451  -2.871   9.571  0.00  0.00           H  
HETATM 3818 HW2  SOL C 328       8.861  -3.765   9.860  0.00  0.00           H  
HETATM 3819  OW  SOL C 329      11.670 -12.523  -1.871  0.00  0.00           O  
HETATM 3820 HW1  SOL C 329      11.548 -12.051  -2.704  0.00  0.00           H  
HETATM 3821 HW2  SOL C 329      12.224 -12.115  -1.190  0.00  0.00           H  
HETATM 3822  OW  SOL C 330      12.923 -10.057  -8.408  0.00  0.00           O  
HETATM 3823 HW1  SOL C 330      12.905  -9.111  -8.205  0.00  0.00           H  
HETATM 3824 HW2  SOL C 330      12.018 -10.478  -8.395  0.00  0.00           H  
HETATM 3825  OW  SOL C 331      21.994  -3.364   3.300  0.00  0.00           O  
HETATM 3826 HW1  SOL C 331      21.424  -2.698   2.901  0.00  0.00           H  
HETATM 3827 HW2  SOL C 331      22.814  -3.018   3.751  0.00  0.00           H  
HETATM 3828  OW  SOL C 332      18.719  14.026  -6.790  0.00  0.00           O  
HETATM 3829 HW1  SOL C 332      17.836  13.572  -6.908  0.00  0.00           H  
HETATM 3830 HW2  SOL C 332      18.729  14.871  -7.323  0.00  0.00           H  
HETATM 3831  OW  SOL C 333      24.130   2.010   1.692  0.00  0.00           O  
HETATM 3832 HW1  SOL C 333      24.937   2.190   2.258  0.00  0.00           H  
HETATM 3833 HW2  SOL C 333      23.903   2.826   1.163  0.00  0.00           H  
HETATM 3834  OW  SOL C 334      15.320  -2.408  -8.823  0.00  0.00           O  
HETATM 3835 HW1  SOL C 334      15.020  -3.260  -8.488  0.00  0.00           H  
HETATM 3836 HW2  SOL C 334      16.128  -2.251  -9.376  0.00  0.00           H  
HETATM 3837  OW  SOL C 335       1.709  -0.312   2.734  0.00  0.00           O  
HETATM 3838 HW1  SOL C 335       1.534   0.187   3.544  0.00  0.00           H  
HETATM 3839 HW2  SOL C 335       1.018  -0.370   2.059  0.00  0.00           H  
HETATM 3840  OW  SOL C 336      31.008  -4.054   1.209  0.00  0.00           O  
HETATM 3841 HW1  SOL C 336      30.164  -4.078   0.671  0.00  0.00           H  
HETATM 3842 HW2  SOL C 336      30.837  -3.635   2.096  0.00  0.00           H  
HETATM 3843  OW  SOL C 337       6.575   1.213  -9.165  0.00  0.00           O  
HETATM 3844 HW1  SOL C 337       7.153   1.674  -9.850  0.00  0.00           H  
HETATM 3845 HW2  SOL C 337       6.278   0.312  -9.370  0.00  0.00           H  
HETATM 3846  OW  SOL C 338      19.404  -3.388 -11.301  0.00  0.00           O  
HETATM 3847 HW1  SOL C 338      19.614  -3.068 -10.378  0.00  0.00           H  
HETATM 3848 HW2  SOL C 338      20.171  -3.932 -11.653  0.00  0.00           H  
HETATM 3849  OW  SOL C 339      26.572  14.444   1.752  0.00  0.00           O  
HETATM 3850 HW1  SOL C 339      26.093  14.284   2.614  0.00  0.00           H  
HETATM 3851 HW2  SOL C 339      25.936  14.303   0.990  0.00  0.00           H  
HETATM 3852  OW  SOL C 340      16.918 -13.467  -2.085  0.00  0.00           O  
HETATM 3853 HW1  SOL C 340      16.279 -13.308  -1.334  0.00  0.00           H  
HETATM 3854 HW2  SOL C 340      17.008 -12.631  -2.630  0.00  0.00           H  
HETATM 3855  OW  SOL C 341       4.387  -4.172  14.702  0.00  0.00           O  
HETATM 3856 HW1  SOL C 341       3.409  -4.292  14.856  0.00  0.00           H  
HETATM 3857 HW2  SOL C 341       4.613  -4.456  13.772  0.00  0.00           H  
HETATM 3858  OW  SOL C 342       0.866 -10.356  14.808  0.00  0.00           O  
HETATM 3859 HW1  SOL C 342       1.227  -9.457  14.565  0.00  0.00           H  
HETATM 3860 HW2  SOL C 342       0.163 -10.258  15.510  0.00  0.00           H  
HETATM 3861  OW  SOL C 343       7.131 -16.264   6.553  0.00  0.00           O  
HETATM 3862 HW1  SOL C 343       6.788 -17.066   6.135  0.00  0.00           H  
HETATM 3863 HW2  SOL C 343       6.507 -15.616   6.904  0.00  0.00           H  
HETATM 3864  OW  SOL C 344      14.550   5.496   7.120  0.00  0.00           O  
HETATM 3865 HW1  SOL C 344      13.555   5.440   7.106  0.00  0.00           H  
HETATM 3866 HW2  SOL C 344      14.853   6.198   6.472  0.00  0.00           H  
HETATM 3867  OW  SOL C 345       6.805   5.961  13.153  0.00  0.00           O  
HETATM 3868 HW1  SOL C 345       7.328   6.260  12.359  0.00  0.00           H  
HETATM 3869 HW2  SOL C 345       7.433   5.635  13.856  0.00  0.00           H  
HETATM 3870  OW  SOL C 346      25.509  -3.110 -11.032  0.00  0.00           O  
HETATM 3871 HW1  SOL C 346      25.183  -3.921 -10.537  0.00  0.00           H  
HETATM 3872 HW2  SOL C 346      25.182  -2.284 -10.577  0.00  0.00           H  
HETATM 3873  OW  SOL C 347       5.813  -4.960 -10.651  0.00  0.00           O  
HETATM 3874 HW1  SOL C 347       6.349  -5.443 -11.329  0.00  0.00           H  
HETATM 3875 HW2  SOL C 347       4.911  -4.753 -11.020  0.00  0.00           H  
HETATM 3876  OW  SOL C 348      24.750  10.479   4.455  0.00  0.00           O  
HETATM 3877 HW1  SOL C 348      24.915   9.781   3.757  0.00  0.00           H  
HETATM 3878 HW2  SOL C 348      23.764  10.607   4.560  0.00  0.00           H  
HETATM 3879  OW  SOL C 349      -0.326 -18.685   8.139  0.00  0.00           O  
HETATM 3880 HW1  SOL C 349      -0.011 -18.749   7.181  0.00  0.00           H  
HETATM 3881 HW2  SOL C 349      -1.319 -18.553   8.158  0.00  0.00           H  
HETATM 3882  OW  SOL C 350       1.875 -20.121   8.905  0.00  0.00           O  
HETATM 3883 HW1  SOL C 350       0.954 -19.825   8.636  0.00  0.00           H  
HETATM 3884 HW2  SOL C 350       1.810 -20.754   9.673  0.00  0.00           H  
HETATM 3885  OW  SOL C 351      28.400  -9.692  -0.568  0.00  0.00           O  
HETATM 3886 HW1  SOL C 351      29.330  -9.829  -0.224  0.00  0.00           H  
HETATM 3887 HW2  SOL C 351      28.442  -9.461  -1.543  0.00  0.00           H  
HETATM 3888  OW  SOL C 352      22.424  -6.299   9.731  0.00  0.00           O  
HETATM 3889 HW1  SOL C 352      22.134  -6.783  10.553  0.00  0.00           H  
HETATM 3890 HW2  SOL C 352      21.811  -5.519   9.556  0.00  0.00           H  
HETATM 3891  OW  SOL C 353      20.759  -6.833  -8.538  0.00  0.00           O  
HETATM 3892 HW1  SOL C 353      20.701  -7.836  -8.545  0.00  0.00           H  
HETATM 3893 HW2  SOL C 353      21.418  -6.547  -7.846  0.00  0.00           H  
HETATM 3894  OW  SOL C 354      15.214   2.051  -9.053  0.00  0.00           O  
HETATM 3895 HW1  SOL C 354      15.995   1.432  -9.123  0.00  0.00           H  
HETATM 3896 HW2  SOL C 354      14.851   2.028  -8.122  0.00  0.00           H  
HETATM 3897  OW  SOL C 355      11.976 -16.612   4.726  0.00  0.00           O  
HETATM 3898 HW1  SOL C 355      11.952 -17.516   4.318  0.00  0.00           H  
HETATM 3899 HW2  SOL C 355      12.835 -16.484   5.218  0.00  0.00           H  
HETATM 3900  OW  SOL C 356      26.734  -6.049   7.647  0.00  0.00           O  
HETATM 3901 HW1  SOL C 356      25.907  -5.757   7.152  0.00  0.00           H  
HETATM 3902 HW2  SOL C 356      27.277  -5.244   7.877  0.00  0.00           H  
HETATM 3903  OW  SOL C 357      19.471  -0.697   2.246  0.00  0.00           O  
HETATM 3904 HW1  SOL C 357      19.719  -0.495   3.159  0.00  0.00           H  
HETATM 3905 HW2  SOL C 357      18.556  -0.567   1.960  0.00  0.00           H  
HETATM 3906  OW  SOL C 358      15.292 -13.661  12.586  0.00  0.00           O  
HETATM 3907 HW1  SOL C 358      15.513 -14.615  12.768  0.00  0.00           H  
HETATM 3908 HW2  SOL C 358      16.117 -13.104  12.658  0.00  0.00           H  
HETATM 3909  OW  SOL C 359       6.833   0.310 -12.447  0.00  0.00           O  
HETATM 3910 HW1  SOL C 359       6.127   1.005 -12.345  0.00  0.00           H  
HETATM 3911 HW2  SOL C 359       7.062   0.198 -13.415  0.00  0.00           H  
HETATM 3912  OW  SOL C 360      -3.991  -1.190  -5.824  0.00  0.00           O  
HETATM 3913 HW1  SOL C 360      -4.278  -2.138  -5.653  0.00  0.00           H  
HETATM 3914 HW2  SOL C 360      -3.837  -1.070  -6.807  0.00  0.00           H  
HETATM 3915  OW  SOL C 361       3.277 -12.019  14.517  0.00  0.00           O  
HETATM 3916 HW1  SOL C 361       3.503 -12.062  13.546  0.00  0.00           H  
HETATM 3917 HW2  SOL C 361       2.970 -12.927  14.823  0.00  0.00           H  
HETATM 3918  OW  SOL C 362      11.787   9.211  -7.410  0.00  0.00           O  
HETATM 3919 HW1  SOL C 362      11.402   9.726  -8.182  0.00  0.00           H  
HETATM 3920 HW2  SOL C 362      11.872   9.803  -6.618  0.00  0.00           H  
HETATM 3921  OW  SOL C 363       3.467  -4.310 -11.554  0.00  0.00           O  
HETATM 3922 HW1  SOL C 363       3.527  -3.357 -11.838  0.00  0.00           H  
HETATM 3923 HW2  SOL C 363       2.593  -4.457 -11.085  0.00  0.00           H  
HETATM 3924  OW  SOL C 364       2.068  -2.145  -8.514  0.00  0.00           O  
HETATM 3925 HW1  SOL C 364       2.295  -2.740  -9.238  0.00  0.00           H  
HETATM 3926 HW2  SOL C 364       1.114  -2.028  -8.241  0.00  0.00           H  
HETATM 3927  OW  SOL C 365       5.685  -0.164  16.749  0.00  0.00           O  
HETATM 3928 HW1  SOL C 365       5.312   0.646  17.196  0.00  0.00           H  
HETATM 3929 HW2  SOL C 365       4.948  -0.659  16.295  0.00  0.00           H  
HETATM 3930  OW  SOL C 366      18.661  16.630  -8.156  0.00  0.00           O  
HETATM 3931 HW1  SOL C 366      18.519  17.332  -7.456  0.00  0.00           H  
HETATM 3932 HW2  SOL C 366      17.825  16.529  -8.702  0.00  0.00           H  
HETATM 3933  OW  SOL C 367      17.177   4.162   2.417  0.00  0.00           O  
HETATM 3934 HW1  SOL C 367      18.040   4.536   2.191  0.00  0.00           H  
HETATM 3935 HW2  SOL C 367      16.667   4.539   3.143  0.00  0.00           H  
HETATM 3936  OW  SOL C 368      26.757  11.676  -1.615  0.00  0.00           O  
HETATM 3937 HW1  SOL C 368      27.042  12.143  -2.445  0.00  0.00           H  
HETATM 3938 HW2  SOL C 368      27.392  11.895  -0.875  0.00  0.00           H  
HETATM 3939  OW  SOL C 369      13.511   8.257  -9.814  0.00  0.00           O  
HETATM 3940 HW1  SOL C 369      13.881   7.993 -10.710  0.00  0.00           H  
HETATM 3941 HW2  SOL C 369      12.677   8.781  -9.935  0.00  0.00           H  
HETATM 3942  OW  SOL C 370      27.694   6.226 -12.626  0.00  0.00           O  
HETATM 3943 HW1  SOL C 370      27.521   5.446 -13.226  0.00  0.00           H  
HETATM 3944 HW2  SOL C 370      27.277   6.056 -11.734  0.00  0.00           H  
HETATM 3945  OW  SOL C 371      11.065 -16.311  14.836  0.00  0.00           O  
HETATM 3946 HW1  SOL C 371      10.486 -15.920  15.552  0.00  0.00           H  
HETATM 3947 HW2  SOL C 371      10.936 -17.302  14.799  0.00  0.00           H  
HETATM 3948  OW  SOL C 372       8.356 -11.230  -9.248  0.00  0.00           O  
HETATM 3949 HW1  SOL C 372       7.437 -10.841  -9.307  0.00  0.00           H  
HETATM 3950 HW2  SOL C 372       8.985 -10.743  -8.697  0.00  0.00           H  
HETATM 3951  OW  SOL C 373       3.306   5.786  -5.564  0.00  0.00           O  
HETATM 3952 HW1  SOL C 373       2.705   6.524  -5.236  0.00  0.00           H  
HETATM 3953 HW2  SOL C 373       3.955   5.535  -4.841  0.00  0.00           H  
HETATM 3954  OW  SOL C 374      21.209 -13.877   3.773  0.00  0.00           O  
HETATM 3955 HW1  SOL C 374      20.684 -14.258   3.014  0.00  0.00           H  
HETATM 3956 HW2  SOL C 374      22.021 -13.425   3.425  0.00  0.00           H  
HETATM 3957  OW  SOL C 375       6.577  -9.841   7.547  0.00  0.00           O  
HETATM 3958 HW1  SOL C 375       6.723  -9.216   6.821  0.00  0.00           H  
HETATM 3959 HW2  SOL C 375       5.671  -9.999   7.836  0.00  0.00           H  
HETATM 3960  OW  SOL C 376      -4.629 -13.769   3.699  0.00  0.00           O  
HETATM 3961 HW1  SOL C 376      -4.190 -12.917   3.428  0.00  0.00           H  
HETATM 3962 HW2  SOL C 376      -5.309 -13.592   4.412  0.00  0.00           H  
HETATM 3963  OW  SOL C 377      21.323 -14.605  -2.892  0.00  0.00           O  
HETATM 3964 HW1  SOL C 377      21.638 -13.659  -2.967  0.00  0.00           H  
HETATM 3965 HW2  SOL C 377      21.684 -15.133  -3.658  0.00  0.00           H  
HETATM 3966  OW  SOL C 378      11.934   6.596  10.059  0.00  0.00           O  
HETATM 3967 HW1  SOL C 378      12.645   7.306  10.124  0.00  0.00           H  
HETATM 3968 HW2  SOL C 378      11.066   6.966  10.392  0.00  0.00           H  
HETATM 3969  OW  SOL C 379      10.800 -10.550  -6.618  0.00  0.00           O  
HETATM 3970 HW1  SOL C 379      10.950 -11.498  -6.715  0.00  0.00           H  
HETATM 3971 HW2  SOL C 379      10.029 -10.256  -6.109  0.00  0.00           H  
HETATM 3972  OW  SOL C 380      15.668  -6.299   7.909  0.00  0.00           O  
HETATM 3973 HW1  SOL C 380      15.700  -6.592   6.993  0.00  0.00           H  
HETATM 3974 HW2  SOL C 380      16.515  -6.344   8.371  0.00  0.00           H  
HETATM 3975  OW  SOL C 381       5.103  -3.081 -14.439  0.00  0.00           O  
HETATM 3976 HW1  SOL C 381       5.443  -4.012 -14.537  0.00  0.00           H  
HETATM 3977 HW2  SOL C 381       5.513  -2.502 -15.145  0.00  0.00           H  
HETATM 3978  OW  SOL C 382       3.275 -17.745  11.753  0.00  0.00           O  
HETATM 3979 HW1  SOL C 382       2.493 -17.494  11.188  0.00  0.00           H  
HETATM 3980 HW2  SOL C 382       4.084 -17.239  11.448  0.00  0.00           H  
HETATM 3981  OW  SOL C 383      20.863  -9.301 -10.330  0.00  0.00           O  
HETATM 3982 HW1  SOL C 383      20.384  -8.443 -10.524  0.00  0.00           H  
HETATM 3983 HW2  SOL C 383      20.284  -9.884  -9.760  0.00  0.00           H  
HETATM 3984  OW  SOL C 384       4.371 -13.801 -11.395  0.00  0.00           O  
HETATM 3985 HW1  SOL C 384       4.095 -14.745 -11.599  0.00  0.00           H  
HETATM 3986 HW2  SOL C 384       4.696 -13.747 -10.459  0.00  0.00           H  
HETATM 3987  OW  SOL C 385      20.088   6.809  -4.525  0.00  0.00           O  
HETATM 3988 HW1  SOL C 385      20.516   7.345  -5.248  0.00  0.00           H  
HETATM 3989 HW2  SOL C 385      20.616   6.904  -3.676  0.00  0.00           H  
HETATM 3990  OW  SOL C 386      20.665  -4.095 -15.267  0.00  0.00           O  
HETATM 3991 HW1  SOL C 386      19.762  -3.907 -14.878  0.00  0.00           H  
HETATM 3992 HW2  SOL C 386      21.286  -3.348 -15.036  0.00  0.00           H  
HETATM 3993  OW  SOL C 387      16.910  -2.482  -2.397  0.00  0.00           O  
HETATM 3994 HW1  SOL C 387      17.316  -1.620  -2.239  0.00  0.00           H  
HETATM 3995 HW2  SOL C 387      16.056  -2.683  -1.995  0.00  0.00           H  
HETATM 3996  OW  SOL C 388      21.714  -2.155   0.459  0.00  0.00           O  
HETATM 3997 HW1  SOL C 388      20.837  -1.976   0.795  0.00  0.00           H  
HETATM 3998 HW2  SOL C 388      21.846  -2.586  -0.395  0.00  0.00           H  
HETATM 3999  OW  SOL C 389       9.249 -15.872  -9.439  0.00  0.00           O  
HETATM 4000 HW1  SOL C 389       9.891 -15.705  -8.688  0.00  0.00           H  
HETATM 4001 HW2  SOL C 389       8.550 -15.160  -9.439  0.00  0.00           H  
HETATM 4002  OW  SOL C 390      17.645  -5.251 -11.404  0.00  0.00           O  
HETATM 4003 HW1  SOL C 390      18.348  -4.550 -11.287  0.00  0.00           H  
HETATM 4004 HW2  SOL C 390      16.775  -4.821 -11.629  0.00  0.00           H  
HETATM 4005  OW  SOL C 391      -9.089 -13.414   9.076  0.00  0.00           O  
HETATM 4006 HW1  SOL C 391      -8.241 -12.918   8.898  0.00  0.00           H  
HETATM 4007 HW2  SOL C 391      -9.472 -13.112   9.944  0.00  0.00           H  
HETATM 4008  OW  SOL C 392      24.796  -5.636  -7.549  0.00  0.00           O  
HETATM 4009 HW1  SOL C 392      25.174  -6.343  -8.139  0.00  0.00           H  
HETATM 4010 HW2  SOL C 392      24.582  -6.017  -6.651  0.00  0.00           H  
HETATM 4011  OW  SOL C 393      21.520   5.229  -7.373  0.00  0.00           O  
HETATM 4012 HW1  SOL C 393      21.927   4.959  -6.501  0.00  0.00           H  
HETATM 4013 HW2  SOL C 393      21.692   6.206  -7.524  0.00  0.00           H  
HETATM 4014  OW  SOL C 394      19.064  -3.906   9.732  0.00  0.00           O  
HETATM 4015 HW1  SOL C 394      18.443  -3.261   9.287  0.00  0.00           H  
HETATM 4016 HW2  SOL C 394      20.013  -3.648   9.535  0.00  0.00           H  
HETATM 4017  OW  SOL C 395      -3.646  -9.365  -9.784  0.00  0.00           O  
HETATM 4018 HW1  SOL C 395      -3.839  -9.810  -8.911  0.00  0.00           H  
HETATM 4019 HW2  SOL C 395      -3.239 -10.029 -10.420  0.00  0.00           H  
HETATM 4020  OW  SOL C 396       7.555 -22.239   7.798  0.00  0.00           O  
HETATM 4021 HW1  SOL C 396       7.689 -22.349   6.817  0.00  0.00           H  
HETATM 4022 HW2  SOL C 396       7.476 -21.269   8.015  0.00  0.00           H  
HETATM 4023  OW  SOL C 397      27.765   3.079   1.217  0.00  0.00           O  
HETATM 4024 HW1  SOL C 397      27.544   4.050   1.237  0.00  0.00           H  
HETATM 4025 HW2  SOL C 397      27.049   2.560   1.680  0.00  0.00           H  
HETATM 4026  OW  SOL C 398      13.145  -9.415  14.822  0.00  0.00           O  
HETATM 4027 HW1  SOL C 398      12.473  -8.721  15.064  0.00  0.00           H  
HETATM 4028 HW2  SOL C 398      13.547  -9.184  13.932  0.00  0.00           H  
HETATM 4029  OW  SOL C 399      18.349  -9.107   6.451  0.00  0.00           O  
HETATM 4030 HW1  SOL C 399      19.010  -8.440   6.790  0.00  0.00           H  
HETATM 4031 HW2  SOL C 399      18.020  -9.676   7.206  0.00  0.00           H  
HETATM 4032  OW  SOL C 400       7.363 -13.613  -2.015  0.00  0.00           O  
HETATM 4033 HW1  SOL C 400       6.872 -13.063  -2.641  0.00  0.00           H  
HETATM 4034 HW2  SOL C 400       6.996 -13.804  -1.142  0.00  0.00           H  
HETATM 4035  OW  SOL C 401      15.393  -3.746 -13.094  0.00  0.00           O  
HETATM 4036 HW1  SOL C 401      14.584  -3.168 -13.203  0.00  0.00           H  
HETATM 4037 HW2  SOL C 401      16.215  -3.219 -13.325  0.00  0.00           H  
HETATM 4038  OW  SOL C 402      19.966  -1.597   7.072  0.00  0.00           O  
HETATM 4039 HW1  SOL C 402      19.286  -0.963   7.326  0.00  0.00           H  
HETATM 4040 HW2  SOL C 402      20.654  -1.819   7.776  0.00  0.00           H  
HETATM 4041  OW  SOL C 403      11.182 -13.185  -9.334  0.00  0.00           O  
HETATM 4042 HW1  SOL C 403      11.874 -13.326 -10.033  0.00  0.00           H  
HETATM 4043 HW2  SOL C 403      10.436 -12.640  -9.714  0.00  0.00           H  
HETATM 4044  OW  SOL C 404      18.847  11.287   5.935  0.00  0.00           O  
HETATM 4045 HW1  SOL C 404      18.259  11.617   5.192  0.00  0.00           H  
HETATM 4046 HW2  SOL C 404      18.484  10.421   6.290  0.00  0.00           H  
HETATM 4047  OW  SOL C 405       8.371 -11.952  -6.789  0.00  0.00           O  
HETATM 4048 HW1  SOL C 405       8.951 -12.702  -6.978  0.00  0.00           H  
HETATM 4049 HW2  SOL C 405       7.464 -12.174  -6.539  0.00  0.00           H  
HETATM 4050  OW  SOL C 406      17.007   4.816   7.606  0.00  0.00           O  
HETATM 4051 HW1  SOL C 406      16.079   5.100   7.396  0.00  0.00           H  
HETATM 4052 HW2  SOL C 406      17.303   4.133   6.937  0.00  0.00           H  
HETATM 4053  OW  SOL C 407      19.982 -15.046   1.741  0.00  0.00           O  
HETATM 4054 HW1  SOL C 407      19.856 -14.454   0.941  0.00  0.00           H  
HETATM 4055 HW2  SOL C 407      19.485 -15.906   1.608  0.00  0.00           H  
HETATM 4056  OW  SOL C 408      11.096  -9.711   5.732  0.00  0.00           O  
HETATM 4057 HW1  SOL C 408      11.735  -9.845   5.020  0.00  0.00           H  
HETATM 4058 HW2  SOL C 408      10.671 -10.477   6.141  0.00  0.00           H  
HETATM 4059  OW  SOL C 409       9.556   1.836 -12.877  0.00  0.00           O  
HETATM 4060 HW1  SOL C 409       9.338   2.194 -11.972  0.00  0.00           H  
HETATM 4061 HW2  SOL C 409      10.552   1.828 -13.008  0.00  0.00           H  
HETATM 4062  OW  SOL C 410       2.786  -6.604  -7.838  0.00  0.00           O  
HETATM 4063 HW1  SOL C 410       2.191  -5.869  -7.636  0.00  0.00           H  
HETATM 4064 HW2  SOL C 410       3.682  -6.580  -7.474  0.00  0.00           H  
HETATM 4065  OW  SOL C 411      19.237   5.534 -12.438  0.00  0.00           O  
HETATM 4066 HW1  SOL C 411      20.102   5.937 -12.730  0.00  0.00           H  
HETATM 4067 HW2  SOL C 411      19.322   4.541 -12.384  0.00  0.00           H  
HETATM 4068  OW  SOL C 412      11.880 -10.317   1.224  0.00  0.00           O  
HETATM 4069 HW1  SOL C 412      12.196  -9.771   0.497  0.00  0.00           H  
HETATM 4070 HW2  SOL C 412      12.094 -10.002   2.113  0.00  0.00           H  
HETATM 4071  OW  SOL C 413       3.791 -12.092 -14.839  0.00  0.00           O  
HETATM 4072 HW1  SOL C 413       3.869 -13.078 -15.020  0.00  0.00           H  
HETATM 4073 HW2  SOL C 413       4.692 -11.733 -14.587  0.00  0.00           H  
HETATM 4074  OW  SOL C 414      16.850  -9.603   0.002  0.00  0.00           O  
HETATM 4075 HW1  SOL C 414      16.780  -8.809   0.549  0.00  0.00           H  
HETATM 4076 HW2  SOL C 414      16.046 -10.012  -0.342  0.00  0.00           H  
HETATM 4077  OW  SOL C 415      15.748  -0.427  -3.590  0.00  0.00           O  
HETATM 4078 HW1  SOL C 415      15.422  -1.176  -4.109  0.00  0.00           H  
HETATM 4079 HW2  SOL C 415      15.166  -0.048  -2.928  0.00  0.00           H  
HETATM 4080  OW  SOL C 416       9.201 -13.566   2.092  0.00  0.00           O  
HETATM 4081 HW1  SOL C 416       9.561 -14.447   1.923  0.00  0.00           H  
HETATM 4082 HW2  SOL C 416       9.118 -13.260   3.006  0.00  0.00           H  
HETATM 4083  OW  SOL C 417      29.656  -6.288  -2.736  0.00  0.00           O  
HETATM 4084 HW1  SOL C 417      30.208  -5.560  -3.119  0.00  0.00           H  
HETATM 4085 HW2  SOL C 417      30.252  -6.954  -2.278  0.00  0.00           H  
HETATM 4086  OW  SOL C 418       8.866  -4.743  14.761  0.00  0.00           O  
HETATM 4087 HW1  SOL C 418       9.373  -4.455  13.950  0.00  0.00           H  
HETATM 4088 HW2  SOL C 418       8.154  -4.066  14.963  0.00  0.00           H  
HETATM 4089  OW  SOL C 419      15.018  -6.276 -13.961  0.00  0.00           O  
HETATM 4090 HW1  SOL C 419      14.036  -6.339 -14.161  0.00  0.00           H  
HETATM 4091 HW2  SOL C 419      15.256  -5.340 -13.708  0.00  0.00           H  
HETATM 4092  OW  SOL C 420      10.327 -12.959 -12.111  0.00  0.00           O  
HETATM 4093 HW1  SOL C 420      11.216 -13.400 -12.095  0.00  0.00           H  
HETATM 4094 HW2  SOL C 420       9.621 -13.641 -12.328  0.00  0.00           H  
HETATM 4095  OW  SOL C 421       8.115 -14.348 -12.810  0.00  0.00           O  
HETATM 4096 HW1  SOL C 421       7.375 -13.734 -13.087  0.00  0.00           H  
HETATM 4097 HW2  SOL C 421       7.897 -15.277 -13.093  0.00  0.00           H  
HETATM 4098  OW  SOL C 422      11.652 -21.514   0.205  0.00  0.00           O  
HETATM 4099 HW1  SOL C 422      11.466 -22.155   0.946  0.00  0.00           H  
HETATM 4100 HW2  SOL C 422      12.562 -21.679  -0.163  0.00  0.00           H  
HETATM 4101  OW  SOL C 423      16.253 -15.498   3.249  0.00  0.00           O  
HETATM 4102 HW1  SOL C 423      15.269 -15.417   3.410  0.00  0.00           H  
HETATM 4103 HW2  SOL C 423      16.743 -14.958   3.943  0.00  0.00           H  
HETATM 4104  OW  SOL C 424      10.676  -7.883  -7.487  0.00  0.00           O  
HETATM 4105 HW1  SOL C 424      10.106  -8.521  -7.930  0.00  0.00           H  
HETATM 4106 HW2  SOL C 424      10.943  -8.062  -6.576  0.00  0.00           H  
HETATM 4107  OW  SOL C 425       9.419 -13.972  -0.449  0.00  0.00           O  
HETATM 4108 HW1  SOL C 425       9.204 -13.031  -0.375  0.00  0.00           H  
HETATM 4109 HW2  SOL C 425      10.270 -14.219  -0.832  0.00  0.00           H  
HETATM 4110  OW  SOL C 426      20.231  10.235   9.146  0.00  0.00           O  
HETATM 4111 HW1  SOL C 426      19.986   9.714   8.327  0.00  0.00           H  
HETATM 4112 HW2  SOL C 426      19.714   9.882   9.930  0.00  0.00           H  
HETATM 4113  OW  SOL C 427       9.490   2.849 -10.367  0.00  0.00           O  
HETATM 4114 HW1  SOL C 427       9.803   3.798 -10.257  0.00  0.00           H  
HETATM 4115 HW2  SOL C 427      10.079   2.243  -9.832  0.00  0.00           H  
HETATM 4116  OW  SOL C 428      12.282  -6.393 -14.182  0.00  0.00           O  
HETATM 4117 HW1  SOL C 428      11.668  -6.001 -13.498  0.00  0.00           H  
HETATM 4118 HW2  SOL C 428      11.886  -6.255 -15.095  0.00  0.00           H  
HETATM 4119  OW  SOL C 429       8.991  -0.180  11.007  0.00  0.00           O  
HETATM 4120 HW1  SOL C 429       8.292   0.454  10.675  0.00  0.00           H  
HETATM 4121 HW2  SOL C 429       9.228  -0.942  10.461  0.00  0.00           H  
HETATM 4122  OW  SOL C 430       6.055  -6.241  -5.499  0.00  0.00           O  
HETATM 4123 HW1  SOL C 430       6.340  -5.898  -4.642  0.00  0.00           H  
HETATM 4124 HW2  SOL C 430       6.438  -5.912  -6.324  0.00  0.00           H  
HETATM 4125  OW  SOL C 431      18.221   8.008  -2.856  0.00  0.00           O  
HETATM 4126 HW1  SOL C 431      17.479   7.387  -2.618  0.00  0.00           H  
HETATM 4127 HW2  SOL C 431      18.822   7.564  -3.517  0.00  0.00           H  
HETATM 4128  OW  SOL C 432      11.533  -4.737  10.598  0.00  0.00           O  
HETATM 4129 HW1  SOL C 432      11.495  -3.834  10.253  0.00  0.00           H  
HETATM 4130 HW2  SOL C 432      11.878  -5.447  10.046  0.00  0.00           H  
HETATM 4131  OW  SOL C 433      22.161  11.505  10.319  0.00  0.00           O  
HETATM 4132 HW1  SOL C 433      21.344  11.319   9.772  0.00  0.00           H  
HETATM 4133 HW2  SOL C 433      22.659  10.656  10.475  0.00  0.00           H  
HETATM 4134  OW  SOL C 434      -1.236 -16.533  -2.512  0.00  0.00           O  
HETATM 4135 HW1  SOL C 434      -1.474 -17.503  -2.435  0.00  0.00           H  
HETATM 4136 HW2  SOL C 434      -0.624 -16.284  -1.773  0.00  0.00           H  
HETATM 4137  OW  SOL C 435      26.036   2.833  -5.309  0.00  0.00           O  
HETATM 4138 HW1  SOL C 435      25.524   2.057  -4.923  0.00  0.00           H  
HETATM 4139 HW2  SOL C 435      26.885   2.487  -5.710  0.00  0.00           H  
HETATM 4140  OW  SOL C 436      18.352  -5.722 -14.953  0.00  0.00           O  
HETATM 4141 HW1  SOL C 436      19.271  -5.991 -15.266  0.00  0.00           H  
HETATM 4142 HW2  SOL C 436      18.294  -5.830 -13.963  0.00  0.00           H  
HETATM 4143  OW  SOL C 437       4.135 -11.404  11.550  0.00  0.00           O  
HETATM 4144 HW1  SOL C 437       4.925 -11.075  12.069  0.00  0.00           H  
HETATM 4145 HW2  SOL C 437       3.866 -10.802  10.852  0.00  0.00           H  
HETATM 4146  OW  SOL C 438      13.712   5.113  11.972  0.00  0.00           O  
HETATM 4147 HW1  SOL C 438      12.834   5.405  11.595  0.00  0.00           H  
HETATM 4148 HW2  SOL C 438      13.874   4.150  11.728  0.00  0.00           H  
HETATM 4149  OW  SOL C 439      22.363   4.818  -4.876  0.00  0.00           O  
HETATM 4150 HW1  SOL C 439      21.598   4.540  -4.305  0.00  0.00           H  
HETATM 4151 HW2  SOL C 439      23.198   4.879  -4.314  0.00  0.00           H  
HETATM 4152  OW  SOL C 440      12.332  -5.535  18.342  0.00  0.00           O  
HETATM 4153 HW1  SOL C 440      12.794  -4.674  18.549  0.00  0.00           H  
HETATM 4154 HW2  SOL C 440      12.687  -5.903  17.490  0.00  0.00           H  
HETATM 4155  OW  SOL C 441       2.305 -12.652  -5.760  0.00  0.00           O  
HETATM 4156 HW1  SOL C 441       2.068 -11.774  -5.441  0.00  0.00           H  
HETATM 4157 HW2  SOL C 441       1.861 -12.988  -6.548  0.00  0.00           H  
HETATM 4158  OW  SOL C 442      14.214 -17.893  -8.433  0.00  0.00           O  
HETATM 4159 HW1  SOL C 442      14.283 -16.982  -8.841  0.00  0.00           H  
HETATM 4160 HW2  SOL C 442      14.937 -18.015  -7.753  0.00  0.00           H  
HETATM 4161  OW  SOL C 443       7.134  -6.809 -11.991  0.00  0.00           O  
HETATM 4162 HW1  SOL C 443       7.803  -7.252 -12.596  0.00  0.00           H  
HETATM 4163 HW2  SOL C 443       7.011  -7.367 -11.173  0.00  0.00           H  
HETATM 4164  OW  SOL C 444      15.265  12.724  -2.328  0.00  0.00           O  
HETATM 4165 HW1  SOL C 444      14.341  12.369  -2.137  0.00  0.00           H  
HETATM 4166 HW2  SOL C 444      15.885  11.964  -2.480  0.00  0.00           H  
HETATM 4167  OW  SOL C 445      12.933  -6.030  15.805  0.00  0.00           O  
HETATM 4168 HW1  SOL C 445      12.901  -5.056  15.594  0.00  0.00           H  
HETATM 4169 HW2  SOL C 445      13.515  -6.497  15.134  0.00  0.00           H  
HETATM 4170  OW  SOL C 446       0.005 -21.090   1.836  0.00  0.00           O  
HETATM 4171 HW1  SOL C 446      -0.074 -22.013   1.462  0.00  0.00           H  
HETATM 4172 HW2  SOL C 446       0.915 -20.971   2.229  0.00  0.00           H  
HETATM 4173  OW  SOL C 447      -0.268 -18.721   0.683  0.00  0.00           O  
HETATM 4174 HW1  SOL C 447      -0.376 -19.552   1.229  0.00  0.00           H  
HETATM 4175 HW2  SOL C 447       0.111 -18.954  -0.211  0.00  0.00           H  
HETATM 4176  OW  SOL C 448       2.145  -8.732   6.088  0.00  0.00           O  
HETATM 4177 HW1  SOL C 448       2.263  -7.772   6.072  0.00  0.00           H  
HETATM 4178 HW2  SOL C 448       2.631  -9.274   6.720  0.00  0.00           H  
HETATM 4179  OW  SOL C 449      24.476  -2.773   4.719  0.00  0.00           O  
HETATM 4180 HW1  SOL C 449      25.287  -3.230   5.083  0.00  0.00           H  
HETATM 4181 HW2  SOL C 449      24.405  -2.941   3.733  0.00  0.00           H  
HETATM 4182  OW  SOL C 450      12.496   3.132   6.160  0.00  0.00           O  
HETATM 4183 HW1  SOL C 450      12.345   2.320   6.666  0.00  0.00           H  
HETATM 4184 HW2  SOL C 450      13.403   3.443   6.080  0.00  0.00           H  
HETATM 4185  OW  SOL C 451       6.193 -10.287  17.077  0.00  0.00           O  
HETATM 4186 HW1  SOL C 451       6.946 -10.329  16.419  0.00  0.00           H  
HETATM 4187 HW2  SOL C 451       5.338 -10.064  16.606  0.00  0.00           H  
HETATM 4188  OW  SOL C 452      24.710   0.763 -11.861  0.00  0.00           O  
HETATM 4189 HW1  SOL C 452      25.005   1.548 -11.310  0.00  0.00           H  
HETATM 4190 HW2  SOL C 452      24.330   0.057 -11.249  0.00  0.00           H  
HETATM 4191  OW  SOL C 453      -5.443   1.020  -6.163  0.00  0.00           O  
HETATM 4192 HW1  SOL C 453      -6.139   0.913  -6.881  0.00  0.00           H  
HETATM 4193 HW2  SOL C 453      -5.027   0.127  -5.975  0.00  0.00           H  
HETATM 4194  OW  SOL C 454      19.108  12.888   0.063  0.00  0.00           O  
HETATM 4195 HW1  SOL C 454      19.320  12.192   0.747  0.00  0.00           H  
HETATM 4196 HW2  SOL C 454      18.123  12.947  -0.077  0.00  0.00           H  
HETATM 4197  OW  SOL C 455      -4.046 -20.985   3.983  0.00  0.00           O  
HETATM 4198 HW1  SOL C 455      -4.191 -21.211   4.945  0.00  0.00           H  
HETATM 4199 HW2  SOL C 455      -4.389 -20.054   3.811  0.00  0.00           H  
HETATM 4200  OW  SOL C 456      -1.402  -2.409  -7.494  0.00  0.00           O  
HETATM 4201 HW1  SOL C 456      -1.611  -2.183  -6.545  0.00  0.00           H  
HETATM 4202 HW2  SOL C 456      -1.717  -3.342  -7.695  0.00  0.00           H  
HETATM 4203  OW  SOL C 457      20.538   2.846 -13.039  0.00  0.00           O  
HETATM 4204 HW1  SOL C 457      19.937   2.160 -12.640  0.00  0.00           H  
HETATM 4205 HW2  SOL C 457      21.051   3.314 -12.321  0.00  0.00           H  
HETATM 4206  OW  SOL C 458      13.785 -18.007  -0.087  0.00  0.00           O  
HETATM 4207 HW1  SOL C 458      13.214 -18.581  -0.667  0.00  0.00           H  
HETATM 4208 HW2  SOL C 458      14.289 -18.575   0.558  0.00  0.00           H  
HETATM 4209  OW  SOL C 459      22.699  -7.105 -10.986  0.00  0.00           O  
HETATM 4210 HW1  SOL C 459      22.147  -7.761 -10.476  0.00  0.00           H  
HETATM 4211 HW2  SOL C 459      22.666  -7.333 -11.963  0.00  0.00           H  
HETATM 4212  OW  SOL C 460      28.267   1.822  -6.257  0.00  0.00           O  
HETATM 4213 HW1  SOL C 460      28.731   1.605  -5.396  0.00  0.00           H  
HETATM 4214 HW2  SOL C 460      28.948   2.094  -6.940  0.00  0.00           H  
HETATM 4215  OW  SOL C 461      14.935  -5.222  10.441  0.00  0.00           O  
HETATM 4216 HW1  SOL C 461      14.057  -5.475  10.126  0.00  0.00           H  
HETATM 4217 HW2  SOL C 461      15.561  -4.847   9.805  0.00  0.00           H  
HETATM 4218  OW  SOL C 462       8.389   5.383 -15.237  0.00  0.00           O  
HETATM 4219 HW1  SOL C 462       7.701   6.103 -15.373  0.00  0.00           H  
HETATM 4220 HW2  SOL C 462       9.054   5.696 -14.557  0.00  0.00           H  
HETATM 4221  OW  SOL C 463      19.435  -3.656   4.955  0.00  0.00           O  
HETATM 4222 HW1  SOL C 463      19.530  -4.391   4.339  0.00  0.00           H  
HETATM 4223 HW2  SOL C 463      20.213  -3.395   5.468  0.00  0.00           H  
HETATM 4224  OW  SOL C 464      10.487 -20.879  -5.855  0.00  0.00           O  
HETATM 4225 HW1  SOL C 464       9.739 -20.472  -5.320  0.00  0.00           H  
HETATM 4226 HW2  SOL C 464      10.829 -20.217  -6.518  0.00  0.00           H  
HETATM 4227  OW  SOL C 465      14.708 -20.203  -3.486  0.00  0.00           O  
HETATM 4228 HW1  SOL C 465      15.485 -20.320  -4.119  0.00  0.00           H  
HETATM 4229 HW2  SOL C 465      14.418 -19.248  -3.485  0.00  0.00           H  
HETATM 4230  OW  SOL C 466      26.131  -3.874  -0.993  0.00  0.00           O  
HETATM 4231 HW1  SOL C 466      25.849  -4.801  -0.715  0.00  0.00           H  
HETATM 4232 HW2  SOL C 466      25.348  -3.388  -1.365  0.00  0.00           H  
HETATM 4233  OW  SOL C 467      21.459   8.919 -11.818  0.00  0.00           O  
HETATM 4234 HW1  SOL C 467      21.440   8.945 -12.821  0.00  0.00           H  
HETATM 4235 HW2  SOL C 467      20.644   8.462 -11.483  0.00  0.00           H  
HETATM 4236  OW  SOL C 468      29.567   2.865   8.367  0.00  0.00           O  
HETATM 4237 HW1  SOL C 468      30.240   2.741   7.643  0.00  0.00           H  
HETATM 4238 HW2  SOL C 468      29.457   3.850   8.547  0.00  0.00           H  
HETATM 4239  OW  SOL C 469      30.598   5.157   4.366  0.00  0.00           O  
HETATM 4240 HW1  SOL C 469      31.039   5.972   3.994  0.00  0.00           H  
HETATM 4241 HW2  SOL C 469      29.615   5.195   4.196  0.00  0.00           H  
HETATM 4242  OW  SOL C 470      13.523   6.716 -14.502  0.00  0.00           O  
HETATM 4243 HW1  SOL C 470      12.583   6.837 -14.800  0.00  0.00           H  
HETATM 4244 HW2  SOL C 470      14.111   6.570 -15.302  0.00  0.00           H  
HETATM 4245  OW  SOL C 471      13.744  -8.500   4.591  0.00  0.00           O  
HETATM 4246 HW1  SOL C 471      14.225  -9.125   4.032  0.00  0.00           H  
HETATM 4247 HW2  SOL C 471      14.125  -7.630   4.756  0.00  0.00           H  
HETATM 4248  OW  SOL C 472      -2.238   3.130  12.530  0.00  0.00           O  
HETATM 4249 HW1  SOL C 472      -2.005   2.682  13.390  0.00  0.00           H  
HETATM 4250 HW2  SOL C 472      -2.416   2.435  11.835  0.00  0.00           H  
HETATM 4251  OW  SOL C 473      27.854  -1.416   1.357  0.00  0.00           O  
HETATM 4252 HW1  SOL C 473      26.859  -1.289   1.362  0.00  0.00           H  
HETATM 4253 HW2  SOL C 473      28.177  -1.420   0.413  0.00  0.00           H  
HETATM 4254  OW  SOL C 474      16.252  -3.718  -6.665  0.00  0.00           O  
HETATM 4255 HW1  SOL C 474      16.637  -2.845  -6.510  0.00  0.00           H  
HETATM 4256 HW2  SOL C 474      16.614  -4.275  -7.371  0.00  0.00           H  
HETATM 4257  OW  SOL C 475      -2.755   7.352  -7.805  0.00  0.00           O  
HETATM 4258 HW1  SOL C 475      -2.683   6.357  -7.903  0.00  0.00           H  
HETATM 4259 HW2  SOL C 475      -2.519   7.611  -6.864  0.00  0.00           H  
HETATM 4260  OW  SOL C 476      11.194   1.238  11.999  0.00  0.00           O  
HETATM 4261 HW1  SOL C 476      10.509   0.732  11.476  0.00  0.00           H  
HETATM 4262 HW2  SOL C 476      11.701   1.841  11.380  0.00  0.00           H  
HETATM 4263  OW  SOL C 477      21.714 -16.515  -4.808  0.00  0.00           O  
HETATM 4264 HW1  SOL C 477      21.164 -16.030  -5.489  0.00  0.00           H  
HETATM 4265 HW2  SOL C 477      21.455 -17.470  -4.779  0.00  0.00           H  
HETATM 4266  OW  SOL C 478      23.259  -8.856  -0.936  0.00  0.00           O  
HETATM 4267 HW1  SOL C 478      23.528  -9.762  -0.605  0.00  0.00           H  
HETATM 4268 HW2  SOL C 478      24.028  -8.438  -1.439  0.00  0.00           H  
HETATM 4269  OW  SOL C 479      11.335 -13.866   7.588  0.00  0.00           O  
HETATM 4270 HW1  SOL C 479      11.803 -13.984   6.749  0.00  0.00           H  
HETATM 4271 HW2  SOL C 479      10.688 -13.143   7.614  0.00  0.00           H  
HETATM 4272  OW  SOL C 480      26.983  -3.803   5.334  0.00  0.00           O  
HETATM 4273 HW1  SOL C 480      27.332  -3.923   6.265  0.00  0.00           H  
HETATM 4274 HW2  SOL C 480      27.437  -3.035   4.900  0.00  0.00           H  
HETATM 4275  OW  SOL C 481       6.631   6.915 -12.299  0.00  0.00           O  
HETATM 4276 HW1  SOL C 481       6.015   6.420 -12.902  0.00  0.00           H  
HETATM 4277 HW2  SOL C 481       7.576   6.724 -12.548  0.00  0.00           H  
HETATM 4278  OW  SOL C 482       3.948 -19.472   4.610  0.00  0.00           O  
HETATM 4279 HW1  SOL C 482       4.846 -19.290   4.199  0.00  0.00           H  
HETATM 4280 HW2  SOL C 482       3.841 -18.908   5.429  0.00  0.00           H  
HETATM 4281  OW  SOL C 483      14.424 -10.875   1.728  0.00  0.00           O  
HETATM 4282 HW1  SOL C 483      14.029 -11.345   2.474  0.00  0.00           H  
HETATM 4283 HW2  SOL C 483      14.281 -11.209   0.833  0.00  0.00           H  
HETATM 4284  OW  SOL C 484       4.142  -8.276  11.680  0.00  0.00           O  
HETATM 4285 HW1  SOL C 484       4.658  -8.803  12.353  0.00  0.00           H  
HETATM 4286 HW2  SOL C 484       3.166  -8.335  11.903  0.00  0.00           H  
HETATM 4287  OW  SOL C 485      12.010  -6.350   5.622  0.00  0.00           O  
HETATM 4288 HW1  SOL C 485      11.674  -7.158   6.031  0.00  0.00           H  
HETATM 4289 HW2  SOL C 485      12.224  -6.400   4.683  0.00  0.00           H  
HETATM 4290  OW  SOL C 486      16.652 -17.859   5.952  0.00  0.00           O  
HETATM 4291 HW1  SOL C 486      16.290 -18.165   6.834  0.00  0.00           H  
HETATM 4292 HW2  SOL C 486      16.075 -17.118   5.600  0.00  0.00           H  
HETATM 4293  OW  SOL C 487      25.027  -1.865   9.867  0.00  0.00           O  
HETATM 4294 HW1  SOL C 487      25.660  -2.365  10.467  0.00  0.00           H  
HETATM 4295 HW2  SOL C 487      24.836  -2.417   9.057  0.00  0.00           H  
HETATM 4296  OW  SOL C 488      -0.071  -7.406   5.383  0.00  0.00           O  
HETATM 4297 HW1  SOL C 488      -0.630  -6.637   5.194  0.00  0.00           H  
HETATM 4298 HW2  SOL C 488      -0.297  -8.035   6.082  0.00  0.00           H  
HETATM 4299  OW  SOL C 489       5.032   2.804   1.676  0.00  0.00           O  
HETATM 4300 HW1  SOL C 489       5.414   2.154   1.070  0.00  0.00           H  
HETATM 4301 HW2  SOL C 489       5.328   2.780   2.599  0.00  0.00           H  
HETATM 4302  OW  SOL C 490      17.080  -2.495   4.840  0.00  0.00           O  
HETATM 4303 HW1  SOL C 490      17.502  -2.427   5.703  0.00  0.00           H  
HETATM 4304 HW2  SOL C 490      17.633  -2.304   4.073  0.00  0.00           H  
HETATM 4305  OW  SOL C 491      19.226  -7.505 -12.071  0.00  0.00           O  
HETATM 4306 HW1  SOL C 491      18.370  -8.005 -11.959  0.00  0.00           H  
HETATM 4307 HW2  SOL C 491      19.056  -6.521 -11.872  0.00  0.00           H  
HETATM 4308  OW  SOL C 492      28.725  -4.682  -0.329  0.00  0.00           O  
HETATM 4309 HW1  SOL C 492      28.545  -5.506  -0.871  0.00  0.00           H  
HETATM 4310 HW2  SOL C 492      27.999  -4.012  -0.508  0.00  0.00           H  
HETATM 4311  OW  SOL C 493       7.003  -6.506  17.090  0.00  0.00           O  
HETATM 4312 HW1  SOL C 493       7.919  -6.609  16.704  0.00  0.00           H  
HETATM 4313 HW2  SOL C 493       6.856  -7.191  17.802  0.00  0.00           H  
HETATM 4314  OW  SOL C 494      20.500 -15.440  -6.970  0.00  0.00           O  
HETATM 4315 HW1  SOL C 494      20.154 -16.053  -7.679  0.00  0.00           H  
HETATM 4316 HW2  SOL C 494      21.294 -14.936  -7.319  0.00  0.00           H  
HETATM 4317  OW  SOL C 495       2.106 -22.358  -1.699  0.00  0.00           O  
HETATM 4318 HW1  SOL C 495       2.266 -22.785  -2.591  0.00  0.00           H  
HETATM 4319 HW2  SOL C 495       1.146 -22.087  -1.635  0.00  0.00           H  
HETATM 4320  OW  SOL C 496       1.254  -7.491  12.500  0.00  0.00           O  
HETATM 4321 HW1  SOL C 496       1.328  -6.593  12.066  0.00  0.00           H  
HETATM 4322 HW2  SOL C 496       0.462  -7.983  12.131  0.00  0.00           H  
HETATM 4323  OW  SOL C 497      -0.831 -17.421  -6.896  0.00  0.00           O  
HETATM 4324 HW1  SOL C 497      -0.579 -18.089  -6.200  0.00  0.00           H  
HETATM 4325 HW2  SOL C 497      -1.088 -16.565  -6.459  0.00  0.00           H  
HETATM 4326  OW  SOL C 498      26.061   5.826 -10.638  0.00  0.00           O  
HETATM 4327 HW1  SOL C 498      25.449   6.540 -10.957  0.00  0.00           H  
HETATM 4328 HW2  SOL C 498      26.253   5.947  -9.656  0.00  0.00           H  
HETATM 4329  OW  SOL C 499       5.988  -3.545  -6.397  0.00  0.00           O  
HETATM 4330 HW1  SOL C 499       6.143  -3.651  -5.451  0.00  0.00           H  
HETATM 4331 HW2  SOL C 499       6.723  -3.254  -6.956  0.00  0.00           H  
HETATM 4332  OW  SOL C 500       3.679 -21.902   5.964  0.00  0.00           O  
HETATM 4333 HW1  SOL C 500       4.077 -21.804   6.876  0.00  0.00           H  
HETATM 4334 HW2  SOL C 500       3.857 -21.083   5.425  0.00  0.00           H  
HETATM 4335  OW  SOL C 501      13.738  16.277   5.617  0.00  0.00           O  
HETATM 4336 HW1  SOL C 501      14.432  16.932   5.908  0.00  0.00           H  
HETATM 4337 HW2  SOL C 501      13.046  16.183   6.339  0.00  0.00           H  
HETATM 4338  OW  SOL C 502      20.068  15.321   8.909  0.00  0.00           O  
HETATM 4339 HW1  SOL C 502      19.330  15.936   8.654  0.00  0.00           H  
HETATM 4340 HW2  SOL C 502      19.786  14.383   8.750  0.00  0.00           H  
HETATM 4341  OW  SOL C 503      23.076 -16.224  -1.206  0.00  0.00           O  
HETATM 4342 HW1  SOL C 503      23.363 -15.542  -0.537  0.00  0.00           H  
HETATM 4343 HW2  SOL C 503      22.389 -15.837  -1.822  0.00  0.00           H  
HETATM 4344  OW  SOL C 504      20.699  12.595  -5.843  0.00  0.00           O  
HETATM 4345 HW1  SOL C 504      21.459  12.500  -6.488  0.00  0.00           H  
HETATM 4346 HW2  SOL C 504      19.967  13.133  -6.269  0.00  0.00           H  
HETATM 4347  OW  SOL C 505      26.475  -0.444  -5.111  0.00  0.00           O  
HETATM 4348 HW1  SOL C 505      26.340  -1.381  -4.781  0.00  0.00           H  
HETATM 4349 HW2  SOL C 505      27.397  -0.346  -5.470  0.00  0.00           H  
HETATM 4350  OW  SOL C 506      30.151  -5.523  -6.999  0.00  0.00           O  
HETATM 4351 HW1  SOL C 506      29.786  -4.586  -6.975  0.00  0.00           H  
HETATM 4352 HW2  SOL C 506      29.465  -6.158  -6.656  0.00  0.00           H  
HETATM 4353  OW  SOL C 507      -1.398  -7.552   2.553  0.00  0.00           O  
HETATM 4354 HW1  SOL C 507      -1.405  -7.498   1.593  0.00  0.00           H  
HETATM 4355 HW2  SOL C 507      -0.614  -7.923   2.981  0.00  0.00           H  
HETATM 4356  OW  SOL C 508      -6.843  -2.493  12.502  0.00  0.00           O  
HETATM 4357 HW1  SOL C 508      -7.498  -1.764  12.727  0.00  0.00           H  
HETATM 4358 HW2  SOL C 508      -6.905  -2.714  11.527  0.00  0.00           H  
HETATM 4359  OW  SOL C 509      -0.755 -19.380  -4.870  0.00  0.00           O  
HETATM 4360 HW1  SOL C 509      -0.234 -19.385  -4.018  0.00  0.00           H  
HETATM 4361 HW2  SOL C 509      -1.433 -20.113  -4.847  0.00  0.00           H  
HETATM 4362  OW  SOL C 510      23.808  15.094  -5.624  0.00  0.00           O  
HETATM 4363 HW1  SOL C 510      24.466  15.605  -5.067  0.00  0.00           H  
HETATM 4364 HW2  SOL C 510      23.069  14.759  -5.043  0.00  0.00           H  
HETATM 4365  OW  SOL C 511      20.163  -1.104  -1.311  0.00  0.00           O  
HETATM 4366 HW1  SOL C 511      19.422  -1.692  -1.108  0.00  0.00           H  
HETATM 4367 HW2  SOL C 511      20.211  -0.255  -0.850  0.00  0.00           H  
HETATM 4368  OW  SOL C 512      18.923  -3.252   1.266  0.00  0.00           O  
HETATM 4369 HW1  SOL C 512      19.168  -3.097   2.189  0.00  0.00           H  
HETATM 4370 HW2  SOL C 512      19.472  -3.864   0.752  0.00  0.00           H  
HETATM 4371  OW  SOL C 513       1.680  -0.423  14.111  0.00  0.00           O  
HETATM 4372 HW1  SOL C 513       2.413  -0.754  14.718  0.00  0.00           H  
HETATM 4373 HW2  SOL C 513       1.198   0.331  14.555  0.00  0.00           H  
HETATM 4374  OW  SOL C 514      14.866  -0.627 -17.984  0.00  0.00           O  
HETATM 4375 HW1  SOL C 514      15.151  -0.093 -18.787  0.00  0.00           H  
HETATM 4376 HW2  SOL C 514      14.686  -0.008 -17.221  0.00  0.00           H  
HETATM 4377  OW  SOL C 515      11.177 -11.338  10.342  0.00  0.00           O  
HETATM 4378 HW1  SOL C 515      10.494 -11.948  10.043  0.00  0.00           H  
HETATM 4379 HW2  SOL C 515      11.201 -11.139  11.317  0.00  0.00           H  
HETATM 4380  OW  SOL C 516       6.235  -9.521 -13.172  0.00  0.00           O  
HETATM 4381 HW1  SOL C 516       6.990  -8.901 -13.389  0.00  0.00           H  
HETATM 4382 HW2  SOL C 516       5.464  -8.987 -12.824  0.00  0.00           H  
HETATM 4383  OW  SOL C 517      13.921  -7.348  -0.948  0.00  0.00           O  
HETATM 4384 HW1  SOL C 517      13.303  -6.607  -0.888  0.00  0.00           H  
HETATM 4385 HW2  SOL C 517      13.565  -8.241  -1.030  0.00  0.00           H  
HETATM 4386  OW  SOL C 518      25.112  14.923  -8.520  0.00  0.00           O  
HETATM 4387 HW1  SOL C 518      25.737  14.389  -9.087  0.00  0.00           H  
HETATM 4388 HW2  SOL C 518      24.254  14.417  -8.420  0.00  0.00           H  
HETATM 4389  OW  SOL C 519      15.920 -18.692   8.532  0.00  0.00           O  
HETATM 4390 HW1  SOL C 519      15.671 -19.644   8.682  0.00  0.00           H  
HETATM 4391 HW2  SOL C 519      15.429 -18.107   9.177  0.00  0.00           H  
HETATM 4392  OW  SOL C 520      20.022  -3.010  -8.501  0.00  0.00           O  
HETATM 4393 HW1  SOL C 520      20.870  -3.551  -8.537  0.00  0.00           H  
HETATM 4394 HW2  SOL C 520      19.499  -3.283  -7.686  0.00  0.00           H  
HETATM 4395  OW  SOL C 521       3.765 -12.251  -3.405  0.00  0.00           O  
HETATM 4396 HW1  SOL C 521       2.863 -12.586  -3.308  0.00  0.00           H  
HETATM 4397 HW2  SOL C 521       4.192 -11.785  -2.675  0.00  0.00           H  
HETATM 4398  OW  SOL C 522      22.730  -1.700  11.529  0.00  0.00           O  
HETATM 4399 HW1  SOL C 522      22.770  -1.275  12.436  0.00  0.00           H  
HETATM 4400 HW2  SOL C 522      23.568  -1.482  11.023  0.00  0.00           H  
HETATM 4401  OW  SOL C 523      25.418  -6.106 -10.626  0.00  0.00           O  
HETATM 4402 HW1  SOL C 523      26.123  -6.818 -10.573  0.00  0.00           H  
HETATM 4403 HW2  SOL C 523      24.536  -6.530 -10.817  0.00  0.00           H  
HETATM 4404  OW  SOL C 524       8.284 -15.464   9.266  0.00  0.00           O  
HETATM 4405 HW1  SOL C 524       8.445 -15.052   8.406  0.00  0.00           H  
HETATM 4406 HW2  SOL C 524       8.984 -16.094   9.610  0.00  0.00           H  
HETATM 4407  OW  SOL C 525      -4.390 -17.117  10.897  0.00  0.00           O  
HETATM 4408 HW1  SOL C 525      -3.821 -16.285  10.879  0.00  0.00           H  
HETATM 4409 HW2  SOL C 525      -5.105 -17.036  10.201  0.00  0.00           H  
HETATM 4410  OW  SOL C 526      -4.244  -4.974 -10.054  0.00  0.00           O  
HETATM 4411 HW1  SOL C 526      -4.608  -5.894  -9.894  0.00  0.00           H  
HETATM 4412 HW2  SOL C 526      -3.272  -4.960  -9.810  0.00  0.00           H  
HETATM 4413  OW  SOL C 527       8.950  -8.321 -13.270  0.00  0.00           O  
HETATM 4414 HW1  SOL C 527       9.278  -8.539 -14.192  0.00  0.00           H  
HETATM 4415 HW2  SOL C 527       9.311  -8.991 -12.626  0.00  0.00           H  
HETATM 4416  OW  SOL C 528      13.130  15.942   2.922  0.00  0.00           O  
HETATM 4417 HW1  SOL C 528      12.484  15.223   2.670  0.00  0.00           H  
HETATM 4418 HW2  SOL C 528      13.177  16.025   3.916  0.00  0.00           H  
HETATM 4419  OW  SOL C 529      16.226  10.291  -7.397  0.00  0.00           O  
HETATM 4420 HW1  SOL C 529      16.602  11.101  -6.942  0.00  0.00           H  
HETATM 4421 HW2  SOL C 529      15.565   9.850  -6.782  0.00  0.00           H  
HETATM 4422  OW  SOL C 530      -2.505 -14.319   6.882  0.00  0.00           O  
HETATM 4423 HW1  SOL C 530      -1.584 -14.711   6.865  0.00  0.00           H  
HETATM 4424 HW2  SOL C 530      -3.176 -15.032   6.687  0.00  0.00           H  
HETATM 4425  OW  SOL C 531      -2.705 -19.193  -2.047  0.00  0.00           O  
HETATM 4426 HW1  SOL C 531      -3.074 -19.625  -2.878  0.00  0.00           H  
HETATM 4427 HW2  SOL C 531      -3.356 -19.299  -1.296  0.00  0.00           H  
HETATM 4428  OW  SOL C 532      -5.845 -17.127  -1.471  0.00  0.00           O  
HETATM 4429 HW1  SOL C 532      -5.371 -16.664  -0.712  0.00  0.00           H  
HETATM 4430 HW2  SOL C 532      -5.485 -16.791  -2.341  0.00  0.00           H  
HETATM 4431  OW  SOL C 533      11.358 -11.083  13.059  0.00  0.00           O  
HETATM 4432 HW1  SOL C 533      10.880 -11.749  13.620  0.00  0.00           H  
HETATM 4433 HW2  SOL C 533      11.733 -10.358  13.641  0.00  0.00           H  
HETATM 4434  OW  SOL C 534      -0.292   0.700  -7.303  0.00  0.00           O  
HETATM 4435 HW1  SOL C 534      -0.525  -0.014  -6.648  0.00  0.00           H  
HETATM 4436 HW2  SOL C 534      -1.095   1.275  -7.467  0.00  0.00           H  
HETATM 4437  OW  SOL C 535      18.614  -6.677  10.189  0.00  0.00           O  
HETATM 4438 HW1  SOL C 535      18.844  -5.789   9.797  0.00  0.00           H  
HETATM 4439 HW2  SOL C 535      17.890  -6.571  10.861  0.00  0.00           H  
HETATM 4440  OW  SOL C 536      14.138 -16.208   6.300  0.00  0.00           O  
HETATM 4441 HW1  SOL C 536      13.579 -16.380   7.112  0.00  0.00           H  
HETATM 4442 HW2  SOL C 536      14.783 -15.476   6.492  0.00  0.00           H  
HETATM 4443  OW  SOL C 537      11.819  -1.323  13.159  0.00  0.00           O  
HETATM 4444 HW1  SOL C 537      11.459  -0.448  12.834  0.00  0.00           H  
HETATM 4445 HW2  SOL C 537      11.189  -2.060  12.911  0.00  0.00           H  
HETATM 4446  OW  SOL C 538       7.145 -12.444   6.143  0.00  0.00           O  
HETATM 4447 HW1  SOL C 538       7.638 -11.614   6.094  0.00  0.00           H  
HETATM 4448 HW2  SOL C 538       7.633 -13.271   6.255  0.00  0.00           H  
HETATM 4449  OW  SOL C 539      -3.782  -6.569  11.156  0.00  0.00           O  
HETATM 4450 HW1  SOL C 539      -3.444  -6.834  10.259  0.00  0.00           H  
HETATM 4451 HW2  SOL C 539      -3.159  -5.908  11.567  0.00  0.00           H  
HETATM 4452  OW  SOL C 540       6.328 -22.247   2.695  0.00  0.00           O  
HETATM 4453 HW1  SOL C 540       6.362 -22.077   1.708  0.00  0.00           H  
HETATM 4454 HW2  SOL C 540       6.385 -23.232   2.859  0.00  0.00           H  
HETATM 4455  OW  SOL C 541      -4.429 -12.054   0.826  0.00  0.00           O  
HETATM 4456 HW1  SOL C 541      -5.007 -12.323   0.056  0.00  0.00           H  
HETATM 4457 HW2  SOL C 541      -4.001 -12.857   1.224  0.00  0.00           H  
HETATM 4458  OW  SOL C 542       1.460 -17.925   2.835  0.00  0.00           O  
HETATM 4459 HW1  SOL C 542       2.444 -18.087   2.815  0.00  0.00           H  
HETATM 4460 HW2  SOL C 542       1.073 -18.059   1.920  0.00  0.00           H  
HETATM 4461  OW  SOL C 543       6.121 -20.436  -7.301  0.00  0.00           O  
HETATM 4462 HW1  SOL C 543       5.905 -19.473  -7.456  0.00  0.00           H  
HETATM 4463 HW2  SOL C 543       6.907 -20.693  -7.871  0.00  0.00           H  
HETATM 4464  OW  SOL C 544      17.429 -10.824  -3.130  0.00  0.00           O  
HETATM 4465 HW1  SOL C 544      18.264 -10.947  -3.600  0.00  0.00           H  
HETATM 4466 HW2  SOL C 544      17.443 -10.267  -2.340  0.00  0.00           H  
HETATM 4467  OW  SOL C 545      13.842 -20.760   7.443  0.00  0.00           O  
HETATM 4468 HW1  SOL C 545      13.155 -20.035   7.428  0.00  0.00           H  
HETATM 4469 HW2  SOL C 545      13.718 -21.321   8.271  0.00  0.00           H  
HETATM 4470  OW  SOL C 546      17.400  11.515   3.652  0.00  0.00           O  
HETATM 4471 HW1  SOL C 546      17.348  12.519   3.604  0.00  0.00           H  
HETATM 4472 HW2  SOL C 546      16.555  11.131   3.283  0.00  0.00           H  
HETATM 4473  OW  SOL C 547      27.072  -3.849  -6.882  0.00  0.00           O  
HETATM 4474 HW1  SOL C 547      26.906  -3.580  -5.935  0.00  0.00           H  
HETATM 4475 HW2  SOL C 547      26.339  -4.453  -7.186  0.00  0.00           H  
HETATM 4476  OW  SOL C 548      -1.363  -9.928   1.002  0.00  0.00           O  
HETATM 4477 HW1  SOL C 548      -2.280 -10.108   0.749  0.00  0.00           H  
HETATM 4478 HW2  SOL C 548      -0.785  -9.515   0.350  0.00  0.00           H  
HETATM 4479  OW  SOL C 549      20.568   2.513 -15.945  0.00  0.00           O  
HETATM 4480 HW1  SOL C 549      19.931   3.286 -15.896  0.00  0.00           H  
HETATM 4481 HW2  SOL C 549      20.806   2.217 -15.024  0.00  0.00           H  
HETATM 4482  OW  SOL C 550      23.148  -5.616  -2.630  0.00  0.00           O  
HETATM 4483 HW1  SOL C 550      23.214  -5.506  -1.635  0.00  0.00           H  
HETATM 4484 HW2  SOL C 550      22.220  -5.459  -2.893  0.00  0.00           H  
HETATM 4485  OW  SOL C 551      -7.862 -16.699   0.433  0.00  0.00           O  
HETATM 4486 HW1  SOL C 551      -7.652 -16.502   1.382  0.00  0.00           H  
HETATM 4487 HW2  SOL C 551      -7.061 -16.556  -0.137  0.00  0.00           H  
HETATM 4488  OW  SOL C 552      13.571  18.406  -6.116  0.00  0.00           O  
HETATM 4489 HW1  SOL C 552      12.831  18.860  -6.608  0.00  0.00           H  
HETATM 4490 HW2  SOL C 552      13.344  18.336  -5.145  0.00  0.00           H  
HETATM 4491  OW  SOL C 553      24.785   0.323   5.081  0.00  0.00           O  
HETATM 4492 HW1  SOL C 553      24.542  -0.538   4.652  0.00  0.00           H  
HETATM 4493 HW2  SOL C 553      24.947   0.188   6.055  0.00  0.00           H  
HETATM 4494  OW  SOL C 554      11.151 -18.981  -1.341  0.00  0.00           O  
HETATM 4495 HW1  SOL C 554      10.837 -19.736  -0.768  0.00  0.00           H  
HETATM 4496 HW2  SOL C 554      11.106 -18.132  -0.827  0.00  0.00           H  
HETATM 4497  OW  SOL C 555      19.436  12.767   8.154  0.00  0.00           O  
HETATM 4498 HW1  SOL C 555      19.167  12.536   7.224  0.00  0.00           H  
HETATM 4499 HW2  SOL C 555      19.669  11.938   8.656  0.00  0.00           H  
HETATM 4500  OW  SOL C 556       4.102   3.478   8.701  0.00  0.00           O  
HETATM 4501 HW1  SOL C 556       3.667   3.545   7.800  0.00  0.00           H  
HETATM 4502 HW2  SOL C 556       3.588   2.831   9.268  0.00  0.00           H  
HETATM 4503  OW  SOL C 557       1.775  -6.029  17.223  0.00  0.00           O  
HETATM 4504 HW1  SOL C 557       1.278  -5.994  18.088  0.00  0.00           H  
HETATM 4505 HW2  SOL C 557       1.659  -5.164  16.738  0.00  0.00           H  
HETATM 4506  OW  SOL C 558      14.381   1.867  13.041  0.00  0.00           O  
HETATM 4507 HW1  SOL C 558      14.745   0.941  12.966  0.00  0.00           H  
HETATM 4508 HW2  SOL C 558      15.075   2.519  12.737  0.00  0.00           H  
HETATM 4509  OW  SOL C 559       1.511  -2.708   9.809  0.00  0.00           O  
HETATM 4510 HW1  SOL C 559       0.988  -1.885   9.568  0.00  0.00           H  
HETATM 4511 HW2  SOL C 559       2.459  -2.604   9.496  0.00  0.00           H  
HETATM 4512  OW  SOL C 560       4.994   5.088 -13.734  0.00  0.00           O  
HETATM 4513 HW1  SOL C 560       4.895   4.322 -14.369  0.00  0.00           H  
HETATM 4514 HW2  SOL C 560       4.117   5.275 -13.279  0.00  0.00           H  
HETATM 4515  OW  SOL C 561      18.759 -18.128   4.470  0.00  0.00           O  
HETATM 4516 HW1  SOL C 561      17.957 -18.048   5.044  0.00  0.00           H  
HETATM 4517 HW2  SOL C 561      19.238 -18.990   4.672  0.00  0.00           H  
HETATM 4518  OW  SOL C 562      19.410  -2.882  -3.394  0.00  0.00           O  
HETATM 4519 HW1  SOL C 562      18.684  -3.340  -3.843  0.00  0.00           H  
HETATM 4520 HW2  SOL C 562      19.500  -1.932  -3.540  0.00  0.00           H  
HETATM 4521  OW  SOL C 563      20.817   4.197   0.844  0.00  0.00           O  
HETATM 4522 HW1  SOL C 563      20.302   5.043   0.980  0.00  0.00           H  
HETATM 4523 HW2  SOL C 563      20.956   3.654   1.635  0.00  0.00           H  
HETATM 4524  OW  SOL C 564      25.954  -9.121   3.476  0.00  0.00           O  
HETATM 4525 HW1  SOL C 564      25.651 -10.001   3.135  0.00  0.00           H  
HETATM 4526 HW2  SOL C 564      26.165  -9.195   4.454  0.00  0.00           H  
HETATM 4527  OW  SOL C 565      29.620   8.064  -6.100  0.00  0.00           O  
HETATM 4528 HW1  SOL C 565      29.860   8.559  -5.270  0.00  0.00           H  
HETATM 4529 HW2  SOL C 565      29.078   8.666  -6.691  0.00  0.00           H  
HETATM 4530  OW  SOL C 566      32.223   2.584  -0.043  0.00  0.00           O  
HETATM 4531 HW1  SOL C 566      32.151   2.614   0.950  0.00  0.00           H  
HETATM 4532 HW2  SOL C 566      31.966   1.675  -0.372  0.00  0.00           H  
HETATM 4533  OW  SOL C 567      -0.375 -13.025  -5.240  0.00  0.00           O  
HETATM 4534 HW1  SOL C 567      -0.867 -12.424  -4.668  0.00  0.00           H  
HETATM 4535 HW2  SOL C 567       0.199 -13.696  -4.843  0.00  0.00           H  
HETATM 4536  OW  SOL C 568       9.585 -14.538   5.399  0.00  0.00           O  
HETATM 4537 HW1  SOL C 568       9.332 -15.353   5.855  0.00  0.00           H  
HETATM 4538 HW2  SOL C 568      10.366 -14.564   4.828  0.00  0.00           H  
HETATM 4539  OW  SOL C 569      -3.853 -11.866   7.570  0.00  0.00           O  
HETATM 4540 HW1  SOL C 569      -3.797 -12.795   7.187  0.00  0.00           H  
HETATM 4541 HW2  SOL C 569      -2.947 -11.442   7.548  0.00  0.00           H  
HETATM 4542  OW  SOL C 570      -6.958 -10.136  -6.064  0.00  0.00           O  
HETATM 4543 HW1  SOL C 570      -7.766 -10.613  -6.427  0.00  0.00           H  
HETATM 4544 HW2  SOL C 570      -7.223  -9.235  -5.729  0.00  0.00           H  
HETATM 4545  OW  SOL C 571      20.206   0.995   5.837  0.00  0.00           O  
HETATM 4546 HW1  SOL C 571      19.522   0.396   5.497  0.00  0.00           H  
HETATM 4547 HW2  SOL C 571      20.943   1.161   5.178  0.00  0.00           H  
HETATM 4548  OW  SOL C 572       7.087  -6.246  13.411  0.00  0.00           O  
HETATM 4549 HW1  SOL C 572       6.314  -6.611  13.925  0.00  0.00           H  
HETATM 4550 HW2  SOL C 572       7.642  -5.658  13.996  0.00  0.00           H  
HETATM 4551  OW  SOL C 573      22.723  17.031  -7.218  0.00  0.00           O  
HETATM 4552 HW1  SOL C 573      22.968  16.284  -6.598  0.00  0.00           H  
HETATM 4553 HW2  SOL C 573      22.219  16.653  -7.998  0.00  0.00           H  
HETATM 4554  OW  SOL C 574       0.716   3.668  12.246  0.00  0.00           O  
HETATM 4555 HW1  SOL C 574      -0.250   3.838  12.453  0.00  0.00           H  
HETATM 4556 HW2  SOL C 574       0.825   2.712  11.970  0.00  0.00           H  
HETATM 4557  OW  SOL C 575       4.554   0.331 -14.661  0.00  0.00           O  
HETATM 4558 HW1  SOL C 575       4.041   1.146 -14.398  0.00  0.00           H  
HETATM 4559 HW2  SOL C 575       5.224   0.567 -15.359  0.00  0.00           H  
HETATM 4560  OW  SOL C 576       7.711 -13.737  -9.941  0.00  0.00           O  
HETATM 4561 HW1  SOL C 576       8.084 -12.859  -9.622  0.00  0.00           H  
HETATM 4562 HW2  SOL C 576       7.645 -13.736 -10.935  0.00  0.00           H  
HETATM 4563  OW  SOL C 577      -4.119  -6.033  15.635  0.00  0.00           O  
HETATM 4564 HW1  SOL C 577      -3.323  -6.588  15.894  0.00  0.00           H  
HETATM 4565 HW2  SOL C 577      -3.812  -5.109  15.402  0.00  0.00           H  
HETATM 4566  OW  SOL C 578      27.598   5.857   1.180  0.00  0.00           O  
HETATM 4567 HW1  SOL C 578      26.882   5.895   0.477  0.00  0.00           H  
HETATM 4568 HW2  SOL C 578      28.194   6.655   1.085  0.00  0.00           H  
HETATM 4569  OW  SOL C 579      -8.130 -11.400   2.631  0.00  0.00           O  
HETATM 4570 HW1  SOL C 579      -7.600 -10.977   1.886  0.00  0.00           H  
HETATM 4571 HW2  SOL C 579      -8.642 -10.685   3.112  0.00  0.00           H  
HETATM 4572  OW  SOL C 580      14.817 -13.782  -0.007  0.00  0.00           O  
HETATM 4573 HW1  SOL C 580      14.161 -13.581   0.672  0.00  0.00           H  
HETATM 4574 HW2  SOL C 580      15.479 -14.507   0.190  0.00  0.00           H  
HETATM 4575  OW  SOL C 581      24.529   3.975  -7.333  0.00  0.00           O  
HETATM 4576 HW1  SOL C 581      23.745   4.513  -7.038  0.00  0.00           H  
HETATM 4577 HW2  SOL C 581      24.897   3.470  -6.546  0.00  0.00           H  
HETATM 4578  OW  SOL C 582      10.244  -2.217   8.640  0.00  0.00           O  
HETATM 4579 HW1  SOL C 582      11.060  -2.186   8.129  0.00  0.00           H  
HETATM 4580 HW2  SOL C 582       9.461  -1.784   8.279  0.00  0.00           H  
HETATM 4581  OW  SOL C 583      15.337  18.159  -2.031  0.00  0.00           O  
HETATM 4582 HW1  SOL C 583      15.511  17.719  -1.147  0.00  0.00           H  
HETATM 4583 HW2  SOL C 583      15.843  17.689  -2.748  0.00  0.00           H  
HETATM 4584  OW  SOL C 584      24.129   5.937 -14.651  0.00  0.00           O  
HETATM 4585 HW1  SOL C 584      24.017   5.074 -14.161  0.00  0.00           H  
HETATM 4586 HW2  SOL C 584      24.471   6.642 -14.024  0.00  0.00           H  
HETATM 4587  OW  SOL C 585       4.174  -6.002   8.834  0.00  0.00           O  
HETATM 4588 HW1  SOL C 585       3.678  -5.581   9.544  0.00  0.00           H  
HETATM 4589 HW2  SOL C 585       5.137  -6.029   8.907  0.00  0.00           H  
HETATM 4590  OW  SOL C 586      17.361  14.200   3.829  0.00  0.00           O  
HETATM 4591 HW1  SOL C 586      17.199  14.091   4.817  0.00  0.00           H  
HETATM 4592 HW2  SOL C 586      18.181  14.767   3.690  0.00  0.00           H  
HETATM 4593  OW  SOL C 587       9.472 -19.707  10.590  0.00  0.00           O  
HETATM 4594 HW1  SOL C 587      10.143 -20.427  10.769  0.00  0.00           H  
HETATM 4595 HW2  SOL C 587       8.823 -19.661  11.349  0.00  0.00           H  
HETATM 4596  OW  SOL C 588      24.569   8.465  -3.234  0.00  0.00           O  
HETATM 4597 HW1  SOL C 588      25.573   8.451  -3.247  0.00  0.00           H  
HETATM 4598 HW2  SOL C 588      24.225   9.071  -3.956  0.00  0.00           H  
HETATM 4599  OW  SOL C 589       2.638   5.640 -12.531  0.00  0.00           O  
HETATM 4600 HW1  SOL C 589       2.413   6.414 -11.944  0.00  0.00           H  
HETATM 4601 HW2  SOL C 589       1.803   5.261 -12.920  0.00  0.00           H  
HETATM 4602  OW  SOL C 590      10.768  -3.024 -15.296  0.00  0.00           O  
HETATM 4603 HW1  SOL C 590      10.745  -3.297 -16.258  0.00  0.00           H  
HETATM 4604 HW2  SOL C 590       9.987  -3.409 -14.812  0.00  0.00           H  
HETATM 4605  OW  SOL C 591      22.920 -11.258  -8.137  0.00  0.00           O  
HETATM 4606 HW1  SOL C 591      22.457 -12.123  -8.335  0.00  0.00           H  
HETATM 4607 HW2  SOL C 591      22.278 -10.621  -7.722  0.00  0.00           H  
HETATM 4608  OW  SOL C 592       6.151  -4.218  16.710  0.00  0.00           O  
HETATM 4609 HW1  SOL C 592       6.531  -5.126  16.881  0.00  0.00           H  
HETATM 4610 HW2  SOL C 592       5.421  -4.279  16.042  0.00  0.00           H  
HETATM 4611  OW  SOL C 593      12.520   8.946  12.003  0.00  0.00           O  
HETATM 4612 HW1  SOL C 593      11.630   8.491  11.948  0.00  0.00           H  
HETATM 4613 HW2  SOL C 593      12.575   9.642  11.281  0.00  0.00           H  
HETATM 4614  OW  SOL C 594       9.963 -17.088  -6.008  0.00  0.00           O  
HETATM 4615 HW1  SOL C 594      10.593 -16.439  -6.444  0.00  0.00           H  
HETATM 4616 HW2  SOL C 594      10.392 -17.460  -5.178  0.00  0.00           H  
HETATM 4617  OW  SOL C 595      16.993 -15.952  -4.035  0.00  0.00           O  
HETATM 4618 HW1  SOL C 595      17.272 -15.201  -3.445  0.00  0.00           H  
HETATM 4619 HW2  SOL C 595      17.220 -15.732  -4.987  0.00  0.00           H  
HETATM 4620  OW  SOL C 596       2.898   1.649   5.905  0.00  0.00           O  
HETATM 4621 HW1  SOL C 596       1.927   1.442   6.047  0.00  0.00           H  
HETATM 4622 HW2  SOL C 596       3.033   2.638   5.887  0.00  0.00           H  
HETATM 4623  OW  SOL C 597      20.633   3.797  14.928  0.00  0.00           O  
HETATM 4624 HW1  SOL C 597      20.219   3.903  14.022  0.00  0.00           H  
HETATM 4625 HW2  SOL C 597      20.031   3.239  15.508  0.00  0.00           H  
HETATM 4626  OW  SOL C 598       4.356  -1.789 -12.285  0.00  0.00           O  
HETATM 4627 HW1  SOL C 598       4.274  -0.890 -12.712  0.00  0.00           H  
HETATM 4628 HW2  SOL C 598       4.554  -2.476 -12.978  0.00  0.00           H  
HETATM 4629  OW  SOL C 599      -1.366 -13.950   3.866  0.00  0.00           O  
HETATM 4630 HW1  SOL C 599      -1.451 -13.376   4.638  0.00  0.00           H  
HETATM 4631 HW2  SOL C 599      -1.881 -14.769   3.856  0.00  0.00           H  
HETATM 4632  OW  SOL C 600      -7.284  -9.753   5.128  0.00  0.00           O  
HETATM 4633 HW1  SOL C 600      -6.564  -9.123   5.432  0.00  0.00           H  
HETATM 4634 HW2  SOL C 600      -6.967 -10.234   4.306  0.00  0.00           H  
HETATM 4635  OW  SOL C 601       0.242  -1.709  12.167  0.00  0.00           O  
HETATM 4636 HW1  SOL C 601       0.688  -1.086  12.806  0.00  0.00           H  
HETATM 4637 HW2  SOL C 601       0.934  -2.265  11.711  0.00  0.00           H  
HETATM 4638  OW  SOL C 602      11.816 -16.601   8.351  0.00  0.00           O  
HETATM 4639 HW1  SOL C 602      11.096 -16.978   8.936  0.00  0.00           H  
HETATM 4640 HW2  SOL C 602      11.723 -15.599   8.311  0.00  0.00           H  
HETATM 4641  OW  SOL C 603      -4.209  -0.021  13.692  0.00  0.00           O  
HETATM 4642 HW1  SOL C 603      -4.334  -0.961  14.022  0.00  0.00           H  
HETATM 4643 HW2  SOL C 603      -5.094   0.383  13.488  0.00  0.00           H  
HETATM 4644  OW  SOL C 604      11.835  -0.505 -15.774  0.00  0.00           O  
HETATM 4645 HW1  SOL C 604      12.535  -0.417 -15.065  0.00  0.00           H  
HETATM 4646 HW2  SOL C 604      11.381  -1.389 -15.688  0.00  0.00           H  
HETATM 4647  OW  SOL C 605      17.860  -6.187  14.683  0.00  0.00           O  
HETATM 4648 HW1  SOL C 605      17.605  -6.133  15.648  0.00  0.00           H  
HETATM 4649 HW2  SOL C 605      17.317  -5.532  14.157  0.00  0.00           H  
HETATM 4650  OW  SOL C 606      -1.053 -12.258  -8.042  0.00  0.00           O  
HETATM 4651 HW1  SOL C 606      -0.541 -12.645  -7.270  0.00  0.00           H  
HETATM 4652 HW2  SOL C 606      -0.553 -11.492  -8.423  0.00  0.00           H  
HETATM 4653  OW  SOL C 607       1.584 -13.588  11.018  0.00  0.00           O  
HETATM 4654 HW1  SOL C 607       2.187 -14.380  11.122  0.00  0.00           H  
HETATM 4655 HW2  SOL C 607       1.887 -12.895  10.416  0.00  0.00           H  
HETATM 4656  OW  SOL C 608      17.463 -14.801   9.093  0.00  0.00           O  
HETATM 4657 HW1  SOL C 608      18.164 -14.085   9.151  0.00  0.00           H  
HETATM 4658 HW2  SOL C 608      17.532 -15.406   9.886  0.00  0.00           H  
HETATM 4659  OW  SOL C 609      23.725   7.662 -10.631  0.00  0.00           O  
HETATM 4660 HW1  SOL C 609      23.527   6.691 -10.801  0.00  0.00           H  
HETATM 4661 HW2  SOL C 609      23.053   8.244 -11.103  0.00  0.00           H  
HETATM 4662  OW  SOL C 610      -4.009 -16.419   3.519  0.00  0.00           O  
HETATM 4663 HW1  SOL C 610      -4.263 -15.481   3.265  0.00  0.00           H  
HETATM 4664 HW2  SOL C 610      -3.378 -16.784   2.836  0.00  0.00           H  
HETATM 4665  OW  SOL C 611      17.998  -6.499  -8.556  0.00  0.00           O  
HETATM 4666 HW1  SOL C 611      18.989  -6.516  -8.712  0.00  0.00           H  
HETATM 4667 HW2  SOL C 611      17.532  -6.366  -9.430  0.00  0.00           H  
HETATM 4668  OW  SOL C 612      22.903 -14.667   7.917  0.00  0.00           O  
HETATM 4669 HW1  SOL C 612      22.067 -14.183   7.672  0.00  0.00           H  
HETATM 4670 HW2  SOL C 612      23.057 -15.417   7.273  0.00  0.00           H  
HETATM 4671  OW  SOL C 613      -6.922  -8.570  13.197  0.00  0.00           O  
HETATM 4672 HW1  SOL C 613      -6.406  -7.759  13.461  0.00  0.00           H  
HETATM 4673 HW2  SOL C 613      -7.267  -9.026  14.019  0.00  0.00           H  
HETATM 4674  OW  SOL C 614      10.308  -6.955   8.898  0.00  0.00           O  
HETATM 4675 HW1  SOL C 614      11.118  -6.998   8.374  0.00  0.00           H  
HETATM 4676 HW2  SOL C 614       9.800  -6.133   8.880  0.00  0.00           H  
HETATM 4677  OW  SOL C 615      21.726  -5.886   6.160  0.00  0.00           O  
HETATM 4678 HW1  SOL C 615      20.937  -6.037   6.770  0.00  0.00           H  
HETATM 4679 HW2  SOL C 615      21.416  -5.884   5.214  0.00  0.00           H  
HETATM 4680  OW  SOL C 616      -0.745  -2.435 -10.144  0.00  0.00           O  
HETATM 4681 HW1  SOL C 616      -0.293  -1.561 -10.341  0.00  0.00           H  
HETATM 4682 HW2  SOL C 616      -0.863  -2.532  -9.161  0.00  0.00           H  
HETATM 4683  OW  SOL C 617       9.174 -10.990  -3.469  0.00  0.00           O  
HETATM 4684 HW1  SOL C 617       9.186 -11.425  -2.606  0.00  0.00           H  
HETATM 4685 HW2  SOL C 617       8.827 -11.470  -4.231  0.00  0.00           H  
HETATM 4686  OW  SOL C 618      19.363 -11.100  -6.216  0.00  0.00           O  
HETATM 4687 HW1  SOL C 618      18.459 -10.684  -6.081  0.00  0.00           H  
HETATM 4688 HW2  SOL C 618      19.532 -11.776  -5.493  0.00  0.00           H  
HETATM 4689  OW  SOL C 619      11.240   4.321   8.541  0.00  0.00           O  
HETATM 4690 HW1  SOL C 619      11.501   4.128   7.607  0.00  0.00           H  
HETATM 4691 HW2  SOL C 619      11.757   5.110   8.883  0.00  0.00           H  
HETATM 4692  OW  SOL C 620      -4.815 -10.648  -7.805  0.00  0.00           O  
HETATM 4693 HW1  SOL C 620      -5.430 -10.352  -7.075  0.00  0.00           H  
HETATM 4694 HW2  SOL C 620      -5.333 -10.708  -8.662  0.00  0.00           H  
HETATM 4695  OW  SOL C 621       1.638 -19.554  -3.599  0.00  0.00           O  
HETATM 4696 HW1  SOL C 621       1.343 -20.263  -2.965  0.00  0.00           H  
HETATM 4697 HW2  SOL C 621       1.936 -19.981  -4.455  0.00  0.00           H  
HETATM 4698  OW  SOL C 622      10.203  -5.359 -12.282  0.00  0.00           O  
HETATM 4699 HW1  SOL C 622      10.458  -5.833 -11.432  0.00  0.00           H  
HETATM 4700 HW2  SOL C 622       9.608  -5.951 -12.826  0.00  0.00           H  
HETATM 4701  OW  SOL C 623       3.347 -13.376  -1.065  0.00  0.00           O  
HETATM 4702 HW1  SOL C 623       2.902 -14.212  -1.265  0.00  0.00           H  
HETATM 4703 HW2  SOL C 623       2.972 -12.823  -0.368  0.00  0.00           H  
HETATM 4704  OW  SOL C 624       5.108  -7.335  15.038  0.00  0.00           O  
HETATM 4705 HW1  SOL C 624       5.555  -7.156  15.908  0.00  0.00           H  
HETATM 4706 HW2  SOL C 624       4.109  -7.336  15.165  0.00  0.00           H  
HETATM 4707  OW  SOL C 625      12.644 -11.394   7.182  0.00  0.00           O  
HETATM 4708 HW1  SOL C 625      13.013 -12.098   7.734  0.00  0.00           H  
HETATM 4709 HW2  SOL C 625      13.219 -10.992   6.518  0.00  0.00           H  
HETATM 4710  OW  SOL C 626      20.359  -0.658 -10.262  0.00  0.00           O  
HETATM 4711 HW1  SOL C 626      20.366  -1.231  -9.447  0.00  0.00           H  
HETATM 4712 HW2  SOL C 626      21.019   0.082 -10.152  0.00  0.00           H  
HETATM 4713  OW  SOL C 627       6.139  -3.740  11.833  0.00  0.00           O  
HETATM 4714 HW1  SOL C 627       6.780  -4.322  11.397  0.00  0.00           H  
HETATM 4715 HW2  SOL C 627       6.490  -3.463  12.730  0.00  0.00           H  
HETATM 4716  OW  SOL C 628      24.179 -11.120 -10.597  0.00  0.00           O  
HETATM 4717 HW1  SOL C 628      23.590 -10.897  -9.820  0.00  0.00           H  
HETATM 4718 HW2  SOL C 628      23.781 -10.756 -11.430  0.00  0.00           H  
HETATM 4719  OW  SOL C 629      -5.057  -3.224  -8.061  0.00  0.00           O  
HETATM 4720 HW1  SOL C 629      -4.890  -3.909  -8.765  0.00  0.00           H  
HETATM 4721 HW2  SOL C 629      -4.856  -3.609  -7.166  0.00  0.00           H  
HETATM 4722  OW  SOL C 630       4.147  -9.278 -16.154  0.00  0.00           O  
HETATM 4723 HW1  SOL C 630       3.742 -10.045 -15.653  0.00  0.00           H  
HETATM 4724 HW2  SOL C 630       4.949  -8.945 -15.656  0.00  0.00           H  
HETATM 4725  OW  SOL C 631      13.628 -10.680  17.180  0.00  0.00           O  
HETATM 4726 HW1  SOL C 631      14.537 -10.373  17.444  0.00  0.00           H  
HETATM 4727 HW2  SOL C 631      13.317 -10.154  16.383  0.00  0.00           H  
HETATM 4728  OW  SOL C 632      17.045  -6.616  -4.074  0.00  0.00           O  
HETATM 4729 HW1  SOL C 632      17.275  -5.973  -3.390  0.00  0.00           H  
HETATM 4730 HW2  SOL C 632      16.165  -6.588  -4.475  0.00  0.00           H  
HETATM 4731  OW  SOL C 634      19.153 -15.956  -1.688  0.00  0.00           O  
HETATM 4732 HW1  SOL C 634      19.676 -15.209  -2.096  0.00  0.00           H  
HETATM 4733 HW2  SOL C 634      19.790 -16.635  -1.310  0.00  0.00           H  
HETATM 4734  OW  SOL C 635      11.519   9.379 -12.925  0.00  0.00           O  
HETATM 4735 HW1  SOL C 635      12.503   9.551 -13.048  0.00  0.00           H  
HETATM 4736 HW2  SOL C 635      11.158  10.007 -12.238  0.00  0.00           H  
HETATM 4737  OW  SOL C 636      14.199  -1.064   8.595  0.00  0.00           O  
HETATM 4738 HW1  SOL C 636      13.506  -1.201   9.257  0.00  0.00           H  
HETATM 4739 HW2  SOL C 636      13.946  -1.162   7.667  0.00  0.00           H  
HETATM 4740  OW  SOL C 637      16.388   6.077  11.929  0.00  0.00           O  
HETATM 4741 HW1  SOL C 637      16.614   6.810  12.576  0.00  0.00           H  
HETATM 4742 HW2  SOL C 637      15.399   5.927  11.920  0.00  0.00           H  
HETATM 4743  OW  SOL C 638      19.374  -6.114  -1.032  0.00  0.00           O  
HETATM 4744 HW1  SOL C 638      18.704  -6.720  -1.378  0.00  0.00           H  
HETATM 4745 HW2  SOL C 638      19.555  -5.293  -1.512  0.00  0.00           H  
HETATM 4746  OW  SOL C 639      11.803  -0.004   8.567  0.00  0.00           O  
HETATM 4747 HW1  SOL C 639      12.101   0.811   9.065  0.00  0.00           H  
HETATM 4748 HW2  SOL C 639      11.712   0.036   7.605  0.00  0.00           H  
HETATM 4749  OW  SOL C 640       3.041 -10.635  -7.365  0.00  0.00           O  
HETATM 4750 HW1  SOL C 640       3.291 -11.500  -7.716  0.00  0.00           H  
HETATM 4751 HW2  SOL C 640       3.343  -9.828  -7.803  0.00  0.00           H  
HETATM 4752  OW  SOL C 641      -9.601 -13.498   2.278  0.00  0.00           O  
HETATM 4753 HW1  SOL C 641      -9.195 -12.578   2.249  0.00  0.00           H  
HETATM 4754 HW2  SOL C 641     -10.147 -13.592   3.111  0.00  0.00           H  
HETATM 4755  OW  SOL C 642      25.882   0.336  -2.427  0.00  0.00           O  
HETATM 4756 HW1  SOL C 642      25.522   1.266  -2.341  0.00  0.00           H  
HETATM 4757 HW2  SOL C 642      26.150   0.169  -3.372  0.00  0.00           H  
HETATM 4758  OW  SOL C 643      14.420  -0.877  12.462  0.00  0.00           O  
HETATM 4759 HW1  SOL C 643      15.063  -1.311  13.090  0.00  0.00           H  
HETATM 4760 HW2  SOL C 643      13.491  -0.998  12.801  0.00  0.00           H  
HETATM 4761  OW  SOL C 644      12.181   2.129 -16.396  0.00  0.00           O  
HETATM 4762 HW1  SOL C 644      11.846   1.201 -16.239  0.00  0.00           H  
HETATM 4763 HW2  SOL C 644      11.428   2.774 -16.327  0.00  0.00           H  
HETATM 4764  OW  SOL C 645      11.821 -13.439  -5.506  0.00  0.00           O  
HETATM 4765 HW1  SOL C 645      12.798 -13.632  -5.389  0.00  0.00           H  
HETATM 4766 HW2  SOL C 645      11.427 -12.803  -4.892  0.00  0.00           H  
HETATM 4767  OW  SOL C 646      17.125  -4.808  -0.731  0.00  0.00           O  
HETATM 4768 HW1  SOL C 646      17.144  -5.431   0.008  0.00  0.00           H  
HETATM 4769 HW2  SOL C 646      17.633  -3.991  -0.682  0.00  0.00           H  
HETATM 4770  OW  SOL C 647      14.675 -14.412  10.144  0.00  0.00           O  
HETATM 4771 HW1  SOL C 647      15.513 -14.485   9.606  0.00  0.00           H  
HETATM 4772 HW2  SOL C 647      14.910 -14.115  11.078  0.00  0.00           H  
HETATM 4773  OW  SOL C 648       8.274   4.412   9.575  0.00  0.00           O  
HETATM 4774 HW1  SOL C 648       9.236   4.218   9.401  0.00  0.00           H  
HETATM 4775 HW2  SOL C 648       7.875   4.847   8.760  0.00  0.00           H  
HETATM 4776  OW  SOL C 649      15.122   9.733  -4.931  0.00  0.00           O  
HETATM 4777 HW1  SOL C 649      15.796  10.297  -4.460  0.00  0.00           H  
HETATM 4778 HW2  SOL C 649      14.198  10.039  -4.678  0.00  0.00           H  
HETATM 4779  OW  SOL C 650      -7.399 -15.281   2.711  0.00  0.00           O  
HETATM 4780 HW1  SOL C 650      -8.143 -14.620   2.593  0.00  0.00           H  
HETATM 4781 HW2  SOL C 650      -6.757 -14.939   3.392  0.00  0.00           H  
HETATM 4782  OW  SOL C 651      13.119  -0.974  -9.472  0.00  0.00           O  
HETATM 4783 HW1  SOL C 651      14.028  -1.184  -9.125  0.00  0.00           H  
HETATM 4784 HW2  SOL C 651      12.559  -1.752  -9.588  0.00  0.00           H  
HETATM 4785  OW  SOL C 652      28.261   7.881   5.388  0.00  0.00           O  
HETATM 4786 HW1  SOL C 652      28.959   7.886   6.108  0.00  0.00           H  
HETATM 4787 HW2  SOL C 652      27.999   8.814   5.177  0.00  0.00           H  
HETATM 4788  OW  SOL C 653      14.379  -8.317 -16.667  0.00  0.00           O  
HETATM 4789 HW1  SOL C 653      14.571  -9.298 -16.616  0.00  0.00           H  
HETATM 4790 HW2  SOL C 653      13.964  -8.106 -17.552  0.00  0.00           H  
HETATM 4791  OW  SOL C 654      11.407   2.459  -7.091  0.00  0.00           O  
HETATM 4792 HW1  SOL C 654      10.634   1.882  -7.104  0.00  0.00           H  
HETATM 4793 HW2  SOL C 654      11.835   2.630  -7.943  0.00  0.00           H  
HETATM 4794  OW  SOL C 655      21.394 -10.279   3.526  0.00  0.00           O  
HETATM 4795 HW1  SOL C 655      22.027 -11.029   3.367  0.00  0.00           H  
HETATM 4796 HW2  SOL C 655      21.902  -9.444   3.735  0.00  0.00           H  
HETATM 4797  OW  SOL C 656      22.679  13.511   4.196  0.00  0.00           O  
HETATM 4798 HW1  SOL C 656      22.641  13.692   3.210  0.00  0.00           H  
HETATM 4799 HW2  SOL C 656      22.213  14.239   4.694  0.00  0.00           H  
HETATM 4800  OW  SOL C 657      14.561   4.411 -10.360  0.00  0.00           O  
HETATM 4801 HW1  SOL C 657      14.758   3.540  -9.898  0.00  0.00           H  
HETATM 4802 HW2  SOL C 657      13.598   4.625 -10.264  0.00  0.00           H  
HETATM 4803  OW  SOL C 658       4.462 -12.836   1.542  0.00  0.00           O  
HETATM 4804 HW1  SOL C 658       3.688 -12.723   2.111  0.00  0.00           H  
HETATM 4805 HW2  SOL C 658       5.075 -13.561   1.729  0.00  0.00           H  
HETATM 4806  OW  SOL C 659      -0.969 -20.829   4.291  0.00  0.00           O  
HETATM 4807 HW1  SOL C 659      -0.701 -20.798   3.329  0.00  0.00           H  
HETATM 4808 HW2  SOL C 659      -1.927 -21.082   4.371  0.00  0.00           H  
HETATM 4809  OW  SOL C 660      14.481   1.029 -15.567  0.00  0.00           O  
HETATM 4810 HW1  SOL C 660      14.279   0.864 -14.603  0.00  0.00           H  
HETATM 4811 HW2  SOL C 660      13.682   1.444 -16.001  0.00  0.00           H  
HETATM 4812  OW  SOL C 661      26.405   3.150 -10.684  0.00  0.00           O  
HETATM 4813 HW1  SOL C 661      27.155   2.490 -10.739  0.00  0.00           H  
HETATM 4814 HW2  SOL C 661      26.767   4.049 -10.432  0.00  0.00           H  
HETATM 4815  OW  SOL C 662      20.865 -11.487 -12.129  0.00  0.00           O  
HETATM 4816 HW1  SOL C 662      21.299 -10.588 -12.015  0.00  0.00           H  
HETATM 4817 HW2  SOL C 662      20.169 -11.595 -11.423  0.00  0.00           H  
HETATM 4818  OW  SOL C 663      20.965 -10.170   0.766  0.00  0.00           O  
HETATM 4819 HW1  SOL C 663      20.968 -10.290   1.764  0.00  0.00           H  
HETATM 4820 HW2  SOL C 663      21.267 -11.016   0.324  0.00  0.00           H  
HETATM 4821  OW  SOL C 664       5.069 -12.022   9.176  0.00  0.00           O  
HETATM 4822 HW1  SOL C 664       4.253 -12.483   9.408  0.00  0.00           H  
HETATM 4823 HW2  SOL C 664       5.488 -12.220   8.326  0.00  0.00           H  
HETATM 4824  OW  SOL C 665      13.246 -10.905 -13.866  0.00  0.00           O  
HETATM 4825 HW1  SOL C 665      13.064 -10.484 -12.978  0.00  0.00           H  
HETATM 4826 HW2  SOL C 665      12.512 -10.685 -14.506  0.00  0.00           H  
HETATM 4827  OW  SOL C 666      22.167   4.924  11.903  0.00  0.00           O  
HETATM 4828 HW1  SOL C 666      21.375   4.309  11.916  0.00  0.00           H  
HETATM 4829 HW2  SOL C 666      22.871   4.564  12.519  0.00  0.00           H  
HETATM 4830  OW  SOL C 667      19.503 -15.528   5.408  0.00  0.00           O  
HETATM 4831 HW1  SOL C 667      20.207 -15.158   4.797  0.00  0.00           H  
HETATM 4832 HW2  SOL C 667      19.314 -16.476   5.149  0.00  0.00           H  
HETATM 4833  OW  SOL C 668      14.635 -10.727   9.418  0.00  0.00           O  
HETATM 4834 HW1  SOL C 668      14.385 -11.371  10.135  0.00  0.00           H  
HETATM 4835 HW2  SOL C 668      13.920 -10.416   8.861  0.00  0.00           H  
HETATM 4836  OW  SOL C 669      24.763  -2.766   2.023  0.00  0.00           O  
HETATM 4837 HW1  SOL C 669      24.912  -1.939   1.486  0.00  0.00           H  
HETATM 4838 HW2  SOL C 669      25.493  -3.419   1.829  0.00  0.00           H  
HETATM 4839  OW  SOL C 670       3.896  -8.320  -5.818  0.00  0.00           O  
HETATM 4840 HW1  SOL C 670       4.780  -8.458  -6.189  0.00  0.00           H  
HETATM 4841 HW2  SOL C 670       3.811  -7.704  -5.076  0.00  0.00           H  
HETATM 4842  OW  SOL C 671       0.060  -0.770 -13.325  0.00  0.00           O  
HETATM 4843 HW1  SOL C 671      -0.659  -0.080 -13.365  0.00  0.00           H  
HETATM 4844 HW2  SOL C 671       0.631  -0.616 -12.515  0.00  0.00           H  
HETATM 4845  OW  SOL C 672       9.474   6.458 -12.621  0.00  0.00           O  
HETATM 4846 HW1  SOL C 672       9.427   7.010 -11.795  0.00  0.00           H  
HETATM 4847 HW2  SOL C 672      10.089   6.897 -13.281  0.00  0.00           H  
HETATM 4848  OW  SOL C 673       9.552  -5.115   5.296  0.00  0.00           O  
HETATM 4849 HW1  SOL C 673      10.297  -4.789   4.774  0.00  0.00           H  
HETATM 4850 HW2  SOL C 673       9.698  -5.446   6.193  0.00  0.00           H  
HETATM 4851  OW  SOL C 674      12.825   5.121   4.382  0.00  0.00           O  
HETATM 4852 HW1  SOL C 674      11.960   5.598   4.532  0.00  0.00           H  
HETATM 4853 HW2  SOL C 674      12.796   4.212   4.077  0.00  0.00           H  
HETATM 4854  OW  SOL C 675      -2.509  -4.440  12.240  0.00  0.00           O  
HETATM 4855 HW1  SOL C 675      -2.369  -4.264  11.268  0.00  0.00           H  
HETATM 4856 HW2  SOL C 675      -3.216  -3.824  12.590  0.00  0.00           H  
HETATM 4857  OW  SOL C 676       3.901 -19.448  -0.310  0.00  0.00           O  
HETATM 4858 HW1  SOL C 676       3.744 -20.362   0.061  0.00  0.00           H  
HETATM 4859 HW2  SOL C 676       4.711 -19.458  -0.899  0.00  0.00           H  
HETATM 4860  OW  SOL C 677      14.868  -7.931 -11.656  0.00  0.00           O  
HETATM 4861 HW1  SOL C 677      14.710  -7.076 -11.153  0.00  0.00           H  
HETATM 4862 HW2  SOL C 677      14.891  -7.724 -12.640  0.00  0.00           H  
HETATM 4863  OW  SOL C 678      19.543   2.015   8.153  0.00  0.00           O  
HETATM 4864 HW1  SOL C 678      19.667   1.616   7.251  0.00  0.00           H  
HETATM 4865 HW2  SOL C 678      19.942   2.932   8.165  0.00  0.00           H  
HETATM 4866  OW  SOL C 679      18.906   1.028 -11.816  0.00  0.00           O  
HETATM 4867 HW1  SOL C 679      18.069   0.694 -12.262  0.00  0.00           H  
HETATM 4868 HW2  SOL C 679      19.241   0.337 -11.182  0.00  0.00           H  
HETATM 4869  OW  SOL C 680      22.989   0.571  -5.087  0.00  0.00           O  
HETATM 4870 HW1  SOL C 680      22.019   0.822  -5.181  0.00  0.00           H  
HETATM 4871 HW2  SOL C 680      23.136   0.178  -4.185  0.00  0.00           H  
HETATM 4872  OW  SOL C 681       9.286   0.444   7.653  0.00  0.00           O  
HETATM 4873 HW1  SOL C 681       8.613   0.680   7.000  0.00  0.00           H  
HETATM 4874 HW2  SOL C 681       9.579   1.121   8.279  0.00  0.00           H  
HETATM 4875  OW  SOL C 682       4.239  -5.532  12.154  0.00  0.00           O  
HETATM 4876 HW1  SOL C 682       5.016  -4.964  11.883  0.00  0.00           H  
HETATM 4877 HW2  SOL C 682       4.299  -6.413  11.680  0.00  0.00           H  
HETATM 4878  OW  SOL C 683      21.593  10.184   6.408  0.00  0.00           O  
HETATM 4879 HW1  SOL C 683      22.171  10.959   6.658  0.00  0.00           H  
HETATM 4880 HW2  SOL C 683      20.683  10.519   6.144  0.00  0.00           H  
HETATM 4881  OW  SOL C 684       0.136  -2.196  16.908  0.00  0.00           O  
HETATM 4882 HW1  SOL C 684      -0.294  -2.153  17.811  0.00  0.00           H  
HETATM 4883 HW2  SOL C 684      -0.530  -1.938  16.209  0.00  0.00           H  
HETATM 4884  OW  SOL C 685      20.186  17.786   1.536  0.00  0.00           O  
HETATM 4885 HW1  SOL C 685      21.136  17.669   1.814  0.00  0.00           H  
HETATM 4886 HW2  SOL C 685      19.842  18.662   1.881  0.00  0.00           H  
HETATM 4887  OW  SOL C 686      28.540   9.504  -7.994  0.00  0.00           O  
HETATM 4888 HW1  SOL C 686      28.966  10.402  -7.848  0.00  0.00           H  
HETATM 4889 HW2  SOL C 686      27.608   9.629  -8.332  0.00  0.00           H  
HETATM 4890  OW  SOL C 687       7.895  -0.310  13.658  0.00  0.00           O  
HETATM 4891 HW1  SOL C 687       8.466  -0.286  12.840  0.00  0.00           H  
HETATM 4892 HW2  SOL C 687       7.348   0.520  13.720  0.00  0.00           H  
HETATM 4893  OW  SOL C 688      14.517 -20.504   3.518  0.00  0.00           O  
HETATM 4894 HW1  SOL C 688      15.002 -19.654   3.300  0.00  0.00           H  
HETATM 4895 HW2  SOL C 688      14.971 -20.949   4.287  0.00  0.00           H  
HETATM 4896  OW  SOL C 689      16.932  16.711  -3.764  0.00  0.00           O  
HETATM 4897 HW1  SOL C 689      17.272  15.795  -3.544  0.00  0.00           H  
HETATM 4898 HW2  SOL C 689      17.658  17.252  -4.176  0.00  0.00           H  
HETATM 4899  OW  SOL C 690      17.812   2.199   5.263  0.00  0.00           O  
HETATM 4900 HW1  SOL C 690      17.297   2.872   4.801  0.00  0.00           H  
HETATM 4901 HW2  SOL C 690      17.670   2.013   6.198  0.00  0.00           H  
HETATM 4902  OW  SOL C 691      -6.471 -13.660  -7.518  0.00  0.00           O  
HETATM 4903 HW1  SOL C 691      -5.609 -13.624  -8.012  0.00  0.00           H  
HETATM 4904 HW2  SOL C 691      -7.080 -12.932  -7.843  0.00  0.00           H  
HETATM 4905  OW  SOL C 692       5.956 -12.977  14.960  0.00  0.00           O  
HETATM 4906 HW1  SOL C 692       5.114 -12.445  14.961  0.00  0.00           H  
HETATM 4907 HW2  SOL C 692       6.540 -12.683  15.719  0.00  0.00           H  
HETATM 4908  OW  SOL C 693       4.087 -16.428   8.075  0.00  0.00           O  
HETATM 4909 HW1  SOL C 693       3.425 -17.143   7.879  0.00  0.00           H  
HETATM 4910 HW2  SOL C 693       4.978 -16.835   8.256  0.00  0.00           H  
HETATM 4911  OW  SOL C 694       0.137 -15.630   7.172  0.00  0.00           O  
HETATM 4912 HW1  SOL C 694       0.208 -15.688   8.164  0.00  0.00           H  
HETATM 4913 HW2  SOL C 694       0.214 -16.550   6.780  0.00  0.00           H  
HETATM 4914  OW  SOL C 695      23.376 -12.496   3.401  0.00  0.00           O  
HETATM 4915 HW1  SOL C 695      23.600 -12.072   4.278  0.00  0.00           H  
HETATM 4916 HW2  SOL C 695      24.192 -12.525   2.827  0.00  0.00           H  
HETATM 4917  OW  SOL C 696      22.467   1.547   4.485  0.00  0.00           O  
HETATM 4918 HW1  SOL C 696      23.409   1.272   4.688  0.00  0.00           H  
HETATM 4919 HW2  SOL C 696      22.219   1.236   3.566  0.00  0.00           H  
HETATM 4920  OW  SOL C 697      -6.431 -13.020   9.450  0.00  0.00           O  
HETATM 4921 HW1  SOL C 697      -6.443 -12.453  10.271  0.00  0.00           H  
HETATM 4922 HW2  SOL C 697      -5.651 -12.765   8.870  0.00  0.00           H  
HETATM 4923  OW  SOL C 698       6.364 -11.594  -0.015  0.00  0.00           O  
HETATM 4924 HW1  SOL C 698       5.426 -11.585  -0.249  0.00  0.00           H  
HETATM 4925 HW2  SOL C 698       6.705 -12.280   0.572  0.00  0.00           H  
HETATM 4926  OW  SOL C 699      10.194 -10.196 -11.700  0.00  0.00           O  
HETATM 4927 HW1  SOL C 699      10.619 -11.075 -11.937  0.00  0.00           H  
HETATM 4928 HW2  SOL C 699       9.732 -10.266 -10.823  0.00  0.00           H  
HETATM 4929  OW  SOL C 700      18.953   0.220 -15.550  0.00  0.00           O  
HETATM 4930 HW1  SOL C 700      19.460  -0.117 -14.758  0.00  0.00           H  
HETATM 4931 HW2  SOL C 700      19.540   0.822 -16.091  0.00  0.00           H  
HETATM 4932  OW  SOL C 701      22.179  13.941   1.531  0.00  0.00           O  
HETATM 4933 HW1  SOL C 701      22.463  14.896   1.427  0.00  0.00           H  
HETATM 4934 HW2  SOL C 701      21.767  13.623   0.671  0.00  0.00           H  
HETATM 4935  OW  SOL C 702      25.257   2.546   8.513  0.00  0.00           O  
HETATM 4936 HW1  SOL C 702      24.351   2.769   8.874  0.00  0.00           H  
HETATM 4937 HW2  SOL C 702      25.780   3.393   8.383  0.00  0.00           H
[truncated: 61,241 more chars]
