# Supplementary material for: Design of Antigen-Targeting Fluorogenic Probes Utilizing Intramolecular Addition Reaction of Protein-Dye Hybrids
Source: J Am Chem Soc. 2025 Jul 23;147(34):30684–93. doi: 10.1021/jacs.5c04193 (PMC12396215; doi:10.1021/jacs.5c04193)
Supplement: Supplementary file 2 [file ja5c04193_si_002.zip › Data S1-S18/Data S10 152_ON_with_GFP.pdb]

TITLE      ONIOM_DARPin_withWater_AG_152_open_SP
ATOM      1  N   MET A   1      21.288  30.053   8.813  0.00  0.00           N  
ATOM      2  CA  MET A   1      22.024  31.075   9.567  0.00  0.00           C  
ATOM      3  CB  MET A   1      21.227  31.778  10.667  0.00  0.00           C  
ATOM      4  CG  MET A   1      20.186  32.671   9.978  0.00  0.00           C  
ATOM      5  SD  MET A   1      19.173  32.020   8.594  0.00  0.00           S  
ATOM      6  CE  MET A   1      17.971  33.325   8.538  0.00  0.00           C  
ATOM      7  C   MET A   1      23.334  30.575  10.180  0.00  0.00           C  
ATOM      8  O   MET A   1      23.336  29.380  10.470  0.00  0.00           O  
ATOM      9  H   MET A   1      20.472  29.778   9.324  0.00  0.00           H  
ATOM     10  HA  MET A   1      22.251  31.832   8.925  0.00  0.00           H  
ATOM     11 HB2  MET A   1      20.757  31.111  11.209  0.00  0.00           H  
ATOM     12 HB3  MET A   1      21.825  32.346  11.195  0.00  0.00           H  
ATOM     13 HG2  MET A   1      19.551  33.055  10.736  0.00  0.00           H  
ATOM     14 HG3  MET A   1      20.684  33.554   9.671  0.00  0.00           H  
ATOM     15 HE1  MET A   1      18.178  34.013   9.239  0.00  0.00           H  
ATOM     16 HE2  MET A   1      17.983  33.765   7.636  0.00  0.00           H  
ATOM     17 HE3  MET A   1      17.053  32.955   8.707  0.00  0.00           H  
ATOM     18  H2  MET A   1      21.012  30.421   7.926  0.00  0.00           H  
ATOM     19  H3  MET A   1      21.872  29.252   8.670  0.00  0.00           H  
ATOM     20  N   ASN A   2      24.299  31.441  10.459  0.00  0.00           N  
ATOM     21  CA  ASN A   2      25.684  31.051  10.789  0.00  0.00           C  
ATOM     22  CB  ASN A   2      26.603  31.265   9.590  0.00  0.00           C  
ATOM     23  CG  ASN A   2      26.274  30.458   8.326  0.00  0.00           C  
ATOM     24  C   ASN A   2      26.167  31.744  12.073  0.00  0.00           C  
ATOM     25  O   ASN A   2      25.363  32.456  12.685  0.00  0.00           O  
ATOM     26  H   ASN A   2      23.997  32.448  10.426  0.00  0.00           H  
ATOM     27  HA  ASN A   2      25.674  30.064  10.975  0.00  0.00           H  
ATOM     28 HB2  ASN A   2      26.585  32.245   9.343  0.00  0.00           H  
ATOM     29 HB3  ASN A   2      27.548  31.033   9.866  0.00  0.00           H  
ATOM     30 OD1  ASN A   2      26.110  29.245   8.279  0.00  0.00           O  
ATOM     31 ND2  ASN A   2      26.234  31.155   7.192  0.00  0.00           N  
ATOM     32 HD22 ASN A   2      26.417  32.136   7.197  0.00  0.00           H  
ATOM     33 HD21 ASN A   2      26.019  30.692   6.330  0.00  0.00           H  
ATOM     34  N   HIS A   3      27.315  31.379  12.621  0.00  0.00           N  
ATOM     35  CA  HIS A   3      27.863  31.949  13.860  0.00  0.00           C  
ATOM     36  CB  HIS A   3      27.637  30.966  15.014  0.00  0.00           C  
ATOM     37  CG  HIS A   3      27.941  31.381  16.451  0.00  0.00           C  
ATOM     38  C   HIS A   3      29.335  32.332  13.711  0.00  0.00           C  
ATOM     39  O   HIS A   3      29.836  32.302  12.584  0.00  0.00           O  
ATOM     40  H   HIS A   3      27.823  30.624  12.084  0.00  0.00           H  
ATOM     41  HA  HIS A   3      27.340  32.784  14.080  0.00  0.00           H  
ATOM     42 HB2  HIS A   3      26.653  30.654  14.995  0.00  0.00           H  
ATOM     43 HB3  HIS A   3      28.183  30.109  14.828  0.00  0.00           H  
ATOM     44 ND1  HIS A   3      29.054  31.119  17.136  0.00  0.00           N  
ATOM     45 CD2  HIS A   3      27.138  32.056  17.275  0.00  0.00           C  
ATOM     46 CE1  HIS A   3      28.983  31.683  18.331  0.00  0.00           C  
ATOM     47 NE2  HIS A   3      27.823  32.323  18.378  0.00  0.00           N  
ATOM     48 HD2  HIS A   3      26.177  32.311  17.080  0.00  0.00           H  
ATOM     49 HE1  HIS A   3      29.656  31.636  19.045  0.00  0.00           H  
ATOM     50 HE2  HIS A   3      27.535  32.914  19.145  0.00  0.00           H  
ATOM     51  N   LYS A   4      30.018  32.557  14.830  0.00  0.00           N  
ATOM     52  CA  LYS A   4      31.329  33.210  14.803  0.00  0.00           C  
ATOM     53  CB  LYS A   4      31.714  33.232  16.280  0.00  0.00           C  
ATOM     54  CG  LYS A   4      31.711  34.551  17.066  0.00  0.00           C  
ATOM     55  CD  LYS A   4      30.288  35.077  17.251  0.00  0.00           C  
ATOM     56  CE  LYS A   4      30.114  35.600  18.673  0.00  0.00           C  
ATOM     57  NZ  LYS A   4      30.352  37.044  18.810  0.00  0.00           N  
ATOM     58  C   LYS A   4      32.407  32.576  13.922  0.00  0.00           C  
ATOM     59  O   LYS A   4      33.148  33.325  13.281  0.00  0.00           O  
ATOM     60  H   LYS A   4      29.557  32.238  15.699  0.00  0.00           H  
ATOM     61  HA  LYS A   4      31.195  34.185  14.494  0.00  0.00           H  
ATOM     62 HB2  LYS A   4      31.094  32.583  16.776  0.00  0.00           H  
ATOM     63 HB3  LYS A   4      32.654  32.830  16.365  0.00  0.00           H  
ATOM     64 HG2  LYS A   4      32.116  34.392  17.962  0.00  0.00           H  
ATOM     65 HG3  LYS A   4      32.243  35.227  16.564  0.00  0.00           H  
ATOM     66 HD2  LYS A   4      30.137  35.819  16.619  0.00  0.00           H  
ATOM     67 HD3  LYS A   4      29.652  34.337  17.106  0.00  0.00           H  
ATOM     68 HE2  LYS A   4      29.173  35.381  18.979  0.00  0.00           H  
ATOM     69 HE3  LYS A   4      30.752  35.094  19.278  0.00  0.00           H  
ATOM     70 HZ1  LYS A   4      29.477  37.535  18.808  0.00  0.00           H  
ATOM     71 HZ2  LYS A   4      30.830  37.231  19.672  0.00  0.00           H  
ATOM     72 HZ3  LYS A   4      30.913  37.371  18.046  0.00  0.00           H  
ATOM     73  N   VAL A   5      32.526  31.255  14.073  0.00  0.00           N  
ATOM     74  CA  VAL A   5      33.452  30.546  13.172  0.00  0.00           C  
ATOM     75  CB  VAL A   5      33.916  29.162  13.607  0.00  0.00           C  
ATOM     76 CG1  VAL A   5      35.081  28.688  12.730  0.00  0.00           C  
ATOM     77 CG2  VAL A   5      34.355  29.186  15.081  0.00  0.00           C  
ATOM     78  C   VAL A   5      33.113  30.539  11.684  0.00  0.00           C  
ATOM     79  O   VAL A   5      33.927  30.934  10.836  0.00  0.00           O  
ATOM     80  H   VAL A   5      31.975  30.823  14.795  0.00  0.00           H  
ATOM     81  HA  VAL A   5      34.379  30.984  13.279  0.00  0.00           H  
ATOM     82  HB  VAL A   5      33.171  28.520  13.457  0.00  0.00           H  
ATOM     83 HG11 VAL A   5      35.614  29.479  12.435  0.00  0.00           H  
ATOM     84 HG12 VAL A   5      35.660  28.070  13.259  0.00  0.00           H  
ATOM     85 HG13 VAL A   5      34.718  28.209  11.933  0.00  0.00           H  
ATOM     86 HG21 VAL A   5      35.146  29.786  15.172  0.00  0.00           H  
ATOM     87 HG22 VAL A   5      33.601  29.527  15.636  0.00  0.00           H  
ATOM     88 HG23 VAL A   5      34.595  28.259  15.361  0.00  0.00           H  
ATOM     89  N   HIS A   6      31.868  30.259  11.326  0.00  0.00           N  
ATOM     90  CA  HIS A   6      31.387  30.201   9.934  0.00  0.00           C  
ATOM     91  CB  HIS A   6      29.924  29.767   9.924  0.00  0.00           C  
ATOM     92  CG  HIS A   6      29.584  28.938   8.673  0.00  0.00           C  
ATOM     93  C   HIS A   6      31.478  31.576   9.272  0.00  0.00           C  
ATOM     94  O   HIS A   6      31.892  31.584   8.112  0.00  0.00           O  
ATOM     95  H   HIS A   6      31.222  30.074  12.143  0.00  0.00           H  
ATOM     96  HA  HIS A   6      31.975  29.565   9.426  0.00  0.00           H  
ATOM     97 HB2  HIS A   6      29.733  29.199  10.717  0.00  0.00           H  
ATOM     98 HB3  HIS A   6      29.335  30.567   9.919  0.00  0.00           H  
ATOM     99 ND1  HIS A   6      29.978  27.679   8.529  0.00  0.00           N  
ATOM    100 CD2  HIS A   6      29.004  29.317   7.544  0.00  0.00           C  
ATOM    101 CE1  HIS A   6      29.687  27.259   7.306  0.00  0.00           C  
ATOM    102 NE2  HIS A   6      29.070  28.281   6.711  0.00  0.00           N  
ATOM    103 HD1  HIS A   6      30.430  27.105   9.227  0.00  0.00           H  
ATOM    104 HD2  HIS A   6      28.593  30.218   7.357  0.00  0.00           H  
ATOM    105 HE1  HIS A   6      29.882  26.386   6.916  0.00  0.00           H  
ATOM    106  N   HIS A   7      31.388  32.648  10.059  0.00  0.00           N  
ATOM    107  CA  HIS A   7      31.766  33.961   9.543  0.00  0.00           C  
ATOM    108  CB  HIS A   7      31.009  34.986  10.384  0.00  0.00           C  
ATOM    109  CG  HIS A   7      29.489  35.087  10.235  0.00  0.00           C  
ATOM    110  C   HIS A   7      33.214  34.427   9.321  0.00  0.00           C  
ATOM    111  O   HIS A   7      33.507  35.149   8.373  0.00  0.00           O  
ATOM    112  H   HIS A   7      31.048  32.476  11.010  0.00  0.00           H  
ATOM    113  HA  HIS A   7      31.262  34.085   8.613  0.00  0.00           H  
ATOM    114 HB2  HIS A   7      31.200  34.811  11.377  0.00  0.00           H  
ATOM    115 HB3  HIS A   7      31.388  35.921  10.194  0.00  0.00           H  
ATOM    116 ND1  HIS A   7      28.816  34.941   9.093  0.00  0.00           N  
ATOM    117 CD2  HIS A   7      28.587  35.212  11.201  0.00  0.00           C  
ATOM    118 CE1  HIS A   7      27.534  34.748   9.398  0.00  0.00           C  
ATOM    119 NE2  HIS A   7      27.379  35.001  10.694  0.00  0.00           N  
ATOM    120 HD1  HIS A   7      29.180  34.966   8.166  0.00  0.00           H  
ATOM    121 HD2  HIS A   7      28.798  35.437  12.176  0.00  0.00           H  
ATOM    122 HE1  HIS A   7      26.822  34.468   8.771  0.00  0.00           H  
ATOM    123  N   HIS A   8      34.076  33.950  10.219  0.00  0.00           N  
ATOM    124  CA  HIS A   8      35.520  34.166  10.069  0.00  0.00           C  
ATOM    125  CB  HIS A   8      36.324  33.574  11.228  0.00  0.00           C  
ATOM    126  CG  HIS A   8      37.822  33.870  11.274  0.00  0.00           C  
ATOM    127  C   HIS A   8      36.022  33.339   8.880  0.00  0.00           C  
ATOM    128  O   HIS A   8      36.628  33.988   8.036  0.00  0.00           O  
ATOM    129  H   HIS A   8      33.654  33.432  11.004  0.00  0.00           H  
ATOM    130  HA  HIS A   8      35.677  35.130   9.868  0.00  0.00           H  
ATOM    131 HB2  HIS A   8      35.926  33.897  12.111  0.00  0.00           H  
ATOM    132 HB3  HIS A   8      36.219  32.559  11.221  0.00  0.00           H  
ATOM    133 ND1  HIS A   8      38.319  34.943  11.888  0.00  0.00           N  
ATOM    134 CD2  HIS A   8      38.840  33.107  10.884  0.00  0.00           C  
ATOM    135 CE1  HIS A   8      39.651  34.880  11.855  0.00  0.00           C  
ATOM    136 NE2  HIS A   8      39.957  33.706  11.310  0.00  0.00           N  
ATOM    137 HD1  HIS A   8      37.802  35.690  12.314  0.00  0.00           H  
ATOM    138 HD2  HIS A   8      38.776  32.247  10.367  0.00  0.00           H  
ATOM    139 HE1  HIS A   8      40.278  35.563  12.169  0.00  0.00           H  
ATOM    140  N   HIS A   9      35.728  32.046   8.724  0.00  0.00           N  
ATOM    141  CA  HIS A   9      35.899  31.287   7.481  0.00  0.00           C  
ATOM    142  CB  HIS A   9      35.127  29.963   7.548  0.00  0.00           C  
ATOM    143  CG  HIS A   9      35.936  28.784   8.081  0.00  0.00           C  
ATOM    144  C   HIS A   9      35.319  32.004   6.261  0.00  0.00           C  
ATOM    145  O   HIS A   9      36.055  31.961   5.275  0.00  0.00           O  
ATOM    146  H   HIS A   9      35.346  31.597   9.605  0.00  0.00           H  
ATOM    147  HA  HIS A   9      36.892  31.153   7.326  0.00  0.00           H  
ATOM    148 HB2  HIS A   9      34.325  30.076   8.146  0.00  0.00           H  
ATOM    149 HB3  HIS A   9      34.806  29.719   6.626  0.00  0.00           H  
ATOM    150 ND1  HIS A   9      37.069  28.265   7.619  0.00  0.00           N  
ATOM    151 CD2  HIS A   9      35.385  28.022   9.028  0.00  0.00           C  
ATOM    152 CE1  HIS A   9      37.256  27.114   8.275  0.00  0.00           C  
ATOM    153 NE2  HIS A   9      36.246  27.011   9.139  0.00  0.00           N  
ATOM    154 HD1  HIS A   9      37.677  28.631   6.931  0.00  0.00           H  
ATOM    155 HD2  HIS A   9      34.547  28.178   9.519  0.00  0.00           H  
ATOM    156 HE1  HIS A   9      37.986  26.479   8.144  0.00  0.00           H  
ATOM    157  N   HIS A  10      34.113  32.559   6.269  0.00  0.00           N  
ATOM    158  CA  HIS A  10      33.670  33.377   5.123  0.00  0.00           C  
ATOM    159  CB  HIS A  10      32.199  33.720   5.340  0.00  0.00           C  
ATOM    160  CG  HIS A  10      31.267  32.547   5.027  0.00  0.00           C  
ATOM    161  C   HIS A  10      34.436  34.656   4.754  0.00  0.00           C  
ATOM    162  O   HIS A  10      34.905  34.915   3.650  0.00  0.00           O  
ATOM    163  H   HIS A  10      33.539  32.381   7.098  0.00  0.00           H  
ATOM    164  HA  HIS A  10      33.671  32.759   4.284  0.00  0.00           H  
ATOM    165 HB2  HIS A  10      32.050  33.977   6.293  0.00  0.00           H  
ATOM    166 HB3  HIS A  10      31.939  34.478   4.743  0.00  0.00           H  
ATOM    167 ND1  HIS A  10      30.048  32.795   4.554  0.00  0.00           N  
ATOM    168 CD2  HIS A  10      31.571  31.268   4.840  0.00  0.00           C  
ATOM    169 CE1  HIS A  10      29.558  31.629   4.138  0.00  0.00           C  
ATOM    170 NE2  HIS A  10      30.500  30.695   4.291  0.00  0.00           N  
ATOM    171 HD2  HIS A  10      32.444  30.822   5.072  0.00  0.00           H  
ATOM    172 HE1  HIS A  10      28.647  31.476   3.777  0.00  0.00           H  
ATOM    173 HE2  HIS A  10      30.391  29.734   4.026  0.00  0.00           H  
ATOM    174  N   HIS A  11      34.843  35.344   5.819  0.00  0.00           N  
ATOM    175  CA  HIS A  11      35.649  36.574   5.715  0.00  0.00           C  
ATOM    176  CB  HIS A  11      35.749  37.216   7.090  0.00  0.00           C  
ATOM    177  CG  HIS A  11      36.325  38.634   6.984  0.00  0.00           C  
ATOM    178  C   HIS A  11      36.994  36.391   5.004  0.00  0.00           C  
ATOM    179  O   HIS A  11      37.665  37.302   4.524  0.00  0.00           O  
ATOM    180  H   HIS A  11      34.545  34.943   6.735  0.00  0.00           H  
ATOM    181  HA  HIS A  11      35.107  37.259   5.192  0.00  0.00           H  
ATOM    182 HB2  HIS A  11      34.849  37.290   7.497  0.00  0.00           H  
ATOM    183 HB3  HIS A  11      36.358  36.690   7.667  0.00  0.00           H  
ATOM    184 ND1  HIS A  11      35.696  39.678   6.457  0.00  0.00           N  
ATOM    185 CD2  HIS A  11      37.335  39.180   7.645  0.00  0.00           C  
ATOM    186 CE1  HIS A  11      36.335  40.781   6.812  0.00  0.00           C  
ATOM    187 NE2  HIS A  11      37.354  40.509   7.625  0.00  0.00           N  
ATOM    188 HD1  HIS A  11      34.871  39.661   5.883  0.00  0.00           H  
ATOM    189 HD2  HIS A  11      38.064  38.600   8.146  0.00  0.00           H  
ATOM    190 HE1  HIS A  11      36.087  41.714   6.508  0.00  0.00           H  
ATOM    191  N   ILE A  12      37.615  35.292   5.424  0.00  0.00           N  
ATOM    192  CA  ILE A  12      38.915  34.979   4.830  0.00  0.00           C  
ATOM    193  CB  ILE A  12      39.897  34.359   5.834  0.00  0.00           C  
ATOM    194 CG1  ILE A  12      40.085  35.375   6.952  0.00  0.00           C  
ATOM    195 CG2  ILE A  12      41.264  33.990   5.259  0.00  0.00           C  
ATOM    196 CD1  ILE A  12      40.708  34.639   8.147  0.00  0.00           C  
ATOM    197  C   ILE A  12      38.866  34.074   3.591  0.00  0.00           C  
ATOM    198  O   ILE A  12      39.474  34.407   2.577  0.00  0.00           O  
ATOM    199  H   ILE A  12      37.148  34.741   6.128  0.00  0.00           H  
ATOM    200  HA  ILE A  12      39.306  35.867   4.520  0.00  0.00           H  
ATOM    201  HB  ILE A  12      39.479  33.555   6.213  0.00  0.00           H  
ATOM    202 HG12 ILE A  12      40.697  36.070   6.659  0.00  0.00           H  
ATOM    203 HG13 ILE A  12      39.215  35.718   7.222  0.00  0.00           H  
ATOM    204 HG21 ILE A  12      41.831  33.597   5.980  0.00  0.00           H  
ATOM    205 HG22 ILE A  12      41.146  33.325   4.526  0.00  0.00           H  
ATOM    206 HG23 ILE A  12      41.704  34.810   4.899  0.00  0.00           H  
ATOM    207 HD11 ILE A  12      41.584  34.258   7.866  0.00  0.00           H  
ATOM    208 HD12 ILE A  12      40.839  35.288   8.889  0.00  0.00           H  
ATOM    209 HD13 ILE A  12      40.092  33.910   8.431  0.00  0.00           H  
ATOM    210  N   GLU A  13      38.169  32.943   3.619  0.00  0.00           N  
ATOM    211  CA  GLU A  13      37.781  32.194   2.414  0.00  0.00           C  
ATOM    212  CB  GLU A  13      37.678  30.707   2.793  0.00  0.00           C  
ATOM    213  CG  GLU A  13      37.328  29.728   1.681  0.00  0.00           C  
ATOM    214  CD  GLU A  13      37.440  28.324   2.295  0.00  0.00           C  
ATOM    215 OE1  GLU A  13      38.437  27.648   1.982  0.00  0.00           O  
ATOM    216 OE2  GLU A  13      36.528  27.923   3.045  0.00  0.00           O  
ATOM    217  C   GLU A  13      36.709  32.814   1.530  0.00  0.00           C  
ATOM    218  O   GLU A  13      35.530  32.760   1.876  0.00  0.00           O  
ATOM    219  H   GLU A  13      37.913  32.621   4.586  0.00  0.00           H  
ATOM    220  HA  GLU A  13      38.628  32.022   1.849  0.00  0.00           H  
ATOM    221 HB2  GLU A  13      38.563  30.434   3.164  0.00  0.00           H  
ATOM    222 HB3  GLU A  13      36.976  30.627   3.495  0.00  0.00           H  
ATOM    223 HG2  GLU A  13      36.415  29.858   1.432  0.00  0.00           H  
ATOM    224 HG3  GLU A  13      37.987  29.792   0.993  0.00  0.00           H  
ATOM    225  N   GLY A  14      37.205  33.122   0.336  0.00  0.00           N  
ATOM    226  CA  GLY A  14      36.371  33.605  -0.789  0.00  0.00           C  
ATOM    227  C   GLY A  14      35.276  32.668  -1.289  0.00  0.00           C  
ATOM    228  O   GLY A  14      35.059  32.675  -2.496  0.00  0.00           O  
ATOM    229  H   GLY A  14      38.239  32.997   0.249  0.00  0.00           H  
ATOM    230 HA2  GLY A  14      35.945  34.501  -0.513  0.00  0.00           H  
ATOM    231 HA3  GLY A  14      36.995  33.841  -1.574  0.00  0.00           H  
ATOM    232  N   ARG A  15      34.718  31.764  -0.489  0.00  0.00           N  
ATOM    233  CA  ARG A  15      33.761  30.679  -0.739  0.00  0.00           C  
ATOM    234  CB  ARG A  15      32.313  31.172  -0.696  0.00  0.00           C  
ATOM    235  CG  ARG A  15      31.793  31.515   0.698  0.00  0.00           C  
ATOM    236  CD  ARG A  15      32.316  32.794   1.359  0.00  0.00           C  
ATOM    237  NE  ARG A  15      31.887  34.081   0.794  0.00  0.00           N  
ATOM    238  CZ  ARG A  15      30.892  34.868   1.227  0.00  0.00           C  
ATOM    239 NH1  ARG A  15      30.186  34.483   2.299  0.00  0.00           N  
ATOM    240 NH2  ARG A  15      30.655  36.088   0.730  0.00  0.00           N  
ATOM    241  C   ARG A  15      33.899  29.697  -1.901  0.00  0.00           C  
ATOM    242  O   ARG A  15      33.128  28.739  -2.011  0.00  0.00           O  
ATOM    243  H   ARG A  15      35.086  31.910   0.552  0.00  0.00           H  
ATOM    244  HA  ARG A  15      33.698  30.109   0.151  0.00  0.00           H  
ATOM    245 HB2  ARG A  15      32.245  31.994  -1.259  0.00  0.00           H  
ATOM    246 HB3  ARG A  15      31.727  30.457  -1.073  0.00  0.00           H  
ATOM    247 HG2  ARG A  15      30.774  31.585   0.663  0.00  0.00           H  
ATOM    248 HG3  ARG A  15      32.002  30.739   1.329  0.00  0.00           H  
ATOM    249 HD2  ARG A  15      32.045  32.763   2.340  0.00  0.00           H  
ATOM    250 HD3  ARG A  15      33.334  32.753   1.338  0.00  0.00           H  
ATOM    251  HE  ARG A  15      32.405  34.418  -0.025  0.00  0.00           H  
ATOM    252 HH11 ARG A  15      30.393  33.648   2.786  0.00  0.00           H  
ATOM    253 HH12 ARG A  15      29.423  35.066   2.613  0.00  0.00           H  
ATOM    254 HH21 ARG A  15      31.287  36.411   0.007  0.00  0.00           H  
ATOM    255 HH22 ARG A  15      29.913  36.634   1.051  0.00  0.00           H  
ATOM    256  N   HIS A  16      34.605  30.146  -2.932  0.00  0.00           N  
ATOM    257  CA  HIS A  16      34.957  29.364  -4.131  0.00  0.00           C  
ATOM    258  CB  HIS A  16      35.833  30.305  -4.966  0.00  0.00           C  
ATOM    259  CG  HIS A  16      36.440  29.764  -6.253  0.00  0.00           C  
ATOM    260  C   HIS A  16      35.673  28.057  -3.799  0.00  0.00           C  
ATOM    261  O   HIS A  16      36.492  28.093  -2.875  0.00  0.00           O  
ATOM    262  H   HIS A  16      34.912  31.157  -2.823  0.00  0.00           H  
ATOM    263  HA  HIS A  16      34.099  29.141  -4.621  0.00  0.00           H  
ATOM    264 HB2  HIS A  16      35.287  31.134  -5.212  0.00  0.00           H  
ATOM    265 HB3  HIS A  16      36.605  30.640  -4.385  0.00  0.00           H  
ATOM    266 ND1  HIS A  16      35.788  28.860  -6.987  0.00  0.00           N  
ATOM    267 CD2  HIS A  16      37.706  29.653  -6.652  0.00  0.00           C  
ATOM    268 CE1  HIS A  16      36.615  28.172  -7.769  0.00  0.00           C  
ATOM    269 NE2  HIS A  16      37.823  28.694  -7.569  0.00  0.00           N  
ATOM    270 HD1  HIS A  16      34.780  28.697  -6.970  0.00  0.00           H  
ATOM    271 HD2  HIS A  16      38.480  30.231  -6.295  0.00  0.00           H  
ATOM    272 HE1  HIS A  16      36.386  27.434  -8.367  0.00  0.00           H  
ATOM    273  N   ASN A  17      35.844  27.104  -4.709  0.00  0.00           N  
ATOM    274  CA  ASN A  17      36.387  25.764  -4.457  0.00  0.00           C  
ATOM    275  CB  ASN A  17      35.233  24.763  -4.421  0.00  0.00           C  
ATOM    276  CG  ASN A  17      35.740  23.332  -4.228  0.00  0.00           C  
ATOM    277  C   ASN A  17      37.473  25.301  -5.421  0.00  0.00           C  
ATOM    278  O   ASN A  17      37.222  25.243  -6.622  0.00  0.00           O  
ATOM    279  H   ASN A  17      35.540  27.403  -5.686  0.00  0.00           H  
ATOM    280  HA  ASN A  17      36.808  25.789  -3.524  0.00  0.00           H  
ATOM    281 HB2  ASN A  17      34.639  24.988  -3.662  0.00  0.00           H  
ATOM    282 HB3  ASN A  17      34.746  24.808  -5.282  0.00  0.00           H  
ATOM    283 OD1  ASN A  17      35.842  22.565  -5.193  0.00  0.00           O  
ATOM    284 ND2  ASN A  17      35.944  22.899  -2.981  0.00  0.00           N  
ATOM    285 HD22 ASN A  17      35.748  23.534  -2.223  0.00  0.00           H  
ATOM    286 HD21 ASN A  17      36.274  21.987  -2.809  0.00  0.00           H  
ATOM    287  N   GLY A  18      38.597  24.978  -4.780  0.00  0.00           N  
ATOM    288  CA  GLY A  18      39.820  24.525  -5.439  0.00  0.00           C  
ATOM    289  C   GLY A  18      39.900  23.097  -5.984  0.00  0.00           C  
ATOM    290  O   GLY A  18      40.624  22.874  -6.965  0.00  0.00           O  
ATOM    291  H   GLY A  18      38.526  25.079  -3.730  0.00  0.00           H  
ATOM    292 HA2  GLY A  18      40.037  25.185  -6.218  0.00  0.00           H  
ATOM    293 HA3  GLY A  18      40.619  24.669  -4.784  0.00  0.00           H  
ATOM    294  N   SER A  19      39.149  22.201  -5.369  0.00  0.00           N  
ATOM    295  CA  SER A  19      39.179  20.733  -5.477  0.00  0.00           C  
ATOM    296  CB  SER A  19      38.966  19.877  -4.225  0.00  0.00           C  
ATOM    297  OG  SER A  19      37.685  20.194  -3.682  0.00  0.00           O  
ATOM    298  C   SER A  19      38.335  20.019  -6.534  0.00  0.00           C  
ATOM    299  O   SER A  19      38.895  19.223  -7.275  0.00  0.00           O  
ATOM    300  H   SER A  19      38.427  22.674  -4.704  0.00  0.00           H  
ATOM    301  HA  SER A  19      40.174  20.462  -5.641  0.00  0.00           H  
ATOM    302 HB2  SER A  19      38.982  18.928  -4.478  0.00  0.00           H  
ATOM    303 HB3  SER A  19      39.658  20.099  -3.563  0.00  0.00           H  
ATOM    304  HG  SER A  19      37.255  20.897  -4.244  0.00  0.00           H  
ATOM    305  N   ASP A  20      37.093  20.485  -6.624  0.00  0.00           N  
ATOM    306  CA  ASP A  20      36.083  19.853  -7.492  0.00  0.00           C  
ATOM    307  CB  ASP A  20      35.962  18.357  -7.200  0.00  0.00           C  
ATOM    308  CG  ASP A  20      35.213  17.720  -8.379  0.00  0.00           C  
ATOM    309 OD1  ASP A  20      34.000  17.954  -8.585  0.00  0.00           O  
ATOM    310 OD2  ASP A  20      35.792  16.871  -9.075  0.00  0.00           O  
ATOM    311  C   ASP A  20      34.679  20.407  -7.277  0.00  0.00           C  
ATOM    312  O   ASP A  20      33.972  20.281  -6.281  0.00  0.00           O  
ATOM    313  H   ASP A  20      36.893  21.320  -6.041  0.00  0.00           H  
ATOM    314  HA  ASP A  20      36.346  20.065  -8.447  0.00  0.00           H  
ATOM    315 HB2  ASP A  20      36.853  17.976  -7.156  0.00  0.00           H  
ATOM    316 HB3  ASP A  20      35.432  18.239  -6.396  0.00  0.00           H  
ATOM    317  N   LEU A  21      34.345  21.348  -8.161  0.00  0.00           N  
ATOM    318  CA  LEU A  21      33.129  22.150  -7.942  0.00  0.00           C  
ATOM    319  CB  LEU A  21      32.948  23.237  -9.004  0.00  0.00           C  
ATOM    320  CG  LEU A  21      34.072  24.264  -8.866  0.00  0.00           C  
ATOM    321 CD1  LEU A  21      34.197  24.939 -10.239  0.00  0.00           C  
ATOM    322 CD2  LEU A  21      33.490  25.435  -8.074  0.00  0.00           C  
ATOM    323  C   LEU A  21      31.871  21.293  -7.768  0.00  0.00           C  
ATOM    324  O   LEU A  21      31.139  21.547  -6.818  0.00  0.00           O  
ATOM    325  H   LEU A  21      34.970  21.458  -8.960  0.00  0.00           H  
ATOM    326  HA  LEU A  21      33.259  22.698  -7.100  0.00  0.00           H  
ATOM    327 HB2  LEU A  21      33.027  22.826  -9.876  0.00  0.00           H  
ATOM    328 HB3  LEU A  21      32.110  23.689  -8.837  0.00  0.00           H  
ATOM    329  HG  LEU A  21      34.910  23.804  -8.652  0.00  0.00           H  
ATOM    330 HD11 LEU A  21      33.331  25.379 -10.468  0.00  0.00           H  
ATOM    331 HD12 LEU A  21      34.923  25.623 -10.202  0.00  0.00           H  
ATOM    332 HD13 LEU A  21      34.418  24.249 -10.924  0.00  0.00           H  
ATOM    333 HD21 LEU A  21      33.187  25.111  -7.178  0.00  0.00           H  
ATOM    334 HD22 LEU A  21      34.192  26.136  -7.957  0.00  0.00           H  
ATOM    335 HD23 LEU A  21      32.713  25.818  -8.572  0.00  0.00           H  
ATOM    336  N   GLY A  22      31.824  20.183  -8.506  0.00  0.00           N  
ATOM    337  CA  GLY A  22      30.676  19.274  -8.492  0.00  0.00           C  
ATOM    338  C   GLY A  22      30.621  18.518  -7.166  0.00  0.00           C  
ATOM    339  O   GLY A  22      29.722  18.788  -6.383  0.00  0.00           O  
ATOM    340  H   GLY A  22      32.672  20.018  -9.091  0.00  0.00           H  
ATOM    341 HA2  GLY A  22      29.832  19.800  -8.609  0.00  0.00           H  
ATOM    342 HA3  GLY A  22      30.760  18.618  -9.245  0.00  0.00           H  
ATOM    343  N   LYS A  23      31.739  17.891  -6.797  0.00  0.00           N  
ATOM    344  CA  LYS A  23      31.915  17.294  -5.460  0.00  0.00           C  
ATOM    345  CB  LYS A  23      33.280  16.654  -5.256  0.00  0.00           C  
ATOM    346  CG  LYS A  23      33.528  15.384  -6.081  0.00  0.00           C  
ATOM    347  CD  LYS A  23      35.012  15.076  -5.803  0.00  0.00           C  
ATOM    348  CE  LYS A  23      35.496  13.842  -6.554  0.00  0.00           C  
ATOM    349  NZ  LYS A  23      35.306  13.929  -8.010  0.00  0.00           N  
ATOM    350  C   LYS A  23      31.503  18.131  -4.245  0.00  0.00           C  
ATOM    351  O   LYS A  23      30.689  17.802  -3.391  0.00  0.00           O  
ATOM    352  H   LYS A  23      32.479  17.857  -7.530  0.00  0.00           H  
ATOM    353  HA  LYS A  23      31.382  16.408  -5.436  0.00  0.00           H  
ATOM    354 HB2  LYS A  23      33.985  17.321  -5.503  0.00  0.00           H  
ATOM    355 HB3  LYS A  23      33.378  16.414  -4.288  0.00  0.00           H  
ATOM    356 HG2  LYS A  23      32.989  14.666  -5.734  0.00  0.00           H  
ATOM    357 HG3  LYS A  23      33.418  15.581  -7.017  0.00  0.00           H  
ATOM    358 HD2  LYS A  23      35.554  15.860  -6.092  0.00  0.00           H  
ATOM    359 HD3  LYS A  23      35.123  14.922  -4.826  0.00  0.00           H  
ATOM    360 HE2  LYS A  23      36.478  13.708  -6.348  0.00  0.00           H  
ATOM    361 HE3  LYS A  23      34.998  13.036  -6.197  0.00  0.00           H  
ATOM    362 HZ1  LYS A  23      34.417  13.539  -8.261  0.00  0.00           H  
ATOM    363 HZ2  LYS A  23      35.337  14.888  -8.300  0.00  0.00           H  
ATOM    364 HZ3  LYS A  23      36.032  13.421  -8.478  0.00  0.00           H  
ATOM    365  N   LYS A  24      31.930  19.385  -4.351  0.00  0.00           N  
ATOM    366  CA  LYS A  24      31.648  20.416  -3.343  0.00  0.00           C  
ATOM    367  CB  LYS A  24      32.629  21.574  -3.586  0.00  0.00           C  
ATOM    368  CG  LYS A  24      32.706  22.502  -2.374  0.00  0.00           C  
ATOM    369  CD  LYS A  24      33.195  21.811  -1.097  0.00  0.00           C  
ATOM    370  CE  LYS A  24      32.979  22.715   0.128  0.00  0.00           C  
ATOM    371  NZ  LYS A  24      33.584  22.095   1.322  0.00  0.00           N  
ATOM    372  C   LYS A  24      30.217  20.949  -3.397  0.00  0.00           C  
ATOM    373  O   LYS A  24      29.743  21.117  -2.273  0.00  0.00           O  
ATOM    374  H   LYS A  24      32.487  19.580  -5.215  0.00  0.00           H  
ATOM    375  HA  LYS A  24      31.810  20.018  -2.421  0.00  0.00           H  
ATOM    376 HB2  LYS A  24      33.524  21.194  -3.746  0.00  0.00           H  
ATOM    377 HB3  LYS A  24      32.308  22.095  -4.359  0.00  0.00           H  
ATOM    378 HG2  LYS A  24      33.334  23.262  -2.587  0.00  0.00           H  
ATOM    379 HG3  LYS A  24      31.792  22.889  -2.200  0.00  0.00           H  
ATOM    380 HD2  LYS A  24      32.678  20.979  -0.966  0.00  0.00           H  
ATOM    381 HD3  LYS A  24      34.162  21.625  -1.181  0.00  0.00           H  
ATOM    382 HE2  LYS A  24      33.407  23.595  -0.051  0.00  0.00           H  
ATOM    383 HE3  LYS A  24      32.000  22.830   0.265  0.00  0.00           H  
ATOM    384 HZ1  LYS A  24      34.445  21.648   1.072  0.00  0.00           H  
ATOM    385 HZ2  LYS A  24      33.766  22.798   2.013  0.00  0.00           H  
ATOM    386 HZ3  LYS A  24      32.957  21.414   1.704  0.00  0.00           H  
ATOM    387  N   LEU A  25      29.505  21.023  -4.521  0.00  0.00           N  
ATOM    388  CA  LEU A  25      28.085  21.384  -4.552  0.00  0.00           C  
ATOM    389  CB  LEU A  25      27.567  21.663  -5.962  0.00  0.00           C  
ATOM    390  CG  LEU A  25      26.184  22.289  -6.133  0.00  0.00           C  
ATOM    391 CD1  LEU A  25      26.256  23.769  -5.731  0.00  0.00           C  
ATOM    392 CD2  LEU A  25      25.834  21.984  -7.601  0.00  0.00           C  
ATOM    393  C   LEU A  25      27.097  20.428  -3.881  0.00  0.00           C  
ATOM    394  O   LEU A  25      26.282  20.896  -3.093  0.00  0.00           O  
ATOM    395  H   LEU A  25      30.050  20.799  -5.388  0.00  0.00           H  
ATOM    396  HA  LEU A  25      27.985  22.309  -4.103  0.00  0.00           H  
ATOM    397 HB2  LEU A  25      28.228  22.279  -6.413  0.00  0.00           H  
ATOM    398 HB3  LEU A  25      27.562  20.789  -6.463  0.00  0.00           H  
ATOM    399  HG  LEU A  25      25.537  21.823  -5.544  0.00  0.00           H  
ATOM    400 HD11 LEU A  25      26.915  24.236  -6.317  0.00  0.00           H  
ATOM    401 HD12 LEU A  25      25.355  24.183  -5.842  0.00  0.00           H  
ATOM    402 HD13 LEU A  25      26.544  23.837  -4.778  0.00  0.00           H  
ATOM    403 HD21 LEU A  25      25.827  20.996  -7.736  0.00  0.00           H  
ATOM    404 HD22 LEU A  25      24.933  22.361  -7.806  0.00  0.00           H  
ATOM    405 HD23 LEU A  25      26.520  22.403  -8.193  0.00  0.00           H  
ATOM    406  N   LEU A  26      27.522  19.172  -3.898  0.00  0.00           N  
ATOM    407  CA  LEU A  26      26.811  18.069  -3.240  0.00  0.00           C  
ATOM    408  CB  LEU A  26      27.345  16.791  -3.893  0.00  0.00           C  
ATOM    409  CG  LEU A  26      26.731  16.698  -5.295  0.00  0.00           C  
ATOM    410 CD1  LEU A  26      27.793  16.150  -6.253  0.00  0.00           C  
ATOM    411 CD2  LEU A  26      25.424  15.897  -5.283  0.00  0.00           C  
ATOM    412  C   LEU A  26      26.966  18.128  -1.719  0.00  0.00           C  
ATOM    413  O   LEU A  26      25.945  18.317  -1.058  0.00  0.00           O  
ATOM    414  H   LEU A  26      28.417  19.027  -4.426  0.00  0.00           H  
ATOM    415  HA  LEU A  26      25.832  18.143  -3.463  0.00  0.00           H  
ATOM    416 HB2  LEU A  26      28.297  16.878  -3.995  0.00  0.00           H  
ATOM    417 HB3  LEU A  26      27.035  16.038  -3.385  0.00  0.00           H  
ATOM    418  HG  LEU A  26      26.456  17.601  -5.591  0.00  0.00           H  
ATOM    419 HD11 LEU A  26      28.080  15.245  -5.943  0.00  0.00           H  
ATOM    420 HD12 LEU A  26      27.406  16.084  -7.170  0.00  0.00           H  
ATOM    421 HD13 LEU A  26      28.578  16.767  -6.263  0.00  0.00           H  
ATOM    422 HD21 LEU A  26      24.768  16.347  -4.678  0.00  0.00           H  
ATOM    423 HD22 LEU A  26      25.054  15.858  -6.211  0.00  0.00           H  
ATOM    424 HD23 LEU A  26      25.607  14.972  -4.954  0.00  0.00           H  
ATOM    425  N   GLU A  27      28.223  18.253  -1.312  0.00  0.00           N  
ATOM    426  CA  GLU A  27      28.643  18.400   0.086  0.00  0.00           C  
ATOM    427  CB  GLU A  27      30.123  18.074   0.317  0.00  0.00           C  
ATOM    428  CG  GLU A  27      30.369  16.576   0.512  0.00  0.00           C  
ATOM    429  CD  GLU A  27      31.796  16.415   1.019  0.00  0.00           C  
ATOM    430 OE1  GLU A  27      32.558  15.507   0.623  0.00  0.00           O  
ATOM    431 OE2  GLU A  27      32.149  17.039   2.043  0.00  0.00           O  
ATOM    432  C   GLU A  27      28.089  19.709   0.662  0.00  0.00           C  
ATOM    433  O   GLU A  27      28.047  19.753   1.894  0.00  0.00           O  
ATOM    434  H   GLU A  27      28.927  18.239  -2.106  0.00  0.00           H  
ATOM    435  HA  GLU A  27      28.300  17.629   0.624  0.00  0.00           H  
ATOM    436 HB2  GLU A  27      30.618  18.352  -0.477  0.00  0.00           H  
ATOM    437 HB3  GLU A  27      30.407  18.528   1.132  0.00  0.00           H  
ATOM    438 HG2  GLU A  27      29.775  16.259   1.196  0.00  0.00           H  
ATOM    439 HG3  GLU A  27      30.309  16.144  -0.342  0.00  0.00           H  
ATOM    440  N   ALA A  28      28.018  20.778  -0.122  0.00  0.00           N  
ATOM    441  CA  ALA A  28      27.500  22.081   0.327  0.00  0.00           C  
ATOM    442  CB  ALA A  28      27.951  23.228  -0.571  0.00  0.00           C  
ATOM    443  C   ALA A  28      25.968  22.080   0.336  0.00  0.00           C  
ATOM    444  O   ALA A  28      25.407  22.862   1.097  0.00  0.00           O  
ATOM    445  H   ALA A  28      28.364  20.621  -1.099  0.00  0.00           H  
ATOM    446  HA  ALA A  28      27.826  22.250   1.262  0.00  0.00           H  
ATOM    447 HB1  ALA A  28      28.634  23.777  -0.092  0.00  0.00           H  
ATOM    448 HB2  ALA A  28      28.349  22.857  -1.409  0.00  0.00           H  
ATOM    449 HB3  ALA A  28      27.164  23.800  -0.800  0.00  0.00           H  
ATOM    450  N   ALA A  29      25.254  21.319  -0.486  0.00  0.00           N  
ATOM    451  CA  ALA A  29      23.820  21.058  -0.272  0.00  0.00           C  
ATOM    452  CB  ALA A  29      23.151  20.480  -1.526  0.00  0.00           C  
ATOM    453  C   ALA A  29      23.552  20.107   0.886  0.00  0.00           C  
ATOM    454  O   ALA A  29      22.648  20.385   1.663  0.00  0.00           O  
ATOM    455  H   ALA A  29      25.786  20.924  -1.288  0.00  0.00           H  
ATOM    456  HA  ALA A  29      23.362  21.943  -0.080  0.00  0.00           H  
ATOM    457 HB1  ALA A  29      23.167  21.166  -2.252  0.00  0.00           H  
ATOM    458 HB2  ALA A  29      23.650  19.667  -1.820  0.00  0.00           H  
ATOM    459 HB3  ALA A  29      22.207  20.238  -1.313  0.00  0.00           H  
ATOM    460  N   ARG A  30      24.452  19.136   1.075  0.00  0.00           N  
ATOM    461  CA  ARG A  30      24.384  18.298   2.276  0.00  0.00           C  
ATOM    462  CB  ARG A  30      25.089  16.939   2.147  0.00  0.00           C  
ATOM    463  CG  ARG A  30      24.600  15.966   3.222  0.00  0.00           C  
ATOM    464  CD  ARG A  30      25.370  14.643   3.269  0.00  0.00           C  
ATOM    465  NE  ARG A  30      24.750  13.708   4.219  0.00  0.00           N  
ATOM    466  CZ  ARG A  30      25.268  13.197   5.350  0.00  0.00           C  
ATOM    467 NH1  ARG A  30      26.497  13.532   5.770  0.00  0.00           N  
ATOM    468 NH2  ARG A  30      24.472  12.448   6.121  0.00  0.00           N  
ATOM    469  C   ARG A  30      24.793  19.034   3.546  0.00  0.00           C  
ATOM    470  O   ARG A  30      24.094  18.887   4.543  0.00  0.00           O  
ATOM    471  H   ARG A  30      25.158  19.037   0.341  0.00  0.00           H  
ATOM    472  HA  ARG A  30      23.428  17.972   2.386  0.00  0.00           H  
ATOM    473 HB2  ARG A  30      24.873  16.559   1.269  0.00  0.00           H  
ATOM    474 HB3  ARG A  30      26.052  17.076   2.273  0.00  0.00           H  
ATOM    475 HG2  ARG A  30      24.682  16.401   4.125  0.00  0.00           H  
ATOM    476 HG3  ARG A  30      23.631  15.751   3.058  0.00  0.00           H  
ATOM    477 HD2  ARG A  30      25.354  14.246   2.362  0.00  0.00           H  
ATOM    478 HD3  ARG A  30      26.296  14.838   3.557  0.00  0.00           H  
ATOM    479  HE  ARG A  30      23.789  13.400   3.992  0.00  0.00           H  
ATOM    480 HH11 ARG A  30      27.032  14.188   5.243  0.00  0.00           H  
ATOM    481 HH12 ARG A  30      26.864  13.125   6.601  0.00  0.00           H  
ATOM    482 HH21 ARG A  30      23.522  12.293   5.872  0.00  0.00           H  
ATOM    483 HH22 ARG A  30      24.841  12.041   6.961  0.00  0.00           H  
ATOM    484  N   ALA A  31      25.767  19.938   3.565  0.00  0.00           N  
ATOM    485  CA  ALA A  31      25.975  20.743   4.778  0.00  0.00           C  
ATOM    486  CB  ALA A  31      27.459  21.109   4.911  0.00  0.00           C  
ATOM    487  C   ALA A  31      25.100  21.977   4.966  0.00  0.00           C  
ATOM    488  O   ALA A  31      25.213  22.745   5.922  0.00  0.00           O  
ATOM    489  H   ALA A  31      26.326  20.023   2.717  0.00  0.00           H  
ATOM    490  HA  ALA A  31      25.838  20.123   5.595  0.00  0.00           H  
ATOM    491 HB1  ALA A  31      27.795  21.437   4.031  0.00  0.00           H  
ATOM    492 HB2  ALA A  31      27.561  21.825   5.599  0.00  0.00           H  
ATOM    493 HB3  ALA A  31      27.972  20.300   5.188  0.00  0.00           H  
ATOM    494  N   GLY A  32      24.303  22.196   3.920  0.00  0.00           N  
ATOM    495  CA  GLY A  32      23.320  23.277   3.772  0.00  0.00           C  
ATOM    496  C   GLY A  32      23.888  24.692   3.714  0.00  0.00           C  
ATOM    497  O   GLY A  32      23.143  25.658   3.874  0.00  0.00           O  
ATOM    498  H   GLY A  32      24.444  21.470   3.142  0.00  0.00           H  
ATOM    499 HA2  GLY A  32      22.767  23.105   2.923  0.00  0.00           H  
ATOM    500 HA3  GLY A  32      22.649  23.220   4.547  0.00  0.00           H  
ATOM    501  N   GLN A  33      24.817  24.782   2.767  0.00  0.00           N  
ATOM    502  CA  GLN A  33      25.776  25.893   2.719  0.00  0.00           C  
ATOM    503  CB  GLN A  33      27.186  25.303   2.608  0.00  0.00           C  
ATOM    504  CG  GLN A  33      27.713  25.026   4.017  0.00  0.00           C  
ATOM    505  CD  GLN A  33      29.079  24.373   3.817  0.00  0.00           C  
ATOM    506  C   GLN A  33      25.395  26.937   1.666  0.00  0.00           C  
ATOM    507  O   GLN A  33      25.965  27.148   0.588  0.00  0.00           O  
ATOM    508  H   GLN A  33      24.808  24.010   2.071  0.00  0.00           H  
ATOM    509  HA  GLN A  33      25.766  26.348   3.620  0.00  0.00           H  
ATOM    510 HB2  GLN A  33      27.142  24.454   2.124  0.00  0.00           H  
ATOM    511 HB3  GLN A  33      27.776  25.958   2.182  0.00  0.00           H  
ATOM    512 HG2  GLN A  33      27.833  25.868   4.482  0.00  0.00           H  
ATOM    513 HG3  GLN A  33      27.124  24.397   4.458  0.00  0.00           H  
ATOM    514 OE1  GLN A  33      29.335  23.241   4.212  0.00  0.00           O  
ATOM    515 NE2  GLN A  33      30.152  25.150   3.665  0.00  0.00           N  
ATOM    516 HE21 GLN A  33      31.063  24.776   3.546  0.00  0.00           H  
ATOM    517 HE22 GLN A  33      30.007  26.170   3.674  0.00  0.00           H  
ATOM    518  N   ASP A  34      24.496  27.821   2.094  0.00  0.00           N  
ATOM    519  CA  ASP A  34      23.839  28.757   1.177  0.00  0.00           C  
ATOM    520  CB  ASP A  34      22.503  29.264   1.724  0.00  0.00           C  
ATOM    521  CG  ASP A  34      22.446  30.057   3.035  0.00  0.00           C  
ATOM    522 OD1  ASP A  34      22.313  31.296   2.970  0.00  0.00           O  
ATOM    523 OD2  ASP A  34      22.541  29.444   4.114  0.00  0.00           O  
ATOM    524  C   ASP A  34      24.469  29.907   0.389  0.00  0.00           C  
ATOM    525  O   ASP A  34      24.305  29.932  -0.832  0.00  0.00           O  
ATOM    526  H   ASP A  34      24.303  27.791   3.112  0.00  0.00           H  
ATOM    527  HA  ASP A  34      23.354  28.137   0.441  0.00  0.00           H  
ATOM    528 HB2  ASP A  34      22.072  29.843   0.994  0.00  0.00           H  
ATOM    529 HB3  ASP A  34      21.884  28.451   1.827  0.00  0.00           H  
ATOM    530  N   ASP A  35      25.432  30.568   1.026  0.00  0.00           N  
ATOM    531  CA  ASP A  35      26.340  31.525   0.382  0.00  0.00           C  
ATOM    532  CB  ASP A  35      27.225  32.246   1.398  0.00  0.00           C  
ATOM    533  CG  ASP A  35      26.502  33.252   2.308  0.00  0.00           C  
ATOM    534 OD1  ASP A  35      26.183  34.374   1.864  0.00  0.00           O  
ATOM    535 OD2  ASP A  35      26.317  32.889   3.490  0.00  0.00           O  
ATOM    536  C   ASP A  35      27.280  30.817  -0.591  0.00  0.00           C  
ATOM    537  O   ASP A  35      27.173  31.026  -1.808  0.00  0.00           O  
ATOM    538  H   ASP A  35      25.491  30.344   2.054  0.00  0.00           H  
ATOM    539  HA  ASP A  35      25.771  32.152  -0.160  0.00  0.00           H  
ATOM    540 HB2  ASP A  35      27.657  31.554   1.982  0.00  0.00           H  
ATOM    541 HB3  ASP A  35      27.939  32.739   0.897  0.00  0.00           H  
ATOM    542  N   GLU A  36      27.866  29.726  -0.129  0.00  0.00           N  
ATOM    543  CA  GLU A  36      28.816  28.872  -0.870  0.00  0.00           C  
ATOM    544  CB  GLU A  36      29.309  27.677  -0.058  0.00  0.00           C  
ATOM    545  CG  GLU A  36      30.201  28.158   1.083  0.00  0.00           C  
ATOM    546  CD  GLU A  36      29.562  28.415   2.450  0.00  0.00           C  
ATOM    547 OE1  GLU A  36      28.507  29.087   2.486  0.00  0.00           O  
ATOM    548 OE2  GLU A  36      30.272  28.086   3.427  0.00  0.00           O  
ATOM    549  C   GLU A  36      28.292  28.230  -2.160  0.00  0.00           C  
ATOM    550  O   GLU A  36      28.928  28.506  -3.187  0.00  0.00           O  
ATOM    551  H   GLU A  36      27.588  29.492   0.874  0.00  0.00           H  
ATOM    552  HA  GLU A  36      29.655  29.425  -1.088  0.00  0.00           H  
ATOM    553 HB2  GLU A  36      28.540  27.241   0.334  0.00  0.00           H  
ATOM    554 HB3  GLU A  36      29.846  27.120  -0.637  0.00  0.00           H  
ATOM    555 HG2  GLU A  36      30.922  27.471   1.222  0.00  0.00           H  
ATOM    556 HG3  GLU A  36      30.632  29.020   0.797  0.00  0.00           H  
ATOM    557  N   VAL A  37      27.059  27.752  -2.056  0.00  0.00           N  
ATOM    558  CA  VAL A  37      26.243  27.126  -3.098  0.00  0.00           C  
ATOM    559  CB  VAL A  37      24.847  26.776  -2.598  0.00  0.00           C  
ATOM    560 CG1  VAL A  37      23.905  26.354  -3.725  0.00  0.00           C  
ATOM    561 CG2  VAL A  37      24.967  25.428  -1.878  0.00  0.00           C  
ATOM    562  C   VAL A  37      26.056  28.092  -4.274  0.00  0.00           C  
ATOM    563  O   VAL A  37      26.567  27.891  -5.378  0.00  0.00           O  
ATOM    564  H   VAL A  37      26.666  27.870  -1.054  0.00  0.00           H  
ATOM    565  HA  VAL A  37      26.732  26.320  -3.437  0.00  0.00           H  
ATOM    566  HB  VAL A  37      24.447  27.600  -2.186  0.00  0.00           H  
ATOM    567 HG11 VAL A  37      24.060  26.936  -4.521  0.00  0.00           H  
ATOM    568 HG12 VAL A  37      24.085  25.401  -3.966  0.00  0.00           H  
ATOM    569 HG13 VAL A  37      22.959  26.450  -3.420  0.00  0.00           H  
ATOM    570 HG21 VAL A  37      24.418  24.750  -2.364  0.00  0.00           H  
ATOM    571 HG22 VAL A  37      25.925  25.148  -1.871  0.00  0.00           H  
ATOM    572 HG23 VAL A  37      24.635  25.529  -0.942  0.00  0.00           H  
ATOM    573  N   ARG A  38      25.487  29.239  -3.937  0.00  0.00           N  
ATOM    574  CA  ARG A  38      25.359  30.375  -4.856  0.00  0.00           C  
ATOM    575  CB  ARG A  38      25.024  31.676  -4.117  0.00  0.00           C  
ATOM    576  CG  ARG A  38      23.572  31.571  -3.671  0.00  0.00           C  
ATOM    577  CD  ARG A  38      23.109  32.835  -2.929  0.00  0.00           C  
ATOM    578  NE  ARG A  38      21.778  32.587  -2.376  0.00  0.00           N  
ATOM    579  CZ  ARG A  38      21.420  32.481  -1.088  0.00  0.00           C  
ATOM    580 NH1  ARG A  38      22.391  32.784  -0.229  0.00  0.00           N  
ATOM    581 NH2  ARG A  38      20.224  32.039  -0.656  0.00  0.00           N  
ATOM    582  C   ARG A  38      26.506  30.782  -5.794  0.00  0.00           C  
ATOM    583  O   ARG A  38      26.310  30.873  -7.005  0.00  0.00           O  
ATOM    584  H   ARG A  38      25.130  29.272  -2.950  0.00  0.00           H  
ATOM    585  HA  ARG A  38      24.510  30.206  -5.453  0.00  0.00           H  
ATOM    586 HB2  ARG A  38      25.583  31.738  -3.332  0.00  0.00           H  
ATOM    587 HB3  ARG A  38      25.102  32.412  -4.738  0.00  0.00           H  
ATOM    588 HG2  ARG A  38      22.984  31.453  -4.467  0.00  0.00           H  
ATOM    589 HG3  ARG A  38      23.467  30.800  -3.051  0.00  0.00           H  
ATOM    590 HD2  ARG A  38      23.744  33.008  -2.202  0.00  0.00           H  
ATOM    591 HD3  ARG A  38      23.068  33.567  -3.580  0.00  0.00           H  
ATOM    592  HE  ARG A  38      21.010  32.480  -3.061  0.00  0.00           H  
ATOM    593 HH11 ARG A  38      23.291  33.082  -0.458  0.00  0.00           H  
ATOM    594 HH12 ARG A  38      22.169  32.696   0.783  0.00  0.00           H  
ATOM    595 HH21 ARG A  38      19.567  31.795  -1.394  0.00  0.00           H  
ATOM    596 HH22 ARG A  38      20.015  31.964   0.282  0.00  0.00           H  
ATOM    597  N   ILE A  39      27.650  30.990  -5.153  0.00  0.00           N  
ATOM    598  CA  ILE A  39      28.962  31.209  -5.780  0.00  0.00           C  
ATOM    599  CB  ILE A  39      29.866  31.615  -4.607  0.00  0.00           C  
ATOM    600 CG1  ILE A  39      29.536  33.047  -4.184  0.00  0.00           C  
ATOM    601 CG2  ILE A  39      31.370  31.495  -4.857  0.00  0.00           C  
ATOM    602 CD1  ILE A  39      29.806  33.348  -2.698  0.00  0.00           C  
ATOM    603  C   ILE A  39      29.415  29.990  -6.586  0.00  0.00           C  
ATOM    604  O   ILE A  39      29.528  30.135  -7.795  0.00  0.00           O  
ATOM    605  H   ILE A  39      27.539  30.987  -4.092  0.00  0.00           H  
ATOM    606  HA  ILE A  39      28.835  31.959  -6.439  0.00  0.00           H  
ATOM    607  HB  ILE A  39      29.668  31.016  -3.843  0.00  0.00           H  
ATOM    608 HG12 ILE A  39      30.079  33.680  -4.734  0.00  0.00           H  
ATOM    609 HG13 ILE A  39      28.568  33.218  -4.362  0.00  0.00           H  
ATOM    610 HG21 ILE A  39      31.863  31.719  -4.019  0.00  0.00           H  
ATOM    611 HG22 ILE A  39      31.585  30.561  -5.133  0.00  0.00           H  
ATOM    612 HG23 ILE A  39      31.636  32.128  -5.581  0.00  0.00           H  
ATOM    613 HD11 ILE A  39      30.771  33.197  -2.513  0.00  0.00           H  
ATOM    614 HD12 ILE A  39      29.563  34.295  -2.516  0.00  0.00           H  
ATOM    615 HD13 ILE A  39      29.249  32.737  -2.144  0.00  0.00           H  
ATOM    616  N   LEU A  40      29.297  28.766  -6.074  0.00  0.00           N  
ATOM    617  CA  LEU A  40      29.695  27.532  -6.774  0.00  0.00           C  
ATOM    618  CB  LEU A  40      29.503  26.210  -6.046  0.00  0.00           C  
ATOM    619  CG  LEU A  40      30.568  26.099  -4.959  0.00  0.00           C  
ATOM    620 CD1  LEU A  40      30.956  24.627  -4.947  0.00  0.00           C  
ATOM    621 CD2  LEU A  40      31.821  26.981  -5.065  0.00  0.00           C  
ATOM    622  C   LEU A  40      28.888  27.304  -8.049  0.00  0.00           C  
ATOM    623  O   LEU A  40      29.409  26.718  -9.000  0.00  0.00           O  
ATOM    624  H   LEU A  40      28.887  28.750  -5.104  0.00  0.00           H  
ATOM    625  HA  LEU A  40      30.671  27.611  -7.022  0.00  0.00           H  
ATOM    626 HB2  LEU A  40      28.639  26.220  -5.614  0.00  0.00           H  
ATOM    627 HB3  LEU A  40      29.645  25.491  -6.674  0.00  0.00           H  
ATOM    628  HG  LEU A  40      30.179  26.344  -4.098  0.00  0.00           H  
ATOM    629 HD11 LEU A  40      31.313  24.369  -5.845  0.00  0.00           H  
ATOM    630 HD12 LEU A  40      31.657  24.472  -4.252  0.00  0.00           H  
ATOM    631 HD13 LEU A  40      30.150  24.071  -4.738  0.00  0.00           H  
ATOM    632 HD21 LEU A  40      31.548  27.941  -5.062  0.00  0.00           H  
ATOM    633 HD22 LEU A  40      32.418  26.796  -4.287  0.00  0.00           H  
ATOM    634 HD23 LEU A  40      32.299  26.769  -5.916  0.00  0.00           H  
ATOM    635  N   MET A  41      27.595  27.627  -7.931  0.00  0.00           N  
ATOM    636  CA  MET A  41      26.629  27.516  -9.027  0.00  0.00           C  
ATOM    637  CB  MET A  41      25.180  27.595  -8.530  0.00  0.00           C  
ATOM    638  CG  MET A  41      24.176  26.772  -9.339  0.00  0.00           C  
ATOM    639  SD  MET A  41      22.642  26.412  -8.404  0.00  0.00           S  
ATOM    640  CE  MET A  41      23.364  25.166  -7.357  0.00  0.00           C  
ATOM    641  C   MET A  41      26.985  28.580 -10.071  0.00  0.00           C  
ATOM    642  O   MET A  41      27.174  28.179 -11.218  0.00  0.00           O  
ATOM    643  H   MET A  41      27.330  27.971  -6.976  0.00  0.00           H  
ATOM    644  HA  MET A  41      26.735  26.624  -9.449  0.00  0.00           H  
ATOM    645 HB2  MET A  41      25.146  27.278  -7.570  0.00  0.00           H  
ATOM    646 HB3  MET A  41      24.882  28.561  -8.545  0.00  0.00           H  
ATOM    647 HG2  MET A  41      23.955  27.279 -10.198  0.00  0.00           H  
ATOM    648 HG3  MET A  41      24.624  25.902  -9.630  0.00  0.00           H  
ATOM    649 HE1  MET A  41      22.684  24.842  -6.694  0.00  0.00           H  
ATOM    650 HE2  MET A  41      23.675  24.391  -7.912  0.00  0.00           H  
ATOM    651 HE3  MET A  41      24.148  25.549  -6.862  0.00  0.00           H  
ATOM    652  N   ALA A  42      27.106  29.849  -9.682  0.00  0.00           N  
ATOM    653  CA  ALA A  42      27.739  30.774 -10.638  0.00  0.00           C  
ATOM    654  CB  ALA A  42      27.818  32.163  -9.993  0.00  0.00           C  
ATOM    655  C   ALA A  42      29.067  30.402 -11.291  0.00  0.00           C  
ATOM    656  O   ALA A  42      29.123  30.292 -12.519  0.00  0.00           O  
ATOM    657  H   ALA A  42      26.764  30.093  -8.776  0.00  0.00           H  
ATOM    658  HA  ALA A  42      27.048  30.958 -11.399  0.00  0.00           H  
ATOM    659 HB1  ALA A  42      27.749  32.070  -9.002  0.00  0.00           H  
ATOM    660 HB2  ALA A  42      28.689  32.588 -10.232  0.00  0.00           H  
ATOM    661 HB3  ALA A  42      27.065  32.725 -10.331  0.00  0.00           H  
ATOM    662  N   ASN A  43      30.030  29.971 -10.485  0.00  0.00           N  
ATOM    663  CA  ASN A  43      31.410  29.540 -10.751  0.00  0.00           C  
ATOM    664  CB  ASN A  43      32.310  29.314  -9.528  0.00  0.00           C  
ATOM    665  CG  ASN A  43      32.554  30.634  -8.798  0.00  0.00           C  
ATOM    666  C   ASN A  43      31.365  28.426 -11.790  0.00  0.00           C  
ATOM    667  O   ASN A  43      31.986  28.605 -12.839  0.00  0.00           O  
ATOM    668  H   ASN A  43      29.667  29.956  -9.436  0.00  0.00           H  
ATOM    669  HA  ASN A  43      31.882  30.312 -11.166  0.00  0.00           H  
ATOM    670 HB2  ASN A  43      31.855  28.694  -8.912  0.00  0.00           H  
ATOM    671 HB3  ASN A  43      33.176  28.960  -9.835  0.00  0.00           H  
ATOM    672 OD1  ASN A  43      32.244  31.778  -9.127  0.00  0.00           O  
ATOM    673 ND2  ASN A  43      33.438  30.635  -7.796  0.00  0.00           N  
ATOM    674 HD22 ASN A  43      33.906  29.773  -7.572  0.00  0.00           H  
ATOM    675 HD21 ASN A  43      33.626  31.462  -7.291  0.00  0.00           H  
ATOM    676  N   GLY A  44      30.725  27.295 -11.494  0.00  0.00           N  
ATOM    677  CA  GLY A  44      30.120  26.464 -12.546  0.00  0.00           C  
ATOM    678  C   GLY A  44      29.977  24.967 -12.255  0.00  0.00           C  
ATOM    679  O   GLY A  44      30.655  24.131 -12.844  0.00  0.00           O  
ATOM    680  H   GLY A  44      30.692  27.057 -10.490  0.00  0.00           H  
ATOM    681 HA2  GLY A  44      29.190  26.847 -12.772  0.00  0.00           H  
ATOM    682 HA3  GLY A  44      30.668  26.581 -13.411  0.00  0.00           H  
ATOM    683  N   ALA A  45      29.306  24.775 -11.124  0.00  0.00           N  
ATOM    684  CA  ALA A  45      29.004  23.404 -10.682  0.00  0.00           C  
ATOM    685  CB  ALA A  45      28.907  23.111  -9.181  0.00  0.00           C  
ATOM    686  C   ALA A  45      27.713  22.872 -11.317  0.00  0.00           C  
ATOM    687  O   ALA A  45      26.720  23.590 -11.406  0.00  0.00           O  
ATOM    688  H   ALA A  45      29.030  25.616 -10.615  0.00  0.00           H  
ATOM    689  HA  ALA A  45      29.766  22.803 -10.956  0.00  0.00           H  
ATOM    690 HB1  ALA A  45      29.338  22.232  -8.989  0.00  0.00           H  
ATOM    691 HB2  ALA A  45      29.375  23.833  -8.674  0.00  0.00           H  
ATOM    692 HB3  ALA A  45      27.947  23.081  -8.913  0.00  0.00           H  
ATOM    693  N   ASP A  46      27.770  21.713 -11.968  0.00  0.00           N  
ATOM    694  CA  ASP A  46      26.561  21.009 -12.431  0.00  0.00           C  
ATOM    695  CB  ASP A  46      26.978  19.733 -13.154  0.00  0.00           C  
ATOM    696  CG  ASP A  46      26.020  19.460 -14.313  0.00  0.00           C  
ATOM    697 OD1  ASP A  46      26.064  20.282 -15.244  0.00  0.00           O  
ATOM    698 OD2  ASP A  46      25.080  18.681 -14.024  0.00  0.00           O  
ATOM    699  C   ASP A  46      25.482  20.817 -11.358  0.00  0.00           C  
ATOM    700  O   ASP A  46      25.493  19.934 -10.510  0.00  0.00           O  
ATOM    701  H   ASP A  46      28.730  21.345 -12.123  0.00  0.00           H  
ATOM    702  HA  ASP A  46      26.149  21.582 -13.165  0.00  0.00           H  
ATOM    703 HB2  ASP A  46      27.880  19.861 -13.517  0.00  0.00           H  
ATOM    704 HB3  ASP A  46      26.926  18.985 -12.523  0.00  0.00           H  
ATOM    705  N   VAL A  47      24.361  21.254 -11.917  0.00  0.00           N  
ATOM    706  CA  VAL A  47      23.066  21.097 -11.221  0.00  0.00           C  
ATOM    707  CB  VAL A  47      22.100  22.206 -11.610  0.00  0.00           C  
ATOM    708 CG1  VAL A  47      22.550  23.581 -11.110  0.00  0.00           C  
ATOM    709 CG2  VAL A  47      21.771  22.227 -13.104  0.00  0.00           C  
ATOM    710  C   VAL A  47      22.485  19.678 -11.219  0.00  0.00           C  
ATOM    711  O   VAL A  47      21.614  19.434 -10.391  0.00  0.00           O  
ATOM    712  H   VAL A  47      24.458  21.695 -12.839  0.00  0.00           H  
ATOM    713  HA  VAL A  47      23.206  21.377 -10.248  0.00  0.00           H  
ATOM    714  HB  VAL A  47      21.216  22.020 -11.172  0.00  0.00           H  
ATOM    715 HG11 VAL A  47      22.591  24.215 -11.880  0.00  0.00           H  
ATOM    716 HG12 VAL A  47      21.896  23.916 -10.434  0.00  0.00           H  
ATOM    717 HG13 VAL A  47      23.454  23.500 -10.694  0.00  0.00           H  
ATOM    718 HG21 VAL A  47      20.977  21.645 -13.271  0.00  0.00           H  
ATOM    719 HG22 VAL A  47      21.568  23.165 -13.380  0.00  0.00           H  
ATOM    720 HG23 VAL A  47      22.557  21.884 -13.616  0.00  0.00           H  
ATOM    721  N   ASN A  48      22.914  18.782 -12.104  0.00  0.00           N  
ATOM    722  CA  ASN A  48      22.193  17.519 -12.358  0.00  0.00           C  
ATOM    723  CB  ASN A  48      21.868  17.527 -13.855  0.00  0.00           C  
ATOM    724  CG  ASN A  48      20.624  18.381 -14.101  0.00  0.00           C  
ATOM    725  C   ASN A  48      22.965  16.265 -11.943  0.00  0.00           C  
ATOM    726  O   ASN A  48      22.427  15.247 -11.519  0.00  0.00           O  
ATOM    727  H   ASN A  48      23.791  19.039 -12.598  0.00  0.00           H  
ATOM    728  HA  ASN A  48      21.349  17.548 -11.795  0.00  0.00           H  
ATOM    729 HB2  ASN A  48      22.622  17.926 -14.340  0.00  0.00           H  
ATOM    730 HB3  ASN A  48      21.678  16.607 -14.142  0.00  0.00           H  
ATOM    731 OD1  ASN A  48      19.480  18.106 -13.751  0.00  0.00           O  
ATOM    732 ND2  ASN A  48      20.846  19.325 -15.020  0.00  0.00           N  
ATOM    733 HD22 ASN A  48      21.703  19.447 -15.483  0.00  0.00           H  
ATOM    734 HD21 ASN A  48      20.074  19.957 -15.254  0.00  0.00           H  
ATOM    735  N   ALA A  49      24.278  16.306 -12.168  0.00  0.00           N  
ATOM    736  CA  ALA A  49      25.175  15.166 -11.921  0.00  0.00           C  
ATOM    737  CB  ALA A  49      26.598  15.603 -12.277  0.00  0.00           C  
ATOM    738  C   ALA A  49      25.063  14.563 -10.524  0.00  0.00           C  
ATOM    739  O   ALA A  49      25.030  15.220  -9.481  0.00  0.00           O  
ATOM    740  H   ALA A  49      24.622  17.223 -12.538  0.00  0.00           H  
ATOM    741  HA  ALA A  49      24.960  14.439 -12.606  0.00  0.00           H  
ATOM    742 HB1  ALA A  49      26.672  15.715 -13.266  0.00  0.00           H  
ATOM    743 HB2  ALA A  49      26.800  16.471 -11.825  0.00  0.00           H  
ATOM    744 HB3  ALA A  49      27.243  14.907 -11.969  0.00  0.00           H  
ATOM    745  N   LEU A  50      24.967  13.237 -10.455  0.00  0.00           N  
ATOM    746  CA  LEU A  50      24.937  12.506  -9.169  0.00  0.00           C  
ATOM    747  CB  LEU A  50      24.705  11.049  -9.568  0.00  0.00           C  
ATOM    748  CG  LEU A  50      23.460  10.539 -10.290  0.00  0.00           C  
ATOM    749 CD1  LEU A  50      23.614   9.272 -11.138  0.00  0.00           C  
ATOM    750 CD2  LEU A  50      22.390  10.202  -9.258  0.00  0.00           C  
ATOM    751  C   LEU A  50      26.170  12.577  -8.282  0.00  0.00           C  
ATOM    752  O   LEU A  50      27.284  12.442  -8.804  0.00  0.00           O  
ATOM    753  H   LEU A  50      24.915  12.755 -11.376  0.00  0.00           H  
ATOM    754  HA  LEU A  50      24.130  12.865  -8.631  0.00  0.00           H  
ATOM    755 HB2  LEU A  50      25.515  10.764 -10.147  0.00  0.00           H  
ATOM    756 HB3  LEU A  50      24.796  10.485  -8.708  0.00  0.00           H  
ATOM    757  HG  LEU A  50      23.100  11.290 -10.891  0.00  0.00           H  
ATOM    758 HD11 LEU A  50      23.915   8.520 -10.555  0.00  0.00           H  
ATOM    759 HD12 LEU A  50      22.735   9.045 -11.554  0.00  0.00           H  
ATOM    760 HD13 LEU A  50      24.293   9.435 -11.853  0.00  0.00           H  
ATOM    761 HD21 LEU A  50      22.164  11.023  -8.733  0.00  0.00           H  
ATOM    762 HD22 LEU A  50      21.571   9.867  -9.723  0.00  0.00           H  
ATOM    763 HD23 LEU A  50      22.735   9.495  -8.639  0.00  0.00           H  
ATOM    764  N   ASP A  51      25.963  12.286  -7.004  0.00  0.00           N  
ATOM    765  CA  ASP A  51      26.948  12.008  -5.939  0.00  0.00           C  
ATOM    766  CB  ASP A  51      26.368  12.405  -4.577  0.00  0.00           C  
ATOM    767  CG  ASP A  51      26.274  11.374  -3.444  0.00  0.00           C  
ATOM    768 OD1  ASP A  51      25.244  10.706  -3.232  0.00  0.00           O  
ATOM    769 OD2  ASP A  51      27.343  11.105  -2.859  0.00  0.00           O  
ATOM    770  C   ASP A  51      27.519  10.590  -5.991  0.00  0.00           C  
ATOM    771  O   ASP A  51      26.796   9.700  -6.427  0.00  0.00           O  
ATOM    772  H   ASP A  51      24.900  12.264  -6.768  0.00  0.00           H  
ATOM    773  HA  ASP A  51      27.723  12.646  -6.084  0.00  0.00           H  
ATOM    774 HB2  ASP A  51      26.918  13.197  -4.228  0.00  0.00           H  
ATOM    775 HB3  ASP A  51      25.427  12.774  -4.739  0.00  0.00           H  
ATOM    776  N   ARG A  52      28.717  10.500  -5.427  0.00  0.00           N  
ATOM    777  CA  ARG A  52      29.557   9.289  -5.334  0.00  0.00           C  
ATOM    778  CB  ARG A  52      30.847   9.607  -4.566  0.00  0.00           C  
ATOM    779  CG  ARG A  52      30.672   9.905  -3.074  0.00  0.00           C  
ATOM    780  CD  ARG A  52      32.062  10.096  -2.478  0.00  0.00           C  
ATOM    781  NE  ARG A  52      32.101  10.504  -1.062  0.00  0.00           N  
ATOM    782  CZ  ARG A  52      33.171  10.393  -0.257  0.00  0.00           C  
ATOM    783 NH1  ARG A  52      34.316   9.797  -0.601  0.00  0.00           N  
ATOM    784 NH2  ARG A  52      33.243  11.176   0.822  0.00  0.00           N  
ATOM    785  C   ARG A  52      28.891   8.036  -4.750  0.00  0.00           C  
ATOM    786  O   ARG A  52      29.137   6.968  -5.300  0.00  0.00           O  
ATOM    787  H   ARG A  52      29.053  11.430  -5.017  0.00  0.00           H  
ATOM    788  HA  ARG A  52      29.893   9.062  -6.278  0.00  0.00           H  
ATOM    789 HB2  ARG A  52      31.462   8.823  -4.650  0.00  0.00           H  
ATOM    790 HB3  ARG A  52      31.272  10.408  -4.988  0.00  0.00           H  
ATOM    791 HG2  ARG A  52      30.169  10.737  -2.963  0.00  0.00           H  
ATOM    792 HG3  ARG A  52      30.249   9.139  -2.635  0.00  0.00           H  
ATOM    793 HD2  ARG A  52      32.565   9.225  -2.576  0.00  0.00           H  
ATOM    794 HD3  ARG A  52      32.542  10.794  -3.029  0.00  0.00           H  
ATOM    795  HE  ARG A  52      31.261  10.897  -0.667  0.00  0.00           H  
ATOM    796 HH11 ARG A  52      34.379   9.425  -1.536  0.00  0.00           H  
ATOM    797 HH12 ARG A  52      35.062   9.728   0.033  0.00  0.00           H  
ATOM    798 HH21 ARG A  52      32.525  11.842   1.010  0.00  0.00           H  
ATOM    799 HH22 ARG A  52      34.025  11.093   1.442  0.00  0.00           H  
ATOM    800  N   PHE A  53      28.040   8.253  -3.759  0.00  0.00           N  
ATOM    801  CA  PHE A  53      27.048   7.293  -3.239  0.00  0.00           C  
ATOM    802  CB  PHE A  53      26.592   7.482  -1.800  0.00  0.00           C  
ATOM    803  CG  PHE A  53      25.812   6.339  -1.127  0.00  0.00           C  
ATOM    804 CD1  PHE A  53      24.427   6.352  -1.026  0.00  0.00           C  
ATOM    805 CD2  PHE A  53      26.514   5.254  -0.625  0.00  0.00           C  
ATOM    806 CE1  PHE A  53      23.803   5.267  -0.430  0.00  0.00           C  
ATOM    807 CE2  PHE A  53      25.889   4.148  -0.062  0.00  0.00           C  
ATOM    808  CZ  PHE A  53      24.516   4.217   0.121  0.00  0.00           C  
ATOM    809  C   PHE A  53      25.913   7.072  -4.249  0.00  0.00           C  
ATOM    810  O   PHE A  53      25.816   5.964  -4.750  0.00  0.00           O  
ATOM    811  H   PHE A  53      28.128   9.231  -3.339  0.00  0.00           H  
ATOM    812  HA  PHE A  53      27.522   6.414  -3.139  0.00  0.00           H  
ATOM    813 HB2  PHE A  53      27.405   7.648  -1.232  0.00  0.00           H  
ATOM    814 HB3  PHE A  53      26.001   8.294  -1.761  0.00  0.00           H  
ATOM    815 HD1  PHE A  53      23.902   7.105  -1.367  0.00  0.00           H  
ATOM    816 HD2  PHE A  53      27.528   5.267  -0.669  0.00  0.00           H  
ATOM    817 HE1  PHE A  53      22.780   5.250  -0.399  0.00  0.00           H  
ATOM    818 HE2  PHE A  53      26.412   3.343   0.197  0.00  0.00           H  
ATOM    819  HZ  PHE A  53      24.042   3.512   0.647  0.00  0.00           H  
ATOM    820  N   GLY A  54      25.128   8.087  -4.611  0.00  0.00           N  
ATOM    821  CA  GLY A  54      24.153   8.181  -5.715  0.00  0.00           C  
ATOM    822  C   GLY A  54      22.961   9.140  -5.698  0.00  0.00           C  
ATOM    823  O   GLY A  54      22.002   8.825  -6.398  0.00  0.00           O  
ATOM    824  H   GLY A  54      25.275   8.947  -3.952  0.00  0.00           H  
ATOM    825 HA2  GLY A  54      24.699   8.356  -6.606  0.00  0.00           H  
ATOM    826 HA3  GLY A  54      23.785   7.205  -5.897  0.00  0.00           H  
ATOM    827  N   LEU A  55      23.006  10.237  -4.942  0.00  0.00           N  
ATOM    828  CA  LEU A  55      21.956  11.259  -4.793  0.00  0.00           C  
ATOM    829  CB  LEU A  55      21.440  11.669  -3.418  0.00  0.00           C  
ATOM    830  CG  LEU A  55      20.551  10.666  -2.675  0.00  0.00           C  
ATOM    831 CD1  LEU A  55      21.314   9.392  -2.328  0.00  0.00           C  
ATOM    832 CD2  LEU A  55      20.394  11.368  -1.326  0.00  0.00           C  
ATOM    833  C   LEU A  55      22.349  12.575  -5.466  0.00  0.00           C  
ATOM    834  O   LEU A  55      23.534  12.859  -5.600  0.00  0.00           O  
ATOM    835  H   LEU A  55      23.935  10.325  -4.409  0.00  0.00           H  
ATOM    836  HA  LEU A  55      21.117  10.915  -5.233  0.00  0.00           H  
ATOM    837 HB2  LEU A  55      22.232  11.849  -2.833  0.00  0.00           H  
ATOM    838 HB3  LEU A  55      20.909  12.510  -3.526  0.00  0.00           H  
ATOM    839  HG  LEU A  55      19.767  10.436  -3.256  0.00  0.00           H  
ATOM    840 HD11 LEU A  55      22.093   9.619  -1.744  0.00  0.00           H  
ATOM    841 HD12 LEU A  55      20.706   8.761  -1.846  0.00  0.00           H  
ATOM    842 HD13 LEU A  55      21.642   8.962  -3.169  0.00  0.00           H  
ATOM    843 HD21 LEU A  55      19.965  12.260  -1.465  0.00  0.00           H  
ATOM    844 HD22 LEU A  55      19.821  10.810  -0.726  0.00  0.00           H  
ATOM    845 HD23 LEU A  55      21.295  11.492  -0.911  0.00  0.00           H  
ATOM    846  N   THR A  56      21.389  13.427  -5.803  0.00  0.00           N  
ATOM    847  CA  THR A  56      21.526  14.743  -6.454  0.00  0.00           C  
ATOM    848  CB  THR A  56      20.578  14.957  -7.632  0.00  0.00           C  
ATOM    849 OG1  THR A  56      19.228  15.187  -7.220  0.00  0.00           O  
ATOM    850 CG2  THR A  56      20.681  13.877  -8.721  0.00  0.00           C  
ATOM    851  C   THR A  56      21.612  15.978  -5.561  0.00  0.00           C  
ATOM    852  O   THR A  56      21.122  15.816  -4.445  0.00  0.00           O  
ATOM    853  H   THR A  56      20.407  13.053  -5.542  0.00  0.00           H  
ATOM    854  HA  THR A  56      22.380  14.712  -7.037  0.00  0.00           H  
ATOM    855  HB  THR A  56      20.890  15.787  -8.166  0.00  0.00           H  
ATOM    856 HG21 THR A  56      21.473  14.067  -9.303  0.00  0.00           H  
ATOM    857 HG22 THR A  56      20.789  12.980  -8.291  0.00  0.00           H  
ATOM    858 HG23 THR A  56      19.849  13.883  -9.276  0.00  0.00           H  
ATOM    859 HG1  THR A  56      18.645  14.409  -7.476  0.00  0.00           H  
ATOM    860  N   PRO A  57      21.987  17.180  -5.985  0.00  0.00           N  
ATOM    861  CA  PRO A  57      21.754  18.393  -5.185  0.00  0.00           C  
ATOM    862  CB  PRO A  57      22.064  19.588  -6.096  0.00  0.00           C  
ATOM    863  CG  PRO A  57      23.089  19.031  -7.082  0.00  0.00           C  
ATOM    864  CD  PRO A  57      22.804  17.525  -7.155  0.00  0.00           C  
ATOM    865  C   PRO A  57      20.355  18.631  -4.611  0.00  0.00           C  
ATOM    866  O   PRO A  57      20.169  18.811  -3.411  0.00  0.00           O  
ATOM    867  HA  PRO A  57      22.460  18.447  -4.422  0.00  0.00           H  
ATOM    868 HB2  PRO A  57      21.250  19.890  -6.581  0.00  0.00           H  
ATOM    869 HB3  PRO A  57      22.458  20.341  -5.579  0.00  0.00           H  
ATOM    870 HG2  PRO A  57      22.971  19.454  -7.977  0.00  0.00           H  
ATOM    871 HG3  PRO A  57      24.013  19.197  -6.746  0.00  0.00           H  
ATOM    872 HD2  PRO A  57      22.316  17.300  -8.013  0.00  0.00           H  
ATOM    873 HD3  PRO A  57      23.672  17.001  -7.155  0.00  0.00           H  
ATOM    874  N   LEU A  58      19.401  18.300  -5.489  0.00  0.00           N  
ATOM    875  CA  LEU A  58      18.017  18.211  -5.009  0.00  0.00           C  
ATOM    876  CB  LEU A  58      17.076  18.137  -6.211  0.00  0.00           C  
ATOM    877  CG  LEU A  58      16.033  19.264  -6.232  0.00  0.00           C  
ATOM    878 CD1  LEU A  58      16.622  20.644  -6.516  0.00  0.00           C  
ATOM    879 CD2  LEU A  58      14.930  18.902  -7.227  0.00  0.00           C  
ATOM    880  C   LEU A  58      17.649  17.242  -3.882  0.00  0.00           C  
ATOM    881  O   LEU A  58      17.230  17.755  -2.843  0.00  0.00           O  
ATOM    882  H   LEU A  58      19.699  18.130  -6.441  0.00  0.00           H  
ATOM    883  HA  LEU A  58      17.730  19.169  -4.706  0.00  0.00           H  
ATOM    884 HB2  LEU A  58      17.615  18.220  -7.030  0.00  0.00           H  
ATOM    885 HB3  LEU A  58      16.590  17.285  -6.169  0.00  0.00           H  
ATOM    886  HG  LEU A  58      15.561  19.283  -5.337  0.00  0.00           H  
ATOM    887 HD11 LEU A  58      17.070  20.636  -7.409  0.00  0.00           H  
ATOM    888 HD12 LEU A  58      15.889  21.324  -6.514  0.00  0.00           H  
ATOM    889 HD13 LEU A  58      17.290  20.871  -5.809  0.00  0.00           H  
ATOM    890 HD21 LEU A  58      14.498  18.046  -6.944  0.00  0.00           H  
ATOM    891 HD22 LEU A  58      14.247  19.632  -7.245  0.00  0.00           H  
ATOM    892 HD23 LEU A  58      15.327  18.792  -8.137  0.00  0.00           H  
ATOM    893  N   HIS A  59      17.846  15.932  -4.011  0.00  0.00           N  
ATOM    894  CA  HIS A  59      17.751  14.931  -2.932  0.00  0.00           C  
ATOM    895  CB  HIS A  59      18.369  13.651  -3.470  0.00  0.00           C  
ATOM    896  CG  HIS A  59      17.492  12.992  -4.537  0.00  0.00           C  
ATOM    897 ND1  HIS A  59      16.669  11.987  -4.278  0.00  0.00           N  
ATOM    898 CD2  HIS A  59      17.247  13.468  -5.766  0.00  0.00           C  
ATOM    899 CE1  HIS A  59      15.824  11.908  -5.294  0.00  0.00           C  
ATOM    900 NE2  HIS A  59      16.216  12.778  -6.229  0.00  0.00           N  
ATOM    901  C   HIS A  59      18.322  15.198  -1.543  0.00  0.00           C  
ATOM    902  O   HIS A  59      17.727  15.334  -0.478  0.00  0.00           O  
ATOM    903  H   HIS A  59      18.093  15.645  -5.008  0.00  0.00           H  
ATOM    904  HA  HIS A  59      16.731  14.705  -2.816  0.00  0.00           H  
ATOM    905 HB2  HIS A  59      19.251  13.849  -3.889  0.00  0.00           H  
ATOM    906 HB3  HIS A  59      18.485  12.993  -2.730  0.00  0.00           H  
ATOM    907 HD2  HIS A  59      17.756  14.199  -6.226  0.00  0.00           H  
ATOM    908 HE1  HIS A  59      15.038  11.309  -5.359  0.00  0.00           H  
ATOM    909 HE2  HIS A  59      15.775  12.868  -7.131  0.00  0.00           H  
ATOM    910  N   LEU A  60      19.528  15.730  -1.726  0.00  0.00           N  
ATOM    911  CA  LEU A  60      20.410  16.145  -0.626  0.00  0.00           C  
ATOM    912  CB  LEU A  60      21.865  16.289  -1.096  0.00  0.00           C  
ATOM    913  CG  LEU A  60      22.706  15.025  -1.241  0.00  0.00           C  
ATOM    914 CD1  LEU A  60      24.056  15.337  -1.893  0.00  0.00           C  
ATOM    915 CD2  LEU A  60      22.886  14.228   0.053  0.00  0.00           C  
ATOM    916  C   LEU A  60      19.990  17.379   0.156  0.00  0.00           C  
ATOM    917  O   LEU A  60      19.884  17.346   1.378  0.00  0.00           O  
ATOM    918  H   LEU A  60      19.803  15.831  -2.735  0.00  0.00           H  
ATOM    919  HA  LEU A  60      20.482  15.356   0.031  0.00  0.00           H  
ATOM    920 HB2  LEU A  60      21.848  16.742  -1.994  0.00  0.00           H  
ATOM    921 HB3  LEU A  60      22.335  16.889  -0.442  0.00  0.00           H  
ATOM    922  HG  LEU A  60      22.214  14.365  -1.810  0.00  0.00           H  
ATOM    923 HD11 LEU A  60      24.553  15.991  -1.325  0.00  0.00           H  
ATOM    924 HD12 LEU A  60      24.585  14.493  -1.975  0.00  0.00           H  
ATOM    925 HD13 LEU A  60      23.903  15.727  -2.799  0.00  0.00           H  
ATOM    926 HD21 LEU A  60      21.990  13.945   0.394  0.00  0.00           H  
ATOM    927 HD22 LEU A  60      23.446  13.422  -0.131  0.00  0.00           H  
ATOM    928 HD23 LEU A  60      23.338  14.802   0.734  0.00  0.00           H  
ATOM    929  N   ALA A  61      19.593  18.396  -0.609  0.00  0.00           N  
ATOM    930  CA  ALA A  61      18.950  19.631  -0.148  0.00  0.00           C  
ATOM    931  CB  ALA A  61      18.641  20.667  -1.233  0.00  0.00           C  
ATOM    932  C   ALA A  61      17.550  19.432   0.459  0.00  0.00           C  
ATOM    933  O   ALA A  61      17.190  19.967   1.506  0.00  0.00           O  
ATOM    934  H   ALA A  61      19.792  18.231  -1.647  0.00  0.00           H  
ATOM    935  HA  ALA A  61      19.544  20.059   0.562  0.00  0.00           H  
ATOM    936 HB1  ALA A  61      18.636  21.579  -0.827  0.00  0.00           H  
ATOM    937 HB2  ALA A  61      19.340  20.619  -1.943  0.00  0.00           H  
ATOM    938 HB3  ALA A  61      17.746  20.471  -1.629  0.00  0.00           H  
ATOM    939  N   ALA A  62      16.779  18.573  -0.205  0.00  0.00           N  
ATOM    940  CA  ALA A  62      15.505  18.172   0.404  0.00  0.00           C  
ATOM    941  CB  ALA A  62      14.678  17.441  -0.655  0.00  0.00           C  
ATOM    942  C   ALA A  62      15.567  17.483   1.766  0.00  0.00           C  
ATOM    943  O   ALA A  62      14.714  17.782   2.600  0.00  0.00           O  
ATOM    944  H   ALA A  62      17.123  18.246  -1.098  0.00  0.00           H  
ATOM    945  HA  ALA A  62      14.918  19.017   0.498  0.00  0.00           H  
ATOM    946 HB1  ALA A  62      15.283  16.883  -1.219  0.00  0.00           H  
ATOM    947 HB2  ALA A  62      14.005  16.857  -0.204  0.00  0.00           H  
ATOM    948 HB3  ALA A  62      14.209  18.111  -1.228  0.00  0.00           H  
ATOM    949  N   GLN A  63      16.675  16.758   1.915  0.00  0.00           N  
ATOM    950  CA  GLN A  63      17.024  16.067   3.162  0.00  0.00           C  
ATOM    951  CB  GLN A  63      18.174  15.067   3.008  0.00  0.00           C  
ATOM    952  CG  GLN A  63      17.833  13.713   2.408  0.00  0.00           C  
ATOM    953  CD  GLN A  63      19.125  12.898   2.253  0.00  0.00           C  
ATOM    954 OE1  GLN A  63      19.266  11.821   2.819  0.00  0.00           O  
ATOM    955 NE2  GLN A  63      20.216  13.494   1.790  0.00  0.00           N  
ATOM    956  C   GLN A  63      17.170  16.944   4.402  0.00  0.00           C  
ATOM    957  O   GLN A  63      16.581  16.707   5.451  0.00  0.00           O  
ATOM    958  H   GLN A  63      17.282  16.721   1.061  0.00  0.00           H  
ATOM    959  HA  GLN A  63      16.280  15.385   3.352  0.00  0.00           H  
ATOM    960 HB2  GLN A  63      18.891  15.492   2.430  0.00  0.00           H  
ATOM    961 HB3  GLN A  63      18.582  14.908   3.924  0.00  0.00           H  
ATOM    962 HG2  GLN A  63      17.233  13.230   3.018  0.00  0.00           H  
ATOM    963 HG3  GLN A  63      17.438  13.842   1.518  0.00  0.00           H  
ATOM    964 HE21 GLN A  63      21.078  13.016   1.684  0.00  0.00           H  
ATOM    965 HE22 GLN A  63      20.144  14.492   1.534  0.00  0.00           H  
ATOM    966  N   ARG A  64      17.892  18.037   4.161  0.00  0.00           N  
ATOM    967  CA  ARG A  64      18.123  19.174   5.063  0.00  0.00           C  
ATOM    968  CB  ARG A  64      19.150  20.027   4.313  0.00  0.00           C  
ATOM    969  CG  ARG A  64      19.995  21.068   5.051  0.00  0.00           C  
ATOM    970  CD  ARG A  64      21.107  20.519   5.937  0.00  0.00           C  
ATOM    971  NE  ARG A  64      21.704  21.629   6.700  0.00  0.00           N  
ATOM    972  CZ  ARG A  64      22.758  21.408   7.504  0.00  0.00           C  
ATOM    973 NH1  ARG A  64      23.366  20.217   7.569  0.00  0.00           N  
ATOM    974 NH2  ARG A  64      23.404  22.420   8.103  0.00  0.00           N  
ATOM    975  C   ARG A  64      16.865  20.034   5.201  0.00  0.00           C  
ATOM    976  O   ARG A  64      16.398  20.427   6.269  0.00  0.00           O  
ATOM    977  H   ARG A  64      18.329  18.023   3.176  0.00  0.00           H  
ATOM    978  HA  ARG A  64      18.371  18.819   5.971  0.00  0.00           H  
ATOM    979 HB2  ARG A  64      19.801  19.389   3.844  0.00  0.00           H  
ATOM    980 HB3  ARG A  64      18.657  20.518   3.561  0.00  0.00           H  
ATOM    981 HG2  ARG A  64      20.418  21.690   4.370  0.00  0.00           H  
ATOM    982 HG3  ARG A  64      19.385  21.632   5.634  0.00  0.00           H  
ATOM    983 HD2  ARG A  64      20.715  19.870   6.562  0.00  0.00           H  
ATOM    984 HD3  ARG A  64      21.793  20.116   5.360  0.00  0.00           H  
ATOM    985  HE  ARG A  64      21.333  22.526   6.619  0.00  0.00           H  
ATOM    986 HH11 ARG A  64      23.038  19.474   6.985  0.00  0.00           H  
ATOM    987 HH12 ARG A  64      24.130  20.081   8.186  0.00  0.00           H  
ATOM    988 HH21 ARG A  64      23.086  23.355   7.915  0.00  0.00           H  
ATOM    989 HH22 ARG A  64      24.163  22.245   8.704  0.00  0.00           H  
ATOM    990  N   GLY A  65      16.303  20.266   4.021  0.00  0.00           N  
ATOM    991  CA  GLY A  65      15.077  21.052   3.840  0.00  0.00           C  
ATOM    992  C   GLY A  65      15.279  22.552   3.614  0.00  0.00           C  
ATOM    993  O   GLY A  65      14.413  23.375   3.913  0.00  0.00           O  
ATOM    994  H   GLY A  65      16.815  19.832   3.210  0.00  0.00           H  
ATOM    995 HA2  GLY A  65      14.551  20.666   3.048  0.00  0.00           H  
ATOM    996 HA3  GLY A  65      14.475  20.919   4.659  0.00  0.00           H  
ATOM    997  N   HIS A  66      16.350  22.861   2.892  0.00  0.00           N  
ATOM    998  CA  HIS A  66      16.862  24.220   2.659  0.00  0.00           C  
ATOM    999  CB  HIS A  66      18.369  24.375   2.462  0.00  0.00           C  
ATOM   1000  CG  HIS A  66      19.018  25.703   2.866  0.00  0.00           C  
ATOM   1001  C   HIS A  66      16.176  24.833   1.437  0.00  0.00           C  
ATOM   1002  O   HIS A  66      16.263  24.330   0.310  0.00  0.00           O  
ATOM   1003  H   HIS A  66      16.834  22.009   2.475  0.00  0.00           H  
ATOM   1004  HA  HIS A  66      16.640  24.780   3.458  0.00  0.00           H  
ATOM   1005 HB2  HIS A  66      18.853  23.637   2.980  0.00  0.00           H  
ATOM   1006 HB3  HIS A  66      18.595  24.221   1.477  0.00  0.00           H  
ATOM   1007 ND1  HIS A  66      18.550  26.900   2.546  0.00  0.00           N  
ATOM   1008 CD2  HIS A  66      20.100  25.912   3.603  0.00  0.00           C  
ATOM   1009 CE1  HIS A  66      19.405  27.797   3.032  0.00  0.00           C  
ATOM   1010 NE2  HIS A  66      20.358  27.207   3.750  0.00  0.00           N  
ATOM   1011 HD1  HIS A  66      17.723  27.121   2.041  0.00  0.00           H  
ATOM   1012 HD2  HIS A  66      20.674  25.147   4.014  0.00  0.00           H  
ATOM   1013 HE1  HIS A  66      19.341  28.792   2.877  0.00  0.00           H  
ATOM   1014  N   LEU A  67      15.266  25.749   1.739  0.00  0.00           N  
ATOM   1015  CA  LEU A  67      14.411  26.543   0.834  0.00  0.00           C  
ATOM   1016  CB  LEU A  67      13.531  27.516   1.630  0.00  0.00           C  
ATOM   1017  CG  LEU A  67      12.209  26.867   2.054  0.00  0.00           C  
ATOM   1018 CD1  LEU A  67      11.305  27.762   2.909  0.00  0.00           C  
ATOM   1019 CD2  LEU A  67      11.461  26.446   0.789  0.00  0.00           C  
ATOM   1020  C   LEU A  67      15.166  27.395  -0.175  0.00  0.00           C  
ATOM   1021  O   LEU A  67      15.044  27.105  -1.367  0.00  0.00           O  
ATOM   1022  H   LEU A  67      15.185  25.892   2.815  0.00  0.00           H  
ATOM   1023  HA  LEU A  67      13.811  25.893   0.324  0.00  0.00           H  
ATOM   1024 HB2  LEU A  67      14.012  27.767   2.442  0.00  0.00           H  
ATOM   1025 HB3  LEU A  67      13.318  28.274   1.054  0.00  0.00           H  
ATOM   1026  HG  LEU A  67      12.415  26.019   2.573  0.00  0.00           H  
ATOM   1027 HD11 LEU A  67      11.073  28.584   2.393  0.00  0.00           H  
ATOM   1028 HD12 LEU A  67      10.471  27.263   3.139  0.00  0.00           H  
ATOM   1029 HD13 LEU A  67      11.788  28.014   3.745  0.00  0.00           H  
ATOM   1030 HD21 LEU A  67      12.017  25.793   0.276  0.00  0.00           H  
ATOM   1031 HD22 LEU A  67      10.593  26.019   1.044  0.00  0.00           H  
ATOM   1032 HD23 LEU A  67      11.284  27.252   0.224  0.00  0.00           H  
ATOM   1033  N   GLU A  68      16.110  28.231   0.239  0.00  0.00           N  
ATOM   1034  CA  GLU A  68      16.978  29.049  -0.625  0.00  0.00           C  
ATOM   1035  CB  GLU A  68      17.677  30.065   0.276  0.00  0.00           C  
ATOM   1036  CG  GLU A  68      16.928  31.276   0.850  0.00  0.00           C  
ATOM   1037  CD  GLU A  68      16.020  30.961   2.039  0.00  0.00           C  
ATOM   1038 OE1  GLU A  68      14.821  31.260   1.933  0.00  0.00           O  
ATOM   1039 OE2  GLU A  68      16.508  30.249   2.942  0.00  0.00           O  
ATOM   1040  C   GLU A  68      17.839  28.233  -1.587  0.00  0.00           C  
ATOM   1041  O   GLU A  68      18.058  28.570  -2.754  0.00  0.00           O  
ATOM   1042  H   GLU A  68      16.197  28.269   1.301  0.00  0.00           H  
ATOM   1043  HA  GLU A  68      16.401  29.697  -1.157  0.00  0.00           H  
ATOM   1044 HB2  GLU A  68      18.052  29.555   1.070  0.00  0.00           H  
ATOM   1045 HB3  GLU A  68      18.469  30.433  -0.241  0.00  0.00           H  
ATOM   1046 HG2  GLU A  68      17.600  31.932   1.157  0.00  0.00           H  
ATOM   1047 HG3  GLU A  68      16.359  31.650   0.134  0.00  0.00           H  
ATOM   1048  N   ILE A  69      18.231  27.059  -1.100  0.00  0.00           N  
ATOM   1049  CA  ILE A  69      18.970  26.109  -1.952  0.00  0.00           C  
ATOM   1050  CB  ILE A  69      19.752  25.100  -1.113  0.00  0.00           C  
ATOM   1051 CG1  ILE A  69      20.906  25.727  -0.330  0.00  0.00           C  
ATOM   1052 CG2  ILE A  69      20.442  24.073  -2.008  0.00  0.00           C  
ATOM   1053 CD1  ILE A  69      21.680  24.786   0.609  0.00  0.00           C  
ATOM   1054  C   ILE A  69      18.094  25.451  -3.019  0.00  0.00           C  
ATOM   1055  O   ILE A  69      18.387  25.404  -4.212  0.00  0.00           O  
ATOM   1056  H   ILE A  69      17.986  26.875  -0.120  0.00  0.00           H  
ATOM   1057  HA  ILE A  69      19.662  26.658  -2.443  0.00  0.00           H  
ATOM   1058  HB  ILE A  69      19.118  24.689  -0.447  0.00  0.00           H  
ATOM   1059 HG12 ILE A  69      21.560  26.124  -0.984  0.00  0.00           H  
ATOM   1060 HG13 ILE A  69      20.540  26.484   0.225  0.00  0.00           H  
ATOM   1061 HG21 ILE A  69      20.921  23.407  -1.440  0.00  0.00           H  
ATOM   1062 HG22 ILE A  69      19.757  23.607  -2.565  0.00  0.00           H  
ATOM   1063 HG23 ILE A  69      21.095  24.537  -2.602  0.00  0.00           H  
ATOM   1064 HD11 ILE A  69      22.073  24.049   0.069  0.00  0.00           H  
ATOM   1065 HD12 ILE A  69      22.399  25.306   1.058  0.00  0.00           H  
ATOM   1066 HD13 ILE A  69      21.048  24.418   1.284  0.00  0.00           H  
ATOM   1067  N   VAL A  70      16.889  25.006  -2.667  0.00  0.00           N  
ATOM   1068  CA  VAL A  70      16.082  24.443  -3.760  0.00  0.00           C  
ATOM   1069  CB  VAL A  70      14.960  23.556  -3.221  0.00  0.00           C  
ATOM   1070 CG1  VAL A  70      15.387  22.245  -2.570  0.00  0.00           C  
ATOM   1071 CG2  VAL A  70      13.946  24.226  -2.292  0.00  0.00           C  
ATOM   1072  C   VAL A  70      15.612  25.496  -4.767  0.00  0.00           C  
ATOM   1073  O   VAL A  70      15.573  25.238  -5.971  0.00  0.00           O  
ATOM   1074  H   VAL A  70      16.618  25.081  -1.716  0.00  0.00           H  
ATOM   1075  HA  VAL A  70      16.659  23.773  -4.257  0.00  0.00           H  
ATOM   1076  HB  VAL A  70      14.360  23.305  -4.006  0.00  0.00           H  
ATOM   1077 HG11 VAL A  70      15.693  22.422  -1.635  0.00  0.00           H  
ATOM   1078 HG12 VAL A  70      14.612  21.614  -2.554  0.00  0.00           H  
ATOM   1079 HG13 VAL A  70      16.136  21.841  -3.095  0.00  0.00           H  
ATOM   1080 HG21 VAL A  70      14.034  23.834  -1.378  0.00  0.00           H  
ATOM   1081 HG22 VAL A  70      14.131  25.207  -2.260  0.00  0.00           H  
ATOM   1082 HG23 VAL A  70      13.026  24.065  -2.644  0.00  0.00           H  
ATOM   1083  N   GLU A  71      15.388  26.762  -4.412  0.00  0.00           N  
ATOM   1084  CA  GLU A  71      15.148  27.838  -5.382  0.00  0.00           C  
ATOM   1085  CB  GLU A  71      14.725  29.150  -4.719  0.00  0.00           C  
ATOM   1086  CG  GLU A  71      13.386  29.147  -3.986  0.00  0.00           C  
ATOM   1087  CD  GLU A  71      12.990  30.589  -3.638  0.00  0.00           C  
ATOM   1088 OE1  GLU A  71      11.791  30.892  -3.782  0.00  0.00           O  
ATOM   1089 OE2  GLU A  71      13.867  31.233  -3.021  0.00  0.00           O  
ATOM   1090  C   GLU A  71      16.249  28.014  -6.435  0.00  0.00           C  
ATOM   1091  O   GLU A  71      15.882  27.883  -7.598  0.00  0.00           O  
ATOM   1092  H   GLU A  71      15.398  26.926  -3.378  0.00  0.00           H  
ATOM   1093  HA  GLU A  71      14.259  27.668  -5.856  0.00  0.00           H  
ATOM   1094 HB2  GLU A  71      15.425  29.391  -4.054  0.00  0.00           H  
ATOM   1095 HB3  GLU A  71      14.672  29.844  -5.429  0.00  0.00           H  
ATOM   1096 HG2  GLU A  71      12.709  28.796  -4.581  0.00  0.00           H  
ATOM   1097 HG3  GLU A  71      13.489  28.667  -3.154  0.00  0.00           H  
ATOM   1098  N   VAL A  72      17.467  28.241  -5.949  0.00  0.00           N  
ATOM   1099  CA  VAL A  72      18.535  28.548  -6.905  0.00  0.00           C  
ATOM   1100  CB  VAL A  72      19.762  29.132  -6.192  0.00  0.00           C  
ATOM   1101 CG1  VAL A  72      20.698  28.205  -5.408  0.00  0.00           C  
ATOM   1102 CG2  VAL A  72      20.540  30.004  -7.168  0.00  0.00           C  
ATOM   1103  C   VAL A  72      18.935  27.333  -7.745  0.00  0.00           C  
ATOM   1104  O   VAL A  72      19.050  27.502  -8.958  0.00  0.00           O  
ATOM   1105  H   VAL A  72      17.579  28.187  -4.948  0.00  0.00           H  
ATOM   1106  HA  VAL A  72      18.195  29.262  -7.535  0.00  0.00           H  
ATOM   1107  HB  VAL A  72      19.421  29.830  -5.512  0.00  0.00           H  
ATOM   1108 HG11 VAL A  72      21.476  27.961  -5.983  0.00  0.00           H  
ATOM   1109 HG12 VAL A  72      21.018  28.676  -4.589  0.00  0.00           H  
ATOM   1110 HG13 VAL A  72      20.200  27.379  -5.149  0.00  0.00           H  
ATOM   1111 HG21 VAL A  72      21.132  29.425  -7.728  0.00  0.00           H  
ATOM   1112 HG22 VAL A  72      19.897  30.496  -7.755  0.00  0.00           H  
ATOM   1113 HG23 VAL A  72      21.096  30.658  -6.655  0.00  0.00           H  
ATOM   1114  N   LEU A  73      18.736  26.107  -7.253  0.00  0.00           N  
ATOM   1115  CA  LEU A  73      18.851  24.916  -8.111  0.00  0.00           C  
ATOM   1116  CB  LEU A  73      18.737  23.621  -7.297  0.00  0.00           C  
ATOM   1117  CG  LEU A  73      20.065  23.141  -6.709  0.00  0.00           C  
ATOM   1118 CD1  LEU A  73      19.839  22.505  -5.334  0.00  0.00           C  
ATOM   1119 CD2  LEU A  73      20.634  22.169  -7.752  0.00  0.00           C  
ATOM   1120  C   LEU A  73      17.793  24.781  -9.212  0.00  0.00           C  
ATOM   1121  O   LEU A  73      18.183  24.426 -10.322  0.00  0.00           O  
ATOM   1122  H   LEU A  73      18.504  26.067  -6.250  0.00  0.00           H  
ATOM   1123  HA  LEU A  73      19.773  24.937  -8.558  0.00  0.00           H  
ATOM   1124 HB2  LEU A  73      18.121  23.788  -6.544  0.00  0.00           H  
ATOM   1125 HB3  LEU A  73      18.403  22.913  -7.896  0.00  0.00           H  
ATOM   1126  HG  LEU A  73      20.680  23.920  -6.613  0.00  0.00           H  
ATOM   1127 HD11 LEU A  73      19.222  21.726  -5.428  0.00  0.00           H  
ATOM   1128 HD12 LEU A  73      20.715  22.198  -4.964  0.00  0.00           H  
ATOM   1129 HD13 LEU A  73      19.435  23.182  -4.720  0.00  0.00           H  
ATOM   1130 HD21 LEU A  73      20.765  22.653  -8.615  0.00  0.00           H  
ATOM   1131 HD22 LEU A  73      21.510  21.815  -7.427  0.00  0.00           H  
ATOM   1132 HD23 LEU A  73      19.992  21.415  -7.882  0.00  0.00           H  
ATOM   1133  N   LEU A  74      16.516  24.938  -8.875  0.00  0.00           N  
ATOM   1134  CA  LEU A  74      15.398  24.988  -9.828  0.00  0.00           C  
ATOM   1135  CB  LEU A  74      14.054  24.901  -9.103  0.00  0.00           C  
ATOM   1136  CG  LEU A  74      13.902  23.568  -8.360  0.00  0.00           C  
ATOM   1137 CD1  LEU A  74      12.507  23.592  -7.725  0.00  0.00           C  
ATOM   1138 CD2  LEU A  74      14.005  22.407  -9.352  0.00  0.00           C  
ATOM   1139  C   LEU A  74      15.417  26.165 -10.801  0.00  0.00           C  
ATOM   1140  O   LEU A  74      15.172  25.977 -11.992  0.00  0.00           O  
ATOM   1141  H   LEU A  74      16.362  25.027  -7.831  0.00  0.00           H  
ATOM   1142  HA  LEU A  74      15.412  24.123 -10.376  0.00  0.00           H  
ATOM   1143 HB2  LEU A  74      14.018  25.615  -8.438  0.00  0.00           H  
ATOM   1144 HB3  LEU A  74      13.342  24.951  -9.769  0.00  0.00           H  
ATOM   1145  HG  LEU A  74      14.580  23.510  -7.656  0.00  0.00           H  
ATOM   1146 HD11 LEU A  74      11.820  23.685  -8.444  0.00  0.00           H  
ATOM   1147 HD12 LEU A  74      12.358  22.740  -7.226  0.00  0.00           H  
ATOM   1148 HD13 LEU A  74      12.444  24.365  -7.097  0.00  0.00           H  
ATOM   1149 HD21 LEU A  74      14.896  22.436  -9.802  0.00  0.00           H  
ATOM   1150 HD22 LEU A  74      13.904  21.543  -8.861  0.00  0.00           H  
ATOM   1151 HD23 LEU A  74      13.281  22.490 -10.035  0.00  0.00           H  
ATOM   1152  N   LYS A  75      15.800  27.352 -10.346  0.00  0.00           N  
ATOM   1153  CA  LYS A  75      15.920  28.498 -11.268  0.00  0.00           C  
ATOM   1154  CB  LYS A  75      16.034  29.828 -10.517  0.00  0.00           C  
ATOM   1155  CG  LYS A  75      14.799  30.384  -9.804  0.00  0.00           C  
ATOM   1156  CD  LYS A  75      15.196  31.699  -9.124  0.00  0.00           C  
ATOM   1157  CE  LYS A  75      13.934  32.511  -8.851  0.00  0.00           C  
ATOM   1158  NZ  LYS A  75      14.246  33.696  -8.041  0.00  0.00           N  
ATOM   1159  C   LYS A  75      17.081  28.252 -12.227  0.00  0.00           C  
ATOM   1160  O   LYS A  75      16.827  28.123 -13.419  0.00  0.00           O  
ATOM   1161  H   LYS A  75      16.000  27.407  -9.342  0.00  0.00           H  
ATOM   1162  HA  LYS A  75      15.074  28.575 -11.794  0.00  0.00           H  
ATOM   1163 HB2  LYS A  75      16.773  29.731  -9.823  0.00  0.00           H  
ATOM   1164 HB3  LYS A  75      16.350  30.533 -11.180  0.00  0.00           H  
ATOM   1165 HG2  LYS A  75      14.096  30.566 -10.468  0.00  0.00           H  
ATOM   1166 HG3  LYS A  75      14.505  29.744  -9.117  0.00  0.00           H  
ATOM   1167 HD2  LYS A  75      15.633  31.494  -8.269  0.00  0.00           H  
ATOM   1168 HD3  LYS A  75      15.776  32.208  -9.731  0.00  0.00           H  
ATOM   1169 HE2  LYS A  75      13.541  32.792  -9.727  0.00  0.00           H  
ATOM   1170 HE3  LYS A  75      13.280  31.930  -8.366  0.00  0.00           H  
ATOM   1171 HZ1  LYS A  75      14.082  34.528  -8.577  0.00  0.00           H  
ATOM   1172 HZ2  LYS A  75      13.664  33.714  -7.224  0.00  0.00           H  
ATOM   1173 HZ3  LYS A  75      15.207  33.673  -7.758  0.00  0.00           H  
ATOM   1174  N   ASN A  76      18.255  27.854 -11.754  0.00  0.00           N  
ATOM   1175  CA  ASN A  76      19.498  27.704 -12.518  0.00  0.00           C  
ATOM   1176  CB  ASN A  76      20.809  27.713 -11.712  0.00  0.00           C  
ATOM   1177  CG  ASN A  76      21.152  29.158 -11.322  0.00  0.00           C  
ATOM   1178  C   ASN A  76      19.408  26.456 -13.403  0.00  0.00           C  
ATOM   1179  O   ASN A  76      20.001  26.415 -14.480  0.00  0.00           O  
ATOM   1180  H   ASN A  76      18.224  27.637 -10.705  0.00  0.00           H  
ATOM   1181  HA  ASN A  76      19.567  28.491 -13.129  0.00  0.00           H  
ATOM   1182 HB2  ASN A  76      20.679  27.193 -10.893  0.00  0.00           H  
ATOM   1183 HB3  ASN A  76      21.528  27.365 -12.278  0.00  0.00           H  
ATOM   1184 OD1  ASN A  76      20.588  30.169 -11.725  0.00  0.00           O  
ATOM   1185 ND2  ASN A  76      21.822  29.274 -10.184  0.00  0.00           N  
ATOM   1186 HD22 ASN A  76      22.079  28.479  -9.645  0.00  0.00           H  
ATOM   1187 HD21 ASN A  76      22.082  30.194  -9.853  0.00  0.00           H  
ATOM   1188  N   GLY A  77      18.857  25.325 -12.968  0.00  0.00           N  
ATOM   1189  CA  GLY A  77      18.501  24.334 -13.990  0.00  0.00           C  
ATOM   1190  C   GLY A  77      18.301  22.851 -13.692  0.00  0.00           C  
ATOM   1191  O   GLY A  77      18.254  22.078 -14.648  0.00  0.00           O  
ATOM   1192  H   GLY A  77      18.723  25.223 -11.981  0.00  0.00           H  
ATOM   1193 HA2  GLY A  77      17.630  24.687 -14.485  0.00  0.00           H  
ATOM   1194 HA3  GLY A  77      19.213  24.415 -14.775  0.00  0.00           H  
ATOM   1195  N   ALA A  78      18.213  22.494 -12.412  0.00  0.00           N  
ATOM   1196  CA  ALA A  78      18.014  21.104 -11.984  0.00  0.00           C  
ATOM   1197  CB  ALA A  78      17.931  21.103 -10.452  0.00  0.00           C  
ATOM   1198  C   ALA A  78      16.746  20.459 -12.551  0.00  0.00           C  
ATOM   1199  O   ALA A  78      15.683  21.060 -12.437  0.00  0.00           O  
ATOM   1200  H   ALA A  78      18.298  23.287 -11.737  0.00  0.00           H  
ATOM   1201  HA  ALA A  78      18.815  20.557 -12.288  0.00  0.00           H  
ATOM   1202 HB1  ALA A  78      18.288  21.967 -10.104  0.00  0.00           H  
ATOM   1203 HB2  ALA A  78      16.978  20.996 -10.175  0.00  0.00           H  
ATOM   1204 HB3  ALA A  78      18.473  20.346 -10.095  0.00  0.00           H  
ATOM   1205  N   ASP A  79      16.826  19.233 -13.079  0.00  0.00           N  
ATOM   1206  CA  ASP A  79      15.583  18.565 -13.494  0.00  0.00           C  
ATOM   1207  CB  ASP A  79      15.971  17.513 -14.539  0.00  0.00           C  
ATOM   1208  CG  ASP A  79      14.748  16.908 -15.227  0.00  0.00           C  
ATOM   1209 OD1  ASP A  79      14.364  17.416 -16.302  0.00  0.00           O  
ATOM   1210 OD2  ASP A  79      14.052  16.033 -14.664  0.00  0.00           O  
ATOM   1211  C   ASP A  79      14.717  17.980 -12.386  0.00  0.00           C  
ATOM   1212  O   ASP A  79      15.266  17.170 -11.637  0.00  0.00           O  
ATOM   1213  H   ASP A  79      17.754  18.834 -13.161  0.00  0.00           H  
ATOM   1214  HA  ASP A  79      15.016  19.276 -13.973  0.00  0.00           H  
ATOM   1215 HB2  ASP A  79      16.533  17.951 -15.225  0.00  0.00           H  
ATOM   1216 HB3  ASP A  79      16.465  16.790 -14.080  0.00  0.00           H  
ATOM   1217  N   VAL A  80      13.440  18.355 -12.347  0.00  0.00           N  
ATOM   1218  CA  VAL A  80      12.488  18.125 -11.255  0.00  0.00           C  
ATOM   1219  CB  VAL A  80      11.364  19.130 -11.516  0.00  0.00           C  
ATOM   1220 CG1  VAL A  80      10.453  18.768 -12.694  0.00  0.00           C  
ATOM   1221 CG2  VAL A  80      10.769  19.652 -10.207  0.00  0.00           C  
ATOM   1222  C   VAL A  80      12.009  16.681 -11.147  0.00  0.00           C  
ATOM   1223  O   VAL A  80      11.564  16.310 -10.057  0.00  0.00           O  
ATOM   1224  H   VAL A  80      13.141  18.874 -13.238  0.00  0.00           H  
ATOM   1225  HA  VAL A  80      12.954  18.365 -10.383  0.00  0.00           H  
ATOM   1226  HB  VAL A  80      11.788  20.017 -11.746  0.00  0.00           H  
ATOM   1227 HG11 VAL A  80       9.500  18.812 -12.399  0.00  0.00           H  
ATOM   1228 HG12 VAL A  80      10.605  19.417 -13.438  0.00  0.00           H  
ATOM   1229 HG13 VAL A  80      10.668  17.845 -13.004  0.00  0.00           H  
ATOM   1230 HG21 VAL A  80      11.115  20.574 -10.036  0.00  0.00           H  
ATOM   1231 HG22 VAL A  80       9.774  19.673 -10.285  0.00  0.00           H  
ATOM   1232 HG23 VAL A  80      11.039  19.045  -9.461  0.00  0.00           H  
ATOM   1233  N   ASN A  81      12.131  15.866 -12.189  0.00  0.00           N  
ATOM   1234  CA  ASN A  81      11.707  14.456 -12.069  0.00  0.00           C  
ATOM   1235  CB  ASN A  81      10.587  14.249 -13.089  0.00  0.00           C  
ATOM   1236  CG  ASN A  81       9.274  15.024 -12.943  0.00  0.00           C  
ATOM   1237  C   ASN A  81      12.774  13.361 -12.080  0.00  0.00           C  
ATOM   1238  O   ASN A  81      12.548  12.338 -11.418  0.00  0.00           O  
ATOM   1239  H   ASN A  81      12.524  16.273 -13.040  0.00  0.00           H  
ATOM   1240  HA  ASN A  81      11.212  14.379 -11.163  0.00  0.00           H  
ATOM   1241 HB2  ASN A  81      10.965  14.457 -14.020  0.00  0.00           H  
ATOM   1242 HB3  ASN A  81      10.355  13.249 -13.104  0.00  0.00           H  
ATOM   1243 OD1  ASN A  81       8.451  14.770 -12.064  0.00  0.00           O  
ATOM   1244 ND2  ASN A  81       9.090  16.161 -13.601  0.00  0.00           N  
ATOM   1245 HD22 ASN A  81       9.859  16.468 -14.195  0.00  0.00           H  
ATOM   1246 HD21 ASN A  81       8.267  16.678 -13.523  0.00  0.00           H  
ATOM   1247  N   ALA A  82      13.991  13.724 -12.452  0.00  0.00           N  
ATOM   1248  CA  ALA A  82      15.081  12.753 -12.634  0.00  0.00           C  
ATOM   1249  CB  ALA A  82      16.272  13.596 -13.091  0.00  0.00           C  
ATOM   1250  C   ALA A  82      15.464  11.971 -11.378  0.00  0.00           C  
ATOM   1251  O   ALA A  82      15.674  12.717 -10.412  0.00  0.00           O  
ATOM   1252  H   ALA A  82      14.117  14.747 -12.605  0.00  0.00           H  
ATOM   1253  HA  ALA A  82      14.796  12.086 -13.354  0.00  0.00           H  
ATOM   1254 HB1  ALA A  82      17.098  13.036 -13.079  0.00  0.00           H  
ATOM   1255 HB2  ALA A  82      16.105  13.929 -14.017  0.00  0.00           H  
ATOM   1256 HB3  ALA A  82      16.384  14.372 -12.471  0.00  0.00           H  
ATOM   1257  N   ALA A  83      15.576  10.645 -11.483  0.00  0.00           N  
ATOM   1258  CA  ALA A  83      15.611   9.603 -10.454  0.00  0.00           C  
ATOM   1259  CB  ALA A  83      14.977   8.357 -11.075  0.00  0.00           C  
ATOM   1260  C   ALA A  83      17.020   9.312  -9.938  0.00  0.00           C  
ATOM   1261  O   ALA A  83      18.007   9.577 -10.618  0.00  0.00           O  
ATOM   1262  H   ALA A  83      15.649  10.353 -12.544  0.00  0.00           H  
ATOM   1263  HA  ALA A  83      15.039   9.904  -9.671  0.00  0.00           H  
ATOM   1264 HB1  ALA A  83      15.296   8.258 -12.015  0.00  0.00           H  
ATOM   1265 HB2  ALA A  83      15.241   7.553 -10.545  0.00  0.00           H  
ATOM   1266 HB3  ALA A  83      13.983   8.452 -11.066  0.00  0.00           H  
ATOM   1267  N   ASP A  84      17.047   9.050  -8.638  0.00  0.00           N  
ATOM   1268  CA  ASP A  84      18.296   8.581  -8.007  0.00  0.00           C  
ATOM   1269  CB  ASP A  84      18.153   8.705  -6.492  0.00  0.00           C  
ATOM   1270  CG  ASP A  84      16.970   7.978  -5.848  0.00  0.00           C  
ATOM   1271 OD1  ASP A  84      16.813   6.774  -6.159  0.00  0.00           O  
ATOM   1272 OD2  ASP A  84      16.168   8.646  -5.162  0.00  0.00           O  
ATOM   1273  C   ASP A  84      18.765   7.220  -8.513  0.00  0.00           C  
ATOM   1274  O   ASP A  84      18.115   6.560  -9.329  0.00  0.00           O  
ATOM   1275  H   ASP A  84      16.171   9.193  -8.129  0.00  0.00           H  
ATOM   1276  HA  ASP A  84      19.016   9.255  -8.249  0.00  0.00           H  
ATOM   1277 HB2  ASP A  84      19.001   8.355  -6.070  0.00  0.00           H  
ATOM   1278 HB3  ASP A  84      18.077   9.686  -6.266  0.00  0.00           H  
ATOM   1279  N   LEU A  85      19.917   6.852  -7.951  0.00  0.00           N  
ATOM   1280  CA  LEU A  85      20.540   5.575  -8.339  0.00  0.00           C  
ATOM   1281  CB  LEU A  85      21.853   5.427  -7.567  0.00  0.00           C  
ATOM   1282  CG  LEU A  85      22.941   4.538  -8.162  0.00  0.00           C  
ATOM   1283 CD1  LEU A  85      23.380   5.211  -9.462  0.00  0.00           C  
ATOM   1284 CD2  LEU A  85      24.156   4.679  -7.247  0.00  0.00           C  
ATOM   1285  C   LEU A  85      19.755   4.279  -8.112  0.00  0.00           C  
ATOM   1286  O   LEU A  85      19.777   3.325  -8.876  0.00  0.00           O  
ATOM   1287  H   LEU A  85      20.310   7.497  -7.265  0.00  0.00           H  
ATOM   1288  HA  LEU A  85      20.769   5.633  -9.348  0.00  0.00           H  
ATOM   1289 HB2  LEU A  85      22.246   6.345  -7.458  0.00  0.00           H  
ATOM   1290 HB3  LEU A  85      21.632   5.061  -6.658  0.00  0.00           H  
ATOM   1291  HG  LEU A  85      22.567   3.653  -8.363  0.00  0.00           H  
ATOM   1292 HD11 LEU A  85      23.732   6.124  -9.259  0.00  0.00           H  
ATOM   1293 HD12 LEU A  85      24.096   4.663  -9.893  0.00  0.00           H  
ATOM   1294 HD13 LEU A  85      22.597   5.283 -10.078  0.00  0.00           H  
ATOM   1295 HD21 LEU A  85      23.912   4.382  -6.325  0.00  0.00           H  
ATOM   1296 HD22 LEU A  85      24.902   4.112  -7.596  0.00  0.00           H  
ATOM   1297 HD23 LEU A  85      24.445   5.636  -7.225  0.00  0.00           H  
ATOM   1298  N   TRP A  86      19.011   4.276  -7.003  0.00  0.00           N  
ATOM   1299  CA  TRP A  86      17.997   3.251  -6.746  0.00  0.00           C  
ATOM   1300  CB  TRP A  86      17.479   3.567  -5.337  0.00  0.00           C  
ATOM   1301  CG  TRP A  86      18.549   3.334  -4.268  0.00  0.00           C  
ATOM   1302 CD1  TRP A  86      18.849   2.126  -3.804  0.00  0.00           C  
ATOM   1303 CD2  TRP A  86      19.563   4.203  -3.876  0.00  0.00           C  
ATOM   1304 NE1  TRP A  86      20.009   2.169  -3.157  0.00  0.00           N  
ATOM   1305 CE2  TRP A  86      20.498   3.404  -3.217  0.00  0.00           C  
ATOM   1306 CE3  TRP A  86      19.913   5.517  -4.157  0.00  0.00           C  
ATOM   1307 CZ2  TRP A  86      21.762   3.901  -2.957  0.00  0.00           C  
ATOM   1308 CZ3  TRP A  86      21.227   5.949  -4.047  0.00  0.00           C  
ATOM   1309 CH2  TRP A  86      22.176   5.143  -3.432  0.00  0.00           C  
ATOM   1310  C   TRP A  86      16.873   3.328  -7.775  0.00  0.00           C  
ATOM   1311  O   TRP A  86      16.363   2.283  -8.183  0.00  0.00           O  
ATOM   1312  H   TRP A  86      19.211   5.057  -6.346  0.00  0.00           H  
ATOM   1313  HA  TRP A  86      18.439   2.353  -6.846  0.00  0.00           H  
ATOM   1314 HB2  TRP A  86      17.230   4.516  -5.286  0.00  0.00           H  
ATOM   1315 HB3  TRP A  86      16.729   2.969  -5.122  0.00  0.00           H  
ATOM   1316 HD1  TRP A  86      18.280   1.298  -3.926  0.00  0.00           H  
ATOM   1317 HE1  TRP A  86      20.455   1.384  -2.688  0.00  0.00           H  
ATOM   1318 HE3  TRP A  86      19.203   6.181  -4.451  0.00  0.00           H  
ATOM   1319 HZ2  TRP A  86      22.418   3.335  -2.394  0.00  0.00           H  
ATOM   1320 HZ3  TRP A  86      21.477   6.836  -4.410  0.00  0.00           H  
ATOM   1321 HH2  TRP A  86      23.100   5.431  -3.334  0.00  0.00           H  
ATOM   1322  N   GLY A  87      16.397   4.537  -8.069  0.00  0.00           N  
ATOM   1323  CA  GLY A  87      15.408   4.833  -9.120  0.00  0.00           C  
ATOM   1324  C   GLY A  87      14.243   5.760  -8.779  0.00  0.00           C  
ATOM   1325  O   GLY A  87      13.211   5.761  -9.460  0.00  0.00           O  
ATOM   1326  H   GLY A  87      16.804   5.306  -7.460  0.00  0.00           H  
ATOM   1327 HA2  GLY A  87      15.912   5.220  -9.940  0.00  0.00           H  
ATOM   1328 HA3  GLY A  87      15.026   3.934  -9.468  0.00  0.00           H  
ATOM   1329  N   GLN A  88      14.365   6.592  -7.745  0.00  0.00           N  
ATOM   1330  CA  GLN A  88      13.368   7.508  -7.181  0.00  0.00           C  
ATOM   1331  CB  GLN A  88      13.271   7.281  -5.675  0.00  0.00           C  
ATOM   1332  CG  GLN A  88      12.832   5.852  -5.343  0.00  0.00           C  
ATOM   1333  CD  GLN A  88      12.460   5.595  -3.890  0.00  0.00           C  
ATOM   1334  C   GLN A  88      13.587   8.999  -7.437  0.00  0.00           C  
ATOM   1335  O   GLN A  88      14.709   9.499  -7.433  0.00  0.00           O  
ATOM   1336  H   GLN A  88      15.359   6.534  -7.307  0.00  0.00           H  
ATOM   1337  HA  GLN A  88      12.458   7.257  -7.586  0.00  0.00           H  
ATOM   1338 HB2  GLN A  88      14.161   7.431  -5.265  0.00  0.00           H  
ATOM   1339 HB3  GLN A  88      12.599   7.904  -5.294  0.00  0.00           H  
ATOM   1340 HG2  GLN A  88      12.034   5.624  -5.921  0.00  0.00           H  
ATOM   1341 HG3  GLN A  88      13.583   5.223  -5.596  0.00  0.00           H  
ATOM   1342 OE1  GLN A  88      12.874   6.230  -2.921  0.00  0.00           O  
ATOM   1343 NE2  GLN A  88      11.541   4.641  -3.763  0.00  0.00           N  
ATOM   1344 HE21 GLN A  88      11.225   4.377  -2.801  0.00  0.00           H  
ATOM   1345 HE22 GLN A  88      11.163   4.188  -4.570  0.00  0.00           H  
ATOM   1346  N   THR A  89      12.479   9.728  -7.493  0.00  0.00           N  
ATOM   1347  CA  THR A  89      12.444  11.163  -7.800  0.00  0.00           C  
ATOM   1348  CB  THR A  89      11.108  11.611  -8.416  0.00  0.00           C  
ATOM   1349 OG1  THR A  89      10.118  11.806  -7.407  0.00  0.00           O  
ATOM   1350 CG2  THR A  89      10.725  10.610  -9.512  0.00  0.00           C  
ATOM   1351  C   THR A  89      12.724  12.047  -6.580  0.00  0.00           C  
ATOM   1352  O   THR A  89      12.498  11.604  -5.454  0.00  0.00           O  
ATOM   1353  H   THR A  89      11.599   9.178  -7.295  0.00  0.00           H  
ATOM   1354  HA  THR A  89      13.154  11.356  -8.499  0.00  0.00           H  
ATOM   1355  HB  THR A  89      11.252  12.505  -8.900  0.00  0.00           H  
ATOM   1356 HG21 THR A  89      11.542  10.348 -10.027  0.00  0.00           H  
ATOM   1357 HG22 THR A  89      10.319   9.797  -9.095  0.00  0.00           H  
ATOM   1358 HG23 THR A  89      10.063  11.032 -10.132  0.00  0.00           H  
ATOM   1359 HG1  THR A  89       9.271  12.171  -7.811  0.00  0.00           H  
ATOM   1360  N   PRO A  90      13.287  13.244  -6.703  0.00  0.00           N  
ATOM   1361  CA  PRO A  90      13.208  14.297  -5.680  0.00  0.00           C  
ATOM   1362  CB  PRO A  90      13.602  15.629  -6.328  0.00  0.00           C  
ATOM   1363  CG  PRO A  90      14.577  15.127  -7.392  0.00  0.00           C  
ATOM   1364  CD  PRO A  90      14.026  13.784  -7.861  0.00  0.00           C  
ATOM   1365  C   PRO A  90      11.929  14.471  -4.849  0.00  0.00           C  
ATOM   1366  O   PRO A  90      12.139  14.727  -3.663  0.00  0.00           O  
ATOM   1367  HA  PRO A  90      14.032  14.219  -5.037  0.00  0.00           H  
ATOM   1368 HB2  PRO A  90      12.830  16.064  -6.750  0.00  0.00           H  
ATOM   1369 HB3  PRO A  90      14.064  16.214  -5.691  0.00  0.00           H  
ATOM   1370 HG2  PRO A  90      14.621  15.778  -8.150  0.00  0.00           H  
ATOM   1371 HG3  PRO A  90      15.489  15.019  -6.995  0.00  0.00           H  
ATOM   1372 HD2  PRO A  90      13.413  13.904  -8.648  0.00  0.00           H  
ATOM   1373 HD3  PRO A  90      14.771  13.163  -8.127  0.00  0.00           H  
ATOM   1374  N   LEU A  91      10.745  14.275  -5.414  0.00  0.00           N  
ATOM   1375  CA  LEU A  91       9.471  14.175  -4.684  0.00  0.00           C  
ATOM   1376  CB  LEU A  91       8.354  14.159  -5.727  0.00  0.00           C  
ATOM   1377  CG  LEU A  91       7.123  14.894  -5.183  0.00  0.00           C  
ATOM   1378 CD1  LEU A  91       7.378  16.368  -4.843  0.00  0.00           C  
ATOM   1379 CD2  LEU A  91       5.906  14.734  -6.087  0.00  0.00           C  
ATOM   1380  C   LEU A  91       9.300  12.968  -3.759  0.00  0.00           C  
ATOM   1381  O   LEU A  91       8.866  13.189  -2.623  0.00  0.00           O  
ATOM   1382  H   LEU A  91      10.787  14.193  -6.469  0.00  0.00           H  
ATOM   1383  HA  LEU A  91       9.367  15.027  -4.117  0.00  0.00           H  
ATOM   1384 HB2  LEU A  91       8.661  14.640  -6.512  0.00  0.00           H  
ATOM   1385 HB3  LEU A  91       8.099  13.239  -5.890  0.00  0.00           H  
ATOM   1386  HG  LEU A  91       6.800  14.417  -4.350  0.00  0.00           H  
ATOM   1387 HD11 LEU A  91       7.673  16.849  -5.666  0.00  0.00           H  
ATOM   1388 HD12 LEU A  91       6.535  16.776  -4.497  0.00  0.00           H  
ATOM   1389 HD13 LEU A  91       8.090  16.425  -4.145  0.00  0.00           H  
ATOM   1390 HD21 LEU A  91       5.676  13.763  -6.168  0.00  0.00           H  
ATOM   1391 HD22 LEU A  91       5.130  15.229  -5.694  0.00  0.00           H  
ATOM   1392 HD23 LEU A  91       6.113  15.104  -6.993  0.00  0.00           H  
ATOM   1393  N   HIS A  92       9.825  11.792  -4.087  0.00  0.00           N  
ATOM   1394  CA  HIS A  92       9.623  10.680  -3.148  0.00  0.00           C  
ATOM   1395  CB  HIS A  92      10.036   9.341  -3.761  0.00  0.00           C  
ATOM   1396  CG  HIS A  92       9.119   8.950  -4.920  0.00  0.00           C  
ATOM   1397  C   HIS A  92      10.522  10.802  -1.917  0.00  0.00           C  
ATOM   1398  O   HIS A  92      10.104  10.571  -0.784  0.00  0.00           O  
ATOM   1399  H   HIS A  92      10.327  11.735  -4.957  0.00  0.00           H  
ATOM   1400  HA  HIS A  92       8.663  10.697  -2.841  0.00  0.00           H  
ATOM   1401 HB2  HIS A  92      10.961   9.405  -4.116  0.00  0.00           H  
ATOM   1402 HB3  HIS A  92       9.975   8.626  -3.074  0.00  0.00           H  
ATOM   1403 ND1  HIS A  92       9.221   9.331  -6.192  0.00  0.00           N  
ATOM   1404 CD2  HIS A  92       8.243   7.948  -4.906  0.00  0.00           C  
ATOM   1405 CE1  HIS A  92       8.413   8.570  -6.916  0.00  0.00           C  
ATOM   1406 NE2  HIS A  92       7.780   7.708  -6.128  0.00  0.00           N  
ATOM   1407 HD1  HIS A  92       9.799  10.059  -6.561  0.00  0.00           H  
ATOM   1408 HD2  HIS A  92       7.966   7.434  -4.055  0.00  0.00           H  
ATOM   1409 HE1  HIS A  92       8.294   8.634  -7.909  0.00  0.00           H  
ATOM   1410  N   LEU A  93      11.754  11.261  -2.138  0.00  0.00           N  
ATOM   1411  CA  LEU A  93      12.406  11.904  -0.994  0.00  0.00           C  
ATOM   1412  CB  LEU A  93      13.859  12.256  -1.345  0.00  0.00           C  
ATOM   1413  CG  LEU A  93      14.704  12.166  -0.063  0.00  0.00           C  
ATOM   1414 CD1  LEU A  93      14.728  10.867   0.736  0.00  0.00           C  
ATOM   1415 CD2  LEU A  93      16.107  12.396  -0.619  0.00  0.00           C  
ATOM   1416  C   LEU A  93      11.749  13.020  -0.188  0.00  0.00           C  
ATOM   1417  O   LEU A  93      11.516  12.753   0.982  0.00  0.00           O  
ATOM   1418  H   LEU A  93      12.142  11.139  -3.045  0.00  0.00           H  
ATOM   1419  HA  LEU A  93      12.662  11.136  -0.314  0.00  0.00           H  
ATOM   1420 HB2  LEU A  93      14.190  11.594  -1.962  0.00  0.00           H  
ATOM   1421 HB3  LEU A  93      13.885  13.168  -1.650  0.00  0.00           H  
ATOM   1422  HG  LEU A  93      14.406  12.935   0.569  0.00  0.00           H  
ATOM   1423 HD11 LEU A  93      15.078  10.128   0.160  0.00  0.00           H  
ATOM   1424 HD12 LEU A  93      15.322  10.978   1.533  0.00  0.00           H  
ATOM   1425 HD13 LEU A  93      13.801  10.644   1.037  0.00  0.00           H  
ATOM   1426 HD21 LEU A  93      16.147  13.292  -1.060  0.00  0.00           H  
ATOM   1427 HD22 LEU A  93      16.770  12.362   0.128  0.00  0.00           H  
ATOM   1428 HD23 LEU A  93      16.320  11.684  -1.288  0.00  0.00           H  
ATOM   1429  N   ALA A  94      11.252  14.094  -0.797  0.00  0.00           N  
ATOM   1430  CA  ALA A  94      10.609  15.201  -0.081  0.00  0.00           C  
ATOM   1431  CB  ALA A  94      10.340  16.391  -1.004  0.00  0.00           C  
ATOM   1432  C   ALA A  94       9.347  14.812   0.685  0.00  0.00           C  
ATOM   1433  O   ALA A  94       9.225  15.214   1.841  0.00  0.00           O  
ATOM   1434  H   ALA A  94      11.359  14.084  -1.840  0.00  0.00           H  
ATOM   1435  HA  ALA A  94      11.282  15.588   0.582  0.00  0.00           H  
ATOM   1436 HB1  ALA A  94      10.406  16.094  -1.955  0.00  0.00           H  
ATOM   1437 HB2  ALA A  94       9.423  16.747  -0.827  0.00  0.00           H  
ATOM   1438 HB3  ALA A  94      11.015  17.105  -0.829  0.00  0.00           H  
ATOM   1439  N   ALA A  95       8.592  13.844   0.145  0.00  0.00           N  
ATOM   1440  CA  ALA A  95       7.472  13.129   0.756  0.00  0.00           C  
ATOM   1441  CB  ALA A  95       6.715  12.240  -0.245  0.00  0.00           C  
ATOM   1442  C   ALA A  95       7.825  12.222   1.935  0.00  0.00           C  
ATOM   1443  O   ALA A  95       7.305  12.353   3.036  0.00  0.00           O  
ATOM   1444  H   ALA A  95       8.905  13.617  -0.865  0.00  0.00           H  
ATOM   1445  HA  ALA A  95       6.785  13.821   1.080  0.00  0.00           H  
ATOM   1446 HB1  ALA A  95       6.485  12.779  -1.052  0.00  0.00           H  
ATOM   1447 HB2  ALA A  95       7.297  11.473  -0.505  0.00  0.00           H  
ATOM   1448 HB3  ALA A  95       5.881  11.902   0.184  0.00  0.00           H  
ATOM   1449  N   THR A  96       8.861  11.402   1.839  0.00  0.00           N  
ATOM   1450  CA  THR A  96       9.430  10.717   3.016  0.00  0.00           C  
ATOM   1451  CB  THR A  96      10.161   9.453   2.558  0.00  0.00           C  
ATOM   1452 OG1  THR A  96      11.161   9.604   1.549  0.00  0.00           O  
ATOM   1453 CG2  THR A  96       9.155   8.365   2.195  0.00  0.00           C  
ATOM   1454  C   THR A  96      10.304  11.403   4.066  0.00  0.00           C  
ATOM   1455  O   THR A  96      10.688  10.766   5.056  0.00  0.00           O  
ATOM   1456  H   THR A  96       9.239  11.279   0.880  0.00  0.00           H  
ATOM   1457  HA  THR A  96       8.614  10.272   3.531  0.00  0.00           H  
ATOM   1458  HB  THR A  96      10.626   9.016   3.396  0.00  0.00           H  
ATOM   1459 HG21 THR A  96       9.319   8.052   1.258  0.00  0.00           H  
ATOM   1460 HG22 THR A  96       9.253   7.591   2.823  0.00  0.00           H  
ATOM   1461 HG23 THR A  96       8.224   8.728   2.264  0.00  0.00           H  
ATOM   1462 HG1  THR A  96      10.755   9.970   0.704  0.00  0.00           H  
ATOM   1463  N   ALA A  97      10.742  12.602   3.711  0.00  0.00           N  
ATOM   1464  CA  ALA A  97      11.187  13.665   4.627  0.00  0.00           C  
ATOM   1465  CB  ALA A  97      12.058  14.659   3.843  0.00  0.00           C  
ATOM   1466  C   ALA A  97      10.150  14.498   5.385  0.00  0.00           C  
ATOM   1467  O   ALA A  97      10.506  15.270   6.272  0.00  0.00           O  
ATOM   1468  H   ALA A  97      10.749  12.749   2.655  0.00  0.00           H  
ATOM   1469  HA  ALA A  97      11.821  13.228   5.332  0.00  0.00           H  
ATOM   1470 HB1  ALA A  97      12.435  15.333   4.474  0.00  0.00           H  
ATOM   1471 HB2  ALA A  97      12.800  14.163   3.396  0.00  0.00           H  
ATOM   1472 HB3  ALA A  97      11.496  15.116   3.157  0.00  0.00           H  
ATOM   1473  N   GLY A  98       8.892  14.350   4.981  0.00  0.00           N  
ATOM   1474  CA  GLY A  98       7.749  15.084   5.534  0.00  0.00           C  
ATOM   1475  C   GLY A  98       7.692  16.609   5.524  0.00  0.00           C  
ATOM   1476  O   GLY A  98       6.802  17.286   6.045  0.00  0.00           O  
ATOM   1477  H   GLY A  98       8.778  13.639   4.207  0.00  0.00           H  
ATOM   1478 HA2  GLY A  98       6.876  14.721   5.067  0.00  0.00           H  
ATOM   1479 HA3  GLY A  98       7.606  14.757   6.526  0.00  0.00           H  
ATOM   1480  N   HIS A  99       8.742  17.216   4.960  0.00  0.00           N  
ATOM   1481  CA  HIS A  99       8.806  18.689   5.015  0.00  0.00           C  
ATOM   1482  CB  HIS A  99      10.216  19.197   4.746  0.00  0.00           C  
ATOM   1483  CG  HIS A  99      11.157  18.704   5.850  0.00  0.00           C  
ATOM   1484  C   HIS A  99       7.860  19.444   4.078  0.00  0.00           C  
ATOM   1485  O   HIS A  99       8.046  19.405   2.862  0.00  0.00           O  
ATOM   1486  H   HIS A  99       9.434  16.623   4.527  0.00  0.00           H  
ATOM   1487  HA  HIS A  99       8.592  18.974   5.977  0.00  0.00           H  
ATOM   1488 HB2  HIS A  99      10.547  18.839   3.889  0.00  0.00           H  
ATOM   1489 HB3  HIS A  99      10.228  20.182   4.761  0.00  0.00           H  
ATOM   1490 ND1  HIS A  99      11.157  19.210   7.077  0.00  0.00           N  
ATOM   1491 CD2  HIS A  99      12.257  17.977   5.705  0.00  0.00           C  
ATOM   1492 CE1  HIS A  99      12.232  18.755   7.729  0.00  0.00           C  
ATOM   1493 NE2  HIS A  99      12.898  17.984   6.876  0.00  0.00           N  
ATOM   1494 HD1  HIS A  99      10.480  19.831   7.479  0.00  0.00           H  
ATOM   1495 HD2  HIS A  99      12.553  17.507   4.861  0.00  0.00           H  
ATOM   1496 HE1  HIS A  99      12.479  18.956   8.656  0.00  0.00           H  
ATOM   1497  N   LEU A 100       6.798  19.981   4.679  0.00  0.00           N  
ATOM   1498  CA  LEU A 100       5.635  20.515   3.957  0.00  0.00           C  
ATOM   1499  CB  LEU A 100       4.589  21.101   4.903  0.00  0.00           C  
ATOM   1500  CG  LEU A 100       3.157  21.241   4.387  0.00  0.00           C  
ATOM   1501 CD1  LEU A 100       2.894  22.587   3.696  0.00  0.00           C  
ATOM   1502 CD2  LEU A 100       2.739  19.999   3.592  0.00  0.00           C  
ATOM   1503  C   LEU A 100       5.994  21.554   2.893  0.00  0.00           C  
ATOM   1504  O   LEU A 100       5.422  21.509   1.813  0.00  0.00           O  
ATOM   1505  H   LEU A 100       6.862  19.992   5.728  0.00  0.00           H  
ATOM   1506  HA  LEU A 100       5.164  19.740   3.498  0.00  0.00           H  
ATOM   1507 HB2  LEU A 100       4.553  20.515   5.719  0.00  0.00           H  
ATOM   1508 HB3  LEU A 100       4.899  22.016   5.173  0.00  0.00           H  
ATOM   1509  HG  LEU A 100       2.518  21.142   5.161  0.00  0.00           H  
ATOM   1510 HD11 LEU A 100       3.509  22.681   2.916  0.00  0.00           H  
ATOM   1511 HD12 LEU A 100       1.947  22.615   3.383  0.00  0.00           H  
ATOM   1512 HD13 LEU A 100       3.057  23.327   4.347  0.00  0.00           H  
ATOM   1513 HD21 LEU A 100       2.793  19.196   4.185  0.00  0.00           H  
ATOM   1514 HD22 LEU A 100       1.803  20.116   3.266  0.00  0.00           H  
ATOM   1515 HD23 LEU A 100       3.354  19.883   2.813  0.00  0.00           H  
ATOM   1516  N   GLU A 101       6.970  22.389   3.261  0.00  0.00           N  
ATOM   1517  CA  GLU A 101       7.483  23.479   2.406  0.00  0.00           C  
ATOM   1518  CB  GLU A 101       8.407  24.432   3.160  0.00  0.00           C  
ATOM   1519  CG  GLU A 101       7.988  24.969   4.537  0.00  0.00           C  
ATOM   1520  CD  GLU A 101       7.835  23.929   5.642  0.00  0.00           C  
ATOM   1521 OE1  GLU A 101       8.867  23.498   6.198  0.00  0.00           O  
ATOM   1522 OE2  GLU A 101       6.663  23.569   5.893  0.00  0.00           O  
ATOM   1523  C   GLU A 101       8.246  23.073   1.149  0.00  0.00           C  
ATOM   1524  O   GLU A 101       8.179  23.687   0.092  0.00  0.00           O  
ATOM   1525  H   GLU A 101       7.349  22.207   4.221  0.00  0.00           H  
ATOM   1526  HA  GLU A 101       6.692  24.085   2.138  0.00  0.00           H  
ATOM   1527 HB2  GLU A 101       9.289  23.961   3.291  0.00  0.00           H  
ATOM   1528 HB3  GLU A 101       8.563  25.234   2.572  0.00  0.00           H  
ATOM   1529 HG2  GLU A 101       8.680  25.618   4.833  0.00  0.00           H  
ATOM   1530 HG3  GLU A 101       7.110  25.422   4.433  0.00  0.00           H  
ATOM   1531  N   ILE A 102       9.104  22.071   1.300  0.00  0.00           N  
ATOM   1532  CA  ILE A 102       9.827  21.469   0.176  0.00  0.00           C  
ATOM   1533  CB  ILE A 102      11.040  20.653   0.658  0.00  0.00           C  
ATOM   1534 CG1  ILE A 102      11.944  21.508   1.544  0.00  0.00           C  
ATOM   1535 CG2  ILE A 102      11.892  19.907  -0.370  0.00  0.00           C  
ATOM   1536 CD1  ILE A 102      12.634  22.721   0.914  0.00  0.00           C  
ATOM   1537  C   ILE A 102       8.946  20.681  -0.787  0.00  0.00           C  
ATOM   1538  O   ILE A 102       9.113  20.897  -1.985  0.00  0.00           O  
ATOM   1539  H   ILE A 102       9.221  21.746   2.286  0.00  0.00           H  
ATOM   1540  HA  ILE A 102      10.214  22.244  -0.354  0.00  0.00           H  
ATOM   1541  HB  ILE A 102      10.702  19.893   1.204  0.00  0.00           H  
ATOM   1542 HG12 ILE A 102      11.398  21.835   2.337  0.00  0.00           H  
ATOM   1543 HG13 ILE A 102      12.666  20.907   1.932  0.00  0.00           H  
ATOM   1544 HG21 ILE A 102      12.544  19.321   0.105  0.00  0.00           H  
ATOM   1545 HG22 ILE A 102      11.300  19.350  -0.947  0.00  0.00           H  
ATOM   1546 HG23 ILE A 102      12.383  20.568  -0.933  0.00  0.00           H  
ATOM   1547 HD11 ILE A 102      11.939  23.344   0.567  0.00  0.00           H  
ATOM   1548 HD12 ILE A 102      13.185  23.176   1.608  0.00  0.00           H  
ATOM   1549 HD13 ILE A 102      13.216  22.409   0.168  0.00  0.00           H  
ATOM   1550  N   VAL A 103       7.878  20.078  -0.284  0.00  0.00           N  
ATOM   1551  CA  VAL A 103       6.834  19.469  -1.129  0.00  0.00           C  
ATOM   1552  CB  VAL A 103       5.855  18.577  -0.379  0.00  0.00           C  
ATOM   1553 CG1  VAL A 103       4.665  18.096  -1.228  0.00  0.00           C  
ATOM   1554 CG2  VAL A 103       6.587  17.337   0.158  0.00  0.00           C  
ATOM   1555  C   VAL A 103       6.083  20.558  -1.902  0.00  0.00           C  
ATOM   1556  O   VAL A 103       6.073  20.607  -3.129  0.00  0.00           O  
ATOM   1557  H   VAL A 103       7.832  20.067   0.759  0.00  0.00           H  
ATOM   1558  HA  VAL A 103       7.284  18.872  -1.794  0.00  0.00           H  
ATOM   1559  HB  VAL A 103       5.459  19.110   0.381  0.00  0.00           H  
ATOM   1560 HG11 VAL A 103       4.927  18.103  -2.190  0.00  0.00           H  
ATOM   1561 HG12 VAL A 103       4.420  17.170  -0.950  0.00  0.00           H  
ATOM   1562 HG13 VAL A 103       3.893  18.709  -1.082  0.00  0.00           H  
ATOM   1563 HG21 VAL A 103       7.334  17.109  -0.463  0.00  0.00           H  
ATOM   1564 HG22 VAL A 103       6.946  17.542   1.065  0.00  0.00           H  
ATOM   1565 HG23 VAL A 103       5.941  16.578   0.209  0.00  0.00           H  
ATOM   1566  N   GLU A 104       5.817  21.676  -1.230  0.00  0.00           N  
ATOM   1567  CA  GLU A 104       5.236  22.830  -1.931  0.00  0.00           C  
ATOM   1568  CB  GLU A 104       4.999  23.923  -0.880  0.00  0.00           C  
ATOM   1569  CG  GLU A 104       3.723  23.664  -0.075  0.00  0.00           C  
ATOM   1570  CD  GLU A 104       2.523  24.475  -0.555  0.00  0.00           C  
ATOM   1571 OE1  GLU A 104       2.215  25.487   0.102  0.00  0.00           O  
ATOM   1572 OE2  GLU A 104       1.793  23.945  -1.424  0.00  0.00           O  
ATOM   1573  C   GLU A 104       6.089  23.462  -3.032  0.00  0.00           C  
ATOM   1574  O   GLU A 104       5.534  23.609  -4.124  0.00  0.00           O  
ATOM   1575  H   GLU A 104       6.042  21.664  -0.232  0.00  0.00           H  
ATOM   1576  HA  GLU A 104       4.328  22.552  -2.330  0.00  0.00           H  
ATOM   1577 HB2  GLU A 104       5.747  23.908  -0.258  0.00  0.00           H  
ATOM   1578 HB3  GLU A 104       4.886  24.768  -1.346  0.00  0.00           H  
ATOM   1579 HG2  GLU A 104       3.492  22.711  -0.167  0.00  0.00           H  
ATOM   1580 HG3  GLU A 104       3.893  23.914   0.862  0.00  0.00           H  
ATOM   1581  N   VAL A 105       7.374  23.734  -2.869  0.00  0.00           N  
ATOM   1582  CA  VAL A 105       8.182  24.370  -3.925  0.00  0.00           C  
ATOM   1583  CB  VAL A 105       9.626  24.630  -3.491  0.00  0.00           C  
ATOM   1584 CG1  VAL A 105      10.603  25.264  -4.480  0.00  0.00           C  
ATOM   1585 CG2  VAL A 105       9.591  25.352  -2.148  0.00  0.00           C  
ATOM   1586  C   VAL A 105       8.235  23.538  -5.212  0.00  0.00           C  
ATOM   1587  O   VAL A 105       7.931  24.028  -6.302  0.00  0.00           O  
ATOM   1588  H   VAL A 105       7.768  23.466  -1.944  0.00  0.00           H  
ATOM   1589  HA  VAL A 105       7.754  25.259  -4.148  0.00  0.00           H  
ATOM   1590  HB  VAL A 105      10.038  23.721  -3.227  0.00  0.00           H  
ATOM   1591 HG11 VAL A 105      11.427  24.702  -4.537  0.00  0.00           H  
ATOM   1592 HG12 VAL A 105      10.173  25.320  -5.380  0.00  0.00           H  
ATOM   1593 HG13 VAL A 105      10.844  26.181  -4.166  0.00  0.00           H  
ATOM   1594 HG21 VAL A 105       8.990  24.855  -1.523  0.00  0.00           H  
ATOM   1595 HG22 VAL A 105      10.515  25.386  -1.771  0.00  0.00           H  
ATOM   1596 HG23 VAL A 105       9.247  26.280  -2.283  0.00  0.00           H  
ATOM   1597  N   LEU A 106       8.524  22.252  -4.995  0.00  0.00           N  
ATOM   1598  CA  LEU A 106       8.710  21.264  -6.061  0.00  0.00           C  
ATOM   1599  CB  LEU A 106       9.118  19.931  -5.431  0.00  0.00           C  
ATOM   1600  CG  LEU A 106      10.632  19.770  -5.610  0.00  0.00           C  
ATOM   1601 CD1  LEU A 106      11.295  20.388  -4.369  0.00  0.00           C  
ATOM   1602 CD2  LEU A 106      10.949  18.292  -5.803  0.00  0.00           C  
ATOM   1603  C   LEU A 106       7.482  21.006  -6.928  0.00  0.00           C  
ATOM   1604  O   LEU A 106       7.736  20.975  -8.128  0.00  0.00           O  
ATOM   1605  H   LEU A 106       8.608  22.004  -3.976  0.00  0.00           H  
ATOM   1606  HA  LEU A 106       9.466  21.591  -6.668  0.00  0.00           H  
ATOM   1607 HB2  LEU A 106       8.936  19.972  -4.486  0.00  0.00           H  
ATOM   1608 HB3  LEU A 106       8.688  19.220  -5.916  0.00  0.00           H  
ATOM   1609  HG  LEU A 106      10.919  20.262  -6.410  0.00  0.00           H  
ATOM   1610 HD11 LEU A 106      10.979  19.905  -3.555  0.00  0.00           H  
ATOM   1611 HD12 LEU A 106      12.286  20.301  -4.450  0.00  0.00           H  
ATOM   1612 HD13 LEU A 106      11.043  21.351  -4.309  0.00  0.00           H  
ATOM   1613 HD21 LEU A 106      10.474  17.953  -6.616  0.00  0.00           H  
ATOM   1614 HD22 LEU A 106      11.936  18.176  -5.921  0.00  0.00           H  
ATOM   1615 HD23 LEU A 106      10.646  17.778  -5.001  0.00  0.00           H  
ATOM   1616  N   LEU A 107       6.259  20.974  -6.382  0.00  0.00           N  
ATOM   1617  CA  LEU A 107       4.992  20.883  -7.127  0.00  0.00           C  
ATOM   1618  CB  LEU A 107       3.863  20.453  -6.199  0.00  0.00           C  
ATOM   1619  CG  LEU A 107       4.008  19.004  -5.734  0.00  0.00           C  
ATOM   1620 CD1  LEU A 107       2.792  18.688  -4.861  0.00  0.00           C  
ATOM   1621 CD2  LEU A 107       4.037  18.057  -6.938  0.00  0.00           C  
ATOM   1622  C   LEU A 107       4.724  22.155  -7.936  0.00  0.00           C  
ATOM   1623  O   LEU A 107       4.720  22.005  -9.158  0.00  0.00           O  
ATOM   1624  H   LEU A 107       6.278  21.021  -5.321  0.00  0.00           H  
ATOM   1625  HA  LEU A 107       5.055  20.108  -7.766  0.00  0.00           H  
ATOM   1626 HB2  LEU A 107       3.886  21.023  -5.401  0.00  0.00           H  
ATOM   1627 HB3  LEU A 107       3.017  20.524  -6.690  0.00  0.00           H  
ATOM   1628  HG  LEU A 107       4.829  18.915  -5.197  0.00  0.00           H  
ATOM   1629 HD11 LEU A 107       1.959  18.803  -5.401  0.00  0.00           H  
ATOM   1630 HD12 LEU A 107       2.854  17.744  -4.537  0.00  0.00           H  
ATOM   1631 HD13 LEU A 107       2.775  19.310  -4.080  0.00  0.00           H  
ATOM   1632 HD21 LEU A 107       4.811  18.292  -7.523  0.00  0.00           H  
ATOM   1633 HD22 LEU A 107       4.132  17.117  -6.615  0.00  0.00           H  
ATOM   1634 HD23 LEU A 107       3.185  18.152  -7.452  0.00  0.00           H  
ATOM   1635  N   LYS A 108       4.994  23.320  -7.359  0.00  0.00           N  
ATOM   1636  CA  LYS A 108       4.765  24.567  -8.094  0.00  0.00           C  
ATOM   1637  CB  LYS A 108       4.984  25.793  -7.201  0.00  0.00           C  
ATOM   1638  CG  LYS A 108       4.087  25.856  -5.962  0.00  0.00           C  
ATOM   1639  CD  LYS A 108       4.427  26.818  -4.828  0.00  0.00           C  
ATOM   1640  CE  LYS A 108       3.532  26.427  -3.651  0.00  0.00           C  
ATOM   1641  NZ  LYS A 108       3.468  27.558  -2.723  0.00  0.00           N  
ATOM   1642  C   LYS A 108       5.763  24.820  -9.226  0.00  0.00           C  
ATOM   1643  O   LYS A 108       5.470  25.407 -10.270  0.00  0.00           O  
ATOM   1644  H   LYS A 108       5.358  23.275  -6.403  0.00  0.00           H  
ATOM   1645  HA  LYS A 108       3.827  24.538  -8.493  0.00  0.00           H  
ATOM   1646 HB2  LYS A 108       5.936  25.791  -6.894  0.00  0.00           H  
ATOM   1647 HB3  LYS A 108       4.815  26.613  -7.750  0.00  0.00           H  
ATOM   1648 HG2  LYS A 108       3.121  26.062  -6.278  0.00  0.00           H  
ATOM   1649 HG3  LYS A 108       4.023  24.902  -5.564  0.00  0.00           H  
ATOM   1650 HD2  LYS A 108       5.356  26.693  -4.569  0.00  0.00           H  
ATOM   1651 HD3  LYS A 108       4.207  27.725  -5.100  0.00  0.00           H  
ATOM   1652 HE2  LYS A 108       2.628  26.217  -3.999  0.00  0.00           H  
ATOM   1653 HE3  LYS A 108       3.930  25.638  -3.202  0.00  0.00           H  
ATOM   1654 HZ1  LYS A 108       3.202  28.391  -3.215  0.00  0.00           H  
ATOM   1655 HZ2  LYS A 108       2.792  27.375  -2.004  0.00  0.00           H  
ATOM   1656 HZ3  LYS A 108       4.364  27.705  -2.296  0.00  0.00           H  
ATOM   1657  N   TYR A 109       6.995  24.329  -9.086  0.00  0.00           N  
ATOM   1658  CA  TYR A 109       8.072  24.366 -10.076  0.00  0.00           C  
ATOM   1659  CB  TYR A 109       9.423  24.780  -9.497  0.00  0.00           C  
ATOM   1660  CG  TYR A 109       9.778  26.255  -9.278  0.00  0.00           C  
ATOM   1661 CD1  TYR A 109       9.796  27.073 -10.406  0.00  0.00           C  
ATOM   1662 CD2  TYR A 109      10.230  26.724  -8.044  0.00  0.00           C  
ATOM   1663 CE1  TYR A 109      10.382  28.319 -10.278  0.00  0.00           C  
ATOM   1664 CE2  TYR A 109      10.777  27.992  -7.952  0.00  0.00           C  
ATOM   1665  CZ  TYR A 109      10.875  28.802  -9.077  0.00  0.00           C  
ATOM   1666  OH  TYR A 109      11.081  30.133  -8.870  0.00  0.00           O  
ATOM   1667  C   TYR A 109       8.164  23.097 -10.918  0.00  0.00           C  
ATOM   1668  O   TYR A 109       9.065  22.864 -11.724  0.00  0.00           O  
ATOM   1669  H   TYR A 109       7.142  23.874  -8.124  0.00  0.00           H  
ATOM   1670  HA  TYR A 109       7.897  25.147 -10.703  0.00  0.00           H  
ATOM   1671 HB2  TYR A 109       9.536  24.309  -8.589  0.00  0.00           H  
ATOM   1672 HB3  TYR A 109      10.158  24.383 -10.097  0.00  0.00           H  
ATOM   1673 HD1  TYR A 109       9.410  26.777 -11.253  0.00  0.00           H  
ATOM   1674 HD2  TYR A 109      10.156  26.151  -7.242  0.00  0.00           H  
ATOM   1675 HE1  TYR A 109      10.456  28.915 -11.111  0.00  0.00           H  
ATOM   1676 HE2  TYR A 109      11.108  28.333  -7.065  0.00  0.00           H  
ATOM   1677  HH  TYR A 109      11.545  30.268  -7.994  0.00  0.00           H  
ATOM   1678  N   GLY A 110       7.022  22.417 -11.034  0.00  0.00           N  
ATOM   1679  CA  GLY A 110       6.808  21.423 -12.095  0.00  0.00           C  
ATOM   1680  C   GLY A 110       6.781  19.905 -11.852  0.00  0.00           C  
ATOM   1681  O   GLY A 110       6.692  19.168 -12.841  0.00  0.00           O  
ATOM   1682  H   GLY A 110       6.303  22.647 -10.320  0.00  0.00           H  
ATOM   1683 HA2  GLY A 110       5.912  21.683 -12.603  0.00  0.00           H  
ATOM   1684 HA3  GLY A 110       7.521  21.613 -12.860  0.00  0.00           H  
ATOM   1685  N   ALA A 111       6.910  19.425 -10.622  0.00  0.00           N  
ATOM   1686  CA  ALA A 111       6.879  17.984 -10.332  0.00  0.00           C  
ATOM   1687  CB  ALA A 111       7.434  17.790  -8.916  0.00  0.00           C  
ATOM   1688  C   ALA A 111       5.468  17.447 -10.539  0.00  0.00           C  
ATOM   1689  O   ALA A 111       4.472  17.997 -10.054  0.00  0.00           O  
ATOM   1690  H   ALA A 111       7.036  20.147  -9.881  0.00  0.00           H  
ATOM   1691  HA  ALA A 111       7.499  17.518 -10.966  0.00  0.00           H  
ATOM   1692 HB1  ALA A 111       8.262  18.336  -8.810  0.00  0.00           H  
ATOM   1693 HB2  ALA A 111       6.750  18.083  -8.252  0.00  0.00           H  
ATOM   1694 HB3  ALA A 111       7.647  16.825  -8.777  0.00  0.00           H  
ATOM   1695  N   ASP A 112       5.491  16.302 -11.221  0.00  0.00           N  
ATOM   1696  CA  ASP A 112       4.298  15.448 -11.309  0.00  0.00           C  
ATOM   1697  CB  ASP A 112       4.255  14.376 -12.410  0.00  0.00           C  
ATOM   1698  CG  ASP A 112       3.026  13.528 -12.713  0.00  0.00           C  
ATOM   1699 OD1  ASP A 112       2.261  13.746 -13.679  0.00  0.00           O  
ATOM   1700 OD2  ASP A 112       2.752  12.667 -11.844  0.00  0.00           O  
ATOM   1701  C   ASP A 112       3.969  14.754  -9.989  0.00  0.00           C  
ATOM   1702  O   ASP A 112       4.882  14.211  -9.371  0.00  0.00           O  
ATOM   1703  H   ASP A 112       6.392  16.073 -11.669  0.00  0.00           H  
ATOM   1704  HA  ASP A 112       3.517  16.054 -11.529  0.00  0.00           H  
ATOM   1705 HB2  ASP A 112       4.535  14.846 -13.295  0.00  0.00           H  
ATOM   1706 HB3  ASP A 112       5.046  13.725 -12.225  0.00  0.00           H  
ATOM   1707  N   VAL A 113       2.733  14.861  -9.517  0.00  0.00           N  
ATOM   1708  CA  VAL A 113       2.328  14.305  -8.220  0.00  0.00           C  
ATOM   1709  CB  VAL A 113       1.073  15.025  -7.703  0.00  0.00           C  
ATOM   1710 CG1  VAL A 113      -0.015  14.971  -8.769  0.00  0.00           C  
ATOM   1711 CG2  VAL A 113       0.716  14.799  -6.234  0.00  0.00           C  
ATOM   1712  C   VAL A 113       2.099  12.792  -8.162  0.00  0.00           C  
ATOM   1713  O   VAL A 113       2.234  12.168  -7.112  0.00  0.00           O  
ATOM   1714  H   VAL A 113       2.071  15.372 -10.143  0.00  0.00           H  
ATOM   1715  HA  VAL A 113       3.067  14.532  -7.541  0.00  0.00           H  
ATOM   1716  HB  VAL A 113       1.302  15.980  -7.572  0.00  0.00           H  
ATOM   1717 HG11 VAL A 113       0.408  14.933  -9.673  0.00  0.00           H  
ATOM   1718 HG12 VAL A 113      -0.578  14.157  -8.629  0.00  0.00           H  
ATOM   1719 HG13 VAL A 113      -0.588  15.788  -8.703  0.00  0.00           H  
ATOM   1720 HG21 VAL A 113       1.247  15.428  -5.668  0.00  0.00           H  
ATOM   1721 HG22 VAL A 113      -0.260  14.966  -6.105  0.00  0.00           H  
ATOM   1722 HG23 VAL A 113       0.934  13.856  -5.986  0.00  0.00           H  
ATOM   1723  N   ASN A 114       2.004  12.076  -9.280  0.00  0.00           N  
ATOM   1724  CA  ASN A 114       1.887  10.615  -9.269  0.00  0.00           C  
ATOM   1725  CB  ASN A 114       0.683  10.117 -10.071  0.00  0.00           C  
ATOM   1726  CG  ASN A 114      -0.649  10.676  -9.568  0.00  0.00           C  
ATOM   1727  C   ASN A 114       3.198  10.010  -9.790  0.00  0.00           C  
ATOM   1728  O   ASN A 114       3.115   9.225 -10.737  0.00  0.00           O  
ATOM   1729  H   ASN A 114       2.020  12.637 -10.158  0.00  0.00           H  
ATOM   1730  HA  ASN A 114       1.794  10.331  -8.318  0.00  0.00           H  
ATOM   1731 HB2  ASN A 114       0.798  10.392 -11.022  0.00  0.00           H  
ATOM   1732 HB3  ASN A 114       0.648   9.122 -10.006  0.00  0.00           H  
ATOM   1733 OD1  ASN A 114      -1.427   9.985  -8.903  0.00  0.00           O  
ATOM   1734 ND2  ASN A 114      -0.924  11.937  -9.900  0.00  0.00           N  
ATOM   1735 HD22 ASN A 114      -0.273  12.457 -10.455  0.00  0.00           H  
ATOM   1736 HD21 ASN A 114      -1.775  12.360  -9.598  0.00  0.00           H  
ATOM   1737  N   ALA A 115       4.337  10.589  -9.435  0.00  0.00           N  
ATOM   1738  CA  ALA A 115       5.644  10.059  -9.826  0.00  0.00           C  
ATOM   1739  CB  ALA A 115       6.686  10.893  -9.072  0.00  0.00           C  
ATOM   1740  C   ALA A 115       5.754   8.595  -9.397  0.00  0.00           C  
ATOM   1741  O   ALA A 115       5.750   8.279  -8.205  0.00  0.00           O  
ATOM   1742  H   ALA A 115       4.225  11.450  -8.857  0.00  0.00           H  
ATOM   1743  HA  ALA A 115       5.728  10.108 -10.822  0.00  0.00           H  
ATOM   1744 HB1  ALA A 115       6.787  10.534  -8.147  0.00  0.00           H  
ATOM   1745 HB2  ALA A 115       7.559  10.839  -9.551  0.00  0.00           H  
ATOM   1746 HB3  ALA A 115       6.382  11.843  -9.033  0.00  0.00           H  
ATOM   1747  N   LEU A 116       6.176   7.801 -10.381  0.00  0.00           N  
ATOM   1748  CA  LEU A 116       6.368   6.340 -10.311  0.00  0.00           C  
ATOM   1749  CB  LEU A 116       5.395   5.523 -11.160  0.00  0.00           C  
ATOM   1750  CG  LEU A 116       4.071   5.391 -10.420  0.00  0.00           C  
ATOM   1751 CD1  LEU A 116       2.857   4.752 -11.110  0.00  0.00           C  
ATOM   1752 CD2  LEU A 116       4.355   4.748  -9.059  0.00  0.00           C  
ATOM   1753  C   LEU A 116       7.851   5.980 -10.460  0.00  0.00           C  
ATOM   1754  O   LEU A 116       8.442   6.103 -11.532  0.00  0.00           O  
ATOM   1755  H   LEU A 116       6.379   8.338 -11.285  0.00  0.00           H  
ATOM   1756  HA  LEU A 116       6.053   6.023  -9.414  0.00  0.00           H  
ATOM   1757 HB2  LEU A 116       5.230   6.007 -11.984  0.00  0.00           H  
ATOM   1758 HB3  LEU A 116       5.764   4.636 -11.275  0.00  0.00           H  
ATOM   1759  HG  LEU A 116       3.787   6.338 -10.087  0.00  0.00           H  
ATOM   1760 HD11 LEU A 116       3.084   3.815 -11.368  0.00  0.00           H  
ATOM   1761 HD12 LEU A 116       2.085   4.750 -10.479  0.00  0.00           H  
ATOM   1762 HD13 LEU A 116       2.627   5.281 -11.924  0.00  0.00           H  
ATOM   1763 HD21 LEU A 116       4.984   5.329  -8.544  0.00  0.00           H  
ATOM   1764 HD22 LEU A 116       3.498   4.651  -8.555  0.00  0.00           H  
ATOM   1765 HD23 LEU A 116       4.766   3.849  -9.199  0.00  0.00           H  
ATOM   1766  N   ASP A 117       8.403   5.373  -9.412  0.00  0.00           N  
ATOM   1767  CA  ASP A 117       9.801   4.963  -9.234  0.00  0.00           C  
ATOM   1768  CB  ASP A 117      10.219   5.272  -7.794  0.00  0.00           C  
ATOM   1769  CG  ASP A 117       9.395   4.371  -6.869  0.00  0.00           C  
ATOM   1770 OD1  ASP A 117       9.969   3.395  -6.328  0.00  0.00           O  
ATOM   1771 OD2  ASP A 117       8.229   4.664  -6.530  0.00  0.00           O  
ATOM   1772  C   ASP A 117      10.089   3.513  -9.631  0.00  0.00           C  
ATOM   1773  O   ASP A 117       9.214   2.898 -10.244  0.00  0.00           O  
ATOM   1774  H   ASP A 117       7.678   5.188  -8.629  0.00  0.00           H  
ATOM   1775  HA  ASP A 117      10.363   5.553  -9.844  0.00  0.00           H  
ATOM   1776 HB2  ASP A 117      11.158   5.050  -7.690  0.00  0.00           H  
ATOM   1777 HB3  ASP A 117      10.002   6.198  -7.601  0.00  0.00           H  
ATOM   1778  N   LEU A 118      11.262   3.020  -9.253  0.00  0.00           N  
ATOM   1779  CA  LEU A 118      11.592   1.607  -9.475  0.00  0.00           C  
ATOM   1780  CB  LEU A 118      13.065   1.266  -9.201  0.00  0.00           C  
ATOM   1781  CG  LEU A 118      13.653   0.657 -10.480  0.00  0.00           C  
ATOM   1782 CD1  LEU A 118      13.874   1.707 -11.558  0.00  0.00           C  
ATOM   1783 CD2  LEU A 118      14.984  -0.023 -10.121  0.00  0.00           C  
ATOM   1784  C   LEU A 118      10.656   0.726  -8.628  0.00  0.00           C  
ATOM   1785  O   LEU A 118       9.697   0.123  -9.162  0.00  0.00           O  
ATOM   1786  H   LEU A 118      11.902   3.691  -8.802  0.00  0.00           H  
ATOM   1787  HA  LEU A 118      11.462   1.410 -10.485  0.00  0.00           H  
ATOM   1788 HB2  LEU A 118      13.535   2.085  -9.021  0.00  0.00           H  
ATOM   1789 HB3  LEU A 118      13.097   0.597  -8.512  0.00  0.00           H  
ATOM   1790  HG  LEU A 118      13.022  -0.045 -10.823  0.00  0.00           H  
ATOM   1791 HD11 LEU A 118      14.510   2.404 -11.221  0.00  0.00           H  
ATOM   1792 HD12 LEU A 118      14.257   1.274 -12.373  0.00  0.00           H  
ATOM   1793 HD13 LEU A 118      13.002   2.138 -11.789  0.00  0.00           H  
ATOM   1794 HD21 LEU A 118      14.815  -0.737  -9.444  0.00  0.00           H  
ATOM   1795 HD22 LEU A 118      15.380  -0.424 -10.945  0.00  0.00           H  
ATOM   1796 HD23 LEU A 118      15.609   0.659  -9.744  0.00  0.00           H  
ATOM   1797  N   ILE A 119      10.691   0.745  -7.201  0.00  0.00           N  
ATOM   1798  CA  ILE A 119       9.670   0.025  -6.392  0.00  0.00           C  
ATOM   1799  CB  ILE A 119       9.941   0.240  -4.872  0.00  0.00           C  
ATOM   1800 CG1  ILE A 119      11.164  -0.586  -4.395  0.00  0.00           C  
ATOM   1801 CG2  ILE A 119       8.715  -0.015  -3.979  0.00  0.00           C  
ATOM   1802 CD1  ILE A 119      10.853  -2.059  -4.116  0.00  0.00           C  
ATOM   1803  C   ILE A 119       8.224   0.363  -6.792  0.00  0.00           C  
ATOM   1804  O   ILE A 119       7.331  -0.513  -6.639  0.00  0.00           O  
ATOM   1805  H   ILE A 119      11.316   1.459  -6.765  0.00  0.00           H  
ATOM   1806  HA  ILE A 119       9.781  -1.054  -6.615  0.00  0.00           H  
ATOM   1807  HB  ILE A 119      10.209   1.307  -4.732  0.00  0.00           H  
ATOM   1808 HG12 ILE A 119      11.974  -0.527  -5.153  0.00  0.00           H  
ATOM   1809 HG13 ILE A 119      11.562  -0.138  -3.460  0.00  0.00           H  
ATOM   1810 HG21 ILE A 119       8.981   0.030  -2.906  0.00  0.00           H  
ATOM   1811 HG22 ILE A 119       7.941   0.756  -4.162  0.00  0.00           H  
ATOM   1812 HG23 ILE A 119       8.285  -1.011  -4.200  0.00  0.00           H  
ATOM   1813 HD11 ILE A 119      10.325  -2.151  -3.149  0.00  0.00           H  
ATOM   1814 HD12 ILE A 119      10.218  -2.495  -4.907  0.00  0.00           H  
ATOM   1815 HD13 ILE A 119      11.786  -2.647  -4.051  0.00  0.00           H  
ATOM   1816  N   GLY A 120       7.907   1.519  -7.440  0.00  0.00           N  
ATOM   1817  CA  GLY A 120       6.577   1.879  -7.942  0.00  0.00           C  
ATOM   1818  C   GLY A 120       5.556   1.997  -6.848  0.00  0.00           C  
ATOM   1819  O   GLY A 120       4.380   1.613  -7.076  0.00  0.00           O  
ATOM   1820  H   GLY A 120       8.681   2.122  -7.755  0.00  0.00           H  
ATOM   1821 HA2  GLY A 120       6.648   2.868  -8.436  0.00  0.00           H  
ATOM   1822 HA3  GLY A 120       6.244   1.158  -8.710  0.00  0.00           H  
ATOM   1823  N   LYS A 121       5.845   2.781  -5.683  0.00  0.00           N  
ATOM   1824  CA  LYS A 121       4.840   3.358  -4.771  0.00  0.00           C  
ATOM   1825  CB  LYS A 121       5.197   3.072  -3.310  0.00  0.00           C  
ATOM   1826  CG  LYS A 121       5.040   1.601  -2.944  0.00  0.00           C  
ATOM   1827  CD  LYS A 121       5.319   1.420  -1.444  0.00  0.00           C  
ATOM   1828  CE  LYS A 121       4.730   0.140  -0.829  0.00  0.00           C  
ATOM   1829  NZ  LYS A 121       3.351  -0.150  -1.274  0.00  0.00           N  
ATOM   1830  C   LYS A 121       4.749   4.851  -4.944  0.00  0.00           C  
ATOM   1831  O   LYS A 121       5.728   5.581  -4.637  0.00  0.00           O  
ATOM   1832  H   LYS A 121       6.826   3.108  -5.599  0.00  0.00           H  
ATOM   1833  HA  LYS A 121       3.844   2.920  -4.982  0.00  0.00           H  
ATOM   1834 HB2  LYS A 121       6.232   3.397  -3.090  0.00  0.00           H  
ATOM   1835 HB3  LYS A 121       4.518   3.671  -2.660  0.00  0.00           H  
ATOM   1836 HG2  LYS A 121       4.009   1.310  -3.210  0.00  0.00           H  
ATOM   1837 HG3  LYS A 121       5.734   0.974  -3.537  0.00  0.00           H  
ATOM   1838 HD2  LYS A 121       6.421   1.418  -1.285  0.00  0.00           H  
ATOM   1839 HD3  LYS A 121       4.944   2.297  -0.881  0.00  0.00           H  
ATOM   1840 HE2  LYS A 121       5.419  -0.694  -1.052  0.00  0.00           H  
ATOM   1841 HE3  LYS A 121       4.747   0.248   0.279  0.00  0.00           H  
ATOM   1842 HZ1  LYS A 121       2.758   0.710  -1.290  0.00  0.00           H  
ATOM   1843 HZ2  LYS A 121       3.319  -0.568  -2.233  0.00  0.00           H  
ATOM   1844 HZ3  LYS A 121       2.886  -0.830  -0.632  0.00  0.00           H  
ATOM   1845  N   THR A 122       3.470   5.446  -5.135  0.00  0.00           N  
ATOM   1846  CA  THR A 122       3.306   6.911  -5.242  0.00  0.00           C  
ATOM   1847  CB  THR A 122       1.935   7.310  -5.802  0.00  0.00           C  
ATOM   1848 OG1  THR A 122       1.051   7.075  -4.710  0.00  0.00           O  
ATOM   1849 CG2  THR A 122       1.548   6.650  -7.133  0.00  0.00           C  
ATOM   1850  C   THR A 122       3.711   7.706  -3.996  0.00  0.00           C  
ATOM   1851  O   THR A 122       3.678   7.065  -2.941  0.00  0.00           O  
ATOM   1852  H   THR A 122       2.713   4.807  -5.456  0.00  0.00           H  
ATOM   1853  HA  THR A 122       3.886   7.253  -6.033  0.00  0.00           H  
ATOM   1854  HB  THR A 122       1.940   8.289  -6.007  0.00  0.00           H  
ATOM   1855 HG21 THR A 122       0.990   7.284  -7.669  0.00  0.00           H  
ATOM   1856 HG22 THR A 122       2.376   6.420  -7.644  0.00  0.00           H  
ATOM   1857 HG23 THR A 122       1.026   5.817  -6.952  0.00  0.00           H  
ATOM   1858 HG1  THR A 122       0.677   6.142  -4.752  0.00  0.00           H  
ATOM   1859  N   PRO A 123       3.993   9.001  -4.145  0.00  0.00           N  
ATOM   1860  CA  PRO A 123       4.208   9.849  -2.971  0.00  0.00           C  
ATOM   1861  CB  PRO A 123       4.578  11.230  -3.517  0.00  0.00           C  
ATOM   1862  CG  PRO A 123       5.469  10.796  -4.692  0.00  0.00           C  
ATOM   1863  CD  PRO A 123       4.743   9.571  -5.262  0.00  0.00           C  
ATOM   1864  C   PRO A 123       3.092   9.906  -1.920  0.00  0.00           C  
ATOM   1865  O   PRO A 123       3.405   9.766  -0.741  0.00  0.00           O  
ATOM   1866  HA  PRO A 123       5.105   9.599  -2.514  0.00  0.00           H  
ATOM   1867 HB2  PRO A 123       3.793  11.708  -3.849  0.00  0.00           H  
ATOM   1868 HB3  PRO A 123       5.100  11.744  -2.871  0.00  0.00           H  
ATOM   1869 HG2  PRO A 123       5.519  11.520  -5.364  0.00  0.00           H  
ATOM   1870 HG3  PRO A 123       6.369  10.552  -4.362  0.00  0.00           H  
ATOM   1871 HD2  PRO A 123       4.126   9.844  -6.010  0.00  0.00           H  
ATOM   1872 HD3  PRO A 123       5.408   8.908  -5.629  0.00  0.00           H  
ATOM   1873  N   LEU A 124       1.866   9.704  -2.398  0.00  0.00           N  
ATOM   1874  CA  LEU A 124       0.654   9.307  -1.664  0.00  0.00           C  
ATOM   1875  CB  LEU A 124      -0.573   9.390  -2.576  0.00  0.00           C  
ATOM   1876  CG  LEU A 124      -1.873   9.588  -1.793  0.00  0.00           C  
ATOM   1877 CD1  LEU A 124      -1.827  10.953  -1.096  0.00  0.00           C  
ATOM   1878 CD2  LEU A 124      -3.044   9.436  -2.762  0.00  0.00           C  
ATOM   1879  C   LEU A 124       0.854   7.943  -0.995  0.00  0.00           C  
ATOM   1880  O   LEU A 124       1.100   8.008   0.201  0.00  0.00           O  
ATOM   1881  H   LEU A 124       1.822   9.868  -3.469  0.00  0.00           H  
ATOM   1882  HA  LEU A 124       0.478   9.988  -0.950  0.00  0.00           H  
ATOM   1883 HB2  LEU A 124      -0.462  10.164  -3.168  0.00  0.00           H  
ATOM   1884 HB3  LEU A 124      -0.647   8.545  -3.065  0.00  0.00           H  
ATOM   1885  HG  LEU A 124      -1.955   8.876  -1.109  0.00  0.00           H  
ATOM   1886 HD11 LEU A 124      -1.732  11.670  -1.785  0.00  0.00           H  
ATOM   1887 HD12 LEU A 124      -2.673  11.089  -0.584  0.00  0.00           H  
ATOM   1888 HD13 LEU A 124      -1.047  10.978  -0.473  0.00  0.00           H  
ATOM   1889 HD21 LEU A 124      -3.022   8.523  -3.167  0.00  0.00           H  
ATOM   1890 HD22 LEU A 124      -3.903   9.562  -2.267  0.00  0.00           H  
ATOM   1891 HD23 LEU A 124      -2.968  10.124  -3.484  0.00  0.00           H  
ATOM   1892  N   HIS A 125       0.896   6.818  -1.703  0.00  0.00           N  
ATOM   1893  CA  HIS A 125       0.963   5.456  -1.172  0.00  0.00           C  
ATOM   1894  CB  HIS A 125       1.344   4.443  -2.269  0.00  0.00           C  
ATOM   1895  CG  HIS A 125       0.131   3.782  -2.766  0.00  0.00           C  
ATOM   1896 ND1  HIS A 125      -0.524   2.821  -2.111  0.00  0.00           N  
ATOM   1897 CD2  HIS A 125      -0.549   4.146  -3.815  0.00  0.00           C  
ATOM   1898 CE1  HIS A 125      -1.616   2.607  -2.850  0.00  0.00           C  
ATOM   1899 NE2  HIS A 125      -1.665   3.385  -3.889  0.00  0.00           N  
ATOM   1900  C   HIS A 125       2.025   5.260  -0.078  0.00  0.00           C  
ATOM   1901  O   HIS A 125       1.758   4.725   1.029  0.00  0.00           O  
ATOM   1902  H   HIS A 125       0.877   6.999  -2.759  0.00  0.00           H  
ATOM   1903  HA  HIS A 125       0.056   5.226  -0.770  0.00  0.00           H  
ATOM   1904 HB2  HIS A 125       1.908   4.928  -3.088  0.00  0.00           H  
ATOM   1905 HB3  HIS A 125       2.005   3.623  -1.900  0.00  0.00           H  
ATOM   1906 HD2  HIS A 125      -0.277   5.023  -4.423  0.00  0.00           H  
ATOM   1907 HE1  HIS A 125      -2.361   1.878  -2.569  0.00  0.00           H  
ATOM   1908 HE2  HIS A 125      -2.426   3.425  -4.616  0.00  0.00           H  
ATOM   1909  N   LEU A 126       3.189   5.847  -0.305  0.00  0.00           N  
ATOM   1910  CA  LEU A 126       4.341   5.838   0.623  0.00  0.00           C  
ATOM   1911  CB  LEU A 126       5.445   6.505  -0.205  0.00  0.00           C  
ATOM   1912  CG  LEU A 126       6.687   5.646  -0.465  0.00  0.00           C  
ATOM   1913 CD1  LEU A 126       7.574   6.498  -1.321  0.00  0.00           C  
ATOM   1914 CD2  LEU A 126       7.511   5.324   0.777  0.00  0.00           C  
ATOM   1915  C   LEU A 126       4.143   6.599   1.935  0.00  0.00           C  
ATOM   1916  O   LEU A 126       4.470   6.257   3.061  0.00  0.00           O  
ATOM   1917  H   LEU A 126       3.241   6.346  -1.239  0.00  0.00           H  
ATOM   1918  HA  LEU A 126       4.605   4.787   0.874  0.00  0.00           H  
ATOM   1919 HB2  LEU A 126       5.064   6.747  -1.084  0.00  0.00           H  
ATOM   1920 HB3  LEU A 126       5.756   7.302   0.287  0.00  0.00           H  
ATOM   1921  HG  LEU A 126       6.411   4.709  -0.995  0.00  0.00           H  
ATOM   1922 HD11 LEU A 126       7.806   7.328  -0.815  0.00  0.00           H  
ATOM   1923 HD12 LEU A 126       8.410   5.998  -1.545  0.00  0.00           H  
ATOM   1924 HD13 LEU A 126       7.097   6.744  -2.165  0.00  0.00           H  
ATOM   1925 HD21 LEU A 126       6.901   4.796   1.537  0.00  0.00           H  
ATOM   1926 HD22 LEU A 126       8.376   4.689   0.501  0.00  0.00           H  
ATOM   1927 HD23 LEU A 126       7.847   6.184   1.161  0.00  0.00           H  
ATOM   1928  N   THR A 127       3.595   7.812   1.877  0.00  0.00           N  
ATOM   1929  CA  THR A 127       3.344   8.658   3.057  0.00  0.00           C  
ATOM   1930  CB  THR A 127       3.120  10.151   2.816  0.00  0.00           C  
ATOM   1931 OG1  THR A 127       2.276  10.272   1.667  0.00  0.00           O  
ATOM   1932 CG2  THR A 127       4.451  10.902   2.787  0.00  0.00           C  
ATOM   1933  C   THR A 127       2.158   8.258   3.933  0.00  0.00           C  
ATOM   1934  O   THR A 127       2.187   8.155   5.159  0.00  0.00           O  
ATOM   1935  H   THR A 127       3.350   8.124   0.903  0.00  0.00           H  
ATOM   1936  HA  THR A 127       4.190   8.640   3.639  0.00  0.00           H  
ATOM   1937  HB  THR A 127       2.633  10.545   3.611  0.00  0.00           H  
ATOM   1938 HG21 THR A 127       4.724  11.137   3.721  0.00  0.00           H  
ATOM   1939 HG22 THR A 127       5.154  10.324   2.371  0.00  0.00           H  
ATOM   1940 HG23 THR A 127       4.352  11.741   2.250  0.00  0.00           H  
ATOM   1941 HG1  THR A 127       2.793  10.065   0.829  0.00  0.00           H  
ATOM   1942  N   ALA A 128       1.160   7.802   3.181  0.00  0.00           N  
ATOM   1943  CA  ALA A 128      -0.071   7.170   3.685  0.00  0.00           C  
ATOM   1944  CB  ALA A 128      -0.907   6.781   2.463  0.00  0.00           C  
ATOM   1945  C   ALA A 128      -0.030   6.085   4.763  0.00  0.00           C  
ATOM   1946  O   ALA A 128      -0.989   5.986   5.528  0.00  0.00           O  
ATOM   1947  H   ALA A 128       1.326   7.935   2.140  0.00  0.00           H  
ATOM   1948  HA  ALA A 128      -0.696   7.940   4.034  0.00  0.00           H  
ATOM   1949 HB1  ALA A 128      -1.399   7.584   2.131  0.00  0.00           H  
ATOM   1950 HB2  ALA A 128      -0.303   6.437   1.746  0.00  0.00           H  
ATOM   1951 HB3  ALA A 128      -1.560   6.072   2.722  0.00  0.00           H  
ATOM   1952  N   ILE A 129       1.115   5.431   4.937  0.00  0.00           N  
ATOM   1953  CA  ILE A 129       1.265   4.432   6.004  0.00  0.00           C  
ATOM   1954  CB  ILE A 129       2.341   3.390   5.714  0.00  0.00           C  
ATOM   1955 CG1  ILE A 129       3.610   3.978   5.083  0.00  0.00           C  
ATOM   1956 CG2  ILE A 129       1.743   2.279   4.823  0.00  0.00           C  
ATOM   1957 CD1  ILE A 129       4.712   2.961   4.793  0.00  0.00           C  
ATOM   1958  C   ILE A 129       1.508   5.089   7.365  0.00  0.00           C  
ATOM   1959  O   ILE A 129       1.366   4.421   8.382  0.00  0.00           O  
ATOM   1960  H   ILE A 129       1.869   5.677   4.276  0.00  0.00           H  
ATOM   1961  HA  ILE A 129       0.380   3.957   6.069  0.00  0.00           H  
ATOM   1962  HB  ILE A 129       2.607   2.962   6.587  0.00  0.00           H  
ATOM   1963 HG12 ILE A 129       3.349   4.446   4.226  0.00  0.00           H  
ATOM   1964 HG13 ILE A 129       3.968   4.690   5.707  0.00  0.00           H  
ATOM   1965 HG21 ILE A 129       2.372   1.368   4.843  0.00  0.00           H  
ATOM   1966 HG22 ILE A 129       0.747   1.973   5.203  0.00  0.00           H  
ATOM   1967 HG23 ILE A 129       1.625   2.636   3.777  0.00  0.00           H  
ATOM   1968 HD11 ILE A 129       4.350   2.097   4.207  0.00  0.00           H  
ATOM   1969 HD12 ILE A 129       5.467   3.452   4.158  0.00  0.00           H  
ATOM   1970 HD13 ILE A 129       5.179   2.614   5.738  0.00  0.00           H  
ATOM   1971  N   ASP A 130       1.768   6.393   7.399  0.00  0.00           N  
ATOM   1972  CA  ASP A 130       2.035   7.203   8.594  0.00  0.00           C  
ATOM   1973  CB  ASP A 130       3.508   7.604   8.647  0.00  0.00           C  
ATOM   1974  CG  ASP A 130       3.965   8.026  10.050  0.00  0.00           C  
ATOM   1975 OD1  ASP A 130       3.184   7.800  11.005  0.00  0.00           O  
ATOM   1976 OD2  ASP A 130       5.162   8.324  10.247  0.00  0.00           O  
ATOM   1977  C   ASP A 130       1.101   8.418   8.609  0.00  0.00           C  
ATOM   1978  O   ASP A 130       0.839   8.952   7.536  0.00  0.00           O  
ATOM   1979  H   ASP A 130       1.766   6.837   6.422  0.00  0.00           H  
ATOM   1980  HA  ASP A 130       1.800   6.645   9.389  0.00  0.00           H  
ATOM   1981 HB2  ASP A 130       4.054   6.825   8.363  0.00  0.00           H  
ATOM   1982 HB3  ASP A 130       3.646   8.371   8.031  0.00  0.00           H  
ATOM   1983  N   GLY A 131       0.829   8.863   9.836  0.00  0.00           N  
ATOM   1984  CA  GLY A 131      -0.101   9.955  10.172  0.00  0.00           C  
ATOM   1985  C   GLY A 131      -0.030  11.337   9.518  0.00  0.00           C  
ATOM   1986  O   GLY A 131      -0.440  12.325  10.134  0.00  0.00           O  
ATOM   1987  H   GLY A 131       1.365   8.341  10.595  0.00  0.00           H  
ATOM   1988 HA2  GLY A 131      -1.085   9.585  10.048  0.00  0.00           H  
ATOM   1989 HA3  GLY A 131      -0.069  10.090  11.221  0.00  0.00           H  
ATOM   1990  N   HIS A 132       0.533  11.451   8.324  0.00  0.00           N  
ATOM   1991  CA  HIS A 132       0.709  12.669   7.520  0.00  0.00           C  
ATOM   1992  CB  HIS A 132       1.662  12.227   6.406  0.00  0.00           C  
ATOM   1993  CG  HIS A 132       3.083  11.982   6.906  0.00  0.00           C  
ATOM   1994 ND1  HIS A 132       3.798  10.868   7.003  0.00  0.00           N  
ATOM   1995 CD2  HIS A 132       3.813  12.922   7.503  0.00  0.00           C  
ATOM   1996 CE1  HIS A 132       4.898  11.090   7.715  0.00  0.00           C  
ATOM   1997 NE2  HIS A 132       4.878  12.372   8.081  0.00  0.00           N  
ATOM   1998  C   HIS A 132      -0.478  13.392   6.882  0.00  0.00           C  
ATOM   1999  O   HIS A 132      -0.641  13.557   5.682  0.00  0.00           O  
ATOM   2000  H   HIS A 132       0.884  10.499   7.950  0.00  0.00           H  
ATOM   2001  HA  HIS A 132       1.211  13.367   8.125  0.00  0.00           H  
ATOM   2002 HB2  HIS A 132       1.332  11.376   6.002  0.00  0.00           H  
ATOM   2003 HB3  HIS A 132       1.706  12.936   5.705  0.00  0.00           H  
ATOM   2004 HD1  HIS A 132       3.564   9.967   6.604  0.00  0.00           H  
ATOM   2005 HD2  HIS A 132       3.580  13.922   7.512  0.00  0.00           H  
ATOM   2006 HE1  HIS A 132       5.598  10.433   7.932  0.00  0.00           H  
ATOM   2007  N   LEU A 133      -1.334  13.921   7.762  0.00  0.00           N  
ATOM   2008  CA  LEU A 133      -2.459  14.809   7.432  0.00  0.00           C  
ATOM   2009  CB  LEU A 133      -3.013  15.398   8.734  0.00  0.00           C  
ATOM   2010  CG  LEU A 133      -3.741  14.463   9.688  0.00  0.00           C  
ATOM   2011 CD1  LEU A 133      -3.202  14.771  11.089  0.00  0.00           C  
ATOM   2012 CD2  LEU A 133      -5.235  14.775   9.680  0.00  0.00           C  
ATOM   2013  C   LEU A 133      -2.083  15.986   6.541  0.00  0.00           C  
ATOM   2014  O   LEU A 133      -2.943  16.423   5.763  0.00  0.00           O  
ATOM   2015  H   LEU A 133      -1.127  13.635   8.764  0.00  0.00           H  
ATOM   2016  HA  LEU A 133      -3.166  14.256   6.952  0.00  0.00           H  
ATOM   2017 HB2  LEU A 133      -2.240  15.799   9.237  0.00  0.00           H  
ATOM   2018 HB3  LEU A 133      -3.651  16.132   8.485  0.00  0.00           H  
ATOM   2019  HG  LEU A 133      -3.533  13.531   9.459  0.00  0.00           H  
ATOM   2020 HD11 LEU A 133      -3.389  15.728  11.310  0.00  0.00           H  
ATOM   2021 HD12 LEU A 133      -3.654  14.178  11.753  0.00  0.00           H  
ATOM   2022 HD13 LEU A 133      -2.217  14.607  11.107  0.00  0.00           H  
ATOM   2023 HD21 LEU A 133      -5.595  14.650   8.756  0.00  0.00           H  
ATOM   2024 HD22 LEU A 133      -5.707  14.158  10.309  0.00  0.00           H  
ATOM   2025 HD23 LEU A 133      -5.378  15.721   9.970  0.00  0.00           H  
ATOM   2026  N   GLU A 134      -0.929  16.578   6.840  0.00  0.00           N  
ATOM   2027  CA  GLU A 134      -0.398  17.743   6.115  0.00  0.00           C  
ATOM   2028  CB  GLU A 134       0.772  18.347   6.888  0.00  0.00           C  
ATOM   2029  CG  GLU A 134       0.524  18.546   8.385  0.00  0.00           C  
ATOM   2030  CD  GLU A 134       0.528  17.362   9.349  0.00  0.00           C  
ATOM   2031 OE1  GLU A 134       0.727  16.193   8.945  0.00  0.00           O  
ATOM   2032 OE2  GLU A 134       0.697  17.623  10.557  0.00  0.00           O  
ATOM   2033  C   GLU A 134      -0.045  17.350   4.676  0.00  0.00           C  
ATOM   2034  O   GLU A 134      -0.848  17.630   3.781  0.00  0.00           O  
ATOM   2035  H   GLU A 134      -0.420  16.140   7.648  0.00  0.00           H  
ATOM   2036  HA  GLU A 134      -1.083  18.473   6.105  0.00  0.00           H  
ATOM   2037 HB2  GLU A 134       1.543  17.736   6.798  0.00  0.00           H  
ATOM   2038 HB3  GLU A 134       0.965  19.234   6.503  0.00  0.00           H  
ATOM   2039 HG2  GLU A 134       1.224  19.201   8.725  0.00  0.00           H  
ATOM   2040 HG3  GLU A 134      -0.379  19.001   8.487  0.00  0.00           H  
ATOM   2041  N   ILE A 135       0.850  16.379   4.549  0.00  0.00           N  
ATOM   2042  CA  ILE A 135       1.312  15.945   3.225  0.00  0.00           C  
ATOM   2043  CB  ILE A 135       2.480  14.946   3.141  0.00  0.00           C  
ATOM   2044 CG1  ILE A 135       3.527  15.134   4.233  0.00  0.00           C  
ATOM   2045 CG2  ILE A 135       3.284  15.181   1.863  0.00  0.00           C  
ATOM   2046 CD1  ILE A 135       4.284  16.444   4.432  0.00  0.00           C  
ATOM   2047  C   ILE A 135       0.195  15.453   2.299  0.00  0.00           C  
ATOM   2048  O   ILE A 135       0.021  16.009   1.210  0.00  0.00           O  
ATOM   2049  H   ILE A 135       1.186  15.966   5.433  0.00  0.00           H  
ATOM   2050  HA  ILE A 135       1.710  16.768   2.783  0.00  0.00           H  
ATOM   2051  HB  ILE A 135       2.096  14.018   3.234  0.00  0.00           H  
ATOM   2052 HG12 ILE A 135       3.084  14.890   5.140  0.00  0.00           H  
ATOM   2053 HG13 ILE A 135       4.236  14.383   4.117  0.00  0.00           H  
ATOM   2054 HG21 ILE A 135       4.023  14.512   1.810  0.00  0.00           H  
ATOM   2055 HG22 ILE A 135       2.685  15.081   1.072  0.00  0.00           H  
ATOM   2056 HG23 ILE A 135       3.667  16.101   1.878  0.00  0.00           H  
ATOM   2057 HD11 ILE A 135       3.629  17.171   4.625  0.00  0.00           H  
ATOM   2058 HD12 ILE A 135       4.914  16.342   5.198  0.00  0.00           H  
ATOM   2059 HD13 ILE A 135       4.790  16.656   3.601  0.00  0.00           H  
ATOM   2060  N   VAL A 136      -0.741  14.666   2.805  0.00  0.00           N  
ATOM   2061  CA  VAL A 136      -1.914  14.098   2.117  0.00  0.00           C  
ATOM   2062  CB  VAL A 136      -2.466  12.879   2.852  0.00  0.00           C  
ATOM   2063 CG1  VAL A 136      -3.802  12.367   2.288  0.00  0.00           C  
ATOM   2064 CG2  VAL A 136      -1.330  11.878   2.687  0.00  0.00           C  
ATOM   2065  C   VAL A 136      -2.948  15.106   1.615  0.00  0.00           C  
ATOM   2066  O   VAL A 136      -3.093  15.138   0.390  0.00  0.00           O  
ATOM   2067  H   VAL A 136      -0.570  14.449   3.850  0.00  0.00           H  
ATOM   2068  HA  VAL A 136      -1.569  13.575   1.305  0.00  0.00           H  
ATOM   2069  HB  VAL A 136      -2.648  13.145   3.807  0.00  0.00           H  
ATOM   2070 HG11 VAL A 136      -4.299  11.889   3.008  0.00  0.00           H  
ATOM   2071 HG12 VAL A 136      -4.338  13.142   1.963  0.00  0.00           H  
ATOM   2072 HG13 VAL A 136      -3.619  11.742   1.532  0.00  0.00           H  
ATOM   2073 HG21 VAL A 136      -0.550  12.172   3.238  0.00  0.00           H  
ATOM   2074 HG22 VAL A 136      -1.637  10.977   2.992  0.00  0.00           H  
ATOM   2075 HG23 VAL A 136      -1.066  11.836   1.724  0.00  0.00           H  
ATOM   2076  N   GLU A 137      -3.325  15.995   2.526  0.00  0.00           N  
ATOM   2077  CA  GLU A 137      -4.032  17.226   2.123  0.00  0.00           C  
ATOM   2078  CB  GLU A 137      -4.221  18.259   3.244  0.00  0.00           C  
ATOM   2079  CG  GLU A 137      -5.491  19.021   2.891  0.00  0.00           C  
ATOM   2080  CD  GLU A 137      -6.041  19.946   3.986  0.00  0.00           C  
ATOM   2081 OE1  GLU A 137      -5.353  20.898   4.409  0.00  0.00           O  
ATOM   2082 OE2  GLU A 137      -7.284  19.919   4.070  0.00  0.00           O  
ATOM   2083  C   GLU A 137      -3.359  18.000   0.987  0.00  0.00           C  
ATOM   2084  O   GLU A 137      -3.802  17.918  -0.157  0.00  0.00           O  
ATOM   2085  H   GLU A 137      -3.092  15.766   3.500  0.00  0.00           H  
ATOM   2086  HA  GLU A 137      -4.984  16.985   1.846  0.00  0.00           H  
ATOM   2087 HB2  GLU A 137      -4.376  17.786   4.055  0.00  0.00           H  
ATOM   2088 HB3  GLU A 137      -3.492  18.867   3.209  0.00  0.00           H  
ATOM   2089 HG2  GLU A 137      -5.303  19.590   2.099  0.00  0.00           H  
ATOM   2090 HG3  GLU A 137      -6.205  18.362   2.685  0.00  0.00           H  
ATOM   2091  N   VAL A 138      -2.063  18.219   1.159  0.00  0.00           N  
ATOM   2092  CA  VAL A 138      -1.357  18.946   0.086  0.00  0.00           C  
ATOM   2093  CB  VAL A 138      -0.068  19.500   0.698  0.00  0.00           C  
ATOM   2094 CG1  VAL A 138       0.816  20.224  -0.320  0.00  0.00           C  
ATOM   2095 CG2  VAL A 138      -0.232  20.505   1.836  0.00  0.00           C  
ATOM   2096  C   VAL A 138      -1.108  18.287  -1.268  0.00  0.00           C  
ATOM   2097  O   VAL A 138      -1.518  18.860  -2.275  0.00  0.00           O  
ATOM   2098  H   VAL A 138      -1.639  17.880   2.003  0.00  0.00           H  
ATOM   2099  HA  VAL A 138      -1.899  19.823  -0.089  0.00  0.00           H  
ATOM   2100  HB  VAL A 138       0.470  18.724   1.044  0.00  0.00           H  
ATOM   2101 HG11 VAL A 138       1.216  21.032   0.107  0.00  0.00           H  
ATOM   2102 HG12 VAL A 138       1.543  19.609  -0.622  0.00  0.00           H  
ATOM   2103 HG13 VAL A 138       0.261  20.497  -1.104  0.00  0.00           H  
ATOM   2104 HG21 VAL A 138      -0.316  20.010   2.700  0.00  0.00           H  
ATOM   2105 HG22 VAL A 138       0.569  21.101   1.864  0.00  0.00           H  
ATOM   2106 HG23 VAL A 138      -1.055  21.049   1.677  0.00  0.00           H  
ATOM   2107  N   LEU A 139      -0.765  17.006  -1.301  0.00  0.00           N  
ATOM   2108  CA  LEU A 139      -0.741  16.125  -2.475  0.00  0.00           C  
ATOM   2109  CB  LEU A 139      -0.233  14.721  -2.111  0.00  0.00           C  
ATOM   2110  CG  LEU A 139       1.235  14.790  -1.677  0.00  0.00           C  
ATOM   2111 CD1  LEU A 139       1.643  13.381  -1.235  0.00  0.00           C  
ATOM   2112 CD2  LEU A 139       2.186  15.369  -2.714  0.00  0.00           C  
ATOM   2113  C   LEU A 139      -2.148  15.955  -3.025  0.00  0.00           C  
ATOM   2114  O   LEU A 139      -2.266  16.279  -4.208  0.00  0.00           O  
ATOM   2115  H   LEU A 139      -0.485  16.633  -0.332  0.00  0.00           H  
ATOM   2116  HA  LEU A 139      -0.171  16.553  -3.180  0.00  0.00           H  
ATOM   2117 HB2  LEU A 139      -0.751  14.400  -1.356  0.00  0.00           H  
ATOM   2118 HB3  LEU A 139      -0.284  14.166  -2.903  0.00  0.00           H  
ATOM   2119  HG  LEU A 139       1.321  15.409  -0.917  0.00  0.00           H  
ATOM   2120 HD11 LEU A 139       1.531  12.750  -2.001  0.00  0.00           H  
ATOM   2121 HD12 LEU A 139       2.598  13.391  -0.944  0.00  0.00           H  
ATOM   2122 HD13 LEU A 139       1.063  13.094  -0.474  0.00  0.00           H  
ATOM   2123 HD21 LEU A 139       1.910  16.304  -2.936  0.00  0.00           H  
ATOM   2124 HD22 LEU A 139       3.117  15.374  -2.348  0.00  0.00           H  
ATOM   2125 HD23 LEU A 139       2.159  14.809  -3.543  0.00  0.00           H  
ATOM   2126  N   LEU A 140      -3.239  15.845  -2.272  0.00  0.00           N  
ATOM   2127  CA  LEU A 140      -4.594  15.921  -2.834  0.00  0.00           C  
ATOM   2128  CB  LEU A 140      -5.629  15.347  -1.867  0.00  0.00           C  
ATOM   2129  CG  LEU A 140      -5.577  13.820  -1.963  0.00  0.00           C  
ATOM   2130 CD1  LEU A 140      -5.963  13.268  -0.588  0.00  0.00           C  
ATOM   2131 CD2  LEU A 140      -6.369  13.137  -3.077  0.00  0.00           C  
ATOM   2132  C   LEU A 140      -5.058  17.288  -3.341  0.00  0.00           C  
ATOM   2133  O   LEU A 140      -5.709  17.278  -4.381  0.00  0.00           O  
ATOM   2134  H   LEU A 140      -3.054  15.702  -1.257  0.00  0.00           H  
ATOM   2135  HA  LEU A 140      -4.647  15.257  -3.619  0.00  0.00           H  
ATOM   2136 HB2  LEU A 140      -5.378  15.594  -0.969  0.00  0.00           H  
ATOM   2137 HB3  LEU A 140      -6.503  15.631  -2.153  0.00  0.00           H  
ATOM   2138  HG  LEU A 140      -4.659  13.539  -2.182  0.00  0.00           H  
ATOM   2139 HD11 LEU A 140      -6.884  13.577  -0.356  0.00  0.00           H  
ATOM   2140 HD12 LEU A 140      -5.939  12.270  -0.614  0.00  0.00           H  
ATOM   2141 HD13 LEU A 140      -5.315  13.602   0.095  0.00  0.00           H  
ATOM   2142 HD21 LEU A 140      -6.043  13.464  -3.963  0.00  0.00           H  
ATOM   2143 HD22 LEU A 140      -6.242  12.147  -3.016  0.00  0.00           H  
ATOM   2144 HD23 LEU A 140      -7.340  13.356  -2.975  0.00  0.00           H  
ATOM   2145  N   LYS A 141      -4.629  18.405  -2.765  0.00  0.00           N  
ATOM   2146  CA  LYS A 141      -4.841  19.741  -3.345  0.00  0.00           C  
ATOM   2147  CB  LYS A 141      -4.490  20.799  -2.293  0.00  0.00           C  
ATOM   2148  CG  LYS A 141      -5.629  20.922  -1.282  0.00  0.00           C  
ATOM   2149  CD  LYS A 141      -5.262  22.076  -0.338  0.00  0.00           C  
ATOM   2150  CE  LYS A 141      -6.438  22.447   0.569  0.00  0.00           C  
ATOM   2151  NZ  LYS A 141      -5.942  23.700   1.166  0.00  0.00           N  
ATOM   2152  C   LYS A 141      -4.053  19.917  -4.644  0.00  0.00           C  
ATOM   2153  O   LYS A 141      -4.552  20.670  -5.490  0.00  0.00           O  
ATOM   2154  H   LYS A 141      -4.126  18.259  -1.859  0.00  0.00           H  
ATOM   2155  HA  LYS A 141      -5.822  19.854  -3.544  0.00  0.00           H  
ATOM   2156 HB2  LYS A 141      -3.683  20.512  -1.819  0.00  0.00           H  
ATOM   2157 HB3  LYS A 141      -4.379  21.662  -2.744  0.00  0.00           H  
ATOM   2158 HG2  LYS A 141      -6.458  21.148  -1.752  0.00  0.00           H  
ATOM   2159 HG3  LYS A 141      -5.695  20.096  -0.763  0.00  0.00           H  
ATOM   2160 HD2  LYS A 141      -4.501  21.792   0.230  0.00  0.00           H  
ATOM   2161 HD3  LYS A 141      -5.020  22.868  -0.882  0.00  0.00           H  
ATOM   2162 HE2  LYS A 141      -7.211  22.619   0.024  0.00  0.00           H  
ATOM   2163 HE3  LYS A 141      -6.537  21.770   1.245  0.00  0.00           H  
ATOM   2164 HZ1  LYS A 141      -6.685  24.158   1.656  0.00  0.00           H  
ATOM   2165 HZ2  LYS A 141      -5.198  23.498   1.807  0.00  0.00           H  
ATOM   2166 HZ3  LYS A 141      -5.599  24.306   0.446  0.00  0.00           H  
ATOM   2167  N   HIS A 142      -2.765  19.603  -4.720  0.00  0.00           N  
ATOM   2168  CA  HIS A 142      -1.901  19.645  -5.905  0.00  0.00           C  
ATOM   2169  CB  HIS A 142      -0.394  19.606  -5.642  0.00  0.00           C  
ATOM   2170  CG  HIS A 142       0.106  20.986  -5.193  0.00  0.00           C  
ATOM   2171  C   HIS A 142      -2.221  18.657  -7.035  0.00  0.00           C  
ATOM   2172  O   HIS A 142      -2.212  18.999  -8.211  0.00  0.00           O  
ATOM   2173  H   HIS A 142      -2.368  19.289  -3.766  0.00  0.00           H  
ATOM   2174  HA  HIS A 142      -1.951  20.596  -6.299  0.00  0.00           H  
ATOM   2175 HB2  HIS A 142      -0.196  18.965  -4.916  0.00  0.00           H  
ATOM   2176 HB3  HIS A 142       0.085  19.370  -6.473  0.00  0.00           H  
ATOM   2177 ND1  HIS A 142       0.569  21.921  -6.033  0.00  0.00           N  
ATOM   2178 CD2  HIS A 142       0.232  21.430  -3.944  0.00  0.00           C  
ATOM   2179 CE1  HIS A 142       0.960  22.951  -5.295  0.00  0.00           C  
ATOM   2180 NE2  HIS A 142       0.861  22.600  -4.017  0.00  0.00           N  
ATOM   2181 HD2  HIS A 142      -0.088  20.963  -3.113  0.00  0.00           H  
ATOM   2182 HE1  HIS A 142       1.272  23.828  -5.634  0.00  0.00           H  
ATOM   2183 HE2  HIS A 142       1.212  23.150  -3.250  0.00  0.00           H  
ATOM   2184  N   GLY A 143      -2.430  17.375  -6.756  0.00  0.00           N  
ATOM   2185  CA  GLY A 143      -3.271  16.579  -7.657  0.00  0.00           C  
ATOM   2186  C   GLY A 143      -3.160  15.061  -7.468  0.00  0.00           C  
ATOM   2187  O   GLY A 143      -3.280  14.328  -8.445  0.00  0.00           O  
ATOM   2188  H   GLY A 143      -1.985  17.014  -5.914  0.00  0.00           H  
ATOM   2189 HA2  GLY A 143      -4.246  16.857  -7.533  0.00  0.00           H  
ATOM   2190 HA3  GLY A 143      -3.032  16.809  -8.624  0.00  0.00           H  
ATOM   2191  N   ALA A 144      -3.007  14.532  -6.254  0.00  0.00           N  
ATOM   2192  CA  ALA A 144      -2.761  13.092  -6.069  0.00  0.00           C  
ATOM   2193  CB  ALA A 144      -2.301  12.801  -4.649  0.00  0.00           C  
ATOM   2194  C   ALA A 144      -4.027  12.288  -6.374  0.00  0.00           C  
ATOM   2195  O   ALA A 144      -5.072  12.869  -6.648  0.00  0.00           O  
ATOM   2196  H   ALA A 144      -3.074  15.202  -5.470  0.00  0.00           H  
ATOM   2197  HA  ALA A 144      -2.039  12.807  -6.705  0.00  0.00           H  
ATOM   2198 HB1  ALA A 144      -1.407  12.356  -4.672  0.00  0.00           H  
ATOM   2199 HB2  ALA A 144      -2.233  13.658  -4.138  0.00  0.00           H  
ATOM   2200 HB3  ALA A 144      -2.961  12.198  -4.201  0.00  0.00           H  
ATOM   2201  N   ASP A 145      -3.848  10.967  -6.507  0.00  0.00           N  
ATOM   2202  CA  ASP A 145      -4.966  10.147  -6.985  0.00  0.00           C  
ATOM   2203  CB  ASP A 145      -4.745   9.796  -8.456  0.00  0.00           C  
ATOM   2204  CG  ASP A 145      -6.060   9.448  -9.147  0.00  0.00           C  
ATOM   2205 OD1  ASP A 145      -6.450   8.254  -9.161  0.00  0.00           O  
ATOM   2206 OD2  ASP A 145      -6.840  10.388  -9.380  0.00  0.00           O  
ATOM   2207  C   ASP A 145      -5.174   8.990  -6.007  0.00  0.00           C  
ATOM   2208  O   ASP A 145      -4.403   8.034  -5.962  0.00  0.00           O  
ATOM   2209  H   ASP A 145      -2.928  10.612  -6.263  0.00  0.00           H  
ATOM   2210  HA  ASP A 145      -5.785  10.714  -6.948  0.00  0.00           H  
ATOM   2211 HB2  ASP A 145      -4.351  10.581  -8.906  0.00  0.00           H  
ATOM   2212 HB3  ASP A 145      -4.148   9.013  -8.502  0.00  0.00           H  
ATOM   2213  N   VAL A 146      -6.369   8.989  -5.433  0.00  0.00           N  
ATOM   2214  CA  VAL A 146      -6.717   7.974  -4.421  0.00  0.00           C  
ATOM   2215  CB  VAL A 146      -8.114   8.296  -3.899  0.00  0.00           C  
ATOM   2216 CG1  VAL A 146      -8.672   7.292  -2.884  0.00  0.00           C  
ATOM   2217 CG2  VAL A 146      -7.996   9.611  -3.115  0.00  0.00           C  
ATOM   2218  C   VAL A 146      -6.756   6.576  -5.050  0.00  0.00           C  
ATOM   2219  O   VAL A 146      -6.231   5.579  -4.572  0.00  0.00           O  
ATOM   2220  H   VAL A 146      -7.015   9.729  -5.740  0.00  0.00           H  
ATOM   2221  HA  VAL A 146      -6.000   7.978  -3.720  0.00  0.00           H  
ATOM   2222  HB  VAL A 146      -8.752   8.288  -4.686  0.00  0.00           H  
ATOM   2223 HG11 VAL A 146      -7.914   6.868  -2.391  0.00  0.00           H  
ATOM   2224 HG12 VAL A 146      -9.266   7.771  -2.241  0.00  0.00           H  
ATOM   2225 HG13 VAL A 146      -9.194   6.592  -3.367  0.00  0.00           H  
ATOM   2226 HG21 VAL A 146      -7.050   9.924  -3.149  0.00  0.00           H  
ATOM   2227 HG22 VAL A 146      -8.596  10.291  -3.530  0.00  0.00           H  
ATOM   2228 HG23 VAL A 146      -8.268   9.448  -2.169  0.00  0.00           H  
ATOM   2229  N   ASN A 147      -7.568   6.432  -6.096  0.00  0.00           N  
ATOM   2230  CA  ASN A 147      -7.789   5.135  -6.746  0.00  0.00           C  
ATOM   2231  CB  ASN A 147      -9.067   5.198  -7.585  0.00  0.00           C  
ATOM   2232  CG  ASN A 147     -10.436   5.553  -6.990  0.00  0.00           C  
ATOM   2233  C   ASN A 147      -6.625   4.582  -7.563  0.00  0.00           C  
ATOM   2234  O   ASN A 147      -6.574   3.355  -7.643  0.00  0.00           O  
ATOM   2235  H   ASN A 147      -8.029   7.311  -6.412  0.00  0.00           H  
ATOM   2236  HA  ASN A 147      -7.973   4.459  -5.996  0.00  0.00           H  
ATOM   2237 HB2  ASN A 147      -8.895   5.860  -8.368  0.00  0.00           H  
ATOM   2238 HB3  ASN A 147      -9.172   4.279  -8.063  0.00  0.00           H  
ATOM   2239 OD1  ASN A 147     -10.836   4.834  -6.074  0.00  0.00           O  
ATOM   2240 ND2  ASN A 147     -10.981   6.716  -7.323  0.00  0.00           N  
ATOM   2241 HD22 ASN A 147     -10.475   7.315  -7.959  0.00  0.00           H  
ATOM   2242 HD21 ASN A 147     -11.859   6.991  -6.961  0.00  0.00           H  
ATOM   2243  N   ALA A 148      -5.748   5.403  -8.135  0.00  0.00           N  
ATOM   2244  CA  ALA A 148      -4.582   4.966  -8.907  0.00  0.00           C  
ATOM   2245  CB  ALA A 148      -3.674   6.149  -9.280  0.00  0.00           C  
ATOM   2246  C   ALA A 148      -3.718   3.967  -8.123  0.00  0.00           C  
ATOM   2247  O   ALA A 148      -3.188   4.252  -7.048  0.00  0.00           O  
ATOM   2248  H   ALA A 148      -5.968   6.426  -7.983  0.00  0.00           H  
ATOM   2249  HA  ALA A 148      -4.902   4.515  -9.751  0.00  0.00           H  
ATOM   2250 HB1  ALA A 148      -3.516   6.142 -10.265  0.00  0.00           H  
ATOM   2251 HB2  ALA A 148      -4.121   7.000  -9.017  0.00  0.00           H  
ATOM   2252 HB3  ALA A 148      -2.806   6.060  -8.797  0.00  0.00           H  
ATOM   2253  N   GLN A 149      -3.830   2.692  -8.485  0.00  0.00           N  
ATOM   2254  CA  GLN A 149      -3.140   1.624  -7.737  0.00  0.00           C  
ATOM   2255  CB  GLN A 149      -3.561   0.291  -8.317  0.00  0.00           C  
ATOM   2256  CG  GLN A 149      -5.095   0.198  -8.244  0.00  0.00           C  
ATOM   2257  CD  GLN A 149      -5.732  -0.889  -9.126  0.00  0.00           C  
ATOM   2258  C   GLN A 149      -1.626   1.760  -7.750  0.00  0.00           C  
ATOM   2259  O   GLN A 149      -1.037   2.096  -8.809  0.00  0.00           O  
ATOM   2260  H   GLN A 149      -4.424   2.499  -9.288  0.00  0.00           H  
ATOM   2261  HA  GLN A 149      -3.474   1.659  -6.677  0.00  0.00           H  
ATOM   2262 HB2  GLN A 149      -3.224   0.217  -9.375  0.00  0.00           H  
ATOM   2263 HB3  GLN A 149      -3.078  -0.509  -7.720  0.00  0.00           H  
ATOM   2264 HG2  GLN A 149      -5.395   0.029  -7.284  0.00  0.00           H  
ATOM   2265 HG3  GLN A 149      -5.499   1.094  -8.518  0.00  0.00           H  
ATOM   2266 OE1  GLN A 149      -6.837  -0.888  -9.662  0.00  0.00           O  
ATOM   2267 NE2  GLN A 149      -5.001  -1.994  -9.188  0.00  0.00           N  
ATOM   2268 HE21 GLN A 149      -5.355  -2.795  -9.751  0.00  0.00           H  
ATOM   2269 HE22 GLN A 149      -4.130  -2.149  -8.660  0.00  0.00           H  
ATOM   2270  N   ASP A 150      -0.841   1.319  -6.632  0.00  0.00           N  
ATOM   2271  CA  ASP A 150       0.571   0.930  -6.796  0.00  0.00           C  
ATOM   2272  CB  ASP A 150       1.398   1.344  -5.559  0.00  0.00           C  
ATOM   2273  CG  ASP A 150       1.180   0.561  -4.295  0.00  0.00           C  
ATOM   2274 OD1  ASP A 150       1.486   1.119  -3.212  0.00  0.00           O  
ATOM   2275 OD2  ASP A 150       1.311  -0.688  -4.326  0.00  0.00           O  
ATOM   2276  C   ASP A 150       0.712  -0.538  -7.173  0.00  0.00           C  
ATOM   2277  O   ASP A 150      -0.306  -1.284  -7.190  0.00  0.00           O  
ATOM   2278  H   ASP A 150      -1.361   0.881  -5.844  0.00  0.00           H  
ATOM   2279  HA  ASP A 150       1.005   1.499  -7.649  0.00  0.00           H  
ATOM   2280 HB2  ASP A 150       2.463   1.242  -5.804  0.00  0.00           H  
ATOM   2281 HB3  ASP A 150       1.219   2.424  -5.361  0.00  0.00           H  
ATOM   2282  N   LYS A 151       1.977  -1.075  -7.596  0.00  0.00           N  
ATOM   2283  CA  LYS A 151       2.106  -2.390  -8.277  0.00  0.00           C  
ATOM   2284  CB  LYS A 151       3.569  -2.641  -8.701  0.00  0.00           C  
ATOM   2285  CG  LYS A 151       3.975  -1.759  -9.894  0.00  0.00           C  
ATOM   2286  CD  LYS A 151       5.470  -1.418  -9.892  0.00  0.00           C  
ATOM   2287  CE  LYS A 151       6.390  -2.610 -10.211  0.00  0.00           C  
ATOM   2288  NZ  LYS A 151       7.730  -2.113 -10.551  0.00  0.00           N  
ATOM   2289  C   LYS A 151       1.612  -3.558  -7.445  0.00  0.00           C  
ATOM   2290  O   LYS A 151       1.342  -4.642  -8.024  0.00  0.00           O  
ATOM   2291  H   LYS A 151       2.790  -0.417  -7.562  0.00  0.00           H  
ATOM   2292  HA  LYS A 151       1.463  -2.381  -9.185  0.00  0.00           H  
ATOM   2293 HB2  LYS A 151       4.230  -2.459  -7.825  0.00  0.00           H  
ATOM   2294 HB3  LYS A 151       3.709  -3.703  -9.002  0.00  0.00           H  
ATOM   2295 HG2  LYS A 151       3.695  -2.258 -10.846  0.00  0.00           H  
ATOM   2296 HG3  LYS A 151       3.420  -0.795  -9.863  0.00  0.00           H  
ATOM   2297 HD2  LYS A 151       5.626  -0.617 -10.648  0.00  0.00           H  
ATOM   2298 HD3  LYS A 151       5.748  -1.005  -8.900  0.00  0.00           H  
ATOM   2299 HE2  LYS A 151       6.443  -3.289  -9.327  0.00  0.00           H  
ATOM   2300 HE3  LYS A 151       5.976  -3.197 -11.066  0.00  0.00           H  
ATOM   2301 HZ1  LYS A 151       8.429  -2.872 -10.733  0.00  0.00           H  
ATOM   2302 HZ2  LYS A 151       7.674  -1.579 -11.444  0.00  0.00           H  
ATOM   2303 HZ3  LYS A 151       8.094  -1.470  -9.812  0.00  0.00           H  
ATOM   2304  N   CYS A 152       1.373  -3.450  -6.109  0.00  0.00           N  
ATOM   2305  CA  CYS A 152       0.868  -4.559  -5.284  0.00  0.00           C  
ATOM   2306  CB  CYS A 152       1.409  -4.411  -3.863  0.00  0.00           C  
ATOM   2307  SG  CYS A 152       3.235  -4.218  -3.898  0.00  0.00           S  
ATOM   2308  C   CYS A 152      -0.651  -4.607  -5.286  0.00  0.00           C  
ATOM   2309  O   CYS A 152      -1.255  -4.952  -4.236  0.00  0.00           O  
ATOM   2310  H   CYS A 152       1.499  -2.526  -5.662  0.00  0.00           H  
ATOM   2311  HA  CYS A 152       1.227  -5.532  -5.685  0.00  0.00           H  
ATOM   2312 HB2  CYS A 152       0.966  -3.528  -3.393  0.00  0.00           H  
ATOM   2313 HB3  CYS A 152       1.144  -5.289  -3.268  0.00  0.00           H  
ATOM   2314  HG  CYS A 152       3.405  -3.719  -2.635  0.00  0.00           H  
ATOM   2315  N   GLY A 153      -1.424  -4.135  -6.400  0.00  0.00           N  
ATOM   2316  CA  GLY A 153      -2.884  -4.005  -6.340  0.00  0.00           C  
ATOM   2317  C   GLY A 153      -3.333  -2.695  -5.747  0.00  0.00           C  
ATOM   2318  O   GLY A 153      -4.360  -2.147  -6.221  0.00  0.00           O  
ATOM   2319  H   GLY A 153      -0.943  -3.730  -7.232  0.00  0.00           H  
ATOM   2320 HA2  GLY A 153      -3.308  -4.111  -7.361  0.00  0.00           H  
ATOM   2321 HA3  GLY A 153      -3.318  -4.820  -5.729  0.00  0.00           H  
ATOM   2322  N   LYS A 154      -2.858  -2.273  -4.537  0.00  0.00           N  
ATOM   2323  CA  LYS A 154      -3.732  -1.607  -3.551  0.00  0.00           C  
ATOM   2324  CB  LYS A 154      -3.122  -1.622  -2.152  0.00  0.00           C  
ATOM   2325  CG  LYS A 154      -2.864  -3.043  -1.639  0.00  0.00           C  
ATOM   2326  CD  LYS A 154      -2.596  -3.025  -0.135  0.00  0.00           C  
ATOM   2327  CE  LYS A 154      -3.886  -2.961   0.689  0.00  0.00           C  
ATOM   2328  NZ  LYS A 154      -4.345  -4.313   0.986  0.00  0.00           N  
ATOM   2329  C   LYS A 154      -4.026  -0.178  -3.906  0.00  0.00           C  
ATOM   2330  O   LYS A 154      -3.098   0.569  -4.308  0.00  0.00           O  
ATOM   2331  H   LYS A 154      -1.892  -2.549  -4.267  0.00  0.00           H  
ATOM   2332  HA  LYS A 154      -4.700  -2.158  -3.498  0.00  0.00           H  
ATOM   2333 HB2  LYS A 154      -2.178  -1.048  -2.165  0.00  0.00           H  
ATOM   2334 HB3  LYS A 154      -3.814  -1.089  -1.461  0.00  0.00           H  
ATOM   2335 HG2  LYS A 154      -3.723  -3.709  -1.871  0.00  0.00           H  
ATOM   2336 HG3  LYS A 154      -1.966  -3.456  -2.144  0.00  0.00           H  
ATOM   2337 HD2  LYS A 154      -2.034  -3.944   0.133  0.00  0.00           H  
ATOM   2338 HD3  LYS A 154      -1.955  -2.158   0.113  0.00  0.00           H  
ATOM   2339 HE2  LYS A 154      -3.686  -2.416   1.642  0.00  0.00           H  
ATOM   2340 HE3  LYS A 154      -4.686  -2.402   0.156  0.00  0.00           H  
ATOM   2341 HZ1  LYS A 154      -3.692  -4.770   1.661  0.00  0.00           H  
ATOM   2342 HZ2  LYS A 154      -5.272  -4.277   1.446  0.00  0.00           H  
ATOM   2343 HZ3  LYS A 154      -4.437  -4.887   0.122  0.00  0.00           H  
ATOM   2344  N   THR A 155      -5.176   0.370  -3.444  0.00  0.00           N  
ATOM   2345  CA  THR A 155      -5.467   1.820  -3.437  0.00  0.00           C  
ATOM   2346  CB  THR A 155      -6.908   2.250  -3.674  0.00  0.00           C  
ATOM   2347 OG1  THR A 155      -7.566   2.482  -2.417  0.00  0.00           O  
ATOM   2348 CG2  THR A 155      -7.609   1.271  -4.619  0.00  0.00           C  
ATOM   2349  C   THR A 155      -4.863   2.631  -2.289  0.00  0.00           C  
ATOM   2350  O   THR A 155      -4.821   2.042  -1.211  0.00  0.00           O  
ATOM   2351  H   THR A 155      -5.939  -0.308  -3.552  0.00  0.00           H  
ATOM   2352  HA  THR A 155      -5.030   2.144  -4.317  0.00  0.00           H  
ATOM   2353  HB  THR A 155      -6.916   3.130  -4.197  0.00  0.00           H  
ATOM   2354 HG21 THR A 155      -7.832   0.429  -4.126  0.00  0.00           H  
ATOM   2355 HG22 THR A 155      -8.452   1.685  -4.967  0.00  0.00           H  
ATOM   2356 HG23 THR A 155      -7.005   1.056  -5.387  0.00  0.00           H  
ATOM   2357 HG1  THR A 155      -7.870   1.611  -2.018  0.00  0.00           H  
ATOM   2358  N   ALA A 156      -4.844   3.956  -2.401  0.00  0.00           N  
ATOM   2359  CA  ALA A 156      -4.300   4.818  -1.330  0.00  0.00           C  
ATOM   2360  CB  ALA A 156      -4.021   6.244  -1.831  0.00  0.00           C  
ATOM   2361  C   ALA A 156      -5.241   4.821  -0.135  0.00  0.00           C  
ATOM   2362  O   ALA A 156      -4.725   5.098   0.957  0.00  0.00           O  
ATOM   2363  H   ALA A 156      -5.234   4.332  -3.283  0.00  0.00           H  
ATOM   2364  HA  ALA A 156      -3.414   4.447  -1.047  0.00  0.00           H  
ATOM   2365 HB1  ALA A 156      -3.861   6.220  -2.814  0.00  0.00           H  
ATOM   2366 HB2  ALA A 156      -4.809   6.821  -1.630  0.00  0.00           H  
ATOM   2367 HB3  ALA A 156      -3.214   6.602  -1.366  0.00  0.00           H  
ATOM   2368  N   PHE A 157      -6.536   4.605  -0.343  0.00  0.00           N  
ATOM   2369  CA  PHE A 157      -7.452   4.439   0.803  0.00  0.00           C  
ATOM   2370  CB  PHE A 157      -8.889   4.429   0.272  0.00  0.00           C  
ATOM   2371  CG  PHE A 157      -9.975   4.412   1.345  0.00  0.00           C  
ATOM   2372 CD1  PHE A 157     -10.335   3.182   1.880  0.00  0.00           C  
ATOM   2373 CD2  PHE A 157     -10.341   5.636   1.896  0.00  0.00           C  
ATOM   2374 CE1  PHE A 157     -11.105   3.135   3.041  0.00  0.00           C  
ATOM   2375 CE2  PHE A 157     -11.119   5.605   3.048  0.00  0.00           C  
ATOM   2376  CZ  PHE A 157     -11.452   4.361   3.579  0.00  0.00           C  
ATOM   2377  C   PHE A 157      -7.247   3.163   1.616  0.00  0.00           C  
ATOM   2378  O   PHE A 157      -7.280   3.148   2.848  0.00  0.00           O  
ATOM   2379  H   PHE A 157      -6.835   4.566  -1.321  0.00  0.00           H  
ATOM   2380  HA  PHE A 157      -7.270   5.222   1.431  0.00  0.00           H  
ATOM   2381 HB2  PHE A 157      -9.023   5.248  -0.270  0.00  0.00           H  
ATOM   2382 HB3  PHE A 157      -9.007   3.615  -0.281  0.00  0.00           H  
ATOM   2383 HD1  PHE A 157     -10.050   2.342   1.447  0.00  0.00           H  
ATOM   2384 HD2  PHE A 157     -10.065   6.479   1.492  0.00  0.00           H  
ATOM   2385 HE1  PHE A 157     -11.376   2.285   3.439  0.00  0.00           H  
ATOM   2386 HE2  PHE A 157     -11.428   6.451   3.478  0.00  0.00           H  
ATOM   2387  HZ  PHE A 157     -12.011   4.354   4.457  0.00  0.00           H  
ATOM   2388  N   ASP A 158      -7.125   2.040   0.929  0.00  0.00           N  
ATOM   2389  CA  ASP A 158      -6.993   0.715   1.552  0.00  0.00           C  
ATOM   2390  CB  ASP A 158      -6.841  -0.311   0.428  0.00  0.00           C  
ATOM   2391  CG  ASP A 158      -7.536  -0.203  -0.930  0.00  0.00           C  
ATOM   2392 OD1  ASP A 158      -8.557   0.491  -1.121  0.00  0.00           O  
ATOM   2393 OD2  ASP A 158      -7.040  -0.906  -1.843  0.00  0.00           O  
ATOM   2394  C   ASP A 158      -5.819   0.645   2.528  0.00  0.00           C  
ATOM   2395  O   ASP A 158      -6.112   0.629   3.723  0.00  0.00           O  
ATOM   2396  H   ASP A 158      -7.128   2.169  -0.115  0.00  0.00           H  
ATOM   2397  HA  ASP A 158      -7.835   0.558   2.089  0.00  0.00           H  
ATOM   2398 HB2  ASP A 158      -5.819  -0.408   0.242  0.00  0.00           H  
ATOM   2399 HB3  ASP A 158      -7.094  -1.240   0.830  0.00  0.00           H  
ATOM   2400  N   ILE A 159      -4.648   0.919   1.942  0.00  0.00           N  
ATOM   2401  CA  ILE A 159      -3.309   0.769   2.574  0.00  0.00           C  
ATOM   2402  CB  ILE A 159      -2.150   1.100   1.579  0.00  0.00           C  
ATOM   2403 CG1  ILE A 159      -0.737   0.822   2.156  0.00  0.00           C  
ATOM   2404 CG2  ILE A 159      -2.181   2.555   1.133  0.00  0.00           C  
ATOM   2405 CD1  ILE A 159      -0.408  -0.659   2.254  0.00  0.00           C  
ATOM   2406  C   ILE A 159      -3.181   1.549   3.886  0.00  0.00           C  
ATOM   2407  O   ILE A 159      -2.589   0.983   4.800  0.00  0.00           O  
ATOM   2408  H   ILE A 159      -4.760   1.245   0.934  0.00  0.00           H  
ATOM   2409  HA  ILE A 159      -3.193  -0.301   2.810  0.00  0.00           H  
ATOM   2410  HB  ILE A 159      -2.287   0.475   0.667  0.00  0.00           H  
ATOM   2411 HG12 ILE A 159       0.033   1.274   1.493  0.00  0.00           H  
ATOM   2412 HG13 ILE A 159      -0.616   1.303   3.147  0.00  0.00           H  
ATOM   2413 HG21 ILE A 159      -1.411   2.784   0.370  0.00  0.00           H  
ATOM   2414 HG22 ILE A 159      -3.145   2.874   0.798  0.00  0.00           H  
ATOM   2415 HG23 ILE A 159      -2.072   3.189   1.984  0.00  0.00           H  
ATOM   2416 HD11 ILE A 159      -0.380  -1.085   1.238  0.00  0.00           H  
ATOM   2417 HD12 ILE A 159       0.596  -0.787   2.702  0.00  0.00           H  
ATOM   2418 HD13 ILE A 159      -1.142  -1.196   2.883  0.00  0.00           H  
ATOM   2419  N   SER A 160      -3.917   2.643   4.085  0.00  0.00           N  
ATOM   2420  CA  SER A 160      -3.973   3.507   5.282  0.00  0.00           C  
ATOM   2421  CB  SER A 160      -4.303   4.959   4.952  0.00  0.00           C  
ATOM   2422  OG  SER A 160      -5.472   4.853   4.142  0.00  0.00           O  
ATOM   2423  C   SER A 160      -4.966   2.985   6.321  0.00  0.00           C  
ATOM   2424  O   SER A 160      -4.604   2.980   7.497  0.00  0.00           O  
ATOM   2425  H   SER A 160      -4.530   2.874   3.222  0.00  0.00           H  
ATOM   2426  HA  SER A 160      -3.056   3.509   5.701  0.00  0.00           H  
ATOM   2427 HB2  SER A 160      -4.519   5.431   5.765  0.00  0.00           H  
ATOM   2428 HB3  SER A 160      -3.585   5.339   4.429  0.00  0.00           H  
ATOM   2429  HG  SER A 160      -5.218   4.958   3.183  0.00  0.00           H  
ATOM   2430  N   ILE A 161      -6.155   2.524   5.931  0.00  0.00           N  
ATOM   2431  CA  ILE A 161      -6.951   1.774   6.914  0.00  0.00           C  
ATOM   2432  CB  ILE A 161      -8.430   2.050   6.620  0.00  0.00           C  
ATOM   2433 CG1  ILE A 161      -9.303   1.788   7.848  0.00  0.00           C  
ATOM   2434 CG2  ILE A 161      -8.972   1.478   5.312  0.00  0.00           C  
ATOM   2435 CD1  ILE A 161      -8.917   2.761   8.962  0.00  0.00           C  
ATOM   2436  C   ILE A 161      -6.555   0.300   7.044  0.00  0.00           C  
ATOM   2437  O   ILE A 161      -6.943  -0.296   8.048  0.00  0.00           O  
ATOM   2438  H   ILE A 161      -6.435   2.718   4.983  0.00  0.00           H  
ATOM   2439  HA  ILE A 161      -6.762   2.204   7.813  0.00  0.00           H  
ATOM   2440  HB  ILE A 161      -8.523   3.015   6.378  0.00  0.00           H  
ATOM   2441 HG12 ILE A 161     -10.241   1.933   7.609  0.00  0.00           H  
ATOM   2442 HG13 ILE A 161      -9.142   0.874   8.161  0.00  0.00           H  
ATOM   2443 HG21 ILE A 161      -9.865   1.879   5.120  0.00  0.00           H  
ATOM   2444 HG22 ILE A 161      -8.342   1.695   4.570  0.00  0.00           H  
ATOM   2445 HG23 ILE A 161      -9.061   0.487   5.396  0.00  0.00           H  
ATOM   2446 HD11 ILE A 161      -9.059   3.693   8.639  0.00  0.00           H  
ATOM   2447 HD12 ILE A 161      -9.490   2.584   9.758  0.00  0.00           H  
ATOM   2448 HD13 ILE A 161      -7.958   2.623   9.194  0.00  0.00           H  
ATOM   2449  N   ASP A 162      -5.712  -0.237   6.182  0.00  0.00           N  
ATOM   2450  CA  ASP A 162      -4.960  -1.484   6.393  0.00  0.00           C  
ATOM   2451  CB  ASP A 162      -4.185  -1.896   5.139  0.00  0.00           C  
ATOM   2452  CG  ASP A 162      -4.922  -3.024   4.402  0.00  0.00           C  
ATOM   2453 OD1  ASP A 162      -6.177  -3.018   4.444  0.00  0.00           O  
ATOM   2454 OD2  ASP A 162      -4.225  -3.859   3.800  0.00  0.00           O  
ATOM   2455  C   ASP A 162      -3.926  -1.286   7.492  0.00  0.00           C  
ATOM   2456  O   ASP A 162      -3.502  -2.232   8.164  0.00  0.00           O  
ATOM   2457  H   ASP A 162      -5.612   0.321   5.283  0.00  0.00           H  
ATOM   2458  HA  ASP A 162      -5.615  -2.169   6.720  0.00  0.00           H  
ATOM   2459 HB2  ASP A 162      -4.126  -1.121   4.540  0.00  0.00           H  
ATOM   2460 HB3  ASP A 162      -3.303  -2.228   5.413  0.00  0.00           H  
ATOM   2461  N   ASN A 163      -3.251  -0.149   7.343  0.00  0.00           N  
ATOM   2462  CA  ASN A 163      -2.332   0.263   8.408  0.00  0.00           C  
ATOM   2463  CB  ASN A 163      -1.402   1.388   7.963  0.00  0.00           C  
ATOM   2464  CG  ASN A 163      -0.012   1.300   8.602  0.00  0.00           C  
ATOM   2465  C   ASN A 163      -3.039   0.710   9.684  0.00  0.00           C  
ATOM   2466  O   ASN A 163      -2.524   0.497  10.785  0.00  0.00           O  
ATOM   2467  H   ASN A 163      -3.418   0.370   6.488  0.00  0.00           H  
ATOM   2468  HA  ASN A 163      -1.775  -0.551   8.648  0.00  0.00           H  
ATOM   2469 HB2  ASN A 163      -1.293   1.342   6.974  0.00  0.00           H  
ATOM   2470 HB3  ASN A 163      -1.808   2.260   8.223  0.00  0.00           H  
ATOM   2471 OD1  ASN A 163       0.431   1.958   9.544  0.00  0.00           O  
ATOM   2472 ND2  ASN A 163       0.767   0.355   8.086  0.00  0.00           N  
ATOM   2473 HD22 ASN A 163       0.459  -0.230   7.346  0.00  0.00           H  
ATOM   2474 HD21 ASN A 163       1.700   0.228   8.456  0.00  0.00           H  
ATOM   2475  N   GLY A 164      -4.234   1.263   9.469  0.00  0.00           N  
ATOM   2476  CA  GLY A 164      -5.104   1.414  10.641  0.00  0.00           C  
ATOM   2477  C   GLY A 164      -5.275   2.871  11.078  0.00  0.00           C  
ATOM   2478  O   GLY A 164      -5.974   3.065  12.076  0.00  0.00           O  
ATOM   2479  H   GLY A 164      -4.457   1.536   8.534  0.00  0.00           H  
ATOM   2480 HA2  GLY A 164      -6.016   1.022  10.432  0.00  0.00           H  
ATOM   2481 HA3  GLY A 164      -4.719   0.880  11.412  0.00  0.00           H  
ATOM   2482  N   ASN A 165      -4.963   3.751  10.125  0.00  0.00           N  
ATOM   2483  CA  ASN A 165      -4.895   5.214  10.267  0.00  0.00           C  
ATOM   2484  CB  ASN A 165      -3.685   5.790   9.517  0.00  0.00           C  
ATOM   2485  CG  ASN A 165      -2.458   4.887   9.629  0.00  0.00           C  
ATOM   2486  C   ASN A 165      -6.196   5.780   9.696  0.00  0.00           C  
ATOM   2487  O   ASN A 165      -6.453   5.897   8.493  0.00  0.00           O  
ATOM   2488  H   ASN A 165      -4.753   3.279   9.186  0.00  0.00           H  
ATOM   2489  HA  ASN A 165      -4.892   5.413  11.238  0.00  0.00           H  
ATOM   2490 HB2  ASN A 165      -3.923   5.880   8.558  0.00  0.00           H  
ATOM   2491 HB3  ASN A 165      -3.463   6.673   9.910  0.00  0.00           H  
ATOM   2492 OD1  ASN A 165      -2.273   4.064  10.517  0.00  0.00           O  
ATOM   2493 ND2  ASN A 165      -1.722   4.762   8.529  0.00  0.00           N  
ATOM   2494 HD22 ASN A 165      -1.981   5.249   7.694  0.00  0.00           H  
ATOM   2495 HD21 ASN A 165      -0.908   4.180   8.534  0.00  0.00           H  
ATOM   2496  N   GLU A 166      -6.927   6.254  10.698  0.00  0.00           N  
ATOM   2497  CA  GLU A 166      -8.269   6.759  10.354  0.00  0.00           C  
ATOM   2498  CB  GLU A 166      -9.077   6.738  11.654  0.00  0.00           C  
ATOM   2499  CG  GLU A 166     -10.577   6.887  11.357  0.00  0.00           C  
ATOM   2500  CD  GLU A 166     -11.560   6.863  12.523  0.00  0.00           C  
ATOM   2501 OE1  GLU A 166     -12.193   5.834  12.815  0.00  0.00           O  
ATOM   2502 OE2  GLU A 166     -11.624   7.926  13.186  0.00  0.00           O  
ATOM   2503  C   GLU A 166      -8.368   8.158   9.743  0.00  0.00           C  
ATOM   2504  O   GLU A 166      -9.135   8.363   8.798  0.00  0.00           O  
ATOM   2505  H   GLU A 166      -6.529   6.242  11.616  0.00  0.00           H  
ATOM   2506  HA  GLU A 166      -8.720   6.082   9.715  0.00  0.00           H  
ATOM   2507 HB2  GLU A 166      -8.948   5.875  12.075  0.00  0.00           H  
ATOM   2508 HB3  GLU A 166      -8.810   7.498  12.189  0.00  0.00           H  
ATOM   2509 HG2  GLU A 166     -10.706   7.763  10.879  0.00  0.00           H  
ATOM   2510 HG3  GLU A 166     -10.839   6.142  10.734  0.00  0.00           H  
ATOM   2511  N   ASP A 167      -7.716   9.120  10.384  0.00  0.00           N  
ATOM   2512  CA  ASP A 167      -7.742  10.487   9.848  0.00  0.00           C  
ATOM   2513  CB  ASP A 167      -7.045  11.475  10.790  0.00  0.00           C  
ATOM   2514  CG  ASP A 167      -7.466  11.429  12.254  0.00  0.00           C  
ATOM   2515 OD1  ASP A 167      -6.930  10.630  13.056  0.00  0.00           O  
ATOM   2516 OD2  ASP A 167      -8.477  12.114  12.527  0.00  0.00           O  
ATOM   2517  C   ASP A 167      -7.168  10.532   8.425  0.00  0.00           C  
ATOM   2518  O   ASP A 167      -7.668  11.347   7.660  0.00  0.00           O  
ATOM   2519  H   ASP A 167      -7.222   8.844  11.233  0.00  0.00           H  
ATOM   2520  HA  ASP A 167      -8.706  10.762   9.783  0.00  0.00           H  
ATOM   2521 HB2  ASP A 167      -6.054  11.299  10.741  0.00  0.00           H  
ATOM   2522 HB3  ASP A 167      -7.216  12.405  10.440  0.00  0.00           H  
ATOM   2523  N   LEU A 168      -6.244   9.633   8.077  0.00  0.00           N  
ATOM   2524  CA  LEU A 168      -5.779   9.399   6.700  0.00  0.00           C  
ATOM   2525  CB  LEU A 168      -4.498   8.562   6.688  0.00  0.00           C  
ATOM   2526  CG  LEU A 168      -3.265   9.372   6.309  0.00  0.00           C  
ATOM   2527 CD1  LEU A 168      -1.939   8.669   6.613  0.00  0.00           C  
ATOM   2528 CD2  LEU A 168      -3.335   9.570   4.792  0.00  0.00           C  
ATOM   2529  C   LEU A 168      -6.878   8.765   5.861  0.00  0.00           C  
ATOM   2530  O   LEU A 168      -7.123   9.270   4.771  0.00  0.00           O  
ATOM   2531  H   LEU A 168      -5.861   9.085   8.896  0.00  0.00           H  
ATOM   2532  HA  LEU A 168      -5.535  10.285   6.296  0.00  0.00           H  
ATOM   2533 HB2  LEU A 168      -4.358   8.208   7.594  0.00  0.00           H  
ATOM   2534 HB3  LEU A 168      -4.606   7.849   6.020  0.00  0.00           H  
ATOM   2535  HG  LEU A 168      -3.286  10.256   6.805  0.00  0.00           H  
ATOM   2536 HD11 LEU A 168      -1.897   7.811   6.104  0.00  0.00           H  
ATOM   2537 HD12 LEU A 168      -1.182   9.260   6.338  0.00  0.00           H  
ATOM   2538 HD13 LEU A 168      -1.882   8.483   7.593  0.00  0.00           H  
ATOM   2539 HD21 LEU A 168      -4.174  10.061   4.562  0.00  0.00           H  
ATOM   2540 HD22 LEU A 168      -2.542  10.099   4.492  0.00  0.00           H  
ATOM   2541 HD23 LEU A 168      -3.333   8.677   4.342  0.00  0.00           H  
ATOM   2542  N   ALA A 169      -7.532   7.697   6.319  0.00  0.00           N  
ATOM   2543  CA  ALA A 169      -8.755   7.248   5.640  0.00  0.00           C  
ATOM   2544  CB  ALA A 169      -9.435   6.149   6.471  0.00  0.00           C  
ATOM   2545  C   ALA A 169      -9.731   8.418   5.508  0.00  0.00           C  
ATOM   2546  O   ALA A 169     -10.228   8.565   4.389  0.00  0.00           O  
ATOM   2547  H   ALA A 169      -7.129   7.242   7.140  0.00  0.00           H  
ATOM   2548  HA  ALA A 169      -8.515   6.926   4.724  0.00  0.00           H  
ATOM   2549 HB1  ALA A 169      -9.651   5.377   5.879  0.00  0.00           H  
ATOM   2550 HB2  ALA A 169      -8.815   5.856   7.196  0.00  0.00           H  
ATOM   2551 HB3  ALA A 169     -10.274   6.513   6.871  0.00  0.00           H  
ATOM   2552  N   GLU A 170      -9.849   9.358   6.437  0.00  0.00           N  
ATOM   2553  CA  GLU A 170     -10.802  10.467   6.270  0.00  0.00           C  
ATOM   2554  CB  GLU A 170     -11.126  11.090   7.624  0.00  0.00           C  
ATOM   2555  CG  GLU A 170     -12.018  10.110   8.389  0.00  0.00           C  
ATOM   2556  CD  GLU A 170     -13.488  10.224   7.985  0.00  0.00           C  
ATOM   2557 OE1  GLU A 170     -14.010  11.351   7.826  0.00  0.00           O  
ATOM   2558 OE2  GLU A 170     -14.020   9.122   7.754  0.00  0.00           O  
ATOM   2559  C   GLU A 170     -10.522  11.477   5.157  0.00  0.00           C  
ATOM   2560  O   GLU A 170     -11.263  11.461   4.181  0.00  0.00           O  
ATOM   2561  H   GLU A 170      -9.238   9.253   7.259  0.00  0.00           H  
ATOM   2562  HA  GLU A 170     -11.748  10.070   6.131  0.00  0.00           H  
ATOM   2563 HB2  GLU A 170     -10.308  11.184   8.116  0.00  0.00           H  
ATOM   2564 HB3  GLU A 170     -11.633  11.889   7.475  0.00  0.00           H  
ATOM   2565 HG2  GLU A 170     -11.724   9.200   8.180  0.00  0.00           H  
ATOM   2566 HG3  GLU A 170     -11.958  10.320   9.343  0.00  0.00           H  
ATOM   2567  N   ILE A 171      -9.242  11.859   5.063  0.00  0.00           N  
ATOM   2568  CA  ILE A 171      -8.822  12.792   4.003  0.00  0.00           C  
ATOM   2569  CB  ILE A 171      -7.537  13.442   4.520  0.00  0.00           C  
ATOM   2570 CG1  ILE A 171      -8.008  14.341   5.676  0.00  0.00           C  
ATOM   2571 CG2  ILE A 171      -6.766  14.191   3.432  0.00  0.00           C  
ATOM   2572 CD1  ILE A 171      -6.815  14.617   6.603  0.00  0.00           C  
ATOM   2573  C   ILE A 171      -8.858  12.102   2.643  0.00  0.00           C  
ATOM   2574  O   ILE A 171      -9.613  12.709   1.874  0.00  0.00           O  
ATOM   2575  H   ILE A 171      -8.607  11.463   5.762  0.00  0.00           H  
ATOM   2576  HA  ILE A 171      -9.517  13.513   3.979  0.00  0.00           H  
ATOM   2577  HB  ILE A 171      -6.969  12.748   4.893  0.00  0.00           H  
ATOM   2578 HG12 ILE A 171      -8.327  15.186   5.311  0.00  0.00           H  
ATOM   2579 HG13 ILE A 171      -8.693  13.866   6.182  0.00  0.00           H  
ATOM   2580 HG21 ILE A 171      -5.955  14.611   3.833  0.00  0.00           H  
ATOM   2581 HG22 ILE A 171      -6.494  13.549   2.719  0.00  0.00           H  
ATOM   2582 HG23 ILE A 171      -7.351  14.897   3.041  0.00  0.00           H  
ATOM   2583 HD11 ILE A 171      -6.102  15.074   6.079  0.00  0.00           H  
ATOM   2584 HD12 ILE A 171      -7.118  15.199   7.350  0.00  0.00           H  
ATOM   2585 HD13 ILE A 171      -6.477  13.750   6.957  0.00  0.00           H  
ATOM   2586  N   LEU A 172      -8.321  10.903   2.457  0.00  0.00           N  
ATOM   2587  CA  LEU A 172      -8.446  10.206   1.164  0.00  0.00           C  
ATOM   2588  CB  LEU A 172      -7.592   8.937   1.233  0.00  0.00           C  
ATOM   2589  CG  LEU A 172      -6.098   9.237   1.394  0.00  0.00           C  
ATOM   2590 CD1  LEU A 172      -5.360   8.092   2.085  0.00  0.00           C  
ATOM   2591 CD2  LEU A 172      -5.563   9.392  -0.024  0.00  0.00           C  
ATOM   2592  C   LEU A 172      -9.847   9.725   0.770  0.00  0.00           C  
ATOM   2593  O   LEU A 172     -10.051   9.139  -0.294  0.00  0.00           O  
ATOM   2594  H   LEU A 172      -7.821  10.507   3.269  0.00  0.00           H  
ATOM   2595  HA  LEU A 172      -8.113  10.845   0.430  0.00  0.00           H  
ATOM   2596 HB2  LEU A 172      -7.877   8.420   2.018  0.00  0.00           H  
ATOM   2597 HB3  LEU A 172      -7.707   8.445   0.393  0.00  0.00           H  
ATOM   2598  HG  LEU A 172      -5.991  10.074   1.939  0.00  0.00           H  
ATOM   2599 HD11 LEU A 172      -5.456   7.259   1.541  0.00  0.00           H  
ATOM   2600 HD12 LEU A 172      -4.392   8.325   2.172  0.00  0.00           H  
ATOM   2601 HD13 LEU A 172      -5.751   7.945   2.993  0.00  0.00           H  
ATOM   2602 HD21 LEU A 172      -6.040  10.143  -0.481  0.00  0.00           H  
ATOM   2603 HD22 LEU A 172      -4.583   9.591   0.009  0.00  0.00           H  
ATOM   2604 HD23 LEU A 172      -5.714   8.543  -0.532  0.00  0.00           H  
ATOM   2605  N   GLN A 173     -10.819   9.728   1.674  0.00  0.00           N  
ATOM   2606  CA  GLN A 173     -12.241   9.672   1.265  0.00  0.00           C  
ATOM   2607  CB  GLN A 173     -12.968   8.900   2.365  0.00  0.00           C  
ATOM   2608  CG  GLN A 173     -14.305   8.366   1.849  0.00  0.00           C  
ATOM   2609  CD  GLN A 173     -14.197   7.009   1.166  0.00  0.00           C  
ATOM   2610  C   GLN A 173     -12.979  10.997   1.087  0.00  0.00           C  
ATOM   2611  O   GLN A 173     -13.447  11.298  -0.010  0.00  0.00           O  
ATOM   2612  H   GLN A 173     -10.516   9.772   2.657  0.00  0.00           H  
ATOM   2613  HA  GLN A 173     -12.273   9.174   0.363  0.00  0.00           H  
ATOM   2614 HB2  GLN A 173     -12.416   8.131   2.641  0.00  0.00           H  
ATOM   2615 HB3  GLN A 173     -13.151   9.509   3.121  0.00  0.00           H  
ATOM   2616 HG2  GLN A 173     -14.934   8.282   2.625  0.00  0.00           H  
ATOM   2617 HG3  GLN A 173     -14.679   9.025   1.193  0.00  0.00           H  
ATOM   2618 OE1  GLN A 173     -13.834   6.870  -0.007  0.00  0.00           O  
ATOM   2619 NE2  GLN A 173     -14.394   5.893   1.860  0.00  0.00           N  
ATOM   2620 HE21 GLN A 173     -14.348   4.993   1.457  0.00  0.00           H  
ATOM   2621 HE22 GLN A 173     -14.603   5.994   2.870  0.00  0.00           H  
ATOM   2622  N   LYS A 174     -12.627  11.970   1.933  0.00  0.00           N  
ATOM   2623  CA  LYS A 174     -13.287  13.276   1.869  0.00  0.00           C  
ATOM   2624  CB  LYS A 174     -13.003  13.937   3.225  0.00  0.00           C  
ATOM   2625  CG  LYS A 174     -13.890  13.602   4.426  0.00  0.00           C  
ATOM   2626  CD  LYS A 174     -13.497  14.291   5.738  0.00  0.00           C  
ATOM   2627  CE  LYS A 174     -13.757  15.802   5.768  0.00  0.00           C  
ATOM   2628  NZ  LYS A 174     -13.618  16.304   7.148  0.00  0.00           N  
ATOM   2629  C   LYS A 174     -12.732  14.229   0.815  0.00  0.00           C  
ATOM   2630  O   LYS A 174     -13.486  15.073   0.333  0.00  0.00           O  
ATOM   2631  H   LYS A 174     -11.887  11.730   2.601  0.00  0.00           H  
ATOM   2632  HA  LYS A 174     -14.281  13.125   1.677  0.00  0.00           H  
ATOM   2633 HB2  LYS A 174     -12.040  13.717   3.482  0.00  0.00           H  
ATOM   2634 HB3  LYS A 174     -13.036  14.949   3.089  0.00  0.00           H  
ATOM   2635 HG2  LYS A 174     -14.845  13.858   4.205  0.00  0.00           H  
ATOM   2636 HG3  LYS A 174     -13.872  12.600   4.574  0.00  0.00           H  
ATOM   2637 HD2  LYS A 174     -14.016  13.868   6.489  0.00  0.00           H  
ATOM   2638 HD3  LYS A 174     -12.516  14.138   5.899  0.00  0.00           H  
ATOM   2639 HE2  LYS A 174     -13.092  16.249   5.177  0.00  0.00           H  
ATOM   2640 HE3  LYS A 174     -14.680  15.971   5.438  0.00  0.00           H  
ATOM   2641 HZ1  LYS A 174     -12.652  16.477   7.350  0.00  0.00           H  
ATOM   2642 HZ2  LYS A 174     -14.133  17.156   7.252  0.00  0.00           H  
ATOM   2643 HZ3  LYS A 174     -13.973  15.623   7.792  0.00  0.00           H  
ATOM   2644  N   LEU A 175     -11.473  13.993   0.469  0.00  0.00           N  
ATOM   2645  CA  LEU A 175     -10.820  14.877  -0.510  0.00  0.00           C  
ATOM   2646  CB  LEU A 175      -9.373  15.230  -0.157  0.00  0.00           C  
ATOM   2647  CG  LEU A 175      -9.261  16.398   0.835  0.00  0.00           C  
ATOM   2648 CD1  LEU A 175      -7.794  16.770   1.034  0.00  0.00           C  
ATOM   2649 CD2  LEU A 175     -10.075  17.646   0.507  0.00  0.00           C  
ATOM   2650  C   LEU A 175     -10.945  14.378  -1.961  0.00  0.00           C  
ATOM   2651  O   LEU A 175     -10.921  15.159  -2.901  0.00  0.00           O  
ATOM   2652  H   LEU A 175     -11.022  13.194   0.911  0.00  0.00           H  
ATOM   2653  HA  LEU A 175     -11.255  15.791  -0.454  0.00  0.00           H  
ATOM   2654 HB2  LEU A 175      -8.960  14.445   0.266  0.00  0.00           H  
ATOM   2655 HB3  LEU A 175      -8.912  15.497  -0.981  0.00  0.00           H  
ATOM   2656  HG  LEU A 175      -9.655  16.121   1.705  0.00  0.00           H  
ATOM   2657 HD11 LEU A 175      -7.398  17.041   0.158  0.00  0.00           H  
ATOM   2658 HD12 LEU A 175      -7.729  17.530   1.680  0.00  0.00           H  
ATOM   2659 HD13 LEU A 175      -7.298  15.981   1.395  0.00  0.00           H  
ATOM   2660 HD21 LEU A 175     -11.047  17.409   0.469  0.00  0.00           H  
ATOM   2661 HD22 LEU A 175      -9.926  18.336   1.215  0.00  0.00           H  
ATOM   2662 HD23 LEU A 175      -9.786  18.009  -0.379  0.00  0.00           H  
ATOM   2663  N   ASN A 176     -11.458  13.162  -2.145  0.00  0.00           N  
ATOM   2664  CA  ASN A 176     -11.782  12.513  -3.426  0.00  0.00           C  
ATOM   2665  CB  ASN A 176     -11.498  11.014  -3.348  0.00  0.00           C  
ATOM   2666  CG  ASN A 176     -12.062  10.328  -4.597  0.00  0.00           C  
ATOM   2667  C   ASN A 176     -13.205  12.854  -3.890  0.00  0.00           C  
ATOM   2668  O   ASN A 176     -14.210  12.739  -3.196  0.00  0.00           O  
ATOM   2669  H   ASN A 176     -11.632  12.650  -1.215  0.00  0.00           H  
ATOM   2670  HA  ASN A 176     -11.151  12.889  -4.115  0.00  0.00           H  
ATOM   2671 HB2  ASN A 176     -10.528  10.873  -3.329  0.00  0.00           H  
ATOM   2672 HB3  ASN A 176     -11.951  10.644  -2.560  0.00  0.00           H  
ATOM   2673 OD1  ASN A 176     -11.634  10.634  -5.716  0.00  0.00           O  
ATOM   2674 ND2  ASN A 176     -12.950   9.370  -4.352  0.00  0.00           N  
ATOM   2675 HD22 ASN A 176     -13.217   9.138  -3.422  0.00  0.00           H  
ATOM   2676 HD21 ASN A 176     -13.363   8.868  -5.122  0.00  0.00           H  
ATOM   2677  N   LEU A 177     -13.223  13.544  -5.032  0.00  0.00           N  
ATOM   2678  CA  LEU A 177     -14.486  14.160  -5.471  0.00  0.00           C  
ATOM   2679  CB  LEU A 177     -14.279  15.649  -5.737  0.00  0.00           C  
ATOM   2680  CG  LEU A 177     -13.532  16.534  -4.736  0.00  0.00           C  
ATOM   2681 CD1  LEU A 177     -13.337  17.979  -5.197  0.00  0.00           C  
ATOM   2682 CD2  LEU A 177     -14.274  16.505  -3.399  0.00  0.00           C  
ATOM   2683  C   LEU A 177     -15.431  13.409  -6.420  0.00  0.00           C  
ATOM   2684  O   LEU A 177     -16.597  13.484  -6.060  0.00  0.00           O  
ATOM   2685  H   LEU A 177     -12.344  13.604  -5.539  0.00  0.00           H  
ATOM   2686  HA  LEU A 177     -15.030  14.400  -4.611  0.00  0.00           H  
ATOM   2687 HB2  LEU A 177     -13.789  15.735  -6.626  0.00  0.00           H  
ATOM   2688 HB3  LEU A 177     -15.198  16.065  -5.869  0.00  0.00           H  
ATOM   2689  HG  LEU A 177     -12.623  16.123  -4.553  0.00  0.00           H  
ATOM   2690 HD11 LEU A 177     -14.230  18.400  -5.352  0.00  0.00           H  
ATOM   2691 HD12 LEU A 177     -12.845  18.488  -4.492  0.00  0.00           H  
ATOM   2692 HD13 LEU A 177     -12.811  17.987  -6.046  0.00  0.00           H  
ATOM   2693 HD21 LEU A 177     -14.310  15.565  -3.061  0.00  0.00           H  
ATOM   2694 HD22 LEU A 177     -13.791  17.081  -2.740  0.00  0.00           H  
ATOM   2695 HD23 LEU A 177     -15.203  16.850  -3.528  0.00  0.00           H  
ATOM   2696  N   PRO A 178     -14.972  12.487  -7.267  0.00  0.00           N  
ATOM   2697  CA  PRO A 178     -15.916  11.574  -7.917  0.00  0.00           C  
ATOM   2698  CB  PRO A 178     -15.009  10.771  -8.853  0.00  0.00           C  
ATOM   2699  CG  PRO A 178     -14.001  11.845  -9.280  0.00  0.00           C  
ATOM   2700  CD  PRO A 178     -13.670  12.536  -7.955  0.00  0.00           C  
ATOM   2701  C   PRO A 178     -16.508  10.526  -6.968  0.00  0.00           C  
ATOM   2702  O   PRO A 178     -16.149  10.336  -5.806  0.00  0.00           O  
ATOM   2703  HA  PRO A 178     -16.660  12.096  -8.375  0.00  0.00           H  
ATOM   2704 HB2  PRO A 178     -14.548  10.046  -8.373  0.00  0.00           H  
ATOM   2705 HB3  PRO A 178     -15.504  10.439  -9.636  0.00  0.00           H  
ATOM   2706 HG2  PRO A 178     -13.199  11.421  -9.667  0.00  0.00           H  
ATOM   2707 HG3  PRO A 178     -14.424  12.474  -9.911  0.00  0.00           H  
ATOM   2708 HD2  PRO A 178     -12.983  12.030  -7.455  0.00  0.00           H  
ATOM   2709 HD3  PRO A 178     -13.383  13.473  -8.108  0.00  0.00           H  
ATOM   2710  N   GLU A 179     -17.564   9.949  -7.515  0.00  0.00           N  
ATOM   2711  CA  GLU A 179     -18.330   8.838  -6.908  0.00  0.00           C  
ATOM   2712  CB  GLU A 179     -19.485   8.456  -7.831  0.00  0.00           C  
ATOM   2713  CG  GLU A 179     -20.349   7.252  -7.445  0.00  0.00           C  
ATOM   2714  CD  GLU A 179     -21.622   7.265  -8.289  0.00  0.00           C  
ATOM   2715 OE1  GLU A 179     -22.423   8.185  -8.029  0.00  0.00           O  
ATOM   2716 OE2  GLU A 179     -21.678   6.602  -9.348  0.00  0.00           O  
ATOM   2717  C   GLU A 179     -17.483   7.593  -6.666  0.00  0.00           C  
ATOM   2718  O   GLU A 179     -17.148   6.781  -7.541  0.00  0.00           O  
ATOM   2719  H   GLU A 179     -17.834  10.354  -8.455  0.00  0.00           H  
ATOM   2720  HA  GLU A 179     -18.729   9.154  -6.031  0.00  0.00           H  
ATOM   2721 HB2  GLU A 179     -20.096   9.246  -7.893  0.00  0.00           H  
ATOM   2722 HB3  GLU A 179     -19.100   8.261  -8.734  0.00  0.00           H  
ATOM   2723 HG2  GLU A 179     -19.862   6.447  -7.659  0.00  0.00           H  
ATOM   2724 HG3  GLU A 179     -20.608   7.346  -6.520  0.00  0.00           H  
ATOM   2725  N   THR A 180     -17.524   7.263  -5.380  0.00  0.00           N  
ATOM   2726  CA  THR A 180     -16.761   6.145  -4.814  0.00  0.00           C  
ATOM   2727  CB  THR A 180     -16.534   6.274  -3.303  0.00  0.00           C  
ATOM   2728 OG1  THR A 180     -17.781   6.383  -2.608  0.00  0.00           O  
ATOM   2729 CG2  THR A 180     -15.708   7.555  -3.252  0.00  0.00           C  
ATOM   2730  C   THR A 180     -17.434   4.804  -5.115  0.00  0.00           C  
ATOM   2731  O   THR A 180     -18.548   4.595  -5.592  0.00  0.00           O  
ATOM   2732  H   THR A 180     -18.150   7.869  -4.799  0.00  0.00           H  
ATOM   2733  HA  THR A 180     -15.846   6.140  -5.234  0.00  0.00           H  
ATOM   2734  HB  THR A 180     -16.056   5.431  -2.966  0.00  0.00           H  
ATOM   2735 HG21 THR A 180     -15.954   8.147  -4.022  0.00  0.00           H  
ATOM   2736 HG22 THR A 180     -15.887   8.039  -2.393  0.00  0.00           H  
ATOM   2737 HG23 THR A 180     -14.732   7.331  -3.307  0.00  0.00           H  
ATOM   2738 HG1  THR A 180     -18.457   6.865  -3.175  0.00  0.00           H  
ATOM   2739  N   GLY A 181     -16.496   3.866  -5.029  0.00  0.00           N  
ATOM   2740  CA  GLY A 181     -16.542   2.448  -5.412  0.00  0.00           C  
ATOM   2741  C   GLY A 181     -17.495   1.627  -4.543  0.00  0.00           C  
ATOM   2742  O   GLY A 181     -18.399   2.176  -3.908  0.00  0.00           O  
ATOM   2743  H   GLY A 181     -15.573   4.275  -4.601  0.00  0.00           H  
ATOM   2744 HA2  GLY A 181     -16.829   2.375  -6.381  0.00  0.00           H  
ATOM   2745 HA3  GLY A 181     -15.609   2.057  -5.344  0.00  0.00           H  
ATOM   2746  N   GLY A 182     -17.262   0.316  -4.578  0.00  0.00           N  
ATOM   2747  CA  GLY A 182     -18.051  -0.744  -3.908  0.00  0.00           C  
ATOM   2748  C   GLY A 182     -19.428  -0.947  -4.557  0.00  0.00           C  
ATOM   2749  O   GLY A 182     -19.735  -0.224  -5.508  0.00  0.00           O  
ATOM   2750  H   GLY A 182     -16.403   0.066  -5.166  0.00  0.00           H  
ATOM   2751 HA2  GLY A 182     -17.535  -1.611  -3.946  0.00  0.00           H  
ATOM   2752 HA3  GLY A 182     -18.173  -0.499  -2.938  0.00  0.00           H  
ATOM   2753  N   GLY A 183     -20.372  -1.508  -3.813  0.00  0.00           N  
ATOM   2754  CA  GLY A 183     -21.680  -1.798  -4.433  0.00  0.00           C  
ATOM   2755  C   GLY A 183     -22.359  -2.975  -3.754  0.00  0.00           C  
ATOM   2756  O   GLY A 183     -22.078  -3.323  -2.599  0.00  0.00           O  
ATOM   2757  H   GLY A 183     -20.139  -1.708  -2.848  0.00  0.00           H  
ATOM   2758 HA2  GLY A 183     -22.265  -0.982  -4.361  0.00  0.00           H  
ATOM   2759 HA3  GLY A 183     -21.541  -2.003  -5.408  0.00  0.00           H  
ATOM   2760  N   GLY A 184     -23.014  -3.786  -4.583  0.00  0.00           N  
ATOM   2761  CA  GLY A 184     -23.774  -4.957  -4.181  0.00  0.00           C  
ATOM   2762  C   GLY A 184     -25.240  -4.695  -4.268  0.00  0.00           C  
ATOM   2763  O   GLY A 184     -25.709  -3.632  -3.793  0.00  0.00           O  
ATOM   2764  H   GLY A 184     -22.886  -3.461  -5.623  0.00  0.00           H  
ATOM   2765 HA2  GLY A 184     -23.504  -5.743  -4.876  0.00  0.00           H  
ATOM   2766 HA3  GLY A 184     -23.520  -5.281  -3.150  0.00  0.00           H  
HETATM 2767  N1  SIP A 185     -26.118  -5.658  -4.856  0.00  0.00           N  
HETATM 2768  H1  SIP A 185     -25.678  -6.500  -5.280  0.00  0.00           H  
HETATM 2769  C1  SIP A 185     -28.372  -5.770  -3.847  0.00  0.00           C  
HETATM 2770  O1  SIP A 185     -29.384  -6.710  -3.987  0.00  0.00           O  
HETATM 2771  N2  SIP A 185     -28.362  -4.901  -2.719  0.00  0.00           N  
HETATM 2772  H2  SIP A 185     -27.501  -4.349  -2.525  0.00  0.00           H  
HETATM 2773  N3  SIP A 185     -31.820  -1.543  -1.800  0.00  0.00           N  
HETATM 2774  C2  SIP A 185     -31.696  -0.640  -0.784  0.00  0.00           C  
HETATM 2775  C3  SIP A 185     -32.491   0.550  -0.722  0.00  0.00           C  
HETATM 2776  H3  SIP A 185     -33.174   0.753  -1.535  0.00  0.00           H  
HETATM 2777  C4  SIP A 185     -32.437   1.440   0.334  0.00  0.00           C  
HETATM 2778  C5  SIP A 185     -31.511   1.199   1.403  0.00  0.00           C  
HETATM 2779  C6  SIP A 185     -30.692   0.044   1.310  0.00  0.00           C  
HETATM 2780  H4  SIP A 185     -29.953  -0.110   2.078  0.00  0.00           H  
HETATM 2781  C7  SIP A 185     -30.765  -0.846   0.274  0.00  0.00           C  
HETATM 2782  H5  SIP A 185     -30.080  -1.682   0.260  0.00  0.00           H  
HETATM 2783  C8  SIP A 185     -31.299   2.073   2.493  0.00  0.00           C  
HETATM 2784  H6  SIP A 185     -30.548   1.740   3.209  0.00  0.00           H  
HETATM 2785  C9  SIP A 185     -31.856   3.342   2.745  0.00  0.00           C  
HETATM 2786 C10  SIP A 185     -32.834   3.945   1.885  0.00  0.00           C  
HETATM 2787 Si1  SIP A 185     -33.518   2.989   0.407  0.00  0.00          Si  
HETATM 2788 C11  SIP A 185     -33.256   5.232   2.134  0.00  0.00           C  
HETATM 2789  H7  SIP A 185     -33.966   5.688   1.455  0.00  0.00           H  
HETATM 2790 C12  SIP A 185     -32.733   6.020   3.207  0.00  0.00           C  
HETATM 2791 C13  SIP A 185     -31.733   5.419   4.034  0.00  0.00           C  
HETATM 2792  H8  SIP A 185     -31.287   5.979   4.845  0.00  0.00           H  
HETATM 2793 C14  SIP A 185     -31.351   4.117   3.830  0.00  0.00           C  
HETATM 2794  H9  SIP A 185     -30.612   3.674   4.492  0.00  0.00           H  
HETATM 2795  N4  SIP A 185     -33.156   7.286   3.435  0.00  0.00           N  
HETATM 2796 C15  SIP A 185     -27.557  -5.415  -5.045  0.00  0.00           C  
HETATM 2797 H10  SIP A 185     -27.739  -4.340  -5.238  0.00  0.00           H  
HETATM 2798 H11  SIP A 185     -27.930  -6.010  -5.906  0.00  0.00           H  
HETATM 2799 C16  SIP A 185     -29.548  -4.599  -1.939  0.00  0.00           C  
HETATM 2800 H12  SIP A 185     -30.298  -5.417  -2.020  0.00  0.00           H  
HETATM 2801 H13  SIP A 185     -29.252  -4.516  -0.876  0.00  0.00           H  
HETATM 2802 C17  SIP A 185     -30.132  -3.267  -2.408  0.00  0.00           C  
HETATM 2803 H14  SIP A 185     -29.385  -2.459  -2.274  0.00  0.00           H  
HETATM 2804 H15  SIP A 185     -30.384  -3.325  -3.485  0.00  0.00           H  
HETATM 2805 C18  SIP A 185     -31.380  -2.937  -1.615  0.00  0.00           C  
HETATM 2806 H16  SIP A 185     -32.184  -3.598  -1.935  0.00  0.00           H  
HETATM 2807 H17  SIP A 185     -31.212  -3.120  -0.553  0.00  0.00           H  
HETATM 2808 C19  SIP A 185     -32.784  -1.308  -2.875  0.00  0.00           C  
HETATM 2809 H18  SIP A 185     -33.819  -1.463  -2.535  0.00  0.00           H  
HETATM 2810 H19  SIP A 185     -32.692  -0.288  -3.250  0.00  0.00           H  
HETATM 2811 H20  SIP A 185     -32.584  -1.992  -3.698  0.00  0.00           H  
HETATM 2812 C20  SIP A 185     -33.306   4.002  -1.157  0.00  0.00           C  
HETATM 2813 H21  SIP A 185     -32.269   4.312  -1.292  0.00  0.00           H  
HETATM 2814 H22  SIP A 185     -33.607   3.423  -2.032  0.00  0.00           H  
HETATM 2815 H23  SIP A 185     -33.922   4.900  -1.108  0.00  0.00           H  
HETATM 2816 C21  SIP A 185     -35.315   2.556   0.762  0.00  0.00           C  
HETATM 2817 H24  SIP A 185     -35.405   2.079   1.736  0.00  0.00           H  
HETATM 2818 H25  SIP A 185     -35.931   3.461   0.759  0.00  0.00           H  
HETATM 2819 H26  SIP A 185     -35.718   1.873   0.015  0.00  0.00           H  
HETATM 2820 C22  SIP A 185     -34.335   7.875   2.803  0.00  0.00           C  
HETATM 2821 H27  SIP A 185     -34.066   8.632   2.059  0.00  0.00           H  
HETATM 2822 H28  SIP A 185     -34.950   7.119   2.324  0.00  0.00           H  
HETATM 2823 H29  SIP A 185     -34.949   8.355   3.570  0.00  0.00           H  
HETATM 2824 C23  SIP A 185     -32.449   8.149   4.382  0.00  0.00           C  
HETATM 2825 H30  SIP A 185     -32.936   9.122   4.401  0.00  0.00           H  
HETATM 2826 H31  SIP A 185     -32.472   7.736   5.394  0.00  0.00           H  
HETATM 2827 H32  SIP A 185     -31.406   8.294   4.085  0.00  0.00           H  
HETATM 2828  O1  HOH A 200       4.293  -2.860  -1.269  0.00  0.00           O  
HETATM 2829  H1  HOH A 200       4.935  -2.625  -1.984  0.00  0.00           H  
HETATM 2830  H2  HOH A 200       4.684  -3.645  -0.865  0.00  0.00           H  
HETATM 2831  O2  HOH A 200       5.876  -1.786  -3.197  0.00  0.00           O  
HETATM 2832  H3  HOH A 200       6.582  -2.360  -3.517  0.00  0.00           H  
HETATM 2833  H4  HOH A 200       5.368  -1.578  -4.020  0.00  0.00           H  
HETATM 2834  O3  HOH A 200       4.302  -1.521  -5.346  0.00  0.00           O  
HETATM 2835  H5  HOH A 200       3.750  -2.259  -5.013  0.00  0.00           H  
HETATM 2836  H6  HOH A 200       3.759  -0.730  -5.224  0.00  0.00           H  
ATOM   2837  N   SER B   1      13.735   1.298  24.700  0.00  0.00           N  
ATOM   2838  CA  SER B   1      14.581   0.137  25.020  0.00  0.00           C  
ATOM   2839  CB  SER B   1      13.870  -1.188  25.286  0.00  0.00           C  
ATOM   2840  OG  SER B   1      12.531  -0.826  25.616  0.00  0.00           O  
ATOM   2841  C   SER B   1      15.661  -0.071  23.958  0.00  0.00           C  
ATOM   2842  O   SER B   1      15.564   0.430  22.842  0.00  0.00           O  
ATOM   2843  H   SER B   1      13.804   1.506  23.724  0.00  0.00           H  
ATOM   2844  HA  SER B   1      15.039   0.323  25.896  0.00  0.00           H  
ATOM   2845 HB2  SER B   1      13.868  -1.719  24.474  0.00  0.00           H  
ATOM   2846 HB3  SER B   1      14.281  -1.624  26.051  0.00  0.00           H  
ATOM   2847  H2  SER B   1      12.782   1.094  24.928  0.00  0.00           H  
ATOM   2848  H3  SER B   1      14.038   2.091  25.229  0.00  0.00           H  
ATOM   2849  HG  SER B   1      11.974  -0.837  24.788  0.00  0.00           H  
ATOM   2850  N   LYS B   2      16.848  -0.386  24.473  0.00  0.00           N  
ATOM   2851  CA  LYS B   2      18.075  -0.454  23.672  0.00  0.00           C  
ATOM   2852  CB  LYS B   2      19.121  -1.269  24.443  0.00  0.00           C  
ATOM   2853  CG  LYS B   2      20.572  -1.404  23.957  0.00  0.00           C  
ATOM   2854  CD  LYS B   2      21.336  -0.136  23.570  0.00  0.00           C  
ATOM   2855  CE  LYS B   2      22.789  -0.607  23.538  0.00  0.00           C  
ATOM   2856  NZ  LYS B   2      23.595   0.620  23.600  0.00  0.00           N  
ATOM   2857  C   LYS B   2      18.080  -0.947  22.226  0.00  0.00           C  
ATOM   2858  O   LYS B   2      18.487  -0.265  21.286  0.00  0.00           O  
ATOM   2859  H   LYS B   2      16.833  -0.581  25.501  0.00  0.00           H  
ATOM   2860  HA  LYS B   2      18.509   0.510  23.680  0.00  0.00           H  
ATOM   2861 HB2  LYS B   2      19.157  -0.897  25.405  0.00  0.00           H  
ATOM   2862 HB3  LYS B   2      18.747  -2.226  24.552  0.00  0.00           H  
ATOM   2863 HG2  LYS B   2      21.109  -1.891  24.687  0.00  0.00           H  
ATOM   2864 HG3  LYS B   2      20.581  -2.042  23.149  0.00  0.00           H  
ATOM   2865 HD2  LYS B   2      21.075   0.132  22.687  0.00  0.00           H  
ATOM   2866 HD3  LYS B   2      21.235   0.517  24.266  0.00  0.00           H  
ATOM   2867 HE2  LYS B   2      22.958  -1.164  24.324  0.00  0.00           H  
ATOM   2868 HE3  LYS B   2      22.951  -1.077  22.694  0.00  0.00           H  
ATOM   2869 HZ1  LYS B   2      23.512   1.126  22.739  0.00  0.00           H  
ATOM   2870 HZ2  LYS B   2      23.274   1.200  24.352  0.00  0.00           H  
ATOM   2871 HZ3  LYS B   2      24.558   0.389  23.752  0.00  0.00           H  
ATOM   2872  N   GLY B   3      17.355  -2.050  22.049  0.00  0.00           N  
ATOM   2873  CA  GLY B   3      17.266  -2.734  20.746  0.00  0.00           C  
ATOM   2874  C   GLY B   3      16.521  -1.990  19.645  0.00  0.00           C  
ATOM   2875  O   GLY B   3      17.069  -1.705  18.581  0.00  0.00           O  
ATOM   2876  H   GLY B   3      16.860  -2.388  22.898  0.00  0.00           H  
ATOM   2877 HA2  GLY B   3      18.219  -2.943  20.423  0.00  0.00           H  
ATOM   2878 HA3  GLY B   3      16.824  -3.651  20.889  0.00  0.00           H  
ATOM   2879  N   GLU B   4      15.461  -1.316  20.091  0.00  0.00           N  
ATOM   2880  CA  GLU B   4      14.778  -0.289  19.283  0.00  0.00           C  
ATOM   2881  CB  GLU B   4      13.295  -0.135  19.617  0.00  0.00           C  
ATOM   2882  CG  GLU B   4      12.562  -1.481  19.592  0.00  0.00           C  
ATOM   2883  CD  GLU B   4      11.344  -1.477  20.514  0.00  0.00           C  
ATOM   2884 OE1  GLU B   4      11.616  -1.207  21.712  0.00  0.00           O  
ATOM   2885 OE2  GLU B   4      10.239  -1.690  19.979  0.00  0.00           O  
ATOM   2886  C   GLU B   4      15.463   1.078  19.192  0.00  0.00           C  
ATOM   2887  O   GLU B   4      15.363   1.597  18.089  0.00  0.00           O  
ATOM   2888  H   GLU B   4      15.155  -1.573  21.052  0.00  0.00           H  
ATOM   2889  HA  GLU B   4      14.638  -0.657  18.332  0.00  0.00           H  
ATOM   2890 HB2  GLU B   4      13.224   0.220  20.522  0.00  0.00           H  
ATOM   2891 HB3  GLU B   4      12.888   0.432  18.938  0.00  0.00           H  
ATOM   2892 HG2  GLU B   4      12.244  -1.638  18.683  0.00  0.00           H  
ATOM   2893 HG3  GLU B   4      13.174  -2.169  19.915  0.00  0.00           H  
ATOM   2894  N   GLU B   5      16.173   1.559  20.210  0.00  0.00           N  
ATOM   2895  CA  GLU B   5      17.038   2.738  20.099  0.00  0.00           C  
ATOM   2896  CB  GLU B   5      17.432   3.306  21.462  0.00  0.00           C  
ATOM   2897  CG  GLU B   5      16.132   3.555  22.225  0.00  0.00           C  
ATOM   2898  CD  GLU B   5      16.108   4.240  23.602  0.00  0.00           C  
ATOM   2899 OE1  GLU B   5      16.091   3.408  24.537  0.00  0.00           O  
ATOM   2900 OE2  GLU B   5      15.774   5.440  23.556  0.00  0.00           O  
ATOM   2901  C   GLU B   5      18.259   2.503  19.213  0.00  0.00           C  
ATOM   2902  O   GLU B   5      18.812   3.543  18.835  0.00  0.00           O  
ATOM   2903  H   GLU B   5      16.062   1.023  21.103  0.00  0.00           H  
ATOM   2904  HA  GLU B   5      16.499   3.514  19.729  0.00  0.00           H  
ATOM   2905 HB2  GLU B   5      17.924   2.637  21.933  0.00  0.00           H  
ATOM   2906 HB3  GLU B   5      17.855   4.150  21.323  0.00  0.00           H  
ATOM   2907 HG2  GLU B   5      15.522   4.108  21.620  0.00  0.00           H  
ATOM   2908 HG3  GLU B   5      15.668   2.653  22.347  0.00  0.00           H  
ATOM   2909  N   LEU B   6      18.685   1.264  19.009  0.00  0.00           N  
ATOM   2910  CA  LEU B   6      19.561   0.935  17.876  0.00  0.00           C  
ATOM   2911  CB  LEU B   6      20.101  -0.452  18.263  0.00  0.00           C  
ATOM   2912  CG  LEU B   6      21.283  -0.273  19.228  0.00  0.00           C  
ATOM   2913 CD1  LEU B   6      21.584  -1.662  19.791  0.00  0.00           C  
ATOM   2914 CD2  LEU B   6      22.467   0.180  18.377  0.00  0.00           C  
ATOM   2915  C   LEU B   6      18.975   0.938  16.461  0.00  0.00           C  
ATOM   2916  O   LEU B   6      19.527   1.658  15.634  0.00  0.00           O  
ATOM   2917  H   LEU B   6      18.360   0.563  19.697  0.00  0.00           H  
ATOM   2918  HA  LEU B   6      20.355   1.605  17.889  0.00  0.00           H  
ATOM   2919 HB2  LEU B   6      19.405  -0.926  18.735  0.00  0.00           H  
ATOM   2920 HB3  LEU B   6      20.432  -0.881  17.466  0.00  0.00           H  
ATOM   2921  HG  LEU B   6      21.017   0.327  19.956  0.00  0.00           H  
ATOM   2922 HD11 LEU B   6      21.819  -2.279  19.041  0.00  0.00           H  
ATOM   2923 HD12 LEU B   6      22.351  -1.602  20.428  0.00  0.00           H  
ATOM   2924 HD13 LEU B   6      20.778  -2.008  20.268  0.00  0.00           H  
ATOM   2925 HD21 LEU B   6      22.240   1.042  17.924  0.00  0.00           H  
ATOM   2926 HD22 LEU B   6      23.266   0.311  18.963  0.00  0.00           H  
ATOM   2927 HD23 LEU B   6      22.668  -0.517  17.689  0.00  0.00           H  
ATOM   2928  N   PHE B   7      17.854   0.231  16.303  0.00  0.00           N  
ATOM   2929  CA  PHE B   7      17.176   0.119  15.010  0.00  0.00           C  
ATOM   2930  CB  PHE B   7      16.279  -1.120  15.088  0.00  0.00           C  
ATOM   2931  CG  PHE B   7      16.666  -2.131  14.005  0.00  0.00           C  
ATOM   2932 CD1  PHE B   7      17.286  -3.324  14.376  0.00  0.00           C  
ATOM   2933 CD2  PHE B   7      16.284  -1.889  12.694  0.00  0.00           C  
ATOM   2934 CE1  PHE B   7      17.666  -4.220  13.387  0.00  0.00           C  
ATOM   2935 CE2  PHE B   7      16.633  -2.851  11.747  0.00  0.00           C  
ATOM   2936  CZ  PHE B   7      17.332  -4.008  12.047  0.00  0.00           C  
ATOM   2937  C   PHE B   7      16.490   1.318  14.343  0.00  0.00           C  
ATOM   2938  O   PHE B   7      16.227   1.265  13.138  0.00  0.00           O  
ATOM   2939  H   PHE B   7      17.508  -0.230  17.169  0.00  0.00           H  
ATOM   2940  HA  PHE B   7      17.903  -0.211  14.329  0.00  0.00           H  
ATOM   2941 HB2  PHE B   7      16.417  -1.546  15.950  0.00  0.00           H  
ATOM   2942 HB3  PHE B   7      15.361  -0.847  14.920  0.00  0.00           H  
ATOM   2943 HD1  PHE B   7      17.452  -3.529  15.323  0.00  0.00           H  
ATOM   2944 HD2  PHE B   7      15.795  -1.086  12.443  0.00  0.00           H  
ATOM   2945 HE1  PHE B   7      18.200  -5.044  13.645  0.00  0.00           H  
ATOM   2946 HE2  PHE B   7      16.349  -2.680  10.762  0.00  0.00           H  
ATOM   2947  HZ  PHE B   7      17.584  -4.656  11.358  0.00  0.00           H  
ATOM   2948  N   THR B   8      15.982   2.250  15.139  0.00  0.00           N  
ATOM   2949  CA  THR B   8      15.227   3.417  14.670  0.00  0.00           C  
ATOM   2950  CB  THR B   8      14.684   4.247  15.834  0.00  0.00           C  
ATOM   2951 OG1  THR B   8      15.743   4.527  16.753  0.00  0.00           O  
ATOM   2952 CG2  THR B   8      13.491   3.585  16.533  0.00  0.00           C  
ATOM   2953  C   THR B   8      16.028   4.382  13.789  0.00  0.00           C  
ATOM   2954  O   THR B   8      17.207   4.669  13.980  0.00  0.00           O  
ATOM   2955  H   THR B   8      16.169   2.081  16.165  0.00  0.00           H  
ATOM   2956  HA  THR B   8      14.430   3.083  14.127  0.00  0.00           H  
ATOM   2957  HB  THR B   8      14.333   5.135  15.474  0.00  0.00           H  
ATOM   2958 HG21 THR B   8      12.639   3.975  16.182  0.00  0.00           H  
ATOM   2959 HG22 THR B   8      13.504   2.600  16.355  0.00  0.00           H  
ATOM   2960 HG23 THR B   8      13.549   3.745  17.519  0.00  0.00           H  
ATOM   2961 HG1  THR B   8      16.621   4.204  16.385  0.00  0.00           H  
ATOM   2962  N   GLY B   9      15.318   5.200  13.017  0.00  0.00           N  
ATOM   2963  CA  GLY B   9      15.858   6.137  12.009  0.00  0.00           C  
ATOM   2964  C   GLY B   9      16.719   5.459  10.939  0.00  0.00           C  
ATOM   2965  O   GLY B   9      16.856   4.251  10.796  0.00  0.00           O  
ATOM   2966  H   GLY B   9      14.267   5.127  13.189  0.00  0.00           H  
ATOM   2967 HA2  GLY B   9      15.084   6.616  11.560  0.00  0.00           H  
ATOM   2968 HA3  GLY B   9      16.411   6.845  12.483  0.00  0.00           H  
ATOM   2969  N   VAL B  10      17.308   6.331  10.122  0.00  0.00           N  
ATOM   2970  CA  VAL B  10      18.261   5.888   9.092  0.00  0.00           C  
ATOM   2971  CB  VAL B  10      18.407   6.896   7.961  0.00  0.00           C  
ATOM   2972 CG1  VAL B  10      17.160   6.886   7.059  0.00  0.00           C  
ATOM   2973 CG2  VAL B  10      18.643   8.342   8.401  0.00  0.00           C  
ATOM   2974  C   VAL B  10      19.635   5.345   9.471  0.00  0.00           C  
ATOM   2975  O   VAL B  10      20.626   6.025   9.205  0.00  0.00           O  
ATOM   2976  H   VAL B  10      17.047   7.319  10.267  0.00  0.00           H  
ATOM   2977  HA  VAL B  10      17.777   5.146   8.532  0.00  0.00           H  
ATOM   2978  HB  VAL B  10      19.170   6.615   7.385  0.00  0.00           H  
ATOM   2979 HG11 VAL B  10      17.223   7.637   6.408  0.00  0.00           H  
ATOM   2980 HG12 VAL B  10      17.117   6.017   6.572  0.00  0.00           H  
ATOM   2981 HG13 VAL B  10      16.347   6.997   7.626  0.00  0.00           H  
ATOM   2982 HG21 VAL B  10      19.623   8.533   8.382  0.00  0.00           H  
ATOM   2983 HG22 VAL B  10      18.165   8.955   7.775  0.00  0.00           H  
ATOM   2984 HG23 VAL B  10      18.291   8.462   9.328  0.00  0.00           H  
ATOM   2985  N   VAL B  11      19.650   4.149  10.066  0.00  0.00           N  
ATOM   2986  CA  VAL B  11      20.832   3.427  10.562  0.00  0.00           C  
ATOM   2987  CB  VAL B  11      20.374   2.207  11.365  0.00  0.00           C  
ATOM   2988 CG1  VAL B  11      21.557   1.354  11.812  0.00  0.00           C  
ATOM   2989 CG2  VAL B  11      19.364   2.597  12.442  0.00  0.00           C  
ATOM   2990  C   VAL B  11      21.633   2.922   9.364  0.00  0.00           C  
ATOM   2991  O   VAL B  11      20.939   2.571   8.406  0.00  0.00           O  
ATOM   2992  H   VAL B  11      18.669   3.728  10.161  0.00  0.00           H  
ATOM   2993  HA  VAL B  11      21.400   4.074  11.065  0.00  0.00           H  
ATOM   2994  HB  VAL B  11      19.816   1.634  10.764  0.00  0.00           H  
ATOM   2995 HG11 VAL B  11      22.216   1.283  11.064  0.00  0.00           H  
ATOM   2996 HG12 VAL B  11      21.994   1.781  12.602  0.00  0.00           H  
ATOM   2997 HG13 VAL B  11      21.235   0.442  12.061  0.00  0.00           H  
ATOM   2998 HG21 VAL B  11      19.633   3.472  12.841  0.00  0.00           H  
ATOM   2999 HG22 VAL B  11      18.458   2.678  12.028  0.00  0.00           H  
ATOM   3000 HG23 VAL B  11      19.350   1.892  13.150  0.00  0.00           H  
ATOM   3001  N   PRO B  12      22.939   3.140   9.358  0.00  0.00           N  
ATOM   3002  CA  PRO B  12      23.852   2.580   8.355  0.00  0.00           C  
ATOM   3003  CB  PRO B  12      25.142   3.390   8.503  0.00  0.00           C  
ATOM   3004  CG  PRO B  12      24.670   4.785   8.918  0.00  0.00           C  
ATOM   3005  CD  PRO B  12      23.520   4.391   9.860  0.00  0.00           C  
ATOM   3006  C   PRO B  12      24.076   1.066   8.433  0.00  0.00           C  
ATOM   3007  O   PRO B  12      24.281   0.505   9.511  0.00  0.00           O  
ATOM   3008  HA  PRO B  12      23.544   2.842   7.411  0.00  0.00           H  
ATOM   3009 HB2  PRO B  12      25.733   3.004   9.210  0.00  0.00           H  
ATOM   3010 HB3  PRO B  12      25.640   3.440   7.640  0.00  0.00           H  
ATOM   3011 HG2  PRO B  12      25.373   5.251   9.405  0.00  0.00           H  
ATOM   3012 HG3  PRO B  12      24.333   5.273   8.146  0.00  0.00           H  
ATOM   3013 HD2  PRO B  12      23.867   4.273  10.806  0.00  0.00           H  
ATOM   3014 HD3  PRO B  12      22.821   5.128   9.888  0.00  0.00           H  
ATOM   3015  N   ILE B  13      24.001   0.458   7.248  0.00  0.00           N  
ATOM   3016  CA  ILE B  13      23.979  -1.002   7.032  0.00  0.00           C  
ATOM   3017  CB  ILE B  13      22.859  -1.526   6.137  0.00  0.00           C  
ATOM   3018 CG1  ILE B  13      21.544  -0.852   6.521  0.00  0.00           C  
ATOM   3019 CG2  ILE B  13      22.604  -3.031   6.144  0.00  0.00           C  
ATOM   3020 CD1  ILE B  13      21.147  -0.932   7.994  0.00  0.00           C  
ATOM   3021  C   ILE B  13      25.322  -1.413   6.426  0.00  0.00           C  
ATOM   3022  O   ILE B  13      25.723  -0.958   5.368  0.00  0.00           O  
ATOM   3023  H   ILE B  13      23.957   1.138   6.433  0.00  0.00           H  
ATOM   3024  HA  ILE B  13      23.934  -1.412   7.934  0.00  0.00           H  
ATOM   3025  HB  ILE B  13      23.067  -1.278   5.199  0.00  0.00           H  
ATOM   3026 HG12 ILE B  13      21.594   0.120   6.258  0.00  0.00           H  
ATOM   3027 HG13 ILE B  13      20.803  -1.268   5.975  0.00  0.00           H  
ATOM   3028 HG21 ILE B  13      21.888  -3.249   5.485  0.00  0.00           H  
ATOM   3029 HG22 ILE B  13      23.443  -3.511   5.897  0.00  0.00           H  
ATOM   3030 HG23 ILE B  13      22.315  -3.313   7.057  0.00  0.00           H  
ATOM   3031 HD11 ILE B  13      21.855  -0.496   8.544  0.00  0.00           H  
ATOM   3032 HD12 ILE B  13      20.279  -0.460   8.122  0.00  0.00           H  
ATOM   3033 HD13 ILE B  13      21.056  -1.889   8.254  0.00  0.00           H  
ATOM   3034  N   LEU B  14      25.949  -2.396   7.079  0.00  0.00           N  
ATOM   3035  CA  LEU B  14      27.192  -2.969   6.541  0.00  0.00           C  
ATOM   3036  CB  LEU B  14      28.417  -2.483   7.326  0.00  0.00           C  
ATOM   3037  CG  LEU B  14      29.829  -2.715   6.772  0.00  0.00           C  
ATOM   3038 CD1  LEU B  14      30.688  -1.719   7.549  0.00  0.00           C  
ATOM   3039 CD2  LEU B  14      30.323  -4.140   7.009  0.00  0.00           C  
ATOM   3040  C   LEU B  14      27.095  -4.470   6.318  0.00  0.00           C  
ATOM   3041  O   LEU B  14      26.958  -5.284   7.235  0.00  0.00           O  
ATOM   3042  H   LEU B  14      25.507  -2.702   7.952  0.00  0.00           H  
ATOM   3043  HA  LEU B  14      27.385  -2.523   5.653  0.00  0.00           H  
ATOM   3044 HB2  LEU B  14      28.314  -1.484   7.460  0.00  0.00           H  
ATOM   3045 HB3  LEU B  14      28.384  -2.918   8.240  0.00  0.00           H  
ATOM   3046  HG  LEU B  14      29.844  -2.493   5.827  0.00  0.00           H  
ATOM   3047 HD11 LEU B  14      30.625  -1.919   8.526  0.00  0.00           H  
ATOM   3048 HD12 LEU B  14      31.639  -1.799   7.252  0.00  0.00           H  
ATOM   3049 HD13 LEU B  14      30.359  -0.791   7.375  0.00  0.00           H  
ATOM   3050 HD21 LEU B  14      29.705  -4.785   6.559  0.00  0.00           H  
ATOM   3051 HD22 LEU B  14      31.243  -4.239   6.631  0.00  0.00           H  
ATOM   3052 HD23 LEU B  14      30.343  -4.326   7.991  0.00  0.00           H  
ATOM   3053  N   VAL B  15      27.251  -4.981   5.099  0.00  0.00           N  
ATOM   3054  CA  VAL B  15      27.201  -6.394   4.666  0.00  0.00           C  
ATOM   3055  CB  VAL B  15      26.029  -6.625   3.712  0.00  0.00           C  
ATOM   3056 CG1  VAL B  15      25.475  -8.036   3.918  0.00  0.00           C  
ATOM   3057 CG2  VAL B  15      24.779  -5.841   4.120  0.00  0.00           C  
ATOM   3058  C   VAL B  15      28.495  -6.869   3.997  0.00  0.00           C  
ATOM   3059  O   VAL B  15      28.904  -6.445   2.921  0.00  0.00           O  
ATOM   3060  H   VAL B  15      27.439  -4.202   4.363  0.00  0.00           H  
ATOM   3061  HA  VAL B  15      27.050  -6.962   5.491  0.00  0.00           H  
ATOM   3062  HB  VAL B  15      26.375  -6.589   2.783  0.00  0.00           H  
ATOM   3063 HG11 VAL B  15      25.989  -8.490   4.644  0.00  0.00           H  
ATOM   3064 HG12 VAL B  15      24.512  -7.977   4.176  0.00  0.00           H  
ATOM   3065 HG13 VAL B  15      25.564  -8.554   3.069  0.00  0.00           H  
ATOM   3066 HG21 VAL B  15      23.968  -6.353   3.841  0.00  0.00           H  
ATOM   3067 HG22 VAL B  15      24.780  -5.719   5.110  0.00  0.00           H  
ATOM   3068 HG23 VAL B  15      24.791  -4.951   3.667  0.00  0.00           H  
ATOM   3069  N   GLU B  16      29.067  -7.896   4.621  0.00  0.00           N  
ATOM   3070  CA  GLU B  16      30.094  -8.752   4.005  0.00  0.00           C  
ATOM   3071  CB  GLU B  16      31.085  -9.291   5.030  0.00  0.00           C  
ATOM   3072  CG  GLU B  16      32.415  -8.855   4.433  0.00  0.00           C  
ATOM   3073  CD  GLU B  16      33.537  -9.401   5.316  0.00  0.00           C  
ATOM   3074 OE1  GLU B  16      33.939 -10.536   4.989  0.00  0.00           O  
ATOM   3075 OE2  GLU B  16      33.925  -8.742   6.306  0.00  0.00           O  
ATOM   3076  C   GLU B  16      29.505  -9.989   3.320  0.00  0.00           C  
ATOM   3077  O   GLU B  16      28.723 -10.666   3.988  0.00  0.00           O  
ATOM   3078  H   GLU B  16      28.722  -8.050   5.600  0.00  0.00           H  
ATOM   3079  HA  GLU B  16      30.617  -8.210   3.327  0.00  0.00           H  
ATOM   3080 HB2  GLU B  16      30.962  -8.821   5.833  0.00  0.00           H  
ATOM   3081 HB3  GLU B  16      31.052 -10.227   5.008  0.00  0.00           H  
ATOM   3082 HG2  GLU B  16      32.509  -9.256   3.561  0.00  0.00           H  
ATOM   3083 HG3  GLU B  16      32.467  -7.893   4.459  0.00  0.00           H  
ATOM   3084  N   LEU B  17      29.764 -10.223   2.033  0.00  0.00           N  
ATOM   3085  CA  LEU B  17      29.341 -11.404   1.260  0.00  0.00           C  
ATOM   3086  CB  LEU B  17      28.385 -11.085   0.111  0.00  0.00           C  
ATOM   3087  CG  LEU B  17      26.915 -10.723   0.316  0.00  0.00           C  
ATOM   3088 CD1  LEU B  17      26.727  -9.371   1.018  0.00  0.00           C  
ATOM   3089 CD2  LEU B  17      26.133 -10.767  -0.991  0.00  0.00           C  
ATOM   3090  C   LEU B  17      30.545 -12.222   0.792  0.00  0.00           C  
ATOM   3091  O   LEU B  17      31.520 -11.663   0.296  0.00  0.00           O  
ATOM   3092  H   LEU B  17      30.335  -9.443   1.578  0.00  0.00           H  
ATOM   3093  HA  LEU B  17      28.773 -11.984   1.855  0.00  0.00           H  
ATOM   3094 HB2  LEU B  17      28.805 -10.312  -0.425  0.00  0.00           H  
ATOM   3095 HB3  LEU B  17      28.401 -11.892  -0.527  0.00  0.00           H  
ATOM   3096  HG  LEU B  17      26.474 -11.441   0.869  0.00  0.00           H  
ATOM   3097 HD11 LEU B  17      27.146  -8.653   0.465  0.00  0.00           H  
ATOM   3098 HD12 LEU B  17      25.751  -9.189   1.123  0.00  0.00           H  
ATOM   3099 HD13 LEU B  17      27.164  -9.404   1.915  0.00  0.00           H  
ATOM   3100 HD21 LEU B  17      26.178 -11.690  -1.376  0.00  0.00           H  
ATOM   3101 HD22 LEU B  17      25.178 -10.525  -0.817  0.00  0.00           H  
ATOM   3102 HD23 LEU B  17      26.530 -10.116  -1.639  0.00  0.00           H  
ATOM   3103  N   ASP B  18      30.563 -13.351   1.499  0.00  0.00           N  
ATOM   3104  CA  ASP B  18      31.628 -14.341   1.282  0.00  0.00           C  
ATOM   3105  CB  ASP B  18      32.400 -14.380   2.607  0.00  0.00           C  
ATOM   3106  CG  ASP B  18      33.861 -14.816   2.435  0.00  0.00           C  
ATOM   3107 OD1  ASP B  18      34.263 -15.995   2.523  0.00  0.00           O  
ATOM   3108 OD2  ASP B  18      34.644 -13.878   2.181  0.00  0.00           O  
ATOM   3109  C   ASP B  18      31.089 -15.706   0.873  0.00  0.00           C  
ATOM   3110  O   ASP B  18      29.869 -15.920   0.837  0.00  0.00           O  
ATOM   3111  H   ASP B  18      29.802 -13.466   2.177  0.00  0.00           H  
ATOM   3112  HA  ASP B  18      32.193 -14.001   0.514  0.00  0.00           H  
ATOM   3113 HB2  ASP B  18      32.390 -13.468   2.998  0.00  0.00           H  
ATOM   3114 HB3  ASP B  18      31.949 -15.025   3.210  0.00  0.00           H  
ATOM   3115  N   GLY B  19      31.941 -16.673   0.534  0.00  0.00           N  
ATOM   3116  CA  GLY B  19      31.575 -18.003   0.039  0.00  0.00           C  
ATOM   3117  C   GLY B  19      31.202 -18.097  -1.441  0.00  0.00           C  
ATOM   3118  O   GLY B  19      31.653 -17.289  -2.248  0.00  0.00           O  
ATOM   3119  H   GLY B  19      32.960 -16.388   0.659  0.00  0.00           H  
ATOM   3120 HA2  GLY B  19      32.352 -18.652   0.226  0.00  0.00           H  
ATOM   3121 HA3  GLY B  19      30.790 -18.360   0.600  0.00  0.00           H  
ATOM   3122  N   ASP B  20      30.498 -19.172  -1.800  0.00  0.00           N  
ATOM   3123  CA  ASP B  20      30.442 -19.708  -3.160  0.00  0.00           C  
ATOM   3124  CB  ASP B  20      31.810 -20.327  -3.474  0.00  0.00           C  
ATOM   3125  CG  ASP B  20      32.284 -21.447  -2.542  0.00  0.00           C  
ATOM   3126 OD1  ASP B  20      32.998 -21.104  -1.569  0.00  0.00           O  
ATOM   3127 OD2  ASP B  20      32.104 -22.665  -2.750  0.00  0.00           O  
ATOM   3128  C   ASP B  20      29.306 -20.668  -3.514  0.00  0.00           C  
ATOM   3129  O   ASP B  20      28.572 -21.285  -2.744  0.00  0.00           O  
ATOM   3130  H   ASP B  20      29.971 -19.615  -0.998  0.00  0.00           H  
ATOM   3131  HA  ASP B  20      30.350 -18.895  -3.794  0.00  0.00           H  
ATOM   3132 HB2  ASP B  20      31.774 -20.694  -4.411  0.00  0.00           H  
ATOM   3133 HB3  ASP B  20      32.495 -19.589  -3.451  0.00  0.00           H  
ATOM   3134  N   VAL B  21      29.140 -20.737  -4.829  0.00  0.00           N  
ATOM   3135  CA  VAL B  21      28.190 -21.611  -5.538  0.00  0.00           C  
ATOM   3136  CB  VAL B  21      27.261 -20.797  -6.452  0.00  0.00           C  
ATOM   3137 CG1  VAL B  21      26.170 -21.683  -7.042  0.00  0.00           C  
ATOM   3138 CG2  VAL B  21      26.551 -19.670  -5.710  0.00  0.00           C  
ATOM   3139  C   VAL B  21      28.918 -22.727  -6.275  0.00  0.00           C  
ATOM   3140  O   VAL B  21      29.597 -22.410  -7.247  0.00  0.00           O  
ATOM   3141  H   VAL B  21      29.783 -20.075  -5.365  0.00  0.00           H  
ATOM   3142  HA  VAL B  21      27.587 -22.031  -4.850  0.00  0.00           H  
ATOM   3143  HB  VAL B  21      27.805 -20.459  -7.215  0.00  0.00           H  
ATOM   3144 HG11 VAL B  21      25.574 -21.133  -7.625  0.00  0.00           H  
ATOM   3145 HG12 VAL B  21      26.590 -22.410  -7.585  0.00  0.00           H  
ATOM   3146 HG13 VAL B  21      25.634 -22.088  -6.302  0.00  0.00           H  
ATOM   3147 HG21 VAL B  21      25.569 -19.855  -5.692  0.00  0.00           H  
ATOM   3148 HG22 VAL B  21      26.901 -19.619  -4.776  0.00  0.00           H  
ATOM   3149 HG23 VAL B  21      26.723 -18.806  -6.182  0.00  0.00           H  
ATOM   3150  N   ASN B  22      29.256 -23.761  -5.509  0.00  0.00           N  
ATOM   3151  CA  ASN B  22      30.120 -24.841  -6.003  0.00  0.00           C  
ATOM   3152  CB  ASN B  22      29.410 -25.833  -6.917  0.00  0.00           C  
ATOM   3153  CG  ASN B  22      28.633 -26.683  -5.908  0.00  0.00           C  
ATOM   3154  C   ASN B  22      31.437 -24.408  -6.657  0.00  0.00           C  
ATOM   3155  O   ASN B  22      31.640 -24.526  -7.873  0.00  0.00           O  
ATOM   3156  H   ASN B  22      28.864 -23.742  -4.549  0.00  0.00           H  
ATOM   3157  HA  ASN B  22      30.370 -25.414  -5.191  0.00  0.00           H  
ATOM   3158 HB2  ASN B  22      28.786 -25.365  -7.465  0.00  0.00           H  
ATOM   3159 HB3  ASN B  22      30.057 -26.385  -7.346  0.00  0.00           H  
ATOM   3160 OD1  ASN B  22      27.466 -26.481  -5.544  0.00  0.00           O  
ATOM   3161 ND2  ASN B  22      29.226 -27.816  -5.561  0.00  0.00           N  
ATOM   3162 HD22 ASN B  22      30.113 -28.073  -5.935  0.00  0.00           H  
ATOM   3163 HD21 ASN B  22      28.773 -28.434  -4.903  0.00  0.00           H  
ATOM   3164  N   GLY B  23      32.190 -23.672  -5.845  0.00  0.00           N  
ATOM   3165  CA  GLY B  23      33.470 -23.100  -6.278  0.00  0.00           C  
ATOM   3166  C   GLY B  23      33.535 -21.742  -6.988  0.00  0.00           C  
ATOM   3167  O   GLY B  23      34.619 -21.188  -7.098  0.00  0.00           O  
ATOM   3168  H   GLY B  23      31.802 -23.538  -4.891  0.00  0.00           H  
ATOM   3169 HA2  GLY B  23      34.107 -23.061  -5.444  0.00  0.00           H  
ATOM   3170 HA3  GLY B  23      33.953 -23.808  -6.887  0.00  0.00           H  
ATOM   3171  N   HIS B  24      32.375 -21.326  -7.508  0.00  0.00           N  
ATOM   3172  CA  HIS B  24      32.251 -19.978  -8.075  0.00  0.00           C  
ATOM   3173  CB  HIS B  24      31.192 -19.857  -9.169  0.00  0.00           C  
ATOM   3174  CG  HIS B  24      31.718 -20.461 -10.473  0.00  0.00           C  
ATOM   3175  C   HIS B  24      31.976 -18.904  -7.024  0.00  0.00           C  
ATOM   3176  O   HIS B  24      30.880 -18.772  -6.478  0.00  0.00           O  
ATOM   3177  H   HIS B  24      31.608 -22.009  -7.476  0.00  0.00           H  
ATOM   3178  HA  HIS B  24      33.124 -19.750  -8.539  0.00  0.00           H  
ATOM   3179 HB2  HIS B  24      30.382 -20.357  -8.910  0.00  0.00           H  
ATOM   3180 HB3  HIS B  24      30.993 -18.906  -9.338  0.00  0.00           H  
ATOM   3181 ND1  HIS B  24      32.837 -21.180 -10.576  0.00  0.00           N  
ATOM   3182 CD2  HIS B  24      31.215 -20.411 -11.708  0.00  0.00           C  
ATOM   3183 CE1  HIS B  24      32.941 -21.672 -11.804  0.00  0.00           C  
ATOM   3184 NE2  HIS B  24      31.995 -21.094 -12.548  0.00  0.00           N  
ATOM   3185 HD1  HIS B  24      33.516 -21.340  -9.846  0.00  0.00           H  
ATOM   3186 HD2  HIS B  24      30.354 -19.917 -11.965  0.00  0.00           H  
ATOM   3187 HE1  HIS B  24      33.595 -22.341 -12.115  0.00  0.00           H  
ATOM   3188  N   LYS B  25      33.039 -18.117  -6.853  0.00  0.00           N  
ATOM   3189  CA  LYS B  25      33.074 -17.019  -5.873  0.00  0.00           C  
ATOM   3190  CB  LYS B  25      34.534 -16.683  -5.580  0.00  0.00           C  
ATOM   3191  CG  LYS B  25      35.377 -17.808  -4.965  0.00  0.00           C  
ATOM   3192  CD  LYS B  25      34.918 -18.155  -3.548  0.00  0.00           C  
ATOM   3193  CE  LYS B  25      35.939 -18.949  -2.719  0.00  0.00           C  
ATOM   3194  NZ  LYS B  25      36.094 -20.382  -3.018  0.00  0.00           N  
ATOM   3195  C   LYS B  25      32.333 -15.705  -6.128  0.00  0.00           C  
ATOM   3196  O   LYS B  25      32.002 -15.469  -7.282  0.00  0.00           O  
ATOM   3197  H   LYS B  25      33.848 -18.345  -7.473  0.00  0.00           H  
ATOM   3198  HA  LYS B  25      32.735 -17.404  -4.957  0.00  0.00           H  
ATOM   3199 HB2  LYS B  25      34.974 -16.407  -6.441  0.00  0.00           H  
ATOM   3200 HB3  LYS B  25      34.557 -15.901  -4.946  0.00  0.00           H  
ATOM   3201 HG2  LYS B  25      35.295 -18.622  -5.539  0.00  0.00           H  
ATOM   3202 HG3  LYS B  25      36.332 -17.516  -4.933  0.00  0.00           H  
ATOM   3203 HD2  LYS B  25      34.715 -17.300  -3.057  0.00  0.00           H  
ATOM   3204 HD3  LYS B  25      34.074 -18.698  -3.606  0.00  0.00           H  
ATOM   3205 HE2  LYS B  25      36.852 -18.483  -2.819  0.00  0.00           H  
ATOM   3206 HE3  LYS B  25      35.690 -18.837  -1.726  0.00  0.00           H  
ATOM   3207 HZ1  LYS B  25      36.650 -20.819  -2.308  0.00  0.00           H  
ATOM   3208 HZ2  LYS B  25      35.194 -20.823  -3.048  0.00  0.00           H  
ATOM   3209 HZ3  LYS B  25      36.545 -20.497  -3.906  0.00  0.00           H  
ATOM   3210  N   PHE B  26      32.122 -14.874  -5.115  0.00  0.00           N  
ATOM   3211  CA  PHE B  26      31.583 -13.528  -5.338  0.00  0.00           C  
ATOM   3212  CB  PHE B  26      30.296 -13.424  -4.509  0.00  0.00           C  
ATOM   3213  CG  PHE B  26      29.141 -14.379  -4.844  0.00  0.00           C  
ATOM   3214 CD1  PHE B  26      28.187 -14.013  -5.787  0.00  0.00           C  
ATOM   3215 CD2  PHE B  26      29.171 -15.690  -4.389  0.00  0.00           C  
ATOM   3216 CE1  PHE B  26      27.167 -14.858  -6.217  0.00  0.00           C  
ATOM   3217 CE2  PHE B  26      28.246 -16.576  -4.927  0.00  0.00           C  
ATOM   3218  CZ  PHE B  26      27.236 -16.175  -5.784  0.00  0.00           C  
ATOM   3219  C   PHE B  26      32.572 -12.422  -4.974  0.00  0.00           C  
ATOM   3220  O   PHE B  26      32.985 -11.634  -5.827  0.00  0.00           O  
ATOM   3221  H   PHE B  26      32.363 -15.244  -4.181  0.00  0.00           H  
ATOM   3222  HA  PHE B  26      31.406 -13.445  -6.331  0.00  0.00           H  
ATOM   3223 HB2  PHE B  26      30.534 -13.581  -3.548  0.00  0.00           H  
ATOM   3224 HB3  PHE B  26      29.940 -12.491  -4.609  0.00  0.00           H  
ATOM   3225 HD1  PHE B  26      28.234 -13.082  -6.189  0.00  0.00           H  
ATOM   3226 HD2  PHE B  26      29.817 -15.980  -3.716  0.00  0.00           H  
ATOM   3227 HE1  PHE B  26      26.443 -14.531  -6.791  0.00  0.00           H  
ATOM   3228 HE2  PHE B  26      28.320 -17.574  -4.671  0.00  0.00           H  
ATOM   3229  HZ  PHE B  26      26.549 -16.834  -6.097  0.00  0.00           H  
ATOM   3230  N   SER B  27      32.983 -12.437  -3.710  0.00  0.00           N  
ATOM   3231  CA  SER B  27      33.816 -11.430  -3.020  0.00  0.00           C  
ATOM   3232  CB  SER B  27      35.249 -11.348  -3.534  0.00  0.00           C  
ATOM   3233  OG  SER B  27      36.135 -10.749  -2.595  0.00  0.00           O  
ATOM   3234  C   SER B  27      33.190 -10.051  -3.201  0.00  0.00           C  
ATOM   3235  O   SER B  27      33.453  -9.291  -4.125  0.00  0.00           O  
ATOM   3236  H   SER B  27      32.637 -13.308  -3.179  0.00  0.00           H  
ATOM   3237  HA  SER B  27      33.814 -11.649  -2.046  0.00  0.00           H  
ATOM   3238 HB2  SER B  27      35.575 -12.274  -3.735  0.00  0.00           H  
ATOM   3239 HB3  SER B  27      35.261 -10.806  -4.376  0.00  0.00           H  
ATOM   3240  HG  SER B  27      35.910  -9.781  -2.500  0.00  0.00           H  
ATOM   3241  N   VAL B  28      32.250  -9.766  -2.297  0.00  0.00           N  
ATOM   3242  CA  VAL B  28      31.390  -8.590  -2.474  0.00  0.00           C  
ATOM   3243  CB  VAL B  28      29.976  -9.001  -2.910  0.00  0.00           C  
ATOM   3244 CG1  VAL B  28      28.932  -7.890  -2.958  0.00  0.00           C  
ATOM   3245 CG2  VAL B  28      30.040  -9.427  -4.376  0.00  0.00           C  
ATOM   3246  C   VAL B  28      31.404  -7.809  -1.158  0.00  0.00           C  
ATOM   3247  O   VAL B  28      31.341  -8.364  -0.061  0.00  0.00           O  
ATOM   3248  H   VAL B  28      32.185 -10.412  -1.503  0.00  0.00           H  
ATOM   3249  HA  VAL B  28      31.789  -8.016  -3.177  0.00  0.00           H  
ATOM   3250  HB  VAL B  28      29.636  -9.688  -2.240  0.00  0.00           H  
ATOM   3251 HG11 VAL B  28      29.388  -7.012  -3.098  0.00  0.00           H  
ATOM   3252 HG12 VAL B  28      28.299  -8.061  -3.711  0.00  0.00           H  
ATOM   3253 HG13 VAL B  28      28.428  -7.871  -2.095  0.00  0.00           H  
ATOM   3254 HG21 VAL B  28      29.493 -10.253  -4.501  0.00  0.00           H  
ATOM   3255 HG22 VAL B  28      29.678  -8.691  -4.947  0.00  0.00           H  
ATOM   3256 HG23 VAL B  28      30.991  -9.611  -4.622  0.00  0.00           H  
ATOM   3257  N   SER B  29      31.352  -6.487  -1.300  0.00  0.00           N  
ATOM   3258  CA  SER B  29      31.296  -5.549  -0.172  0.00  0.00           C  
ATOM   3259  CB  SER B  29      32.581  -4.723   0.025  0.00  0.00           C  
ATOM   3260  OG  SER B  29      32.916  -3.839  -1.047  0.00  0.00           O  
ATOM   3261  C   SER B  29      30.093  -4.622  -0.371  0.00  0.00           C  
ATOM   3262  O   SER B  29      30.059  -3.754  -1.245  0.00  0.00           O  
ATOM   3263  H   SER B  29      31.353  -6.164  -2.300  0.00  0.00           H  
ATOM   3264  HA  SER B  29      31.145  -6.073   0.660  0.00  0.00           H  
ATOM   3265 HB2  SER B  29      32.483  -4.176   0.871  0.00  0.00           H  
ATOM   3266 HB3  SER B  29      33.353  -5.363   0.163  0.00  0.00           H  
ATOM   3267  HG  SER B  29      32.466  -4.150  -1.881  0.00  0.00           H  
ATOM   3268  N   GLY B  30      29.179  -4.705   0.595  0.00  0.00           N  
ATOM   3269  CA  GLY B  30      27.895  -3.982   0.525  0.00  0.00           C  
ATOM   3270  C   GLY B  30      27.767  -2.905   1.605  0.00  0.00           C  
ATOM   3271  O   GLY B  30      28.031  -3.120   2.786  0.00  0.00           O  
ATOM   3272  H   GLY B  30      29.440  -5.316   1.393  0.00  0.00           H  
ATOM   3273 HA2  GLY B  30      27.809  -3.552  -0.386  0.00  0.00           H  
ATOM   3274 HA3  GLY B  30      27.137  -4.645   0.624  0.00  0.00           H  
ATOM   3275  N   GLU B  31      27.177  -1.811   1.129  0.00  0.00           N  
ATOM   3276  CA  GLU B  31      27.041  -0.611   1.958  0.00  0.00           C  
ATOM   3277  CB  GLU B  31      28.128   0.425   1.657  0.00  0.00           C  
ATOM   3278  CG  GLU B  31      28.187   0.974   0.235  0.00  0.00           C  
ATOM   3279  CD  GLU B  31      29.299   2.000   0.021  0.00  0.00           C  
ATOM   3280 OE1  GLU B  31      29.064   3.225   0.145  0.00  0.00           O  
ATOM   3281 OE2  GLU B  31      30.436   1.630  -0.343  0.00  0.00           O  
ATOM   3282  C   GLU B  31      25.648   0.008   1.826  0.00  0.00           C  
ATOM   3283  O   GLU B  31      25.060  -0.279   0.779  0.00  0.00           O  
ATOM   3284  H   GLU B  31      26.835  -1.880   0.159  0.00  0.00           H  
ATOM   3285  HA  GLU B  31      27.211  -0.847   2.924  0.00  0.00           H  
ATOM   3286 HB2  GLU B  31      27.981   1.199   2.266  0.00  0.00           H  
ATOM   3287 HB3  GLU B  31      29.008   0.001   1.847  0.00  0.00           H  
ATOM   3288 HG2  GLU B  31      28.359   0.224  -0.380  0.00  0.00           H  
ATOM   3289 HG3  GLU B  31      27.332   1.423   0.039  0.00  0.00           H  
ATOM   3290  N   GLY B  32      25.111   0.704   2.826  0.00  0.00           N  
ATOM   3291  CA  GLY B  32      23.870   1.443   2.557  0.00  0.00           C  
ATOM   3292  C   GLY B  32      23.162   2.017   3.792  0.00  0.00           C  
ATOM   3293  O   GLY B  32      23.597   1.943   4.938  0.00  0.00           O  
ATOM   3294  H   GLY B  32      25.593   0.681   3.712  0.00  0.00           H  
ATOM   3295 HA2  GLY B  32      24.074   2.209   1.909  0.00  0.00           H  
ATOM   3296 HA3  GLY B  32      23.219   0.828   2.061  0.00  0.00           H  
ATOM   3297  N   GLU B  33      21.866   2.193   3.518  0.00  0.00           N  
ATOM   3298  CA  GLU B  33      20.960   2.869   4.451  0.00  0.00           C  
ATOM   3299  CB  GLU B  33      20.739   4.316   4.025  0.00  0.00           C  
ATOM   3300  CG  GLU B  33      20.208   5.266   5.104  0.00  0.00           C  
ATOM   3301  CD  GLU B  33      20.694   6.652   4.681  0.00  0.00           C  
ATOM   3302 OE1  GLU B  33      21.759   7.063   5.199  0.00  0.00           O  
ATOM   3303 OE2  GLU B  33      19.972   7.433   4.026  0.00  0.00           O  
ATOM   3304  C   GLU B  33      19.652   2.123   4.746  0.00  0.00           C  
ATOM   3305  O   GLU B  33      18.953   1.535   3.922  0.00  0.00           O  
ATOM   3306  H   GLU B  33      21.562   1.815   2.599  0.00  0.00           H  
ATOM   3307  HA  GLU B  33      21.451   3.037   5.333  0.00  0.00           H  
ATOM   3308 HB2  GLU B  33      21.610   4.680   3.719  0.00  0.00           H  
ATOM   3309 HB3  GLU B  33      20.079   4.319   3.284  0.00  0.00           H  
ATOM   3310 HG2  GLU B  33      19.259   5.266   5.065  0.00  0.00           H  
ATOM   3311 HG3  GLU B  33      20.628   5.051   5.929  0.00  0.00           H  
ATOM   3312  N   GLY B  34      19.247   2.194   6.009  0.00  0.00           N  
ATOM   3313  CA  GLY B  34      17.971   1.542   6.350  0.00  0.00           C  
ATOM   3314  C   GLY B  34      17.055   2.452   7.174  0.00  0.00           C  
ATOM   3315  O   GLY B  34      17.418   2.808   8.293  0.00  0.00           O  
ATOM   3316  H   GLY B  34      19.837   2.689   6.658  0.00  0.00           H  
ATOM   3317 HA2  GLY B  34      17.497   1.277   5.499  0.00  0.00           H  
ATOM   3318 HA3  GLY B  34      18.160   0.699   6.873  0.00  0.00           H  
ATOM   3319  N   ASP B  35      16.017   2.921   6.475  0.00  0.00           N  
ATOM   3320  CA  ASP B  35      14.805   3.545   7.028  0.00  0.00           C  
ATOM   3321  CB  ASP B  35      14.056   4.233   5.879  0.00  0.00           C  
ATOM   3322  CG  ASP B  35      12.612   4.648   6.170  0.00  0.00           C  
ATOM   3323 OD1  ASP B  35      12.197   5.022   7.293  0.00  0.00           O  
ATOM   3324 OD2  ASP B  35      11.751   4.164   5.405  0.00  0.00           O  
ATOM   3325  C   ASP B  35      13.926   2.551   7.778  0.00  0.00           C  
ATOM   3326  O   ASP B  35      13.439   1.574   7.210  0.00  0.00           O  
ATOM   3327  H   ASP B  35      16.145   2.801   5.422  0.00  0.00           H  
ATOM   3328  HA  ASP B  35      15.112   4.237   7.699  0.00  0.00           H  
ATOM   3329 HB2  ASP B  35      14.574   5.057   5.624  0.00  0.00           H  
ATOM   3330 HB3  ASP B  35      14.051   3.605   5.094  0.00  0.00           H  
ATOM   3331  N   ALA B  36      13.896   2.853   9.073  0.00  0.00           N  
ATOM   3332  CA  ALA B  36      13.030   2.222  10.080  0.00  0.00           C  
ATOM   3333  CB  ALA B  36      13.838   2.186  11.378  0.00  0.00           C  
ATOM   3334  C   ALA B  36      11.639   2.820  10.314  0.00  0.00           C  
ATOM   3335  O   ALA B  36      10.826   2.224  11.016  0.00  0.00           O  
ATOM   3336  H   ALA B  36      14.581   3.624   9.337  0.00  0.00           H  
ATOM   3337  HA  ALA B  36      12.909   1.228   9.816  0.00  0.00           H  
ATOM   3338 HB1  ALA B  36      14.677   2.715  11.260  0.00  0.00           H  
ATOM   3339 HB2  ALA B  36      13.294   2.580  12.116  0.00  0.00           H  
ATOM   3340 HB3  ALA B  36      14.067   1.240  11.598  0.00  0.00           H  
ATOM   3341  N   THR B  37      11.206   3.765   9.477  0.00  0.00           N  
ATOM   3342  CA  THR B  37       9.943   4.487   9.665  0.00  0.00           C  
ATOM   3343  CB  THR B  37      10.017   5.972  10.030  0.00  0.00           C  
ATOM   3344 OG1  THR B  37      10.721   6.756   9.075  0.00  0.00           O  
ATOM   3345 CG2  THR B  37      10.699   6.285  11.362  0.00  0.00           C  
ATOM   3346  C   THR B  37       8.868   4.351   8.578  0.00  0.00           C  
ATOM   3347  O   THR B  37       7.701   4.362   8.978  0.00  0.00           O  
ATOM   3348  H   THR B  37      11.848   3.948   8.670  0.00  0.00           H  
ATOM   3349  HA  THR B  37       9.527   4.169  10.557  0.00  0.00           H  
ATOM   3350  HB  THR B  37       9.051   6.344  10.098  0.00  0.00           H  
ATOM   3351 HG21 THR B  37      11.005   7.239  11.367  0.00  0.00           H  
ATOM   3352 HG22 THR B  37      10.053   6.140  12.113  0.00  0.00           H  
ATOM   3353 HG23 THR B  37      11.489   5.684  11.485  0.00  0.00           H  
ATOM   3354 HG1  THR B  37      11.253   6.167   8.455  0.00  0.00           H  
ATOM   3355  N   TYR B  38       9.289   4.201   7.316  0.00  0.00           N  
ATOM   3356  CA  TYR B  38       8.354   3.686   6.303  0.00  0.00           C  
ATOM   3357  CB  TYR B  38       8.251   4.359   4.929  0.00  0.00           C  
ATOM   3358  CG  TYR B  38       7.935   5.850   5.056  0.00  0.00           C  
ATOM   3359 CD1  TYR B  38       6.629   6.308   5.220  0.00  0.00           C  
ATOM   3360 CD2  TYR B  38       9.038   6.628   5.371  0.00  0.00           C  
ATOM   3361 CE1  TYR B  38       6.521   7.579   5.782  0.00  0.00           C  
ATOM   3362 CE2  TYR B  38       8.887   7.858   6.006  0.00  0.00           C  
ATOM   3363  CZ  TYR B  38       7.605   8.349   6.185  0.00  0.00           C  
ATOM   3364  OH  TYR B  38       7.350   9.631   6.568  0.00  0.00           O  
ATOM   3365  C   TYR B  38       8.703   2.211   6.154  0.00  0.00           C  
ATOM   3366  O   TYR B  38       7.852   1.421   6.564  0.00  0.00           O  
ATOM   3367  H   TYR B  38      10.255   4.460   7.132  0.00  0.00           H  
ATOM   3368  HA  TYR B  38       7.441   3.757   6.660  0.00  0.00           H  
ATOM   3369 HB2  TYR B  38       9.117   4.268   4.468  0.00  0.00           H  
ATOM   3370 HB3  TYR B  38       7.519   3.935   4.425  0.00  0.00           H  
ATOM   3371 HD1  TYR B  38       5.864   5.792   4.967  0.00  0.00           H  
ATOM   3372 HD2  TYR B  38       9.954   6.306   5.143  0.00  0.00           H  
ATOM   3373 HE1  TYR B  38       5.575   7.972   5.907  0.00  0.00           H  
ATOM   3374 HE2  TYR B  38       9.675   8.366   6.321  0.00  0.00           H  
ATOM   3375  HH  TYR B  38       8.110  10.221   6.290  0.00  0.00           H  
ATOM   3376  N   GLY B  39       9.963   1.932   5.799  0.00  0.00           N  
ATOM   3377  CA  GLY B  39      10.465   0.552   5.785  0.00  0.00           C  
ATOM   3378  C   GLY B  39      11.243   0.274   4.553  0.00  0.00           C  
ATOM   3379  O   GLY B  39      10.812  -0.536   3.700  0.00  0.00           O  
ATOM   3380  H   GLY B  39      10.537   2.752   5.541  0.00  0.00           H  
ATOM   3381 HA2  GLY B  39      10.927   0.358   6.671  0.00  0.00           H  
ATOM   3382 HA3  GLY B  39       9.613  -0.164   5.784  0.00  0.00           H  
ATOM   3383  N   LYS B  40      12.162   1.251   4.153  0.00  0.00           N  
ATOM   3384  CA  LYS B  40      13.038   1.202   2.977  0.00  0.00           C  
ATOM   3385  CB  LYS B  40      12.885   2.436   2.094  0.00  0.00           C  
ATOM   3386  CG  LYS B  40      13.613   2.465   0.746  0.00  0.00           C  
ATOM   3387  CD  LYS B  40      13.433   3.785   0.009  0.00  0.00           C  
ATOM   3388  CE  LYS B  40      14.478   4.852   0.325  0.00  0.00           C  
ATOM   3389  NZ  LYS B  40      14.538   6.070  -0.510  0.00  0.00           N  
ATOM   3390  C   LYS B  40      14.525   1.006   3.291  0.00  0.00           C  
ATOM   3391  O   LYS B  40      15.173   1.843   3.915  0.00  0.00           O  
ATOM   3392  H   LYS B  40      12.053   2.155   4.720  0.00  0.00           H  
ATOM   3393  HA  LYS B  40      12.669   0.386   2.339  0.00  0.00           H  
ATOM   3394 HB2  LYS B  40      11.894   2.570   1.908  0.00  0.00           H  
ATOM   3395 HB3  LYS B  40      13.195   3.245   2.627  0.00  0.00           H  
ATOM   3396 HG2  LYS B  40      14.593   2.314   0.906  0.00  0.00           H  
ATOM   3397 HG3  LYS B  40      13.259   1.721   0.172  0.00  0.00           H  
ATOM   3398 HD2  LYS B  40      13.458   3.606  -0.985  0.00  0.00           H  
ATOM   3399 HD3  LYS B  40      12.523   4.160   0.234  0.00  0.00           H  
ATOM   3400 HE2  LYS B  40      14.351   5.134   1.314  0.00  0.00           H  
ATOM   3401 HE3  LYS B  40      15.409   4.396   0.313  0.00  0.00           H  
ATOM   3402 HZ1  LYS B  40      15.438   6.136  -0.945  0.00  0.00           H  
ATOM   3403 HZ2  LYS B  40      13.831   6.029  -1.217  0.00  0.00           H  
ATOM   3404 HZ3  LYS B  40      14.388   6.878   0.062  0.00  0.00           H  
ATOM   3405  N   LEU B  41      15.041  -0.070   2.713  0.00  0.00           N  
ATOM   3406  CA  LEU B  41      16.498  -0.254   2.669  0.00  0.00           C  
ATOM   3407  CB  LEU B  41      16.936  -1.552   3.334  0.00  0.00           C  
ATOM   3408  CG  LEU B  41      16.592  -1.712   4.819  0.00  0.00           C  
ATOM   3409 CD1  LEU B  41      15.486  -2.710   5.181  0.00  0.00           C  
ATOM   3410 CD2  LEU B  41      17.805  -2.161   5.640  0.00  0.00           C  
ATOM   3411  C   LEU B  41      17.256   0.005   1.365  0.00  0.00           C  
ATOM   3412  O   LEU B  41      16.854  -0.453   0.299  0.00  0.00           O  
ATOM   3413  H   LEU B  41      14.368  -0.736   2.317  0.00  0.00           H  
ATOM   3414  HA  LEU B  41      16.913   0.359   3.402  0.00  0.00           H  
ATOM   3415 HB2  LEU B  41      16.502  -2.309   2.849  0.00  0.00           H  
ATOM   3416 HB3  LEU B  41      17.927  -1.622   3.253  0.00  0.00           H  
ATOM   3417  HG  LEU B  41      16.333  -0.790   5.193  0.00  0.00           H  
ATOM   3418 HD11 LEU B  41      15.750  -3.620   4.867  0.00  0.00           H  
ATOM   3419 HD12 LEU B  41      15.361  -2.718   6.171  0.00  0.00           H  
ATOM   3420 HD13 LEU B  41      14.636  -2.434   4.736  0.00  0.00           H  
ATOM   3421 HD21 LEU B  41      18.530  -1.479   5.556  0.00  0.00           H  
ATOM   3422 HD22 LEU B  41      17.538  -2.253   6.599  0.00  0.00           H  
ATOM   3423 HD23 LEU B  41      18.129  -3.041   5.295  0.00  0.00           H  
ATOM   3424  N   THR B  42      18.084   1.035   1.547  0.00  0.00           N  
ATOM   3425  CA  THR B  42      18.798   1.678   0.432  0.00  0.00           C  
ATOM   3426  CB  THR B  42      18.866   3.206   0.406  0.00  0.00           C  
ATOM   3427 OG1  THR B  42      18.896   3.824   1.692  0.00  0.00           O  
ATOM   3428 CG2  THR B  42      17.667   3.737  -0.372  0.00  0.00           C  
ATOM   3429  C   THR B  42      20.258   1.244   0.306  0.00  0.00           C  
ATOM   3430  O   THR B  42      21.242   1.974   0.386  0.00  0.00           O  
ATOM   3431  H   THR B  42      18.182   1.345   2.536  0.00  0.00           H  
ATOM   3432  HA  THR B  42      18.318   1.434  -0.431  0.00  0.00           H  
ATOM   3433  HB  THR B  42      19.730   3.492  -0.102  0.00  0.00           H  
ATOM   3434 HG21 THR B  42      17.452   4.668  -0.069  0.00  0.00           H  
ATOM   3435 HG22 THR B  42      17.878   3.750  -1.352  0.00  0.00           H  
ATOM   3436 HG23 THR B  42      16.872   3.147  -0.214  0.00  0.00           H  
ATOM   3437 HG1  THR B  42      18.886   3.127   2.418  0.00  0.00           H  
ATOM   3438  N   LEU B  43      20.359  -0.056   0.022  0.00  0.00           N  
ATOM   3439  CA  LEU B  43      21.670  -0.698  -0.158  0.00  0.00           C  
ATOM   3440  CB  LEU B  43      21.372  -2.194  -0.013  0.00  0.00           C  
ATOM   3441  CG  LEU B  43      21.980  -2.761   1.266  0.00  0.00           C  
ATOM   3442 CD1  LEU B  43      23.497  -2.926   1.267  0.00  0.00           C  
ATOM   3443 CD2  LEU B  43      21.409  -1.946   2.429  0.00  0.00           C  
ATOM   3444  C   LEU B  43      22.305  -0.481  -1.536  0.00  0.00           C  
ATOM   3445  O   LEU B  43      21.684  -0.504  -2.604  0.00  0.00           O  
ATOM   3446  H   LEU B  43      19.461  -0.560  -0.059  0.00  0.00           H  
ATOM   3447  HA  LEU B  43      22.305  -0.323   0.546  0.00  0.00           H  
ATOM   3448 HB2  LEU B  43      20.403  -2.306   0.040  0.00  0.00           H  
ATOM   3449 HB3  LEU B  43      21.776  -2.659  -0.769  0.00  0.00           H  
ATOM   3450  HG  LEU B  43      21.551  -3.670   1.455  0.00  0.00           H  
ATOM   3451 HD11 LEU B  43      23.928  -2.036   1.124  0.00  0.00           H  
ATOM   3452 HD12 LEU B  43      23.790  -3.303   2.145  0.00  0.00           H  
ATOM   3453 HD13 LEU B  43      23.764  -3.549   0.531  0.00  0.00           H  
ATOM   3454 HD21 LEU B  43      20.414  -2.036   2.438  0.00  0.00           H  
ATOM   3455 HD22 LEU B  43      21.785  -2.289   3.289  0.00  0.00           H  
ATOM   3456 HD23 LEU B  43      21.658  -0.985   2.313  0.00  0.00           H  
ATOM   3457  N   LYS B  44      23.605  -0.747  -1.501  0.00  0.00           N  
ATOM   3458  CA  LYS B  44      24.543  -0.657  -2.625  0.00  0.00           C  
ATOM   3459  CB  LYS B  44      25.110   0.759  -2.682  0.00  0.00           C  
ATOM   3460  CG  LYS B  44      26.030   1.044  -3.867  0.00  0.00           C  
ATOM   3461  CD  LYS B  44      26.584   2.467  -3.881  0.00  0.00           C  
ATOM   3462  CE  LYS B  44      27.428   2.675  -5.132  0.00  0.00           C  
ATOM   3463  NZ  LYS B  44      27.921   4.064  -5.171  0.00  0.00           N  
ATOM   3464  C   LYS B  44      25.737  -1.570  -2.351  0.00  0.00           C  
ATOM   3465  O   LYS B  44      26.294  -1.559  -1.251  0.00  0.00           O  
ATOM   3466  H   LYS B  44      23.937  -1.052  -0.529  0.00  0.00           H  
ATOM   3467  HA  LYS B  44      24.084  -0.968  -3.455  0.00  0.00           H  
ATOM   3468 HB2  LYS B  44      24.343   1.403  -2.724  0.00  0.00           H  
ATOM   3469 HB3  LYS B  44      25.629   0.924  -1.839  0.00  0.00           H  
ATOM   3470 HG2  LYS B  44      26.804   0.398  -3.841  0.00  0.00           H  
ATOM   3471 HG3  LYS B  44      25.519   0.889  -4.721  0.00  0.00           H  
ATOM   3472 HD2  LYS B  44      25.830   3.103  -3.898  0.00  0.00           H  
ATOM   3473 HD3  LYS B  44      27.155   2.597  -3.088  0.00  0.00           H  
ATOM   3474 HE2  LYS B  44      28.198   2.045  -5.107  0.00  0.00           H  
ATOM   3475 HE3  LYS B  44      26.864   2.495  -5.933  0.00  0.00           H  
ATOM   3476 HZ1  LYS B  44      28.855   4.082  -5.534  0.00  0.00           H  
ATOM   3477 HZ2  LYS B  44      27.329   4.616  -5.761  0.00  0.00           H  
ATOM   3478 HZ3  LYS B  44      27.919   4.450  -4.247  0.00  0.00           H  
ATOM   3479  N   PHE B  45      25.905  -2.557  -3.231  0.00  0.00           N  
ATOM   3480  CA  PHE B  45      27.026  -3.515  -3.185  0.00  0.00           C  
ATOM   3481  CB  PHE B  45      26.518  -4.937  -3.419  0.00  0.00           C  
ATOM   3482  CG  PHE B  45      25.425  -5.284  -2.404  0.00  0.00           C  
ATOM   3483 CD1  PHE B  45      25.711  -5.912  -1.193  0.00  0.00           C  
ATOM   3484 CD2  PHE B  45      24.118  -5.079  -2.812  0.00  0.00           C  
ATOM   3485 CE1  PHE B  45      24.713  -6.315  -0.309  0.00  0.00           C  
ATOM   3486 CE2  PHE B  45      23.115  -5.556  -1.964  0.00  0.00           C  
ATOM   3487  CZ  PHE B  45      23.406  -6.175  -0.760  0.00  0.00           C  
ATOM   3488  C   PHE B  45      28.011  -3.263  -4.329  0.00  0.00           C  
ATOM   3489  O   PHE B  45      27.585  -2.849  -5.402  0.00  0.00           O  
ATOM   3490  H   PHE B  45      25.164  -2.600  -3.974  0.00  0.00           H  
ATOM   3491  HA  PHE B  45      27.521  -3.339  -2.329  0.00  0.00           H  
ATOM   3492 HB2  PHE B  45      26.119  -4.982  -4.304  0.00  0.00           H  
ATOM   3493 HB3  PHE B  45      27.253  -5.556  -3.279  0.00  0.00           H  
ATOM   3494 HD1  PHE B  45      26.670  -6.081  -0.944  0.00  0.00           H  
ATOM   3495 HD2  PHE B  45      23.902  -4.627  -3.643  0.00  0.00           H  
ATOM   3496 HE1  PHE B  45      24.928  -6.676   0.574  0.00  0.00           H  
ATOM   3497 HE2  PHE B  45      22.137  -5.441  -2.253  0.00  0.00           H  
ATOM   3498  HZ  PHE B  45      22.652  -6.535  -0.189  0.00  0.00           H  
ATOM   3499  N   ILE B  46      29.293  -3.307  -3.971  0.00  0.00           N  
ATOM   3500  CA  ILE B  46      30.386  -3.363  -4.940  0.00  0.00           C  
ATOM   3501  CB  ILE B  46      31.245  -2.094  -5.000  0.00  0.00           C  
ATOM   3502 CG1  ILE B  46      31.709  -1.623  -3.626  0.00  0.00           C  
ATOM   3503 CG2  ILE B  46      30.478  -0.970  -5.700  0.00  0.00           C  
ATOM   3504 CD1  ILE B  46      32.851  -0.604  -3.684  0.00  0.00           C  
ATOM   3505  C   ILE B  46      31.350  -4.514  -4.618  0.00  0.00           C  
ATOM   3506  O   ILE B  46      31.566  -4.988  -3.512  0.00  0.00           O  
ATOM   3507  H   ILE B  46      29.450  -3.299  -2.937  0.00  0.00           H  
ATOM   3508  HA  ILE B  46      29.969  -3.582  -5.826  0.00  0.00           H  
ATOM   3509  HB  ILE B  46      32.062  -2.299  -5.548  0.00  0.00           H  
ATOM   3510 HG12 ILE B  46      30.939  -1.207  -3.150  0.00  0.00           H  
ATOM   3511 HG13 ILE B  46      32.023  -2.414  -3.106  0.00  0.00           H  
ATOM   3512 HG21 ILE B  46      31.076  -0.179  -5.806  0.00  0.00           H  
ATOM   3513 HG22 ILE B  46      30.179  -1.285  -6.598  0.00  0.00           H  
ATOM   3514 HG23 ILE B  46      29.685  -0.719  -5.150  0.00  0.00           H  
ATOM   3515 HD11 ILE B  46      32.544   0.196  -4.191  0.00  0.00           H  
ATOM   3516 HD12 ILE B  46      33.099  -0.345  -2.755  0.00  0.00           H  
ATOM   3517 HD13 ILE B  46      33.631  -1.021  -4.143  0.00  0.00           H  
ATOM   3518  N   CYS B  47      32.205  -4.800  -5.600  0.00  0.00           N  
ATOM   3519  CA  CYS B  47      33.031  -6.014  -5.481  0.00  0.00           C  
ATOM   3520  CB  CYS B  47      33.067  -6.852  -6.764  0.00  0.00           C  
ATOM   3521  SG  CYS B  47      34.172  -8.313  -6.656  0.00  0.00           S  
ATOM   3522  C   CYS B  47      34.446  -5.660  -5.034  0.00  0.00           C  
ATOM   3523  O   CYS B  47      35.171  -5.022  -5.805  0.00  0.00           O  
ATOM   3524  H   CYS B  47      32.235  -4.155  -6.380  0.00  0.00           H  
ATOM   3525  HA  CYS B  47      32.617  -6.603  -4.782  0.00  0.00           H  
ATOM   3526 HB2  CYS B  47      32.150  -7.180  -6.952  0.00  0.00           H  
ATOM   3527 HB3  CYS B  47      33.394  -6.280  -7.505  0.00  0.00           H  
ATOM   3528  HG  CYS B  47      34.033  -8.755  -5.775  0.00  0.00           H  
ATOM   3529  N   THR B  48      35.004  -6.250  -3.985  0.00  0.00           N  
ATOM   3530  CA  THR B  48      36.400  -6.051  -3.570  0.00  0.00           C  
ATOM   3531  CB  THR B  48      36.686  -6.805  -2.271  0.00  0.00           C  
ATOM   3532 OG1  THR B  48      35.759  -7.880  -2.127  0.00  0.00           O  
ATOM   3533 CG2  THR B  48      36.332  -5.826  -1.145  0.00  0.00           C  
ATOM   3534  C   THR B  48      37.457  -6.344  -4.627  0.00  0.00           C  
ATOM   3535  O   THR B  48      38.433  -5.593  -4.677  0.00  0.00           O  
ATOM   3536  H   THR B  48      34.351  -6.890  -3.458  0.00  0.00           H  
ATOM   3537  HA  THR B  48      36.503  -5.072  -3.278  0.00  0.00           H  
ATOM   3538  HB  THR B  48      37.627  -7.199  -2.317  0.00  0.00           H  
ATOM   3539 HG21 THR B  48      37.103  -5.208  -0.985  0.00  0.00           H  
ATOM   3540 HG22 THR B  48      35.527  -5.294  -1.407  0.00  0.00           H  
ATOM   3541 HG23 THR B  48      36.136  -6.337  -0.307  0.00  0.00           H  
ATOM   3542 HG1  THR B  48      35.459  -7.961  -1.170  0.00  0.00           H  
ATOM   3543  N   THR B  49      37.287  -7.346  -5.484  0.00  0.00           N  
ATOM   3544  CA  THR B  49      38.347  -7.988  -6.278  0.00  0.00           C  
ATOM   3545  CB  THR B  49      38.265  -9.517  -6.180  0.00  0.00           C  
ATOM   3546 OG1  THR B  49      36.960 -10.027  -6.489  0.00  0.00           O  
ATOM   3547 CG2  THR B  49      39.003  -9.942  -4.922  0.00  0.00           C  
ATOM   3548  C   THR B  49      38.201  -7.490  -7.719  0.00  0.00           C  
ATOM   3549  O   THR B  49      39.241  -7.390  -8.382  0.00  0.00           O  
ATOM   3550  H   THR B  49      36.274  -7.665  -5.556  0.00  0.00           H  
ATOM   3551  HA  THR B  49      39.225  -7.691  -5.930  0.00  0.00           H  
ATOM   3552  HB  THR B  49      38.932  -9.931  -6.853  0.00  0.00           H  
ATOM   3553 HG21 THR B  49      38.649 -10.824  -4.600  0.00  0.00           H  
ATOM   3554 HG22 THR B  49      39.983 -10.033  -5.115  0.00  0.00           H  
ATOM   3555 HG23 THR B  49      38.874  -9.256  -4.202  0.00  0.00           H  
ATOM   3556 HG1  THR B  49      36.255  -9.494  -6.010  0.00  0.00           H  
ATOM   3557  N   GLY B  50      37.042  -7.707  -8.343  0.00  0.00           N  
ATOM   3558  CA  GLY B  50      36.788  -7.216  -9.705  0.00  0.00           C  
ATOM   3559  C   GLY B  50      35.332  -7.310 -10.171  0.00  0.00           C  
ATOM   3560  O   GLY B  50      34.456  -6.495  -9.877  0.00  0.00           O  
ATOM   3561  H   GLY B  50      36.345  -8.245  -7.794  0.00  0.00           H  
ATOM   3562 HA2  GLY B  50      37.092  -6.241  -9.767  0.00  0.00           H  
ATOM   3563 HA3  GLY B  50      37.378  -7.735 -10.360  0.00  0.00           H  
ATOM   3564  N   LYS B  51      35.218  -8.367 -10.972  0.00  0.00           N  
ATOM   3565  CA  LYS B  51      34.011  -8.971 -11.545  0.00  0.00           C  
ATOM   3566  CB  LYS B  51      33.933  -9.037 -13.075  0.00  0.00           C  
ATOM   3567  CG  LYS B  51      34.093  -7.800 -13.961  0.00  0.00           C  
ATOM   3568  CD  LYS B  51      33.065  -6.698 -13.697  0.00  0.00           C  
ATOM   3569  CE  LYS B  51      32.592  -5.925 -14.932  0.00  0.00           C  
ATOM   3570  NZ  LYS B  51      31.574  -4.937 -14.529  0.00  0.00           N  
ATOM   3571  C   LYS B  51      33.442 -10.238 -10.897  0.00  0.00           C  
ATOM   3572  O   LYS B  51      34.205 -10.953 -10.249  0.00  0.00           O  
ATOM   3573  H   LYS B  51      36.196  -8.797 -11.196  0.00  0.00           H  
ATOM   3574  HA  LYS B  51      33.262  -8.250 -11.545  0.00  0.00           H  
ATOM   3575 HB2  LYS B  51      34.634  -9.730 -13.389  0.00  0.00           H  
ATOM   3576 HB3  LYS B  51      33.024  -9.472 -13.318  0.00  0.00           H  
ATOM   3577 HG2  LYS B  51      35.018  -7.417 -13.818  0.00  0.00           H  
ATOM   3578 HG3  LYS B  51      34.021  -8.082 -14.928  0.00  0.00           H  
ATOM   3579 HD2  LYS B  51      32.256  -7.114 -13.259  0.00  0.00           H  
ATOM   3580 HD3  LYS B  51      33.464  -6.036 -13.047  0.00  0.00           H  
ATOM   3581 HE2  LYS B  51      33.374  -5.461 -15.334  0.00  0.00           H  
ATOM   3582 HE3  LYS B  51      32.200  -6.570 -15.579  0.00  0.00           H  
ATOM   3583 HZ1  LYS B  51      31.293  -4.396 -15.324  0.00  0.00           H  
ATOM   3584 HZ2  LYS B  51      30.774  -5.409 -14.154  0.00  0.00           H  
ATOM   3585 HZ3  LYS B  51      31.953  -4.325 -13.832  0.00  0.00           H  
ATOM   3586  N   LEU B  52      32.130 -10.364 -11.089  0.00  0.00           N  
ATOM   3587  CA  LEU B  52      31.487 -11.621 -10.680  0.00  0.00           C  
ATOM   3588  CB  LEU B  52      30.061 -11.255 -10.254  0.00  0.00           C  
ATOM   3589  CG  LEU B  52      29.826 -10.980  -8.770  0.00  0.00           C  
ATOM   3590 CD1  LEU B  52      30.664  -9.852  -8.156  0.00  0.00           C  
ATOM   3591 CD2  LEU B  52      28.350 -11.060  -8.386  0.00  0.00           C  
ATOM   3592  C   LEU B  52      31.381 -12.705 -11.747  0.00  0.00           C  
ATOM   3593  O   LEU B  52      31.147 -12.451 -12.929  0.00  0.00           O  
ATOM   3594  H   LEU B  52      31.652  -9.578 -11.510  0.00  0.00           H  
ATOM   3595  HA  LEU B  52      32.018 -12.003  -9.888  0.00  0.00           H  
ATOM   3596 HB2  LEU B  52      29.796 -10.430 -10.756  0.00  0.00           H  
ATOM   3597 HB3  LEU B  52      29.462 -12.011 -10.516  0.00  0.00           H  
ATOM   3598  HG  LEU B  52      30.004 -11.839  -8.246  0.00  0.00           H  
ATOM   3599 HD11 LEU B  52      30.466  -8.999  -8.634  0.00  0.00           H  
ATOM   3600 HD12 LEU B  52      30.432  -9.759  -7.189  0.00  0.00           H  
ATOM   3601 HD13 LEU B  52      31.633 -10.074  -8.250  0.00  0.00           H  
ATOM   3602 HD21 LEU B  52      28.003 -11.976  -8.589  0.00  0.00           H  
ATOM   3603 HD22 LEU B  52      28.250 -10.873  -7.409  0.00  0.00           H  
ATOM   3604 HD23 LEU B  52      27.834 -10.383  -8.911  0.00  0.00           H  
ATOM   3605  N   PRO B  53      31.460 -13.934 -11.239  0.00  0.00           N  
ATOM   3606  CA  PRO B  53      30.967 -15.093 -12.000  0.00  0.00           C  
ATOM   3607  CB  PRO B  53      31.588 -16.319 -11.327  0.00  0.00           C  
ATOM   3608  CG  PRO B  53      32.870 -15.717 -10.757  0.00  0.00           C  
ATOM   3609  CD  PRO B  53      32.545 -14.282 -10.312  0.00  0.00           C  
ATOM   3610  C   PRO B  53      29.447 -15.095 -12.110  0.00  0.00           C  
ATOM   3611  O   PRO B  53      29.029 -15.135 -13.268  0.00  0.00           O  
ATOM   3612  HA  PRO B  53      31.393 -15.121 -12.915  0.00  0.00           H  
ATOM   3613 HB2  PRO B  53      31.015 -16.657 -10.599  0.00  0.00           H  
ATOM   3614 HB3  PRO B  53      31.801 -17.021 -11.984  0.00  0.00           H  
ATOM   3615 HG2  PRO B  53      33.189 -16.263  -9.975  0.00  0.00           H  
ATOM   3616 HG3  PRO B  53      33.589 -15.712 -11.459  0.00  0.00           H  
ATOM   3617 HD2  PRO B  53      32.234 -14.269  -9.374  0.00  0.00           H  
ATOM   3618 HD3  PRO B  53      33.329 -13.692 -10.438  0.00  0.00           H  
ATOM   3619  N   VAL B  54      28.705 -15.273 -11.022  0.00  0.00           N  
ATOM   3620  CA  VAL B  54      27.251 -15.501 -10.971  0.00  0.00           C  
ATOM   3621  CB  VAL B  54      26.902 -15.970  -9.553  0.00  0.00           C  
ATOM   3622 CG1  VAL B  54      25.427 -16.227  -9.236  0.00  0.00           C  
ATOM   3623 CG2  VAL B  54      27.571 -17.303  -9.225  0.00  0.00           C  
ATOM   3624  C   VAL B  54      26.540 -14.199 -11.335  0.00  0.00           C  
ATOM   3625  O   VAL B  54      27.114 -13.148 -11.098  0.00  0.00           O  
ATOM   3626  H   VAL B  54      29.285 -15.235 -10.120  0.00  0.00           H  
ATOM   3627  HA  VAL B  54      27.022 -16.183 -11.659  0.00  0.00           H  
ATOM   3628  HB  VAL B  54      27.212 -15.244  -8.902  0.00  0.00           H  
ATOM   3629 HG11 VAL B  54      25.287 -16.172  -8.249  0.00  0.00           H  
ATOM   3630 HG12 VAL B  54      24.866 -15.539  -9.693  0.00  0.00           H  
ATOM   3631 HG13 VAL B  54      25.174 -17.136  -9.561  0.00  0.00           H  
ATOM   3632 HG21 VAL B  54      27.157 -18.022  -9.782  0.00  0.00           H  
ATOM   3633 HG22 VAL B  54      28.547 -17.238  -9.428  0.00  0.00           H  
ATOM   3634 HG23 VAL B  54      27.438 -17.507  -8.257  0.00  0.00           H  
ATOM   3635  N   PRO B  55      25.433 -14.245 -12.078  0.00  0.00           N  
ATOM   3636  CA  PRO B  55      24.713 -12.996 -12.375  0.00  0.00           C  
ATOM   3637  CB  PRO B  55      23.682 -13.349 -13.460  0.00  0.00           C  
ATOM   3638  CG  PRO B  55      23.829 -14.829 -13.811  0.00  0.00           C  
ATOM   3639  CD  PRO B  55      24.948 -15.357 -12.915  0.00  0.00           C  
ATOM   3640  C   PRO B  55      24.018 -12.445 -11.126  0.00  0.00           C  
ATOM   3641  O   PRO B  55      23.429 -13.180 -10.335  0.00  0.00           O  
ATOM   3642  HA  PRO B  55      25.338 -12.311 -12.766  0.00  0.00           H  
ATOM   3643 HB2  PRO B  55      22.739 -13.165 -13.132  0.00  0.00           H  
ATOM   3644 HB3  PRO B  55      23.824 -12.782 -14.289  0.00  0.00           H  
ATOM   3645 HG2  PRO B  55      22.972 -15.311 -13.629  0.00  0.00           H  
ATOM   3646 HG3  PRO B  55      24.070 -14.929 -14.775  0.00  0.00           H  
ATOM   3647 HD2  PRO B  55      24.609 -16.118 -12.332  0.00  0.00           H  
ATOM   3648 HD3  PRO B  55      25.708 -15.736 -13.477  0.00  0.00           H  
ATOM   3649  N   TRP B  56      23.703 -11.160 -11.237  0.00  0.00           N  
ATOM   3650  CA  TRP B  56      23.145 -10.510 -10.042  0.00  0.00           C  
ATOM   3651  CB  TRP B  56      23.559  -9.036 -10.024  0.00  0.00           C  
ATOM   3652  CG  TRP B  56      25.035  -8.840  -9.681  0.00  0.00           C  
ATOM   3653 CD1  TRP B  56      26.018  -8.517 -10.515  0.00  0.00           C  
ATOM   3654 CD2  TRP B  56      25.527  -8.578  -8.403  0.00  0.00           C  
ATOM   3655 NE1  TRP B  56      27.068  -8.041  -9.835  0.00  0.00           N  
ATOM   3656 CE2  TRP B  56      26.764  -7.957  -8.549  0.00  0.00           C  
ATOM   3657 CE3  TRP B  56      25.111  -8.819  -7.101  0.00  0.00           C  
ATOM   3658 CZ2  TRP B  56      27.520  -7.559  -7.458  0.00  0.00           C  
ATOM   3659 CZ3  TRP B  56      25.940  -8.543  -6.020  0.00  0.00           C  
ATOM   3660 CH2  TRP B  56      27.170  -7.896  -6.157  0.00  0.00           C  
ATOM   3661  C   TRP B  56      21.650 -10.719  -9.777  0.00  0.00           C  
ATOM   3662  O   TRP B  56      21.310 -10.930  -8.614  0.00  0.00           O  
ATOM   3663  H   TRP B  56      23.863 -10.714 -12.120  0.00  0.00           H  
ATOM   3664  HA  TRP B  56      23.652 -10.884  -9.231  0.00  0.00           H  
ATOM   3665 HB2  TRP B  56      23.422  -8.645 -10.920  0.00  0.00           H  
ATOM   3666 HB3  TRP B  56      23.042  -8.559  -9.334  0.00  0.00           H  
ATOM   3667 HD1  TRP B  56      25.982  -8.615 -11.523  0.00  0.00           H  
ATOM   3668 HE1  TRP B  56      27.964  -7.784 -10.248  0.00  0.00           H  
ATOM   3669 HE3  TRP B  56      24.188  -9.201  -6.922  0.00  0.00           H  
ATOM   3670 HZ2  TRP B  56      28.372  -6.995  -7.621  0.00  0.00           H  
ATOM   3671 HZ3  TRP B  56      25.635  -8.826  -5.103  0.00  0.00           H  
ATOM   3672 HH2  TRP B  56      27.730  -7.698  -5.408  0.00  0.00           H  
ATOM   3673  N   PRO B  57      20.700 -10.785 -10.702  0.00  0.00           N  
ATOM   3674  CA  PRO B  57      19.279 -11.049 -10.441  0.00  0.00           C  
ATOM   3675  CB  PRO B  57      18.546 -10.694 -11.737  0.00  0.00           C  
ATOM   3676  CG  PRO B  57      19.577 -11.101 -12.793  0.00  0.00           C  
ATOM   3677  CD  PRO B  57      20.878 -10.621 -12.148  0.00  0.00           C  
ATOM   3678  C   PRO B  57      18.898 -12.484 -10.061  0.00  0.00           C  
ATOM   3679  O   PRO B  57      17.727 -12.836  -9.967  0.00  0.00           O  
ATOM   3680  HA  PRO B  57      18.925 -10.391  -9.727  0.00  0.00           H  
ATOM   3681 HB2  PRO B  57      17.722 -11.228 -11.842  0.00  0.00           H  
ATOM   3682 HB3  PRO B  57      18.362  -9.727 -11.795  0.00  0.00           H  
ATOM   3683 HG2  PRO B  57      19.579 -12.076 -12.908  0.00  0.00           H  
ATOM   3684 HG3  PRO B  57      19.405 -10.625 -13.635  0.00  0.00           H  
ATOM   3685 HD2  PRO B  57      21.659 -11.168 -12.478  0.00  0.00           H  
ATOM   3686 HD3  PRO B  57      21.055  -9.655 -12.382  0.00  0.00           H  
ATOM   3687  N   THR B  58      19.841 -13.167  -9.428  0.00  0.00           N  
ATOM   3688  CA  THR B  58      19.776 -14.567  -8.998  0.00  0.00           C  
ATOM   3689  CB  THR B  58      21.084 -15.332  -9.232  0.00  0.00           C  
ATOM   3690 OG1  THR B  58      22.162 -14.633  -8.608  0.00  0.00           O  
ATOM   3691 CG2  THR B  58      21.285 -15.439 -10.747  0.00  0.00           C  
ATOM   3692  C   THR B  58      19.330 -14.701  -7.535  0.00  0.00           C  
ATOM   3693  O   THR B  58      18.227 -15.174  -7.253  0.00  0.00           O  
ATOM   3694  H   THR B  58      20.719 -12.576  -9.240  0.00  0.00           H  
ATOM   3695  HA  THR B  58      19.101 -15.046  -9.576  0.00  0.00           H  
ATOM   3696  HB  THR B  58      21.010 -16.254  -8.800  0.00  0.00           H  
ATOM   3697 HG21 THR B  58      22.191 -15.089 -10.990  0.00  0.00           H  
ATOM   3698 HG22 THR B  58      21.213 -16.397 -11.027  0.00  0.00           H  
ATOM   3699 HG23 THR B  58      20.584 -14.901 -11.217  0.00  0.00           H  
ATOM   3700 HG1  THR B  58      22.674 -14.095  -9.287  0.00  0.00           H  
ATOM   3701  N   LEU B  59      20.220 -14.396  -6.604  0.00  0.00           N  
ATOM   3702  CA  LEU B  59      19.962 -14.208  -5.160  0.00  0.00           C  
ATOM   3703  CB  LEU B  59      20.869 -15.089  -4.297  0.00  0.00           C  
ATOM   3704  CG  LEU B  59      20.140 -15.550  -3.036  0.00  0.00           C  
ATOM   3705 CD1  LEU B  59      19.096 -16.600  -3.409  0.00  0.00           C  
ATOM   3706 CD2  LEU B  59      21.101 -16.059  -1.957  0.00  0.00           C  
ATOM   3707  C   LEU B  59      20.036 -12.751  -4.696  0.00  0.00           C  
ATOM   3708  O   LEU B  59      21.032 -12.236  -4.180  0.00  0.00           O  
ATOM   3709  H   LEU B  59      21.212 -14.287  -6.996  0.00  0.00           H  
ATOM   3710  HA  LEU B  59      19.029 -14.559  -4.961  0.00  0.00           H  
ATOM   3711 HB2  LEU B  59      21.102 -15.882  -4.814  0.00  0.00           H  
ATOM   3712 HB3  LEU B  59      21.637 -14.558  -4.021  0.00  0.00           H  
ATOM   3713  HG  LEU B  59      19.688 -14.770  -2.616  0.00  0.00           H  
ATOM   3714 HD11 LEU B  59      19.549 -17.381  -3.837  0.00  0.00           H  
ATOM   3715 HD12 LEU B  59      18.619 -16.902  -2.583  0.00  0.00           H  
ATOM   3716 HD13 LEU B  59      18.439 -16.202  -4.049  0.00  0.00           H  
ATOM   3717 HD21 LEU B  59      21.728 -15.324  -1.701  0.00  0.00           H  
ATOM   3718 HD22 LEU B  59      20.577 -16.347  -1.158  0.00  0.00           H  
ATOM   3719 HD23 LEU B  59      21.620 -16.834  -2.317  0.00  0.00           H  
ATOM   3720  N   VAL B  60      18.878 -12.108  -4.770  0.00  0.00           N  
ATOM   3721  CA  VAL B  60      18.647 -10.684  -4.486  0.00  0.00           C  
ATOM   3722  CB  VAL B  60      17.692 -10.055  -5.497  0.00  0.00           C  
ATOM   3723 CG1  VAL B  60      18.250 -10.324  -6.903  0.00  0.00           C  
ATOM   3724 CG2  VAL B  60      16.238 -10.492  -5.306  0.00  0.00           C  
ATOM   3725  C   VAL B  60      18.159 -10.441  -3.055  0.00  0.00           C  
ATOM   3726  O   VAL B  60      18.873  -9.684  -2.408  0.00  0.00           O  
ATOM   3727  H   VAL B  60      18.071 -12.745  -5.071  0.00  0.00           H  
ATOM   3728  HA  VAL B  60      19.527 -10.199  -4.600  0.00  0.00           H  
ATOM   3729  HB  VAL B  60      17.708  -9.078  -5.372  0.00  0.00           H  
ATOM   3730 HG11 VAL B  60      19.240 -10.211  -6.889  0.00  0.00           H  
ATOM   3731 HG12 VAL B  60      18.020 -11.256  -7.173  0.00  0.00           H  
ATOM   3732 HG13 VAL B  60      17.845  -9.676  -7.544  0.00  0.00           H  
ATOM   3733 HG21 VAL B  60      15.781 -10.500  -6.193  0.00  0.00           H  
ATOM   3734 HG22 VAL B  60      16.222 -11.406  -4.906  0.00  0.00           H  
ATOM   3735 HG23 VAL B  60      15.782  -9.846  -4.696  0.00  0.00           H  
ATOM   3736  N   THR B  61      17.461 -11.430  -2.491  0.00  0.00           N  
ATOM   3737  CA  THR B  61      17.048 -11.128  -1.112  0.00  0.00           C  
ATOM   3738  CB  THR B  61      15.556 -10.840  -0.884  0.00  0.00           C  
ATOM   3739 OG1  THR B  61      15.296 -10.004   0.244  0.00  0.00           O  
ATOM   3740 CG2  THR B  61      14.700 -12.097  -1.019  0.00  0.00           C  
ATOM   3741  C   THR B  61      17.663 -12.022  -0.043  0.00  0.00           C  
ATOM   3742  O   THR B  61      17.624 -13.247  -0.004  0.00  0.00           O  
ATOM   3743  H   THR B  61      17.280 -12.242  -3.000  0.00  0.00           H  
ATOM   3744  HA  THR B  61      17.313 -10.161  -0.911  0.00  0.00           H  
ATOM   3745  HB  THR B  61      15.180 -10.363  -1.726  0.00  0.00           H  
ATOM   3746 HG21 THR B  61      15.029 -12.799  -0.383  0.00  0.00           H  
ATOM   3747 HG22 THR B  61      13.746 -11.879  -0.806  0.00  0.00           H  
ATOM   3748 HG23 THR B  61      14.759 -12.447  -1.955  0.00  0.00           H  
ATOM   3749 HG1  THR B  61      15.210  -9.043  -0.042  0.00  0.00           H  
ATOM   3750  N   THR B  62      18.142 -11.401   1.038  0.00  0.00           N  
ATOM   3751  CA  THR B  62      18.854 -12.032   2.164  0.00  0.00           C  
ATOM   3752  CB  THR B  62      20.309 -12.417   1.914  0.00  0.00           C  
ATOM   3753 OG1  THR B  62      21.003 -11.449   1.129  0.00  0.00           O  
ATOM   3754 CG2  THR B  62      20.393 -13.778   1.222  0.00  0.00           C  
ATOM   3755  C   THR B  62      18.747 -11.387   3.545  0.00  0.00           C  
ATOM   3756  O   THR B  62      18.880 -12.110   4.537  0.00  0.00           O  
ATOM   3757  H   THR B  62      17.960 -10.349   1.023  0.00  0.00           H  
ATOM   3758  HA  THR B  62      18.510 -13.006   2.242  0.00  0.00           H  
ATOM   3759  HB  THR B  62      20.796 -12.495   2.823  0.00  0.00           H  
ATOM   3760 HG21 THR B  62      19.824 -13.772   0.398  0.00  0.00           H  
ATOM   3761 HG22 THR B  62      21.343 -13.967   0.967  0.00  0.00           H  
ATOM   3762 HG23 THR B  62      20.069 -14.492   1.843  0.00  0.00           H  
ATOM   3763 HG1  THR B  62      21.948 -11.339   1.458  0.00  0.00           H  
ATOM   3764  N   LEU B  63      18.322 -10.136   3.683  0.00  0.00           N  
ATOM   3765  CA  LEU B  63      18.386  -9.405   4.958  0.00  0.00           C  
ATOM   3766  CB  LEU B  63      18.685  -7.939   4.678  0.00  0.00           C  
ATOM   3767  CG  LEU B  63      20.139  -7.795   4.209  0.00  0.00           C  
ATOM   3768 CD1  LEU B  63      20.229  -7.109   2.843  0.00  0.00           C  
ATOM   3769 CD2  LEU B  63      20.753  -6.830   5.225  0.00  0.00           C  
ATOM   3770  C   LEU B  63      17.487  -9.711   6.153  0.00  0.00           C  
ATOM   3771  O   LEU B  63      17.015 -10.837   6.300  0.00  0.00           O  
ATOM   3772  H   LEU B  63      17.936  -9.711   2.810  0.00  0.00           H  
ATOM   3773  HA  LEU B  63      19.389  -9.467   5.295  0.00  0.00           H  
ATOM   3774 HB2  LEU B  63      18.114  -7.640   3.955  0.00  0.00           H  
ATOM   3775 HB3  LEU B  63      18.593  -7.442   5.504  0.00  0.00           H  
ATOM   3776  HG  LEU B  63      20.551  -8.708   4.147  0.00  0.00           H  
ATOM   3777 HD11 LEU B  63      19.826  -6.197   2.905  0.00  0.00           H  
ATOM   3778 HD12 LEU B  63      21.188  -7.035   2.574  0.00  0.00           H  
ATOM   3779 HD13 LEU B  63      19.732  -7.651   2.168  0.00  0.00           H  
ATOM   3780 HD21 LEU B  63      20.686  -7.226   6.139  0.00  0.00           H  
ATOM   3781 HD22 LEU B  63      21.713  -6.675   4.994  0.00  0.00           H  
ATOM   3782 HD23 LEU B  63      20.257  -5.963   5.198  0.00  0.00           H  
ATOM   3783  N   VAL B  64      17.412  -8.746   7.066  0.00  0.00           N  
ATOM   3784  CA  VAL B  64      16.844  -8.994   8.402  0.00  0.00           C  
ATOM   3785  CB  VAL B  64      17.740  -8.237   9.384  0.00  0.00           C  
ATOM   3786 CG1  VAL B  64      19.046  -9.036   9.477  0.00  0.00           C  
ATOM   3787 CG2  VAL B  64      18.096  -6.778   9.107  0.00  0.00           C  
ATOM   3788  C   VAL B  64      15.363  -8.720   8.698  0.00  0.00           C  
ATOM   3789  O   VAL B  64      14.848  -8.999   9.769  0.00  0.00           O  
ATOM   3790  H   VAL B  64      17.778  -7.826   6.768  0.00  0.00           H  
ATOM   3791  HA  VAL B  64      17.020 -10.001   8.626  0.00  0.00           H  
ATOM   3792  HB  VAL B  64      17.325  -8.273  10.270  0.00  0.00           H  
ATOM   3793 HG11 VAL B  64      19.309  -9.124  10.436  0.00  0.00           H  
ATOM   3794 HG12 VAL B  64      18.906  -9.941   9.081  0.00  0.00           H  
ATOM   3795 HG13 VAL B  64      19.761  -8.554   8.973  0.00  0.00           H  
ATOM   3796 HG21 VAL B  64      17.271  -6.220   9.182  0.00  0.00           H  
ATOM   3797 HG22 VAL B  64      18.773  -6.473   9.776  0.00  0.00           H  
ATOM   3798 HG23 VAL B  64      18.474  -6.702   8.185  0.00  0.00           H  
ATOM   3799  N   GLN B  65      14.731  -7.881   7.875  0.00  0.00           N  
ATOM   3800  CA  GLN B  65      13.318  -7.480   7.926  0.00  0.00           C  
ATOM   3801  CB  GLN B  65      12.496  -8.709   7.537  0.00  0.00           C  
ATOM   3802  CG  GLN B  65      12.781  -9.027   6.065  0.00  0.00           C  
ATOM   3803  CD  GLN B  65      12.425 -10.470   5.710  0.00  0.00           C  
ATOM   3804  C   GLN B  65      12.836  -6.939   9.278  0.00  0.00           C  
ATOM   3805  O   GLN B  65      11.626  -6.877   9.483  0.00  0.00           O  
ATOM   3806  H   GLN B  65      15.384  -7.493   7.114  0.00  0.00           H  
ATOM   3807  HA  GLN B  65      13.184  -6.739   7.234  0.00  0.00           H  
ATOM   3808 HB2  GLN B  65      12.780  -9.472   8.074  0.00  0.00           H  
ATOM   3809 HB3  GLN B  65      11.545  -8.503   7.626  0.00  0.00           H  
ATOM   3810 HG2  GLN B  65      12.238  -8.418   5.497  0.00  0.00           H  
ATOM   3811 HG3  GLN B  65      13.751  -8.887   5.892  0.00  0.00           H  
ATOM   3812 OE1  GLN B  65      12.866 -11.425   6.352  0.00  0.00           O  
ATOM   3813 NE2  GLN B  65      11.711 -10.629   4.599  0.00  0.00           N  
ATOM   3814 HE21 GLN B  65      11.446 -11.563   4.289  0.00  0.00           H  
ATOM   3815 HE22 GLN B  65      11.434  -9.810   4.069  0.00  0.00           H  
ATOM   3816  N   CYS B  66      13.740  -6.240   9.943  0.00  0.00           N  
ATOM   3817  CA  CYS B  66      13.486  -5.984  11.370  0.00  0.00           C  
ATOM   3818  CB  CYS B  66      14.732  -6.077  12.251  0.00  0.00           C  
ATOM   3819  SG  CYS B  66      15.250  -7.823  12.438  0.00  0.00           S  
ATOM   3820  C   CYS B  66      12.669  -4.745  11.751  0.00  0.00           C  
ATOM   3821  O   CYS B  66      12.056  -4.787  12.810  0.00  0.00           O  
ATOM   3822  H   CYS B  66      14.551  -5.922   9.435  0.00  0.00           H  
ATOM   3823  HA  CYS B  66      12.993  -6.812  11.749  0.00  0.00           H  
ATOM   3824 HB2  CYS B  66      15.463  -5.593  11.819  0.00  0.00           H  
ATOM   3825 HB3  CYS B  66      14.516  -5.732  13.141  0.00  0.00           H  
ATOM   3826  HG  CYS B  66      15.107  -8.295  11.573  0.00  0.00           H  
ATOM   3827  N   PHE B  67      12.547  -3.772  10.851  0.00  0.00           N  
ATOM   3828  CA  PHE B  67      11.632  -2.673  11.207  0.00  0.00           C  
ATOM   3829  CB  PHE B  67      12.501  -1.536  11.743  0.00  0.00           C  
ATOM   3830  CG  PHE B  67      12.007  -0.647  12.882  0.00  0.00           C  
ATOM   3831 CD1  PHE B  67      10.705  -0.792  13.347  0.00  0.00           C  
ATOM   3832 CD2  PHE B  67      12.943  -0.003  13.685  0.00  0.00           C  
ATOM   3833 CE1  PHE B  67      10.407  -0.331  14.625  0.00  0.00           C  
ATOM   3834 CE2  PHE B  67      12.641   0.341  15.000  0.00  0.00           C  
ATOM   3835  CZ  PHE B  67      11.342   0.235  15.488  0.00  0.00           C  
ATOM   3836  C   PHE B  67      10.906  -2.196   9.939  0.00  0.00           C  
ATOM   3837  O   PHE B  67      11.400  -2.115   8.814  0.00  0.00           O  
ATOM   3838  H   PHE B  67      13.073  -3.843  10.008  0.00  0.00           H  
ATOM   3839  HA  PHE B  67      10.937  -3.059  11.808  0.00  0.00           H  
ATOM   3840 HB2  PHE B  67      13.381  -1.942  12.051  0.00  0.00           H  
ATOM   3841 HB3  PHE B  67      12.716  -0.920  10.964  0.00  0.00           H  
ATOM   3842 HD1  PHE B  67      10.014  -1.209  12.795  0.00  0.00           H  
ATOM   3843 HD2  PHE B  67      13.846   0.216  13.314  0.00  0.00           H  
ATOM   3844 HE1  PHE B  67       9.428  -0.415  14.948  0.00  0.00           H  
ATOM   3845 HE2  PHE B  67      13.386   0.676  15.609  0.00  0.00           H  
ATOM   3846  HZ  PHE B  67      11.097   0.537  16.379  0.00  0.00           H  
ATOM   3847  N   SER B  68       9.655  -1.846  10.216  0.00  0.00           N  
ATOM   3848  CA  SER B  68       8.663  -1.450   9.208  0.00  0.00           C  
ATOM   3849  CB  SER B  68       8.099  -2.594   8.358  0.00  0.00           C  
ATOM   3850  OG  SER B  68       7.379  -3.559   9.131  0.00  0.00           O  
ATOM   3851  C   SER B  68       7.420  -0.869   9.882  0.00  0.00           C  
ATOM   3852  O   SER B  68       7.237  -0.930  11.101  0.00  0.00           O  
ATOM   3853  H   SER B  68       9.423  -1.877  11.245  0.00  0.00           H  
ATOM   3854  HA  SER B  68       9.071  -0.731   8.640  0.00  0.00           H  
ATOM   3855 HB2  SER B  68       7.442  -2.220   7.545  0.00  0.00           H  
ATOM   3856 HB3  SER B  68       8.859  -3.059   7.898  0.00  0.00           H  
ATOM   3857  HG  SER B  68       7.916  -3.801   9.935  0.00  0.00           H  
ATOM   3858  N   ARG B  69       6.621  -0.194   9.073  0.00  0.00           N  
ATOM   3859  CA  ARG B  69       5.368   0.352   9.615  0.00  0.00           C  
ATOM   3860  CB  ARG B  69       4.963   1.589   8.821  0.00  0.00           C  
ATOM   3861  CG  ARG B  69       3.715   2.281   9.368  0.00  0.00           C  
ATOM   3862  CD  ARG B  69       3.825   2.951  10.737  0.00  0.00           C  
ATOM   3863  NE  ARG B  69       2.597   3.721  10.954  0.00  0.00           N  
ATOM   3864  CZ  ARG B  69       2.284   4.496  12.002  0.00  0.00           C  
ATOM   3865 NH1  ARG B  69       3.233   4.816  12.888  0.00  0.00           N  
ATOM   3866 NH2  ARG B  69       1.050   4.506  12.523  0.00  0.00           N  
ATOM   3867  C   ARG B  69       4.265  -0.661   9.925  0.00  0.00           C  
ATOM   3868  O   ARG B  69       3.436  -0.937   9.057  0.00  0.00           O  
ATOM   3869  H   ARG B  69       6.923  -0.091   8.109  0.00  0.00           H  
ATOM   3870  HA  ARG B  69       5.590   0.860  10.480  0.00  0.00           H  
ATOM   3871 HB2  ARG B  69       5.710   2.242   8.851  0.00  0.00           H  
ATOM   3872 HB3  ARG B  69       4.774   1.316   7.886  0.00  0.00           H  
ATOM   3873 HG2  ARG B  69       3.413   2.992   8.702  0.00  0.00           H  
ATOM   3874 HG3  ARG B  69       2.958   1.599   9.421  0.00  0.00           H  
ATOM   3875 HD2  ARG B  69       3.898   2.251  11.415  0.00  0.00           H  
ATOM   3876 HD3  ARG B  69       4.594   3.555  10.720  0.00  0.00           H  
ATOM   3877  HE  ARG B  69       1.883   3.663  10.211  0.00  0.00           H  
ATOM   3878 HH11 ARG B  69       4.169   4.508  12.775  0.00  0.00           H  
ATOM   3879 HH12 ARG B  69       2.989   5.383  13.685  0.00  0.00           H  
ATOM   3880 HH21 ARG B  69       0.354   3.924  12.088  0.00  0.00           H  
ATOM   3881 HH22 ARG B  69       0.836   5.065  13.304  0.00  0.00           H  
ATOM   3882  N   TYR B  70       4.279  -1.068  11.186  0.00  0.00           N  
ATOM   3883  CA  TYR B  70       3.324  -2.005  11.798  0.00  0.00           C  
ATOM   3884  CB  TYR B  70       3.727  -2.388  13.217  0.00  0.00           C  
ATOM   3885  CG  TYR B  70       5.084  -3.096  13.206  0.00  0.00           C  
ATOM   3886 CD1  TYR B  70       5.534  -4.081  12.327  0.00  0.00           C  
ATOM   3887 CD2  TYR B  70       6.082  -2.591  14.021  0.00  0.00           C  
ATOM   3888 CE1  TYR B  70       6.858  -4.483  12.222  0.00  0.00           C  
ATOM   3889 CE2  TYR B  70       7.437  -2.914  13.937  0.00  0.00           C  
ATOM   3890  CZ  TYR B  70       7.838  -3.825  12.968  0.00  0.00           C  
ATOM   3891  OH  TYR B  70       9.163  -4.142  12.940  0.00  0.00           O  
ATOM   3892  C   TYR B  70       1.940  -1.358  11.790  0.00  0.00           C  
ATOM   3893  O   TYR B  70       1.800  -0.253  12.336  0.00  0.00           O  
ATOM   3894  H   TYR B  70       5.075  -0.643  11.755  0.00  0.00           H  
ATOM   3895  HA  TYR B  70       3.289  -2.826  11.236  0.00  0.00           H  
ATOM   3896 HB2  TYR B  70       3.816  -1.573  13.754  0.00  0.00           H  
ATOM   3897 HB3  TYR B  70       3.064  -3.012  13.580  0.00  0.00           H  
ATOM   3898 HD1  TYR B  70       4.846  -4.536  11.723  0.00  0.00           H  
ATOM   3899 HD2  TYR B  70       5.807  -1.920  14.752  0.00  0.00           H  
ATOM   3900 HE1  TYR B  70       7.114  -5.236  11.617  0.00  0.00           H  
ATOM   3901 HE2  TYR B  70       8.093  -2.504  14.552  0.00  0.00           H  
ATOM   3902  HH  TYR B  70       9.674  -3.408  12.491  0.00  0.00           H  
ATOM   3903  N   PRO B  71       0.981  -2.149  11.336  0.00  0.00           N  
ATOM   3904  CA  PRO B  71      -0.445  -1.812  11.461  0.00  0.00           C  
ATOM   3905  CB  PRO B  71      -1.106  -2.864  10.571  0.00  0.00           C  
ATOM   3906  CG  PRO B  71      -0.069  -3.180   9.494  0.00  0.00           C  
ATOM   3907  CD  PRO B  71       1.217  -3.202  10.331  0.00  0.00           C  
ATOM   3908  C   PRO B  71      -0.987  -1.782  12.897  0.00  0.00           C  
ATOM   3909  O   PRO B  71      -0.304  -2.238  13.810  0.00  0.00           O  
ATOM   3910  HA  PRO B  71      -0.640  -0.922  10.993  0.00  0.00           H  
ATOM   3911 HB2  PRO B  71      -1.324  -3.693  11.090  0.00  0.00           H  
ATOM   3912 HB3  PRO B  71      -1.942  -2.510  10.150  0.00  0.00           H  
ATOM   3913 HG2  PRO B  71      -0.243  -4.059   9.099  0.00  0.00           H  
ATOM   3914 HG3  PRO B  71      -0.039  -2.461   8.828  0.00  0.00           H  
ATOM   3915 HD2  PRO B  71       1.339  -4.089  10.766  0.00  0.00           H  
ATOM   3916 HD3  PRO B  71       2.010  -2.985   9.767  0.00  0.00           H  
ATOM   3917  N   ASP B  72      -2.009  -0.945  13.075  0.00  0.00           N  
ATOM   3918  CA  ASP B  72      -2.713  -0.871  14.360  0.00  0.00           C  
ATOM   3919  CB  ASP B  72      -4.030  -0.213  13.979  0.00  0.00           C  
ATOM   3920  CG  ASP B  72      -4.994  -0.129  15.159  0.00  0.00           C  
ATOM   3921 OD1  ASP B  72      -5.829  -1.040  15.374  0.00  0.00           O  
ATOM   3922 OD2  ASP B  72      -4.981   0.946  15.801  0.00  0.00           O  
ATOM   3923  C   ASP B  72      -2.853  -2.137  15.203  0.00  0.00           C  
ATOM   3924  O   ASP B  72      -2.448  -2.178  16.365  0.00  0.00           O  
ATOM   3925  H   ASP B  72      -2.254  -0.368  12.255  0.00  0.00           H  
ATOM   3926  HA  ASP B  72      -2.194  -0.185  14.940  0.00  0.00           H  
ATOM   3927 HB2  ASP B  72      -3.842   0.707  13.663  0.00  0.00           H  
ATOM   3928 HB3  ASP B  72      -4.456  -0.752  13.265  0.00  0.00           H  
ATOM   3929  N   HIS B  73      -3.265  -3.228  14.550  0.00  0.00           N  
ATOM   3930  CA  HIS B  73      -3.480  -4.562  15.132  0.00  0.00           C  
ATOM   3931  CB  HIS B  73      -4.225  -5.527  14.203  0.00  0.00           C  
ATOM   3932  CG  HIS B  73      -3.628  -5.738  12.819  0.00  0.00           C  
ATOM   3933  C   HIS B  73      -2.310  -5.270  15.808  0.00  0.00           C  
ATOM   3934  O   HIS B  73      -2.432  -5.975  16.811  0.00  0.00           O  
ATOM   3935  H   HIS B  73      -3.437  -3.044  13.512  0.00  0.00           H  
ATOM   3936  HA  HIS B  73      -4.244  -4.475  15.831  0.00  0.00           H  
ATOM   3937 HB2  HIS B  73      -4.286  -6.437  14.651  0.00  0.00           H  
ATOM   3938 HB3  HIS B  73      -5.177  -5.196  14.076  0.00  0.00           H  
ATOM   3939 ND1  HIS B  73      -2.370  -6.004  12.468  0.00  0.00           N  
ATOM   3940 CD2  HIS B  73      -4.304  -5.657  11.677  0.00  0.00           C  
ATOM   3941 CE1  HIS B  73      -2.247  -6.178  11.160  0.00  0.00           C  
ATOM   3942 NE2  HIS B  73      -3.466  -5.936  10.679  0.00  0.00           N  
ATOM   3943 HD1  HIS B  73      -1.578  -6.073  13.114  0.00  0.00           H  
ATOM   3944 HD2  HIS B  73      -5.288  -5.421  11.588  0.00  0.00           H  
ATOM   3945 HE1  HIS B  73      -1.455  -6.424  10.662  0.00  0.00           H  
ATOM   3946  N   MET B  74      -1.130  -5.006  15.239  0.00  0.00           N  
ATOM   3947  CA  MET B  74       0.157  -5.524  15.735  0.00  0.00           C  
ATOM   3948  CB  MET B  74       1.271  -5.188  14.748  0.00  0.00           C  
ATOM   3949  CG  MET B  74       1.015  -5.905  13.424  0.00  0.00           C  
ATOM   3950  SD  MET B  74       2.528  -6.130  12.416  0.00  0.00           S  
ATOM   3951  CE  MET B  74       1.956  -7.220  11.135  0.00  0.00           C  
ATOM   3952  C   MET B  74       0.482  -4.914  17.099  0.00  0.00           C  
ATOM   3953  O   MET B  74       0.938  -3.768  17.128  0.00  0.00           O  
ATOM   3954  H   MET B  74      -1.196  -4.388  14.392  0.00  0.00           H  
ATOM   3955  HA  MET B  74       0.067  -6.515  15.851  0.00  0.00           H  
ATOM   3956 HB2  MET B  74       1.281  -4.212  14.581  0.00  0.00           H  
ATOM   3957 HB3  MET B  74       2.138  -5.498  15.111  0.00  0.00           H  
ATOM   3958 HG2  MET B  74       0.585  -6.813  13.621  0.00  0.00           H  
ATOM   3959 HG3  MET B  74       0.314  -5.378  12.895  0.00  0.00           H  
ATOM   3960 HE1  MET B  74       1.122  -7.692  11.433  0.00  0.00           H  
ATOM   3961 HE2  MET B  74       1.754  -6.697  10.303  0.00  0.00           H  
ATOM   3962 HE3  MET B  74       2.660  -7.904  10.927  0.00  0.00           H  
ATOM   3963  N   LYS B  75       0.208  -5.749  18.093  0.00  0.00           N  
ATOM   3964  CA  LYS B  75       0.443  -5.432  19.510  0.00  0.00           C  
ATOM   3965  CB  LYS B  75      -0.768  -5.381  20.439  0.00  0.00           C  
ATOM   3966  CG  LYS B  75      -1.831  -4.317  20.162  0.00  0.00           C  
ATOM   3967  CD  LYS B  75      -1.572  -2.966  20.826  0.00  0.00           C  
ATOM   3968  CE  LYS B  75      -2.695  -2.015  20.409  0.00  0.00           C  
ATOM   3969  NZ  LYS B  75      -2.506  -1.390  19.089  0.00  0.00           N  
ATOM   3970  C   LYS B  75       1.545  -6.226  20.230  0.00  0.00           C  
ATOM   3971  O   LYS B  75       1.923  -5.779  21.316  0.00  0.00           O  
ATOM   3972  H   LYS B  75      -0.195  -6.668  17.785  0.00  0.00           H  
ATOM   3973  HA  LYS B  75       0.674  -4.430  19.580  0.00  0.00           H  
ATOM   3974 HB2  LYS B  75      -1.223  -6.286  20.411  0.00  0.00           H  
ATOM   3975 HB3  LYS B  75      -0.431  -5.242  21.385  0.00  0.00           H  
ATOM   3976 HG2  LYS B  75      -1.895  -4.176  19.161  0.00  0.00           H  
ATOM   3977 HG3  LYS B  75      -2.728  -4.664  20.479  0.00  0.00           H  
ATOM   3978 HD2  LYS B  75      -1.598  -3.076  21.797  0.00  0.00           H  
ATOM   3979 HD3  LYS B  75      -0.721  -2.608  20.502  0.00  0.00           H  
ATOM   3980 HE2  LYS B  75      -3.568  -2.536  20.415  0.00  0.00           H  
ATOM   3981 HE3  LYS B  75      -2.777  -1.291  21.117  0.00  0.00           H  
ATOM   3982 HZ1  LYS B  75      -2.773  -2.032  18.368  0.00  0.00           H  
ATOM   3983 HZ2  LYS B  75      -3.072  -0.566  19.021  0.00  0.00           H  
ATOM   3984 HZ3  LYS B  75      -1.544  -1.140  18.967  0.00  0.00           H  
ATOM   3985  N   GLN B  76       1.686  -7.511  19.912  0.00  0.00           N  
ATOM   3986  CA  GLN B  76       2.653  -8.384  20.591  0.00  0.00           C  
ATOM   3987  CB  GLN B  76       2.444  -9.839  20.155  0.00  0.00           C  
ATOM   3988  CG  GLN B  76       1.106 -10.392  20.649  0.00  0.00           C  
ATOM   3989  CD  GLN B  76       0.978 -11.895  20.428  0.00  0.00           C  
ATOM   3990  C   GLN B  76       4.119  -8.047  20.307  0.00  0.00           C  
ATOM   3991  O   GLN B  76       4.422  -7.673  19.173  0.00  0.00           O  
ATOM   3992  H   GLN B  76       1.062  -7.843  19.150  0.00  0.00           H  
ATOM   3993  HA  GLN B  76       2.503  -8.286  21.594  0.00  0.00           H  
ATOM   3994 HB2  GLN B  76       2.449  -9.882  19.164  0.00  0.00           H  
ATOM   3995 HB3  GLN B  76       3.169 -10.397  20.537  0.00  0.00           H  
ATOM   3996 HG2  GLN B  76       1.026 -10.207  21.626  0.00  0.00           H  
ATOM   3997 HG3  GLN B  76       0.371  -9.934  20.155  0.00  0.00           H  
ATOM   3998 OE1  GLN B  76       0.553 -12.300  19.342  0.00  0.00           O  
ATOM   3999 NE2  GLN B  76       1.415 -12.694  21.397  0.00  0.00           N  
ATOM   4000 HE21 GLN B  76       1.346 -13.696  21.320  0.00  0.00           H  
ATOM   4001 HE22 GLN B  76       1.827 -12.267  22.230  0.00  0.00           H  
ATOM   4002  N   HIS B  77       4.916  -8.343  21.330  0.00  0.00           N  
ATOM   4003  CA  HIS B  77       6.341  -7.990  21.426  0.00  0.00           C  
ATOM   4004  CB  HIS B  77       6.813  -7.947  22.886  0.00  0.00           C  
ATOM   4005  CG  HIS B  77       8.121  -7.187  23.123  0.00  0.00           C  
ATOM   4006  C   HIS B  77       7.341  -8.797  20.595  0.00  0.00           C  
ATOM   4007  O   HIS B  77       7.102  -9.943  20.216  0.00  0.00           O  
ATOM   4008  H   HIS B  77       4.423  -8.876  22.105  0.00  0.00           H  
ATOM   4009  HA  HIS B  77       6.435  -6.996  21.153  0.00  0.00           H  
ATOM   4010 HB2  HIS B  77       6.103  -7.510  23.453  0.00  0.00           H  
ATOM   4011 HB3  HIS B  77       6.946  -8.888  23.220  0.00  0.00           H  
ATOM   4012 ND1  HIS B  77       8.590  -6.300  22.243  0.00  0.00           N  
ATOM   4013 CD2  HIS B  77       9.115  -7.554  23.925  0.00  0.00           C  
ATOM   4014 CE1  HIS B  77       9.848  -6.021  22.566  0.00  0.00           C  
ATOM   4015 NE2  HIS B  77      10.149  -6.775  23.620  0.00  0.00           N  
ATOM   4016 HD1  HIS B  77       8.101  -5.901  21.468  0.00  0.00           H  
ATOM   4017 HD2  HIS B  77       9.084  -8.279  24.621  0.00  0.00           H  
ATOM   4018 HE1  HIS B  77      10.443  -5.383  22.115  0.00  0.00           H  
ATOM   4019  N   ASP B  78       8.423  -8.169  20.146  0.00  0.00           N  
ATOM   4020  CA  ASP B  78       9.311  -8.712  19.109  0.00  0.00           C  
ATOM   4021  CB  ASP B  78       9.275  -7.675  17.990  0.00  0.00           C  
ATOM   4022  CG  ASP B  78      10.096  -7.967  16.729  0.00  0.00           C  
ATOM   4023 OD1  ASP B  78      11.270  -7.546  16.745  0.00  0.00           O  
ATOM   4024 OD2  ASP B  78       9.549  -8.576  15.785  0.00  0.00           O  
ATOM   4025  C   ASP B  78      10.720  -8.983  19.660  0.00  0.00           C  
ATOM   4026  O   ASP B  78      11.247  -8.138  20.377  0.00  0.00           O  
ATOM   4027  H   ASP B  78       8.595  -7.236  20.599  0.00  0.00           H  
ATOM   4028  HA  ASP B  78       8.932  -9.602  18.829  0.00  0.00           H  
ATOM   4029 HB2  ASP B  78       8.309  -7.552  17.711  0.00  0.00           H  
ATOM   4030 HB3  ASP B  78       9.595  -6.793  18.372  0.00  0.00           H  
ATOM   4031  N   PHE B  79      11.248 -10.142  19.273  0.00  0.00           N  
ATOM   4032  CA  PHE B  79      12.618 -10.556  19.597  0.00  0.00           C  
ATOM   4033  CB  PHE B  79      12.770 -12.069  19.782  0.00  0.00           C  
ATOM   4034  CG  PHE B  79      14.066 -12.343  20.527  0.00  0.00           C  
ATOM   4035 CD1  PHE B  79      14.255 -11.908  21.840  0.00  0.00           C  
ATOM   4036 CD2  PHE B  79      15.189 -12.882  19.915  0.00  0.00           C  
ATOM   4037 CE1  PHE B  79      15.502 -11.779  22.432  0.00  0.00           C  
ATOM   4038 CE2  PHE B  79      16.445 -12.769  20.517  0.00  0.00           C  
ATOM   4039  CZ  PHE B  79      16.654 -12.168  21.749  0.00  0.00           C  
ATOM   4040  C   PHE B  79      13.690 -10.113  18.592  0.00  0.00           C  
ATOM   4041  O   PHE B  79      14.745  -9.646  19.018  0.00  0.00           O  
ATOM   4042  H   PHE B  79      10.596 -10.743  18.711  0.00  0.00           H  
ATOM   4043  HA  PHE B  79      12.855 -10.114  20.486  0.00  0.00           H  
ATOM   4044 HB2  PHE B  79      12.039 -12.384  20.331  0.00  0.00           H  
ATOM   4045 HB3  PHE B  79      12.837 -12.477  18.909  0.00  0.00           H  
ATOM   4046 HD1  PHE B  79      13.436 -11.675  22.392  0.00  0.00           H  
ATOM   4047 HD2  PHE B  79      15.104 -13.353  19.041  0.00  0.00           H  
ATOM   4048 HE1  PHE B  79      15.573 -11.397  23.365  0.00  0.00           H  
ATOM   4049 HE2  PHE B  79      17.260 -13.157  20.006  0.00  0.00           H  
ATOM   4050  HZ  PHE B  79      17.538 -12.026  22.119  0.00  0.00           H  
ATOM   4051  N   PHE B  80      13.314  -9.841  17.345  0.00  0.00           N  
ATOM   4052  CA  PHE B  80      14.251  -9.492  16.275  0.00  0.00           C  
ATOM   4053  CB  PHE B  80      13.469  -9.418  14.954  0.00  0.00           C  
ATOM   4054  CG  PHE B  80      13.059 -10.784  14.411  0.00  0.00           C  
ATOM   4055 CD1  PHE B  80      13.768 -11.521  13.476  0.00  0.00           C  
ATOM   4056 CD2  PHE B  80      11.856 -11.263  14.937  0.00  0.00           C  
ATOM   4057 CE1  PHE B  80      13.207 -12.726  13.075  0.00  0.00           C  
ATOM   4058 CE2  PHE B  80      11.320 -12.492  14.560  0.00  0.00           C  
ATOM   4059  CZ  PHE B  80      11.999 -13.207  13.579  0.00  0.00           C  
ATOM   4060  C   PHE B  80      14.990  -8.181  16.534  0.00  0.00           C  
ATOM   4061  O   PHE B  80      16.218  -8.104  16.418  0.00  0.00           O  
ATOM   4062  H   PHE B  80      12.277  -9.897  17.190  0.00  0.00           H  
ATOM   4063  HA  PHE B  80      14.952 -10.222  16.251  0.00  0.00           H  
ATOM   4064 HB2  PHE B  80      12.646  -8.903  15.115  0.00  0.00           H  
ATOM   4065 HB3  PHE B  80      14.046  -8.993  14.280  0.00  0.00           H  
ATOM   4066 HD1  PHE B  80      14.614 -11.216  13.117  0.00  0.00           H  
ATOM   4067 HD2  PHE B  80      11.361 -10.699  15.610  0.00  0.00           H  
ATOM   4068 HE1  PHE B  80      13.707 -13.286  12.374  0.00  0.00           H  
ATOM   4069 HE2  PHE B  80      10.488 -12.836  14.977  0.00  0.00           H  
ATOM   4070  HZ  PHE B  80      11.626 -14.066  13.233  0.00  0.00           H  
ATOM   4071  N   LYS B  81      14.272  -7.190  17.053  0.00  0.00           N  
ATOM   4072  CA  LYS B  81      14.901  -5.969  17.571  0.00  0.00           C  
ATOM   4073  CB  LYS B  81      14.064  -4.705  17.352  0.00  0.00           C  
ATOM   4074  CG  LYS B  81      13.654  -4.489  15.894  0.00  0.00           C  
ATOM   4075  CD  LYS B  81      12.645  -3.348  15.721  0.00  0.00           C  
ATOM   4076  CE  LYS B  81      11.254  -3.684  16.260  0.00  0.00           C  
ATOM   4077  NZ  LYS B  81      10.630  -4.838  15.595  0.00  0.00           N  
ATOM   4078  C   LYS B  81      15.443  -6.020  19.005  0.00  0.00           C  
ATOM   4079  O   LYS B  81      16.648  -5.806  19.159  0.00  0.00           O  
ATOM   4080  H   LYS B  81      13.246  -7.349  17.062  0.00  0.00           H  
ATOM   4081  HA  LYS B  81      15.680  -5.718  16.944  0.00  0.00           H  
ATOM   4082 HB2  LYS B  81      13.237  -4.778  17.899  0.00  0.00           H  
ATOM   4083 HB3  LYS B  81      14.602  -3.920  17.643  0.00  0.00           H  
ATOM   4084 HG2  LYS B  81      14.474  -4.275  15.354  0.00  0.00           H  
ATOM   4085 HG3  LYS B  81      13.245  -5.334  15.541  0.00  0.00           H  
ATOM   4086 HD2  LYS B  81      12.987  -2.544  16.208  0.00  0.00           H  
ATOM   4087 HD3  LYS B  81      12.563  -3.138  14.747  0.00  0.00           H  
ATOM   4088 HE2  LYS B  81      11.335  -3.868  17.251  0.00  0.00           H  
ATOM   4089 HE3  LYS B  81      10.665  -2.869  16.148  0.00  0.00           H  
ATOM   4090 HZ1  LYS B  81       9.650  -4.863  15.805  0.00  0.00           H  
ATOM   4091 HZ2  LYS B  81      10.751  -4.766  14.602  0.00  0.00           H  
ATOM   4092 HZ3  LYS B  81      11.056  -5.687  15.916  0.00  0.00           H  
ATOM   4093  N   SER B  82      14.696  -6.610  19.936  0.00  0.00           N  
ATOM   4094  CA  SER B  82      15.169  -6.774  21.323  0.00  0.00           C  
ATOM   4095  CB  SER B  82      14.143  -7.394  22.271  0.00  0.00           C  
ATOM   4096  OG  SER B  82      13.215  -6.405  22.729  0.00  0.00           O  
ATOM   4097  C   SER B  82      16.475  -7.548  21.460  0.00  0.00           C  
ATOM   4098  O   SER B  82      17.197  -7.354  22.430  0.00  0.00           O  
ATOM   4099  H   SER B  82      13.769  -6.941  19.612  0.00  0.00           H  
ATOM   4100  HA  SER B  82      15.315  -5.842  21.707  0.00  0.00           H  
ATOM   4101 HB2  SER B  82      13.640  -8.101  21.788  0.00  0.00           H  
ATOM   4102 HB3  SER B  82      14.616  -7.774  23.056  0.00  0.00           H  
ATOM   4103  HG  SER B  82      12.346  -6.846  22.939  0.00  0.00           H  
ATOM   4104  N   ALA B  83      16.739  -8.464  20.534  0.00  0.00           N  
ATOM   4105  CA  ALA B  83      18.049  -9.120  20.374  0.00  0.00           C  
ATOM   4106  CB  ALA B  83      18.155  -9.920  19.077  0.00  0.00           C  
ATOM   4107  C   ALA B  83      19.254  -8.180  20.281  0.00  0.00           C  
ATOM   4108  O   ALA B  83      20.389  -8.492  20.632  0.00  0.00           O  
ATOM   4109  H   ALA B  83      15.922  -8.691  19.910  0.00  0.00           H  
ATOM   4110  HA  ALA B  83      18.191  -9.745  21.174  0.00  0.00           H  
ATOM   4111 HB1  ALA B  83      17.364 -10.522  18.994  0.00  0.00           H  
ATOM   4112 HB2  ALA B  83      18.180  -9.290  18.301  0.00  0.00           H  
ATOM   4113 HB3  ALA B  83      18.991 -10.465  19.091  0.00  0.00           H  
ATOM   4114  N   MET B  84      18.984  -6.993  19.735  0.00  0.00           N  
ATOM   4115  CA  MET B  84      20.087  -6.032  19.527  0.00  0.00           C  
ATOM   4116  CB  MET B  84      19.600  -4.981  18.533  0.00  0.00           C  
ATOM   4117  CG  MET B  84      19.154  -5.571  17.198  0.00  0.00           C  
ATOM   4118  SD  MET B  84      20.194  -6.928  16.539  0.00  0.00           S  
ATOM   4119  CE  MET B  84      19.209  -7.402  15.127  0.00  0.00           C  
ATOM   4120  C   MET B  84      20.447  -5.433  20.884  0.00  0.00           C  
ATOM   4121  O   MET B  84      19.507  -5.296  21.668  0.00  0.00           O  
ATOM   4122  H   MET B  84      18.015  -6.816  19.489  0.00  0.00           H  
ATOM   4123  HA  MET B  84      20.873  -6.536  19.190  0.00  0.00           H  
ATOM   4124 HB2  MET B  84      18.822  -4.483  18.933  0.00  0.00           H  
ATOM   4125 HB3  MET B  84      20.342  -4.326  18.356  0.00  0.00           H  
ATOM   4126 HG2  MET B  84      18.172  -5.891  17.296  0.00  0.00           H  
ATOM   4127 HG3  MET B  84      19.094  -4.801  16.504  0.00  0.00           H  
ATOM   4128 HE1  MET B  84      19.642  -8.174  14.656  0.00  0.00           H  
ATOM   4129 HE2  MET B  84      18.293  -7.672  15.429  0.00  0.00           H  
ATOM   4130 HE3  MET B  84      19.133  -6.630  14.492  0.00  0.00           H  
ATOM   4131  N   PRO B  85      21.684  -5.146  21.262  0.00  0.00           N  
ATOM   4132  CA  PRO B  85      22.898  -5.195  20.438  0.00  0.00           C  
ATOM   4133  CB  PRO B  85      23.967  -4.422  21.217  0.00  0.00           C  
ATOM   4134  CG  PRO B  85      23.519  -4.809  22.622  0.00  0.00           C  
ATOM   4135  CD  PRO B  85      21.993  -4.779  22.658  0.00  0.00           C  
ATOM   4136  C   PRO B  85      23.543  -6.485  19.905  0.00  0.00           C  
ATOM   4137  O   PRO B  85      23.842  -6.514  18.714  0.00  0.00           O  
ATOM   4138  HA  PRO B  85      22.780  -4.512  19.621  0.00  0.00           H  
ATOM   4139 HB2  PRO B  85      24.859  -4.769  21.035  0.00  0.00           H  
ATOM   4140 HB3  PRO B  85      23.881  -3.464  21.082  0.00  0.00           H  
ATOM   4141 HG2  PRO B  85      23.862  -5.731  22.850  0.00  0.00           H  
ATOM   4142 HG3  PRO B  85      23.903  -4.160  23.295  0.00  0.00           H  
ATOM   4143 HD2  PRO B  85      21.640  -5.451  23.287  0.00  0.00           H  
ATOM   4144 HD3  PRO B  85      21.661  -3.873  22.868  0.00  0.00           H  
ATOM   4145  N   GLU B  86      23.391  -7.588  20.625  0.00  0.00           N  
ATOM   4146  CA  GLU B  86      24.023  -8.862  20.235  0.00  0.00           C  
ATOM   4147  CB  GLU B  86      23.903  -9.874  21.380  0.00  0.00           C  
ATOM   4148  CG  GLU B  86      24.678  -9.468  22.641  0.00  0.00           C  
ATOM   4149  CD  GLU B  86      23.730  -9.009  23.756  0.00  0.00           C  
ATOM   4150 OE1  GLU B  86      24.134  -8.061  24.473  0.00  0.00           O  
ATOM   4151 OE2  GLU B  86      22.659  -9.621  23.971  0.00  0.00           O  
ATOM   4152  C   GLU B  86      23.508  -9.629  19.022  0.00  0.00           C  
ATOM   4153  O   GLU B  86      24.238 -10.423  18.440  0.00  0.00           O  
ATOM   4154  H   GLU B  86      22.803  -7.486  21.473  0.00  0.00           H  
ATOM   4155  HA  GLU B  86      25.047  -8.691  20.113  0.00  0.00           H  
ATOM   4156 HB2  GLU B  86      22.956  -9.940  21.626  0.00  0.00           H  
ATOM   4157 HB3  GLU B  86      24.275 -10.726  21.070  0.00  0.00           H  
ATOM   4158 HG2  GLU B  86      25.159 -10.247  22.969  0.00  0.00           H  
ATOM   4159 HG3  GLU B  86      25.254  -8.714  22.418  0.00  0.00           H  
ATOM   4160  N   GLY B  87      22.232  -9.414  18.712  0.00  0.00           N  
ATOM   4161  CA  GLY B  87      21.651  -9.828  17.426  0.00  0.00           C  
ATOM   4162  C   GLY B  87      21.334 -11.321  17.335  0.00  0.00           C  
ATOM   4163  O   GLY B  87      20.682 -11.924  18.188  0.00  0.00           O  
ATOM   4164  H   GLY B  87      21.680  -8.929  19.451  0.00  0.00           H  
ATOM   4165 HA2  GLY B  87      20.798  -9.296  17.263  0.00  0.00           H  
ATOM   4166 HA3  GLY B  87      22.295  -9.578  16.677  0.00  0.00           H  
ATOM   4167  N   TYR B  88      21.676 -11.858  16.172  0.00  0.00           N  
ATOM   4168  CA  TYR B  88      21.461 -13.266  15.778  0.00  0.00           C  
ATOM   4169  CB  TYR B  88      19.978 -13.478  15.480  0.00  0.00           C  
ATOM   4170  CG  TYR B  88      19.374 -12.352  14.644  0.00  0.00           C  
ATOM   4171 CD1  TYR B  88      18.494 -11.379  15.099  0.00  0.00           C  
ATOM   4172 CD2  TYR B  88      19.433 -12.553  13.262  0.00  0.00           C  
ATOM   4173 CE1  TYR B  88      17.678 -10.600  14.285  0.00  0.00           C  
ATOM   4174 CE2  TYR B  88      18.600 -11.849  12.400  0.00  0.00           C  
ATOM   4175  CZ  TYR B  88      17.712 -10.923  12.931  0.00  0.00           C  
ATOM   4176  OH  TYR B  88      17.020 -10.185  12.031  0.00  0.00           O  
ATOM   4177  C   TYR B  88      22.213 -13.892  14.610  0.00  0.00           C  
ATOM   4178  O   TYR B  88      22.749 -13.233  13.715  0.00  0.00           O  
ATOM   4179  H   TYR B  88      22.139 -11.167  15.509  0.00  0.00           H  
ATOM   4180  HA  TYR B  88      21.659 -13.850  16.629  0.00  0.00           H  
ATOM   4181 HB2  TYR B  88      19.874 -14.324  14.974  0.00  0.00           H  
ATOM   4182 HB3  TYR B  88      19.484 -13.517  16.339  0.00  0.00           H  
ATOM   4183 HD1  TYR B  88      18.438 -11.219  16.114  0.00  0.00           H  
ATOM   4184 HD2  TYR B  88      20.084 -13.209  12.891  0.00  0.00           H  
ATOM   4185 HE1  TYR B  88      17.126  -9.884  14.632  0.00  0.00           H  
ATOM   4186 HE2  TYR B  88      18.638 -12.006  11.420  0.00  0.00           H  
ATOM   4187  HH  TYR B  88      17.291 -10.443  11.101  0.00  0.00           H  
ATOM   4188  N   VAL B  89      22.109 -15.220  14.596  0.00  0.00           N  
ATOM   4189  CA  VAL B  89      22.605 -16.000  13.449  0.00  0.00           C  
ATOM   4190  CB  VAL B  89      23.443 -17.241  13.749  0.00  0.00           C  
ATOM   4191 CG1  VAL B  89      24.247 -17.824  12.587  0.00  0.00           C  
ATOM   4192 CG2  VAL B  89      24.440 -16.852  14.836  0.00  0.00           C  
ATOM   4193  C   VAL B  89      21.412 -16.565  12.677  0.00  0.00           C  
ATOM   4194  O   VAL B  89      20.695 -17.504  13.022  0.00  0.00           O  
ATOM   4195  H   VAL B  89      21.670 -15.640  15.425  0.00  0.00           H  
ATOM   4196  HA  VAL B  89      23.100 -15.379  12.845  0.00  0.00           H  
ATOM   4197  HB  VAL B  89      22.808 -17.979  14.054  0.00  0.00           H  
ATOM   4198 HG11 VAL B  89      24.199 -17.202  11.807  0.00  0.00           H  
ATOM   4199 HG12 VAL B  89      25.199 -17.937  12.868  0.00  0.00           H  
ATOM   4200 HG13 VAL B  89      23.865 -18.712  12.332  0.00  0.00           H  
ATOM   4201 HG21 VAL B  89      24.414 -17.535  15.565  0.00  0.00           H  
ATOM   4202 HG22 VAL B  89      25.357 -16.813  14.442  0.00  0.00           H  
ATOM   4203 HG23 VAL B  89      24.192 -15.957  15.204  0.00  0.00           H  
ATOM   4204  N   GLN B  90      21.342 -15.975  11.495  0.00  0.00           N  
ATOM   4205  CA  GLN B  90      20.174 -16.161  10.615  0.00  0.00           C  
ATOM   4206  CB  GLN B  90      19.947 -14.795   9.971  0.00  0.00           C  
ATOM   4207  CG  GLN B  90      18.644 -14.825   9.167  0.00  0.00           C  
ATOM   4208  CD  GLN B  90      18.745 -13.751   8.079  0.00  0.00           C  
ATOM   4209 OE1  GLN B  90      18.205 -12.646   8.117  0.00  0.00           O  
ATOM   4210 NE2  GLN B  90      19.527 -13.889   7.015  0.00  0.00           N  
ATOM   4211  C   GLN B  90      20.575 -17.158   9.524  0.00  0.00           C  
ATOM   4212  O   GLN B  90      21.179 -16.895   8.482  0.00  0.00           O  
ATOM   4213  H   GLN B  90      22.153 -15.388  11.241  0.00  0.00           H  
ATOM   4214  HA  GLN B  90      19.450 -16.571  11.153  0.00  0.00           H  
ATOM   4215 HB2  GLN B  90      19.857 -14.116  10.674  0.00  0.00           H  
ATOM   4216 HB3  GLN B  90      20.684 -14.602   9.351  0.00  0.00           H  
ATOM   4217 HG2  GLN B  90      18.554 -15.698   8.739  0.00  0.00           H  
ATOM   4218 HG3  GLN B  90      17.899 -14.604   9.759  0.00  0.00           H  
ATOM   4219 HE21 GLN B  90      19.602 -13.235   6.304  0.00  0.00           H  
ATOM   4220 HE22 GLN B  90      20.089 -14.771   6.965  0.00  0.00           H  
ATOM   4221  N   GLU B  91      20.362 -18.407   9.925  0.00  0.00           N  
ATOM   4222  CA  GLU B  91      20.550 -19.558   9.029  0.00  0.00           C  
ATOM   4223  CB  GLU B  91      20.928 -20.800   9.839  0.00  0.00           C  
ATOM   4224  CG  GLU B  91      21.386 -21.963   8.952  0.00  0.00           C  
ATOM   4225  CD  GLU B  91      21.085 -23.298   9.621  0.00  0.00           C  
ATOM   4226 OE1  GLU B  91      21.997 -23.850  10.269  0.00  0.00           O  
ATOM   4227 OE2  GLU B  91      20.001 -23.788   9.221  0.00  0.00           O  
ATOM   4228  C   GLU B  91      19.398 -19.713   8.038  0.00  0.00           C  
ATOM   4229  O   GLU B  91      18.290 -20.107   8.413  0.00  0.00           O  
ATOM   4230  H   GLU B  91      20.055 -18.504  10.913  0.00  0.00           H  
ATOM   4231  HA  GLU B  91      21.417 -19.448   8.521  0.00  0.00           H  
ATOM   4232 HB2  GLU B  91      21.675 -20.564  10.422  0.00  0.00           H  
ATOM   4233 HB3  GLU B  91      20.135 -21.096  10.325  0.00  0.00           H  
ATOM   4234 HG2  GLU B  91      20.883 -21.927   8.121  0.00  0.00           H  
ATOM   4235 HG3  GLU B  91      22.349 -21.899   8.838  0.00  0.00           H  
ATOM   4236  N   ARG B  92      19.693 -19.298   6.808  0.00  0.00           N  
ATOM   4237  CA  ARG B  92      18.771 -19.372   5.676  0.00  0.00           C  
ATOM   4238  CB  ARG B  92      18.783 -18.137   4.763  0.00  0.00           C  
ATOM   4239  CG  ARG B  92      17.969 -16.969   5.318  0.00  0.00           C  
ATOM   4240  CD  ARG B  92      18.130 -15.726   4.441  0.00  0.00           C  
ATOM   4241  NE  ARG B  92      17.324 -14.576   4.878  0.00  0.00           N  
ATOM   4242  CZ  ARG B  92      16.236 -14.051   4.313  0.00  0.00           C  
ATOM   4243 NH1  ARG B  92      15.714 -12.939   4.868  0.00  0.00           N  
ATOM   4244 NH2  ARG B  92      15.626 -14.548   3.230  0.00  0.00           N  
ATOM   4245  C   ARG B  92      18.929 -20.641   4.843  0.00  0.00           C  
ATOM   4246  O   ARG B  92      19.894 -20.740   4.082  0.00  0.00           O  
ATOM   4247  H   ARG B  92      20.667 -18.905   6.716  0.00  0.00           H  
ATOM   4248  HA  ARG B  92      17.819 -19.337   6.033  0.00  0.00           H  
ATOM   4249 HB2  ARG B  92      19.721 -17.836   4.659  0.00  0.00           H  
ATOM   4250 HB3  ARG B  92      18.395 -18.393   3.889  0.00  0.00           H  
ATOM   4251 HG2  ARG B  92      17.007 -17.213   5.335  0.00  0.00           H  
ATOM   4252 HG3  ARG B  92      18.291 -16.746   6.229  0.00  0.00           H  
ATOM   4253 HD2  ARG B  92      19.098 -15.467   4.448  0.00  0.00           H  
ATOM   4254 HD3  ARG B  92      17.864 -15.974   3.506  0.00  0.00           H  
ATOM   4255  HE  ARG B  92      17.646 -14.106   5.747  0.00  0.00           H  
ATOM   4256 HH11 ARG B  92      16.119 -12.503   5.652  0.00  0.00           H  
ATOM   4257 HH12 ARG B  92      14.876 -12.546   4.457  0.00  0.00           H  
ATOM   4258 HH21 ARG B  92      16.062 -15.373   2.826  0.00  0.00           H  
ATOM   4259 HH22 ARG B  92      14.826 -14.145   2.860  0.00  0.00           H  
ATOM   4260  N   THR B  93      18.027 -21.615   4.923  0.00  0.00           N  
ATOM   4261  CA  THR B  93      18.008 -22.851   4.122  0.00  0.00           C  
ATOM   4262  CB  THR B  93      17.722 -24.038   5.051  0.00  0.00           C  
ATOM   4263 OG1  THR B  93      16.575 -23.841   5.875  0.00  0.00           O  
ATOM   4264 CG2  THR B  93      19.050 -24.376   5.705  0.00  0.00           C  
ATOM   4265  C   THR B  93      16.999 -22.876   2.975  0.00  0.00           C  
ATOM   4266  O   THR B  93      15.843 -22.501   3.149  0.00  0.00           O  
ATOM   4267  H   THR B  93      17.273 -21.423   5.655  0.00  0.00           H  
ATOM   4268  HA  THR B  93      18.943 -22.982   3.726  0.00  0.00           H  
ATOM   4269  HB  THR B  93      17.555 -24.880   4.470  0.00  0.00           H  
ATOM   4270 HG21 THR B  93      19.804 -24.001   5.160  0.00  0.00           H  
ATOM   4271 HG22 THR B  93      19.086 -23.984   6.628  0.00  0.00           H  
ATOM   4272 HG23 THR B  93      19.156 -25.371   5.768  0.00  0.00           H  
ATOM   4273 HG1  THR B  93      16.310 -22.869   5.886  0.00  0.00           H  
ATOM   4274  N   ILE B  94      17.546 -23.007   1.768  0.00  0.00           N  
ATOM   4275  CA  ILE B  94      16.729 -23.246   0.568  0.00  0.00           C  
ATOM   4276  CB  ILE B  94      16.789 -22.041  -0.375  0.00  0.00           C  
ATOM   4277 CG1  ILE B  94      16.741 -20.726   0.403  0.00  0.00           C  
ATOM   4278 CG2  ILE B  94      15.760 -22.210  -1.492  0.00  0.00           C  
ATOM   4279 CD1  ILE B  94      17.382 -19.763  -0.601  0.00  0.00           C  
ATOM   4280  C   ILE B  94      17.027 -24.572  -0.141  0.00  0.00           C  
ATOM   4281  O   ILE B  94      18.135 -24.802  -0.603  0.00  0.00           O  
ATOM   4282  H   ILE B  94      18.580 -22.928   1.744  0.00  0.00           H  
ATOM   4283  HA  ILE B  94      15.769 -23.302   0.891  0.00  0.00           H  
ATOM   4284  HB  ILE B  94      17.656 -22.075  -0.867  0.00  0.00           H  
ATOM   4285 HG12 ILE B  94      15.840 -20.475   0.542  0.00  0.00           H  
ATOM   4286 HG13 ILE B  94      17.304 -20.794   1.164  0.00  0.00           H  
ATOM   4287 HG21 ILE B  94      15.885 -21.487  -2.168  0.00  0.00           H  
ATOM   4288 HG22 ILE B  94      15.886 -23.100  -1.926  0.00  0.00           H  
ATOM   4289 HG23 ILE B  94      14.842 -22.153  -1.107  0.00  0.00           H  
ATOM   4290 HD11 ILE B  94      16.835 -19.755  -1.434  0.00  0.00           H  
ATOM   4291 HD12 ILE B  94      17.408 -18.852  -0.201  0.00  0.00           H  
ATOM   4292 HD13 ILE B  94      18.306 -20.075  -0.803  0.00  0.00           H  
ATOM   4293  N   PHE B  95      16.053 -25.480   0.006  0.00  0.00           N  
ATOM   4294  CA  PHE B  95      16.034 -26.843  -0.540  0.00  0.00           C  
ATOM   4295  CB  PHE B  95      15.553 -27.902   0.446  0.00  0.00           C  
ATOM   4296  CG  PHE B  95      16.225 -27.894   1.828  0.00  0.00           C  
ATOM   4297 CD1  PHE B  95      15.472 -27.340   2.853  0.00  0.00           C  
ATOM   4298 CD2  PHE B  95      17.473 -28.468   2.007  0.00  0.00           C  
ATOM   4299 CE1  PHE B  95      16.118 -27.396   4.087  0.00  0.00           C  
ATOM   4300 CE2  PHE B  95      18.173 -28.386   3.212  0.00  0.00           C  
ATOM   4301  CZ  PHE B  95      17.419 -27.851   4.250  0.00  0.00           C  
ATOM   4302  C   PHE B  95      15.212 -26.944  -1.823  0.00  0.00           C  
ATOM   4303  O   PHE B  95      14.062 -26.513  -1.941  0.00  0.00           O  
ATOM   4304  H   PHE B  95      15.236 -25.107   0.591  0.00  0.00           H  
ATOM   4305  HA  PHE B  95      16.987 -27.071  -0.785  0.00  0.00           H  
ATOM   4306 HB2  PHE B  95      14.578 -27.769   0.597  0.00  0.00           H  
ATOM   4307 HB3  PHE B  95      15.720 -28.799   0.048  0.00  0.00           H  
ATOM   4308 HD1  PHE B  95      14.617 -26.966   2.737  0.00  0.00           H  
ATOM   4309 HD2  PHE B  95      17.898 -28.968   1.236  0.00  0.00           H  
ATOM   4310 HE1  PHE B  95      15.595 -27.080   4.917  0.00  0.00           H  
ATOM   4311 HE2  PHE B  95      19.089 -28.673   3.305  0.00  0.00           H  
ATOM   4312  HZ  PHE B  95      17.840 -27.789   5.179  0.00  0.00           H  
ATOM   4313  N   PHE B  96      15.870 -27.586  -2.791  0.00  0.00           N  
ATOM   4314  CA  PHE B  96      15.467 -27.863  -4.169  0.00  0.00           C  
ATOM   4315  CB  PHE B  96      16.332 -26.946  -5.035  0.00  0.00           C  
ATOM   4316  CG  PHE B  96      16.278 -25.429  -4.827  0.00  0.00           C  
ATOM   4317 CD1  PHE B  96      15.273 -24.655  -5.408  0.00  0.00           C  
ATOM   4318 CD2  PHE B  96      17.368 -24.818  -4.231  0.00  0.00           C  
ATOM   4319 CE1  PHE B  96      15.226 -23.288  -5.203  0.00  0.00           C  
ATOM   4320 CE2  PHE B  96      17.423 -23.428  -4.243  0.00  0.00           C  
ATOM   4321  CZ  PHE B  96      16.363 -22.661  -4.702  0.00  0.00           C  
ATOM   4322  C   PHE B  96      15.541 -29.319  -4.649  0.00  0.00           C  
ATOM   4323  O   PHE B  96      16.280 -30.177  -4.159  0.00  0.00           O  
ATOM   4324  H   PHE B  96      16.846 -27.928  -2.433  0.00  0.00           H  
ATOM   4325  HA  PHE B  96      14.479 -27.584  -4.248  0.00  0.00           H  
ATOM   4326 HB2  PHE B  96      17.297 -27.223  -4.909  0.00  0.00           H  
ATOM   4327 HB3  PHE B  96      16.089 -27.116  -6.002  0.00  0.00           H  
ATOM   4328 HD1  PHE B  96      14.581 -25.092  -5.974  0.00  0.00           H  
ATOM   4329 HD2  PHE B  96      18.081 -25.346  -3.813  0.00  0.00           H  
ATOM   4330 HE1  PHE B  96      14.403 -22.771  -5.410  0.00  0.00           H  
ATOM   4331 HE2  PHE B  96      18.272 -22.966  -3.904  0.00  0.00           H  
ATOM   4332  HZ  PHE B  96      16.409 -21.666  -4.675  0.00  0.00           H  
ATOM   4333  N   LYS B  97      14.547 -29.622  -5.472  0.00  0.00           N  
ATOM   4334  CA  LYS B  97      14.439 -30.920  -6.150  0.00  0.00           C  
ATOM   4335  CB  LYS B  97      12.991 -31.153  -6.600  0.00  0.00           C  
ATOM   4336  CG  LYS B  97      11.962 -31.328  -5.480  0.00  0.00           C  
ATOM   4337  CD  LYS B  97      12.303 -32.373  -4.415  0.00  0.00           C  
ATOM   4338  CE  LYS B  97      11.023 -32.552  -3.600  0.00  0.00           C  
ATOM   4339  NZ  LYS B  97      11.174 -33.550  -2.532  0.00  0.00           N  
ATOM   4340  C   LYS B  97      15.447 -30.991  -7.305  0.00  0.00           C  
ATOM   4341  O   LYS B  97      16.546 -31.446  -6.993  0.00  0.00           O  
ATOM   4342  H   LYS B  97      13.843 -28.860  -5.602  0.00  0.00           H  
ATOM   4343  HA  LYS B  97      14.651 -31.647  -5.495  0.00  0.00           H  
ATOM   4344 HB2  LYS B  97      12.709 -30.369  -7.160  0.00  0.00           H  
ATOM   4345 HB3  LYS B  97      12.972 -31.979  -7.172  0.00  0.00           H  
ATOM   4346 HG2  LYS B  97      11.831 -30.431  -5.018  0.00  0.00           H  
ATOM   4347 HG3  LYS B  97      11.068 -31.576  -5.898  0.00  0.00           H  
ATOM   4348 HD2  LYS B  97      12.518 -33.211  -4.851  0.00  0.00           H  
ATOM   4349 HD3  LYS B  97      12.997 -32.023  -3.837  0.00  0.00           H  
ATOM   4350 HE2  LYS B  97      10.774 -31.662  -3.200  0.00  0.00           H  
ATOM   4351 HE3  LYS B  97      10.285 -32.833  -4.227  0.00  0.00           H  
ATOM   4352 HZ1  LYS B  97      10.278 -33.935  -2.296  0.00  0.00           H  
ATOM   4353 HZ2  LYS B  97      11.778 -34.289  -2.839  0.00  0.00           H  
ATOM   4354 HZ3  LYS B  97      11.570 -33.121  -1.718  0.00  0.00           H  
ATOM   4355  N   ASP B  98      15.197 -30.292  -8.409  0.00  0.00           N  
ATOM   4356  CA  ASP B  98      15.957 -30.461  -9.647  0.00  0.00           C  
ATOM   4357  CB  ASP B  98      15.202 -29.893 -10.863  0.00  0.00           C  
ATOM   4358  CG  ASP B  98      13.906 -30.676 -11.086  0.00  0.00           C  
ATOM   4359 OD1  ASP B  98      12.847 -30.193 -10.641  0.00  0.00           O  
ATOM   4360 OD2  ASP B  98      13.987 -31.732 -11.755  0.00  0.00           O  
ATOM   4361  C   ASP B  98      17.407 -29.961  -9.726  0.00  0.00           C  
ATOM   4362  O   ASP B  98      18.214 -30.615 -10.373  0.00  0.00           O  
ATOM   4363  H   ASP B  98      14.409 -29.609  -8.316  0.00  0.00           H  
ATOM   4364  HA  ASP B  98      15.991 -31.484  -9.836  0.00  0.00           H  
ATOM   4365 HB2  ASP B  98      14.977 -28.959 -10.674  0.00  0.00           H  
ATOM   4366 HB3  ASP B  98      15.772 -29.995 -11.652  0.00  0.00           H  
ATOM   4367  N   ASP B  99      17.736 -28.730  -9.343  0.00  0.00           N  
ATOM   4368  CA  ASP B  99      19.119 -28.266  -9.174  0.00  0.00           C  
ATOM   4369  CB  ASP B  99      19.153 -26.803  -9.641  0.00  0.00           C  
ATOM   4370  CG  ASP B  99      20.279 -26.583 -10.662  0.00  0.00           C  
ATOM   4371 OD1  ASP B  99      21.452 -26.565 -10.258  0.00  0.00           O  
ATOM   4372 OD2  ASP B  99      19.991 -26.335 -11.851  0.00  0.00           O  
ATOM   4373  C   ASP B  99      19.613 -28.362  -7.735  0.00  0.00           C  
ATOM   4374  O   ASP B  99      18.833 -28.662  -6.839  0.00  0.00           O  
ATOM   4375  H   ASP B  99      16.909 -28.102  -9.168  0.00  0.00           H  
ATOM   4376  HA  ASP B  99      19.705 -28.878  -9.731  0.00  0.00           H  
ATOM   4377 HB2  ASP B  99      18.295 -26.597 -10.073  0.00  0.00           H  
ATOM   4378 HB3  ASP B  99      19.324 -26.233  -8.860  0.00  0.00           H  
ATOM   4379  N   GLY B 100      20.775 -27.764  -7.475  0.00  0.00           N  
ATOM   4380  CA  GLY B 100      21.412 -27.757  -6.151  0.00  0.00           C  
ATOM   4381  C   GLY B 100      20.773 -26.958  -5.022  0.00  0.00           C  
ATOM   4382  O   GLY B 100      19.769 -26.289  -5.268  0.00  0.00           O  
ATOM   4383  H   GLY B 100      21.206 -27.289  -8.307  0.00  0.00           H  
ATOM   4384 HA2  GLY B 100      21.520 -28.745  -5.838  0.00  0.00           H  
ATOM   4385 HA3  GLY B 100      22.397 -27.438  -6.267  0.00  0.00           H  
ATOM   4386  N   ASN B 101      21.379 -26.935  -3.835  0.00  0.00           N  
ATOM   4387  CA  ASN B 101      20.810 -26.377  -2.595  0.00  0.00           C  
ATOM   4388  CB  ASN B 101      20.698 -27.481  -1.547  0.00  0.00           C  
ATOM   4389  CG  ASN B 101      19.596 -28.459  -1.963  0.00  0.00           C  
ATOM   4390  C   ASN B 101      21.546 -25.146  -2.065  0.00  0.00           C  
ATOM   4391  O   ASN B 101      22.776 -25.245  -1.989  0.00  0.00           O  
ATOM   4392  H   ASN B 101      22.348 -27.370  -3.853  0.00  0.00           H  
ATOM   4393  HA  ASN B 101      19.861 -26.084  -2.816  0.00  0.00           H  
ATOM   4394 HB2  ASN B 101      21.548 -27.970  -1.507  0.00  0.00           H  
ATOM   4395 HB3  ASN B 101      20.450 -27.081  -0.688  0.00  0.00           H  
ATOM   4396 OD1  ASN B 101      18.486 -28.051  -2.304  0.00  0.00           O  
ATOM   4397 ND2  ASN B 101      19.748 -29.773  -1.806  0.00  0.00           N  
ATOM   4398 HD22 ASN B 101      20.634 -30.066  -1.391  0.00  0.00           H  
ATOM   4399 HD21 ASN B 101      19.064 -30.409  -2.067  0.00  0.00           H  
ATOM   4400  N   TYR B 102      20.795 -24.320  -1.348  0.00  0.00           N  
ATOM   4401  CA  TYR B 102      21.470 -23.271  -0.584  0.00  0.00           C  
ATOM   4402  CB  TYR B 102      20.984 -21.856  -0.886  0.00  0.00           C  
ATOM   4403  CG  TYR B 102      21.617 -21.370  -2.195  0.00  0.00           C  
ATOM   4404 CD1  TYR B 102      22.830 -20.709  -2.083  0.00  0.00           C  
ATOM   4405 CD2  TYR B 102      20.777 -21.194  -3.295  0.00  0.00           C  
ATOM   4406 CE1  TYR B 102      23.234 -19.860  -3.101  0.00  0.00           C  
ATOM   4407 CE2  TYR B 102      21.241 -20.406  -4.338  0.00  0.00           C  
ATOM   4408  CZ  TYR B 102      22.400 -19.667  -4.200  0.00  0.00           C  
ATOM   4409  OH  TYR B 102      22.603 -18.657  -5.100  0.00  0.00           O  
ATOM   4410  C   TYR B 102      21.335 -23.511   0.931  0.00  0.00           C  
ATOM   4411  O   TYR B 102      20.328 -23.118   1.500  0.00  0.00           O  
ATOM   4412  H   TYR B 102      19.794 -24.468  -1.375  0.00  0.00           H  
ATOM   4413  HA  TYR B 102      22.449 -23.291  -0.812  0.00  0.00           H  
ATOM   4414 HB2  TYR B 102      20.015 -21.871  -1.007  0.00  0.00           H  
ATOM   4415 HB3  TYR B 102      21.278 -21.259  -0.171  0.00  0.00           H  
ATOM   4416 HD1  TYR B 102      23.403 -20.838  -1.286  0.00  0.00           H  
ATOM   4417 HD2  TYR B 102      19.899 -21.612  -3.329  0.00  0.00           H  
ATOM   4418 HE1  TYR B 102      24.114 -19.391  -3.053  0.00  0.00           H  
ATOM   4419 HE2  TYR B 102      20.726 -20.371  -5.203  0.00  0.00           H  
ATOM   4420  HH  TYR B 102      21.725 -18.247  -5.343  0.00  0.00           H  
ATOM   4421  N   LYS B 103      22.514 -23.397   1.535  0.00  0.00           N  
ATOM   4422  CA  LYS B 103      22.804 -23.467   2.978  0.00  0.00           C  
ATOM   4423  CB  LYS B 103      23.651 -24.691   3.337  0.00  0.00           C  
ATOM   4424  CG  LYS B 103      22.849 -25.955   3.064  0.00  0.00           C  
ATOM   4425  CD  LYS B 103      21.531 -26.122   3.824  0.00  0.00           C  
ATOM   4426  CE  LYS B 103      21.379 -27.438   4.593  0.00  0.00           C  
ATOM   4427  NZ  LYS B 103      22.413 -27.744   5.591  0.00  0.00           N  
ATOM   4428  C   LYS B 103      23.318 -22.146   3.568  0.00  0.00           C  
ATOM   4429  O   LYS B 103      24.259 -22.171   4.372  0.00  0.00           O  
ATOM   4430  H   LYS B 103      23.316 -23.235   0.828  0.00  0.00           H  
ATOM   4431  HA  LYS B 103      21.952 -23.726   3.465  0.00  0.00           H  
ATOM   4432 HB2  LYS B 103      24.447 -24.697   2.770  0.00  0.00           H  
ATOM   4433 HB3  LYS B 103      23.861 -24.653   4.292  0.00  0.00           H  
ATOM   4434 HG2  LYS B 103      22.644 -26.002   2.062  0.00  0.00           H  
ATOM   4435 HG3  LYS B 103      23.437 -26.768   3.267  0.00  0.00           H  
ATOM   4436 HD2  LYS B 103      21.443 -25.362   4.483  0.00  0.00           H  
ATOM   4437 HD3  LYS B 103      20.769 -26.054   3.165  0.00  0.00           H  
ATOM   4438 HE2  LYS B 103      20.459 -27.430   5.050  0.00  0.00           H  
ATOM   4439 HE3  LYS B 103      21.335 -28.199   3.906  0.00  0.00           H  
ATOM   4440 HZ1  LYS B 103      23.247 -28.059   5.132  0.00  0.00           H  
ATOM   4441 HZ2  LYS B 103      22.624 -26.923   6.127  0.00  0.00           H  
ATOM   4442 HZ3  LYS B 103      22.088 -28.464   6.209  0.00  0.00           H  
ATOM   4443  N   THR B 104      22.683 -21.046   3.183  0.00  0.00           N  
ATOM   4444  CA  THR B 104      23.009 -19.614   3.312  0.00  0.00           C  
ATOM   4445  CB  THR B 104      22.312 -18.676   2.325  0.00  0.00           C  
ATOM   4446 OG1  THR B 104      20.880 -18.776   2.297  0.00  0.00           O  
ATOM   4447 CG2  THR B 104      22.958 -18.751   0.937  0.00  0.00           C  
ATOM   4448  C   THR B 104      22.988 -19.088   4.740  0.00  0.00           C  
ATOM   4449  O   THR B 104      21.994 -18.482   5.142  0.00  0.00           O  
ATOM   4450  H   THR B 104      21.733 -21.320   2.672  0.00  0.00           H  
ATOM   4451  HA  THR B 104      23.945 -19.472   2.930  0.00  0.00           H  
ATOM   4452  HB  THR B 104      22.550 -17.691   2.574  0.00  0.00           H  
ATOM   4453 HG21 THR B 104      23.139 -17.826   0.602  0.00  0.00           H  
ATOM   4454 HG22 THR B 104      23.819 -19.257   0.997  0.00  0.00           H  
ATOM   4455 HG23 THR B 104      22.340 -19.220   0.305  0.00  0.00           H  
ATOM   4456 HG1  THR B 104      20.566 -19.473   2.950  0.00  0.00           H  
ATOM   4457  N   ARG B 105      24.168 -19.092   5.357  0.00  0.00           N  
ATOM   4458  CA  ARG B 105      24.375 -18.708   6.758  0.00  0.00           C  
ATOM   4459  CB  ARG B 105      25.336 -19.683   7.441  0.00  0.00           C  
ATOM   4460  CG  ARG B 105      25.639 -19.541   8.929  0.00  0.00           C  
ATOM   4461  CD  ARG B 105      26.435 -20.708   9.514  0.00  0.00           C  
ATOM   4462  NE  ARG B 105      26.626 -20.495  10.962  0.00  0.00           N  
ATOM   4463  CZ  ARG B 105      26.151 -21.188  12.005  0.00  0.00           C  
ATOM   4464 NH1  ARG B 105      25.520 -22.360  11.845  0.00  0.00           N  
ATOM   4465 NH2  ARG B 105      26.452 -20.759  13.234  0.00  0.00           N  
ATOM   4466  C   ARG B 105      24.762 -17.233   6.929  0.00  0.00           C  
ATOM   4467  O   ARG B 105      25.794 -16.836   6.389  0.00  0.00           O  
ATOM   4468  H   ARG B 105      24.967 -19.402   4.739  0.00  0.00           H  
ATOM   4469  HA  ARG B 105      23.515 -18.873   7.269  0.00  0.00           H  
ATOM   4470 HB2  ARG B 105      24.976 -20.629   7.293  0.00  0.00           H  
ATOM   4471 HB3  ARG B 105      26.227 -19.640   6.945  0.00  0.00           H  
ATOM   4472 HG2  ARG B 105      26.169 -18.701   9.082  0.00  0.00           H  
ATOM   4473 HG3  ARG B 105      24.775 -19.473   9.439  0.00  0.00           H  
ATOM   4474 HD2  ARG B 105      25.921 -21.534   9.373  0.00  0.00           H  
ATOM   4475 HD3  ARG B 105      27.313 -20.735   9.071  0.00  0.00           H  
ATOM   4476  HE  ARG B 105      27.225 -19.677  11.214  0.00  0.00           H  
ATOM   4477 HH11 ARG B 105      25.418 -22.737  10.926  0.00  0.00           H  
ATOM   4478 HH12 ARG B 105      25.161 -22.843  12.637  0.00  0.00           H  
ATOM   4479 HH21 ARG B 105      27.029 -19.960  13.367  0.00  0.00           H  
ATOM   4480 HH22 ARG B 105      26.090 -21.253  14.031  0.00  0.00           H  
ATOM   4481  N   ALA B 106      23.857 -16.494   7.564  0.00  0.00           N  
ATOM   4482  CA  ALA B 106      24.126 -15.096   7.939  0.00  0.00           C  
ATOM   4483  CB  ALA B 106      22.999 -14.203   7.429  0.00  0.00           C  
ATOM   4484  C   ALA B 106      24.343 -14.890   9.437  0.00  0.00           C  
ATOM   4485  O   ALA B 106      23.536 -15.269  10.287  0.00  0.00           O  
ATOM   4486  H   ALA B 106      22.963 -16.974   7.770  0.00  0.00           H  
ATOM   4487  HA  ALA B 106      24.962 -14.789   7.447  0.00  0.00           H  
ATOM   4488 HB1  ALA B 106      23.034 -14.160   6.432  0.00  0.00           H  
ATOM   4489 HB2  ALA B 106      22.119 -14.581   7.716  0.00  0.00           H  
ATOM   4490 HB3  ALA B 106      23.106 -13.284   7.807  0.00  0.00           H  
ATOM   4491  N   GLU B 107      25.338 -14.047   9.717  0.00  0.00           N  
ATOM   4492  CA  GLU B 107      25.693 -13.612  11.081  0.00  0.00           C  
ATOM   4493  CB  GLU B 107      27.128 -13.917  11.511  0.00  0.00           C  
ATOM   4494  CG  GLU B 107      27.489 -15.366  11.839  0.00  0.00           C  
ATOM   4495  CD  GLU B 107      28.997 -15.533  12.015  0.00  0.00           C  
ATOM   4496 OE1  GLU B 107      29.590 -15.985  11.016  0.00  0.00           O  
ATOM   4497 OE2  GLU B 107      29.426 -15.541  13.192  0.00  0.00           O  
ATOM   4498  C   GLU B 107      25.403 -12.129  11.259  0.00  0.00           C  
ATOM   4499  O   GLU B 107      26.114 -11.287  10.715  0.00  0.00           O  
ATOM   4500  H   GLU B 107      25.862 -13.710   8.870  0.00  0.00           H  
ATOM   4501  HA  GLU B 107      25.163 -14.144  11.747  0.00  0.00           H  
ATOM   4502 HB2  GLU B 107      27.733 -13.624  10.769  0.00  0.00           H  
ATOM   4503 HB3  GLU B 107      27.320 -13.375  12.329  0.00  0.00           H  
ATOM   4504 HG2  GLU B 107      27.066 -15.605  12.683  0.00  0.00           H  
ATOM   4505 HG3  GLU B 107      27.218 -15.928  11.091  0.00  0.00           H  
ATOM   4506  N   VAL B 108      24.445 -11.786  12.128  0.00  0.00           N  
ATOM   4507  CA  VAL B 108      23.978 -10.392  12.261  0.00  0.00           C  
ATOM   4508  CB  VAL B 108      22.529 -10.461  11.769  0.00  0.00           C  
ATOM   4509 CG1  VAL B 108      21.865  -9.095  11.597  0.00  0.00           C  
ATOM   4510 CG2  VAL B 108      22.124 -11.454  10.679  0.00  0.00           C  
ATOM   4511  C   VAL B 108      23.949  -9.794  13.669  0.00  0.00           C  
ATOM   4512  O   VAL B 108      23.303 -10.370  14.540  0.00  0.00           O  
ATOM   4513  H   VAL B 108      24.064 -12.567  12.690  0.00  0.00           H  
ATOM   4514  HA  VAL B 108      24.601  -9.805  11.686  0.00  0.00           H  
ATOM   4515  HB  VAL B 108      21.990 -10.957  12.463  0.00  0.00           H  
ATOM   4516 HG11 VAL B 108      22.181  -8.678  10.746  0.00  0.00           H  
ATOM   4517 HG12 VAL B 108      20.874  -9.211  11.567  0.00  0.00           H  
ATOM   4518 HG13 VAL B 108      22.111  -8.509  12.368  0.00  0.00           H  
ATOM   4519 HG21 VAL B 108      21.490 -12.122  11.066  0.00  0.00           H  
ATOM   4520 HG22 VAL B 108      21.681 -10.959   9.934  0.00  0.00           H  
ATOM   4521 HG23 VAL B 108      22.940 -11.919  10.340  0.00  0.00           H  
ATOM   4522  N   LYS B 109      24.356  -8.543  13.870  0.00  0.00           N  
ATOM   4523  CA  LYS B 109      24.289  -7.719  15.093  0.00  0.00           C  
ATOM   4524  CB  LYS B 109      25.090  -8.293  16.263  0.00  0.00           C  
ATOM   4525  CG  LYS B 109      26.508  -8.628  15.808  0.00  0.00           C  
ATOM   4526  CD  LYS B 109      27.549  -8.257  16.870  0.00  0.00           C  
ATOM   4527  CE  LYS B 109      27.560  -9.344  17.950  0.00  0.00           C  
ATOM   4528  NZ  LYS B 109      28.504  -9.084  19.037  0.00  0.00           N  
ATOM   4529  C   LYS B 109      24.396  -6.234  14.773  0.00  0.00           C  
ATOM   4530  O   LYS B 109      25.216  -5.936  13.903  0.00  0.00           O  
ATOM   4531  H   LYS B 109      24.793  -8.121  12.963  0.00  0.00           H  
ATOM   4532  HA  LYS B 109      23.406  -7.894  15.546  0.00  0.00           H  
ATOM   4533 HB2  LYS B 109      25.142  -7.615  16.969  0.00  0.00           H  
ATOM   4534 HB3  LYS B 109      24.655  -9.120  16.564  0.00  0.00           H  
ATOM   4535 HG2  LYS B 109      26.570  -9.610  15.630  0.00  0.00           H  
ATOM   4536 HG3  LYS B 109      26.712  -8.123  14.971  0.00  0.00           H  
ATOM   4537 HD2  LYS B 109      28.435  -8.223  16.450  0.00  0.00           H  
ATOM   4538 HD3  LYS B 109      27.293  -7.405  17.285  0.00  0.00           H  
ATOM   4539 HE2  LYS B 109      26.621  -9.424  18.323  0.00  0.00           H  
ATOM   4540 HE3  LYS B 109      27.784 -10.226  17.505  0.00  0.00           H  
ATOM   4541 HZ1  LYS B 109      28.013  -8.760  19.849  0.00  0.00           H  
ATOM   4542 HZ2  LYS B 109      29.000  -9.926  19.271  0.00  0.00           H  
ATOM   4543 HZ3  LYS B 109      29.167  -8.384  18.757  0.00  0.00           H  
ATOM   4544  N   PHE B 110      24.162  -5.422  15.797  0.00  0.00           N  
ATOM   4545  CA  PHE B 110      24.747  -4.079  15.878  0.00  0.00           C  
ATOM   4546  CB  PHE B 110      23.883  -3.163  16.754  0.00  0.00           C  
ATOM   4547  CG  PHE B 110      22.776  -2.533  15.913  0.00  0.00           C  
ATOM   4548 CD1  PHE B 110      22.924  -1.246  15.397  0.00  0.00           C  
ATOM   4549 CD2  PHE B 110      21.629  -3.248  15.595  0.00  0.00           C  
ATOM   4550 CE1  PHE B 110      21.873  -0.706  14.656  0.00  0.00           C  
ATOM   4551 CE2  PHE B 110      20.636  -2.703  14.791  0.00  0.00           C  
ATOM   4552  CZ  PHE B 110      20.715  -1.391  14.333  0.00  0.00           C  
ATOM   4553  C   PHE B 110      26.193  -3.996  16.375  0.00  0.00           C  
ATOM   4554  O   PHE B 110      26.292  -4.111  17.604  0.00  0.00           O  
ATOM   4555  H   PHE B 110      23.535  -5.812  16.531  0.00  0.00           H  
ATOM   4556  HA  PHE B 110      24.744  -3.702  14.924  0.00  0.00           H  
ATOM   4557 HB2  PHE B 110      23.462  -3.704  17.440  0.00  0.00           H  
ATOM   4558 HB3  PHE B 110      24.442  -2.446  17.091  0.00  0.00           H  
ATOM   4559 HD1  PHE B 110      23.741  -0.733  15.547  0.00  0.00           H  
ATOM   4560 HD2  PHE B 110      21.515  -4.180  15.954  0.00  0.00           H  
ATOM   4561 HE1  PHE B 110      21.976   0.274  14.332  0.00  0.00           H  
ATOM   4562 HE2  PHE B 110      19.834  -3.280  14.534  0.00  0.00           H  
ATOM   4563  HZ  PHE B 110      20.000  -0.982  13.817  0.00  0.00           H  
ATOM   4564  N   GLU B 111      27.088  -3.588  15.479  0.00  0.00           N  
ATOM   4565  CA  GLU B 111      28.440  -3.237  15.931  0.00  0.00           C  
ATOM   4566  CB  GLU B 111      29.549  -3.951  15.145  0.00  0.00           C  
ATOM   4567  CG  GLU B 111      29.931  -5.343  15.636  0.00  0.00           C  
ATOM   4568  CD  GLU B 111      31.378  -5.664  15.265  0.00  0.00           C  
ATOM   4569 OE1  GLU B 111      31.632  -5.887  14.064  0.00  0.00           O  
ATOM   4570 OE2  GLU B 111      32.104  -6.157  16.165  0.00  0.00           O  
ATOM   4571  C   GLU B 111      28.575  -1.716  15.859  0.00  0.00           C  
ATOM   4572  O   GLU B 111      28.619  -1.177  14.751  0.00  0.00           O  
ATOM   4573  H   GLU B 111      26.773  -3.544  14.511  0.00  0.00           H  
ATOM   4574  HA  GLU B 111      28.572  -3.541  16.867  0.00  0.00           H  
ATOM   4575 HB2  GLU B 111      29.238  -4.041  14.207  0.00  0.00           H  
ATOM   4576 HB3  GLU B 111      30.361  -3.384  15.194  0.00  0.00           H  
ATOM   4577 HG2  GLU B 111      29.867  -5.355  16.606  0.00  0.00           H  
ATOM   4578 HG3  GLU B 111      29.363  -5.995  15.191  0.00  0.00           H  
ATOM   4579  N   GLY B 112      28.667  -0.992  16.973  0.00  0.00           N  
ATOM   4580  CA  GLY B 112      28.434   0.459  17.028  0.00  0.00           C  
ATOM   4581  C   GLY B 112      26.971   0.769  16.713  0.00  0.00           C  
ATOM   4582  O   GLY B 112      26.096  -0.070  16.956  0.00  0.00           O  
ATOM   4583  H   GLY B 112      28.924  -1.551  17.825  0.00  0.00           H  
ATOM   4584 HA2  GLY B 112      28.657   0.796  17.944  0.00  0.00           H  
ATOM   4585 HA3  GLY B 112      29.023   0.915  16.358  0.00  0.00           H  
ATOM   4586  N   ASP B 113      26.818   1.883  16.010  0.00  0.00           N  
ATOM   4587  CA  ASP B 113      25.582   2.266  15.312  0.00  0.00           C  
ATOM   4588  CB  ASP B 113      25.546   3.745  14.931  0.00  0.00           C  
ATOM   4589  CG  ASP B 113      25.921   4.701  16.068  0.00  0.00           C  
ATOM   4590 OD1  ASP B 113      25.656   4.415  17.253  0.00  0.00           O  
ATOM   4591 OD2  ASP B 113      26.506   5.756  15.750  0.00  0.00           O  
ATOM   4592  C   ASP B 113      25.171   1.505  14.045  0.00  0.00           C  
ATOM   4593  O   ASP B 113      23.976   1.382  13.800  0.00  0.00           O  
ATOM   4594  H   ASP B 113      27.681   2.494  15.988  0.00  0.00           H  
ATOM   4595  HA  ASP B 113      24.810   2.142  15.993  0.00  0.00           H  
ATOM   4596 HB2  ASP B 113      26.187   3.889  14.179  0.00  0.00           H  
ATOM   4597 HB3  ASP B 113      24.620   3.967  14.629  0.00  0.00           H  
ATOM   4598  N   THR B 114      26.191   0.956  13.395  0.00  0.00           N  
ATOM   4599  CA  THR B 114      25.993   0.188  12.148  0.00  0.00           C  
ATOM   4600  CB  THR B 114      27.235   0.259  11.249  0.00  0.00           C  
ATOM   4601 OG1  THR B 114      28.346  -0.383  11.874  0.00  0.00           O  
ATOM   4602 CG2  THR B 114      27.446   1.689  10.748  0.00  0.00           C  
ATOM   4603  C   THR B 114      25.663  -1.293  12.367  0.00  0.00           C  
ATOM   4604  O   THR B 114      26.174  -2.008  13.224  0.00  0.00           O  
ATOM   4605  H   THR B 114      27.121   1.106  13.823  0.00  0.00           H  
ATOM   4606  HA  THR B 114      25.222   0.612  11.638  0.00  0.00           H  
ATOM   4607  HB  THR B 114      27.035  -0.233  10.371  0.00  0.00           H  
ATOM   4608 HG21 THR B 114      28.255   1.724  10.160  0.00  0.00           H  
ATOM   4609 HG22 THR B 114      26.644   1.984  10.226  0.00  0.00           H  
ATOM   4610 HG23 THR B 114      27.578   2.302  11.529  0.00  0.00           H  
ATOM   4611 HG1  THR B 114      28.158  -0.542  12.850  0.00  0.00           H  
ATOM   4612  N   LEU B 115      24.503  -1.673  11.855  0.00  0.00           N  
ATOM   4613  CA  LEU B 115      24.094  -3.083  11.727  0.00  0.00           C  
ATOM   4614  CB  LEU B 115      22.637  -3.182  11.254  0.00  0.00           C  
ATOM   4615  CG  LEU B 115      22.040  -4.572  11.062  0.00  0.00           C  
ATOM   4616 CD1  LEU B 115      21.696  -5.243  12.392  0.00  0.00           C  
ATOM   4617 CD2  LEU B 115      20.829  -4.384  10.144  0.00  0.00           C  
ATOM   4618  C   LEU B 115      25.012  -3.825  10.754  0.00  0.00           C  
ATOM   4619  O   LEU B 115      25.004  -3.620   9.535  0.00  0.00           O  
ATOM   4620  H   LEU B 115      23.887  -0.883  11.541  0.00  0.00           H  
ATOM   4621  HA  LEU B 115      24.168  -3.516  12.629  0.00  0.00           H  
ATOM   4622 HB2  LEU B 115      22.067  -2.702  11.928  0.00  0.00           H  
ATOM   4623 HB3  LEU B 115      22.572  -2.703  10.375  0.00  0.00           H  
ATOM   4624  HG  LEU B 115      22.700  -5.147  10.566  0.00  0.00           H  
ATOM   4625 HD11 LEU B 115      21.029  -4.683  12.881  0.00  0.00           H  
ATOM   4626 HD12 LEU B 115      21.309  -6.147  12.215  0.00  0.00           H  
ATOM   4627 HD13 LEU B 115      22.525  -5.333  12.941  0.00  0.00           H  
ATOM   4628 HD21 LEU B 115      21.131  -3.994   9.276  0.00  0.00           H  
ATOM   4629 HD22 LEU B 115      20.396  -5.269   9.983  0.00  0.00           H  
ATOM   4630 HD23 LEU B 115      20.177  -3.766  10.581  0.00  0.00           H  
ATOM   4631  N   VAL B 116      25.993  -4.487  11.349  0.00  0.00           N  
ATOM   4632  CA  VAL B 116      27.007  -5.280  10.638  0.00  0.00           C  
ATOM   4633  CB  VAL B 116      28.311  -5.089  11.413  0.00  0.00           C  
ATOM   4634 CG1  VAL B 116      29.327  -6.115  10.904  0.00  0.00           C  
ATOM   4635 CG2  VAL B 116      28.958  -3.712  11.224  0.00  0.00           C  
ATOM   4636  C   VAL B 116      26.454  -6.699  10.532  0.00  0.00           C  
ATOM   4637  O   VAL B 116      26.335  -7.421  11.522  0.00  0.00           O  
ATOM   4638  H   VAL B 116      25.992  -4.400  12.401  0.00  0.00           H  
ATOM   4639  HA  VAL B 116      27.099  -4.914   9.723  0.00  0.00           H  
ATOM   4640  HB  VAL B 116      28.140  -5.305  12.361  0.00  0.00           H  
ATOM   4641 HG11 VAL B 116      29.381  -6.874  11.550  0.00  0.00           H  
ATOM   4642 HG12 VAL B 116      29.034  -6.454  10.011  0.00  0.00           H  
ATOM   4643 HG13 VAL B 116      30.222  -5.680  10.821  0.00  0.00           H  
ATOM   4644 HG21 VAL B 116      29.905  -3.834  10.936  0.00  0.00           H  
ATOM   4645 HG22 VAL B 116      28.451  -3.210  10.526  0.00  0.00           H  
ATOM   4646 HG23 VAL B 116      28.926  -3.217  12.090  0.00  0.00           H  
ATOM   4647  N   ASN B 117      26.567  -7.168   9.290  0.00  0.00           N  
ATOM   4648  CA  ASN B 117      26.198  -8.529   8.872  0.00  0.00           C  
ATOM   4649  CB  ASN B 117      24.906  -8.384   8.054  0.00  0.00           C  
ATOM   4650  CG  ASN B 117      24.098  -9.608   7.638  0.00  0.00           C  
ATOM   4651 OD1  ASN B 117      23.109  -9.566   6.900  0.00  0.00           O  
ATOM   4652 ND2  ASN B 117      24.249 -10.676   8.409  0.00  0.00           N  
ATOM   4653  C   ASN B 117      27.270  -9.128   7.969  0.00  0.00           C  
ATOM   4654  O   ASN B 117      28.089  -8.484   7.320  0.00  0.00           O  
ATOM   4655  H   ASN B 117      26.957  -6.462   8.606  0.00  0.00           H  
ATOM   4656  HA  ASN B 117      26.164  -9.091   9.705  0.00  0.00           H  
ATOM   4657 HB2  ASN B 117      24.276  -7.758   8.580  0.00  0.00           H  
ATOM   4658 HB3  ASN B 117      25.140  -7.859   7.197  0.00  0.00           H  
ATOM   4659 HD22 ASN B 117      24.850 -10.654   9.205  0.00  0.00           H  
ATOM   4660 HD21 ASN B 117      23.750 -11.523   8.192  0.00  0.00           H  
ATOM   4661  N   ARG B 118      27.165 -10.459   7.994  0.00  0.00           N  
ATOM   4662  CA  ARG B 118      28.175 -11.375   7.441  0.00  0.00           C  
ATOM   4663  CB  ARG B 118      29.277 -11.801   8.415  0.00  0.00           C  
ATOM   4664  CG  ARG B 118      30.394 -12.588   7.731  0.00  0.00           C  
ATOM   4665  CD  ARG B 118      31.148 -13.392   8.787  0.00  0.00           C  
ATOM   4666  NE  ARG B 118      32.275 -14.023   8.102  0.00  0.00           N  
ATOM   4667  CZ  ARG B 118      32.589 -15.332   8.133  0.00  0.00           C  
ATOM   4668 NH1  ARG B 118      31.899 -16.250   8.829  0.00  0.00           N  
ATOM   4669 NH2  ARG B 118      33.592 -15.741   7.349  0.00  0.00           N  
ATOM   4670  C   ARG B 118      27.524 -12.665   6.954  0.00  0.00           C  
ATOM   4671  O   ARG B 118      27.126 -13.501   7.754  0.00  0.00           O  
ATOM   4672  H   ARG B 118      26.283 -10.807   8.450  0.00  0.00           H  
ATOM   4673  HA  ARG B 118      28.623 -10.924   6.663  0.00  0.00           H  
ATOM   4674 HB2  ARG B 118      29.674 -10.987   8.812  0.00  0.00           H  
ATOM   4675 HB3  ARG B 118      28.875 -12.379   9.109  0.00  0.00           H  
ATOM   4676 HG2  ARG B 118      30.005 -13.216   7.082  0.00  0.00           H  
ATOM   4677 HG3  ARG B 118      31.027 -11.963   7.309  0.00  0.00           H  
ATOM   4678 HD2  ARG B 118      31.478 -12.775   9.464  0.00  0.00           H  
ATOM   4679 HD3  ARG B 118      30.548 -14.076   9.135  0.00  0.00           H  
ATOM   4680  HE  ARG B 118      32.882 -13.424   7.549  0.00  0.00           H  
ATOM   4681 HH11 ARG B 118      31.092 -15.934   9.338  0.00  0.00           H  
ATOM   4682 HH12 ARG B 118      32.178 -17.192   8.834  0.00  0.00           H  
ATOM   4683 HH21 ARG B 118      34.072 -15.109   6.754  0.00  0.00           H  
ATOM   4684 HH22 ARG B 118      33.862 -16.712   7.365  0.00  0.00           H  
ATOM   4685  N   ILE B 119      27.225 -12.653   5.653  0.00  0.00           N  
ATOM   4686  CA  ILE B 119      26.614 -13.820   5.019  0.00  0.00           C  
ATOM   4687  CB  ILE B 119      25.634 -13.311   3.953  0.00  0.00           C  
ATOM   4688 CG1  ILE B 119      24.553 -12.339   4.429  0.00  0.00           C  
ATOM   4689 CG2  ILE B 119      25.002 -14.465   3.171  0.00  0.00           C  
ATOM   4690 CD1  ILE B 119      23.753 -11.678   3.298  0.00  0.00           C  
ATOM   4691  C   ILE B 119      27.811 -14.542   4.398  0.00  0.00           C  
ATOM   4692  O   ILE B 119      28.671 -14.029   3.688  0.00  0.00           O  
ATOM   4693  H   ILE B 119      27.454 -11.781   5.156  0.00  0.00           H  
ATOM   4694  HA  ILE B 119      26.290 -14.391   5.743  0.00  0.00           H  
ATOM   4695  HB  ILE B 119      26.179 -12.836   3.234  0.00  0.00           H  
ATOM   4696 HG12 ILE B 119      23.915 -12.833   5.019  0.00  0.00           H  
ATOM   4697 HG13 ILE B 119      24.988 -11.617   4.965  0.00  0.00           H  
ATOM   4698 HG21 ILE B 119      24.518 -14.100   2.379  0.00  0.00           H  
ATOM   4699 HG22 ILE B 119      25.718 -15.089   2.867  0.00  0.00           H  
ATOM   4700 HG23 ILE B 119      24.361 -14.950   3.760  0.00  0.00           H  
ATOM   4701 HD11 ILE B 119      23.301 -12.389   2.767  0.00  0.00           H  
ATOM   4702 HD12 ILE B 119      23.077 -11.066   3.699  0.00  0.00           H  
ATOM   4703 HD13 ILE B 119      24.380 -11.164   2.721  0.00  0.00           H  
ATOM   4704  N   GLU B 120      27.639 -15.860   4.523  0.00  0.00           N  
ATOM   4705  CA  GLU B 120      28.323 -16.840   3.669  0.00  0.00           C  
ATOM   4706  CB  GLU B 120      28.962 -17.779   4.682  0.00  0.00           C  
ATOM   4707  CG  GLU B 120      29.602 -19.000   4.013  0.00  0.00           C  
ATOM   4708  CD  GLU B 120      30.707 -19.743   4.771  0.00  0.00           C  
ATOM   4709 OE1  GLU B 120      30.367 -20.437   5.740  0.00  0.00           O  
ATOM   4710 OE2  GLU B 120      31.890 -19.765   4.378  0.00  0.00           O  
ATOM   4711  C   GLU B 120      27.322 -17.477   2.699  0.00  0.00           C  
ATOM   4712  O   GLU B 120      26.653 -18.453   3.007  0.00  0.00           O  
ATOM   4713  H   GLU B 120      26.976 -16.137   5.282  0.00  0.00           H  
ATOM   4714  HA  GLU B 120      29.048 -16.385   3.150  0.00  0.00           H  
ATOM   4715 HB2  GLU B 120      29.672 -17.294   5.143  0.00  0.00           H  
ATOM   4716 HB3  GLU B 120      28.264 -18.107   5.278  0.00  0.00           H  
ATOM   4717 HG2  GLU B 120      28.875 -19.665   3.830  0.00  0.00           H  
ATOM   4718 HG3  GLU B 120      29.997 -18.701   3.141  0.00  0.00           H  
ATOM   4719  N   LEU B 121      27.486 -17.117   1.426  0.00  0.00           N  
ATOM   4720  CA  LEU B 121      26.718 -17.615   0.280  0.00  0.00           C  
ATOM   4721  CB  LEU B 121      26.667 -16.623  -0.882  0.00  0.00           C  
ATOM   4722  CG  LEU B 121      26.364 -15.127  -0.734  0.00  0.00           C  
ATOM   4723 CD1  LEU B 121      27.079 -14.415  -1.881  0.00  0.00           C  
ATOM   4724 CD2  LEU B 121      24.879 -14.802  -0.517  0.00  0.00           C  
ATOM   4725  C   LEU B 121      26.797 -19.059  -0.209  0.00  0.00           C  
ATOM   4726  O   LEU B 121      26.731 -19.383  -1.394  0.00  0.00           O  
ATOM   4727  H   LEU B 121      28.264 -16.396   1.299  0.00  0.00           H  
ATOM   4728  HA  LEU B 121      25.700 -17.406   0.477  0.00  0.00           H  
ATOM   4729 HB2  LEU B 121      27.575 -16.686  -1.373  0.00  0.00           H  
ATOM   4730 HB3  LEU B 121      25.982 -16.991  -1.562  0.00  0.00           H  
ATOM   4731  HG  LEU B 121      26.720 -14.808   0.125  0.00  0.00           H  
ATOM   4732 HD11 LEU B 121      26.735 -14.762  -2.753  0.00  0.00           H  
ATOM   4733 HD12 LEU B 121      26.906 -13.433  -1.820  0.00  0.00           H  
ATOM   4734 HD13 LEU B 121      28.062 -14.586  -1.816  0.00  0.00           H  
ATOM   4735 HD21 LEU B 121      24.564 -15.251   0.318  0.00  0.00           H  
ATOM   4736 HD22 LEU B 121      24.770 -13.813  -0.432  0.00  0.00           H  
ATOM   4737 HD23 LEU B 121      24.353 -15.135  -1.298  0.00  0.00           H  
ATOM   4738  N   LYS B 122      26.736 -19.932   0.801  0.00  0.00           N  
ATOM   4739  CA  LYS B 122      26.946 -21.381   0.746  0.00  0.00           C  
ATOM   4740  CB  LYS B 122      26.967 -21.940   2.170  0.00  0.00           C  
ATOM   4741  CG  LYS B 122      27.487 -23.381   2.146  0.00  0.00           C  
ATOM   4742  CD  LYS B 122      29.022 -23.429   2.073  0.00  0.00           C  
ATOM   4743  CE  LYS B 122      29.502 -24.875   2.182  0.00  0.00           C  
ATOM   4744  NZ  LYS B 122      30.969 -24.920   2.064  0.00  0.00           N  
ATOM   4745  C   LYS B 122      25.952 -22.119  -0.163  0.00  0.00           C  
ATOM   4746  O   LYS B 122      24.782 -22.245   0.204  0.00  0.00           O  
ATOM   4747  H   LYS B 122      26.501 -19.447   1.736  0.00  0.00           H  
ATOM   4748  HA  LYS B 122      27.887 -21.561   0.401  0.00  0.00           H  
ATOM   4749 HB2  LYS B 122      27.578 -21.401   2.711  0.00  0.00           H  
ATOM   4750 HB3  LYS B 122      26.052 -21.948   2.517  0.00  0.00           H  
ATOM   4751 HG2  LYS B 122      27.193 -23.847   2.978  0.00  0.00           H  
ATOM   4752 HG3  LYS B 122      27.115 -23.848   1.347  0.00  0.00           H  
ATOM   4753 HD2  LYS B 122      29.308 -23.063   1.204  0.00  0.00           H  
ATOM   4754 HD3  LYS B 122      29.391 -22.915   2.828  0.00  0.00           H  
ATOM   4755 HE2  LYS B 122      29.222 -25.237   3.065  0.00  0.00           H  
ATOM   4756 HE3  LYS B 122      29.087 -25.404   1.448  0.00  0.00           H  
ATOM   4757 HZ1  LYS B 122      31.231 -25.533   1.315  0.00  0.00           H  
ATOM   4758 HZ2  LYS B 122      31.323 -24.002   1.876  0.00  0.00           H  
ATOM   4759 HZ3  LYS B 122      31.368 -25.258   2.920  0.00  0.00           H  
ATOM   4760  N   GLY B 123      26.454 -22.338  -1.373  0.00  0.00           N  
ATOM   4761  CA  GLY B 123      25.800 -23.221  -2.345  0.00  0.00           C  
ATOM   4762  C   GLY B 123      26.383 -24.607  -2.606  0.00  0.00           C  
ATOM   4763  O   GLY B 123      27.557 -24.767  -2.925  0.00  0.00           O  
ATOM   4764  H   GLY B 123      27.343 -21.835  -1.574  0.00  0.00           H  
ATOM   4765 HA2  GLY B 123      24.802 -23.330  -2.066  0.00  0.00           H  
ATOM   4766 HA3  GLY B 123      25.736 -22.714  -3.254  0.00  0.00           H  
ATOM   4767  N   ILE B 124      25.555 -25.612  -2.321  0.00  0.00           N  
ATOM   4768  CA  ILE B 124      25.985 -27.005  -2.466  0.00  0.00           C  
ATOM   4769  CB  ILE B 124      25.994 -27.800  -1.154  0.00  0.00           C  
ATOM   4770 CG1  ILE B 124      24.585 -27.732  -0.558  0.00  0.00           C  
ATOM   4771 CG2  ILE B 124      26.874 -27.174  -0.079  0.00  0.00           C  
ATOM   4772 CD1  ILE B 124      24.426 -28.804   0.519  0.00  0.00           C  
ATOM   4773  C   ILE B 124      25.214 -27.764  -3.557  0.00  0.00           C  
ATOM   4774  O   ILE B 124      24.056 -27.457  -3.834  0.00  0.00           O  
ATOM   4775  H   ILE B 124      24.616 -25.332  -2.001  0.00  0.00           H  
ATOM   4776  HA  ILE B 124      26.949 -26.974  -2.769  0.00  0.00           H  
ATOM   4777  HB  ILE B 124      26.191 -28.741  -1.365  0.00  0.00           H  
ATOM   4778 HG12 ILE B 124      24.453 -26.850  -0.152  0.00  0.00           H  
ATOM   4779 HG13 ILE B 124      23.933 -27.904  -1.272  0.00  0.00           H  
ATOM   4780 HG21 ILE B 124      26.795 -27.701   0.765  0.00  0.00           H  
ATOM   4781 HG22 ILE B 124      27.824 -27.175  -0.384  0.00  0.00           H  
ATOM   4782 HG23 ILE B 124      26.579 -26.234   0.086  0.00  0.00           H  
ATOM   4783 HD11 ILE B 124      25.099 -28.645   1.236  0.00  0.00           H  
ATOM   4784 HD12 ILE B 124      23.505 -28.748   0.897  0.00  0.00           H  
ATOM   4785 HD13 ILE B 124      24.571 -29.700   0.108  0.00  0.00           H  
ATOM   4786  N   ASP B 125      25.932 -28.684  -4.191  0.00  0.00           N  
ATOM   4787  CA  ASP B 125      25.444 -29.578  -5.256  0.00  0.00           C  
ATOM   4788  CB  ASP B 125      24.378 -30.494  -4.665  0.00  0.00           C  
ATOM   4789  CG  ASP B 125      25.010 -31.534  -3.731  0.00  0.00           C  
ATOM   4790 OD1  ASP B 125      24.982 -32.626  -4.326  0.00  0.00           O  
ATOM   4791 OD2  ASP B 125      25.272 -31.291  -2.526  0.00  0.00           O  
ATOM   4792  C   ASP B 125      24.933 -29.056  -6.605  0.00  0.00           C  
ATOM   4793  O   ASP B 125      24.179 -29.721  -7.320  0.00  0.00           O  
ATOM   4794  H   ASP B 125      26.942 -28.731  -3.854  0.00  0.00           H  
ATOM   4795  HA  ASP B 125      26.241 -30.227  -5.477  0.00  0.00           H  
ATOM   4796 HB2  ASP B 125      23.750 -29.947  -4.141  0.00  0.00           H  
ATOM   4797 HB3  ASP B 125      23.930 -30.970  -5.400  0.00  0.00           H  
ATOM   4798  N   PHE B 126      25.270 -27.804  -6.894  0.00  0.00           N  
ATOM   4799  CA  PHE B 126      24.764 -27.189  -8.136  0.00  0.00           C  
ATOM   4800  CB  PHE B 126      24.993 -25.676  -8.195  0.00  0.00           C  
ATOM   4801  CG  PHE B 126      23.964 -25.032  -7.274  0.00  0.00           C  
ATOM   4802 CD1  PHE B 126      22.746 -24.713  -7.861  0.00  0.00           C  
ATOM   4803 CD2  PHE B 126      24.226 -24.784  -5.932  0.00  0.00           C  
ATOM   4804 CE1  PHE B 126      21.685 -24.226  -7.112  0.00  0.00           C  
ATOM   4805 CE2  PHE B 126      23.232 -24.108  -5.219  0.00  0.00           C  
ATOM   4806  CZ  PHE B 126      22.009 -23.843  -5.810  0.00  0.00           C  
ATOM   4807  C   PHE B 126      25.176 -27.831  -9.471  0.00  0.00           C  
ATOM   4808  O   PHE B 126      26.290 -28.296  -9.718  0.00  0.00           O  
ATOM   4809  H   PHE B 126      25.873 -27.328  -6.225  0.00  0.00           H  
ATOM   4810  HA  PHE B 126      23.738 -27.248  -8.090  0.00  0.00           H  
ATOM   4811 HB2  PHE B 126      25.865 -25.486  -7.842  0.00  0.00           H  
ATOM   4812 HB3  PHE B 126      24.817 -25.376  -9.090  0.00  0.00           H  
ATOM   4813 HD1  PHE B 126      22.627 -24.837  -8.848  0.00  0.00           H  
ATOM   4814 HD2  PHE B 126      25.051 -25.064  -5.509  0.00  0.00           H  
ATOM   4815 HE1  PHE B 126      20.784 -24.157  -7.470  0.00  0.00           H  
ATOM   4816 HE2  PHE B 126      23.420 -23.814  -4.267  0.00  0.00           H  
ATOM   4817  HZ  PHE B 126      21.299 -23.340  -5.270  0.00  0.00           H  
ATOM   4818  N   LYS B 127      24.323 -27.641 -10.474  0.00  0.00           N  
ATOM   4819  CA  LYS B 127      24.540 -28.103 -11.854  0.00  0.00           C  
ATOM   4820  CB  LYS B 127      23.271 -28.775 -12.382  0.00  0.00           C  
ATOM   4821  CG  LYS B 127      22.858 -29.907 -11.446  0.00  0.00           C  
ATOM   4822  CD  LYS B 127      21.500 -30.536 -11.785  0.00  0.00           C  
ATOM   4823  CE  LYS B 127      21.205 -31.874 -11.104  0.00  0.00           C  
ATOM   4824  NZ  LYS B 127      20.035 -32.532 -11.691  0.00  0.00           N  
ATOM   4825  C   LYS B 127      24.891 -26.982 -12.839  0.00  0.00           C  
ATOM   4826  O   LYS B 127      24.607 -25.821 -12.569  0.00  0.00           O  
ATOM   4827  H   LYS B 127      23.450 -27.116 -10.193  0.00  0.00           H  
ATOM   4828  HA  LYS B 127      25.302 -28.778 -11.851  0.00  0.00           H  
ATOM   4829 HB2  LYS B 127      22.552 -28.110 -12.403  0.00  0.00           H  
ATOM   4830 HB3  LYS B 127      23.464 -29.156 -13.266  0.00  0.00           H  
ATOM   4831 HG2  LYS B 127      23.560 -30.631 -11.478  0.00  0.00           H  
ATOM   4832 HG3  LYS B 127      22.818 -29.553 -10.502  0.00  0.00           H  
ATOM   4833 HD2  LYS B 127      20.774 -29.884 -11.527  0.00  0.00           H  
ATOM   4834 HD3  LYS B 127      21.454 -30.673 -12.784  0.00  0.00           H  
ATOM   4835 HE2  LYS B 127      22.014 -32.462 -11.201  0.00  0.00           H  
ATOM   4836 HE3  LYS B 127      21.046 -31.702 -10.126  0.00  0.00           H  
ATOM   4837 HZ1  LYS B 127      20.328 -33.291 -12.280  0.00  0.00           H  
ATOM   4838 HZ2  LYS B 127      19.444 -32.893 -10.965  0.00  0.00           H  
ATOM   4839 HZ3  LYS B 127      19.512 -31.877 -12.241  0.00  0.00           H  
ATOM   4840  N   GLU B 128      25.847 -27.364 -13.684  0.00  0.00           N  
ATOM   4841  CA  GLU B 128      26.550 -26.464 -14.615  0.00  0.00           C  
ATOM   4842  CB  GLU B 128      27.725 -27.115 -15.350  0.00  0.00           C  
ATOM   4843  CG  GLU B 128      28.797 -27.720 -14.441  0.00  0.00           C  
ATOM   4844  CD  GLU B 128      28.526 -29.202 -14.210  0.00  0.00           C  
ATOM   4845 OE1  GLU B 128      29.190 -30.118 -14.751  0.00  0.00           O  
ATOM   4846 OE2  GLU B 128      27.666 -29.408 -13.325  0.00  0.00           O  
ATOM   4847  C   GLU B 128      25.706 -25.571 -15.511  0.00  0.00           C  
ATOM   4848  O   GLU B 128      25.879 -24.353 -15.421  0.00  0.00           O  
ATOM   4849  H   GLU B 128      26.069 -28.395 -13.632  0.00  0.00           H  
ATOM   4850  HA  GLU B 128      27.202 -25.874 -14.068  0.00  0.00           H  
ATOM   4851 HB2  GLU B 128      27.365 -27.846 -15.907  0.00  0.00           H  
ATOM   4852 HB3  GLU B 128      28.161 -26.420 -15.897  0.00  0.00           H  
ATOM   4853 HG2  GLU B 128      29.656 -27.642 -14.888  0.00  0.00           H  
ATOM   4854 HG3  GLU B 128      28.754 -27.274 -13.578  0.00  0.00           H  
ATOM   4855  N   ASP B 129      24.976 -26.314 -16.332  0.00  0.00           N  
ATOM   4856  CA  ASP B 129      23.991 -25.656 -17.207  0.00  0.00           C  
ATOM   4857  CB  ASP B 129      23.909 -26.387 -18.551  0.00  0.00           C  
ATOM   4858  CG  ASP B 129      25.151 -26.214 -19.431  0.00  0.00           C  
ATOM   4859 OD1  ASP B 129      25.359 -25.214 -20.160  0.00  0.00           O  
ATOM   4860 OD2  ASP B 129      25.741 -27.290 -19.624  0.00  0.00           O  
ATOM   4861  C   ASP B 129      22.635 -25.460 -16.527  0.00  0.00           C  
ATOM   4862  O   ASP B 129      21.605 -25.472 -17.211  0.00  0.00           O  
ATOM   4863  H   ASP B 129      25.142 -27.317 -16.309  0.00  0.00           H  
ATOM   4864  HA  ASP B 129      24.353 -24.735 -17.416  0.00  0.00           H  
ATOM   4865 HB2  ASP B 129      23.788 -27.359 -18.368  0.00  0.00           H  
ATOM   4866 HB3  ASP B 129      23.121 -26.033 -19.048  0.00  0.00           H  
ATOM   4867  N   GLY B 130      22.557 -25.668 -15.221  0.00  0.00           N  
ATOM   4868  CA  GLY B 130      21.321 -25.610 -14.425  0.00  0.00           C  
ATOM   4869  C   GLY B 130      20.661 -24.239 -14.318  0.00  0.00           C  
ATOM   4870  O   GLY B 130      20.485 -23.556 -15.319  0.00  0.00           O  
ATOM   4871  H   GLY B 130      23.493 -25.889 -14.772  0.00  0.00           H  
ATOM   4872 HA2  GLY B 130      20.646 -26.275 -14.820  0.00  0.00           H  
ATOM   4873 HA3  GLY B 130      21.522 -25.958 -13.481  0.00  0.00           H  
ATOM   4874  N   ASN B 131      19.976 -24.024 -13.192  0.00  0.00           N  
ATOM   4875  CA  ASN B 131      19.235 -22.790 -12.903  0.00  0.00           C  
ATOM   4876  CB  ASN B 131      18.226 -23.057 -11.785  0.00  0.00           C  
ATOM   4877  CG  ASN B 131      16.817 -23.458 -12.229  0.00  0.00           C  
ATOM   4878  C   ASN B 131      20.084 -21.556 -12.612  0.00  0.00           C  
ATOM   4879  O   ASN B 131      19.622 -20.478 -12.989  0.00  0.00           O  
ATOM   4880  H   ASN B 131      20.011 -24.830 -12.515  0.00  0.00           H  
ATOM   4881  HA  ASN B 131      18.681 -22.579 -13.738  0.00  0.00           H  
ATOM   4882 HB2  ASN B 131      18.590 -23.796 -11.199  0.00  0.00           H  
ATOM   4883 HB3  ASN B 131      18.149 -22.223 -11.221  0.00  0.00           H  
ATOM   4884 OD1  ASN B 131      16.596 -24.175 -13.200  0.00  0.00           O  
ATOM   4885 ND2  ASN B 131      15.769 -22.860 -11.666  0.00  0.00           N  
ATOM   4886 HD22 ASN B 131      15.958 -22.154 -10.966  0.00  0.00           H  
ATOM   4887 HD21 ASN B 131      14.850 -23.093 -11.920  0.00  0.00           H  
ATOM   4888  N   ILE B 132      21.134 -21.636 -11.801  0.00  0.00           N  
ATOM   4889  CA  ILE B 132      21.790 -20.395 -11.356  0.00  0.00           C  
ATOM   4890  CB  ILE B 132      21.865 -20.259  -9.833  0.00  0.00           C  
ATOM   4891 CG1  ILE B 132      22.561 -21.438  -9.144  0.00  0.00           C  
ATOM   4892 CG2  ILE B 132      20.524 -19.897  -9.208  0.00  0.00           C  
ATOM   4893 CD1  ILE B 132      23.010 -20.976  -7.752  0.00  0.00           C  
ATOM   4894  C   ILE B 132      23.189 -20.079 -11.894  0.00  0.00           C  
ATOM   4895  O   ILE B 132      23.539 -18.908 -11.947  0.00  0.00           O  
ATOM   4896  H   ILE B 132      21.430 -22.571 -11.530  0.00  0.00           H  
ATOM   4897  HA  ILE B 132      21.178 -19.629 -11.673  0.00  0.00           H  
ATOM   4898  HB  ILE B 132      22.392 -19.426  -9.620  0.00  0.00           H  
ATOM   4899 HG12 ILE B 132      21.927 -22.168  -9.044  0.00  0.00           H  
ATOM   4900 HG13 ILE B 132      23.349 -21.684  -9.659  0.00  0.00           H  
ATOM   4901 HG21 ILE B 132      20.659 -19.648  -8.251  0.00  0.00           H  
ATOM   4902 HG22 ILE B 132      20.124 -19.125  -9.699  0.00  0.00           H  
ATOM   4903 HG23 ILE B 132      19.908 -20.682  -9.263  0.00  0.00           H  
ATOM   4904 HD11 ILE B 132      22.208 -20.693  -7.233  0.00  0.00           H  
ATOM   4905 HD12 ILE B 132      23.463 -21.734  -7.293  0.00  0.00           H  
ATOM   4906 HD13 ILE B 132      23.640 -20.211  -7.855  0.00  0.00           H  
ATOM   4907  N   LEU B 133      23.926 -21.106 -12.298  0.00  0.00           N  
ATOM   4908  CA  LEU B 133      25.190 -20.876 -13.015  0.00  0.00           C  
ATOM   4909  CB  LEU B 133      26.087 -22.093 -12.791  0.00  0.00           C  
ATOM   4910  CG  LEU B 133      26.506 -22.445 -11.356  0.00  0.00           C  
ATOM   4911 CD1  LEU B 133      27.513 -23.566 -11.125  0.00  0.00           C  
ATOM   4912 CD2  LEU B 133      27.028 -21.188 -10.644  0.00  0.00           C  
ATOM   4913  C   LEU B 133      25.061 -20.477 -14.489  0.00  0.00           C  
ATOM   4914  O   LEU B 133      25.361 -21.223 -15.415  0.00  0.00           O  
ATOM   4915  H   LEU B 133      23.556 -22.038 -12.079  0.00  0.00           H  
ATOM   4916  HA  LEU B 133      25.697 -20.130 -12.528  0.00  0.00           H  
ATOM   4917 HB2  LEU B 133      25.611 -22.898 -13.163  0.00  0.00           H  
ATOM   4918 HB3  LEU B 133      26.932 -21.952 -13.317  0.00  0.00           H  
ATOM   4919  HG  LEU B 133      25.645 -22.660 -10.817  0.00  0.00           H  
ATOM   4920 HD11 LEU B 133      28.372 -23.342 -11.585  0.00  0.00           H  
ATOM   4921 HD12 LEU B 133      27.677 -23.668 -10.144  0.00  0.00           H  
ATOM   4922 HD13 LEU B 133      27.150 -24.422 -11.494  0.00  0.00           H  
ATOM   4923 HD21 LEU B 133      26.306 -20.500 -10.621  0.00  0.00           H  
ATOM   4924 HD22 LEU B 133      27.298 -21.426  -9.714  0.00  0.00           H  
ATOM   4925 HD23 LEU B 133      27.817 -20.833 -11.143  0.00  0.00           H  
ATOM   4926  N   GLY B 134      24.387 -19.340 -14.589  0.00  0.00           N  
ATOM   4927  CA  GLY B 134      24.095 -18.737 -15.902  0.00  0.00           C  
ATOM   4928  C   GLY B 134      22.931 -17.740 -15.805  0.00  0.00           C  
ATOM   4929  O   GLY B 134      22.356 -17.431 -14.764  0.00  0.00           O  
ATOM   4930  H   GLY B 134      24.089 -18.918 -13.694  0.00  0.00           H  
ATOM   4931 HA2  GLY B 134      24.912 -18.260 -16.237  0.00  0.00           H  
ATOM   4932 HA3  GLY B 134      23.855 -19.462 -16.554  0.00  0.00           H  
ATOM   4933  N   HIS B 135      22.528 -17.406 -17.029  0.00  0.00           N  
ATOM   4934  CA  HIS B 135      21.320 -16.627 -17.325  0.00  0.00           C  
ATOM   4935  CB  HIS B 135      21.550 -15.859 -18.629  0.00  0.00           C  
ATOM   4936  CG  HIS B 135      20.583 -14.772 -19.098  0.00  0.00           C  
ATOM   4937  C   HIS B 135      20.109 -17.551 -17.453  0.00  0.00           C
[truncated: 474,665 more chars]
