# Supplementary material for: Design of Antigen-Targeting Fluorogenic Probes Utilizing Intramolecular Addition Reaction of Protein-Dye Hybrids
Source: J Am Chem Soc. 2025 Jul 23;147(34):30684–93. doi: 10.1021/jacs.5c04193 (PMC12396215; doi:10.1021/jacs.5c04193)
Supplement: Supplementary file 2 [file ja5c04193_si_002.zip › Data S1-S18/Data S11 153_OFF_with_GFP.pdb]

TITLE      ONIOM_DARPin_withWater_AG_153_close_re2_SP
ATOM      1  N   MET A   1       4.199  36.151   5.529  0.00  0.00           N  
ATOM      2  CA  MET A   1       4.038  36.814   4.227  0.00  0.00           C  
ATOM      3  CB  MET A   1       3.097  38.021   4.176  0.00  0.00           C  
ATOM      4  CG  MET A   1       1.708  37.681   4.700  0.00  0.00           C  
ATOM      5  SD  MET A   1       1.520  37.364   6.496  0.00  0.00           S  
ATOM      6  CE  MET A   1      -0.253  37.463   6.490  0.00  0.00           C  
ATOM      7  C   MET A   1       5.460  37.255   3.856  0.00  0.00           C  
ATOM      8  O   MET A   1       5.971  38.236   4.390  0.00  0.00           O  
ATOM      9  H   MET A   1       5.163  35.927   5.676  0.00  0.00           H  
ATOM     10  HA  MET A   1       3.746  36.146   3.574  0.00  0.00           H  
ATOM     11 HB2  MET A   1       3.477  38.756   4.736  0.00  0.00           H  
ATOM     12 HB3  MET A   1       3.014  38.331   3.230  0.00  0.00           H  
ATOM     13 HG2  MET A   1       1.055  38.446   4.404  0.00  0.00           H  
ATOM     14 HG3  MET A   1       1.349  36.859   4.155  0.00  0.00           H  
ATOM     15 HE1  MET A   1      -0.625  36.924   5.730  0.00  0.00           H  
ATOM     16 HE2  MET A   1      -0.621  37.106   7.353  0.00  0.00           H  
ATOM     17 HE3  MET A   1      -0.543  38.418   6.383  0.00  0.00           H  
ATOM     18  H2  MET A   1       3.888  36.761   6.258  0.00  0.00           H  
ATOM     19  H3  MET A   1       3.657  35.311   5.548  0.00  0.00           H  
ATOM     20  N   ASN A   2       6.048  36.691   2.807  0.00  0.00           N  
ATOM     21  CA  ASN A   2       7.400  37.090   2.382  0.00  0.00           C  
ATOM     22  CB  ASN A   2       8.035  36.197   1.318  0.00  0.00           C  
ATOM     23  CG  ASN A   2       8.159  34.761   1.836  0.00  0.00           C  
ATOM     24  C   ASN A   2       7.499  38.554   1.925  0.00  0.00           C  
ATOM     25  O   ASN A   2       6.603  39.139   1.326  0.00  0.00           O  
ATOM     26  H   ASN A   2       5.493  35.966   2.324  0.00  0.00           H  
ATOM     27  HA  ASN A   2       8.004  36.995   3.191  0.00  0.00           H  
ATOM     28 HB2  ASN A   2       7.457  36.191   0.520  0.00  0.00           H  
ATOM     29 HB3  ASN A   2       8.938  36.534   1.117  0.00  0.00           H  
ATOM     30 OD1  ASN A   2       7.481  33.866   1.345  0.00  0.00           O  
ATOM     31 ND2  ASN A   2       9.285  34.487   2.487  0.00  0.00           N  
ATOM     32 HD22 ASN A   2       9.982  35.188   2.619  0.00  0.00           H  
ATOM     33 HD21 ASN A   2       9.437  33.563   2.850  0.00  0.00           H  
ATOM     34  N   HIS A   3       8.671  39.139   2.142  0.00  0.00           N  
ATOM     35  CA  HIS A   3       8.823  40.597   2.051  0.00  0.00           C  
ATOM     36  CB  HIS A   3       8.156  41.281   3.245  0.00  0.00           C  
ATOM     37  CG  HIS A   3       8.116  42.810   3.209  0.00  0.00           C  
ATOM     38  C   HIS A   3      10.304  40.940   1.907  0.00  0.00           C  
ATOM     39  O   HIS A   3      11.106  40.019   2.084  0.00  0.00           O  
ATOM     40  H   HIS A   3       9.449  38.498   2.374  0.00  0.00           H  
ATOM     41  HA  HIS A   3       8.345  40.913   1.233  0.00  0.00           H  
ATOM     42 HB2  HIS A   3       7.199  40.958   3.324  0.00  0.00           H  
ATOM     43 HB3  HIS A   3       8.637  41.014   4.095  0.00  0.00           H  
ATOM     44 ND1  HIS A   3       8.362  43.583   2.158  0.00  0.00           N  
ATOM     45 CD2  HIS A   3       7.688  43.635   4.155  0.00  0.00           C  
ATOM     46 CE1  HIS A   3       8.180  44.846   2.515  0.00  0.00           C  
ATOM     47 NE2  HIS A   3       7.736  44.908   3.770  0.00  0.00           N  
ATOM     48 HD2  HIS A   3       7.356  43.316   5.090  0.00  0.00           H  
ATOM     49 HE1  HIS A   3       8.350  45.644   1.930  0.00  0.00           H  
ATOM     50 HE2  HIS A   3       7.507  45.718   4.266  0.00  0.00           H  
ATOM     51  N   LYS A   4      10.761  42.184   1.739  0.00  0.00           N  
ATOM     52  CA  LYS A   4      12.143  42.515   1.429  0.00  0.00           C  
ATOM     53  CB  LYS A   4      12.392  44.018   1.455  0.00  0.00           C  
ATOM     54  CG  LYS A   4      11.403  44.842   0.626  0.00  0.00           C  
ATOM     55  CD  LYS A   4      11.958  46.275   0.699  0.00  0.00           C  
ATOM     56  CE  LYS A   4      10.939  47.291   0.206  0.00  0.00           C  
ATOM     57  NZ  LYS A   4      11.281  48.589   0.832  0.00  0.00           N  
ATOM     58  C   LYS A   4      13.279  41.845   2.214  0.00  0.00           C  
ATOM     59  O   LYS A   4      14.347  41.703   1.623  0.00  0.00           O  
ATOM     60  H   LYS A   4      10.013  42.921   1.853  0.00  0.00           H  
ATOM     61  HA  LYS A   4      12.304  42.319   0.416  0.00  0.00           H  
ATOM     62 HB2  LYS A   4      12.335  44.332   2.403  0.00  0.00           H  
ATOM     63 HB3  LYS A   4      13.312  44.194   1.102  0.00  0.00           H  
ATOM     64 HG2  LYS A   4      11.426  44.542  -0.294  0.00  0.00           H  
ATOM     65 HG3  LYS A   4      10.532  44.820   1.044  0.00  0.00           H  
ATOM     66 HD2  LYS A   4      12.182  46.477   1.645  0.00  0.00           H  
ATOM     67 HD3  LYS A   4      12.767  46.328   0.128  0.00  0.00           H  
ATOM     68 HE2  LYS A   4      11.006  47.366  -0.774  0.00  0.00           H  
ATOM     69 HE3  LYS A   4      10.039  47.010   0.491  0.00  0.00           H  
ATOM     70 HZ1  LYS A   4      11.480  49.263   0.119  0.00  0.00           H  
ATOM     71 HZ2  LYS A   4      10.509  48.908   1.384  0.00  0.00           H  
ATOM     72 HZ3  LYS A   4      12.085  48.478   1.417  0.00  0.00           H  
ATOM     73  N   VAL A   5      13.061  41.410   3.449  0.00  0.00           N  
ATOM     74  CA  VAL A   5      14.019  40.631   4.249  0.00  0.00           C  
ATOM     75  CB  VAL A   5      13.492  40.404   5.665  0.00  0.00           C  
ATOM     76 CG1  VAL A   5      13.429  41.677   6.519  0.00  0.00           C  
ATOM     77 CG2  VAL A   5      12.069  39.839   5.667  0.00  0.00           C  
ATOM     78  C   VAL A   5      14.632  39.392   3.612  0.00  0.00           C  
ATOM     79  O   VAL A   5      15.841  39.422   3.385  0.00  0.00           O  
ATOM     80  H   VAL A   5      12.109  41.676   3.829  0.00  0.00           H  
ATOM     81  HA  VAL A   5      14.793  41.268   4.503  0.00  0.00           H  
ATOM     82  HB  VAL A   5      14.126  39.777   6.137  0.00  0.00           H  
ATOM     83 HG11 VAL A   5      13.114  42.436   5.953  0.00  0.00           H  
ATOM     84 HG12 VAL A   5      12.793  41.533   7.275  0.00  0.00           H  
ATOM     85 HG13 VAL A   5      14.339  41.876   6.877  0.00  0.00           H  
ATOM     86 HG21 VAL A   5      11.636  40.044   4.792  0.00  0.00           H  
ATOM     87 HG22 VAL A   5      12.111  38.851   5.803  0.00  0.00           H  
ATOM     88 HG23 VAL A   5      11.553  40.262   6.410  0.00  0.00           H  
ATOM     89  N   HIS A   6      13.760  38.623   2.959  0.00  0.00           N  
ATOM     90  CA  HIS A   6      14.118  37.373   2.265  0.00  0.00           C  
ATOM     91  CB  HIS A   6      12.767  36.750   1.903  0.00  0.00           C  
ATOM     92  CG  HIS A   6      11.843  36.411   3.078  0.00  0.00           C  
ATOM     93  C   HIS A   6      14.950  37.802   1.062  0.00  0.00           C  
ATOM     94  O   HIS A   6      16.145  37.550   0.982  0.00  0.00           O  
ATOM     95  H   HIS A   6      12.773  38.987   2.978  0.00  0.00           H  
ATOM     96  HA  HIS A   6      14.683  36.835   2.865  0.00  0.00           H  
ATOM     97 HB2  HIS A   6      12.259  37.382   1.295  0.00  0.00           H  
ATOM     98 HB3  HIS A   6      12.922  35.892   1.388  0.00  0.00           H  
ATOM     99 ND1  HIS A   6      10.639  36.944   3.256  0.00  0.00           N  
ATOM    100 CD2  HIS A   6      12.189  35.798   4.202  0.00  0.00           C  
ATOM    101 CE1  HIS A   6      10.181  36.652   4.478  0.00  0.00           C  
ATOM    102 NE2  HIS A   6      11.154  35.913   5.024  0.00  0.00           N  
ATOM    103 HD2  HIS A   6      13.066  35.339   4.385  0.00  0.00           H  
ATOM    104 HE1  HIS A   6       9.344  36.914   4.875  0.00  0.00           H  
ATOM    105 HE2  HIS A   6      11.076  35.503   5.957  0.00  0.00           H  
ATOM    106  N   HIS A   7      14.407  38.713   0.262  0.00  0.00           N  
ATOM    107  CA  HIS A   7      15.236  39.239  -0.833  0.00  0.00           C  
ATOM    108  CB  HIS A   7      14.323  40.087  -1.721  0.00  0.00           C  
ATOM    109  CG  HIS A   7      12.976  39.562  -2.224  0.00  0.00           C  
ATOM    110  C   HIS A   7      16.590  39.930  -0.579  0.00  0.00           C  
ATOM    111  O   HIS A   7      17.599  39.557  -1.158  0.00  0.00           O  
ATOM    112  H   HIS A   7      13.457  38.989   0.454  0.00  0.00           H  
ATOM    113  HA  HIS A   7      15.418  38.442  -1.495  0.00  0.00           H  
ATOM    114 HB2  HIS A   7      14.127  40.984  -1.235  0.00  0.00           H  
ATOM    115 HB3  HIS A   7      14.858  40.378  -2.563  0.00  0.00           H  
ATOM    116 ND1  HIS A   7      11.843  39.552  -1.528  0.00  0.00           N  
ATOM    117 CD2  HIS A   7      12.840  38.912  -3.381  0.00  0.00           C  
ATOM    118 CE1  HIS A   7      10.984  38.847  -2.247  0.00  0.00           C  
ATOM    119 NE2  HIS A   7      11.563  38.546  -3.401  0.00  0.00           N  
ATOM    120 HD1  HIS A   7      11.657  39.974  -0.656  0.00  0.00           H  
ATOM    121 HD2  HIS A   7      13.541  38.745  -4.062  0.00  0.00           H  
ATOM    122 HE1  HIS A   7      10.067  38.585  -1.972  0.00  0.00           H  
ATOM    123  N   HIS A   8      16.665  40.629   0.550  0.00  0.00           N  
ATOM    124  CA  HIS A   8      17.937  41.117   1.107  0.00  0.00           C  
ATOM    125  CB  HIS A   8      17.419  42.104   2.161  0.00  0.00           C  
ATOM    126  CG  HIS A   8      18.576  42.845   2.840  0.00  0.00           C  
ATOM    127  C   HIS A   8      18.918  40.074   1.640  0.00  0.00           C  
ATOM    128  O   HIS A   8      20.105  40.135   1.322  0.00  0.00           O  
ATOM    129  H   HIS A   8      15.744  40.804   1.013  0.00  0.00           H  
ATOM    130  HA  HIS A   8      18.416  41.652   0.366  0.00  0.00           H  
ATOM    131 HB2  HIS A   8      16.840  42.782   1.727  0.00  0.00           H  
ATOM    132 HB3  HIS A   8      16.923  41.611   2.863  0.00  0.00           H  
ATOM    133 ND1  HIS A   8      19.200  42.434   3.935  0.00  0.00           N  
ATOM    134 CD2  HIS A   8      19.154  43.926   2.344  0.00  0.00           C  
ATOM    135 CE1  HIS A   8      20.292  43.188   4.030  0.00  0.00           C  
ATOM    136 NE2  HIS A   8      20.272  44.090   3.060  0.00  0.00           N  
ATOM    137 HD1  HIS A   8      18.938  41.723   4.566  0.00  0.00           H  
ATOM    138 HD2  HIS A   8      18.825  44.498   1.595  0.00  0.00           H  
ATOM    139 HE1  HIS A   8      21.004  43.090   4.719  0.00  0.00           H  
ATOM    140  N   HIS A   9      18.439  38.959   2.201  0.00  0.00           N  
ATOM    141  CA  HIS A   9      19.275  37.798   2.507  0.00  0.00           C  
ATOM    142  CB  HIS A   9      18.584  36.665   3.280  0.00  0.00           C  
ATOM    143  CG  HIS A   9      19.498  35.733   4.065  0.00  0.00           C  
ATOM    144  C   HIS A   9      19.776  37.123   1.236  0.00  0.00           C  
ATOM    145  O   HIS A   9      20.984  36.926   1.134  0.00  0.00           O  
ATOM    146  H   HIS A   9      17.414  38.990   2.403  0.00  0.00           H  
ATOM    147  HA  HIS A   9      20.075  38.113   3.034  0.00  0.00           H  
ATOM    148 HB2  HIS A   9      17.923  37.066   3.934  0.00  0.00           H  
ATOM    149 HB3  HIS A   9      18.056  36.096   2.630  0.00  0.00           H  
ATOM    150 ND1  HIS A   9      19.266  35.568   5.370  0.00  0.00           N  
ATOM    151 CD2  HIS A   9      20.375  34.796   3.725  0.00  0.00           C  
ATOM    152 CE1  HIS A   9      20.052  34.612   5.865  0.00  0.00           C  
ATOM    153 NE2  HIS A   9      20.806  34.226   4.839  0.00  0.00           N  
ATOM    154 HD1  HIS A   9      18.594  36.081   5.927  0.00  0.00           H  
ATOM    155 HD2  HIS A   9      20.658  34.568   2.778  0.00  0.00           H  
ATOM    156 HE1  HIS A   9      20.071  34.273   6.773  0.00  0.00           H  
ATOM    157  N   HIS A  10      18.850  36.935   0.297  0.00  0.00           N  
ATOM    158  CA  HIS A  10      19.184  36.367  -1.017  0.00  0.00           C  
ATOM    159  CB  HIS A  10      17.920  36.213  -1.848  0.00  0.00           C  
ATOM    160  CG  HIS A  10      17.214  34.871  -1.552  0.00  0.00           C  
ATOM    161  C   HIS A  10      20.198  37.205  -1.806  0.00  0.00           C  
ATOM    162  O   HIS A  10      20.747  36.646  -2.755  0.00  0.00           O  
ATOM    163  H   HIS A  10      17.890  37.217   0.566  0.00  0.00           H  
ATOM    164  HA  HIS A  10      19.584  35.446  -0.871  0.00  0.00           H  
ATOM    165 HB2  HIS A  10      17.277  36.936  -1.632  0.00  0.00           H  
ATOM    166 HB3  HIS A  10      18.143  36.219  -2.815  0.00  0.00           H  
ATOM    167 ND1  HIS A  10      17.401  33.706  -2.159  0.00  0.00           N  
ATOM    168 CD2  HIS A  10      16.458  34.561  -0.505  0.00  0.00           C  
ATOM    169 CE1  HIS A  10      16.736  32.730  -1.583  0.00  0.00           C  
ATOM    170 NE2  HIS A  10      16.125  33.277  -0.536  0.00  0.00           N  
ATOM    171 HD2  HIS A  10      16.174  35.232   0.226  0.00  0.00           H  
ATOM    172 HE1  HIS A  10      16.692  31.791  -1.859  0.00  0.00           H  
ATOM    173 HE2  HIS A  10      15.529  32.782   0.097  0.00  0.00           H  
ATOM    174  N   HIS A  11      20.303  38.503  -1.551  0.00  0.00           N  
ATOM    175  CA  HIS A  11      21.324  39.432  -2.043  0.00  0.00           C  
ATOM    176  CB  HIS A  11      20.929  40.886  -2.304  0.00  0.00           C  
ATOM    177  CG  HIS A  11      21.922  41.584  -3.236  0.00  0.00           C  
ATOM    178  C   HIS A  11      22.638  39.399  -1.265  0.00  0.00           C  
ATOM    179  O   HIS A  11      23.690  39.686  -1.835  0.00  0.00           O  
ATOM    180  H   HIS A  11      19.515  38.853  -0.900  0.00  0.00           H  
ATOM    181  HA  HIS A  11      21.527  39.193  -3.014  0.00  0.00           H  
ATOM    182 HB2  HIS A  11      20.034  40.918  -2.738  0.00  0.00           H  
ATOM    183 HB3  HIS A  11      20.917  41.389  -1.447  0.00  0.00           H  
ATOM    184 ND1  HIS A  11      22.563  41.017  -4.258  0.00  0.00           N  
ATOM    185 CD2  HIS A  11      22.347  42.833  -3.053  0.00  0.00           C  
ATOM    186 CE1  HIS A  11      23.551  41.851  -4.582  0.00  0.00           C  
ATOM    187 NE2  HIS A  11      23.369  42.972  -3.892  0.00  0.00           N  
ATOM    188 HD1  HIS A  11      22.368  40.159  -4.703  0.00  0.00           H  
ATOM    189 HD2  HIS A  11      21.974  43.506  -2.422  0.00  0.00           H  
ATOM    190 HE1  HIS A  11      24.284  41.668  -5.216  0.00  0.00           H  
ATOM    191  N   ILE A  12      22.567  39.277   0.055  0.00  0.00           N  
ATOM    192  CA  ILE A  12      23.738  39.123   0.932  0.00  0.00           C  
ATOM    193  CB  ILE A  12      23.373  39.517   2.362  0.00  0.00           C  
ATOM    194 CG1  ILE A  12      22.896  40.972   2.362  0.00  0.00           C  
ATOM    195 CG2  ILE A  12      24.482  39.306   3.396  0.00  0.00           C  
ATOM    196 CD1  ILE A  12      23.969  42.059   2.266  0.00  0.00           C  
ATOM    197  C   ILE A  12      24.482  37.788   0.833  0.00  0.00           C  
ATOM    198  O   ILE A  12      25.697  37.718   0.677  0.00  0.00           O  
ATOM    199  H   ILE A  12      21.585  39.300   0.435  0.00  0.00           H  
ATOM    200  HA  ILE A  12      24.401  39.845   0.641  0.00  0.00           H  
ATOM    201  HB  ILE A  12      22.619  38.950   2.659  0.00  0.00           H  
ATOM    202 HG12 ILE A  12      22.251  41.095   1.592  0.00  0.00           H  
ATOM    203 HG13 ILE A  12      22.366  41.130   3.210  0.00  0.00           H  
ATOM    204 HG21 ILE A  12      24.134  39.532   4.303  0.00  0.00           H  
ATOM    205 HG22 ILE A  12      24.774  38.353   3.376  0.00  0.00           H  
ATOM    206 HG23 ILE A  12      25.254  39.898   3.176  0.00  0.00           H  
ATOM    207 HD11 ILE A  12      24.475  41.938   1.416  0.00  0.00           H  
ATOM    208 HD12 ILE A  12      23.526  42.951   2.275  0.00  0.00           H  
ATOM    209 HD13 ILE A  12      24.584  41.975   3.044  0.00  0.00           H  
ATOM    210  N   GLU A  13      23.699  36.711   0.789  0.00  0.00           N  
ATOM    211  CA  GLU A  13      24.185  35.339   0.601  0.00  0.00           C  
ATOM    212  CB  GLU A  13      23.838  34.553   1.865  0.00  0.00           C  
ATOM    213  CG  GLU A  13      24.671  35.005   3.070  0.00  0.00           C  
ATOM    214  CD  GLU A  13      24.158  34.318   4.338  0.00  0.00           C  
ATOM    215 OE1  GLU A  13      24.293  34.983   5.391  0.00  0.00           O  
ATOM    216 OE2  GLU A  13      23.746  33.140   4.300  0.00  0.00           O  
ATOM    217  C   GLU A  13      23.402  34.699  -0.546  0.00  0.00           C  
ATOM    218  O   GLU A  13      22.237  35.014  -0.800  0.00  0.00           O  
ATOM    219  H   GLU A  13      22.673  36.930   0.903  0.00  0.00           H  
ATOM    220  HA  GLU A  13      25.155  35.353   0.377  0.00  0.00           H  
ATOM    221 HB2  GLU A  13      22.902  34.721   2.078  0.00  0.00           H  
ATOM    222 HB3  GLU A  13      24.042  33.614   1.704  0.00  0.00           H  
ATOM    223 HG2  GLU A  13      25.585  34.721   2.932  0.00  0.00           H  
ATOM    224 HG3  GLU A  13      24.551  35.958   3.185  0.00  0.00           H  
ATOM    225  N   GLY A  14      24.014  33.735  -1.237  0.00  0.00           N  
ATOM    226  CA  GLY A  14      23.312  33.011  -2.313  0.00  0.00           C  
ATOM    227  C   GLY A  14      24.018  31.773  -2.841  0.00  0.00           C  
ATOM    228  O   GLY A  14      25.201  31.801  -3.212  0.00  0.00           O  
ATOM    229  H   GLY A  14      24.989  33.544  -0.963  0.00  0.00           H  
ATOM    230 HA2  GLY A  14      22.381  32.749  -1.974  0.00  0.00           H  
ATOM    231 HA3  GLY A  14      23.148  33.662  -3.089  0.00  0.00           H  
ATOM    232  N   ARG A  15      23.056  31.011  -3.354  0.00  0.00           N  
ATOM    233  CA  ARG A  15      23.397  29.631  -3.714  0.00  0.00           C  
ATOM    234  CB  ARG A  15      22.165  28.742  -3.526  0.00  0.00           C  
ATOM    235  CG  ARG A  15      21.909  28.383  -2.054  0.00  0.00           C  
ATOM    236  CD  ARG A  15      20.684  27.470  -2.029  0.00  0.00           C  
ATOM    237  NE  ARG A  15      20.772  26.463  -0.951  0.00  0.00           N  
ATOM    238  CZ  ARG A  15      20.242  26.630   0.274  0.00  0.00           C  
ATOM    239 NH1  ARG A  15      19.431  27.609   0.711  0.00  0.00           N  
ATOM    240 NH2  ARG A  15      20.441  25.635   1.148  0.00  0.00           N  
ATOM    241  C   ARG A  15      23.963  29.502  -5.135  0.00  0.00           C  
ATOM    242  O   ARG A  15      23.732  30.382  -5.975  0.00  0.00           O  
ATOM    243  H   ARG A  15      22.145  31.432  -3.463  0.00  0.00           H  
ATOM    244  HA  ARG A  15      24.094  29.289  -3.061  0.00  0.00           H  
ATOM    245 HB2  ARG A  15      21.372  29.227  -3.861  0.00  0.00           H  
ATOM    246 HB3  ARG A  15      22.306  27.899  -4.021  0.00  0.00           H  
ATOM    247 HG2  ARG A  15      22.672  27.888  -1.703  0.00  0.00           H  
ATOM    248 HG3  ARG A  15      21.702  29.193  -1.553  0.00  0.00           H  
ATOM    249 HD2  ARG A  15      19.879  28.033  -1.881  0.00  0.00           H  
ATOM    250 HD3  ARG A  15      20.628  27.003  -2.904  0.00  0.00           H  
ATOM    251  HE  ARG A  15      21.253  25.610  -1.145  0.00  0.00           H  
ATOM    252 HH11 ARG A  15      19.189  28.291  -0.011  0.00  0.00           H  
ATOM    253 HH12 ARG A  15      19.114  27.653   1.612  0.00  0.00           H  
ATOM    254 HH21 ARG A  15      20.933  24.812   0.903  0.00  0.00           H  
ATOM    255 HH22 ARG A  15      20.075  25.732   2.086  0.00  0.00           H  
ATOM    256  N   HIS A  16      24.454  28.323  -5.480  0.00  0.00           N  
ATOM    257  CA  HIS A  16      25.069  27.944  -6.760  0.00  0.00           C  
ATOM    258  CB  HIS A  16      26.030  26.757  -6.612  0.00  0.00           C  
ATOM    259  CG  HIS A  16      26.668  26.354  -7.941  0.00  0.00           C  
ATOM    260  C   HIS A  16      24.042  27.989  -7.893  0.00  0.00           C  
ATOM    261  O   HIS A  16      23.329  26.996  -8.024  0.00  0.00           O  
ATOM    262  H   HIS A  16      24.362  27.595  -4.685  0.00  0.00           H  
ATOM    263  HA  HIS A  16      25.797  28.604  -6.968  0.00  0.00           H  
ATOM    264 HB2  HIS A  16      26.765  26.999  -5.983  0.00  0.00           H  
ATOM    265 HB3  HIS A  16      25.531  25.967  -6.263  0.00  0.00           H  
ATOM    266 ND1  HIS A  16      26.199  25.374  -8.716  0.00  0.00           N  
ATOM    267 CD2  HIS A  16      27.648  27.044  -8.522  0.00  0.00           C  
ATOM    268 CE1  HIS A  16      26.825  25.542  -9.872  0.00  0.00           C  
ATOM    269 NE2  HIS A  16      27.737  26.491  -9.724  0.00  0.00           N  
ATOM    270 HD1  HIS A  16      25.545  24.681  -8.502  0.00  0.00           H  
ATOM    271 HD2  HIS A  16      28.173  27.785  -8.139  0.00  0.00           H  
ATOM    272 HE1  HIS A  16      26.641  25.040 -10.711  0.00  0.00           H  
ATOM    273  N   ASN A  17      23.999  29.040  -8.704  0.00  0.00           N  
ATOM    274  CA  ASN A  17      23.023  29.094  -9.805  0.00  0.00           C  
ATOM    275  CB  ASN A  17      22.879  30.504 -10.360  0.00  0.00           C  
ATOM    276  CG  ASN A  17      22.693  31.648  -9.359  0.00  0.00           C  
ATOM    277  C   ASN A  17      23.185  28.086 -10.959  0.00  0.00           C  
ATOM    278  O   ASN A  17      23.008  28.341 -12.145  0.00  0.00           O  
ATOM    279  H   ASN A  17      24.677  29.786  -8.506  0.00  0.00           H  
ATOM    280  HA  ASN A  17      22.098  28.914  -9.388  0.00  0.00           H  
ATOM    281 HB2  ASN A  17      23.703  30.714 -10.919  0.00  0.00           H  
ATOM    282 HB3  ASN A  17      22.083  30.517 -10.995  0.00  0.00           H  
ATOM    283 OD1  ASN A  17      23.545  32.125  -8.618  0.00  0.00           O  
ATOM    284 ND2  ASN A  17      21.505  32.240  -9.342  0.00  0.00           N  
ATOM    285 HD22 ASN A  17      20.786  31.922  -9.966  0.00  0.00           H  
ATOM    286 HD21 ASN A  17      21.327  32.994  -8.716  0.00  0.00           H  
ATOM    287  N   GLY A  18      23.430  26.844 -10.540  0.00  0.00           N  
ATOM    288  CA  GLY A  18      23.558  25.648 -11.377  0.00  0.00           C  
ATOM    289  C   GLY A  18      22.325  25.211 -12.169  0.00  0.00           C  
ATOM    290  O   GLY A  18      22.003  25.660 -13.267  0.00  0.00           O  
ATOM    291  H   GLY A  18      23.533  26.786  -9.474  0.00  0.00           H  
ATOM    292 HA2  GLY A  18      24.340  25.789 -12.037  0.00  0.00           H  
ATOM    293 HA3  GLY A  18      23.863  24.861 -10.782  0.00  0.00           H  
ATOM    294  N   SER A  19      21.614  24.295 -11.503  0.00  0.00           N  
ATOM    295  CA  SER A  19      20.325  23.711 -11.886  0.00  0.00           C  
ATOM    296  CB  SER A  19      19.849  22.733 -10.804  0.00  0.00           C  
ATOM    297  OG  SER A  19      20.613  21.531 -10.889  0.00  0.00           O  
ATOM    298  C   SER A  19      19.195  24.548 -12.485  0.00  0.00           C  
ATOM    299  O   SER A  19      19.161  25.739 -12.171  0.00  0.00           O  
ATOM    300  H   SER A  19      22.103  23.996 -10.589  0.00  0.00           H  
ATOM    301  HA  SER A  19      20.534  22.942 -12.576  0.00  0.00           H  
ATOM    302 HB2  SER A  19      19.991  23.142  -9.917  0.00  0.00           H  
ATOM    303 HB3  SER A  19      18.898  22.521 -10.960  0.00  0.00           H  
ATOM    304  HG  SER A  19      20.876  21.377 -11.839  0.00  0.00           H  
ATOM    305  N   ASP A  20      18.201  23.939 -13.119  0.00  0.00           N  
ATOM    306  CA  ASP A  20      16.984  24.615 -13.594  0.00  0.00           C  
ATOM    307  CB  ASP A  20      16.214  23.761 -14.606  0.00  0.00           C  
ATOM    308  CG  ASP A  20      15.969  22.367 -14.011  0.00  0.00           C  
ATOM    309 OD1  ASP A  20      14.804  22.122 -13.680  0.00  0.00           O  
ATOM    310 OD2  ASP A  20      16.954  21.593 -14.014  0.00  0.00           O  
ATOM    311  C   ASP A  20      16.044  25.120 -12.498  0.00  0.00           C  
ATOM    312  O   ASP A  20      15.913  24.511 -11.441  0.00  0.00           O  
ATOM    313  H   ASP A  20      18.355  22.906 -13.261  0.00  0.00           H  
ATOM    314  HA  ASP A  20      17.290  25.435 -14.123  0.00  0.00           H  
ATOM    315 HB2  ASP A  20      15.349  24.183 -14.774  0.00  0.00           H  
ATOM    316 HB3  ASP A  20      16.760  23.665 -15.410  0.00  0.00           H  
ATOM    317  N   LEU A  21      15.202  26.087 -12.875  0.00  0.00           N  
ATOM    318  CA  LEU A  21      14.168  26.705 -12.040  0.00  0.00           C  
ATOM    319  CB  LEU A  21      13.575  27.983 -12.633  0.00  0.00           C  
ATOM    320  CG  LEU A  21      14.746  28.843 -13.118  0.00  0.00           C  
ATOM    321 CD1  LEU A  21      13.988  29.705 -14.142  0.00  0.00           C  
ATOM    322 CD2  LEU A  21      15.264  29.852 -12.094  0.00  0.00           C  
ATOM    323  C   LEU A  21      13.048  25.741 -11.630  0.00  0.00           C  
ATOM    324  O   LEU A  21      12.651  25.741 -10.464  0.00  0.00           O  
ATOM    325  H   LEU A  21      15.352  26.388 -13.888  0.00  0.00           H  
ATOM    326  HA  LEU A  21      14.607  27.055 -11.194  0.00  0.00           H  
ATOM    327 HB2  LEU A  21      13.048  27.746 -13.400  0.00  0.00           H  
ATOM    328 HB3  LEU A  21      13.127  28.463 -11.934  0.00  0.00           H  
ATOM    329  HG  LEU A  21      15.379  28.297 -13.571  0.00  0.00           H  
ATOM    330 HD11 LEU A  21      13.266  30.209 -13.673  0.00  0.00           H  
ATOM    331 HD12 LEU A  21      14.626  30.344 -14.567  0.00  0.00           H  
ATOM    332 HD13 LEU A  21      13.590  29.111 -14.838  0.00  0.00           H  
ATOM    333 HD21 LEU A  21      15.580  29.365 -11.279  0.00  0.00           H  
ATOM    334 HD22 LEU A  21      16.023  30.368 -12.490  0.00  0.00           H  
ATOM    335 HD23 LEU A  21      14.527  30.479 -11.844  0.00  0.00           H  
ATOM    336  N   GLY A  22      12.614  24.861 -12.524  0.00  0.00           N  
ATOM    337  CA  GLY A  22      11.792  23.683 -12.215  0.00  0.00           C  
ATOM    338  C   GLY A  22      12.284  22.833 -11.041  0.00  0.00           C  
ATOM    339  O   GLY A  22      11.505  22.461 -10.166  0.00  0.00           O  
ATOM    340  H   GLY A  22      12.917  25.082 -13.516  0.00  0.00           H  
ATOM    341 HA2  GLY A  22      10.835  23.989 -12.024  0.00  0.00           H  
ATOM    342 HA3  GLY A  22      11.733  23.093 -13.049  0.00  0.00           H  
ATOM    343  N   LYS A  23      13.531  22.377 -11.082  0.00  0.00           N  
ATOM    344  CA  LYS A  23      14.200  21.636 -10.002  0.00  0.00           C  
ATOM    345  CB  LYS A  23      15.470  20.982 -10.534  0.00  0.00           C  
ATOM    346  CG  LYS A  23      16.124  20.281  -9.340  0.00  0.00           C  
ATOM    347  CD  LYS A  23      17.504  19.799  -9.787  0.00  0.00           C  
ATOM    348  CE  LYS A  23      17.458  18.794 -10.938  0.00  0.00           C  
ATOM    349  NZ  LYS A  23      16.945  17.433 -10.733  0.00  0.00           N  
ATOM    350  C   LYS A  23      14.359  22.436  -8.710  0.00  0.00           C  
ATOM    351  O   LYS A  23      13.896  22.021  -7.652  0.00  0.00           O  
ATOM    352  H   LYS A  23      14.029  22.597 -11.994  0.00  0.00           H  
ATOM    353  HA  LYS A  23      13.655  20.801  -9.801  0.00  0.00           H  
ATOM    354 HB2  LYS A  23      15.229  20.312 -11.187  0.00  0.00           H  
ATOM    355 HB3  LYS A  23      16.070  21.671 -10.851  0.00  0.00           H  
ATOM    356 HG2  LYS A  23      16.231  20.925  -8.606  0.00  0.00           H  
ATOM    357 HG3  LYS A  23      15.581  19.505  -9.083  0.00  0.00           H  
ATOM    358 HD2  LYS A  23      18.040  20.593 -10.082  0.00  0.00           H  
ATOM    359 HD3  LYS A  23      17.961  19.365  -9.008  0.00  0.00           H  
ATOM    360 HE2  LYS A  23      16.921  19.239 -11.718  0.00  0.00           H  
ATOM    361 HE3  LYS A  23      18.423  18.729 -11.334  0.00  0.00           H  
ATOM    362 HZ1  LYS A  23      17.122  17.140  -9.790  0.00  0.00           H  
ATOM    363 HZ2  LYS A  23      15.957  17.412 -10.902  0.00  0.00           H  
ATOM    364 HZ3  LYS A  23      17.398  16.798 -11.364  0.00  0.00           H  
ATOM    365  N   LYS A  24      14.790  23.682  -8.892  0.00  0.00           N  
ATOM    366  CA  LYS A  24      14.844  24.740  -7.866  0.00  0.00           C  
ATOM    367  CB  LYS A  24      15.436  26.044  -8.411  0.00  0.00           C  
ATOM    368  CG  LYS A  24      16.957  25.875  -8.378  0.00  0.00           C  
ATOM    369  CD  LYS A  24      17.654  26.085  -7.032  0.00  0.00           C  
ATOM    370  CE  LYS A  24      17.463  27.446  -6.362  0.00  0.00           C  
ATOM    371  NZ  LYS A  24      18.466  27.595  -5.288  0.00  0.00           N  
ATOM    372  C   LYS A  24      13.569  24.925  -7.044  0.00  0.00           C  
ATOM    373  O   LYS A  24      13.556  24.903  -5.815  0.00  0.00           O  
ATOM    374  H   LYS A  24      15.111  23.869  -9.892  0.00  0.00           H  
ATOM    375  HA  LYS A  24      15.614  24.523  -7.226  0.00  0.00           H  
ATOM    376 HB2  LYS A  24      15.158  26.153  -9.329  0.00  0.00           H  
ATOM    377 HB3  LYS A  24      15.193  26.767  -7.816  0.00  0.00           H  
ATOM    378 HG2  LYS A  24      17.184  24.934  -8.712  0.00  0.00           H  
ATOM    379 HG3  LYS A  24      17.369  26.521  -9.055  0.00  0.00           H  
ATOM    380 HD2  LYS A  24      17.327  25.370  -6.389  0.00  0.00           H  
ATOM    381 HD3  LYS A  24      18.650  25.936  -7.161  0.00  0.00           H  
ATOM    382 HE2  LYS A  24      17.590  28.156  -7.043  0.00  0.00           H  
ATOM    383 HE3  LYS A  24      16.549  27.487  -5.978  0.00  0.00           H  
ATOM    384 HZ1  LYS A  24      19.288  28.035  -5.654  0.00  0.00           H  
ATOM    385 HZ2  LYS A  24      18.089  28.158  -4.551  0.00  0.00           H  
ATOM    386 HZ3  LYS A  24      18.707  26.694  -4.925  0.00  0.00           H  
ATOM    387  N   LEU A  25      12.486  24.992  -7.797  0.00  0.00           N  
ATOM    388  CA  LEU A  25      11.148  25.004  -7.166  0.00  0.00           C  
ATOM    389  CB  LEU A  25      10.138  25.396  -8.250  0.00  0.00           C  
ATOM    390  CG  LEU A  25       8.735  25.636  -7.710  0.00  0.00           C  
ATOM    391 CD1  LEU A  25       8.528  27.029  -7.108  0.00  0.00           C  
ATOM    392 CD2  LEU A  25       7.752  25.558  -8.887  0.00  0.00           C  
ATOM    393  C   LEU A  25      10.734  23.779  -6.344  0.00  0.00           C  
ATOM    394  O   LEU A  25      10.400  23.894  -5.160  0.00  0.00           O  
ATOM    395  H   LEU A  25      12.635  25.032  -8.809  0.00  0.00           H  
ATOM    396  HA  LEU A  25      11.103  25.830  -6.550  0.00  0.00           H  
ATOM    397 HB2  LEU A  25      10.448  26.233  -8.665  0.00  0.00           H  
ATOM    398 HB3  LEU A  25      10.089  24.658  -8.900  0.00  0.00           H  
ATOM    399  HG  LEU A  25       8.531  24.941  -7.000  0.00  0.00           H  
ATOM    400 HD11 LEU A  25       8.698  27.719  -7.810  0.00  0.00           H  
ATOM    401 HD12 LEU A  25       7.588  27.109  -6.779  0.00  0.00           H  
ATOM    402 HD13 LEU A  25       9.163  27.158  -6.349  0.00  0.00           H  
ATOM    403 HD21 LEU A  25       7.812  24.653  -9.304  0.00  0.00           H  
ATOM    404 HD22 LEU A  25       6.825  25.714  -8.550  0.00  0.00           H  
ATOM    405 HD23 LEU A  25       7.989  26.257  -9.559  0.00  0.00           H  
ATOM    406  N   LEU A  26      11.020  22.620  -6.914  0.00  0.00           N  
ATOM    407  CA  LEU A  26      10.891  21.366  -6.146  0.00  0.00           C  
ATOM    408  CB  LEU A  26      11.308  20.238  -7.098  0.00  0.00           C  
ATOM    409  CG  LEU A  26      10.233  19.957  -8.143  0.00  0.00           C  
ATOM    410 CD1  LEU A  26      10.849  19.173  -9.303  0.00  0.00           C  
ATOM    411 CD2  LEU A  26       9.291  18.956  -7.465  0.00  0.00           C  
ATOM    412  C   LEU A  26      11.771  21.265  -4.905  0.00  0.00           C  
ATOM    413  O   LEU A  26      11.278  20.947  -3.834  0.00  0.00           O  
ATOM    414  H   LEU A  26      11.326  22.658  -7.892  0.00  0.00           H  
ATOM    415  HA  LEU A  26       9.914  21.278  -5.855  0.00  0.00           H  
ATOM    416 HB2  LEU A  26      12.116  20.523  -7.568  0.00  0.00           H  
ATOM    417 HB3  LEU A  26      11.433  19.427  -6.569  0.00  0.00           H  
ATOM    418  HG  LEU A  26       9.874  20.819  -8.485  0.00  0.00           H  
ATOM    419 HD11 LEU A  26      11.217  18.310  -8.960  0.00  0.00           H  
ATOM    420 HD12 LEU A  26      10.146  18.988  -9.988  0.00  0.00           H  
ATOM    421 HD13 LEU A  26      11.584  19.711  -9.713  0.00  0.00           H  
ATOM    422 HD21 LEU A  26       8.911  19.370  -6.639  0.00  0.00           H  
ATOM    423 HD22 LEU A  26       8.552  18.721  -8.095  0.00  0.00           H  
ATOM    424 HD23 LEU A  26       9.804  18.134  -7.224  0.00  0.00           H  
ATOM    425  N   GLU A  27      13.019  21.669  -5.126  0.00  0.00           N  
ATOM    426  CA  GLU A  27      14.085  21.850  -4.124  0.00  0.00           C  
ATOM    427  CB  GLU A  27      15.452  22.027  -4.788  0.00  0.00           C  
ATOM    428  CG  GLU A  27      15.912  20.604  -5.112  0.00  0.00           C  
ATOM    429  CD  GLU A  27      16.674  19.929  -3.956  0.00  0.00           C  
ATOM    430 OE1  GLU A  27      16.050  19.136  -3.225  0.00  0.00           O  
ATOM    431 OE2  GLU A  27      17.863  20.288  -3.883  0.00  0.00           O  
ATOM    432  C   GLU A  27      13.887  22.744  -2.893  0.00  0.00           C  
ATOM    433  O   GLU A  27      14.147  22.337  -1.765  0.00  0.00           O  
ATOM    434  H   GLU A  27      13.207  21.868  -6.165  0.00  0.00           H  
ATOM    435  HA  GLU A  27      14.385  20.897  -3.793  0.00  0.00           H  
ATOM    436 HB2  GLU A  27      15.326  22.484  -5.607  0.00  0.00           H  
ATOM    437 HB3  GLU A  27      16.049  22.384  -4.147  0.00  0.00           H  
ATOM    438 HG2  GLU A  27      15.117  20.056  -5.294  0.00  0.00           H  
ATOM    439 HG3  GLU A  27      16.524  20.643  -5.879  0.00  0.00           H  
ATOM    440  N   ALA A  28      13.452  23.962  -3.204  0.00  0.00           N  
ATOM    441  CA  ALA A  28      12.834  24.923  -2.279  0.00  0.00           C  
ATOM    442  CB  ALA A  28      12.496  26.205  -3.028  0.00  0.00           C  
ATOM    443  C   ALA A  28      11.581  24.498  -1.497  0.00  0.00           C  
ATOM    444  O   ALA A  28      11.624  24.566  -0.271  0.00  0.00           O  
ATOM    445  H   ALA A  28      13.594  24.202  -4.235  0.00  0.00           H  
ATOM    446  HA  ALA A  28      13.556  25.209  -1.589  0.00  0.00           H  
ATOM    447 HB1  ALA A  28      12.557  26.983  -2.404  0.00  0.00           H  
ATOM    448 HB2  ALA A  28      13.140  26.331  -3.782  0.00  0.00           H  
ATOM    449 HB3  ALA A  28      11.567  26.143  -3.392  0.00  0.00           H  
ATOM    450  N   ALA A  29      10.730  23.754  -2.194  0.00  0.00           N  
ATOM    451  CA  ALA A  29       9.557  23.147  -1.554  0.00  0.00           C  
ATOM    452  CB  ALA A  29       8.483  22.729  -2.555  0.00  0.00           C  
ATOM    453  C   ALA A  29       9.829  21.974  -0.604  0.00  0.00           C  
ATOM    454  O   ALA A  29       9.412  22.011   0.558  0.00  0.00           O  
ATOM    455  H   ALA A  29      10.956  23.641  -3.195  0.00  0.00           H  
ATOM    456  HA  ALA A  29       9.068  23.880  -1.024  0.00  0.00           H  
ATOM    457 HB1  ALA A  29       7.729  23.384  -2.526  0.00  0.00           H  
ATOM    458 HB2  ALA A  29       8.874  22.712  -3.474  0.00  0.00           H  
ATOM    459 HB3  ALA A  29       8.144  21.820  -2.318  0.00  0.00           H  
ATOM    460  N   ARG A  30      10.843  21.185  -0.952  0.00  0.00           N  
ATOM    461  CA  ARG A  30      11.402  20.146  -0.068  0.00  0.00           C  
ATOM    462  CB  ARG A  30      12.403  19.265  -0.815  0.00  0.00           C  
ATOM    463  CG  ARG A  30      12.912  17.964  -0.187  0.00  0.00           C  
ATOM    464  CD  ARG A  30      13.787  17.111  -1.114  0.00  0.00           C  
ATOM    465  NE  ARG A  30      14.095  15.708  -0.816  0.00  0.00           N  
ATOM    466  CZ  ARG A  30      14.810  15.184   0.201  0.00  0.00           C  
ATOM    467 NH1  ARG A  30      15.552  15.939   1.017  0.00  0.00           N  
ATOM    468 NH2  ARG A  30      14.745  13.866   0.413  0.00  0.00           N  
ATOM    469  C   ARG A  30      12.002  20.768   1.193  0.00  0.00           C  
ATOM    470  O   ARG A  30      11.595  20.480   2.317  0.00  0.00           O  
ATOM    471  H   ARG A  30      11.216  21.362  -1.915  0.00  0.00           H  
ATOM    472  HA  ARG A  30      10.661  19.523   0.200  0.00  0.00           H  
ATOM    473 HB2  ARG A  30      11.992  19.021  -1.719  0.00  0.00           H  
ATOM    474 HB3  ARG A  30      13.225  19.836  -1.027  0.00  0.00           H  
ATOM    475 HG2  ARG A  30      13.454  18.181   0.633  0.00  0.00           H  
ATOM    476 HG3  ARG A  30      12.124  17.402   0.093  0.00  0.00           H  
ATOM    477 HD2  ARG A  30      13.354  17.153  -2.057  0.00  0.00           H  
ATOM    478 HD3  ARG A  30      14.684  17.620  -1.231  0.00  0.00           H  
ATOM    479  HE  ARG A  30      13.708  15.008  -1.482  0.00  0.00           H  
ATOM    480 HH11 ARG A  30      15.561  16.932   0.882  0.00  0.00           H  
ATOM    481 HH12 ARG A  30      16.081  15.521   1.744  0.00  0.00           H  
ATOM    482 HH21 ARG A  30      14.163  13.292  -0.158  0.00  0.00           H  
ATOM    483 HH22 ARG A  30      15.283  13.456   1.152  0.00  0.00           H  
ATOM    484  N   ALA A  31      12.891  21.733   1.017  0.00  0.00           N  
ATOM    485  CA  ALA A  31      13.414  22.575   2.106  0.00  0.00           C  
ATOM    486  CB  ALA A  31      14.551  23.462   1.580  0.00  0.00           C  
ATOM    487  C   ALA A  31      12.465  23.517   2.848  0.00  0.00           C  
ATOM    488  O   ALA A  31      12.926  23.936   3.913  0.00  0.00           O  
ATOM    489  H   ALA A  31      13.203  21.855   0.020  0.00  0.00           H  
ATOM    490  HA  ALA A  31      13.851  21.942   2.810  0.00  0.00           H  
ATOM    491 HB1  ALA A  31      15.419  23.133   1.946  0.00  0.00           H  
ATOM    492 HB2  ALA A  31      14.566  23.418   0.584  0.00  0.00           H  
ATOM    493 HB3  ALA A  31      14.395  24.402   1.874  0.00  0.00           H  
ATOM    494  N   GLY A  32      11.265  23.721   2.302  0.00  0.00           N  
ATOM    495  CA  GLY A  32      10.268  24.515   3.043  0.00  0.00           C  
ATOM    496  C   GLY A  32      10.628  25.999   3.076  0.00  0.00           C  
ATOM    497  O   GLY A  32      10.352  26.676   4.060  0.00  0.00           O  
ATOM    498  H   GLY A  32      11.107  23.308   1.387  0.00  0.00           H  
ATOM    499 HA2  GLY A  32       9.365  24.399   2.608  0.00  0.00           H  
ATOM    500 HA3  GLY A  32      10.205  24.165   3.987  0.00  0.00           H  
ATOM    501  N   GLN A  33      11.309  26.522   2.064  0.00  0.00           N  
ATOM    502  CA  GLN A  33      11.912  27.856   1.966  0.00  0.00           C  
ATOM    503  CB  GLN A  33      13.259  27.639   1.276  0.00  0.00           C  
ATOM    504  CG  GLN A  33      14.331  27.753   2.363  0.00  0.00           C  
ATOM    505  CD  GLN A  33      15.737  27.775   1.765  0.00  0.00           C  
ATOM    506  C   GLN A  33      11.050  28.834   1.170  0.00  0.00           C  
ATOM    507  O   GLN A  33      11.146  28.865  -0.055  0.00  0.00           O  
ATOM    508  H   GLN A  33      11.394  25.825   1.237  0.00  0.00           H  
ATOM    509  HA  GLN A  33      12.005  28.221   2.905  0.00  0.00           H  
ATOM    510 HB2  GLN A  33      13.291  26.742   0.907  0.00  0.00           H  
ATOM    511 HB3  GLN A  33      13.406  28.347   0.627  0.00  0.00           H  
ATOM    512 HG2  GLN A  33      14.189  28.597   2.865  0.00  0.00           H  
ATOM    513 HG3  GLN A  33      14.256  26.969   2.968  0.00  0.00           H  
ATOM    514 OE1  GLN A  33      16.373  26.730   1.623  0.00  0.00           O  
ATOM    515 NE2  GLN A  33      16.125  28.995   1.408  0.00  0.00           N  
ATOM    516 HE21 GLN A  33      17.076  29.118   1.001  0.00  0.00           H  
ATOM    517 HE22 GLN A  33      15.512  29.777   1.529  0.00  0.00           H  
ATOM    518  N   ASP A  34      10.097  29.437   1.863  0.00  0.00           N  
ATOM    519  CA  ASP A  34       9.093  30.342   1.268  0.00  0.00           C  
ATOM    520  CB  ASP A  34       8.082  30.817   2.315  0.00  0.00           C  
ATOM    521  CG  ASP A  34       8.739  31.055   3.678  0.00  0.00           C  
ATOM    522 OD1  ASP A  34       8.628  30.206   4.588  0.00  0.00           O  
ATOM    523 OD2  ASP A  34       9.601  31.953   3.741  0.00  0.00           O  
ATOM    524  C   ASP A  34       9.660  31.475   0.415  0.00  0.00           C  
ATOM    525  O   ASP A  34       9.166  31.601  -0.705  0.00  0.00           O  
ATOM    526  H   ASP A  34      10.107  29.220   2.892  0.00  0.00           H  
ATOM    527  HA  ASP A  34       8.512  29.768   0.655  0.00  0.00           H  
ATOM    528 HB2  ASP A  34       7.690  31.670   2.003  0.00  0.00           H  
ATOM    529 HB3  ASP A  34       7.390  30.120   2.418  0.00  0.00           H  
ATOM    530  N   ASP A  35      10.718  32.072   0.956  0.00  0.00           N  
ATOM    531  CA  ASP A  35      11.614  33.016   0.277  0.00  0.00           C  
ATOM    532  CB  ASP A  35      12.798  33.249   1.217  0.00  0.00           C  
ATOM    533  CG  ASP A  35      13.490  31.954   1.658  0.00  0.00           C  
ATOM    534 OD1  ASP A  35      13.103  31.186   2.566  0.00  0.00           O  
ATOM    535 OD2  ASP A  35      14.619  31.786   1.160  0.00  0.00           O  
ATOM    536  C   ASP A  35      12.059  32.473  -1.088  0.00  0.00           C  
ATOM    537  O   ASP A  35      11.595  32.971  -2.117  0.00  0.00           O  
ATOM    538  H   ASP A  35      10.873  31.798   1.976  0.00  0.00           H  
ATOM    539  HA  ASP A  35      11.086  33.853   0.101  0.00  0.00           H  
ATOM    540 HB2  ASP A  35      13.466  33.814   0.742  0.00  0.00           H  
ATOM    541 HB3  ASP A  35      12.464  33.718   2.027  0.00  0.00           H  
ATOM    542  N   GLU A  36      12.805  31.382  -1.109  0.00  0.00           N  
ATOM    543  CA  GLU A  36      13.366  30.642  -2.246  0.00  0.00           C  
ATOM    544  CB  GLU A  36      14.198  29.433  -1.808  0.00  0.00           C  
ATOM    545  CG  GLU A  36      15.121  28.728  -2.816  0.00  0.00           C  
ATOM    546  CD  GLU A  36      16.592  29.155  -2.878  0.00  0.00           C  
ATOM    547 OE1  GLU A  36      17.019  29.850  -3.823  0.00  0.00           O  
ATOM    548 OE2  GLU A  36      17.366  28.553  -2.107  0.00  0.00           O  
ATOM    549  C   GLU A  36      12.294  30.211  -3.251  0.00  0.00           C  
ATOM    550  O   GLU A  36      12.365  30.731  -4.373  0.00  0.00           O  
ATOM    551  H   GLU A  36      12.999  31.022  -0.090  0.00  0.00           H  
ATOM    552  HA  GLU A  36      14.052  31.219  -2.716  0.00  0.00           H  
ATOM    553 HB2  GLU A  36      14.782  29.731  -1.041  0.00  0.00           H  
ATOM    554 HB3  GLU A  36      13.559  28.735  -1.463  0.00  0.00           H  
ATOM    555 HG2  GLU A  36      15.109  27.748  -2.604  0.00  0.00           H  
ATOM    556 HG3  GLU A  36      14.736  28.867  -3.732  0.00  0.00           H  
ATOM    557  N   VAL A  37      11.203  29.656  -2.748  0.00  0.00           N  
ATOM    558  CA  VAL A  37      10.001  29.426  -3.560  0.00  0.00           C  
ATOM    559  CB  VAL A  37       8.867  28.836  -2.723  0.00  0.00           C  
ATOM    560 CG1  VAL A  37       7.534  28.750  -3.471  0.00  0.00           C  
ATOM    561 CG2  VAL A  37       9.261  27.516  -2.058  0.00  0.00           C  
ATOM    562  C   VAL A  37       9.476  30.670  -4.286  0.00  0.00           C  
ATOM    563  O   VAL A  37       9.624  30.665  -5.500  0.00  0.00           O  
ATOM    564  H   VAL A  37      11.263  29.398  -1.742  0.00  0.00           H  
ATOM    565  HA  VAL A  37      10.233  28.730  -4.267  0.00  0.00           H  
ATOM    566  HB  VAL A  37       8.712  29.445  -1.935  0.00  0.00           H  
ATOM    567 HG11 VAL A  37       6.805  28.538  -2.822  0.00  0.00           H  
ATOM    568 HG12 VAL A  37       7.347  29.625  -3.913  0.00  0.00           H  
ATOM    569 HG13 VAL A  37       7.590  28.030  -4.161  0.00  0.00           H  
ATOM    570 HG21 VAL A  37       8.594  26.815  -2.305  0.00  0.00           H  
ATOM    571 HG22 VAL A  37      10.170  27.249  -2.376  0.00  0.00           H  
ATOM    572 HG23 VAL A  37       9.271  27.640  -1.067  0.00  0.00           H  
ATOM    573  N   ARG A  38       9.201  31.780  -3.616  0.00  0.00           N  
ATOM    574  CA  ARG A  38       8.650  32.918  -4.374  0.00  0.00           C  
ATOM    575  CB  ARG A  38       8.206  33.924  -3.306  0.00  0.00           C  
ATOM    576  CG  ARG A  38       7.127  33.431  -2.340  0.00  0.00           C  
ATOM    577  CD  ARG A  38       5.904  33.352  -3.263  0.00  0.00           C  
ATOM    578  NE  ARG A  38       5.257  34.642  -3.510  0.00  0.00           N  
ATOM    579  CZ  ARG A  38       4.354  34.886  -4.465  0.00  0.00           C  
ATOM    580 NH1  ARG A  38       4.001  34.039  -5.441  0.00  0.00           N  
ATOM    581 NH2  ARG A  38       3.774  36.076  -4.702  0.00  0.00           N  
ATOM    582  C   ARG A  38       9.590  33.676  -5.321  0.00  0.00           C  
ATOM    583  O   ARG A  38       9.268  34.202  -6.380  0.00  0.00           O  
ATOM    584  H   ARG A  38       9.384  31.782  -2.625  0.00  0.00           H  
ATOM    585  HA  ARG A  38       7.849  32.572  -4.929  0.00  0.00           H  
ATOM    586 HB2  ARG A  38       9.008  34.179  -2.764  0.00  0.00           H  
ATOM    587 HB3  ARG A  38       7.851  34.737  -3.770  0.00  0.00           H  
ATOM    588 HG2  ARG A  38       7.338  32.549  -2.041  0.00  0.00           H  
ATOM    589 HG3  ARG A  38       6.960  34.094  -1.674  0.00  0.00           H  
ATOM    590 HD2  ARG A  38       6.207  32.962  -4.137  0.00  0.00           H  
ATOM    591 HD3  ARG A  38       5.243  32.726  -2.839  0.00  0.00           H  
ATOM    592  HE  ARG A  38       5.514  35.416  -2.908  0.00  0.00           H  
ATOM    593 HH11 ARG A  38       4.453  33.133  -5.429  0.00  0.00           H  
ATOM    594 HH12 ARG A  38       3.346  34.287  -6.118  0.00  0.00           H  
ATOM    595 HH21 ARG A  38       4.061  36.819  -4.066  0.00  0.00           H  
ATOM    596 HH22 ARG A  38       3.139  36.205  -5.414  0.00  0.00           H  
ATOM    597  N   ILE A  39      10.861  33.660  -4.937  0.00  0.00           N  
ATOM    598  CA  ILE A  39      11.957  34.139  -5.794  0.00  0.00           C  
ATOM    599  CB  ILE A  39      13.269  34.320  -5.022  0.00  0.00           C  
ATOM    600 CG1  ILE A  39      13.148  35.500  -4.056  0.00  0.00           C  
ATOM    601 CG2  ILE A  39      14.333  34.747  -6.039  0.00  0.00           C  
ATOM    602 CD1  ILE A  39      14.186  35.432  -2.938  0.00  0.00           C  
ATOM    603  C   ILE A  39      11.995  33.466  -7.165  0.00  0.00           C  
ATOM    604  O   ILE A  39      11.747  34.078  -8.207  0.00  0.00           O  
ATOM    605  H   ILE A  39      11.022  33.280  -3.978  0.00  0.00           H  
ATOM    606  HA  ILE A  39      11.773  35.121  -5.957  0.00  0.00           H  
ATOM    607  HB  ILE A  39      13.429  33.499  -4.486  0.00  0.00           H  
ATOM    608 HG12 ILE A  39      13.278  36.341  -4.560  0.00  0.00           H  
ATOM    609 HG13 ILE A  39      12.246  35.483  -3.648  0.00  0.00           H  
ATOM    610 HG21 ILE A  39      15.190  34.924  -5.563  0.00  0.00           H  
ATOM    611 HG22 ILE A  39      14.462  34.017  -6.705  0.00  0.00           H  
ATOM    612 HG23 ILE A  39      14.029  35.575  -6.504  0.00  0.00           H  
ATOM    613 HD11 ILE A  39      15.098  35.447  -3.340  0.00  0.00           H  
ATOM    614 HD12 ILE A  39      14.068  36.219  -2.337  0.00  0.00           H  
ATOM    615 HD13 ILE A  39      14.054  34.588  -2.424  0.00  0.00           H  
ATOM    616  N   LEU A  40      12.073  32.145  -7.124  0.00  0.00           N  
ATOM    617  CA  LEU A  40      12.045  31.300  -8.335  0.00  0.00           C  
ATOM    618  CB  LEU A  40      12.492  29.880  -7.966  0.00  0.00           C  
ATOM    619  CG  LEU A  40      13.897  29.775  -7.375  0.00  0.00           C  
ATOM    620 CD1  LEU A  40      13.995  28.644  -6.346  0.00  0.00           C  
ATOM    621 CD2  LEU A  40      14.951  29.443  -8.429  0.00  0.00           C  
ATOM    622  C   LEU A  40      10.748  31.197  -9.132  0.00  0.00           C  
ATOM    623  O   LEU A  40      10.737  31.538 -10.308  0.00  0.00           O  
ATOM    624  H   LEU A  40      12.156  31.741  -6.164  0.00  0.00           H  
ATOM    625  HA  LEU A  40      12.785  31.650  -8.973  0.00  0.00           H  
ATOM    626 HB2  LEU A  40      11.857  29.528  -7.290  0.00  0.00           H  
ATOM    627 HB3  LEU A  40      12.472  29.331  -8.791  0.00  0.00           H  
ATOM    628  HG  LEU A  40      14.132  30.643  -6.930  0.00  0.00           H  
ATOM    629 HD11 LEU A  40      13.772  27.777  -6.788  0.00  0.00           H  
ATOM    630 HD12 LEU A  40      14.925  28.608  -5.984  0.00  0.00           H  
ATOM    631 HD13 LEU A  40      13.352  28.818  -5.602  0.00  0.00           H  
ATOM    632 HD21 LEU A  40      14.962  30.160  -9.125  0.00  0.00           H  
ATOM    633 HD22 LEU A  40      15.850  29.385  -7.993  0.00  0.00           H  
ATOM    634 HD23 LEU A  40      14.730  28.565  -8.855  0.00  0.00           H  
ATOM    635  N   MET A  41       9.649  31.217  -8.382  0.00  0.00           N  
ATOM    636  CA  MET A  41       8.293  31.346  -8.935  0.00  0.00           C  
ATOM    637  CB  MET A  41       7.333  31.383  -7.744  0.00  0.00           C  
ATOM    638  CG  MET A  41       5.849  31.346  -8.094  0.00  0.00           C  
ATOM    639  SD  MET A  41       4.805  31.450  -6.595  0.00  0.00           S  
ATOM    640  CE  MET A  41       5.296  29.901  -5.870  0.00  0.00           C  
ATOM    641  C   MET A  41       8.089  32.616  -9.776  0.00  0.00           C  
ATOM    642  O   MET A  41       7.369  32.647 -10.770  0.00  0.00           O  
ATOM    643  H   MET A  41       9.830  31.133  -7.352  0.00  0.00           H  
ATOM    644  HA  MET A  41       8.126  30.547  -9.539  0.00  0.00           H  
ATOM    645 HB2  MET A  41       7.534  30.594  -7.137  0.00  0.00           H  
ATOM    646 HB3  MET A  41       7.511  32.225  -7.206  0.00  0.00           H  
ATOM    647 HG2  MET A  41       5.640  32.117  -8.722  0.00  0.00           H  
ATOM    648 HG3  MET A  41       5.650  30.489  -8.602  0.00  0.00           H  
ATOM    649 HE1  MET A  41       6.217  29.982  -5.480  0.00  0.00           H  
ATOM    650 HE2  MET A  41       4.654  29.645  -5.143  0.00  0.00           H  
ATOM    651 HE3  MET A  41       5.301  29.182  -6.569  0.00  0.00           H  
ATOM    652  N   ALA A  42       8.574  33.754  -9.288  0.00  0.00           N  
ATOM    653  CA  ALA A  42       8.685  35.054  -9.957  0.00  0.00           C  
ATOM    654  CB  ALA A  42       9.446  35.962  -8.993  0.00  0.00           C  
ATOM    655  C   ALA A  42       9.406  34.933 -11.307  0.00  0.00           C  
ATOM    656  O   ALA A  42       8.837  35.276 -12.342  0.00  0.00           O  
ATOM    657  H   ALA A  42       8.912  33.638  -8.265  0.00  0.00           H  
ATOM    658  HA  ALA A  42       7.758  35.413 -10.123  0.00  0.00           H  
ATOM    659 HB1  ALA A  42      10.053  35.408  -8.426  0.00  0.00           H  
ATOM    660 HB2  ALA A  42       9.985  36.622  -9.514  0.00  0.00           H  
ATOM    661 HB3  ALA A  42       8.795  36.447  -8.412  0.00  0.00           H  
ATOM    662  N   ASN A  43      10.664  34.490 -11.216  0.00  0.00           N  
ATOM    663  CA  ASN A  43      11.604  34.255 -12.305  0.00  0.00           C  
ATOM    664  CB  ASN A  43      12.941  33.968 -11.612  0.00  0.00           C  
ATOM    665  CG  ASN A  43      13.713  35.275 -11.432  0.00  0.00           C  
ATOM    666  C   ASN A  43      11.238  33.347 -13.473  0.00  0.00           C  
ATOM    667  O   ASN A  43      11.154  33.847 -14.591  0.00  0.00           O  
ATOM    668  H   ASN A  43      10.948  34.307 -10.190  0.00  0.00           H  
ATOM    669  HA  ASN A  43      11.815  35.193 -12.718  0.00  0.00           H  
ATOM    670 HB2  ASN A  43      12.761  33.586 -10.726  0.00  0.00           H  
ATOM    671 HB3  ASN A  43      13.469  33.368 -12.181  0.00  0.00           H  
ATOM    672 OD1  ASN A  43      13.496  36.113 -10.556  0.00  0.00           O  
ATOM    673 ND2  ASN A  43      14.749  35.542 -12.222  0.00  0.00           N  
ATOM    674 HD22 ASN A  43      14.977  34.848 -12.928  0.00  0.00           H  
ATOM    675 HD21 ASN A  43      15.268  36.366 -12.131  0.00  0.00           H  
ATOM    676  N   GLY A  44      10.700  32.185 -13.116  0.00  0.00           N  
ATOM    677  CA  GLY A  44      10.230  31.189 -14.094  0.00  0.00           C  
ATOM    678  C   GLY A  44       9.627  29.982 -13.384  0.00  0.00           C  
ATOM    679  O   GLY A  44       8.877  30.171 -12.420  0.00  0.00           O  
ATOM    680  H   GLY A  44      10.638  32.034 -12.085  0.00  0.00           H  
ATOM    681 HA2  GLY A  44       9.538  31.610 -14.686  0.00  0.00           H  
ATOM    682 HA3  GLY A  44      11.004  30.893 -14.661  0.00  0.00           H  
ATOM    683  N   ALA A  45       9.637  28.911 -14.167  0.00  0.00           N  
ATOM    684  CA  ALA A  45       9.079  27.598 -13.796  0.00  0.00           C  
ATOM    685  CB  ALA A  45       9.413  27.124 -12.375  0.00  0.00           C  
ATOM    686  C   ALA A  45       7.553  27.557 -13.876  0.00  0.00           C  
ATOM    687  O   ALA A  45       6.862  28.544 -13.634  0.00  0.00           O  
ATOM    688  H   ALA A  45      10.091  29.074 -15.107  0.00  0.00           H  
ATOM    689  HA  ALA A  45       9.454  26.902 -14.430  0.00  0.00           H  
ATOM    690 HB1  ALA A  45      10.369  27.330 -12.177  0.00  0.00           H  
ATOM    691 HB2  ALA A  45       8.824  27.599 -11.725  0.00  0.00           H  
ATOM    692 HB3  ALA A  45       9.260  26.140 -12.313  0.00  0.00           H  
ATOM    693  N   ASP A  46       7.046  26.328 -14.016  0.00  0.00           N  
ATOM    694  CA  ASP A  46       5.642  26.015 -13.720  0.00  0.00           C  
ATOM    695  CB  ASP A  46       5.118  25.226 -14.915  0.00  0.00           C  
ATOM    696  CG  ASP A  46       3.872  24.362 -14.697  0.00  0.00           C  
ATOM    697 OD1  ASP A  46       3.036  24.905 -13.944  0.00  0.00           O  
ATOM    698 OD2  ASP A  46       3.732  23.290 -15.315  0.00  0.00           O  
ATOM    699  C   ASP A  46       5.488  25.382 -12.335  0.00  0.00           C  
ATOM    700  O   ASP A  46       6.134  24.387 -12.004  0.00  0.00           O  
ATOM    701  H   ASP A  46       7.728  25.616 -14.350  0.00  0.00           H  
ATOM    702  HA  ASP A  46       5.142  26.890 -13.701  0.00  0.00           H  
ATOM    703 HB2  ASP A  46       4.913  25.884 -15.658  0.00  0.00           H  
ATOM    704 HB3  ASP A  46       5.862  24.622 -15.240  0.00  0.00           H  
ATOM    705  N   VAL A  47       4.489  25.913 -11.646  0.00  0.00           N  
ATOM    706  CA  VAL A  47       3.986  25.436 -10.344  0.00  0.00           C  
ATOM    707  CB  VAL A  47       2.715  26.222  -9.989  0.00  0.00           C  
ATOM    708 CG1  VAL A  47       3.278  27.620  -9.652  0.00  0.00           C  
ATOM    709 CG2  VAL A  47       1.537  26.326 -10.961  0.00  0.00           C  
ATOM    710  C   VAL A  47       3.662  23.961 -10.120  0.00  0.00           C  
ATOM    711  O   VAL A  47       3.422  23.682  -8.946  0.00  0.00           O  
ATOM    712  H   VAL A  47       4.051  26.759 -12.126  0.00  0.00           H  
ATOM    713  HA  VAL A  47       4.698  25.711  -9.627  0.00  0.00           H  
ATOM    714  HB  VAL A  47       2.360  25.865  -9.167  0.00  0.00           H  
ATOM    715 HG11 VAL A  47       3.134  28.222 -10.432  0.00  0.00           H  
ATOM    716 HG12 VAL A  47       2.800  27.976  -8.854  0.00  0.00           H  
ATOM    717 HG13 VAL A  47       4.252  27.538  -9.459  0.00  0.00           H  
ATOM    718 HG21 VAL A  47       1.016  25.475 -10.933  0.00  0.00           H  
ATOM    719 HG22 VAL A  47       0.957  27.090 -10.688  0.00  0.00           H  
ATOM    720 HG23 VAL A  47       1.889  26.478 -11.883  0.00  0.00           H  
ATOM    721  N   ASN A  48       3.382  23.246 -11.205  0.00  0.00           N  
ATOM    722  CA  ASN A  48       3.155  21.795 -11.308  0.00  0.00           C  
ATOM    723  CB  ASN A  48       1.998  21.442 -12.244  0.00  0.00           C  
ATOM    724  CG  ASN A  48       0.682  22.047 -11.759  0.00  0.00           C  
ATOM    725  C   ASN A  48       4.377  20.993 -11.761  0.00  0.00           C  
ATOM    726  O   ASN A  48       4.280  19.964 -12.419  0.00  0.00           O  
ATOM    727  H   ASN A  48       3.328  23.867 -12.092  0.00  0.00           H  
ATOM    728  HA  ASN A  48       2.915  21.469 -10.374  0.00  0.00           H  
ATOM    729 HB2  ASN A  48       2.195  21.804 -13.144  0.00  0.00           H  
ATOM    730 HB3  ASN A  48       1.900  20.457 -12.269  0.00  0.00           H  
ATOM    731 OD1  ASN A  48       0.154  21.752 -10.699  0.00  0.00           O  
ATOM    732 ND2  ASN A  48       0.047  22.831 -12.632  0.00  0.00           N  
ATOM    733 HD22 ASN A  48       0.432  22.986 -13.540  0.00  0.00           H  
ATOM    734 HD21 ASN A  48      -0.818  23.263 -12.375  0.00  0.00           H  
ATOM    735  N   ALA A  49       5.593  21.436 -11.452  0.00  0.00           N  
ATOM    736  CA  ALA A  49       6.866  20.770 -11.760  0.00  0.00           C  
ATOM    737  CB  ALA A  49       7.944  21.573 -11.029  0.00  0.00           C  
ATOM    738  C   ALA A  49       6.854  19.270 -11.446  0.00  0.00           C  
ATOM    739  O   ALA A  49       7.023  18.854 -10.301  0.00  0.00           O  
ATOM    740  H   ALA A  49       5.572  22.370 -10.931  0.00  0.00           H  
ATOM    741  HA  ALA A  49       7.058  20.888 -12.750  0.00  0.00           H  
ATOM    742 HB1  ALA A  49       7.791  22.547 -11.181  0.00  0.00           H  
ATOM    743 HB2  ALA A  49       7.897  21.374 -10.051  0.00  0.00           H  
ATOM    744 HB3  ALA A  49       8.842  21.316 -11.380  0.00  0.00           H  
ATOM    745  N   LEU A  50       6.705  18.430 -12.457  0.00  0.00           N  
ATOM    746  CA  LEU A  50       6.618  16.959 -12.312  0.00  0.00           C  
ATOM    747  CB  LEU A  50       5.996  16.417 -13.593  0.00  0.00           C  
ATOM    748  CG  LEU A  50       4.501  16.721 -13.738  0.00  0.00           C  
ATOM    749 CD1  LEU A  50       4.147  16.700 -15.220  0.00  0.00           C  
ATOM    750 CD2  LEU A  50       3.693  15.692 -12.936  0.00  0.00           C  
ATOM    751  C   LEU A  50       8.052  16.452 -12.147  0.00  0.00           C  
ATOM    752  O   LEU A  50       8.918  16.450 -13.028  0.00  0.00           O  
ATOM    753  H   LEU A  50       6.652  18.896 -13.401  0.00  0.00           H  
ATOM    754  HA  LEU A  50       6.112  16.756 -11.490  0.00  0.00           H  
ATOM    755 HB2  LEU A  50       6.457  16.834 -14.361  0.00  0.00           H  
ATOM    756 HB3  LEU A  50       6.099  15.436 -13.595  0.00  0.00           H  
ATOM    757  HG  LEU A  50       4.316  17.619 -13.365  0.00  0.00           H  
ATOM    758 HD11 LEU A  50       4.350  15.797 -15.598  0.00  0.00           H  
ATOM    759 HD12 LEU A  50       3.173  16.897 -15.332  0.00  0.00           H  
ATOM    760 HD13 LEU A  50       4.684  17.392 -15.701  0.00  0.00           H  
ATOM    761 HD21 LEU A  50       3.955  15.746 -11.974  0.00  0.00           H  
ATOM    762 HD22 LEU A  50       2.720  15.893 -13.032  0.00  0.00           H  
ATOM    763 HD23 LEU A  50       3.886  14.777 -13.288  0.00  0.00           H  
ATOM    764  N   ASP A  51       8.139  15.704 -11.054  0.00  0.00           N  
ATOM    765  CA  ASP A  51       9.404  15.062 -10.699  0.00  0.00           C  
ATOM    766  CB  ASP A  51       9.592  14.947  -9.188  0.00  0.00           C  
ATOM    767  CG  ASP A  51      11.027  14.634  -8.747  0.00  0.00           C  
ATOM    768 OD1  ASP A  51      11.252  13.521  -8.207  0.00  0.00           O  
ATOM    769 OD2  ASP A  51      11.932  15.357  -9.188  0.00  0.00           O  
ATOM    770  C   ASP A  51       9.638  13.668 -11.287  0.00  0.00           C  
ATOM    771  O   ASP A  51       8.780  13.095 -11.955  0.00  0.00           O  
ATOM    772  H   ASP A  51       7.276  15.618 -10.502  0.00  0.00           H  
ATOM    773  HA  ASP A  51      10.153  15.662 -11.060  0.00  0.00           H  
ATOM    774 HB2  ASP A  51       9.321  15.816  -8.773  0.00  0.00           H  
ATOM    775 HB3  ASP A  51       8.997  14.217  -8.854  0.00  0.00           H  
ATOM    776  N   ARG A  52      10.883  13.230 -11.272  0.00  0.00           N  
ATOM    777  CA  ARG A  52      11.273  11.854 -11.607  0.00  0.00           C  
ATOM    778  CB  ARG A  52      12.773  11.594 -11.416  0.00  0.00           C  
ATOM    779  CG  ARG A  52      13.558  12.490 -12.378  0.00  0.00           C  
ATOM    780  CD  ARG A  52      15.035  12.264 -12.037  0.00  0.00           C  
ATOM    781  NE  ARG A  52      15.949  12.652 -13.119  0.00  0.00           N  
ATOM    782  CZ  ARG A  52      17.277  12.476 -13.070  0.00  0.00           C  
ATOM    783 NH1  ARG A  52      17.999  11.786 -12.178  0.00  0.00           N  
ATOM    784 NH2  ARG A  52      17.898  12.630 -14.255  0.00  0.00           N  
ATOM    785  C   ARG A  52      10.445  10.771 -10.918  0.00  0.00           C  
ATOM    786  O   ARG A  52      10.040   9.759 -11.475  0.00  0.00           O  
ATOM    787  H   ARG A  52      11.593  13.959 -10.995  0.00  0.00           H  
ATOM    788  HA  ARG A  52      11.185  11.733 -12.617  0.00  0.00           H  
ATOM    789 HB2  ARG A  52      13.017  11.837 -10.506  0.00  0.00           H  
ATOM    790 HB3  ARG A  52      12.959  10.667 -11.643  0.00  0.00           H  
ATOM    791 HG2  ARG A  52      13.406  12.202 -13.292  0.00  0.00           H  
ATOM    792 HG3  ARG A  52      13.344  13.421 -12.207  0.00  0.00           H  
ATOM    793 HD2  ARG A  52      15.247  12.801 -11.221  0.00  0.00           H  
ATOM    794 HD3  ARG A  52      15.156  11.292 -11.837  0.00  0.00           H  
ATOM    795  HE  ARG A  52      15.560  13.072 -13.939  0.00  0.00           H  
ATOM    796 HH11 ARG A  52      17.433  11.328 -11.458  0.00  0.00           H  
ATOM    797 HH12 ARG A  52      18.955  11.729 -12.216  0.00  0.00           H  
ATOM    798 HH21 ARG A  52      17.429  12.832 -15.092  0.00  0.00           H  
ATOM    799 HH22 ARG A  52      18.914  12.528 -14.275  0.00  0.00           H  
ATOM    800  N   PHE A  53      10.223  11.100  -9.642  0.00  0.00           N  
ATOM    801  CA  PHE A  53       9.415  10.196  -8.810  0.00  0.00           C  
ATOM    802  CB  PHE A  53      10.103  10.191  -7.438  0.00  0.00           C  
ATOM    803  CG  PHE A  53      10.955   8.955  -7.167  0.00  0.00           C  
ATOM    804 CD1  PHE A  53      11.798   8.357  -8.101  0.00  0.00           C  
ATOM    805 CD2  PHE A  53      10.824   8.312  -5.935  0.00  0.00           C  
ATOM    806 CE1  PHE A  53      12.438   7.142  -7.919  0.00  0.00           C  
ATOM    807 CE2  PHE A  53      11.533   7.165  -5.624  0.00  0.00           C  
ATOM    808  CZ  PHE A  53      12.303   6.603  -6.640  0.00  0.00           C  
ATOM    809  C   PHE A  53       7.962  10.624  -8.635  0.00  0.00           C  
ATOM    810  O   PHE A  53       7.376  10.417  -7.567  0.00  0.00           O  
ATOM    811  H   PHE A  53      10.634  11.970  -9.320  0.00  0.00           H  
ATOM    812  HA  PHE A  53       9.402   9.297  -9.289  0.00  0.00           H  
ATOM    813 HB2  PHE A  53      10.698  10.978  -7.391  0.00  0.00           H  
ATOM    814 HB3  PHE A  53       9.401  10.227  -6.744  0.00  0.00           H  
ATOM    815 HD1  PHE A  53      11.957   8.849  -8.984  0.00  0.00           H  
ATOM    816 HD2  PHE A  53      10.190   8.700  -5.251  0.00  0.00           H  
ATOM    817 HE1  PHE A  53      12.937   6.705  -8.624  0.00  0.00           H  
ATOM    818 HE2  PHE A  53      11.493   6.762  -4.719  0.00  0.00           H  
ATOM    819  HZ  PHE A  53      12.809   5.729  -6.436  0.00  0.00           H  
ATOM    820  N   GLY A  54       7.430  11.094  -9.755  0.00  0.00           N  
ATOM    821  CA  GLY A  54       6.094  11.669  -9.968  0.00  0.00           C  
ATOM    822  C   GLY A  54       5.737  12.910  -9.148  0.00  0.00           C  
ATOM    823  O   GLY A  54       4.635  13.373  -9.435  0.00  0.00           O  
ATOM    824  H   GLY A  54       8.123  11.016 -10.590  0.00  0.00           H  
ATOM    825 HA2  GLY A  54       5.988  11.891 -10.969  0.00  0.00           H  
ATOM    826 HA3  GLY A  54       5.390  10.938  -9.786  0.00  0.00           H  
ATOM    827  N   LEU A  55       6.429  13.246  -8.067  0.00  0.00           N  
ATOM    828  CA  LEU A  55       5.993  14.281  -7.120  0.00  0.00           C  
ATOM    829  CB  LEU A  55       7.157  14.541  -6.174  0.00  0.00           C  
ATOM    830  CG  LEU A  55       7.560  13.366  -5.283  0.00  0.00           C  
ATOM    831 CD1  LEU A  55       8.777  13.718  -4.407  0.00  0.00           C  
ATOM    832 CD2  LEU A  55       6.460  13.194  -4.228  0.00  0.00           C  
ATOM    833  C   LEU A  55       5.535  15.634  -7.665  0.00  0.00           C  
ATOM    834  O   LEU A  55       5.829  15.934  -8.817  0.00  0.00           O  
ATOM    835  H   LEU A  55       7.320  12.709  -7.940  0.00  0.00           H  
ATOM    836  HA  LEU A  55       5.213  13.884  -6.560  0.00  0.00           H  
ATOM    837 HB2  LEU A  55       7.952  14.782  -6.722  0.00  0.00           H  
ATOM    838 HB3  LEU A  55       6.908  15.295  -5.576  0.00  0.00           H  
ATOM    839  HG  LEU A  55       7.792  12.580  -5.857  0.00  0.00           H  
ATOM    840 HD11 LEU A  55       8.546  14.496  -3.826  0.00  0.00           H  
ATOM    841 HD12 LEU A  55       9.009  12.930  -3.841  0.00  0.00           H  
ATOM    842 HD13 LEU A  55       9.547  13.951  -4.997  0.00  0.00           H  
ATOM    843 HD21 LEU A  55       5.592  13.006  -4.686  0.00  0.00           H  
ATOM    844 HD22 LEU A  55       6.697  12.430  -3.629  0.00  0.00           H  
ATOM    845 HD23 LEU A  55       6.385  14.033  -3.692  0.00  0.00           H  
ATOM    846  N   THR A  56       4.709  16.392  -6.938  0.00  0.00           N  
ATOM    847  CA  THR A  56       4.532  17.814  -7.268  0.00  0.00           C  
ATOM    848  CB  THR A  56       3.026  18.066  -7.355  0.00  0.00           C  
ATOM    849 OG1  THR A  56       2.238  17.888  -6.184  0.00  0.00           O  
ATOM    850 CG2  THR A  56       2.430  17.489  -8.639  0.00  0.00           C  
ATOM    851  C   THR A  56       5.075  18.734  -6.179  0.00  0.00           C  
ATOM    852  O   THR A  56       5.301  18.169  -5.106  0.00  0.00           O  
ATOM    853  H   THR A  56       4.231  15.917  -6.166  0.00  0.00           H  
ATOM    854  HA  THR A  56       5.034  18.003  -8.125  0.00  0.00           H  
ATOM    855  HB  THR A  56       2.876  19.061  -7.685  0.00  0.00           H  
ATOM    856 HG21 THR A  56       2.207  16.522  -8.502  0.00  0.00           H  
ATOM    857 HG22 THR A  56       1.596  17.990  -8.878  0.00  0.00           H  
ATOM    858 HG23 THR A  56       3.092  17.573  -9.385  0.00  0.00           H  
ATOM    859 HG1  THR A  56       2.269  16.928  -5.878  0.00  0.00           H  
ATOM    860  N   PRO A  57       5.446  19.986  -6.442  0.00  0.00           N  
ATOM    861  CA  PRO A  57       5.901  20.806  -5.313  0.00  0.00           C  
ATOM    862  CB  PRO A  57       6.101  22.158  -6.015  0.00  0.00           C  
ATOM    863  CG  PRO A  57       6.733  21.738  -7.343  0.00  0.00           C  
ATOM    864  CD  PRO A  57       5.921  20.500  -7.727  0.00  0.00           C  
ATOM    865  C   PRO A  57       4.884  20.972  -4.186  0.00  0.00           C  
ATOM    866  O   PRO A  57       5.168  20.752  -3.003  0.00  0.00           O  
ATOM    867  HA  PRO A  57       6.784  20.439  -4.944  0.00  0.00           H  
ATOM    868 HB2  PRO A  57       5.236  22.608  -6.176  0.00  0.00           H  
ATOM    869 HB3  PRO A  57       6.720  22.736  -5.508  0.00  0.00           H  
ATOM    870 HG2  PRO A  57       6.624  22.454  -8.014  0.00  0.00           H  
ATOM    871 HG3  PRO A  57       7.684  21.508  -7.209  0.00  0.00           H  
ATOM    872 HD2  PRO A  57       5.156  20.750  -8.320  0.00  0.00           H  
ATOM    873 HD3  PRO A  57       6.498  19.829  -8.193  0.00  0.00           H  
ATOM    874  N   LEU A  58       3.610  21.137  -4.499  0.00  0.00           N  
ATOM    875  CA  LEU A  58       2.513  20.974  -3.534  0.00  0.00           C  
ATOM    876  CB  LEU A  58       1.132  21.134  -4.165  0.00  0.00           C  
ATOM    877  CG  LEU A  58      -0.038  21.739  -3.381  0.00  0.00           C  
ATOM    878 CD1  LEU A  58       0.227  23.242  -3.241  0.00  0.00           C  
ATOM    879 CD2  LEU A  58      -1.355  21.477  -4.120  0.00  0.00           C  
ATOM    880  C   LEU A  58       2.503  19.762  -2.591  0.00  0.00           C  
ATOM    881  O   LEU A  58       2.725  19.938  -1.393  0.00  0.00           O  
ATOM    882  H   LEU A  58       3.440  21.395  -5.501  0.00  0.00           H  
ATOM    883  HA  LEU A  58       2.486  21.831  -2.943  0.00  0.00           H  
ATOM    884 HB2  LEU A  58       1.245  21.701  -5.005  0.00  0.00           H  
ATOM    885 HB3  LEU A  58       0.830  20.213  -4.476  0.00  0.00           H  
ATOM    886  HG  LEU A  58      -0.077  21.329  -2.486  0.00  0.00           H  
ATOM    887 HD11 LEU A  58       0.289  23.652  -4.150  0.00  0.00           H  
ATOM    888 HD12 LEU A  58      -0.524  23.662  -2.733  0.00  0.00           H  
ATOM    889 HD13 LEU A  58       1.085  23.380  -2.750  0.00  0.00           H  
ATOM    890 HD21 LEU A  58      -1.492  20.491  -4.209  0.00  0.00           H  
ATOM    891 HD22 LEU A  58      -2.109  21.876  -3.600  0.00  0.00           H  
ATOM    892 HD23 LEU A  58      -1.313  21.895  -5.026  0.00  0.00           H  
ATOM    893  N   HIS A  59       2.850  18.582  -3.085  0.00  0.00           N  
ATOM    894  CA  HIS A  59       3.112  17.332  -2.346  0.00  0.00           C  
ATOM    895  CB  HIS A  59       3.394  16.227  -3.361  0.00  0.00           C  
ATOM    896  CG  HIS A  59       3.393  14.845  -2.718  0.00  0.00           C  
ATOM    897 ND1  HIS A  59       2.843  13.748  -3.235  0.00  0.00           N  
ATOM    898 CD2  HIS A  59       3.867  14.568  -1.505  0.00  0.00           C  
ATOM    899 CE1  HIS A  59       2.997  12.801  -2.307  0.00  0.00           C  
ATOM    900 NE2  HIS A  59       3.535  13.315  -1.202  0.00  0.00           N  
ATOM    901  C   HIS A  59       4.277  17.528  -1.367  0.00  0.00           C  
ATOM    902  O   HIS A  59       3.986  17.419  -0.181  0.00  0.00           O  
ATOM    903  H   HIS A  59       2.934  18.601  -4.162  0.00  0.00           H  
ATOM    904  HA  HIS A  59       2.293  17.102  -1.818  0.00  0.00           H  
ATOM    905 HB2  HIS A  59       2.691  16.233  -4.067  0.00  0.00           H  
ATOM    906 HB3  HIS A  59       4.291  16.371  -3.771  0.00  0.00           H  
ATOM    907 HD2  HIS A  59       4.390  15.210  -0.916  0.00  0.00           H  
ATOM    908 HE1  HIS A  59       2.741  11.837  -2.424  0.00  0.00           H  
ATOM    909 HE2  HIS A  59       3.653  12.836  -0.344  0.00  0.00           H  
ATOM    910  N   LEU A  60       5.388  18.085  -1.829  0.00  0.00           N  
ATOM    911  CA  LEU A  60       6.600  18.323  -1.017  0.00  0.00           C  
ATOM    912  CB  LEU A  60       7.630  18.774  -2.046  0.00  0.00           C  
ATOM    913  CG  LEU A  60       8.253  17.518  -2.678  0.00  0.00           C  
ATOM    914 CD1  LEU A  60       8.893  17.959  -4.001  0.00  0.00           C  
ATOM    915 CD2  LEU A  60       9.357  16.870  -1.837  0.00  0.00           C  
ATOM    916  C   LEU A  60       6.570  19.191   0.236  0.00  0.00           C  
ATOM    917  O   LEU A  60       6.899  18.657   1.297  0.00  0.00           O  
ATOM    918  H   LEU A  60       5.343  18.353  -2.848  0.00  0.00           H  
ATOM    919  HA  LEU A  60       6.971  17.378  -0.741  0.00  0.00           H  
ATOM    920 HB2  LEU A  60       7.175  19.256  -2.745  0.00  0.00           H  
ATOM    921 HB3  LEU A  60       8.332  19.250  -1.591  0.00  0.00           H  
ATOM    922  HG  LEU A  60       7.546  16.863  -2.860  0.00  0.00           H  
ATOM    923 HD11 LEU A  60       9.591  18.648  -3.814  0.00  0.00           H  
ATOM    924 HD12 LEU A  60       9.310  17.168  -4.444  0.00  0.00           H  
ATOM    925 HD13 LEU A  60       8.189  18.345  -4.594  0.00  0.00           H  
ATOM    926 HD21 LEU A  60       8.982  16.597  -0.952  0.00  0.00           H  
ATOM    927 HD22 LEU A  60       9.707  16.065  -2.316  0.00  0.00           H  
ATOM    928 HD23 LEU A  60      10.097  17.527  -1.701  0.00  0.00           H  
ATOM    929  N   ALA A  61       5.809  20.264   0.006  0.00  0.00           N  
ATOM    930  CA  ALA A  61       5.393  21.243   1.010  0.00  0.00           C  
ATOM    931  CB  ALA A  61       5.002  22.511   0.260  0.00  0.00           C  
ATOM    932  C   ALA A  61       4.291  20.825   1.988  0.00  0.00           C  
ATOM    933  O   ALA A  61       4.275  21.351   3.102  0.00  0.00           O  
ATOM    934  H   ALA A  61       5.519  20.352  -1.014  0.00  0.00           H  
ATOM    935  HA  ALA A  61       6.224  21.510   1.563  0.00  0.00           H  
ATOM    936 HB1  ALA A  61       4.031  22.474   0.026  0.00  0.00           H  
ATOM    937 HB2  ALA A  61       5.175  23.307   0.839  0.00  0.00           H  
ATOM    938 HB3  ALA A  61       5.544  22.584  -0.576  0.00  0.00           H  
ATOM    939  N   ALA A  62       3.503  19.825   1.606  0.00  0.00           N  
ATOM    940  CA  ALA A  62       2.490  19.241   2.507  0.00  0.00           C  
ATOM    941  CB  ALA A  62       1.362  18.636   1.672  0.00  0.00           C  
ATOM    942  C   ALA A  62       3.083  18.236   3.496  0.00  0.00           C  
ATOM    943  O   ALA A  62       2.664  18.220   4.659  0.00  0.00           O  
ATOM    944  H   ALA A  62       3.655  19.490   0.636  0.00  0.00           H  
ATOM    945  HA  ALA A  62       2.059  19.994   3.031  0.00  0.00           H  
ATOM    946 HB1  ALA A  62       0.500  18.721   2.168  0.00  0.00           H  
ATOM    947 HB2  ALA A  62       1.297  19.122   0.802  0.00  0.00           H  
ATOM    948 HB3  ALA A  62       1.557  17.670   1.503  0.00  0.00           H  
ATOM    949  N   GLN A  63       4.030  17.456   2.977  0.00  0.00           N  
ATOM    950  CA  GLN A  63       4.888  16.657   3.859  0.00  0.00           C  
ATOM    951  CB  GLN A  63       5.744  15.792   2.937  0.00  0.00           C  
ATOM    952  CG  GLN A  63       5.019  14.551   2.426  0.00  0.00           C  
ATOM    953  CD  GLN A  63       6.054  13.624   1.775  0.00  0.00           C  
ATOM    954  C   GLN A  63       5.796  17.484   4.761  0.00  0.00           C  
ATOM    955  O   GLN A  63       5.989  17.197   5.934  0.00  0.00           O  
ATOM    956  H   GLN A  63       4.104  17.462   1.955  0.00  0.00           H  
ATOM    957  HA  GLN A  63       4.279  16.101   4.457  0.00  0.00           H  
ATOM    958 HB2  GLN A  63       6.020  16.336   2.146  0.00  0.00           H  
ATOM    959 HB3  GLN A  63       6.556  15.491   3.436  0.00  0.00           H  
ATOM    960 HG2  GLN A  63       4.612  14.081   3.182  0.00  0.00           H  
ATOM    961 HG3  GLN A  63       4.366  14.816   1.745  0.00  0.00           H  
ATOM    962 OE1  GLN A  63       6.727  12.769   2.352  0.00  0.00           O  
ATOM    963 NE2  GLN A  63       6.171  13.663   0.450  0.00  0.00           N  
ATOM    964 HE21 GLN A  63       6.839  13.091  -0.031  0.00  0.00           H  
ATOM    965 HE22 GLN A  63       5.558  14.296  -0.071  0.00  0.00           H  
ATOM    966  N   ARG A  64       6.292  18.634   4.301  0.00  0.00           N  
ATOM    967  CA  ARG A  64       6.912  19.661   5.161  0.00  0.00           C  
ATOM    968  CB  ARG A  64       7.707  20.646   4.290  0.00  0.00           C  
ATOM    969  CG  ARG A  64       9.127  20.163   3.985  0.00  0.00           C  
ATOM    970  CD  ARG A  64       9.834  20.053   5.342  0.00  0.00           C  
ATOM    971  NE  ARG A  64      11.301  20.071   5.215  0.00  0.00           N  
ATOM    972  CZ  ARG A  64      12.153  20.485   6.150  0.00  0.00           C  
ATOM    973 NH1  ARG A  64      11.742  21.215   7.198  0.00  0.00           N  
ATOM    974 NH2  ARG A  64      13.476  20.383   5.972  0.00  0.00           N  
ATOM    975  C   ARG A  64       5.985  20.429   6.099  0.00  0.00           C  
ATOM    976  O   ARG A  64       6.442  21.315   6.813  0.00  0.00           O  
ATOM    977  H   ARG A  64       6.205  18.752   3.262  0.00  0.00           H  
ATOM    978  HA  ARG A  64       7.637  19.199   5.729  0.00  0.00           H  
ATOM    979 HB2  ARG A  64       7.230  20.757   3.431  0.00  0.00           H  
ATOM    980 HB3  ARG A  64       7.775  21.506   4.774  0.00  0.00           H  
ATOM    981 HG2  ARG A  64       9.095  19.279   3.584  0.00  0.00           H  
ATOM    982 HG3  ARG A  64       9.593  20.828   3.452  0.00  0.00           H  
ATOM    983 HD2  ARG A  64       9.544  20.823   5.902  0.00  0.00           H  
ATOM    984 HD3  ARG A  64       9.553  19.196   5.765  0.00  0.00           H  
ATOM    985  HE  ARG A  64      11.692  19.740   4.340  0.00  0.00           H  
ATOM    986 HH11 ARG A  64      10.774  21.438   7.292  0.00  0.00           H  
ATOM    987 HH12 ARG A  64      12.403  21.527   7.873  0.00  0.00           H  
ATOM    988 HH21 ARG A  64      13.810  19.968   5.121  0.00  0.00           H  
ATOM    989 HH22 ARG A  64      14.102  20.709   6.663  0.00  0.00           H  
ATOM    990  N   GLY A  65       4.682  20.172   6.040  0.00  0.00           N  
ATOM    991  CA  GLY A  65       3.650  20.905   6.790  0.00  0.00           C  
ATOM    992  C   GLY A  65       3.616  22.416   6.574  0.00  0.00           C  
ATOM    993  O   GLY A  65       3.152  23.069   7.504  0.00  0.00           O  
ATOM    994  H   GLY A  65       4.437  19.374   5.391  0.00  0.00           H  
ATOM    995 HA2  GLY A  65       2.732  20.514   6.552  0.00  0.00           H  
ATOM    996 HA3  GLY A  65       3.775  20.715   7.791  0.00  0.00           H  
ATOM    997  N   HIS A  66       3.892  22.979   5.403  0.00  0.00           N  
ATOM    998  CA  HIS A  66       4.037  24.429   5.187  0.00  0.00           C  
ATOM    999  CB  HIS A  66       5.462  24.693   4.700  0.00  0.00           C  
ATOM   1000  CG  HIS A  66       6.028  26.110   4.777  0.00  0.00           C  
ATOM   1001  C   HIS A  66       2.897  25.135   4.446  0.00  0.00           C  
ATOM   1002  O   HIS A  66       2.837  24.992   3.229  0.00  0.00           O  
ATOM   1003  H   HIS A  66       4.002  22.286   4.613  0.00  0.00           H  
ATOM   1004  HA  HIS A  66       4.136  24.873   6.109  0.00  0.00           H  
ATOM   1005 HB2  HIS A  66       6.109  24.085   5.217  0.00  0.00           H  
ATOM   1006 HB3  HIS A  66       5.538  24.394   3.719  0.00  0.00           H  
ATOM   1007 ND1  HIS A  66       5.206  27.088   4.395  0.00  0.00           N  
ATOM   1008 CD2  HIS A  66       7.242  26.512   5.158  0.00  0.00           C  
ATOM   1009 CE1  HIS A  66       5.982  28.150   4.601  0.00  0.00           C  
ATOM   1010 NE2  HIS A  66       7.180  27.837   5.092  0.00  0.00           N  
ATOM   1011 HD1  HIS A  66       4.313  27.064   4.066  0.00  0.00           H  
ATOM   1012 HD2  HIS A  66       8.005  25.941   5.426  0.00  0.00           H  
ATOM   1013 HE1  HIS A  66       5.689  29.109   4.402  0.00  0.00           H  
ATOM   1014  N   LEU A  67       2.175  25.974   5.191  0.00  0.00           N  
ATOM   1015  CA  LEU A  67       0.895  26.553   4.755  0.00  0.00           C  
ATOM   1016  CB  LEU A  67       0.145  26.959   6.021  0.00  0.00           C  
ATOM   1017  CG  LEU A  67      -1.118  27.776   5.727  0.00  0.00           C  
ATOM   1018 CD1  LEU A  67      -2.029  27.046   4.742  0.00  0.00           C  
ATOM   1019 CD2  LEU A  67      -1.859  28.169   7.013  0.00  0.00           C  
ATOM   1020  C   LEU A  67       0.999  27.561   3.611  0.00  0.00           C  
ATOM   1021  O   LEU A  67       0.535  27.341   2.497  0.00  0.00           O  
ATOM   1022  H   LEU A  67       2.600  26.190   6.125  0.00  0.00           H  
ATOM   1023  HA  LEU A  67       0.290  25.788   4.451  0.00  0.00           H  
ATOM   1024 HB2  LEU A  67      -0.136  26.141   6.488  0.00  0.00           H  
ATOM   1025 HB3  LEU A  67       0.739  27.518   6.566  0.00  0.00           H  
ATOM   1026  HG  LEU A  67      -0.850  28.659   5.338  0.00  0.00           H  
ATOM   1027 HD11 LEU A  67      -2.300  26.167   5.130  0.00  0.00           H  
ATOM   1028 HD12 LEU A  67      -2.842  27.601   4.568  0.00  0.00           H  
ATOM   1029 HD13 LEU A  67      -1.537  26.896   3.884  0.00  0.00           H  
ATOM   1030 HD21 LEU A  67      -1.254  28.719   7.585  0.00  0.00           H  
ATOM   1031 HD22 LEU A  67      -2.672  28.698   6.774  0.00  0.00           H  
ATOM   1032 HD23 LEU A  67      -2.127  27.341   7.503  0.00  0.00           H  
ATOM   1033  N   GLU A  68       1.866  28.508   3.961  0.00  0.00           N  
ATOM   1034  CA  GLU A  68       2.238  29.591   3.035  0.00  0.00           C  
ATOM   1035  CB  GLU A  68       3.169  30.482   3.850  0.00  0.00           C  
ATOM   1036  CG  GLU A  68       3.082  31.885   3.228  0.00  0.00           C  
ATOM   1037  CD  GLU A  68       3.566  32.957   4.212  0.00  0.00           C  
ATOM   1038 OE1  GLU A  68       4.731  33.391   4.217  0.00  0.00           O  
ATOM   1039 OE2  GLU A  68       2.645  33.444   4.903  0.00  0.00           O  
ATOM   1040  C   GLU A  68       2.691  29.159   1.638  0.00  0.00           C  
ATOM   1041  O   GLU A  68       2.208  29.645   0.615  0.00  0.00           O  
ATOM   1042  H   GLU A  68       2.250  28.423   4.918  0.00  0.00           H  
ATOM   1043  HA  GLU A  68       1.442  30.235   2.943  0.00  0.00           H  
ATOM   1044 HB2  GLU A  68       2.829  30.541   4.738  0.00  0.00           H  
ATOM   1045 HB3  GLU A  68       4.062  30.173   3.734  0.00  0.00           H  
ATOM   1046 HG2  GLU A  68       3.669  31.912   2.453  0.00  0.00           H  
ATOM   1047 HG3  GLU A  68       2.149  32.072   3.026  0.00  0.00           H  
ATOM   1048  N   ILE A  69       3.526  28.117   1.614  0.00  0.00           N  
ATOM   1049  CA  ILE A  69       3.908  27.494   0.330  0.00  0.00           C  
ATOM   1050  CB  ILE A  69       5.163  26.635   0.483  0.00  0.00           C  
ATOM   1051 CG1  ILE A  69       6.387  27.338   1.059  0.00  0.00           C  
ATOM   1052 CG2  ILE A  69       5.558  26.263  -0.952  0.00  0.00           C  
ATOM   1053 CD1  ILE A  69       7.729  26.623   0.951  0.00  0.00           C  
ATOM   1054  C   ILE A  69       2.788  26.907  -0.536  0.00  0.00           C  
ATOM   1055  O   ILE A  69       2.545  27.403  -1.631  0.00  0.00           O  
ATOM   1056  H   ILE A  69       3.867  27.798   2.527  0.00  0.00           H  
ATOM   1057  HA  ILE A  69       4.340  28.244  -0.223  0.00  0.00           H  
ATOM   1058  HB  ILE A  69       4.934  25.858   1.102  0.00  0.00           H  
ATOM   1059 HG12 ILE A  69       6.475  28.245   0.611  0.00  0.00           H  
ATOM   1060 HG13 ILE A  69       6.210  27.526   2.042  0.00  0.00           H  
ATOM   1061 HG21 ILE A  69       6.353  25.662  -0.928  0.00  0.00           H  
ATOM   1062 HG22 ILE A  69       4.795  25.796  -1.390  0.00  0.00           H  
ATOM   1063 HG23 ILE A  69       5.778  27.093  -1.456  0.00  0.00           H  
ATOM   1064 HD11 ILE A  69       7.939  26.468  -0.012  0.00  0.00           H  
ATOM   1065 HD12 ILE A  69       8.435  27.192   1.364  0.00  0.00           H  
ATOM   1066 HD13 ILE A  69       7.672  25.751   1.431  0.00  0.00           H  
ATOM   1067  N   VAL A  70       1.990  26.102   0.150  0.00  0.00           N  
ATOM   1068  CA  VAL A  70       0.759  25.581  -0.473  0.00  0.00           C  
ATOM   1069  CB  VAL A  70       0.152  24.638   0.574  0.00  0.00           C  
ATOM   1070 CG1  VAL A  70      -1.143  24.065   0.011  0.00  0.00           C  
ATOM   1071 CG2  VAL A  70       1.182  23.535   0.826  0.00  0.00           C  
ATOM   1072  C   VAL A  70      -0.248  26.643  -0.897  0.00  0.00           C  
ATOM   1073  O   VAL A  70      -0.477  26.806  -2.095  0.00  0.00           O  
ATOM   1074  H   VAL A  70       2.283  25.880   1.105  0.00  0.00           H  
ATOM   1075  HA  VAL A  70       1.035  25.059  -1.306  0.00  0.00           H  
ATOM   1076  HB  VAL A  70      -0.090  25.177   1.365  0.00  0.00           H  
ATOM   1077 HG11 VAL A  70      -1.194  24.258  -0.968  0.00  0.00           H  
ATOM   1078 HG12 VAL A  70      -1.161  23.077   0.157  0.00  0.00           H  
ATOM   1079 HG13 VAL A  70      -1.922  24.486   0.475  0.00  0.00           H  
ATOM   1080 HG21 VAL A  70       1.674  23.349  -0.023  0.00  0.00           H  
ATOM   1081 HG22 VAL A  70       1.821  23.840   1.530  0.00  0.00           H  
ATOM   1082 HG23 VAL A  70       0.709  22.711   1.132  0.00  0.00           H  
ATOM   1083  N   GLU A  71      -0.441  27.610   0.007  0.00  0.00           N  
ATOM   1084  CA  GLU A  71      -1.132  28.869  -0.275  0.00  0.00           C  
ATOM   1085  CB  GLU A  71      -1.110  29.842   0.913  0.00  0.00           C  
ATOM   1086  CG  GLU A  71      -2.254  29.586   1.891  0.00  0.00           C  
ATOM   1087  CD  GLU A  71      -2.553  30.972   2.479  0.00  0.00           C  
ATOM   1088 OE1  GLU A  71      -1.600  31.635   2.949  0.00  0.00           O  
ATOM   1089 OE2  GLU A  71      -3.738  31.335   2.610  0.00  0.00           O  
ATOM   1090  C   GLU A  71      -0.660  29.607  -1.532  0.00  0.00           C  
ATOM   1091  O   GLU A  71      -1.433  29.865  -2.459  0.00  0.00           O  
ATOM   1092  H   GLU A  71      -0.045  27.383   0.956  0.00  0.00           H  
ATOM   1093  HA  GLU A  71      -2.137  28.690  -0.353  0.00  0.00           H  
ATOM   1094 HB2  GLU A  71      -0.272  29.705   1.394  0.00  0.00           H  
ATOM   1095 HB3  GLU A  71      -1.216  30.744   0.561  0.00  0.00           H  
ATOM   1096 HG2  GLU A  71      -3.016  29.313   1.401  0.00  0.00           H  
ATOM   1097 HG3  GLU A  71      -1.937  29.039   2.595  0.00  0.00           H  
ATOM   1098  N   VAL A  72       0.606  30.028  -1.627  0.00  0.00           N  
ATOM   1099  CA  VAL A  72       1.171  30.614  -2.852  0.00  0.00           C  
ATOM   1100  CB  VAL A  72       2.495  31.311  -2.516  0.00  0.00           C  
ATOM   1101 CG1  VAL A  72       2.226  32.367  -1.446  0.00  0.00           C  
ATOM   1102 CG2  VAL A  72       3.557  30.312  -2.060  0.00  0.00           C  
ATOM   1103  C   VAL A  72       1.181  29.776  -4.128  0.00  0.00           C  
ATOM   1104  O   VAL A  72       0.576  30.228  -5.101  0.00  0.00           O  
ATOM   1105  H   VAL A  72       1.164  29.904  -0.751  0.00  0.00           H  
ATOM   1106  HA  VAL A  72       0.634  31.479  -3.052  0.00  0.00           H  
ATOM   1107  HB  VAL A  72       2.801  31.792  -3.322  0.00  0.00           H  
ATOM   1108 HG11 VAL A  72       2.202  33.271  -1.871  0.00  0.00           H  
ATOM   1109 HG12 VAL A  72       1.348  32.179  -1.008  0.00  0.00           H  
ATOM   1110 HG13 VAL A  72       2.954  32.338  -0.762  0.00  0.00           H  
ATOM   1111 HG21 VAL A  72       4.389  30.808  -1.815  0.00  0.00           H  
ATOM   1112 HG22 VAL A  72       3.217  29.810  -1.267  0.00  0.00           H  
ATOM   1113 HG23 VAL A  72       3.750  29.677  -2.806  0.00  0.00           H  
ATOM   1114  N   LEU A  73       1.498  28.477  -4.074  0.00  0.00           N  
ATOM   1115  CA  LEU A  73       1.367  27.546  -5.205  0.00  0.00           C  
ATOM   1116  CB  LEU A  73       1.883  26.135  -4.961  0.00  0.00           C  
ATOM   1117  CG  LEU A  73       3.387  25.996  -4.723  0.00  0.00           C  
ATOM   1118 CD1  LEU A  73       3.599  24.564  -4.230  0.00  0.00           C  
ATOM   1119 CD2  LEU A  73       4.110  26.187  -6.059  0.00  0.00           C  
ATOM   1120  C   LEU A  73      -0.104  27.373  -5.611  0.00  0.00           C  
ATOM   1121  O   LEU A  73      -0.338  27.225  -6.809  0.00  0.00           O  
ATOM   1122  H   LEU A  73       1.857  28.170  -3.133  0.00  0.00           H  
ATOM   1123  HA  LEU A  73       1.867  27.925  -5.989  0.00  0.00           H  
ATOM   1124 HB2  LEU A  73       1.422  25.773  -4.153  0.00  0.00           H  
ATOM   1125 HB3  LEU A  73       1.657  25.581  -5.758  0.00  0.00           H  
ATOM   1126  HG  LEU A  73       3.667  26.626  -4.028  0.00  0.00           H  
ATOM   1127 HD11 LEU A  73       3.280  23.923  -4.927  0.00  0.00           H  
ATOM   1128 HD12 LEU A  73       4.572  24.414  -4.057  0.00  0.00           H  
ATOM   1129 HD13 LEU A  73       3.083  24.425  -3.385  0.00  0.00           H  
ATOM   1130 HD21 LEU A  73       3.904  27.096  -6.419  0.00  0.00           H  
ATOM   1131 HD22 LEU A  73       5.095  26.099  -5.917  0.00  0.00           H  
ATOM   1132 HD23 LEU A  73       3.800  25.491  -6.705  0.00  0.00           H  
ATOM   1133  N   LEU A  74      -1.049  27.436  -4.678  0.00  0.00           N  
ATOM   1134  CA  LEU A  74      -2.495  27.359  -4.924  0.00  0.00           C  
ATOM   1135  CB  LEU A  74      -3.374  26.912  -3.750  0.00  0.00           C  
ATOM   1136  CG  LEU A  74      -3.299  25.397  -3.554  0.00  0.00           C  
ATOM   1137 CD1  LEU A  74      -3.987  24.920  -2.272  0.00  0.00           C  
ATOM   1138 CD2  LEU A  74      -3.726  24.679  -4.825  0.00  0.00           C  
ATOM   1139  C   LEU A  74      -2.981  28.702  -5.473  0.00  0.00           C  
ATOM   1140  O   LEU A  74      -3.722  28.607  -6.459  0.00  0.00           O  
ATOM   1141  H   LEU A  74      -0.660  27.551  -3.695  0.00  0.00           H  
ATOM   1142  HA  LEU A  74      -2.664  26.656  -5.612  0.00  0.00           H  
ATOM   1143 HB2  LEU A  74      -3.035  27.335  -2.939  0.00  0.00           H  
ATOM   1144 HB3  LEU A  74      -4.297  27.141  -3.958  0.00  0.00           H  
ATOM   1145  HG  LEU A  74      -2.328  25.118  -3.527  0.00  0.00           H  
ATOM   1146 HD11 LEU A  74      -4.953  25.175  -2.302  0.00  0.00           H  
ATOM   1147 HD12 LEU A  74      -3.903  23.927  -2.203  0.00  0.00           H  
ATOM   1148 HD13 LEU A  74      -3.551  25.351  -1.484  0.00  0.00           H  
ATOM   1149 HD21 LEU A  74      -3.120  24.941  -5.577  0.00  0.00           H  
ATOM   1150 HD22 LEU A  74      -3.673  23.689  -4.684  0.00  0.00           H  
ATOM   1151 HD23 LEU A  74      -4.667  24.933  -5.053  0.00  0.00           H  
ATOM   1152  N   LYS A  75      -2.431  29.841  -5.088  0.00  0.00           N  
ATOM   1153  CA  LYS A  75      -2.650  31.167  -5.692  0.00  0.00           C  
ATOM   1154  CB  LYS A  75      -1.895  32.250  -4.919  0.00  0.00           C  
ATOM   1155  CG  LYS A  75      -2.431  32.326  -3.490  0.00  0.00           C  
ATOM   1156  CD  LYS A  75      -3.936  32.584  -3.446  0.00  0.00           C  
ATOM   1157  CE  LYS A  75      -4.460  32.136  -2.087  0.00  0.00           C  
ATOM   1158  NZ  LYS A  75      -5.789  32.644  -1.714  0.00  0.00           N  
ATOM   1159  C   LYS A  75      -2.132  31.174  -7.132  0.00  0.00           C  
ATOM   1160  O   LYS A  75      -2.874  31.596  -8.020  0.00  0.00           O  
ATOM   1161  H   LYS A  75      -1.773  29.724  -4.252  0.00  0.00           H  
ATOM   1162  HA  LYS A  75      -3.633  31.357  -5.701  0.00  0.00           H  
ATOM   1163 HB2  LYS A  75      -0.948  32.005  -4.883  0.00  0.00           H  
ATOM   1164 HB3  LYS A  75      -2.051  33.112  -5.356  0.00  0.00           H  
ATOM   1165 HG2  LYS A  75      -2.239  31.459  -3.025  0.00  0.00           H  
ATOM   1166 HG3  LYS A  75      -1.963  33.069  -3.006  0.00  0.00           H  
ATOM   1167 HD2  LYS A  75      -4.098  33.546  -3.547  0.00  0.00           H  
ATOM   1168 HD3  LYS A  75      -4.372  32.051  -4.145  0.00  0.00           H  
ATOM   1169 HE2  LYS A  75      -4.475  31.114  -2.073  0.00  0.00           H  
ATOM   1170 HE3  LYS A  75      -3.781  32.417  -1.375  0.00  0.00           H  
ATOM   1171 HZ1  LYS A  75      -6.358  32.744  -2.533  0.00  0.00           H  
ATOM   1172 HZ2  LYS A  75      -6.233  32.003  -1.083  0.00  0.00           H  
ATOM   1173 HZ3  LYS A  75      -5.699  33.537  -1.266  0.00  0.00           H  
ATOM   1174  N   ASN A  76      -0.960  30.582  -7.344  0.00  0.00           N  
ATOM   1175  CA  ASN A  76      -0.290  30.318  -8.630  0.00  0.00           C  
ATOM   1176  CB  ASN A  76       1.230  30.365  -8.443  0.00  0.00           C  
ATOM   1177  CG  ASN A  76       1.905  31.736  -8.391  0.00  0.00           C  
ATOM   1178  C   ASN A  76      -0.924  29.229  -9.492  0.00  0.00           C  
ATOM   1179  O   ASN A  76      -0.730  29.270 -10.711  0.00  0.00           O  
ATOM   1180  H   ASN A  76      -0.490  30.280  -6.417  0.00  0.00           H  
ATOM   1181  HA  ASN A  76      -0.336  31.187  -9.167  0.00  0.00           H  
ATOM   1182 HB2  ASN A  76       1.457  29.875  -7.580  0.00  0.00           H  
ATOM   1183 HB3  ASN A  76       1.657  29.836  -9.201  0.00  0.00           H  
ATOM   1184 OD1  ASN A  76       1.471  32.591  -7.613  0.00  0.00           O  
ATOM   1185 ND2  ASN A  76       2.869  32.084  -9.243  0.00  0.00           N  
ATOM   1186 HD22 ASN A  76       3.110  31.361  -9.930  0.00  0.00           H  
ATOM   1187 HD21 ASN A  76       3.304  32.942  -9.216  0.00  0.00           H  
ATOM   1188  N   GLY A  77      -1.647  28.328  -8.831  0.00  0.00           N  
ATOM   1189  CA  GLY A  77      -2.572  27.482  -9.601  0.00  0.00           C  
ATOM   1190  C   GLY A  77      -2.245  25.997  -9.822  0.00  0.00           C  
ATOM   1191  O   GLY A  77      -2.484  25.334 -10.833  0.00  0.00           O  
ATOM   1192  H   GLY A  77      -1.515  28.279  -7.830  0.00  0.00           H  
ATOM   1193 HA2  GLY A  77      -3.516  27.546  -9.161  0.00  0.00           H  
ATOM   1194 HA3  GLY A  77      -2.720  27.925 -10.534  0.00  0.00           H  
ATOM   1195  N   ALA A  78      -1.644  25.467  -8.763  0.00  0.00           N  
ATOM   1196  CA  ALA A  78      -1.319  24.031  -8.721  0.00  0.00           C  
ATOM   1197  CB  ALA A  78      -0.089  23.834  -7.831  0.00  0.00           C  
ATOM   1198  C   ALA A  78      -2.451  23.074  -8.337  0.00  0.00           C  
ATOM   1199  O   ALA A  78      -3.516  23.336  -7.780  0.00  0.00           O  
ATOM   1200  H   ALA A  78      -1.429  26.121  -7.997  0.00  0.00           H  
ATOM   1201  HA  ALA A  78      -0.970  23.757  -9.652  0.00  0.00           H  
ATOM   1202 HB1  ALA A  78       0.216  22.886  -7.895  0.00  0.00           H  
ATOM   1203 HB2  ALA A  78       0.639  24.444  -8.136  0.00  0.00           H  
ATOM   1204 HB3  ALA A  78      -0.329  24.046  -6.885  0.00  0.00           H  
ATOM   1205  N   ASP A  79      -2.199  21.847  -8.772  0.00  0.00           N  
ATOM   1206  CA  ASP A  79      -3.180  20.751  -8.829  0.00  0.00           C  
ATOM   1207  CB  ASP A  79      -2.770  19.945 -10.064  0.00  0.00           C  
ATOM   1208  CG  ASP A  79      -3.918  19.015 -10.488  0.00  0.00           C  
ATOM   1209 OD1  ASP A  79      -4.500  18.262  -9.687  0.00  0.00           O  
ATOM   1210 OD2  ASP A  79      -4.383  19.233 -11.625  0.00  0.00           O  
ATOM   1211  C   ASP A  79      -3.256  19.923  -7.547  0.00  0.00           C  
ATOM   1212  O   ASP A  79      -2.333  19.186  -7.233  0.00  0.00           O  
ATOM   1213  H   ASP A  79      -1.196  21.709  -9.090  0.00  0.00           H  
ATOM   1214  HA  ASP A  79      -4.091  21.180  -8.961  0.00  0.00           H  
ATOM   1215 HB2  ASP A  79      -2.590  20.569 -10.798  0.00  0.00           H  
ATOM   1216 HB3  ASP A  79      -1.994  19.394  -9.834  0.00  0.00           H  
ATOM   1217  N   VAL A  80      -4.465  19.988  -6.998  0.00  0.00           N  
ATOM   1218  CA  VAL A  80      -4.864  19.418  -5.700  0.00  0.00           C  
ATOM   1219  CB  VAL A  80      -6.123  20.094  -5.163  0.00  0.00           C  
ATOM   1220 CG1  VAL A  80      -5.767  21.493  -4.645  0.00  0.00           C  
ATOM   1221 CG2  VAL A  80      -7.215  20.110  -6.240  0.00  0.00           C  
ATOM   1222  C   VAL A  80      -5.047  17.899  -5.724  0.00  0.00           C  
ATOM   1223  O   VAL A  80      -5.433  17.305  -4.714  0.00  0.00           O  
ATOM   1224  H   VAL A  80      -5.167  20.516  -7.605  0.00  0.00           H  
ATOM   1225  HA  VAL A  80      -4.130  19.632  -5.031  0.00  0.00           H  
ATOM   1226  HB  VAL A  80      -6.443  19.576  -4.381  0.00  0.00           H  
ATOM   1227 HG11 VAL A  80      -4.960  21.431  -4.061  0.00  0.00           H  
ATOM   1228 HG12 VAL A  80      -5.576  22.091  -5.421  0.00  0.00           H  
ATOM   1229 HG13 VAL A  80      -6.536  21.854  -4.122  0.00  0.00           H  
ATOM   1230 HG21 VAL A  80      -7.672  19.223  -6.253  0.00  0.00           H  
ATOM   1231 HG22 VAL A  80      -7.873  20.830  -6.024  0.00  0.00           H  
ATOM   1232 HG23 VAL A  80      -6.793  20.289  -7.126  0.00  0.00           H  
ATOM   1233  N   ASN A  81      -5.176  17.376  -6.938  0.00  0.00           N  
ATOM   1234  CA  ASN A  81      -5.551  15.949  -7.073  0.00  0.00           C  
ATOM   1235  CB  ASN A  81      -6.865  15.758  -7.836  0.00  0.00           C  
ATOM   1236  CG  ASN A  81      -8.072  16.259  -7.052  0.00  0.00           C  
ATOM   1237  C   ASN A  81      -4.463  15.051  -7.679  0.00  0.00           C  
ATOM   1238  O   ASN A  81      -4.545  13.827  -7.648  0.00  0.00           O  
ATOM   1239  H   ASN A  81      -5.006  17.998  -7.724  0.00  0.00           H  
ATOM   1240  HA  ASN A  81      -5.728  15.605  -6.131  0.00  0.00           H  
ATOM   1241 HB2  ASN A  81      -6.811  16.264  -8.689  0.00  0.00           H  
ATOM   1242 HB3  ASN A  81      -6.986  14.787  -8.015  0.00  0.00           H  
ATOM   1243 OD1  ASN A  81      -8.517  15.762  -6.011  0.00  0.00           O  
ATOM   1244 ND2  ASN A  81      -8.644  17.401  -7.447  0.00  0.00           N  
ATOM   1245 HD22 ASN A  81      -8.256  17.874  -8.247  0.00  0.00           H  
ATOM   1246 HD21 ASN A  81      -9.425  17.767  -6.967  0.00  0.00           H  
ATOM   1247  N   ALA A  82      -3.581  15.685  -8.450  0.00  0.00           N  
ATOM   1248  CA  ALA A  82      -2.368  15.061  -8.999  0.00  0.00           C  
ATOM   1249  CB  ALA A  82      -1.802  15.979 -10.074  0.00  0.00           C  
ATOM   1250  C   ALA A  82      -1.362  14.454  -8.012  0.00  0.00           C  
ATOM   1251  O   ALA A  82      -1.016  15.043  -6.994  0.00  0.00           O  
ATOM   1252  H   ALA A  82      -3.827  16.691  -8.639  0.00  0.00           H  
ATOM   1253  HA  ALA A  82      -2.663  14.314  -9.652  0.00  0.00           H  
ATOM   1254 HB1  ALA A  82      -2.543  16.298 -10.665  0.00  0.00           H  
ATOM   1255 HB2  ALA A  82      -1.359  16.765  -9.643  0.00  0.00           H  
ATOM   1256 HB3  ALA A  82      -1.132  15.479 -10.621  0.00  0.00           H  
ATOM   1257  N   ALA A  83      -0.899  13.253  -8.366  0.00  0.00           N  
ATOM   1258  CA  ALA A  83      -0.198  12.445  -7.364  0.00  0.00           C  
ATOM   1259  CB  ALA A  83      -1.252  11.417  -6.942  0.00  0.00           C  
ATOM   1260  C   ALA A  83       1.049  11.699  -7.856  0.00  0.00           C  
ATOM   1261  O   ALA A  83       1.393  11.509  -9.017  0.00  0.00           O  
ATOM   1262  H   ALA A  83      -1.067  12.970  -9.327  0.00  0.00           H  
ATOM   1263  HA  ALA A  83       0.085  13.063  -6.594  0.00  0.00           H  
ATOM   1264 HB1  ALA A  83      -2.018  11.889  -6.509  0.00  0.00           H  
ATOM   1265 HB2  ALA A  83      -1.574  10.926  -7.749  0.00  0.00           H  
ATOM   1266 HB3  ALA A  83      -0.845  10.774  -6.297  0.00  0.00           H  
ATOM   1267  N   ASP A  84       1.783  11.248  -6.847  0.00  0.00           N  
ATOM   1268  CA  ASP A  84       2.966  10.394  -7.064  0.00  0.00           C  
ATOM   1269  CB  ASP A  84       3.845  10.306  -5.818  0.00  0.00           C  
ATOM   1270  CG  ASP A  84       3.374   9.645  -4.522  0.00  0.00           C  
ATOM   1271 OD1  ASP A  84       2.491   8.777  -4.610  0.00  0.00           O  
ATOM   1272 OD2  ASP A  84       3.761  10.211  -3.469  0.00  0.00           O  
ATOM   1273  C   ASP A  84       2.696   9.008  -7.652  0.00  0.00           C  
ATOM   1274  O   ASP A  84       1.609   8.450  -7.515  0.00  0.00           O  
ATOM   1275  H   ASP A  84       1.464  11.540  -5.904  0.00  0.00           H  
ATOM   1276  HA  ASP A  84       3.565  10.890  -7.732  0.00  0.00           H  
ATOM   1277 HB2  ASP A  84       4.728   9.840  -6.099  0.00  0.00           H  
ATOM   1278 HB3  ASP A  84       4.139  11.271  -5.582  0.00  0.00           H  
ATOM   1279  N   LEU A  85       3.703   8.235  -8.048  0.00  0.00           N  
ATOM   1280  CA  LEU A  85       3.614   6.832  -8.466  0.00  0.00           C  
ATOM   1281  CB  LEU A  85       5.043   6.340  -8.701  0.00  0.00           C  
ATOM   1282  CG  LEU A  85       5.872   7.303  -9.561  0.00  0.00           C  
ATOM   1283 CD1  LEU A  85       7.360   6.993  -9.571  0.00  0.00           C  
ATOM   1284 CD2  LEU A  85       5.415   7.344 -11.019  0.00  0.00           C  
ATOM   1285  C   LEU A  85       2.978   5.886  -7.440  0.00  0.00           C  
ATOM   1286  O   LEU A  85       2.613   4.752  -7.753  0.00  0.00           O  
ATOM   1287  H   LEU A  85       4.643   8.749  -8.037  0.00  0.00           H  
ATOM   1288  HA  LEU A  85       3.057   6.789  -9.322  0.00  0.00           H  
ATOM   1289 HB2  LEU A  85       5.489   6.265  -7.830  0.00  0.00           H  
ATOM   1290 HB3  LEU A  85       4.998   5.483  -9.177  0.00  0.00           H  
ATOM   1291  HG  LEU A  85       5.730   8.246  -9.217  0.00  0.00           H  
ATOM   1292 HD11 LEU A  85       7.508   6.071  -9.933  0.00  0.00           H  
ATOM   1293 HD12 LEU A  85       7.837   7.657 -10.149  0.00  0.00           H  
ATOM   1294 HD13 LEU A  85       7.720   7.046  -8.639  0.00  0.00           H  
ATOM   1295 HD21 LEU A  85       4.462   7.642 -11.059  0.00  0.00           H  
ATOM   1296 HD22 LEU A  85       5.989   7.984 -11.528  0.00  0.00           H  
ATOM   1297 HD23 LEU A  85       5.496   6.431 -11.418  0.00  0.00           H  
ATOM   1298  N   TRP A  86       2.967   6.253  -6.159  0.00  0.00           N  
ATOM   1299  CA  TRP A  86       2.461   5.558  -4.968  0.00  0.00           C  
ATOM   1300  CB  TRP A  86       3.460   5.823  -3.841  0.00  0.00           C  
ATOM   1301  CG  TRP A  86       4.781   5.065  -4.028  0.00  0.00           C  
ATOM   1302 CD1  TRP A  86       4.833   3.743  -4.162  0.00  0.00           C  
ATOM   1303 CD2  TRP A  86       5.940   5.627  -4.546  0.00  0.00           C  
ATOM   1304 NE1  TRP A  86       5.968   3.482  -4.798  0.00  0.00           N  
ATOM   1305 CE2  TRP A  86       6.664   4.577  -5.086  0.00  0.00           C  
ATOM   1306 CE3  TRP A  86       6.272   6.967  -4.729  0.00  0.00           C  
ATOM   1307 CZ2  TRP A  86       7.819   4.890  -5.798  0.00  0.00           C  
ATOM   1308 CZ3  TRP A  86       7.413   7.253  -5.456  0.00  0.00           C  
ATOM   1309 CH2  TRP A  86       8.197   6.223  -5.949  0.00  0.00           C  
ATOM   1310  C   TRP A  86       1.089   6.000  -4.468  0.00  0.00           C  
ATOM   1311  O   TRP A  86       0.667   5.766  -3.336  0.00  0.00           O  
ATOM   1312  H   TRP A  86       3.425   7.247  -6.042  0.00  0.00           H  
ATOM   1313  HA  TRP A  86       2.395   4.563  -5.204  0.00  0.00           H  
ATOM   1314 HB2  TRP A  86       3.688   6.782  -3.820  0.00  0.00           H  
ATOM   1315 HB3  TRP A  86       3.080   5.517  -2.984  0.00  0.00           H  
ATOM   1316 HD1  TRP A  86       4.160   3.089  -3.849  0.00  0.00           H  
ATOM   1317 HE1  TRP A  86       6.285   2.522  -5.048  0.00  0.00           H  
ATOM   1318 HE3  TRP A  86       5.713   7.695  -4.356  0.00  0.00           H  
ATOM   1319 HZ2  TRP A  86       8.380   4.147  -6.204  0.00  0.00           H  
ATOM   1320 HZ3  TRP A  86       7.661   8.198  -5.618  0.00  0.00           H  
ATOM   1321 HH2  TRP A  86       9.051   6.432  -6.423  0.00  0.00           H  
ATOM   1322  N   GLY A  87       0.362   6.694  -5.333  0.00  0.00           N  
ATOM   1323  CA  GLY A  87      -1.030   7.179  -5.234  0.00  0.00           C  
ATOM   1324  C   GLY A  87      -1.174   8.383  -4.299  0.00  0.00           C  
ATOM   1325  O   GLY A  87      -2.188   9.049  -4.512  0.00  0.00           O  
ATOM   1326  H   GLY A  87       0.936   6.911  -6.243  0.00  0.00           H  
ATOM   1327 HA2  GLY A  87      -1.355   7.434  -6.158  0.00  0.00           H  
ATOM   1328 HA3  GLY A  87      -1.618   6.426  -4.901  0.00  0.00           H  
ATOM   1329  N   GLN A  88      -0.100   8.762  -3.608  0.00  0.00           N  
ATOM   1330  CA  GLN A  88      -0.200   9.772  -2.544  0.00  0.00           C  
ATOM   1331  CB  GLN A  88       0.868   9.784  -1.446  0.00  0.00           C  
ATOM   1332  CG  GLN A  88       1.097   8.374  -0.923  0.00  0.00           C  
ATOM   1333  CD  GLN A  88       2.421   8.422  -0.155  0.00  0.00           C  
ATOM   1334  C   GLN A  88      -0.489  11.188  -3.037  0.00  0.00           C  
ATOM   1335  O   GLN A  88       0.368  11.921  -3.529  0.00  0.00           O  
ATOM   1336  H   GLN A  88       0.783   8.300  -3.875  0.00  0.00           H  
ATOM   1337  HA  GLN A  88      -0.967   9.496  -1.931  0.00  0.00           H  
ATOM   1338 HB2  GLN A  88       1.714  10.117  -1.825  0.00  0.00           H  
ATOM   1339 HB3  GLN A  88       0.553  10.346  -0.699  0.00  0.00           H  
ATOM   1340 HG2  GLN A  88       0.387   8.142  -0.302  0.00  0.00           H  
ATOM   1341 HG3  GLN A  88       1.193   7.765  -1.672  0.00  0.00           H  
ATOM   1342 OE1  GLN A  88       2.493   7.869   0.939  0.00  0.00           O  
ATOM   1343 NE2  GLN A  88       3.461   8.638  -0.951  0.00  0.00           N  
ATOM   1344 HE21 GLN A  88       4.412   8.702  -0.523  0.00  0.00           H  
ATOM   1345 HE22 GLN A  88       3.335   8.736  -1.939  0.00  0.00           H  
ATOM   1346  N   THR A  89      -1.714  11.662  -2.833  0.00  0.00           N  
ATOM   1347  CA  THR A  89      -2.093  13.036  -3.180  0.00  0.00           C  
ATOM   1348  CB  THR A  89      -3.596  13.155  -3.442  0.00  0.00           C  
ATOM   1349 OG1  THR A  89      -4.427  13.393  -2.307  0.00  0.00           O  
ATOM   1350 CG2  THR A  89      -4.171  11.918  -4.148  0.00  0.00           C  
ATOM   1351  C   THR A  89      -1.817  14.089  -2.108  0.00  0.00           C  
ATOM   1352  O   THR A  89      -1.380  13.691  -1.029  0.00  0.00           O  
ATOM   1353  H   THR A  89      -2.379  10.981  -2.409  0.00  0.00           H  
ATOM   1354  HA  THR A  89      -1.577  13.302  -4.025  0.00  0.00           H  
ATOM   1355  HB  THR A  89      -3.753  13.945  -4.117  0.00  0.00           H  
ATOM   1356 HG21 THR A  89      -3.561  11.139  -4.004  0.00  0.00           H  
ATOM   1357 HG22 THR A  89      -5.074  11.710  -3.771  0.00  0.00           H  
ATOM   1358 HG23 THR A  89      -4.252  12.101  -5.128  0.00  0.00           H  
ATOM   1359 HG1  THR A  89      -4.915  14.269  -2.404  0.00  0.00           H  
ATOM   1360  N   PRO A  90      -1.771  15.372  -2.459  0.00  0.00           N  
ATOM   1361  CA  PRO A  90      -1.719  16.435  -1.448  0.00  0.00           C  
ATOM   1362  CB  PRO A  90      -1.543  17.745  -2.230  0.00  0.00           C  
ATOM   1363  CG  PRO A  90      -0.650  17.252  -3.375  0.00  0.00           C  
ATOM   1364  CD  PRO A  90      -1.218  15.873  -3.724  0.00  0.00           C  
ATOM   1365  C   PRO A  90      -2.714  16.511  -0.294  0.00  0.00           C  
ATOM   1366  O   PRO A  90      -2.383  17.019   0.778  0.00  0.00           O  
ATOM   1367  HA  PRO A  90      -0.733  16.490  -1.061  0.00  0.00           H  
ATOM   1368 HB2  PRO A  90      -2.398  18.068  -2.581  0.00  0.00           H  
ATOM   1369 HB3  PRO A  90      -1.071  18.418  -1.697  0.00  0.00           H  
ATOM   1370 HG2  PRO A  90      -0.720  17.869  -4.150  0.00  0.00           H  
ATOM   1371 HG3  PRO A  90       0.290  17.181  -3.066  0.00  0.00           H  
ATOM   1372 HD2  PRO A  90      -1.932  15.951  -4.422  0.00  0.00           H  
ATOM   1373 HD3  PRO A  90      -0.493  15.268  -4.064  0.00  0.00           H  
ATOM   1374  N   LEU A  91      -3.735  15.663  -0.401  0.00  0.00           N  
ATOM   1375  CA  LEU A  91      -4.616  15.344   0.736  0.00  0.00           C  
ATOM   1376  CB  LEU A  91      -5.978  15.045   0.104  0.00  0.00           C  
ATOM   1377  CG  LEU A  91      -7.059  14.842   1.183  0.00  0.00           C  
ATOM   1378 CD1  LEU A  91      -7.225  16.176   1.899  0.00  0.00           C  
ATOM   1379 CD2  LEU A  91      -8.357  14.619   0.406  0.00  0.00           C  
ATOM   1380  C   LEU A  91      -4.155  14.178   1.603  0.00  0.00           C  
ATOM   1381  O   LEU A  91      -3.806  14.368   2.761  0.00  0.00           O  
ATOM   1382  H   LEU A  91      -3.859  15.247  -1.346  0.00  0.00           H  
ATOM   1383  HA  LEU A  91      -4.681  16.176   1.325  0.00  0.00           H  
ATOM   1384 HB2  LEU A  91      -6.243  15.813  -0.434  0.00  0.00           H  
ATOM   1385 HB3  LEU A  91      -5.908  14.215  -0.400  0.00  0.00           H  
ATOM   1386  HG  LEU A  91      -6.751  14.158   1.819  0.00  0.00           H  
ATOM   1387 HD11 LEU A  91      -7.507  16.875   1.242  0.00  0.00           H  
ATOM   1388 HD12 LEU A  91      -7.921  16.087   2.612  0.00  0.00           H  
ATOM   1389 HD13 LEU A  91      -6.355  16.441   2.315  0.00  0.00           H  
ATOM   1390 HD21 LEU A  91      -8.260  13.813  -0.176  0.00  0.00           H  
ATOM   1391 HD22 LEU A  91      -9.109  14.479   1.050  0.00  0.00           H  
ATOM   1392 HD23 LEU A  91      -8.546  15.421  -0.160  0.00  0.00           H  
ATOM   1393  N   HIS A  92      -3.621  13.223   0.841  0.00  0.00           N  
ATOM   1394  CA  HIS A  92      -3.289  11.961   1.510  0.00  0.00           C  
ATOM   1395  CB  HIS A  92      -2.851  10.963   0.441  0.00  0.00           C  
ATOM   1396  CG  HIS A  92      -2.575   9.532   0.913  0.00  0.00           C  
ATOM   1397  C   HIS A  92      -2.444  11.973   2.784  0.00  0.00           C  
ATOM   1398  O   HIS A  92      -2.917  11.706   3.889  0.00  0.00           O  
ATOM   1399  H   HIS A  92      -3.483  13.426  -0.128  0.00  0.00           H  
ATOM   1400  HA  HIS A  92      -4.188  11.482   1.736  0.00  0.00           H  
ATOM   1401 HB2  HIS A  92      -3.564  10.906  -0.280  0.00  0.00           H  
ATOM   1402 HB3  HIS A  92      -2.003  11.299  -0.005  0.00  0.00           H  
ATOM   1403 ND1  HIS A  92      -1.552   9.136   1.655  0.00  0.00           N  
ATOM   1404 CD2  HIS A  92      -3.296   8.428   0.732  0.00  0.00           C  
ATOM   1405 CE1  HIS A  92      -1.596   7.818   1.814  0.00  0.00           C  
ATOM   1406 NE2  HIS A  92      -2.693   7.351   1.214  0.00  0.00           N  
ATOM   1407 HD2  HIS A  92      -4.227   8.424   0.264  0.00  0.00           H  
ATOM   1408 HE1  HIS A  92      -0.925   7.267   2.298  0.00  0.00           H  
ATOM   1409 HE2  HIS A  92      -2.963   6.408   1.161  0.00  0.00           H  
ATOM   1410  N   LEU A  93      -1.304  12.652   2.625  0.00  0.00           N  
ATOM   1411  CA  LEU A  93      -0.371  12.757   3.756  0.00  0.00           C  
ATOM   1412  CB  LEU A  93       1.081  12.902   3.272  0.00  0.00           C  
ATOM   1413  CG  LEU A  93       1.605  11.522   2.866  0.00  0.00           C  
ATOM   1414 CD1  LEU A  93       1.984  11.520   1.388  0.00  0.00           C  
ATOM   1415 CD2  LEU A  93       2.761  11.102   3.783  0.00  0.00           C  
ATOM   1416  C   LEU A  93      -0.629  13.865   4.768  0.00  0.00           C  
ATOM   1417  O   LEU A  93      -0.526  13.666   5.979  0.00  0.00           O  
ATOM   1418  H   LEU A  93      -1.150  13.065   1.709  0.00  0.00           H  
ATOM   1419  HA  LEU A  93      -0.385  11.856   4.257  0.00  0.00           H  
ATOM   1420 HB2  LEU A  93       1.082  13.463   2.487  0.00  0.00           H  
ATOM   1421 HB3  LEU A  93       1.614  13.218   4.012  0.00  0.00           H  
ATOM   1422  HG  LEU A  93       0.892  10.844   3.025  0.00  0.00           H  
ATOM   1423 HD11 LEU A  93       2.696  12.202   1.226  0.00  0.00           H  
ATOM   1424 HD12 LEU A  93       2.324  10.614   1.133  0.00  0.00           H  
ATOM   1425 HD13 LEU A  93       1.178  11.741   0.838  0.00  0.00           H  
ATOM   1426 HD21 LEU A  93       2.435  11.066   4.726  0.00  0.00           H  
ATOM   1427 HD22 LEU A  93       3.090  10.201   3.505  0.00  0.00           H  
ATOM   1428 HD23 LEU A  93       3.500  11.769   3.708  0.00  0.00           H  
ATOM   1429  N   ALA A  94      -1.071  15.029   4.310  0.00  0.00           N  
ATOM   1430  CA  ALA A  94      -1.476  16.113   5.219  0.00  0.00           C  
ATOM   1431  CB  ALA A  94      -1.863  17.309   4.356  0.00  0.00           C  
ATOM   1432  C   ALA A  94      -2.663  15.760   6.115  0.00  0.00           C  
ATOM   1433  O   ALA A  94      -2.683  15.960   7.334  0.00  0.00           O  
ATOM   1434  H   ALA A  94      -1.107  15.113   3.278  0.00  0.00           H  
ATOM   1435  HA  ALA A  94      -0.682  16.345   5.812  0.00  0.00           H  
ATOM   1436 HB1  ALA A  94      -1.322  18.104   4.628  0.00  0.00           H  
ATOM   1437 HB2  ALA A  94      -1.687  17.097   3.396  0.00  0.00           H  
ATOM   1438 HB3  ALA A  94      -2.834  17.509   4.481  0.00  0.00           H  
ATOM   1439  N   ALA A  95      -3.577  14.977   5.550  0.00  0.00           N  
ATOM   1440  CA  ALA A  95      -4.713  14.328   6.213  0.00  0.00           C  
ATOM   1441  CB  ALA A  95      -5.502  13.459   5.235  0.00  0.00           C  
ATOM   1442  C   ALA A  95      -4.236  13.359   7.294  0.00  0.00           C  
ATOM   1443  O   ALA A  95      -4.469  13.647   8.470  0.00  0.00           O  
ATOM   1444  H   ALA A  95      -3.408  14.847   4.497  0.00  0.00           H  
ATOM   1445  HA  ALA A  95      -5.281  15.037   6.645  0.00  0.00           H  
ATOM   1446 HB1  ALA A  95      -4.883  12.812   4.794  0.00  0.00           H  
ATOM   1447 HB2  ALA A  95      -6.210  12.960   5.732  0.00  0.00           H  
ATOM   1448 HB3  ALA A  95      -5.927  14.041   4.543  0.00  0.00           H  
ATOM   1449  N   THR A  96      -3.201  12.573   6.987  0.00  0.00           N  
ATOM   1450  CA  THR A  96      -2.625  11.559   7.870  0.00  0.00           C  
ATOM   1451  CB  THR A  96      -1.846  10.403   7.242  0.00  0.00           C  
ATOM   1452 OG1  THR A  96      -0.669  10.822   6.562  0.00  0.00           O  
ATOM   1453 CG2  THR A  96      -2.528   9.625   6.113  0.00  0.00           C  
ATOM   1454  C   THR A  96      -1.732  12.105   8.999  0.00  0.00           C  
ATOM   1455  O   THR A  96      -1.580  11.445  10.019  0.00  0.00           O  
ATOM   1456  H   THR A  96      -2.818  12.751   6.014  0.00  0.00           H  
ATOM   1457  HA  THR A  96      -3.391  11.039   8.304  0.00  0.00           H  
ATOM   1458  HB  THR A  96      -1.563   9.746   7.994  0.00  0.00           H  
ATOM   1459 HG21 THR A  96      -2.588  10.202   5.297  0.00  0.00           H  
ATOM   1460 HG22 THR A  96      -1.994   8.805   5.902  0.00  0.00           H  
ATOM   1461 HG23 THR A  96      -3.450   9.357   6.399  0.00  0.00           H  
ATOM   1462 HG1  THR A  96      -0.686  11.816   6.402  0.00  0.00           H  
ATOM   1463  N   ALA A  97      -1.145  13.263   8.713  0.00  0.00           N  
ATOM   1464  CA  ALA A  97      -0.455  14.122   9.683  0.00  0.00           C  
ATOM   1465  CB  ALA A  97       0.585  15.008   8.981  0.00  0.00           C  
ATOM   1466  C   ALA A  97      -1.386  14.977  10.546  0.00  0.00           C  
ATOM   1467  O   ALA A  97      -0.942  15.613  11.491  0.00  0.00           O  
ATOM   1468  H   ALA A  97      -1.216  13.527   7.687  0.00  0.00           H  
ATOM   1469  HA  ALA A  97       0.098  13.528  10.301  0.00  0.00           H  
ATOM   1470 HB1  ALA A  97       0.119  15.620   8.347  0.00  0.00           H  
ATOM   1471 HB2  ALA A  97       1.077  15.542   9.665  0.00  0.00           H  
ATOM   1472 HB3  ALA A  97       1.226  14.428   8.482  0.00  0.00           H  
ATOM   1473  N   GLY A  98      -2.671  15.112  10.206  0.00  0.00           N  
ATOM   1474  CA  GLY A  98      -3.605  15.992  10.917  0.00  0.00           C  
ATOM   1475  C   GLY A  98      -3.251  17.469  10.715  0.00  0.00           C  
ATOM   1476  O   GLY A  98      -3.840  18.308  11.403  0.00  0.00           O  
ATOM   1477  H   GLY A  98      -2.957  14.532   9.381  0.00  0.00           H  
ATOM   1478 HA2  GLY A  98      -4.540  15.827  10.582  0.00  0.00           H  
ATOM   1479 HA3  GLY A  98      -3.581  15.778  11.901  0.00  0.00           H  
ATOM   1480  N   HIS A  99      -2.945  17.880   9.489  0.00  0.00           N  
ATOM   1481  CA  HIS A  99      -2.573  19.227   9.048  0.00  0.00           C  
ATOM   1482  CB  HIS A  99      -1.562  19.214   7.893  0.00  0.00           C  
ATOM   1483  CG  HIS A  99      -0.141  18.826   8.330  0.00  0.00           C  
ATOM   1484  C   HIS A  99      -3.782  20.118   8.738  0.00  0.00           C  
ATOM   1485  O   HIS A  99      -3.969  20.522   7.599  0.00  0.00           O  
ATOM   1486  H   HIS A  99      -2.996  17.067   8.772  0.00  0.00           H  
ATOM   1487  HA  HIS A  99      -2.041  19.669   9.790  0.00  0.00           H  
ATOM   1488 HB2  HIS A  99      -1.854  18.554   7.200  0.00  0.00           H  
ATOM   1489 HB3  HIS A  99      -1.512  20.125   7.483  0.00  0.00           H  
ATOM   1490 ND1  HIS A  99       0.329  19.024   9.552  0.00  0.00           N  
ATOM   1491 CD2  HIS A  99       0.740  18.107   7.639  0.00  0.00           C  
ATOM   1492 CE1  HIS A  99       1.462  18.329   9.694  0.00  0.00           C  
ATOM   1493 NE2  HIS A  99       1.726  17.826   8.494  0.00  0.00           N  
ATOM   1494 HD1  HIS A  99      -0.072  19.593  10.275  0.00  0.00           H  
ATOM   1495 HD2  HIS A  99       0.673  17.839   6.679  0.00  0.00           H  
ATOM   1496 HE1  HIS A  99       1.983  18.218  10.510  0.00  0.00           H  
ATOM   1497  N   LEU A 100      -4.562  20.368   9.796  0.00  0.00           N  
ATOM   1498  CA  LEU A 100      -5.807  21.130   9.911  0.00  0.00           C  
ATOM   1499  CB  LEU A 100      -5.955  21.709  11.317  0.00  0.00           C  
ATOM   1500  CG  LEU A 100      -6.040  20.667  12.434  0.00  0.00           C  
ATOM   1501 CD1  LEU A 100      -6.319  21.346  13.771  0.00  0.00           C  
ATOM   1502 CD2  LEU A 100      -7.166  19.656  12.219  0.00  0.00           C  
ATOM   1503  C   LEU A 100      -6.159  22.207   8.886  0.00  0.00           C  
ATOM   1504  O   LEU A 100      -6.838  21.948   7.890  0.00  0.00           O  
ATOM   1505  H   LEU A 100      -4.139  19.894  10.697  0.00  0.00           H  
ATOM   1506  HA  LEU A 100      -6.595  20.440   9.925  0.00  0.00           H  
ATOM   1507 HB2  LEU A 100      -5.164  22.276  11.500  0.00  0.00           H  
ATOM   1508 HB3  LEU A 100      -6.789  22.241  11.344  0.00  0.00           H  
ATOM   1509  HG  LEU A 100      -5.173  20.175  12.487  0.00  0.00           H  
ATOM   1510 HD11 LEU A 100      -7.186  21.841  13.719  0.00  0.00           H  
ATOM   1511 HD12 LEU A 100      -6.371  20.654  14.491  0.00  0.00           H  
ATOM   1512 HD13 LEU A 100      -5.580  21.988  13.979  0.00  0.00           H  
ATOM   1513 HD21 LEU A 100      -7.014  19.169  11.358  0.00  0.00           H  
ATOM   1514 HD22 LEU A 100      -7.173  19.003  12.976  0.00  0.00           H  
ATOM   1515 HD23 LEU A 100      -8.041  20.137  12.182  0.00  0.00           H  
ATOM   1516  N   GLU A 101      -5.468  23.351   8.905  0.00  0.00           N  
ATOM   1517  CA  GLU A 101      -5.472  24.361   7.846  0.00  0.00           C  
ATOM   1518  CB  GLU A 101      -4.460  25.438   8.237  0.00  0.00           C  
ATOM   1519  CG  GLU A 101      -4.779  26.113   9.572  0.00  0.00           C  
ATOM   1520  CD  GLU A 101      -4.140  25.321  10.720  0.00  0.00           C  
ATOM   1521 OE1  GLU A 101      -4.849  24.646  11.492  0.00  0.00           O  
ATOM   1522 OE2  GLU A 101      -2.887  25.329  10.676  0.00  0.00           O  
ATOM   1523  C   GLU A 101      -5.181  23.987   6.402  0.00  0.00           C  
ATOM   1524  O   GLU A 101      -5.531  24.770   5.521  0.00  0.00           O  
ATOM   1525  H   GLU A 101      -4.892  23.470   9.790  0.00  0.00           H  
ATOM   1526  HA  GLU A 101      -6.398  24.863   7.880  0.00  0.00           H  
ATOM   1527 HB2  GLU A 101      -3.582  25.009   8.326  0.00  0.00           H  
ATOM   1528 HB3  GLU A 101      -4.475  26.132   7.546  0.00  0.00           H  
ATOM   1529 HG2  GLU A 101      -4.383  26.996   9.572  0.00  0.00           H  
ATOM   1530 HG3  GLU A 101      -5.737  26.095   9.705  0.00  0.00           H  
ATOM   1531  N   ILE A 102      -4.251  23.055   6.191  0.00  0.00           N  
ATOM   1532  CA  ILE A 102      -3.849  22.687   4.830  0.00  0.00           C  
ATOM   1533  CB  ILE A 102      -2.421  22.132   4.790  0.00  0.00           C  
ATOM   1534 CG1  ILE A 102      -1.514  23.251   5.303  0.00  0.00           C  
ATOM   1535 CG2  ILE A 102      -1.989  21.984   3.333  0.00  0.00           C  
ATOM   1536 CD1  ILE A 102      -0.337  22.743   6.137  0.00  0.00           C  
ATOM   1537  C   ILE A 102      -4.889  21.774   4.185  0.00  0.00           C  
ATOM   1538  O   ILE A 102      -5.485  22.172   3.180  0.00  0.00           O  
ATOM   1539  H   ILE A 102      -3.851  22.631   7.042  0.00  0.00           H  
ATOM   1540  HA  ILE A 102      -3.845  23.538   4.300  0.00  0.00           H  
ATOM   1541  HB  ILE A 102      -2.364  21.382   5.417  0.00  0.00           H  
ATOM   1542 HG12 ILE A 102      -1.157  23.756   4.525  0.00  0.00           H  
ATOM   1543 HG13 ILE A 102      -2.058  23.864   5.870  0.00  0.00           H  
ATOM   1544 HG21 ILE A 102      -1.021  21.742   3.297  0.00  0.00           H  
ATOM   1545 HG22 ILE A 102      -2.529  21.267   2.899  0.00  0.00           H  
ATOM   1546 HG23 ILE A 102      -2.135  22.848   2.855  0.00  0.00           H  
ATOM   1547 HD11 ILE A 102       0.217  22.134   5.576  0.00  0.00           H  
ATOM   1548 HD12 ILE A 102       0.207  23.522   6.437  0.00  0.00           H  
ATOM   1549 HD13 ILE A 102      -0.691  22.250   6.928  0.00  0.00           H  
ATOM   1550  N   VAL A 103      -5.369  20.807   4.964  0.00  0.00           N  
ATOM   1551  CA  VAL A 103      -6.472  19.884   4.658  0.00  0.00           C  
ATOM   1552  CB  VAL A 103      -6.732  18.885   5.787  0.00  0.00           C  
ATOM   1553 CG1  VAL A 103      -7.940  18.009   5.465  0.00  0.00           C  
ATOM   1554 CG2  VAL A 103      -5.583  17.985   6.231  0.00  0.00           C  
ATOM   1555  C   VAL A 103      -7.705  20.717   4.308  0.00  0.00           C  
ATOM   1556  O   VAL A 103      -8.036  20.611   3.133  0.00  0.00           O  
ATOM   1557  H   VAL A 103      -4.849  20.747   5.904  0.00  0.00           H  
ATOM   1558  HA  VAL A 103      -6.219  19.354   3.856  0.00  0.00           H  
ATOM   1559  HB  VAL A 103      -6.963  19.400   6.608  0.00  0.00           H  
ATOM   1560 HG11 VAL A 103      -8.487  18.447   4.752  0.00  0.00           H  
ATOM   1561 HG12 VAL A 103      -7.626  17.116   5.145  0.00  0.00           H  
ATOM   1562 HG13 VAL A 103      -8.495  17.893   6.288  0.00  0.00           H  
ATOM   1563 HG21 VAL A 103      -5.832  17.031   6.070  0.00  0.00           H  
ATOM   1564 HG22 VAL A 103      -4.765  18.214   5.707  0.00  0.00           H  
ATOM   1565 HG23 VAL A 103      -5.411  18.129   7.205  0.00  0.00           H  
ATOM   1566  N   GLU A 104      -8.059  21.708   5.134  0.00  0.00           N  
ATOM   1567  CA  GLU A 104      -9.009  22.715   4.652  0.00  0.00           C  
ATOM   1568  CB  GLU A 104      -8.961  23.866   5.669  0.00  0.00           C  
ATOM   1569  CG  GLU A 104      -9.927  23.793   6.848  0.00  0.00           C  
ATOM   1570  CD  GLU A 104     -10.337  25.105   7.497  0.00  0.00           C  
ATOM   1571 OE1  GLU A 104     -10.555  25.142   8.727  0.00  0.00           O  
ATOM   1572 OE2  GLU A 104     -10.408  26.112   6.762  0.00  0.00           O  
ATOM   1573  C   GLU A 104      -8.886  23.378   3.275  0.00  0.00           C  
ATOM   1574  O   GLU A 104      -9.742  23.313   2.398  0.00  0.00           O  
ATOM   1575  H   GLU A 104      -7.639  21.699   6.057  0.00  0.00           H  
ATOM   1576  HA  GLU A 104      -9.983  22.307   4.731  0.00  0.00           H  
ATOM   1577 HB2  GLU A 104      -8.038  23.896   6.041  0.00  0.00           H  
ATOM   1578 HB3  GLU A 104      -9.158  24.708   5.175  0.00  0.00           H  
ATOM   1579 HG2  GLU A 104     -10.764  23.344   6.531  0.00  0.00           H  
ATOM   1580 HG3  GLU A 104      -9.502  23.232   7.560  0.00  0.00           H  
ATOM   1581  N   VAL A 105      -7.744  24.051   3.131  0.00  0.00           N  
ATOM   1582  CA  VAL A 105      -7.461  24.712   1.859  0.00  0.00           C  
ATOM   1583  CB  VAL A 105      -6.179  25.555   1.962  0.00  0.00           C  
ATOM   1584 CG1  VAL A 105      -4.870  24.791   1.854  0.00  0.00           C  
ATOM   1585 CG2  VAL A 105      -6.098  26.673   0.925  0.00  0.00           C  
ATOM   1586  C   VAL A 105      -7.530  23.859   0.596  0.00  0.00           C  
ATOM   1587  O   VAL A 105      -8.264  24.315  -0.281  0.00  0.00           O  
ATOM   1588  H   VAL A 105      -7.124  24.062   3.942  0.00  0.00           H  
ATOM   1589  HA  VAL A 105      -8.142  25.482   1.750  0.00  0.00           H  
ATOM   1590  HB  VAL A 105      -6.181  26.003   2.875  0.00  0.00           H  
ATOM   1591 HG11 VAL A 105      -4.781  24.168   2.632  0.00  0.00           H  
ATOM   1592 HG12 VAL A 105      -4.859  24.264   1.005  0.00  0.00           H  
ATOM   1593 HG13 VAL A 105      -4.105  25.434   1.855  0.00  0.00           H  
ATOM   1594 HG21 VAL A 105      -5.139  26.899   0.761  0.00  0.00           H  
ATOM   1595 HG22 VAL A 105      -6.523  26.364   0.076  0.00  0.00           H  
ATOM   1596 HG23 VAL A 105      -6.581  27.477   1.271  0.00  0.00           H  
ATOM   1597  N   LEU A 106      -6.950  22.663   0.621  0.00  0.00           N  
ATOM   1598  CA  LEU A 106      -7.013  21.643  -0.429  0.00  0.00           C  
ATOM   1599  CB  LEU A 106      -6.254  20.449   0.173  0.00  0.00           C  
ATOM   1600  CG  LEU A 106      -4.751  20.660   0.007  0.00  0.00           C  
ATOM   1601 CD1  LEU A 106      -3.872  20.019   1.089  0.00  0.00           C  
ATOM   1602 CD2  LEU A 106      -4.245  20.313  -1.399  0.00  0.00           C  
ATOM   1603  C   LEU A 106      -8.468  21.318  -0.746  0.00  0.00           C  
ATOM   1604  O   LEU A 106      -8.852  21.268  -1.907  0.00  0.00           O  
ATOM   1605  H   LEU A 106      -6.399  22.493   1.523  0.00  0.00           H  
ATOM   1606  HA  LEU A 106      -6.581  22.009  -1.254  0.00  0.00           H  
ATOM   1607 HB2  LEU A 106      -6.448  20.419   1.122  0.00  0.00           H  
ATOM   1608 HB3  LEU A 106      -6.503  19.655  -0.321  0.00  0.00           H  
ATOM   1609  HG  LEU A 106      -4.560  21.662  -0.015  0.00  0.00           H  
ATOM   1610 HD11 LEU A 106      -4.022  19.032   1.092  0.00  0.00           H  
ATOM   1611 HD12 LEU A 106      -2.912  20.213   0.890  0.00  0.00           H  
ATOM   1612 HD13 LEU A 106      -4.116  20.401   1.978  0.00  0.00           H  
ATOM   1613 HD21 LEU A 106      -4.710  20.892  -2.068  0.00  0.00           H  
ATOM   1614 HD22 LEU A 106      -3.259  20.472  -1.442  0.00  0.00           H  
ATOM   1615 HD23 LEU A 106      -4.440  19.352  -1.592  0.00  0.00           H  
ATOM   1616  N   LEU A 107      -9.319  21.210   0.274  0.00  0.00           N  
ATOM   1617  CA  LEU A 107     -10.758  21.064   0.033  0.00  0.00           C  
ATOM   1618  CB  LEU A 107     -11.509  20.794   1.347  0.00  0.00           C  
ATOM   1619  CG  LEU A 107     -10.944  19.618   2.150  0.00  0.00           C  
ATOM   1620 CD1  LEU A 107     -11.819  19.625   3.411  0.00  0.00           C  
ATOM   1621 CD2  LEU A 107     -11.106  18.282   1.440  0.00  0.00           C  
ATOM   1622  C   LEU A 107     -11.535  22.147  -0.709  0.00  0.00           C  
ATOM   1623  O   LEU A 107     -12.209  21.796  -1.681  0.00  0.00           O  
ATOM   1624  H   LEU A 107      -8.895  21.238   1.211  0.00  0.00           H  
ATOM   1625  HA  LEU A 107     -10.897  20.165  -0.486  0.00  0.00           H  
ATOM   1626 HB2  LEU A 107     -11.436  21.601   1.908  0.00  0.00           H  
ATOM   1627 HB3  LEU A 107     -12.444  20.583   1.124  0.00  0.00           H  
ATOM   1628  HG  LEU A 107     -10.027  19.803   2.392  0.00  0.00           H  
ATOM   1629 HD11 LEU A 107     -12.774  19.495   3.148  0.00  0.00           H  
ATOM   1630 HD12 LEU A 107     -11.531  18.884   4.014  0.00  0.00           H  
ATOM   1631 HD13 LEU A 107     -11.715  20.501   3.878  0.00  0.00           H  
ATOM   1632 HD21 LEU A 107     -10.624  18.309   0.562  0.00  0.00           H  
ATOM   1633 HD22 LEU A 107     -10.722  17.552   2.007  0.00  0.00           H  
ATOM   1634 HD23 LEU A 107     -12.077  18.102   1.281  0.00  0.00           H  
ATOM   1635  N   LYS A 108     -11.230  23.406  -0.386  0.00  0.00           N  
ATOM   1636  CA  LYS A 108     -11.758  24.608  -1.040  0.00  0.00           C  
ATOM   1637  CB  LYS A 108     -11.538  25.905  -0.265  0.00  0.00           C  
ATOM   1638  CG  LYS A 108     -12.236  25.910   1.103  0.00  0.00           C  
ATOM   1639  CD  LYS A 108     -11.625  26.976   2.021  0.00  0.00           C  
ATOM   1640  CE  LYS A 108     -12.076  26.738   3.471  0.00  0.00           C  
ATOM   1641  NZ  LYS A 108     -11.729  27.838   4.374  0.00  0.00           N  
ATOM   1642  C   LYS A 108     -11.178  24.682  -2.455  0.00  0.00           C  
ATOM   1643  O   LYS A 108     -11.965  25.090  -3.322  0.00  0.00           O  
ATOM   1644  H   LYS A 108     -10.541  23.470   0.422  0.00  0.00           H  
ATOM   1645  HA  LYS A 108     -12.749  24.533  -1.104  0.00  0.00           H  
ATOM   1646 HB2  LYS A 108     -10.565  26.023  -0.113  0.00  0.00           H  
ATOM   1647 HB3  LYS A 108     -11.904  26.658  -0.799  0.00  0.00           H  
ATOM   1648 HG2  LYS A 108     -13.201  26.113   0.973  0.00  0.00           H  
ATOM   1649 HG3  LYS A 108     -12.124  25.018   1.527  0.00  0.00           H  
ATOM   1650 HD2  LYS A 108     -10.643  26.905   1.984  0.00  0.00           H  
ATOM   1651 HD3  LYS A 108     -11.941  27.863   1.737  0.00  0.00           H  
ATOM   1652 HE2  LYS A 108     -13.078  26.600   3.467  0.00  0.00           H  
ATOM   1653 HE3  LYS A 108     -11.648  25.880   3.794  0.00  0.00           H  
ATOM   1654 HZ1  LYS A 108     -11.312  28.590   3.856  0.00  0.00           H  
ATOM   1655 HZ2  LYS A 108     -12.554  28.177   4.834  0.00  0.00           H  
ATOM   1656 HZ3  LYS A 108     -11.076  27.520   5.068  0.00  0.00           H  
ATOM   1657  N   TYR A 109      -9.922  24.314  -2.714  0.00  0.00           N  
ATOM   1658  CA  TYR A 109      -9.301  24.345  -4.040  0.00  0.00           C  
ATOM   1659  CB  TYR A 109      -7.813  24.742  -4.035  0.00  0.00           C  
ATOM   1660  CG  TYR A 109      -7.837  26.270  -3.958  0.00  0.00           C  
ATOM   1661 CD1  TYR A 109      -7.709  27.004  -5.132  0.00  0.00           C  
ATOM   1662 CD2  TYR A 109      -7.700  26.984  -2.766  0.00  0.00           C  
ATOM   1663 CE1  TYR A 109      -7.238  28.313  -5.059  0.00  0.00           C  
ATOM   1664 CE2  TYR A 109      -7.297  28.310  -2.682  0.00  0.00           C  
ATOM   1665  CZ  TYR A 109      -7.064  29.002  -3.869  0.00  0.00           C  
ATOM   1666  OH  TYR A 109      -6.675  30.301  -3.798  0.00  0.00           O  
ATOM   1667  C   TYR A 109      -9.598  23.144  -4.937  0.00  0.00           C  
ATOM   1668  O   TYR A 109      -8.859  22.814  -5.873  0.00  0.00           O  
ATOM   1669  H   TYR A 109      -9.396  23.986  -1.856  0.00  0.00           H  
ATOM   1670  HA  TYR A 109      -9.635  25.185  -4.523  0.00  0.00           H  
ATOM   1671 HB2  TYR A 109      -7.407  24.405  -3.239  0.00  0.00           H  
ATOM   1672 HB3  TYR A 109      -7.424  24.488  -4.869  0.00  0.00           H  
ATOM   1673 HD1  TYR A 109      -7.945  26.610  -6.004  0.00  0.00           H  
ATOM   1674 HD2  TYR A 109      -7.913  26.494  -1.894  0.00  0.00           H  
ATOM   1675 HE1  TYR A 109      -7.008  28.795  -5.939  0.00  0.00           H  
ATOM   1676 HE2  TYR A 109      -7.177  28.754  -1.808  0.00  0.00           H  
ATOM   1677  HH  TYR A 109      -5.682  30.362  -3.912  0.00  0.00           H  
ATOM   1678  N   GLY A 110     -10.510  22.243  -4.592  0.00  0.00           N  
ATOM   1679  CA  GLY A 110     -10.982  21.180  -5.493  0.00  0.00           C  
ATOM   1680  C   GLY A 110     -10.646  19.748  -5.081  0.00  0.00           C  
ATOM   1681  O   GLY A 110     -10.785  18.886  -5.946  0.00  0.00           O  
ATOM   1682  H   GLY A 110     -10.872  22.349  -3.613  0.00  0.00           H  
ATOM   1683 HA2  GLY A 110     -12.001  21.266  -5.595  0.00  0.00           H  
ATOM   1684 HA3  GLY A 110     -10.602  21.354  -6.432  0.00  0.00           H  
ATOM   1685  N   ALA A 111     -10.011  19.515  -3.933  0.00  0.00           N  
ATOM   1686  CA  ALA A 111      -9.543  18.156  -3.620  0.00  0.00           C  
ATOM   1687  CB  ALA A 111      -8.694  18.118  -2.351  0.00  0.00           C  
ATOM   1688  C   ALA A 111     -10.680  17.151  -3.411  0.00  0.00           C  
ATOM   1689  O   ALA A 111     -11.529  17.329  -2.534  0.00  0.00           O  
ATOM   1690  H   ALA A 111      -9.883  20.322  -3.318  0.00  0.00           H  
ATOM   1691  HA  ALA A 111      -8.965  17.832  -4.389  0.00  0.00           H  
ATOM   1692 HB1  ALA A 111      -8.539  17.169  -2.085  0.00  0.00           H  
ATOM   1693 HB2  ALA A 111      -7.818  18.564  -2.525  0.00  0.00           H  
ATOM   1694 HB3  ALA A 111      -9.172  18.597  -1.617  0.00  0.00           H  
ATOM   1695  N   ASP A 112     -10.473  16.027  -4.088  0.00  0.00           N  
ATOM   1696  CA  ASP A 112     -11.423  14.908  -4.091  0.00  0.00           C  
ATOM   1697  CB  ASP A 112     -11.244  14.196  -5.430  0.00  0.00           C  
ATOM   1698  CG  ASP A 112     -12.033  14.876  -6.549  0.00  0.00           C  
ATOM   1699 OD1  ASP A 112     -13.174  15.299  -6.257  0.00  0.00           O  
ATOM   1700 OD2  ASP A 112     -11.353  15.198  -7.549  0.00  0.00           O  
ATOM   1701  C   ASP A 112     -11.059  13.952  -2.957  0.00  0.00           C  
ATOM   1702  O   ASP A 112      -9.908  13.775  -2.567  0.00  0.00           O  
ATOM   1703  H   ASP A 112      -9.574  16.003  -4.622  0.00  0.00           H  
ATOM   1704  HA  ASP A 112     -12.322  15.285  -3.881  0.00  0.00           H  
ATOM   1705 HB2  ASP A 112     -10.283  14.216  -5.667  0.00  0.00           H  
ATOM   1706 HB3  ASP A 112     -11.570  13.267  -5.335  0.00  0.00           H  
ATOM   1707  N   VAL A 113     -12.065  13.180  -2.560  0.00  0.00           N  
ATOM   1708  CA  VAL A 113     -11.946  12.405  -1.314  0.00  0.00           C  
ATOM   1709  CB  VAL A 113     -13.189  12.504  -0.434  0.00  0.00           C  
ATOM   1710 CG1  VAL A 113     -13.033  12.139   1.045  0.00  0.00           C  
ATOM   1711 CG2  VAL A 113     -13.755  13.927  -0.457  0.00  0.00           C  
ATOM   1712  C   VAL A 113     -11.391  10.980  -1.272  0.00  0.00           C  
ATOM   1713  O   VAL A 113     -10.533  10.693  -0.424  0.00  0.00           O  
ATOM   1714  H   VAL A 113     -12.890  13.170  -3.164  0.00  0.00           H  
ATOM   1715  HA  VAL A 113     -11.358  12.983  -0.655  0.00  0.00           H  
ATOM   1716  HB  VAL A 113     -13.891  11.863  -0.811  0.00  0.00           H  
ATOM   1717 HG11 VAL A 113     -13.512  12.814   1.603  0.00  0.00           H  
ATOM   1718 HG12 VAL A 113     -13.422  11.234   1.204  0.00  0.00           H  
ATOM   1719 HG13 VAL A 113     -12.063  12.135   1.283  0.00  0.00           H  
ATOM   1720 HG21 VAL A 113     -13.393  14.409  -1.253  0.00  0.00           H  
ATOM   1721 HG22 VAL A 113     -14.751  13.880  -0.511  0.00  0.00           H  
ATOM   1722 HG23 VAL A 113     -13.482  14.399   0.379  0.00  0.00           H  
ATOM   1723  N   ASN A 114     -11.768  10.126  -2.216  0.00  0.00           N  
ATOM   1724  CA  ASN A 114     -11.244   8.757  -2.359  0.00  0.00           C  
ATOM   1725  CB  ASN A 114     -12.247   7.717  -2.850  0.00  0.00           C  
ATOM   1726  CG  ASN A 114     -13.589   7.660  -2.113  0.00  0.00           C  
ATOM   1727 OD1  ASN A 114     -14.558   6.951  -2.391  0.00  0.00           O  
ATOM   1728 ND2  ASN A 114     -13.805   8.692  -1.300  0.00  0.00           N  
ATOM   1729  C   ASN A 114      -9.856   8.788  -3.008  0.00  0.00           C  
ATOM   1730  O   ASN A 114      -9.766   8.267  -4.113  0.00  0.00           O  
ATOM   1731  H   ASN A 114     -12.494  10.515  -2.876  0.00  0.00           H  
ATOM   1732  HA  ASN A 114     -11.128   8.389  -1.436  0.00  0.00           H  
ATOM   1733 HB2  ASN A 114     -12.439   7.895  -3.827  0.00  0.00           H  
ATOM   1734 HB3  ASN A 114     -11.818   6.803  -2.783  0.00  0.00           H  
ATOM   1735 HD22 ASN A 114     -13.146   9.426  -1.199  0.00  0.00           H  
ATOM   1736 HD21 ASN A 114     -14.666   8.728  -0.770  0.00  0.00           H  
ATOM   1737  N   ALA A 115      -9.030   9.710  -2.523  0.00  0.00           N  
ATOM   1738  CA  ALA A 115      -7.604   9.916  -2.846  0.00  0.00           C  
ATOM   1739  CB  ALA A 115      -6.990  11.138  -2.152  0.00  0.00           C  
ATOM   1740  C   ALA A 115      -6.719   8.667  -2.721  0.00  0.00           C  
ATOM   1741  O   ALA A 115      -6.085   8.405  -1.700  0.00  0.00           O  
ATOM   1742  H   ALA A 115      -9.521  10.358  -1.810  0.00  0.00           H  
ATOM   1743  HA  ALA A 115      -7.542  10.256  -3.808  0.00  0.00           H  
ATOM   1744 HB1  ALA A 115      -6.432  10.833  -1.383  0.00  0.00           H  
ATOM   1745 HB2  ALA A 115      -6.422  11.634  -2.805  0.00  0.00           H  
ATOM   1746 HB3  ALA A 115      -7.723  11.730  -1.823  0.00  0.00           H  
ATOM   1747  N   LEU A 116      -6.840   7.760  -3.686  0.00  0.00           N  
ATOM   1748  CA  LEU A 116      -6.378   6.380  -3.502  0.00  0.00           C  
ATOM   1749  CB  LEU A 116      -7.003   5.376  -4.471  0.00  0.00           C  
ATOM   1750  CG  LEU A 116      -8.521   5.231  -4.384  0.00  0.00           C  
ATOM   1751 CD1  LEU A 116      -8.987   4.001  -5.153  0.00  0.00           C  
ATOM   1752 CD2  LEU A 116      -9.023   4.890  -2.980  0.00  0.00           C  
ATOM   1753  C   LEU A 116      -4.855   6.213  -3.579  0.00  0.00           C  
ATOM   1754  O   LEU A 116      -4.235   6.498  -4.602  0.00  0.00           O  
ATOM   1755  H   LEU A 116      -7.280   8.103  -4.559  0.00  0.00           H  
ATOM   1756  HA  LEU A 116      -6.685   6.060  -2.586  0.00  0.00           H  
ATOM   1757 HB2  LEU A 116      -6.784   5.667  -5.396  0.00  0.00           H  
ATOM   1758 HB3  LEU A 116      -6.607   4.484  -4.285  0.00  0.00           H  
ATOM   1759  HG  LEU A 116      -8.949   6.046  -4.774  0.00  0.00           H  
ATOM   1760 HD11 LEU A 116      -8.561   3.183  -4.765  0.00  0.00           H  
ATOM   1761 HD12 LEU A 116      -9.982   3.922  -5.085  0.00  0.00           H  
ATOM   1762 HD13 LEU A 116      -8.725   4.089  -6.114  0.00  0.00           H  
ATOM   1763 HD21 LEU A 116      -8.754   5.616  -2.348  0.00  0.00           H  
ATOM   1764 HD22 LEU A 116     -10.018   4.810  -2.995  0.00  0.00           H  
ATOM   1765 HD23 LEU A 116      -8.621   4.024  -2.686  0.00  0.00           H  
ATOM   1766  N   ASP A 117      -4.352   5.633  -2.499  0.00  0.00           N  
ATOM   1767  CA  ASP A 117      -2.956   5.167  -2.548  0.00  0.00           C  
ATOM   1768  CB  ASP A 117      -2.184   5.061  -1.243  0.00  0.00           C  
ATOM   1769  CG  ASP A 117      -2.890   4.214  -0.182  0.00  0.00           C  
ATOM   1770 OD1  ASP A 117      -3.076   4.679   0.961  0.00  0.00           O  
ATOM   1771 OD2  ASP A 117      -3.350   3.124  -0.585  0.00  0.00           O  
ATOM   1772  C   ASP A 117      -2.907   3.878  -3.380  0.00  0.00           C  
ATOM   1773  O   ASP A 117      -3.954   3.300  -3.657  0.00  0.00           O  
ATOM   1774  H   ASP A 117      -4.961   5.543  -1.697  0.00  0.00           H  
ATOM   1775  HA  ASP A 117      -2.434   5.854  -3.043  0.00  0.00           H  
ATOM   1776 HB2  ASP A 117      -1.298   4.645  -1.433  0.00  0.00           H  
ATOM   1777 HB3  ASP A 117      -2.057   5.978  -0.875  0.00  0.00           H  
ATOM   1778  N   LEU A 118      -1.677   3.466  -3.675  0.00  0.00           N  
ATOM   1779  CA  LEU A 118      -1.496   2.132  -4.278  0.00  0.00           C  
ATOM   1780  CB  LEU A 118       0.010   1.942  -4.465  0.00  0.00           C  
ATOM   1781  CG  LEU A 118       0.500   0.997  -5.562  0.00  0.00           C  
ATOM   1782 CD1  LEU A 118       0.065   1.502  -6.937  0.00  0.00           C  
ATOM   1783 CD2  LEU A 118       2.022   0.858  -5.592  0.00  0.00           C  
ATOM   1784  C   LEU A 118      -2.135   0.987  -3.498  0.00  0.00           C  
ATOM   1785  O   LEU A 118      -2.672   0.079  -4.139  0.00  0.00           O  
ATOM   1786  H   LEU A 118      -0.919   4.108  -3.463  0.00  0.00           H  
ATOM   1787  HA  LEU A 118      -1.906   2.152  -5.211  0.00  0.00           H  
ATOM   1788 HB2  LEU A 118       0.411   2.848  -4.654  0.00  0.00           H  
ATOM   1789 HB3  LEU A 118       0.386   1.605  -3.593  0.00  0.00           H  
ATOM   1790  HG  LEU A 118       0.114   0.089  -5.407  0.00  0.00           H  
ATOM   1791 HD11 LEU A 118       0.451   2.411  -7.094  0.00  0.00           H  
ATOM   1792 HD12 LEU A 118       0.395   0.873  -7.641  0.00  0.00           H  
ATOM   1793 HD13 LEU A 118      -0.932   1.551  -6.972  0.00  0.00           H  
ATOM   1794 HD21 LEU A 118       2.339   0.498  -4.716  0.00  0.00           H  
ATOM   1795 HD22 LEU A 118       2.283   0.231  -6.326  0.00  0.00           H  
ATOM   1796 HD23 LEU A 118       2.434   1.754  -5.756  0.00  0.00           H  
ATOM   1797  N   ILE A 119      -2.319   1.025  -2.179  0.00  0.00           N  
ATOM   1798  CA  ILE A 119      -2.929  -0.112  -1.476  0.00  0.00           C  
ATOM   1799  CB  ILE A 119      -2.236  -0.029  -0.116  0.00  0.00           C  
ATOM   1800 CG1  ILE A 119      -0.742  -0.329  -0.149  0.00  0.00           C  
ATOM   1801 CG2  ILE A 119      -2.889  -1.004   0.860  0.00  0.00           C  
ATOM   1802 CD1  ILE A 119       0.028  -0.032   1.148  0.00  0.00           C  
ATOM   1803  C   ILE A 119      -4.451  -0.003  -1.572  0.00  0.00           C  
ATOM   1804  O   ILE A 119      -5.141  -1.009  -1.851  0.00  0.00           O  
ATOM   1805  H   ILE A 119      -2.008   1.887  -1.712  0.00  0.00           H  
ATOM   1806  HA  ILE A 119      -2.668  -0.927  -1.987  0.00  0.00           H  
ATOM   1807  HB  ILE A 119      -2.353   0.914   0.235  0.00  0.00           H  
ATOM   1808 HG12 ILE A 119      -0.612  -1.300  -0.374  0.00  0.00           H  
ATOM   1809 HG13 ILE A 119      -0.323   0.212  -0.886  0.00  0.00           H  
ATOM   1810 HG21 ILE A 119      -2.492  -0.881   1.767  0.00  0.00           H  
ATOM   1811 HG22 ILE A 119      -3.870  -0.827   0.899  0.00  0.00           H  
ATOM   1812 HG23 ILE A 119      -2.731  -1.940   0.549  0.00  0.00           H  
ATOM   1813 HD11 ILE A 119      -0.358  -0.582   1.882  0.00  0.00           H  
ATOM   1814 HD12 ILE A 119       0.985  -0.265   1.011  0.00  0.00           H  
ATOM   1815 HD13 ILE A 119      -0.064   0.936   1.359  0.00  0.00           H  
ATOM   1816  N   GLY A 120      -4.884   1.223  -1.862  0.00  0.00           N  
ATOM   1817  CA  GLY A 120      -6.266   1.561  -2.229  0.00  0.00           C  
ATOM   1818  C   GLY A 120      -6.944   2.183  -0.998  0.00  0.00           C  
ATOM   1819  O   GLY A 120      -8.198   2.208  -0.908  0.00  0.00           O  
ATOM   1820  H   GLY A 120      -4.126   1.961  -1.805  0.00  0.00           H  
ATOM   1821 HA2  GLY A 120      -6.264   2.219  -2.970  0.00  0.00           H  
ATOM   1822 HA3  GLY A 120      -6.838   0.666  -2.552  0.00  0.00           H  
ATOM   1823  N   LYS A 121      -6.206   2.707  -0.026  0.00  0.00           N  
ATOM   1824  CA  LYS A 121      -6.792   3.421   1.117  0.00  0.00           C  
ATOM   1825  CB  LYS A 121      -6.025   2.999   2.371  0.00  0.00           C  
ATOM   1826  CG  LYS A 121      -6.886   1.946   3.070  0.00  0.00           C  
ATOM   1827  CD  LYS A 121      -6.098   1.311   4.210  0.00  0.00           C  
ATOM   1828  CE  LYS A 121      -6.888   0.349   5.101  0.00  0.00           C  
ATOM   1829  NZ  LYS A 121      -6.023  -0.638   5.696  0.00  0.00           N  
ATOM   1830  C   LYS A 121      -6.960   4.909   0.815  0.00  0.00           C  
ATOM   1831  O   LYS A 121      -6.122   5.452   0.094  0.00  0.00           O  
ATOM   1832  H   LYS A 121      -5.178   2.571  -0.139  0.00  0.00           H  
ATOM   1833  HA  LYS A 121      -7.697   3.026   1.314  0.00  0.00           H  
ATOM   1834 HB2  LYS A 121      -5.193   2.588   2.105  0.00  0.00           H  
ATOM   1835 HB3  LYS A 121      -5.939   3.764   2.956  0.00  0.00           H  
ATOM   1836 HG2  LYS A 121      -7.695   2.383   3.440  0.00  0.00           H  
ATOM   1837 HG3  LYS A 121      -7.197   1.139   2.376  0.00  0.00           H  
ATOM   1838 HD2  LYS A 121      -5.317   0.804   3.818  0.00  0.00           H  
ATOM   1839 HD3  LYS A 121      -5.728   2.046   4.795  0.00  0.00           H  
ATOM   1840 HE2  LYS A 121      -7.347   0.880   5.810  0.00  0.00           H  
ATOM   1841 HE3  LYS A 121      -7.706  -0.131   4.525  0.00  0.00           H  
ATOM   1842 HZ1  LYS A 121      -5.879  -0.435   6.693  0.00  0.00           H  
ATOM   1843 HZ2  LYS A 121      -6.431  -1.577   5.523  0.00  0.00           H  
ATOM   1844 HZ3  LYS A 121      -5.086  -0.596   5.274  0.00  0.00           H  
ATOM   1845  N   THR A 122      -7.971   5.394   1.544  0.00  0.00           N  
ATOM   1846  CA  THR A 122      -8.504   6.762   1.516  0.00  0.00           C  
ATOM   1847  CB  THR A 122     -10.025   6.765   1.674  0.00  0.00           C  
ATOM   1848 OG1  THR A 122     -10.455   6.208   2.925  0.00  0.00           O  
ATOM   1849 CG2  THR A 122     -10.861   6.157   0.546  0.00  0.00           C  
ATOM   1850  C   THR A 122      -7.970   7.408   2.797  0.00  0.00           C  
ATOM   1851  O   THR A 122      -7.838   6.763   3.832  0.00  0.00           O  
ATOM   1852  H   THR A 122      -8.391   4.652   2.197  0.00  0.00           H  
ATOM   1853  HA  THR A 122      -8.123   7.234   0.746  0.00  0.00           H  
ATOM   1854  HB  THR A 122     -10.364   7.740   1.632  0.00  0.00           H  
ATOM   1855 HG21 THR A 122     -11.819   6.100   0.831  0.00  0.00           H  
ATOM   1856 HG22 THR A 122     -10.793   6.732  -0.271  0.00  0.00           H  
ATOM   1857 HG23 THR A 122     -10.523   5.239   0.334  0.00  0.00           H  
ATOM   1858 HG1  THR A 122     -11.458   6.231   2.990  0.00  0.00           H  
ATOM   1859  N   PRO A 123      -7.782   8.731   2.759  0.00  0.00           N  
ATOM   1860  CA  PRO A 123      -7.526   9.545   3.960  0.00  0.00           C  
ATOM   1861  CB  PRO A 123      -7.586  10.953   3.373  0.00  0.00           C  
ATOM   1862  CG  PRO A 123      -6.811  10.732   2.067  0.00  0.00           C  
ATOM   1863  CD  PRO A 123      -7.527   9.491   1.536  0.00  0.00           C  
ATOM   1864  C   PRO A 123      -8.626   9.373   5.015  0.00  0.00           C  
ATOM   1865  O   PRO A 123      -8.251   9.433   6.187  0.00  0.00           O  
ATOM   1866  HA  PRO A 123      -6.622   9.326   4.350  0.00  0.00           H  
ATOM   1867 HB2  PRO A 123      -8.508  11.224   3.177  0.00  0.00           H  
ATOM   1868 HB3  PRO A 123      -7.115  11.602   3.939  0.00  0.00           H  
ATOM   1869 HG2  PRO A 123      -6.935  11.494   1.469  0.00  0.00           H  
ATOM   1870 HG3  PRO A 123      -5.872  10.542   2.261  0.00  0.00           H  
ATOM   1871 HD2  PRO A 123      -8.376   9.741   1.083  0.00  0.00           H  
ATOM   1872 HD3  PRO A 123      -6.939   8.984   0.912  0.00  0.00           H  
ATOM   1873  N   LEU A 124      -9.857   8.988   4.686  0.00  0.00           N  
ATOM   1874  CA  LEU A 124     -10.865   8.753   5.735  0.00  0.00           C  
ATOM   1875  CB  LEU A 124     -12.290   8.880   5.180  0.00  0.00           C  
ATOM   1876  CG  LEU A 124     -13.351   8.722   6.271  0.00  0.00           C  
ATOM   1877 CD1  LEU A 124     -13.570  10.055   6.989  0.00  0.00           C  
ATOM   1878 CD2  LEU A 124     -14.672   8.218   5.698  0.00  0.00           C  
ATOM   1879  C   LEU A 124     -10.626   7.429   6.460  0.00  0.00           C  
ATOM   1880  O   LEU A 124     -10.512   7.523   7.684  0.00  0.00           O  
ATOM   1881  H   LEU A 124     -10.039   8.875   3.684  0.00  0.00           H  
ATOM   1882  HA  LEU A 124     -10.801   9.501   6.407  0.00  0.00           H  
ATOM   1883 HB2  LEU A 124     -12.387   9.777   4.797  0.00  0.00           H  
ATOM   1884 HB3  LEU A 124     -12.426   8.167   4.525  0.00  0.00           H  
ATOM   1885  HG  LEU A 124     -13.042   8.041   6.930  0.00  0.00           H  
ATOM   1886 HD11 LEU A 124     -13.877  10.739   6.330  0.00  0.00           H  
ATOM   1887 HD12 LEU A 124     -14.264   9.937   7.698  0.00  0.00           H  
ATOM   1888 HD13 LEU A 124     -12.712  10.351   7.405  0.00  0.00           H  
ATOM   1889 HD21 LEU A 124     -14.528   7.329   5.264  0.00  0.00           H  
ATOM   1890 HD22 LEU A 124     -15.341   8.125   6.436  0.00  0.00           H  
ATOM   1891 HD23 LEU A 124     -15.010   8.870   5.019  0.00  0.00           H  
ATOM   1892  N   HIS A 125     -10.165   6.429   5.719  0.00  0.00           N  
ATOM   1893  CA  HIS A 125      -9.767   5.165   6.352  0.00  0.00           C  
ATOM   1894  CB  HIS A 125      -9.429   3.999   5.420  0.00  0.00           C  
ATOM   1895  CG  HIS A 125     -10.366   3.396   4.371  0.00  0.00           C  
ATOM   1896 ND1  HIS A 125     -11.691   3.590   4.500  0.00  0.00           N  
ATOM   1897 CD2  HIS A 125     -10.132   3.142   3.111  0.00  0.00           C  
ATOM   1898 CE1  HIS A 125     -12.194   3.429   3.270  0.00  0.00           C  
ATOM   1899 NE2  HIS A 125     -11.277   3.154   2.418  0.00  0.00           N  
ATOM   1900  C   HIS A 125      -8.607   5.344   7.333  0.00  0.00           C  
ATOM   1901  O   HIS A 125      -8.619   4.986   8.507  0.00  0.00           O  
ATOM   1902  H   HIS A 125     -10.113   6.605   4.709  0.00  0.00           H  
ATOM   1903  HA  HIS A 125     -10.561   4.805   6.864  0.00  0.00           H  
ATOM   1904 HB2  HIS A 125      -8.536   4.241   4.905  0.00  0.00           H  
ATOM   1905 HB3  HIS A 125      -9.103   3.189   6.017  0.00  0.00           H  
ATOM   1906 HD2  HIS A 125      -9.190   3.099   2.673  0.00  0.00           H  
ATOM   1907 HE1  HIS A 125     -13.209   3.648   2.996  0.00  0.00           H  
ATOM   1908 HE2  HIS A 125     -11.387   3.113   1.387  0.00  0.00           H  
ATOM   1909  N   LEU A 126      -7.509   5.797   6.738  0.00  0.00           N  
ATOM   1910  CA  LEU A 126      -6.210   6.074   7.365  0.00  0.00           C  
ATOM   1911  CB  LEU A 126      -5.198   6.540   6.307  0.00  0.00           C  
ATOM   1912  CG  LEU A 126      -4.714   5.483   5.309  0.00  0.00           C  
ATOM   1913 CD1  LEU A 126      -3.853   6.052   4.192  0.00  0.00           C  
ATOM   1914 CD2  LEU A 126      -4.044   4.418   6.178  0.00  0.00           C  
ATOM   1915  C   LEU A 126      -6.159   7.019   8.558  0.00  0.00           C  
ATOM   1916  O   LEU A 126      -5.466   6.733   9.536  0.00  0.00           O  
ATOM   1917  H   LEU A 126      -7.653   5.958   5.684  0.00  0.00           H  
ATOM   1918  HA  LEU A 126      -5.808   5.163   7.662  0.00  0.00           H  
ATOM   1919 HB2  LEU A 126      -5.626   7.272   5.781  0.00  0.00           H  
ATOM   1920 HB3  LEU A 126      -4.397   6.887   6.786  0.00  0.00           H  
ATOM   1921  HG  LEU A 126      -5.522   5.025   4.907  0.00  0.00           H  
ATOM   1922 HD11 LEU A 126      -3.041   6.487   4.583  0.00  0.00           H  
ATOM   1923 HD12 LEU A 126      -3.571   5.314   3.578  0.00  0.00           H  
ATOM   1924 HD13 LEU A 126      -4.377   6.730   3.677  0.00  0.00           H  
ATOM   1925 HD21 LEU A 126      -4.714   4.047   6.821  0.00  0.00           H  
ATOM   1926 HD22 LEU A 126      -3.698   3.685   5.594  0.00  0.00           H  
ATOM   1927 HD23 LEU A 126      -3.287   4.831   6.683  0.00  0.00           H  
ATOM   1928  N   THR A 127      -7.006   8.054   8.594  0.00  0.00           N  
ATOM   1929  CA  THR A 127      -7.304   8.902   9.751  0.00  0.00           C  
ATOM   1930  CB  THR A 127      -7.690  10.352   9.419  0.00  0.00           C  
ATOM   1931 OG1  THR A 127      -8.883  10.227   8.636  0.00  0.00           O  
ATOM   1932 CG2  THR A 127      -6.582  11.063   8.659  0.00  0.00           C  
ATOM   1933  C   THR A 127      -8.303   8.386  10.783  0.00  0.00           C  
ATOM   1934  O   THR A 127      -8.061   8.706  11.947  0.00  0.00           O  
ATOM   1935  H   THR A 127      -7.479   8.224   7.647  0.00  0.00           H  
ATOM   1936  HA  THR A 127      -6.411   9.088  10.241  0.00  0.00           H  
ATOM   1937  HB  THR A 127      -7.914  10.832  10.268  0.00  0.00           H  
ATOM   1938 HG21 THR A 127      -5.694  10.663   8.898  0.00  0.00           H  
ATOM   1939 HG22 THR A 127      -6.730  10.967   7.671  0.00  0.00           H  
ATOM   1940 HG23 THR A 127      -6.577  12.037   8.896  0.00  0.00           H  
ATOM   1941 HG1  THR A 127      -8.657   9.960   7.694  0.00  0.00           H  
ATOM   1942  N   ALA A 128      -9.190   7.488  10.354  0.00  0.00           N  
ATOM   1943  CA  ALA A 128      -9.859   6.522  11.236  0.00  0.00           C  
ATOM   1944  CB  ALA A 128     -11.018   5.906  10.440  0.00  0.00           C  
ATOM   1945  C   ALA A 128      -9.015   5.510  12.012  0.00  0.00           C  
ATOM   1946  O   ALA A 128      -9.219   5.448  13.225  0.00  0.00           O  
ATOM   1947  H   ALA A 128      -9.374   7.529   9.323  0.00  0.00           H  
ATOM   1948  HA  ALA A 128     -10.423   7.062  11.925  0.00  0.00           H  
ATOM   1949 HB1  ALA A 128     -11.827   6.481  10.541  0.00  0.00           H  
ATOM   1950 HB2  ALA A 128     -10.761   5.850   9.478  0.00  0.00           H  
ATOM   1951 HB3  ALA A 128     -11.209   4.992  10.792  0.00  0.00           H  
ATOM   1952  N   ILE A 129      -8.041   4.903  11.337  0.00  0.00           N  
ATOM   1953  CA  ILE A 129      -7.050   4.010  11.957  0.00  0.00           C  
ATOM   1954  CB  ILE A 129      -6.114   3.189  11.068  0.00  0.00           C  
ATOM   1955 CG1  ILE A 129      -7.089   2.370  10.223  0.00  0.00           C  
ATOM   1956 CG2  ILE A 129      -5.127   2.276  11.786  0.00  0.00           C  
ATOM   1957 CD1  ILE A 129      -6.490   1.777   8.946  0.00  0.00           C  
ATOM   1958  C   ILE A 129      -6.215   4.725  13.023  0.00  0.00           C  
ATOM   1959  O   ILE A 129      -6.151   4.314  14.180  0.00  0.00           O  
ATOM   1960  H   ILE A 129      -8.037   5.116  10.309  0.00  0.00           H  
ATOM   1961  HA  ILE A 129      -7.577   3.297  12.435  0.00  0.00           H  
ATOM   1962  HB  ILE A 129      -5.641   3.794  10.481  0.00  0.00           H  
ATOM   1963 HG12 ILE A 129      -7.447   1.620  10.782  0.00  0.00           H  
ATOM   1964 HG13 ILE A 129      -7.856   2.960   9.963  0.00  0.00           H  
ATOM   1965 HG21 ILE A 129      -4.609   1.751  11.113  0.00  0.00           H  
ATOM   1966 HG22 ILE A 129      -4.499   2.828  12.331  0.00  0.00           H  
ATOM   1967 HG23 ILE A 129      -5.626   1.651  12.384  0.00  0.00           H  
ATOM   1968 HD11 ILE A 129      -5.738   1.172   9.194  0.00  0.00           H  
ATOM   1969 HD12 ILE A 129      -7.196   1.265   8.466  0.00  0.00           H  
ATOM   1970 HD13 ILE A 129      -6.156   2.519   8.371  0.00  0.00           H  
ATOM   1971  N   ASP A 130      -5.685   5.854  12.545  0.00  0.00           N  
ATOM   1972  CA  ASP A 130      -4.885   6.767  13.363  0.00  0.00           C  
ATOM   1973  CB  ASP A 130      -4.237   7.910  12.593  0.00  0.00           C  
ATOM   1974  CG  ASP A 130      -2.740   7.840  12.905  0.00  0.00           C  
ATOM   1975 OD1  ASP A 130      -1.928   7.424  12.045  0.00  0.00           O  
ATOM   1976 OD2  ASP A 130      -2.349   8.275  14.011  0.00  0.00           O  
ATOM   1977  C   ASP A 130      -5.704   7.399  14.502  0.00  0.00           C  
ATOM   1978  O   ASP A 130      -5.217   7.484  15.622  0.00  0.00           O  
ATOM   1979  H   ASP A 130      -5.891   6.029  11.535  0.00  0.00           H  
ATOM   1980  HA  ASP A 130      -4.157   6.220  13.799  0.00  0.00           H  
ATOM   1981 HB2  ASP A 130      -4.363   7.759  11.647  0.00  0.00           H  
ATOM   1982 HB3  ASP A 130      -4.584   8.748  12.927  0.00  0.00           H  
ATOM   1983  N   GLY A 131      -6.929   7.857  14.232  0.00  0.00           N  
ATOM   1984  CA  GLY A 131      -7.909   8.335  15.220  0.00  0.00           C  
ATOM   1985  C   GLY A 131      -8.324   9.802  15.232  0.00  0.00           C  
ATOM   1986  O   GLY A 131      -8.813  10.185  16.291  0.00  0.00           O  
ATOM   1987  H   GLY A 131      -7.152   7.849  13.191  0.00  0.00           H  
ATOM   1988 HA2  GLY A 131      -8.769   7.748  15.131  0.00  0.00           H  
ATOM   1989 HA3  GLY A 131      -7.557   8.083  16.171  0.00  0.00           H  
ATOM   1990  N   HIS A 132      -8.136  10.593  14.173  0.00  0.00           N  
ATOM   1991  CA  HIS A 132      -8.276  12.054  14.146  0.00  0.00           C  
ATOM   1992  CB  HIS A 132      -7.348  12.622  13.074  0.00  0.00           C  
ATOM   1993  CG  HIS A 132      -5.841  12.697  13.342  0.00  0.00           C  
ATOM   1994  C   HIS A 132      -9.668  12.667  14.017  0.00  0.00           C  
ATOM   1995  O   HIS A 132     -10.098  12.943  12.901  0.00  0.00           O  
ATOM   1996  H   HIS A 132      -7.859  10.047  13.297  0.00  0.00           H  
ATOM   1997  HA  HIS A 132      -7.850  12.423  15.020  0.00  0.00           H  
ATOM   1998 HB2  HIS A 132      -7.467  12.081  12.207  0.00  0.00           H  
ATOM   1999 HB3  HIS A 132      -7.654  13.575  12.838  0.00  0.00           H  
ATOM   2000 ND1  HIS A 132      -5.169  13.375  14.266  0.00  0.00           N  
ATOM   2001 CD2  HIS A 132      -4.965  12.158  12.509  0.00  0.00           C  
ATOM   2002 CE1  HIS A 132      -3.874  13.266  13.973  0.00  0.00           C  
ATOM   2003 NE2  HIS A 132      -3.750  12.573  12.852  0.00  0.00           N  
ATOM   2004 HD1  HIS A 132      -5.535  13.877  15.043  0.00  0.00           H  
ATOM   2005 HD2  HIS A 132      -5.190  11.532  11.738  0.00  0.00           H  
ATOM   2006 HE1  HIS A 132      -3.127  13.646  14.508  0.00  0.00           H  
ATOM   2007  N   LEU A 133     -10.455  12.738  15.088  0.00  0.00           N  
ATOM   2008  CA  LEU A 133     -11.851  13.184  15.001  0.00  0.00           C  
ATOM   2009  CB  LEU A 133     -12.404  13.333  16.415  0.00  0.00           C  
ATOM   2010  CG  LEU A 133     -13.860  12.844  16.448  0.00  0.00           C  
ATOM   2011 CD1  LEU A 133     -13.840  11.321  16.545  0.00  0.00           C  
ATOM   2012 CD2  LEU A 133     -14.612  13.376  17.678  0.00  0.00           C  
ATOM   2013  C   LEU A 133     -12.188  14.448  14.197  0.00  0.00           C  
ATOM   2014  O   LEU A 133     -12.927  14.347  13.228  0.00  0.00           O  
ATOM   2015  H   LEU A 133     -10.005  12.454  15.980  0.00  0.00           H  
ATOM   2016  HA  LEU A 133     -12.408  12.402  14.602  0.00  0.00           H  
ATOM   2017 HB2  LEU A 133     -11.892  12.764  17.007  0.00  0.00           H  
ATOM   2018 HB3  LEU A 133     -12.405  14.272  16.648  0.00  0.00           H  
ATOM   2019  HG  LEU A 133     -14.311  13.116  15.613  0.00  0.00           H  
ATOM   2020 HD11 LEU A 133     -13.364  11.048  17.381  0.00  0.00           H  
ATOM   2021 HD12 LEU A 133     -14.779  10.977  16.568  0.00  0.00           H  
ATOM   2022 HD13 LEU A 133     -13.365  10.943  15.752  0.00  0.00           H  
ATOM   2023 HD21 LEU A 133     -14.614  14.374  17.654  0.00  0.00           H  
ATOM   2024 HD22 LEU A 133     -15.550  13.036  17.660  0.00  0.00           H  
ATOM   2025 HD23 LEU A 133     -14.152  13.058  18.505  0.00  0.00           H  
ATOM   2026  N   GLU A 134     -11.318  15.455  14.340  0.00  0.00           N  
ATOM   2027  CA  GLU A 134     -11.600  16.686  13.584  0.00  0.00           C  
ATOM   2028  CB  GLU A 134     -10.957  17.924  14.223  0.00  0.00           C  
ATOM   2029  CG  GLU A 134      -9.485  17.775  14.580  0.00  0.00           C  
ATOM   2030  CD  GLU A 134      -9.201  17.206  15.976  0.00  0.00           C  
ATOM   2031 OE1  GLU A 134      -9.006  15.978  16.005  0.00  0.00           O  
ATOM   2032 OE2  GLU A 134      -9.221  18.020  16.924  0.00  0.00           O  
ATOM   2033  C   GLU A 134     -11.265  16.612  12.100  0.00  0.00           C  
ATOM   2034  O   GLU A 134     -11.897  17.322  11.306  0.00  0.00           O  
ATOM   2035  H   GLU A 134     -10.537  15.308  14.947  0.00  0.00           H  
ATOM   2036  HA  GLU A 134     -12.587  16.923  13.696  0.00  0.00           H  
ATOM   2037 HB2  GLU A 134     -11.034  18.667  13.576  0.00  0.00           H  
ATOM   2038 HB3  GLU A 134     -11.449  18.118  15.057  0.00  0.00           H  
ATOM   2039 HG2  GLU A 134      -9.066  17.160  13.925  0.00  0.00           H  
ATOM   2040 HG3  GLU A 134      -9.062  18.672  14.542  0.00  0.00           H  
ATOM   2041  N   ILE A 135     -10.450  15.615  11.756  0.00  0.00           N  
ATOM   2042  CA  ILE A 135     -10.092  15.393  10.354  0.00  0.00           C  
ATOM   2043  CB  ILE A 135      -8.738  14.711  10.243  0.00  0.00           C  
ATOM   2044 CG1  ILE A 135      -7.692  15.627  10.883  0.00  0.00           C  
ATOM   2045 CG2  ILE A 135      -8.443  14.418   8.764  0.00  0.00           C  
ATOM   2046 CD1  ILE A 135      -7.000  16.769  10.131  0.00  0.00           C  
ATOM   2047  C   ILE A 135     -11.198  14.698   9.546  0.00  0.00           C  
ATOM   2048  O   ILE A 135     -11.575  15.021   8.420  0.00  0.00           O  
ATOM   2049  H   ILE A 135     -10.107  15.035  12.535  0.00  0.00           H  
ATOM   2050  HA  ILE A 135      -9.974  16.309   9.943  0.00  0.00           H  
ATOM   2051  HB  ILE A 135      -8.765  13.873  10.763  0.00  0.00           H  
ATOM   2052 HG12 ILE A 135      -8.115  16.034  11.742  0.00  0.00           H  
ATOM   2053 HG13 ILE A 135      -6.941  15.018  11.270  0.00  0.00           H  
ATOM   2054 HG21 ILE A 135      -7.555  13.971   8.691  0.00  0.00           H  
ATOM   2055 HG22 ILE A 135      -9.153  13.820   8.401  0.00  0.00           H  
ATOM   2056 HG23 ILE A 135      -8.432  15.276   8.258  0.00  0.00           H  
ATOM   2057 HD11 ILE A 135      -7.691  17.414   9.819  0.00  0.00           H  
ATOM   2058 HD12 ILE A 135      -6.364  17.222  10.748  0.00  0.00           H  
ATOM   2059 HD13 ILE A 135      -6.510  16.390   9.352  0.00  0.00           H  
ATOM   2060  N   VAL A 136     -11.769  13.730  10.253  0.00  0.00           N  
ATOM   2061  CA  VAL A 136     -13.003  13.069   9.829  0.00  0.00           C  
ATOM   2062  CB  VAL A 136     -13.249  11.950  10.834  0.00  0.00           C  
ATOM   2063 CG1  VAL A 136     -14.643  11.308  10.849  0.00  0.00           C  
ATOM   2064 CG2  VAL A 136     -12.291  10.866  10.339  0.00  0.00           C  
ATOM   2065  C   VAL A 136     -14.174  14.060   9.776  0.00  0.00           C  
ATOM   2066  O   VAL A 136     -14.615  14.178   8.632  0.00  0.00           O  
ATOM   2067  H   VAL A 136     -11.266  13.481  11.133  0.00  0.00           H  
ATOM   2068  HA  VAL A 136     -12.863  12.709   8.900  0.00  0.00           H  
ATOM   2069  HB  VAL A 136     -13.107  12.333  11.772  0.00  0.00           H  
ATOM   2070 HG11 VAL A 136     -15.269  11.870  10.310  0.00  0.00           H  
ATOM   2071 HG12 VAL A 136     -14.587  10.393  10.454  0.00  0.00           H  
ATOM   2072 HG13 VAL A 136     -14.968  11.250  11.790  0.00  0.00           H  
ATOM   2073 HG21 VAL A 136     -12.819  10.129   9.923  0.00  0.00           H  
ATOM   2074 HG22 VAL A 136     -11.670  11.262   9.664  0.00  0.00           H  
ATOM   2075 HG23 VAL A 136     -11.769  10.513  11.114  0.00  0.00           H  
ATOM   2076  N   GLU A 137     -14.377  14.949  10.742  0.00  0.00           N  
ATOM   2077  CA  GLU A 137     -15.235  16.127  10.531  0.00  0.00           C  
ATOM   2078  CB  GLU A 137     -15.164  16.990  11.785  0.00  0.00           C  
ATOM   2079  CG  GLU A 137     -16.259  16.454  12.697  0.00  0.00           C  
ATOM   2080  CD  GLU A 137     -16.146  17.101  14.085  0.00  0.00           C  
ATOM   2081 OE1  GLU A 137     -17.141  17.614  14.638  0.00  0.00           O  
ATOM   2082 OE2  GLU A 137     -15.012  17.046  14.612  0.00  0.00           O  
ATOM   2083  C   GLU A 137     -14.914  16.967   9.295  0.00  0.00           C  
ATOM   2084  O   GLU A 137     -15.786  17.199   8.469  0.00  0.00           O  
ATOM   2085  H   GLU A 137     -13.895  14.751  11.635  0.00  0.00           H  
ATOM   2086  HA  GLU A 137     -16.213  15.820  10.484  0.00  0.00           H  
ATOM   2087 HB2  GLU A 137     -14.328  16.832  12.208  0.00  0.00           H  
ATOM   2088 HB3  GLU A 137     -15.391  17.881  11.548  0.00  0.00           H  
ATOM   2089 HG2  GLU A 137     -17.120  16.707  12.330  0.00  0.00           H  
ATOM   2090 HG3  GLU A 137     -16.131  15.500  12.812  0.00  0.00           H  
ATOM   2091  N   VAL A 138     -13.658  17.365   9.114  0.00  0.00           N  
ATOM   2092  CA  VAL A 138     -13.329  18.302   8.034  0.00  0.00           C  
ATOM   2093  CB  VAL A 138     -12.091  19.173   8.276  0.00  0.00           C  
ATOM   2094 CG1  VAL A 138     -10.751  18.438   8.348  0.00  0.00           C  
ATOM   2095 CG2  VAL A 138     -12.026  20.290   7.237  0.00  0.00           C  
ATOM   2096  C   VAL A 138     -13.490  17.796   6.596  0.00  0.00           C  
ATOM   2097  O   VAL A 138     -14.114  18.465   5.774  0.00  0.00           O  
ATOM   2098  H   VAL A 138     -12.968  16.978   9.768  0.00  0.00           H  
ATOM   2099  HA  VAL A 138     -13.940  19.125   8.141  0.00  0.00           H  
ATOM   2100  HB  VAL A 138     -12.211  19.637   9.174  0.00  0.00           H  
ATOM   2101 HG11 VAL A 138     -10.017  19.065   8.094  0.00  0.00           H  
ATOM   2102 HG12 VAL A 138     -10.604  18.108   9.279  0.00  0.00           H  
ATOM   2103 HG13 VAL A 138     -10.764  17.665   7.716  0.00  0.00           H  
ATOM   2104 HG21 VAL A 138     -11.070  20.523   7.066  0.00  0.00           H  
ATOM   2105 HG22 VAL A 138     -12.454  19.976   6.392  0.00  0.00           H  
ATOM   2106 HG23 VAL A 138     -12.512  21.090   7.586  0.00  0.00           H  
ATOM   2107  N   LEU A 139     -13.318  16.493   6.450  0.00  0.00           N  
ATOM   2108  CA  LEU A 139     -13.750  15.734   5.263  0.00  0.00           C  
ATOM   2109  CB  LEU A 139     -13.112  14.354   5.296  0.00  0.00           C  
ATOM   2110  CG  LEU A 139     -11.600  14.228   5.099  0.00  0.00           C  
ATOM   2111 CD1  LEU A 139     -11.052  12.796   5.017  0.00  0.00           C  
ATOM   2112 CD2  LEU A 139     -11.118  14.919   3.830  0.00  0.00           C  
ATOM   2113  C   LEU A 139     -15.252  15.523   5.078  0.00  0.00           C  
ATOM   2114  O   LEU A 139     -15.714  15.861   3.988  0.00  0.00           O  
ATOM   2115  H   LEU A 139     -12.838  16.028   7.262  0.00  0.00           H  
ATOM   2116  HA  LEU A 139     -13.393  16.226   4.430  0.00  0.00           H  
ATOM   2117 HB2  LEU A 139     -13.326  13.937   6.190  0.00  0.00           H  
ATOM   2118 HB3  LEU A 139     -13.549  13.795   4.579  0.00  0.00           H  
ATOM   2119  HG  LEU A 139     -11.129  14.712   5.865  0.00  0.00           H  
ATOM   2120 HD11 LEU A 139     -11.476  12.327   4.244  0.00  0.00           H  
ATOM   2121 HD12 LEU A 139     -10.063  12.831   4.889  0.00  0.00           H  
ATOM   2122 HD13 LEU A 139     -11.267  12.314   5.864  0.00  0.00           H  
ATOM   2123 HD21 LEU A 139     -11.342  15.893   3.874  0.00  0.00           H  
ATOM   2124 HD22 LEU A 139     -10.127  14.810   3.746  0.00  0.00           H  
ATOM   2125 HD23 LEU A 139     -11.567  14.510   3.035  0.00  0.00           H  
ATOM   2126  N   LEU A 140     -15.904  15.152   6.181  0.00  0.00           N  
ATOM   2127  CA  LEU A 140     -17.352  14.893   6.162  0.00  0.00           C  
ATOM   2128  CB  LEU A 140     -17.791  14.157   7.427  0.00  0.00           C  
ATOM   2129  CG  LEU A 140     -18.113  12.658   7.383  0.00  0.00           C  
ATOM   2130 CD1  LEU A 140     -19.341  12.278   6.561  0.00  0.00           C  
ATOM   2131 CD2  LEU A 140     -16.921  11.734   7.092  0.00  0.00           C  
ATOM   2132  C   LEU A 140     -18.295  16.092   6.009  0.00  0.00           C  
ATOM   2133  O   LEU A 140     -19.399  15.917   5.498  0.00  0.00           O  
ATOM   2134  H   LEU A 140     -15.321  15.064   7.028  0.00  0.00           H  
ATOM   2135  HA  LEU A 140     -17.544  14.239   5.385  0.00  0.00           H  
ATOM   2136 HB2  LEU A 140     -17.058  14.278   8.120  0.00  0.00           H  
ATOM   2137 HB3  LEU A 140     -18.618  14.624   7.782  0.00  0.00           H  
ATOM   2138  HG  LEU A 140     -18.240  12.327   8.338  0.00  0.00           H  
ATOM   2139 HD11 LEU A 140     -19.209  12.568   5.613  0.00  0.00           H  
ATOM   2140 HD12 LEU A 140     -19.468  11.287   6.592  0.00  0.00           H  
ATOM   2141 HD13 LEU A 140     -20.147  12.731   6.939  0.00  0.00           H  
ATOM   2142 HD21 LEU A 140     -16.230  11.856   7.802  0.00  0.00           H  
ATOM   2143 HD22 LEU A 140     -17.235  10.786   7.084  0.00  0.00           H  
ATOM   2144 HD23 LEU A 140     -16.535  11.969   6.201  0.00  0.00           H  
ATOM   2145  N   LYS A 141     -17.790  17.260   6.357  0.00  0.00           N  
ATOM   2146  CA  LYS A 141     -18.418  18.569   6.126  0.00  0.00           C  
ATOM   2147  CB  LYS A 141     -17.861  19.537   7.173  0.00  0.00           C  
ATOM   2148  CG  LYS A 141     -18.485  19.370   8.557  0.00  0.00           C  
ATOM   2149  CD  LYS A 141     -17.997  20.424   9.552  0.00  0.00           C  
ATOM   2150  CE  LYS A 141     -16.549  20.147   9.960  0.00  0.00           C  
ATOM   2151  NZ  LYS A 141     -15.805  21.196  10.656  0.00  0.00           N  
ATOM   2152  C   LYS A 141     -18.322  19.065   4.683  0.00  0.00           C  
ATOM   2153  O   LYS A 141     -19.190  19.807   4.227  0.00  0.00           O  
ATOM   2154  H   LYS A 141     -16.845  17.182   6.844  0.00  0.00           H  
ATOM   2155  HA  LYS A 141     -19.403  18.502   6.380  0.00  0.00           H  
ATOM   2156 HB2  LYS A 141     -16.881  19.382   7.253  0.00  0.00           H  
ATOM   2157 HB3  LYS A 141     -18.036  20.467   6.863  0.00  0.00           H  
ATOM   2158 HG2  LYS A 141     -19.482  19.443   8.476  0.00  0.00           H  
ATOM   2159 HG3  LYS A 141     -18.252  18.461   8.912  0.00  0.00           H  
ATOM   2160 HD2  LYS A 141     -18.039  21.313   9.122  0.00  0.00           H  
ATOM   2161 HD3  LYS A 141     -18.565  20.389  10.361  0.00  0.00           H  
ATOM   2162 HE2  LYS A 141     -16.547  19.289  10.540  0.00  0.00           H  
ATOM   2163 HE3  LYS A 141     -16.031  19.873   9.107  0.00  0.00           H  
ATOM   2164 HZ1  LYS A 141     -16.363  22.028  10.723  0.00  0.00           H  
ATOM   2165 HZ2  LYS A 141     -15.563  20.891  11.582  0.00  0.00           H  
ATOM   2166 HZ3  LYS A 141     -14.962  21.410  10.155  0.00  0.00           H  
ATOM   2167  N   HIS A 142     -17.515  18.363   3.898  0.00  0.00           N  
ATOM   2168  CA  HIS A 142     -17.517  18.357   2.428  0.00  0.00           C  
ATOM   2169  CB  HIS A 142     -16.121  18.856   2.056  0.00  0.00           C  
ATOM   2170  CG  HIS A 142     -15.966  20.382   2.050  0.00  0.00           C  
ATOM   2171  C   HIS A 142     -18.083  17.071   1.822  0.00  0.00           C  
ATOM   2172  O   HIS A 142     -18.548  17.162   0.685  0.00  0.00           O  
ATOM   2173  H   HIS A 142     -16.819  17.765   4.448  0.00  0.00           H  
ATOM   2174  HA  HIS A 142     -18.090  19.133   2.111  0.00  0.00           H  
ATOM   2175 HB2  HIS A 142     -15.448  18.490   2.708  0.00  0.00           H  
ATOM   2176 HB3  HIS A 142     -15.882  18.528   1.134  0.00  0.00           H  
ATOM   2177 ND1  HIS A 142     -15.939  21.057   0.907  0.00  0.00           N  
ATOM   2178 CD2  HIS A 142     -15.307  21.065   2.977  0.00  0.00           C  
ATOM   2179 CE1  HIS A 142     -15.239  22.167   1.080  0.00  0.00           C  
ATOM   2180 NE2  HIS A 142     -14.855  22.154   2.355  0.00  0.00           N  
ATOM   2181 HD1  HIS A 142     -16.371  20.791   0.038  0.00  0.00           H  
ATOM   2182 HD2  HIS A 142     -15.179  20.811   3.933  0.00  0.00           H  
ATOM   2183 HE1  HIS A 142     -15.042  22.855   0.416  0.00  0.00           H  
ATOM   2184  N   GLY A 143     -17.905  15.941   2.493  0.00  0.00           N  
ATOM   2185  CA  GLY A 143     -18.572  14.729   1.982  0.00  0.00           C  
ATOM   2186  C   GLY A 143     -17.463  13.693   1.764  0.00  0.00           C  
ATOM   2187  O   GLY A 143     -16.443  14.070   1.187  0.00  0.00           O  
ATOM   2188  H   GLY A 143     -17.321  15.976   3.315  0.00  0.00           H  
ATOM   2189 HA2  GLY A 143     -19.210  14.395   2.653  0.00  0.00           H  
ATOM   2190 HA3  GLY A 143     -19.010  14.929   1.125  0.00  0.00           H  
ATOM   2191  N   ALA A 144     -17.845  12.438   1.967  0.00  0.00           N  
ATOM   2192  CA  ALA A 144     -16.978  11.254   1.975  0.00  0.00           C  
ATOM   2193  CB  ALA A 144     -16.071  11.358   3.203  0.00  0.00           C  
ATOM   2194  C   ALA A 144     -17.583   9.847   1.858  0.00  0.00           C  
ATOM   2195  O   ALA A 144     -18.796   9.680   1.915  0.00  0.00           O  
ATOM   2196  H   ALA A 144     -18.899  12.349   2.135  0.00  0.00           H  
ATOM   2197  HA  ALA A 144     -16.284  11.364   1.200  0.00  0.00           H  
ATOM   2198 HB1  ALA A 144     -16.010  12.312   3.488  0.00  0.00           H  
ATOM   2199 HB2  ALA A 144     -16.456  10.810   3.945  0.00  0.00           H  
ATOM   2200 HB3  ALA A 144     -15.161  11.017   2.972  0.00  0.00           H  
ATOM   2201  N   ASP A 145     -16.711   8.873   1.574  0.00  0.00           N  
ATOM   2202  CA  ASP A 145     -17.054   7.447   1.638  0.00  0.00           C  
ATOM   2203  CB  ASP A 145     -16.976   6.879   0.222  0.00  0.00           C  
ATOM   2204  CG  ASP A 145     -16.926   5.412   0.106  0.00  0.00           C  
ATOM   2205 OD1  ASP A 145     -15.891   4.835   0.501  0.00  0.00           O  
ATOM   2206 OD2  ASP A 145     -17.985   4.753   0.050  0.00  0.00           O  
ATOM   2207  C   ASP A 145     -16.119   6.722   2.614  0.00  0.00           C  
ATOM   2208  O   ASP A 145     -14.984   7.157   2.730  0.00  0.00           O  
ATOM   2209  H   ASP A 145     -15.761   9.215   1.303  0.00  0.00           H  
ATOM   2210  HA  ASP A 145     -17.979   7.382   2.017  0.00  0.00           H  
ATOM   2211 HB2  ASP A 145     -17.685   7.352  -0.339  0.00  0.00           H  
ATOM   2212 HB3  ASP A 145     -16.073   7.149  -0.169  0.00  0.00           H  
ATOM   2213  N   VAL A 146     -16.639   5.626   3.170  0.00  0.00           N  
ATOM   2214  CA  VAL A 146     -15.904   4.591   3.910  0.00  0.00           C  
ATOM   2215  CB  VAL A 146     -16.302   4.498   5.378  0.00  0.00           C  
ATOM   2216 CG1  VAL A 146     -17.665   3.859   5.605  0.00  0.00           C  
ATOM   2217 CG2  VAL A 146     -15.228   3.872   6.274  0.00  0.00           C  
ATOM   2218  C   VAL A 146     -15.877   3.226   3.238  0.00  0.00           C  
ATOM   2219  O   VAL A 146     -14.991   2.407   3.583  0.00  0.00           O  
ATOM   2220  H   VAL A 146     -17.682   5.536   3.029  0.00  0.00           H  
ATOM   2221  HA  VAL A 146     -14.921   4.950   3.994  0.00  0.00           H  
ATOM   2222  HB  VAL A 146     -16.356   5.437   5.761  0.00  0.00           H  
ATOM   2223 HG11 VAL A 146     -17.942   3.153   4.799  0.00  0.00           H  
ATOM   2224 HG12 VAL A 146     -17.662   3.368   6.476  0.00  0.00           H  
ATOM   2225 HG13 VAL A 146     -18.368   4.569   5.626  0.00  0.00           H  
ATOM   2226 HG21 VAL A 146     -15.428   2.803   6.483  0.00  0.00           H  
ATOM   2227 HG22 VAL A 146     -14.351   3.904   5.799  0.00  0.00           H  
ATOM   2228 HG23 VAL A 146     -15.173   4.390   7.126  0.00  0.00           H  
ATOM   2229  N   ASN A 147     -16.775   2.854   2.285  0.00  0.00           N  
ATOM   2230  CA  ASN A 147     -16.793   1.521   1.652  0.00  0.00           C  
ATOM   2231  CB  ASN A 147     -18.181   1.264   1.064  0.00  0.00           C  
ATOM   2232  CG  ASN A 147     -19.248   1.167   2.070  0.00  0.00           C  
ATOM   2233  C   ASN A 147     -15.785   1.340   0.518  0.00  0.00           C  
ATOM   2234  O   ASN A 147     -15.816   0.267  -0.144  0.00  0.00           O  
ATOM   2235  H   ASN A 147     -17.488   3.547   1.990  0.00  0.00           H  
ATOM   2236  HA  ASN A 147     -16.579   0.742   2.414  0.00  0.00           H  
ATOM   2237 HB2  ASN A 147     -18.460   2.062   0.348  0.00  0.00           H  
ATOM   2238 HB3  ASN A 147     -18.132   0.301   0.538  0.00  0.00           H  
ATOM   2239 OD1  ASN A 147     -19.520   2.136   2.815  0.00  0.00           O  
ATOM   2240 ND2  ASN A 147     -20.075   0.114   2.067  0.00  0.00           N  
ATOM   2241 HD22 ASN A 147     -19.886  -0.743   1.505  0.00  0.00           H  
ATOM   2242 HD21 ASN A 147     -20.917   0.158   2.646  0.00  0.00           H  
ATOM   2243  N   ALA A 148     -14.882   2.294   0.163  0.00  0.00           N  
ATOM   2244  CA  ALA A 148     -14.105   2.230  -1.081  0.00  0.00           C  
ATOM   2245  CB  ALA A 148     -13.961   3.636  -1.681  0.00  0.00           C  
ATOM   2246  C   ALA A 148     -12.785   1.577  -0.790  0.00  0.00           C  
ATOM   2247  O   ALA A 148     -11.766   2.290  -0.601  0.00  0.00           O  
ATOM   2248  H   ALA A 148     -14.657   3.033   0.853  0.00  0.00           H  
ATOM   2249  HA  ALA A 148     -14.626   1.606  -1.841  0.00  0.00           H  
ATOM   2250 HB1  ALA A 148     -13.489   4.331  -0.954  0.00  0.00           H  
ATOM   2251 HB2  ALA A 148     -13.345   3.604  -2.604  0.00  0.00           H  
ATOM   2252 HB3  ALA A 148     -14.963   4.039  -1.944  0.00  0.00           H  
ATOM   2253  N   GLN A 149     -12.799   0.246  -0.286  0.00  0.00           N  
ATOM   2254  CA  GLN A 149     -11.753  -0.297   0.591  0.00  0.00           C  
ATOM   2255  CB  GLN A 149     -12.367  -1.303   1.576  0.00  0.00           C  
ATOM   2256  CG  GLN A 149     -13.344  -0.643   2.544  0.00  0.00           C  
ATOM   2257  CD  GLN A 149     -14.340  -1.631   3.047  0.00  0.00           C  
ATOM   2258  C   GLN A 149     -10.673  -0.952  -0.219  0.00  0.00           C  
ATOM   2259  O   GLN A 149     -10.800  -1.074  -1.461  0.00  0.00           O  
ATOM   2260  H   GLN A 149     -13.571  -0.370  -0.612  0.00  0.00           H  
ATOM   2261  HA  GLN A 149     -11.281   0.526   1.162  0.00  0.00           H  
ATOM   2262 HB2  GLN A 149     -12.884  -2.097   1.010  0.00  0.00           H  
ATOM   2263 HB3  GLN A 149     -11.583  -1.798   2.182  0.00  0.00           H  
ATOM   2264 HG2  GLN A 149     -12.790  -0.220   3.398  0.00  0.00           H  
ATOM   2265 HG3  GLN A 149     -13.885   0.193   2.061  0.00  0.00           H  
ATOM   2266 OE1  GLN A 149     -15.557  -1.388   2.951  0.00  0.00           O  
ATOM   2267 NE2  GLN A 149     -13.972  -2.757   3.681  0.00  0.00           N  
ATOM   2268 HE21 GLN A 149     -14.726  -3.361   4.068  0.00  0.00           H  
ATOM   2269 HE22 GLN A 149     -12.977  -3.034   3.755  0.00  0.00           H  
ATOM   2270  N   ASP A 150      -9.474  -1.383   0.411  0.00  0.00           N  
ATOM   2271  CA  ASP A 150      -8.222  -1.566  -0.337  0.00  0.00           C  
ATOM   2272  CB  ASP A 150      -7.004  -1.397   0.601  0.00  0.00           C  
ATOM   2273  CG  ASP A 150      -7.136  -2.087   1.926  0.00  0.00           C  
ATOM   2274 OD1  ASP A 150      -7.924  -1.671   2.812  0.00  0.00           O  
ATOM   2275 OD2  ASP A 150      -6.466  -3.117   2.166  0.00  0.00           O  
ATOM   2276  C   ASP A 150      -8.193  -2.894  -1.070  0.00  0.00           C  
ATOM   2277  O   ASP A 150      -9.105  -3.737  -0.893  0.00  0.00           O  
ATOM   2278  H   ASP A 150      -9.639  -1.994   1.234  0.00  0.00           H  
ATOM   2279  HA  ASP A 150      -8.153  -0.778  -1.118  0.00  0.00           H  
ATOM   2280 HB2  ASP A 150      -6.100  -1.808   0.118  0.00  0.00           H  
ATOM   2281 HB3  ASP A 150      -6.809  -0.319   0.761  0.00  0.00           H  
ATOM   2282  N   LYS A 151      -7.116  -3.224  -1.946  0.00  0.00           N  
ATOM   2283  CA  LYS A 151      -6.875  -4.597  -2.444  0.00  0.00           C  
ATOM   2284  CB  LYS A 151      -5.613  -4.625  -3.323  0.00  0.00           C  
ATOM   2285  CG  LYS A 151      -5.790  -3.824  -4.634  0.00  0.00           C  
ATOM   2286  CD  LYS A 151      -4.752  -2.707  -4.771  0.00  0.00           C  
ATOM   2287  CE  LYS A 151      -4.814  -2.048  -6.155  0.00  0.00           C  
ATOM   2288  NZ  LYS A 151      -3.584  -1.304  -6.434  0.00  0.00           N  
ATOM   2289  C   LYS A 151      -6.753  -5.631  -1.338  0.00  0.00           C  
ATOM   2290  O   LYS A 151      -6.881  -6.845  -1.643  0.00  0.00           O  
ATOM   2291  H   LYS A 151      -6.838  -2.418  -2.545  0.00  0.00           H  
ATOM   2292  HA  LYS A 151      -7.752  -4.908  -3.057  0.00  0.00           H  
ATOM   2293 HB2  LYS A 151      -4.753  -4.247  -2.726  0.00  0.00           H  
ATOM   2294 HB3  LYS A 151      -5.375  -5.680  -3.592  0.00  0.00           H  
ATOM   2295 HG2  LYS A 151      -5.660  -4.522  -5.484  0.00  0.00           H  
ATOM   2296 HG3  LYS A 151      -6.811  -3.393  -4.724  0.00  0.00           H  
ATOM   2297 HD2  LYS A 151      -4.924  -1.930  -4.008  0.00  0.00           H  
ATOM   2298 HD3  LYS A 151      -3.745  -3.147  -4.599  0.00  0.00           H  
ATOM   2299 HE2  LYS A 151      -4.955  -2.838  -6.935  0.00  0.00           H  
ATOM   2300 HE3  LYS A 151      -5.685  -1.372  -6.234  0.00  0.00           H  
ATOM   2301 HZ1  LYS A 151      -3.579  -1.115  -7.420  0.00  0.00           H  
ATOM   2302 HZ2  LYS A 151      -3.471  -0.438  -5.937  0.00  0.00           H  
ATOM   2303 HZ3  LYS A 151      -2.811  -1.906  -6.215  0.00  0.00           H  
ATOM   2304  N   PHE A 152      -6.435  -5.287  -0.052  0.00  0.00           N  
ATOM   2305  CA  PHE A 152      -6.375  -6.249   1.073  0.00  0.00           C  
ATOM   2306  CB  PHE A 152      -5.073  -6.055   1.873  0.00  0.00           C  
ATOM   2307  CG  PHE A 152      -3.846  -6.242   1.036  0.00  0.00           C  
ATOM   2308 CD1  PHE A 152      -3.107  -5.133   0.585  0.00  0.00           C  
ATOM   2309 CD2  PHE A 152      -3.379  -7.532   0.749  0.00  0.00           C  
ATOM   2310 CE1  PHE A 152      -1.970  -5.316  -0.114  0.00  0.00           C  
ATOM   2311 CE2  PHE A 152      -2.235  -7.682   0.068  0.00  0.00           C  
ATOM   2312  CZ  PHE A 152      -1.522  -6.560  -0.372  0.00  0.00           C  
ATOM   2313  C   PHE A 152      -7.558  -6.144   2.031  0.00  0.00           C  
ATOM   2314  O   PHE A 152      -7.649  -7.012   2.939  0.00  0.00           O  
ATOM   2315  H   PHE A 152      -6.159  -4.300   0.125  0.00  0.00           H  
ATOM   2316  HA  PHE A 152      -6.389  -7.292   0.688  0.00  0.00           H  
ATOM   2317 HB2  PHE A 152      -5.053  -5.053   2.344  0.00  0.00           H  
ATOM   2318 HB3  PHE A 152      -5.031  -6.785   2.703  0.00  0.00           H  
ATOM   2319 HD1  PHE A 152      -3.454  -4.131   0.804  0.00  0.00           H  
ATOM   2320 HD2  PHE A 152      -3.937  -8.403   1.069  0.00  0.00           H  
ATOM   2321 HE1  PHE A 152      -1.416  -4.455  -0.478  0.00  0.00           H  
ATOM   2322 HE2  PHE A 152      -1.871  -8.666  -0.169  0.00  0.00           H  
ATOM   2323  HZ  PHE A 152      -0.618  -6.710  -0.938  0.00  0.00           H  
ATOM   2324  N   CYS A 153      -8.479  -5.130   1.974  0.00  0.00           N  
ATOM   2325  CA  CYS A 153      -9.598  -4.931   2.920  0.00  0.00           C  
ATOM   2326  CB  CYS A 153     -10.815  -5.788   2.484  0.00  0.00           C  
ATOM   2327  SG  CYS A 153     -12.244  -4.846   1.655  0.00  0.00           S  
ATOM   2328  C   CYS A 153      -9.144  -5.136   4.374  0.00  0.00           C  
ATOM   2329  O   CYS A 153      -9.828  -5.849   5.154  0.00  0.00           O  
ATOM   2330  H   CYS A 153      -8.375  -4.423   1.225  0.00  0.00           H  
ATOM   2331  HA  CYS A 153      -9.910  -3.866   2.874  0.00  0.00           H  
ATOM   2332 HB2  CYS A 153     -10.490  -6.624   1.862  0.00  0.00           H  
ATOM   2333 HB3  CYS A 153     -11.336  -6.210   3.347  0.00  0.00           H  
ATOM   2334  N   LYS A 154      -7.968  -4.480   4.899  0.00  0.00           N  
ATOM   2335  CA  LYS A 154      -7.635  -4.522   6.348  0.00  0.00           C  
ATOM   2336  CB  LYS A 154      -6.131  -4.323   6.655  0.00  0.00           C  
ATOM   2337  CG  LYS A 154      -5.218  -5.247   5.858  0.00  0.00           C  
ATOM   2338  CD  LYS A 154      -5.122  -6.627   6.509  0.00  0.00           C  
ATOM   2339  CE  LYS A 154      -4.724  -7.655   5.464  0.00  0.00           C  
ATOM   2340  NZ  LYS A 154      -4.528  -8.960   6.083  0.00  0.00           N  
ATOM   2341  C   LYS A 154      -8.461  -3.510   7.092  0.00  0.00           C  
ATOM   2342  O   LYS A 154      -8.210  -2.284   6.934  0.00  0.00           O  
ATOM   2343  H   LYS A 154      -7.514  -3.775   4.274  0.00  0.00           H  
ATOM   2344  HA  LYS A 154      -7.913  -5.520   6.747  0.00  0.00           H  
ATOM   2345 HB2  LYS A 154      -5.806  -3.294   6.462  0.00  0.00           H  
ATOM   2346 HB3  LYS A 154      -5.955  -4.484   7.741  0.00  0.00           H  
ATOM   2347 HG2  LYS A 154      -5.573  -5.315   4.808  0.00  0.00           H  
ATOM   2348 HG3  LYS A 154      -4.196  -4.809   5.824  0.00  0.00           H  
ATOM   2349 HD2  LYS A 154      -4.371  -6.593   7.330  0.00  0.00           H  
ATOM   2350 HD3  LYS A 154      -6.098  -6.930   6.947  0.00  0.00           H  
ATOM   2351 HE2  LYS A 154      -5.549  -7.719   4.715  0.00  0.00           H  
ATOM   2352 HE3  LYS A 154      -3.792  -7.330   4.940  0.00  0.00           H  
ATOM   2353 HZ1  LYS A 154      -3.749  -8.936   6.784  0.00  0.00           H  
ATOM   2354 HZ2  LYS A 154      -5.408  -9.280   6.550  0.00  0.00           H  
ATOM   2355 HZ3  LYS A 154      -4.303  -9.637   5.324  0.00  0.00           H  
ATOM   2356  N   THR A 155      -9.735  -3.906   7.579  0.00  0.00           N  
ATOM   2357  CA  THR A 155     -10.879  -2.976   7.623  0.00  0.00           C  
ATOM   2358  CB  THR A 155     -12.235  -3.697   7.883  0.00  0.00           C  
ATOM   2359 OG1  THR A 155     -12.035  -4.961   8.454  0.00  0.00           O  
ATOM   2360 CG2  THR A 155     -12.984  -3.893   6.570  0.00  0.00           C  
ATOM   2361  C   THR A 155     -10.664  -1.856   8.608  0.00  0.00           C  
ATOM   2362  O   THR A 155     -10.231  -2.057   9.747  0.00  0.00           O  
ATOM   2363  H   THR A 155      -9.919  -4.933   7.576  0.00  0.00           H  
ATOM   2364  HA  THR A 155     -10.935  -2.475   6.632  0.00  0.00           H  
ATOM   2365  HB  THR A 155     -12.872  -3.074   8.552  0.00  0.00           H  
ATOM   2366 HG21 THR A 155     -12.342  -4.426   5.836  0.00  0.00           H  
ATOM   2367 HG22 THR A 155     -13.898  -4.499   6.727  0.00  0.00           H  
ATOM   2368 HG23 THR A 155     -13.284  -2.904   6.174  0.00  0.00           H  
ATOM   2369 HG1  THR A 155     -12.920  -5.235   8.814  0.00  0.00           H  
ATOM   2370  N   ALA A 156     -11.275  -0.618   8.391  0.00  0.00           N  
ATOM   2371  CA  ALA A 156     -10.934   0.605   9.140  0.00  0.00           C  
ATOM   2372  CB  ALA A 156     -11.648   1.719   8.356  0.00  0.00           C  
ATOM   2373  C   ALA A 156     -11.420   0.532  10.584  0.00  0.00           C  
ATOM   2374  O   ALA A 156     -10.728   0.714  11.588  0.00  0.00           O  
ATOM   2375  H   ALA A 156     -12.155  -0.710   7.836  0.00  0.00           H  
ATOM   2376  HA  ALA A 156      -9.930   0.708   9.140  0.00  0.00           H  
ATOM   2377 HB1  ALA A 156     -12.446   1.335   7.897  0.00  0.00           H  
ATOM   2378 HB2  ALA A 156     -11.934   2.433   8.991  0.00  0.00           H  
ATOM   2379 HB3  ALA A 156     -11.020   2.098   7.681  0.00  0.00           H  
ATOM   2380  N   PHE A 157     -12.654   0.049  10.733  0.00  0.00           N  
ATOM   2381  CA  PHE A 157     -13.357  -0.068  12.017  0.00  0.00           C  
ATOM   2382  CB  PHE A 157     -14.828  -0.310  11.675  0.00  0.00           C  
ATOM   2383  CG  PHE A 157     -15.839  -0.797  12.707  0.00  0.00           C  
ATOM   2384 CD1  PHE A 157     -16.556   0.145  13.443  0.00  0.00           C  
ATOM   2385 CD2  PHE A 157     -15.901  -2.153  12.985  0.00  0.00           C  
ATOM   2386 CE1  PHE A 157     -17.391  -0.313  14.452  0.00  0.00           C  
ATOM   2387 CE2  PHE A 157     -16.713  -2.610  14.021  0.00  0.00           C  
ATOM   2388  CZ  PHE A 157     -17.479  -1.681  14.712  0.00  0.00           C  
ATOM   2389  C   PHE A 157     -12.767  -1.180  12.883  0.00  0.00           C  
ATOM   2390  O   PHE A 157     -12.376  -0.950  14.030  0.00  0.00           O  
ATOM   2391  H   PHE A 157     -13.100  -0.251   9.823  0.00  0.00           H  
ATOM   2392  HA  PHE A 157     -13.206   0.797  12.512  0.00  0.00           H  
ATOM   2393 HB2  PHE A 157     -15.199   0.565  11.292  0.00  0.00           H  
ATOM   2394 HB3  PHE A 157     -14.854  -0.983  10.902  0.00  0.00           H  
ATOM   2395 HD1  PHE A 157     -16.476   1.100  13.255  0.00  0.00           H  
ATOM   2396 HD2  PHE A 157     -15.371  -2.799  12.450  0.00  0.00           H  
ATOM   2397 HE1  PHE A 157     -17.928   0.342  14.993  0.00  0.00           H  
ATOM   2398 HE2  PHE A 157     -16.737  -3.581  14.256  0.00  0.00           H  
ATOM   2399  HZ  PHE A 157     -18.122  -1.999  15.427  0.00  0.00           H  
ATOM   2400  N   ASP A 158     -12.619  -2.335  12.236  0.00  0.00           N  
ATOM   2401  CA  ASP A 158     -12.172  -3.599  12.843  0.00  0.00           C  
ATOM   2402  CB  ASP A 158     -12.209  -4.824  11.930  0.00  0.00           C  
ATOM   2403  CG  ASP A 158     -13.651  -5.027  11.448  0.00  0.00           C  
ATOM   2404 OD1  ASP A 158     -14.277  -5.995  11.929  0.00  0.00           O  
ATOM   2405 OD2  ASP A 158     -14.063  -4.221  10.586  0.00  0.00           O  
ATOM   2406  C   ASP A 158     -10.730  -3.468  13.338  0.00  0.00           C  
ATOM   2407  O   ASP A 158     -10.362  -4.252  14.208  0.00  0.00           O  
ATOM   2408  H   ASP A 158     -12.858  -2.270  11.203  0.00  0.00           H  
ATOM   2409  HA  ASP A 158     -12.747  -3.758  13.649  0.00  0.00           H  
ATOM   2410 HB2  ASP A 158     -11.644  -4.651  11.155  0.00  0.00           H  
ATOM   2411 HB3  ASP A 158     -11.941  -5.605  12.446  0.00  0.00           H  
ATOM   2412  N   ILE A 159      -9.899  -2.575  12.799  0.00  0.00           N  
ATOM   2413  CA  ILE A 159      -8.630  -2.125  13.399  0.00  0.00           C  
ATOM   2414  CB  ILE A 159      -7.703  -1.622  12.293  0.00  0.00           C  
ATOM   2415 CG1  ILE A 159      -7.156  -2.700  11.357  0.00  0.00           C  
ATOM   2416 CG2  ILE A 159      -6.471  -0.989  12.942  0.00  0.00           C  
ATOM   2417 CD1  ILE A 159      -6.467  -2.223  10.075  0.00  0.00           C  
ATOM   2418  C   ILE A 159      -8.974  -1.126  14.498  0.00  0.00           C  
ATOM   2419  O   ILE A 159      -9.024  -1.515  15.661  0.00  0.00           O  
ATOM   2420  H   ILE A 159     -10.236  -2.198  11.867  0.00  0.00           H  
ATOM   2421  HA  ILE A 159      -8.240  -2.919  13.844  0.00  0.00           H  
ATOM   2422  HB  ILE A 159      -8.225  -0.960  11.725  0.00  0.00           H  
ATOM   2423 HG12 ILE A 159      -6.500  -3.269  11.874  0.00  0.00           H  
ATOM   2424 HG13 ILE A 159      -7.921  -3.307  11.092  0.00  0.00           H  
ATOM   2425 HG21 ILE A 159      -5.889  -0.599  12.232  0.00  0.00           H  
ATOM   2426 HG22 ILE A 159      -6.760  -0.271  13.570  0.00  0.00           H  
ATOM   2427 HG23 ILE A 159      -5.966  -1.689  13.442  0.00  0.00           H  
ATOM   2428 HD11 ILE A 159      -5.688  -1.653  10.322  0.00  0.00           H  
ATOM   2429 HD12 ILE A 159      -6.159  -3.018   9.560  0.00  0.00           H  
ATOM   2430 HD13 ILE A 159      -7.119  -1.698   9.535  0.00  0.00           H  
ATOM   2431  N   SER A 160      -9.601  -0.012  14.138  0.00  0.00           N  
ATOM   2432  CA  SER A 160      -9.652   1.173  15.009  0.00  0.00           C  
ATOM   2433  CB  SER A 160     -10.184   2.449  14.356  0.00  0.00           C  
ATOM   2434  OG  SER A 160     -10.004   3.605  15.176  0.00  0.00           O  
ATOM   2435  C   SER A 160     -10.396   1.055  16.342  0.00  0.00           C  
ATOM   2436  O   SER A 160      -9.926   1.705  17.276  0.00  0.00           O  
ATOM   2437  H   SER A 160     -10.048  -0.043  13.200  0.00  0.00           H  
ATOM   2438  HA  SER A 160      -8.676   1.438  15.222  0.00  0.00           H  
ATOM   2439 HB2  SER A 160      -9.704   2.595  13.489  0.00  0.00           H  
ATOM   2440 HB3  SER A 160     -11.163   2.337  14.176  0.00  0.00           H  
ATOM   2441  HG  SER A 160      -9.685   4.362  14.609  0.00  0.00           H  
ATOM   2442  N   ILE A 161     -11.360   0.139  16.443  0.00  0.00           N  
ATOM   2443  CA  ILE A 161     -11.934  -0.298  17.714  0.00  0.00           C  
ATOM   2444  CB  ILE A 161     -13.166  -1.169  17.494  0.00  0.00           C  
ATOM   2445 CG1  ILE A 161     -12.857  -2.419  16.679  0.00  0.00           C  
ATOM   2446 CG2  ILE A 161     -14.294  -0.313  16.908  0.00  0.00           C  
ATOM   2447 CD1  ILE A 161     -14.057  -3.371  16.569  0.00  0.00           C  
ATOM   2448  C   ILE A 161     -11.056  -0.818  18.855  0.00  0.00           C  
ATOM   2449  O   ILE A 161     -11.595  -0.940  19.958  0.00  0.00           O  
ATOM   2450  H   ILE A 161     -11.677  -0.247  15.517  0.00  0.00           H  
ATOM   2451  HA  ILE A 161     -12.436   0.535  18.096  0.00  0.00           H  
ATOM   2452  HB  ILE A 161     -13.505  -1.463  18.393  0.00  0.00           H  
ATOM   2453 HG12 ILE A 161     -12.585  -2.150  15.763  0.00  0.00           H  
ATOM   2454 HG13 ILE A 161     -12.112  -2.911  17.116  0.00  0.00           H  
ATOM   2455 HG21 ILE A 161     -15.129  -0.856  16.865  0.00  0.00           H  
ATOM   2456 HG22 ILE A 161     -14.439   0.482  17.490  0.00  0.00           H  
ATOM   2457 HG23 ILE A 161     -14.039  -0.017  15.991  0.00  0.00           H  
ATOM   2458 HD11 ILE A 161     -14.807  -2.889  16.126  0.00  0.00           H  
ATOM   2459 HD12 ILE A 161     -13.789  -4.162  16.028  0.00  0.00           H  
ATOM   2460 HD13 ILE A 161     -14.325  -3.656  17.484  0.00  0.00           H  
ATOM   2461  N   ASP A 162      -9.878  -1.315  18.489  0.00  0.00           N  
ATOM   2462  CA  ASP A 162      -8.952  -1.986  19.418  0.00  0.00           C  
ATOM   2463  CB  ASP A 162      -7.808  -2.563  18.587  0.00  0.00           C  
ATOM   2464  CG  ASP A 162      -6.746  -3.355  19.353  0.00  0.00           C  
ATOM   2465 OD1  ASP A 162      -6.655  -4.506  18.883  0.00  0.00           O  
ATOM   2466 OD2  ASP A 162      -5.971  -2.745  20.121  0.00  0.00           O  
ATOM   2467  C   ASP A 162      -8.358  -1.061  20.488  0.00  0.00           C  
ATOM   2468  O   ASP A 162      -8.405  -1.407  21.661  0.00  0.00           O  
ATOM   2469  H   ASP A 162      -9.656  -1.191  17.471  0.00  0.00           H  
ATOM   2470  HA  ASP A 162      -9.490  -2.696  19.908  0.00  0.00           H  
ATOM   2471 HB2  ASP A 162      -8.207  -3.170  17.889  0.00  0.00           H  
ATOM   2472 HB3  ASP A 162      -7.350  -1.799  18.117  0.00  0.00           H  
ATOM   2473  N   ASN A 163      -8.409   0.220  20.152  0.00  0.00           N  
ATOM   2474  CA  ASN A 163      -8.039   1.394  20.960  0.00  0.00           C  
ATOM   2475  CB  ASN A 163      -7.322   2.467  20.138  0.00  0.00           C  
ATOM   2476  CG  ASN A 163      -6.313   3.405  20.808  0.00  0.00           C  
ATOM   2477  C   ASN A 163      -9.098   2.119  21.786  0.00  0.00           C  
ATOM   2478  O   ASN A 163      -8.813   3.081  22.485  0.00  0.00           O  
ATOM   2479  H   ASN A 163      -8.781   0.355  19.142  0.00  0.00           H  
ATOM   2480  HA  ASN A 163      -7.313   1.067  21.630  0.00  0.00           H  
ATOM   2481 HB2  ASN A 163      -6.837   1.998  19.361  0.00  0.00           H  
ATOM   2482 HB3  ASN A 163      -8.039   3.054  19.692  0.00  0.00           H  
ATOM   2483 OD1  ASN A 163      -6.040   3.189  21.981  0.00  0.00           O  
ATOM   2484 ND2  ASN A 163      -5.519   4.142  20.038  0.00  0.00           N  
ATOM   2485 HD22 ASN A 163      -5.622   4.054  19.035  0.00  0.00           H  
ATOM   2486 HD21 ASN A 163      -4.853   4.754  20.427  0.00  0.00           H  
ATOM   2487  N   GLY A 164     -10.086   1.253  22.011  0.00  0.00           N  
ATOM   2488  CA  GLY A 164     -11.409   1.705  22.477  0.00  0.00           C  
ATOM   2489  C   GLY A 164     -12.193   2.370  21.340  0.00  0.00           C  
ATOM   2490  O   GLY A 164     -13.081   1.757  20.730  0.00  0.00           O  
ATOM   2491  H   GLY A 164      -9.854   0.262  21.837  0.00  0.00           H  
ATOM   2492 HA2  GLY A 164     -11.927   0.917  22.820  0.00  0.00           H  
ATOM   2493 HA3  GLY A 164     -11.290   2.363  23.226  0.00  0.00           H  
ATOM   2494  N   ASN A 165     -11.902   3.662  21.213  0.00  0.00           N  
ATOM   2495  CA  ASN A 165     -12.449   4.562  20.194  0.00  0.00           C  
ATOM   2496  CB  ASN A 165     -11.647   4.322  18.926  0.00  0.00           C  
ATOM   2497  CG  ASN A 165     -10.185   4.734  19.069  0.00  0.00           C  
ATOM   2498  C   ASN A 165     -13.952   4.607  19.862  0.00  0.00           C  
ATOM   2499  O   ASN A 165     -14.326   4.675  18.691  0.00  0.00           O  
ATOM   2500  H   ASN A 165     -11.210   4.006  21.944  0.00  0.00           H  
ATOM   2501  HA  ASN A 165     -12.190   5.534  20.491  0.00  0.00           H  
ATOM   2502 HB2  ASN A 165     -11.678   3.351  18.706  0.00  0.00           H  
ATOM   2503 HB3  ASN A 165     -12.050   4.854  18.186  0.00  0.00           H  
ATOM   2504 OD1  ASN A 165      -9.680   5.272  20.051  0.00  0.00           O  
ATOM   2505 ND2  ASN A 165      -9.519   4.716  17.917  0.00  0.00           N  
ATOM   2506 HD22 ASN A 165      -9.942   4.465  17.059  0.00  0.00           H  
ATOM   2507 HD21 ASN A 165      -8.535   4.971  17.919  0.00  0.00           H  
ATOM   2508  N   GLU A 166     -14.776   4.755  20.897  0.00  0.00           N  
ATOM   2509  CA  GLU A 166     -16.238   4.735  20.821  0.00  0.00           C  
ATOM   2510  CB  GLU A 166     -16.827   4.968  22.220  0.00  0.00           C  
ATOM   2511  CG  GLU A 166     -17.319   3.653  22.826  0.00  0.00           C  
ATOM   2512  CD  GLU A 166     -18.076   4.032  24.103  0.00  0.00           C  
ATOM   2513 OE1  GLU A 166     -19.131   3.414  24.375  0.00  0.00           O  
ATOM   2514 OE2  GLU A 166     -17.604   4.888  24.885  0.00  0.00           O  
ATOM   2515  C   GLU A 166     -16.843   5.812  19.921  0.00  0.00           C  
ATOM   2516  O   GLU A 166     -17.635   5.374  19.091  0.00  0.00           O  
ATOM   2517  H   GLU A 166     -14.267   4.893  21.819  0.00  0.00           H  
ATOM   2518  HA  GLU A 166     -16.545   3.817  20.495  0.00  0.00           H  
ATOM   2519 HB2  GLU A 166     -16.119   5.308  22.788  0.00  0.00           H  
ATOM   2520 HB3  GLU A 166     -17.592   5.555  22.129  0.00  0.00           H  
ATOM   2521 HG2  GLU A 166     -17.945   3.256  22.224  0.00  0.00           H  
ATOM   2522 HG3  GLU A 166     -16.561   3.132  23.083  0.00  0.00           H  
ATOM   2523  N   ASP A 167     -16.226   6.998  19.924  0.00  0.00           N  
ATOM   2524  CA  ASP A 167     -16.409   8.111  18.982  0.00  0.00           C  
ATOM   2525  CB  ASP A 167     -15.839   9.423  19.541  0.00  0.00           C  
ATOM   2526  CG  ASP A 167     -14.462   9.208  20.174  0.00  0.00           C  
ATOM   2527 OD1  ASP A 167     -13.625   8.397  19.723  0.00  0.00           O  
ATOM   2528 OD2  ASP A 167     -14.209   9.873  21.202  0.00  0.00           O  
ATOM   2529  C   ASP A 167     -16.048   7.955  17.503  0.00  0.00           C  
ATOM   2530  O   ASP A 167     -16.952   8.075  16.680  0.00  0.00           O  
ATOM   2531  H   ASP A 167     -15.524   7.082  20.739  0.00  0.00           H  
ATOM   2532  HA  ASP A 167     -17.425   8.355  19.013  0.00  0.00           H  
ATOM   2533 HB2  ASP A 167     -15.747  10.061  18.795  0.00  0.00           H  
ATOM   2534 HB3  ASP A 167     -16.455   9.756  20.234  0.00  0.00           H  
ATOM   2535  N   LEU A 168     -14.979   7.203  17.303  0.00  0.00           N  
ATOM   2536  CA  LEU A 168     -14.696   6.806  15.920  0.00  0.00           C  
ATOM   2537  CB  LEU A 168     -13.188   6.583  15.782  0.00  0.00           C  
ATOM   2538  CG  LEU A 168     -12.413   7.899  15.873  0.00  0.00           C  
ATOM   2539 CD1  LEU A 168     -11.017   7.546  16.393  0.00  0.00           C  
ATOM   2540 CD2  LEU A 168     -12.377   8.548  14.487  0.00  0.00           C  
ATOM   2541  C   LEU A 168     -15.484   5.638  15.308  0.00  0.00           C  
ATOM   2542  O   LEU A 168     -16.057   5.826  14.241  0.00  0.00           O  
ATOM   2543  H   LEU A 168     -14.428   6.950  18.104  0.00  0.00           H  
ATOM   2544  HA  LEU A 168     -14.848   7.636  15.315  0.00  0.00           H  
ATOM   2545 HB2  LEU A 168     -12.894   6.014  16.521  0.00  0.00           H  
ATOM   2546 HB3  LEU A 168     -13.015   6.196  14.902  0.00  0.00           H  
ATOM   2547  HG  LEU A 168     -12.859   8.496  16.512  0.00  0.00           H  
ATOM   2548 HD11 LEU A 168     -10.577   6.914  15.756  0.00  0.00           H  
ATOM   2549 HD12 LEU A 168     -10.472   8.379  16.469  0.00  0.00           H  
ATOM   2550 HD13 LEU A 168     -11.098   7.115  17.291  0.00  0.00           H  
ATOM   2551 HD21 LEU A 168     -13.312   8.725  14.181  0.00  0.00           H  
ATOM   2552 HD22 LEU A 168     -11.872   9.409  14.538  0.00  0.00           H  
ATOM   2553 HD23 LEU A 168     -11.924   7.931  13.845  0.00  0.00           H  
ATOM   2554  N   ALA A 169     -15.786   4.692  16.191  0.00  0.00           N  
ATOM   2555  CA  ALA A 169     -16.750   3.615  15.921  0.00  0.00           C  
ATOM   2556  CB  ALA A 169     -16.950   2.919  17.256  0.00  0.00           C  
ATOM   2557  C   ALA A 169     -18.036   4.115  15.262  0.00  0.00           C  
ATOM   2558  O   ALA A 169     -18.394   3.717  14.150  0.00  0.00           O  
ATOM   2559  H   ALA A 169     -15.278   4.776  17.104  0.00  0.00           H  
ATOM   2560  HA  ALA A 169     -16.312   2.942  15.302  0.00  0.00           H  
ATOM   2561 HB1  ALA A 169     -16.795   1.937  17.150  0.00  0.00           H  
ATOM   2562 HB2  ALA A 169     -16.303   3.285  17.926  0.00  0.00           H  
ATOM   2563 HB3  ALA A 169     -17.884   3.074  17.579  0.00  0.00           H  
ATOM   2564  N   GLU A 170     -18.744   5.002  15.965  0.00  0.00           N  
ATOM   2565  CA  GLU A 170     -20.027   5.619  15.611  0.00  0.00           C  
ATOM   2566  CB  GLU A 170     -20.544   6.650  16.605  0.00  0.00           C  
ATOM   2567  CG  GLU A 170     -20.794   6.037  17.988  0.00  0.00           C  
ATOM   2568  CD  GLU A 170     -21.425   7.143  18.842  0.00  0.00           C  
ATOM   2569 OE1  GLU A 170     -20.744   8.174  19.083  0.00  0.00           O  
ATOM   2570 OE2  GLU A 170     -22.642   7.093  19.099  0.00  0.00           O  
ATOM   2571  C   GLU A 170     -20.033   6.321  14.248  0.00  0.00           C  
ATOM   2572  O   GLU A 170     -20.931   5.979  13.474  0.00  0.00           O  
ATOM   2573  H   GLU A 170     -18.256   5.252  16.897  0.00  0.00           H  
ATOM   2574  HA  GLU A 170     -20.755   4.906  15.621  0.00  0.00           H  
ATOM   2575 HB2  GLU A 170     -19.863   7.339  16.712  0.00  0.00           H  
ATOM   2576 HB3  GLU A 170     -21.398   6.988  16.278  0.00  0.00           H  
ATOM   2577 HG2  GLU A 170     -21.437   5.338  17.897  0.00  0.00           H  
ATOM   2578 HG3  GLU A 170     -19.952   5.814  18.379  0.00  0.00           H  
ATOM   2579  N   ILE A 171     -19.002   7.113  13.972  0.00  0.00           N  
ATOM   2580  CA  ILE A 171     -18.918   7.740  12.644  0.00  0.00           C  
ATOM   2581  CB  ILE A 171     -17.753   8.717  12.631  0.00  0.00           C  
ATOM   2582 CG1  ILE A 171     -17.630   9.621  13.854  0.00  0.00           C  
ATOM   2583 CG2  ILE A 171     -18.075   9.656  11.474  0.00  0.00           C  
ATOM   2584 CD1  ILE A 171     -16.341  10.455  13.878  0.00  0.00           C  
ATOM   2585  C   ILE A 171     -18.835   6.727  11.494  0.00  0.00           C  
ATOM   2586  O   ILE A 171     -19.761   6.638  10.700  0.00  0.00           O  
ATOM   2587  H   ILE A 171     -18.316   7.242  14.713  0.00  0.00           H  
ATOM   2588  HA  ILE A 171     -19.786   8.246  12.518  0.00  0.00           H  
ATOM   2589  HB  ILE A 171     -16.891   8.177  12.563  0.00  0.00           H  
ATOM   2590 HG12 ILE A 171     -18.407  10.244  13.876  0.00  0.00           H  
ATOM   2591 HG13 ILE A 171     -17.647   9.054  14.674  0.00  0.00           H  
ATOM   2592 HG21 ILE A 171     -17.337  10.319  11.369  0.00  0.00           H  
ATOM   2593 HG22 ILE A 171     -18.171   9.126  10.633  0.00  0.00           H  
ATOM   2594 HG23 ILE A 171     -18.930  10.136  11.664  0.00  0.00           H  
ATOM   2595 HD11 ILE A 171     -16.320  11.036  13.069  0.00  0.00           H  
ATOM   2596 HD12 ILE A 171     -16.337  11.015  14.703  0.00  0.00           H  
ATOM   2597 HD13 ILE A 171     -15.560   9.839  13.879  0.00  0.00           H  
ATOM   2598  N   LEU A 172     -17.896   5.797  11.616  0.00  0.00           N  
ATOM   2599  CA  LEU A 172     -17.602   4.740  10.640  0.00  0.00           C  
ATOM   2600  CB  LEU A 172     -16.456   3.832  11.107  0.00  0.00           C  
ATOM   2601  CG  LEU A 172     -15.154   4.646  11.043  0.00  0.00           C  
ATOM   2602 CD1  LEU A 172     -14.195   3.942  11.991  0.00  0.00           C  
ATOM   2603 CD2  LEU A 172     -14.558   4.735   9.636  0.00  0.00           C  
ATOM   2604  C   LEU A 172     -18.778   3.839  10.292  0.00  0.00           C  
ATOM   2605  O   LEU A 172     -19.177   3.631   9.146  0.00  0.00           O  
ATOM   2606  H   LEU A 172     -17.342   5.881  12.523  0.00  0.00           H  
ATOM   2607  HA  LEU A 172     -17.274   5.187   9.781  0.00  0.00           H  
ATOM   2608 HB2  LEU A 172     -16.611   3.598  12.027  0.00  0.00           H  
ATOM   2609 HB3  LEU A 172     -16.376   3.102  10.489  0.00  0.00           H  
ATOM   2610  HG  LEU A 172     -15.329   5.554  11.361  0.00  0.00           H  
ATOM   2611 HD11 LEU A 172     -14.055   3.000  11.686  0.00  0.00           H  
ATOM   2612 HD12 LEU A 172     -13.319   4.423  11.999  0.00  0.00           H  
ATOM   2613 HD13 LEU A 172     -14.580   3.938  12.914  0.00  0.00           H  
ATOM   2614 HD21 LEU A 172     -15.217   5.172   9.025  0.00  0.00           H  
ATOM   2615 HD22 LEU A 172     -13.718   5.275   9.666  0.00  0.00           H  
ATOM   2616 HD23 LEU A 172     -14.354   3.814   9.305  0.00  0.00           H  
ATOM   2617  N   GLN A 173     -19.381   3.313  11.359  0.00  0.00           N  
ATOM   2618  CA  GLN A 173     -20.638   2.563  11.363  0.00  0.00           C  
ATOM   2619  CB  GLN A 173     -21.061   2.209  12.788  0.00  0.00           C  
ATOM   2620  CG  GLN A 173     -20.220   1.055  13.329  0.00  0.00           C  
ATOM   2621  CD  GLN A 173     -20.621   0.936  14.801  0.00  0.00           C  
ATOM   2622  C   GLN A 173     -21.820   3.237  10.655  0.00  0.00           C  
ATOM   2623  O   GLN A 173     -22.531   2.576   9.903  0.00  0.00           O  
ATOM   2624  H   GLN A 173     -18.840   3.495  12.264  0.00  0.00           H  
ATOM   2625  HA  GLN A 173     -20.468   1.671  10.889  0.00  0.00           H  
ATOM   2626 HB2  GLN A 173     -20.921   2.993  13.371  0.00  0.00           H  
ATOM   2627 HB3  GLN A 173     -22.007   1.925  12.783  0.00  0.00           H  
ATOM   2628 HG2  GLN A 173     -20.466   0.240  12.872  0.00  0.00           H  
ATOM   2629 HG3  GLN A 173     -19.285   1.292  13.278  0.00  0.00           H  
ATOM   2630 OE1  GLN A 173     -20.755   1.863  15.607  0.00  0.00           O  
ATOM   2631 NE2  GLN A 173     -20.805  -0.321  15.181  0.00  0.00           N  
ATOM   2632 HE21 GLN A 173     -21.068  -0.510  16.173  0.00  0.00           H  
ATOM   2633 HE22 GLN A 173     -20.693  -1.072  14.529  0.00  0.00           H  
ATOM   2634  N   LYS A 174     -22.094   4.495  10.999  0.00  0.00           N  
ATOM   2635  CA  LYS A 174     -23.084   5.423  10.447  0.00  0.00           C  
ATOM   2636  CB  LYS A 174     -23.257   6.732  11.225  0.00  0.00           C  
ATOM   2637  CG  LYS A 174     -23.865   6.500  12.609  0.00  0.00           C  
ATOM   2638  CD  LYS A 174     -24.103   7.888  13.189  0.00  0.00           C  
ATOM   2639  CE  LYS A 174     -22.866   8.756  13.462  0.00  0.00           C  
ATOM   2640  NZ  LYS A 174     -23.093   9.958  14.267  0.00  0.00           N  
ATOM   2641  C   LYS A 174     -23.047   5.757   8.951  0.00  0.00           C  
ATOM   2642  O   LYS A 174     -24.063   5.979   8.290  0.00  0.00           O  
ATOM   2643  H   LYS A 174     -21.448   4.821  11.821  0.00  0.00           H  
ATOM   2644  HA  LYS A 174     -24.031   5.048  10.666  0.00  0.00           H  
ATOM   2645 HB2  LYS A 174     -22.368   7.147  11.341  0.00  0.00           H  
ATOM   2646 HB3  LYS A 174     -23.864   7.322  10.714  0.00  0.00           H  
ATOM   2647 HG2  LYS A 174     -24.720   6.040  12.512  0.00  0.00           H  
ATOM   2648 HG3  LYS A 174     -23.224   6.023  13.166  0.00  0.00           H  
ATOM   2649 HD2  LYS A 174     -24.710   8.404  12.555  0.00  0.00           H  
ATOM   2650 HD3  LYS A 174     -24.611   7.791  14.066  0.00  0.00           H  
ATOM   2651 HE2  LYS A 174     -22.167   8.166  13.918  0.00  0.00           H  
ATOM   2652 HE3  LYS A 174     -22.466   9.020  12.559  0.00  0.00           H  
ATOM   2653 HZ1  LYS A 174     -23.933   9.856  14.807  0.00  0.00           H  
ATOM   2654 HZ2  LYS A 174     -22.321  10.104  14.891  0.00  0.00           H  
ATOM   2655 HZ3  LYS A 174     -23.186  10.759  13.669  0.00  0.00           H  
ATOM   2656  N   LEU A 175     -21.854   5.846   8.365  0.00  0.00           N  
ATOM   2657  CA  LEU A 175     -21.544   6.056   6.946  0.00  0.00           C  
ATOM   2658  CB  LEU A 175     -20.072   6.441   6.832  0.00  0.00           C  
ATOM   2659  CG  LEU A 175     -19.798   7.934   7.042  0.00  0.00           C  
ATOM   2660 CD1  LEU A 175     -18.281   8.113   7.134  0.00  0.00           C  
ATOM   2661 CD2  LEU A 175     -20.344   8.844   5.933  0.00  0.00           C  
ATOM   2662  C   LEU A 175     -21.773   4.959   5.908  0.00  0.00           C  
ATOM   2663  O   LEU A 175     -22.278   5.201   4.818  0.00  0.00           O  
ATOM   2664  H   LEU A 175     -21.050   5.742   9.086  0.00  0.00           H  
ATOM   2665  HA  LEU A 175     -22.083   6.902   6.633  0.00  0.00           H  
ATOM   2666 HB2  LEU A 175     -19.570   5.949   7.526  0.00  0.00           H  
ATOM   2667 HB3  LEU A 175     -19.762   6.208   5.925  0.00  0.00           H  
ATOM   2668  HG  LEU A 175     -20.214   8.225   7.886  0.00  0.00           H  
ATOM   2669 HD11 LEU A 175     -17.859   7.794   6.287  0.00  0.00           H  
ATOM   2670 HD12 LEU A 175     -18.070   9.079   7.271  0.00  0.00           H  
ATOM   2671 HD13 LEU A 175     -17.932   7.580   7.903  0.00  0.00           H  
ATOM   2672 HD21 LEU A 175     -21.335   8.734   5.875  0.00  0.00           H  
ATOM   2673 HD22 LEU A 175     -20.122   9.794   6.149  0.00  0.00           H  
ATOM   2674 HD23 LEU A 175     -19.925   8.589   5.063  0.00  0.00           H  
ATOM   2675  N   ASN A 176     -21.661   3.749   6.444  0.00  0.00           N  
ATOM   2676  CA  ASN A 176     -21.503   2.469   5.747  0.00  0.00           C  
ATOM   2677  CB  ASN A 176     -21.156   1.404   6.753  0.00  0.00           C  
ATOM   2678  CG  ASN A 176     -20.986   0.011   6.239  0.00  0.00           C  
ATOM   2679 OD1  ASN A 176     -21.610  -0.938   6.755  0.00  0.00           O  
ATOM   2680 ND2  ASN A 176     -20.240  -0.254   5.160  0.00  0.00           N  
ATOM   2681  C   ASN A 176     -22.778   2.117   5.049  0.00  0.00           C  
ATOM   2682  O   ASN A 176     -23.845   2.065   5.731  0.00  0.00           O  
ATOM   2683  H   ASN A 176     -21.699   3.780   7.524  0.00  0.00           H  
ATOM   2684  HA  ASN A 176     -20.672   2.572   5.021  0.00  0.00           H  
ATOM   2685 HB2  ASN A 176     -20.349   1.783   7.335  0.00  0.00           H  
ATOM   2686 HB3  ASN A 176     -21.929   1.390   7.473  0.00  0.00           H  
ATOM   2687 HD22 ASN A 176     -19.730   0.492   4.663  0.00  0.00           H  
ATOM   2688 HD21 ASN A 176     -20.091  -1.254   4.910  0.00  0.00           H  
ATOM   2689  N   LEU A 177     -22.727   1.782   3.649  0.00  0.00           N  
ATOM   2690  CA  LEU A 177     -23.895   1.623   2.776  0.00  0.00           C  
ATOM   2691  CB  LEU A 177     -23.521   1.628   1.274  0.00  0.00           C  
ATOM   2692  CG  LEU A 177     -22.764   2.882   0.752  0.00  0.00           C  
ATOM   2693 CD1  LEU A 177     -22.876   2.923  -0.773  0.00  0.00           C  
ATOM   2694 CD2  LEU A 177     -23.261   4.214   1.337  0.00  0.00           C  
ATOM   2695  C   LEU A 177     -24.757   0.423   3.110  0.00  0.00           C  
ATOM   2696  O   LEU A 177     -25.968   0.466   2.805  0.00  0.00           O  
ATOM   2697  H   LEU A 177     -21.867   2.142   3.193  0.00  0.00           H  
ATOM   2698  HA  LEU A 177     -24.523   2.494   2.922  0.00  0.00           H  
ATOM   2699 HB2  LEU A 177     -22.907   0.735   1.036  0.00  0.00           H  
ATOM   2700 HB3  LEU A 177     -24.472   1.526   0.705  0.00  0.00           H  
ATOM   2701  HG  LEU A 177     -21.686   2.781   1.002  0.00  0.00           H  
ATOM   2702 HD11 LEU A 177     -23.941   2.950  -1.088  0.00  0.00           H  
ATOM   2703 HD12 LEU A 177     -22.387   3.830  -1.169  0.00  0.00           H  
ATOM   2704 HD13 LEU A 177     -22.374   2.040  -1.219  0.00  0.00           H  
ATOM   2705 HD21 LEU A 177     -23.114   4.226   2.325  0.00  0.00           H  
ATOM   2706 HD22 LEU A 177     -22.749   4.959   0.912  0.00  0.00           H  
ATOM   2707 HD23 LEU A 177     -24.234   4.315   1.138  0.00  0.00           H  
ATOM   2708  N   PRO A 178     -24.248  -0.799   3.651  0.00  0.00           N  
ATOM   2709  CA  PRO A 178     -25.122  -1.822   4.215  0.00  0.00           C  
ATOM   2710  CB  PRO A 178     -24.164  -2.932   4.620  0.00  0.00           C  
ATOM   2711  CG  PRO A 178     -23.053  -2.849   3.597  0.00  0.00           C  
ATOM   2712  CD  PRO A 178     -22.971  -1.370   3.271  0.00  0.00           C  
ATOM   2713  C   PRO A 178     -25.995  -1.375   5.384  0.00  0.00           C  
ATOM   2714  O   PRO A 178     -26.705  -2.266   5.855  0.00  0.00           O  
ATOM   2715  HA  PRO A 178     -25.788  -2.204   3.410  0.00  0.00           H  
ATOM   2716 HB2  PRO A 178     -23.725  -2.690   5.603  0.00  0.00           H  
ATOM   2717 HB3  PRO A 178     -24.635  -3.931   4.647  0.00  0.00           H  
ATOM   2718 HG2  PRO A 178     -22.093  -3.242   3.994  0.00  0.00           H  
ATOM   2719 HG3  PRO A 178     -23.339  -3.414   2.688  0.00  0.00           H  
ATOM   2720 HD2  PRO A 178     -22.209  -0.925   3.915  0.00  0.00           H  
ATOM   2721 HD3  PRO A 178     -22.765  -1.228   2.190  0.00  0.00           H  
ATOM   2722  N   GLU A 179     -25.743  -0.262   6.072  0.00  0.00           N  
ATOM   2723  CA  GLU A 179     -26.564   0.299   7.156  0.00  0.00           C  
ATOM   2724  CB  GLU A 179     -25.694   1.189   8.061  0.00  0.00           C  
ATOM   2725  CG  GLU A 179     -24.522   0.445   8.690  0.00  0.00           C  
ATOM   2726  CD  GLU A 179     -24.867  -0.586   9.754  0.00  0.00           C  
ATOM   2727 OE1  GLU A 179     -24.263  -1.680   9.841  0.00  0.00           O  
ATOM   2728 OE2  GLU A 179     -25.633  -0.242  10.681  0.00  0.00           O  
ATOM   2729  C   GLU A 179     -27.771   1.052   6.620  0.00  0.00           C  
ATOM   2730  O   GLU A 179     -27.891   1.630   5.548  0.00  0.00           O  
ATOM   2731  H   GLU A 179     -24.844   0.222   5.755  0.00  0.00           H  
ATOM   2732  HA  GLU A 179     -26.871  -0.449   7.761  0.00  0.00           H  
ATOM   2733 HB2  GLU A 179     -25.327   1.908   7.505  0.00  0.00           H  
ATOM   2734 HB3  GLU A 179     -26.261   1.521   8.786  0.00  0.00           H  
ATOM   2735 HG2  GLU A 179     -24.035  -0.033   7.963  0.00  0.00           H  
ATOM   2736 HG3  GLU A 179     -23.920   1.117   9.116  0.00  0.00           H  
ATOM   2737  N   THR A 180     -28.683   1.331   7.555  0.00  0.00           N  
ATOM   2738  CA  THR A 180     -29.979   1.983   7.330  0.00  0.00           C  
ATOM   2739  CB  THR A 180     -30.795   2.193   8.615  0.00  0.00           C  
ATOM   2740 OG1  THR A 180     -29.932   2.524   9.699  0.00  0.00           O  
ATOM   2741 CG2  THR A 180     -31.654   0.974   8.959  0.00  0.00           C  
ATOM   2742  C   THR A 180     -30.037   3.381   6.709  0.00  0.00           C  
ATOM   2743  O   THR A 180     -31.090   3.720   6.174  0.00  0.00           O  
ATOM   2744  H   THR A 180     -28.378   1.026   8.530  0.00  0.00           H  
ATOM   2745  HA  THR A 180     -30.547   1.348   6.727  0.00  0.00           H  
ATOM   2746  HB  THR A 180     -31.442   2.973   8.470  0.00  0.00           H  
ATOM   2747 HG21 THR A 180     -32.593   1.127   8.647  0.00  0.00           H  
ATOM   2748 HG22 THR A 180     -31.282   0.163   8.506  0.00  0.00           H  
ATOM   2749 HG23 THR A 180     -31.652   0.830   9.950  0.00  0.00           H  
ATOM   2750 HG1  THR A 180     -29.110   1.943   9.687  0.00  0.00           H  
ATOM   2751  N   GLY A 181     -29.014   4.228   6.884  0.00  0.00           N  
ATOM   2752  CA  GLY A 181     -28.842   5.481   6.134  0.00  0.00           C  
ATOM   2753  C   GLY A 181     -28.657   5.315   4.623  0.00  0.00           C  
ATOM   2754  O   GLY A 181     -29.423   5.882   3.844  0.00  0.00           O  
ATOM   2755  H   GLY A 181     -28.329   3.914   7.620  0.00  0.00           H  
ATOM   2756 HA2  GLY A 181     -29.653   6.081   6.305  0.00  0.00           H  
ATOM   2757 HA3  GLY A 181     -28.037   5.984   6.513  0.00  0.00           H  
ATOM   2758  N   GLY A 182     -27.561   4.723   4.195  0.00  0.00           N  
ATOM   2759  CA  GLY A 182     -27.218   4.536   2.776  0.00  0.00           C  
ATOM   2760  C   GLY A 182     -28.098   3.530   2.043  0.00  0.00           C  
ATOM   2761  O   GLY A 182     -28.878   3.840   1.135  0.00  0.00           O  
ATOM   2762  H   GLY A 182     -26.925   4.382   4.967  0.00  0.00           H  
ATOM   2763 HA2  GLY A 182     -27.275   5.437   2.303  0.00  0.00           H  
ATOM   2764 HA3  GLY A 182     -26.244   4.239   2.710  0.00  0.00           H  
ATOM   2765  N   GLY A 183     -28.014   2.293   2.518  0.00  0.00           N  
ATOM   2766  CA  GLY A 183     -28.689   1.142   1.901  0.00  0.00           C  
ATOM   2767  C   GLY A 183     -28.257   0.728   0.490  0.00  0.00           C  
ATOM   2768  O   GLY A 183     -28.956   0.886  -0.514  0.00  0.00           O  
ATOM   2769  H   GLY A 183     -27.422   2.201   3.378  0.00  0.00           H  
ATOM   2770 HA2  GLY A 183     -28.586   0.326   2.530  0.00  0.00           H  
ATOM   2771 HA3  GLY A 183     -29.708   1.325   1.893  0.00  0.00           H  
ATOM   2772  N   GLY A 184     -27.099  -0.101   0.317  0.00  0.00           N  
ATOM   2773  CA  GLY A 184     -26.430  -0.212  -0.995  0.00  0.00           C  
ATOM   2774  C   GLY A 184     -25.384  -1.294  -1.047  0.00  0.00           C  
ATOM   2775  O   GLY A 184     -25.756  -2.490  -1.109  0.00  0.00           O  
ATOM   2776  H   GLY A 184     -26.916  -0.809   1.062  0.00  0.00           H  
ATOM   2777 HA2  GLY A 184     -27.176  -0.461  -1.778  0.00  0.00           H  
ATOM   2778 HA3  GLY A 184     -25.972   0.764  -1.254  0.00  0.00           H  
HETATM 2779  N1  SIP A 185     -24.020  -0.983  -1.359  0.00  0.00           N  
HETATM 2780  H1  SIP A 185     -23.759   0.023  -1.452  0.00  0.00           H  
HETATM 2781  C1  SIP A 185     -21.699  -1.798  -1.245  0.00  0.00           C  
HETATM 2782  O1  SIP A 185     -21.418  -2.192   0.057  0.00  0.00           O  
HETATM 2783  N2  SIP A 185     -20.679  -1.208  -2.050  0.00  0.00           N  
HETATM 2784  H2  SIP A 185     -20.990  -0.751  -2.930  0.00  0.00           H  
HETATM 2785  N3  SIP A 185     -17.597  -3.091  -1.902  0.00  0.00           N  
HETATM 2786  C2  SIP A 185     -16.312  -3.520  -1.579  0.00  0.00           C  
HETATM 2787  C3  SIP A 185     -16.045  -4.889  -1.342  0.00  0.00           C  
HETATM 2788  H3  SIP A 185     -16.819  -5.613  -1.572  0.00  0.00           H  
HETATM 2789  C4  SIP A 185     -14.781  -5.386  -1.027  0.00  0.00           C  
HETATM 2790  C5  SIP A 185     -13.698  -4.488  -0.791  0.00  0.00           C  
HETATM 2791  C6  SIP A 185     -13.937  -3.149  -1.149  0.00  0.00           C  
HETATM 2792  H4  SIP A 185     -13.087  -2.478  -1.189  0.00  0.00           H  
HETATM 2793  C7  SIP A 185     -15.184  -2.670  -1.556  0.00  0.00           C  
HETATM 2794  H5  SIP A 185     -15.279  -1.633  -1.856  0.00  0.00           H  
HETATM 2795  C8  SIP A 185     -12.303  -4.911  -0.345  0.00  0.00           C  
HETATM 2796  H6  SIP A 185     -11.595  -4.128  -0.617  0.00  0.00           H  
HETATM 2797  C9  SIP A 185     -11.762  -6.239  -0.829  0.00  0.00           C  
HETATM 2798 C10  SIP A 185     -12.536  -7.194  -1.513  0.00  0.00           C  
HETATM 2799 Si1  SIP A 185     -14.269  -6.827  -2.089  0.00  0.00          Si  
HETATM 2800 C11  SIP A 185     -11.949  -8.390  -1.920  0.00  0.00           C  
HETATM 2801  H7  SIP A 185     -12.564  -9.116  -2.435  0.00  0.00           H  
HETATM 2802 C12  SIP A 185     -10.629  -8.660  -1.625  0.00  0.00           C  
HETATM 2803 C13  SIP A 185      -9.840  -7.735  -0.961  0.00  0.00           C  
HETATM 2804  H8  SIP A 185      -8.816  -7.964  -0.694  0.00  0.00           H  
HETATM 2805 C14  SIP A 185     -10.409  -6.528  -0.597  0.00  0.00           C  
HETATM 2806  H9  SIP A 185      -9.791  -5.813  -0.088  0.00  0.00           H  
HETATM 2807  N4  SIP A 185     -10.032  -9.970  -1.929  0.00  0.00           N  
HETATM 2808 C15  SIP A 185     -23.067  -2.022  -1.802  0.00  0.00           C  
HETATM 2809 H10  SIP A 185     -23.388  -3.036  -1.479  0.00  0.00           H  
HETATM 2810 H11  SIP A 185     -23.008  -2.034  -2.910  0.00  0.00           H  
HETATM 2811 C16  SIP A 185     -19.422  -0.761  -1.468  0.00  0.00           C  
HETATM 2812 H12  SIP A 185     -19.580   0.275  -1.096  0.00  0.00           H  
HETATM 2813 H13  SIP A 185     -19.124  -1.420  -0.621  0.00  0.00           H  
HETATM 2814 C17  SIP A 185     -18.288  -0.735  -2.497  0.00  0.00           C  
HETATM 2815 H14  SIP A 185     -18.596  -0.121  -3.372  0.00  0.00           H  
HETATM 2816 H15  SIP A 185     -17.414  -0.231  -2.036  0.00  0.00           H  
HETATM 2817 C18  SIP A 185     -17.842  -2.111  -2.982  0.00  0.00           C  
HETATM 2818 H16  SIP A 185     -18.613  -2.516  -3.647  0.00  0.00           H  
HETATM 2819 H17  SIP A 185     -16.934  -1.994  -3.579  0.00  0.00           H  
HETATM 2820 C19  SIP A 185     -18.656  -4.089  -1.804  0.00  0.00           C  
HETATM 2821 H18  SIP A 185     -18.627  -4.826  -2.621  0.00  0.00           H  
HETATM 2822 H19  SIP A 185     -18.592  -4.622  -0.858  0.00  0.00           H  
HETATM 2823 H20  SIP A 185     -19.632  -3.607  -1.847  0.00  0.00           H  
HETATM 2824 C20  SIP A 185     -15.360  -8.290  -2.497  0.00  0.00           C  
HETATM 2825 H21  SIP A 185     -14.955  -8.765  -3.396  0.00  0.00           H  
HETATM 2826 H22  SIP A 185     -15.489  -9.060  -1.750  0.00  0.00           H  
HETATM 2827 H23  SIP A 185     -16.345  -7.918  -2.787  0.00  0.00           H  
HETATM 2828 C21  SIP A 185     -13.993  -6.006  -3.747  0.00  0.00           C  
HETATM 2829 H24  SIP A 185     -14.923  -5.858  -4.295  0.00  0.00           H  
HETATM 2830 H25  SIP A 185     -13.558  -5.031  -3.544  0.00  0.00           H  
HETATM 2831 H26  SIP A 185     -13.317  -6.581  -4.392  0.00  0.00           H  
HETATM 2832 C22  SIP A 185     -10.985 -10.912  -2.564  0.00  0.00           C  
HETATM 2833 H27  SIP A 185     -11.792 -11.099  -1.861  0.00  0.00           H  
HETATM 2834 H28  SIP A 185     -11.389 -10.496  -3.480  0.00  0.00           H  
HETATM 2835 H29  SIP A 185     -10.455 -11.826  -2.790  0.00  0.00           H  
HETATM 2836 C23  SIP A 185      -8.814  -9.809  -2.778  0.00  0.00           C  
HETATM 2837 H30  SIP A 185      -9.031  -9.066  -3.538  0.00  0.00           H  
HETATM 2838 H31  SIP A 185      -7.963  -9.487  -2.183  0.00  0.00           H  
HETATM 2839 H32  SIP A 185      -8.628 -10.761  -3.257  0.00  0.00           H  
HETATM 2840 H33  SIP A 185      -9.852 -10.428  -0.990  0.00  0.00           H  
HETATM 2841  O1  HOH A 200     -11.756  -8.993   1.018  0.00  0.00           O  
HETATM 2842  H1  HOH A 200     -11.138  -8.372   1.414  0.00  0.00           H  
HETATM 2843  H2  HOH A 200     -12.648  -8.614   1.211  0.00  0.00           H  
HETATM 2844  O2  HOH A 200     -10.245 -11.109   0.515  0.00  0.00           O  
HETATM 2845  H3  HOH A 200     -10.882 -10.413   0.837  0.00  0.00           H  
HETATM 2846  H4  HOH A 200     -10.806 -11.890   0.406  0.00  0.00           H  
HETATM 2847  O3  HOH A 200     -14.066  -7.640   1.561  0.00  0.00           O  
HETATM 2848  H5  HOH A 200     -13.687  -6.745   1.676  0.00  0.00           H  
HETATM 2849  H6  HOH A 200     -14.358  -7.913   2.444  0.00  0.00           H  
ATOM   2850  N   SER B   1      21.171   3.824  20.600  0.00  0.00           N  
ATOM   2851  CA  SER B   1      22.063   2.979  19.778  0.00  0.00           C  
ATOM   2852  CB  SER B   1      21.999   1.570  20.366  0.00  0.00           C  
ATOM   2853  OG  SER B   1      22.730   1.586  21.590  0.00  0.00           O  
ATOM   2854  C   SER B   1      21.592   3.061  18.324  0.00  0.00           C  
ATOM   2855  O   SER B   1      20.537   3.597  17.999  0.00  0.00           O  
ATOM   2856  H   SER B   1      21.459   3.780  21.555  0.00  0.00           H  
ATOM   2857  HA  SER B   1      22.978   3.363  19.828  0.00  0.00           H  
ATOM   2858 HB2  SER B   1      21.065   1.342  20.553  0.00  0.00           H  
ATOM   2859 HB3  SER B   1      22.426   0.943  19.746  0.00  0.00           H  
ATOM   2860  H2  SER B   1      21.219   4.769  20.280  0.00  0.00           H  
ATOM   2861  H3  SER B   1      20.232   3.492  20.520  0.00  0.00           H  
ATOM   2862  HG  SER B   1      22.439   2.369  22.137  0.00  0.00           H  
ATOM   2863  N   LYS B   2      22.358   2.479  17.408  0.00  0.00           N  
ATOM   2864  CA  LYS B   2      22.084   2.674  15.981  0.00  0.00           C  
ATOM   2865  CB  LYS B   2      23.204   2.022  15.165  0.00  0.00           C  
ATOM   2866  CG  LYS B   2      24.531   2.798  15.238  0.00  0.00           C  
ATOM   2867  CD  LYS B   2      24.481   4.318  15.119  0.00  0.00           C  
ATOM   2868  CE  LYS B   2      25.894   4.917  15.124  0.00  0.00           C  
ATOM   2869  NZ  LYS B   2      25.724   6.364  15.313  0.00  0.00           N  
ATOM   2870  C   LYS B   2      20.747   2.218  15.397  0.00  0.00           C  
ATOM   2871  O   LYS B   2      20.139   3.107  14.783  0.00  0.00           O  
ATOM   2872  H   LYS B   2      23.129   1.904  17.771  0.00  0.00           H  
ATOM   2873  HA  LYS B   2      22.195   3.691  15.771  0.00  0.00           H  
ATOM   2874 HB2  LYS B   2      23.363   1.109  15.519  0.00  0.00           H  
ATOM   2875 HB3  LYS B   2      22.922   1.986  14.214  0.00  0.00           H  
ATOM   2876 HG2  LYS B   2      24.990   2.558  16.124  0.00  0.00           H  
ATOM   2877 HG3  LYS B   2      25.152   2.436  14.504  0.00  0.00           H  
ATOM   2878 HD2  LYS B   2      24.042   4.561  14.264  0.00  0.00           H  
ATOM   2879 HD3  LYS B   2      23.983   4.687  15.891  0.00  0.00           H  
ATOM   2880 HE2  LYS B   2      26.395   4.531  15.874  0.00  0.00           H  
ATOM   2881 HE3  LYS B   2      26.315   4.734  14.256  0.00  0.00           H  
ATOM   2882 HZ1  LYS B   2      25.818   6.836  14.434  0.00  0.00           H  
ATOM   2883 HZ2  LYS B   2      24.815   6.554  15.692  0.00  0.00           H  
ATOM   2884 HZ3  LYS B   2      26.421   6.709  15.946  0.00  0.00           H  
ATOM   2885  N   GLY B   3      20.100   1.254  16.048  0.00  0.00           N  
ATOM   2886  CA  GLY B   3      18.859   0.689  15.504  0.00  0.00           C  
ATOM   2887  C   GLY B   3      17.665   1.656  15.508  0.00  0.00           C  
ATOM   2888  O   GLY B   3      16.725   1.464  14.743  0.00  0.00           O  
ATOM   2889  H   GLY B   3      20.528   0.950  16.932  0.00  0.00           H  
ATOM   2890 HA2  GLY B   3      19.026   0.377  14.548  0.00  0.00           H  
ATOM   2891 HA3  GLY B   3      18.610  -0.142  16.038  0.00  0.00           H  
ATOM   2892  N   GLU B   4      17.546   2.406  16.598  0.00  0.00           N  
ATOM   2893  CA  GLU B   4      16.625   3.543  16.680  0.00  0.00           C  
ATOM   2894  CB  GLU B   4      16.394   3.845  18.158  0.00  0.00           C  
ATOM   2895  CG  GLU B   4      15.221   2.932  18.533  0.00  0.00           C  
ATOM   2896  CD  GLU B   4      14.706   3.305  19.924  0.00  0.00           C  
ATOM   2897 OE1  GLU B   4      14.352   4.497  20.048  0.00  0.00           O  
ATOM   2898 OE2  GLU B   4      14.349   2.481  20.789  0.00  0.00           O  
ATOM   2899  C   GLU B   4      17.039   4.826  15.951  0.00  0.00           C  
ATOM   2900  O   GLU B   4      16.559   5.107  14.845  0.00  0.00           O  
ATOM   2901  H   GLU B   4      18.161   2.118  17.391  0.00  0.00           H  
ATOM   2902  HA  GLU B   4      15.699   3.249  16.333  0.00  0.00           H  
ATOM   2903 HB2  GLU B   4      17.150   3.554  18.642  0.00  0.00           H  
ATOM   2904 HB3  GLU B   4      16.100   4.737  18.238  0.00  0.00           H  
ATOM   2905 HG2  GLU B   4      14.503   3.085  17.903  0.00  0.00           H  
ATOM   2906 HG3  GLU B   4      15.543   2.021  18.574  0.00  0.00           H  
ATOM   2907  N   GLU B   5      18.212   5.299  16.370  0.00  0.00           N  
ATOM   2908  CA  GLU B   5      18.860   6.476  15.779  0.00  0.00           C  
ATOM   2909  CB  GLU B   5      20.294   6.527  16.321  0.00  0.00           C  
ATOM   2910  CG  GLU B   5      20.206   7.415  17.564  0.00  0.00           C  
ATOM   2911  CD  GLU B   5      21.603   7.424  18.171  0.00  0.00           C  
ATOM   2912 OE1  GLU B   5      22.345   8.354  17.789  0.00  0.00           O  
ATOM   2913 OE2  GLU B   5      22.026   6.513  18.928  0.00  0.00           O  
ATOM   2914  C   GLU B   5      19.012   6.683  14.272  0.00  0.00           C  
ATOM   2915  O   GLU B   5      18.824   7.808  13.798  0.00  0.00           O  
ATOM   2916  H   GLU B   5      18.636   4.759  17.160  0.00  0.00           H  
ATOM   2917  HA  GLU B   5      18.389   7.339  16.182  0.00  0.00           H  
ATOM   2918 HB2  GLU B   5      20.533   5.656  16.603  0.00  0.00           H  
ATOM   2919 HB3  GLU B   5      20.834   6.972  15.684  0.00  0.00           H  
ATOM   2920 HG2  GLU B   5      20.001   8.305  17.285  0.00  0.00           H  
ATOM   2921 HG3  GLU B   5      19.616   7.002  18.190  0.00  0.00           H  
ATOM   2922  N   LEU B   6      19.336   5.653  13.505  0.00  0.00           N  
ATOM   2923  CA  LEU B   6      19.326   5.809  12.042  0.00  0.00           C  
ATOM   2924  CB  LEU B   6      19.946   4.587  11.360  0.00  0.00           C  
ATOM   2925  CG  LEU B   6      21.418   4.292  11.661  0.00  0.00           C  
ATOM   2926 CD1  LEU B   6      21.730   3.040  10.831  0.00  0.00           C  
ATOM   2927 CD2  LEU B   6      22.152   5.471  11.007  0.00  0.00           C  
ATOM   2928  C   LEU B   6      17.960   6.057  11.407  0.00  0.00           C  
ATOM   2929  O   LEU B   6      17.905   6.943  10.547  0.00  0.00           O  
ATOM   2930  H   LEU B   6      19.581   4.787  13.986  0.00  0.00           H  
ATOM   2931  HA  LEU B   6      19.936   6.599  11.807  0.00  0.00           H  
ATOM   2932 HB2  LEU B   6      19.420   3.782  11.638  0.00  0.00           H  
ATOM   2933 HB3  LEU B   6      19.864   4.714  10.372  0.00  0.00           H  
ATOM   2934  HG  LEU B   6      21.523   4.089  12.606  0.00  0.00           H  
ATOM   2935 HD11 LEU B   6      21.576   3.239   9.865  0.00  0.00           H  
ATOM   2936 HD12 LEU B   6      22.684   2.780  10.974  0.00  0.00           H  
ATOM   2937 HD13 LEU B   6      21.131   2.296  11.122  0.00  0.00           H  
ATOM   2938 HD21 LEU B   6      21.838   6.323  11.423  0.00  0.00           H  
ATOM   2939 HD22 LEU B   6      23.135   5.367  11.152  0.00  0.00           H  
ATOM   2940 HD23 LEU B   6      21.954   5.478  10.028  0.00  0.00           H  
ATOM   2941  N   PHE B   7      16.869   5.635  12.042  0.00  0.00           N  
ATOM   2942  CA  PHE B   7      15.501   5.543  11.507  0.00  0.00           C  
ATOM   2943  CB  PHE B   7      14.880   4.221  11.945  0.00  0.00           C  
ATOM   2944  CG  PHE B   7      15.424   3.020  11.154  0.00  0.00           C  
ATOM   2945 CD1  PHE B   7      14.599   2.431  10.210  0.00  0.00           C  
ATOM   2946 CD2  PHE B   7      16.724   2.568  11.352  0.00  0.00           C  
ATOM   2947 CE1  PHE B   7      15.041   1.305   9.515  0.00  0.00           C  
ATOM   2948 CE2  PHE B   7      17.177   1.468  10.634  0.00  0.00           C  
ATOM   2949  CZ  PHE B   7      16.340   0.841   9.722  0.00  0.00           C  
ATOM   2950  C   PHE B   7      14.622   6.760  11.807  0.00  0.00           C  
ATOM   2951  O   PHE B   7      13.426   6.656  12.093  0.00  0.00           O  
ATOM   2952  H   PHE B   7      17.079   5.343  13.059  0.00  0.00           H  
ATOM   2953  HA  PHE B   7      15.589   5.489  10.495  0.00  0.00           H  
ATOM   2954 HB2  PHE B   7      15.100   4.069  12.889  0.00  0.00           H  
ATOM   2955 HB3  PHE B   7      13.913   4.259  11.783  0.00  0.00           H  
ATOM   2956 HD1  PHE B   7      13.702   2.799  10.023  0.00  0.00           H  
ATOM   2957 HD2  PHE B   7      17.320   3.025  11.996  0.00  0.00           H  
ATOM   2958 HE1  PHE B   7      14.427   0.840   8.876  0.00  0.00           H  
ATOM   2959 HE2  PHE B   7      18.120   1.127  10.782  0.00  0.00           H  
ATOM   2960  HZ  PHE B   7      16.666   0.047   9.203  0.00  0.00           H  
ATOM   2961  N   THR B   8      15.193   7.924  11.539  0.00  0.00           N  
ATOM   2962  CA  THR B   8      14.684   9.302  11.639  0.00  0.00           C  
ATOM   2963  CB  THR B   8      15.720  10.411  11.847  0.00  0.00           C  
ATOM   2964 OG1  THR B   8      16.501  10.540  10.659  0.00  0.00           O  
ATOM   2965 CG2  THR B   8      16.575  10.028  13.064  0.00  0.00           C  
ATOM   2966  C   THR B   8      13.689   9.822  10.602  0.00  0.00           C  
ATOM   2967  O   THR B   8      13.004  10.809  10.868  0.00  0.00           O  
ATOM   2968  H   THR B   8      16.229   7.770  11.182  0.00  0.00           H  
ATOM   2969  HA  THR B   8      14.243   9.402  12.579  0.00  0.00           H  
ATOM   2970  HB  THR B   8      15.234  11.292  12.007  0.00  0.00           H  
ATOM   2971 HG21 THR B   8      16.301  10.582  13.850  0.00  0.00           H  
ATOM   2972 HG22 THR B   8      16.441   9.060  13.274  0.00  0.00           H  
ATOM   2973 HG23 THR B   8      17.539  10.195  12.858  0.00  0.00           H  
ATOM   2974 HG1  THR B   8      16.973   9.675  10.452  0.00  0.00           H  
ATOM   2975  N   GLY B   9      13.792   9.299   9.383  0.00  0.00           N  
ATOM   2976  CA  GLY B   9      13.061   9.860   8.239  0.00  0.00           C  
ATOM   2977  C   GLY B   9      13.299   9.011   6.979  0.00  0.00           C  
ATOM   2978  O   GLY B   9      13.101   7.805   7.047  0.00  0.00           O  
ATOM   2979  H   GLY B   9      14.421   8.478   9.309  0.00  0.00           H  
ATOM   2980 HA2  GLY B   9      12.080   9.875   8.444  0.00  0.00           H  
ATOM   2981 HA3  GLY B   9      13.374  10.797   8.069  0.00  0.00           H  
ATOM   2982  N   VAL B  10      13.351   9.612   5.796  0.00  0.00           N  
ATOM   2983  CA  VAL B  10      13.524   9.014   4.472  0.00  0.00           C  
ATOM   2984  CB  VAL B  10      12.762   9.728   3.354  0.00  0.00           C  
ATOM   2985 CG1  VAL B  10      11.261   9.557   3.639  0.00  0.00           C  
ATOM   2986 CG2  VAL B  10      13.077  11.182   3.014  0.00  0.00           C  
ATOM   2987  C   VAL B  10      14.975   8.645   4.133  0.00  0.00           C  
ATOM   2988  O   VAL B  10      15.843   9.504   3.991  0.00  0.00           O  
ATOM   2989  H   VAL B  10      13.246  10.691   5.894  0.00  0.00           H  
ATOM   2990  HA  VAL B  10      12.974   8.157   4.441  0.00  0.00           H  
ATOM   2991  HB  VAL B  10      12.942   9.259   2.509  0.00  0.00           H  
ATOM   2992 HG11 VAL B  10      11.137   8.840   4.320  0.00  0.00           H  
ATOM   2993 HG12 VAL B  10      10.895  10.419   3.984  0.00  0.00           H  
ATOM   2994 HG13 VAL B  10      10.795   9.306   2.795  0.00  0.00           H  
ATOM   2995 HG21 VAL B  10      13.360  11.241   2.058  0.00  0.00           H  
ATOM   2996 HG22 VAL B  10      12.259  11.737   3.160  0.00  0.00           H  
ATOM   2997 HG23 VAL B  10      13.814  11.504   3.606  0.00  0.00           H  
ATOM   2998  N   VAL B  11      15.166   7.345   4.299  0.00  0.00           N  
ATOM   2999  CA  VAL B  11      16.543   6.851   4.133  0.00  0.00           C  
ATOM   3000  CB  VAL B  11      16.782   5.684   5.096  0.00  0.00           C  
ATOM   3001 CG1  VAL B  11      18.246   5.238   5.037  0.00  0.00           C  
ATOM   3002 CG2  VAL B  11      16.321   6.064   6.507  0.00  0.00           C  
ATOM   3003  C   VAL B  11      16.662   6.376   2.681  0.00  0.00           C  
ATOM   3004  O   VAL B  11      15.989   5.376   2.399  0.00  0.00           O  
ATOM   3005  H   VAL B  11      14.371   6.779   4.526  0.00  0.00           H  
ATOM   3006  HA  VAL B  11      17.161   7.610   4.259  0.00  0.00           H  
ATOM   3007  HB  VAL B  11      16.236   4.913   4.788  0.00  0.00           H  
ATOM   3008 HG11 VAL B  11      18.325   4.319   5.419  0.00  0.00           H  
ATOM   3009 HG12 VAL B  11      18.550   5.233   4.086  0.00  0.00           H  
ATOM   3010 HG13 VAL B  11      18.806   5.872   5.567  0.00  0.00           H  
ATOM   3011 HG21 VAL B  11      17.027   6.620   6.941  0.00  0.00           H  
ATOM   3012 HG22 VAL B  11      15.471   6.584   6.442  0.00  0.00           H  
ATOM   3013 HG23 VAL B  11      16.170   5.232   7.036  0.00  0.00           H  
ATOM   3014  N   PRO B  12      17.472   7.050   1.879  0.00  0.00           N  
ATOM   3015  CA  PRO B  12      17.651   6.604   0.496  0.00  0.00           C  
ATOM   3016  CB  PRO B  12      18.356   7.798  -0.166  0.00  0.00           C  
ATOM   3017  CG  PRO B  12      19.278   8.308   0.946  0.00  0.00           C  
ATOM   3018  CD  PRO B  12      18.509   8.030   2.234  0.00  0.00           C  
ATOM   3019  C   PRO B  12      18.350   5.258   0.308  0.00  0.00           C  
ATOM   3020  O   PRO B  12      19.407   4.968   0.872  0.00  0.00           O  
ATOM   3021  HA  PRO B  12      16.745   6.602   0.005  0.00  0.00           H  
ATOM   3022 HB2  PRO B  12      18.893   7.508  -0.948  0.00  0.00           H  
ATOM   3023 HB3  PRO B  12      17.707   8.501  -0.422  0.00  0.00           H  
ATOM   3024 HG2  PRO B  12      20.138   7.809   0.930  0.00  0.00           H  
ATOM   3025 HG3  PRO B  12      19.440   9.282   0.831  0.00  0.00           H  
ATOM   3026 HD2  PRO B  12      19.122   7.661   2.943  0.00  0.00           H  
ATOM   3027 HD3  PRO B  12      18.092   8.878   2.591  0.00  0.00           H  
ATOM   3028  N   ILE B  13      17.648   4.420  -0.456  0.00  0.00           N  
ATOM   3029  CA  ILE B  13      18.100   3.058  -0.808  0.00  0.00           C  
ATOM   3030  CB  ILE B  13      16.996   2.087  -0.415  0.00  0.00           C  
ATOM   3031 CG1  ILE B  13      16.424   2.345   0.984  0.00  0.00           C  
ATOM   3032 CG2  ILE B  13      17.414   0.648  -0.732  0.00  0.00           C  
ATOM   3033 CD1  ILE B  13      15.600   1.183   1.540  0.00  0.00           C  
ATOM   3034  C   ILE B  13      18.561   2.846  -2.247  0.00  0.00           C  
ATOM   3035  O   ILE B  13      17.931   3.069  -3.282  0.00  0.00           O  
ATOM   3036  H   ILE B  13      16.735   4.810  -0.794  0.00  0.00           H  
ATOM   3037  HA  ILE B  13      18.910   2.875  -0.211  0.00  0.00           H  
ATOM   3038  HB  ILE B  13      16.239   2.184  -1.074  0.00  0.00           H  
ATOM   3039 HG12 ILE B  13      17.179   2.526   1.609  0.00  0.00           H  
ATOM   3040 HG13 ILE B  13      15.840   3.152   0.941  0.00  0.00           H  
ATOM   3041 HG21 ILE B  13      16.621   0.049  -0.647  0.00  0.00           H  
ATOM   3042 HG22 ILE B  13      17.767   0.606  -1.663  0.00  0.00           H  
ATOM   3043 HG23 ILE B  13      18.121   0.362  -0.091  0.00  0.00           H  
ATOM   3044 HD11 ILE B  13      16.179   0.374   1.596  0.00  0.00           H  
ATOM   3045 HD12 ILE B  13      15.265   1.428   2.446  0.00  0.00           H  
ATOM   3046 HD13 ILE B  13      14.832   1.010   0.928  0.00  0.00           H  
ATOM   3047  N   LEU B  14      19.847   2.537  -2.282  0.00  0.00           N  
ATOM   3048  CA  LEU B  14      20.656   2.542  -3.514  0.00  0.00           C  
ATOM   3049  CB  LEU B  14      21.893   3.425  -3.348  0.00  0.00           C  
ATOM   3050  CG  LEU B  14      22.210   4.553  -4.331  0.00  0.00           C  
ATOM   3051 CD1  LEU B  14      21.037   5.547  -4.289  0.00  0.00           C  
ATOM   3052 CD2  LEU B  14      23.477   5.320  -3.961  0.00  0.00           C  
ATOM   3053  C   LEU B  14      21.055   1.131  -3.937  0.00  0.00           C  
ATOM   3054  O   LEU B  14      21.886   0.518  -3.283  0.00  0.00           O  
ATOM   3055  H   LEU B  14      20.257   2.281  -1.348  0.00  0.00           H  
ATOM   3056  HA  LEU B  14      20.105   2.955  -4.251  0.00  0.00           H  
ATOM   3057 HB2  LEU B  14      21.839   3.850  -2.421  0.00  0.00           H  
ATOM   3058 HB3  LEU B  14      22.706   2.809  -3.334  0.00  0.00           H  
ATOM   3059  HG  LEU B  14      22.290   4.183  -5.241  0.00  0.00           H  
ATOM   3060 HD11 LEU B  14      20.945   5.905  -3.363  0.00  0.00           H  
ATOM   3061 HD12 LEU B  14      21.221   6.295  -4.924  0.00  0.00           H  
ATOM   3062 HD13 LEU B  14      20.200   5.075  -4.556  0.00  0.00           H  
ATOM   3063 HD21 LEU B  14      24.256   4.692  -3.953  0.00  0.00           H  
ATOM   3064 HD22 LEU B  14      23.636   6.042  -4.634  0.00  0.00           H  
ATOM   3065 HD23 LEU B  14      23.367   5.727  -3.054  0.00  0.00           H  
ATOM   3066  N   VAL B  15      20.511   0.627  -5.044  0.00  0.00           N  
ATOM   3067  CA  VAL B  15      20.816  -0.755  -5.478  0.00  0.00           C  
ATOM   3068  CB  VAL B  15      19.828  -1.761  -4.904  0.00  0.00           C  
ATOM   3069 CG1  VAL B  15      20.286  -2.162  -3.497  0.00  0.00           C  
ATOM   3070 CG2  VAL B  15      18.396  -1.226  -4.956  0.00  0.00           C  
ATOM   3071  C   VAL B  15      20.972  -0.892  -6.992  0.00  0.00           C  
ATOM   3072  O   VAL B  15      20.356  -0.234  -7.825  0.00  0.00           O  
ATOM   3073  H   VAL B  15      19.881   1.256  -5.558  0.00  0.00           H  
ATOM   3074  HA  VAL B  15      21.694  -1.023  -5.047  0.00  0.00           H  
ATOM   3075  HB  VAL B  15      19.862  -2.582  -5.456  0.00  0.00           H  
ATOM   3076 HG11 VAL B  15      19.594  -1.883  -2.835  0.00  0.00           H  
ATOM   3077 HG12 VAL B  15      20.407  -3.152  -3.461  0.00  0.00           H  
ATOM   3078 HG13 VAL B  15      21.151  -1.708  -3.292  0.00  0.00           H  
ATOM   3079 HG21 VAL B  15      18.230  -0.823  -5.855  0.00  0.00           H  
ATOM   3080 HG22 VAL B  15      17.760  -1.979  -4.799  0.00  0.00           H  
ATOM   3081 HG23 VAL B  15      18.282  -0.533  -4.247  0.00  0.00           H  
ATOM   3082  N   GLU B  16      21.725  -1.939  -7.320  0.00  0.00           N  
ATOM   3083  CA  GLU B  16      21.876  -2.371  -8.713  0.00  0.00           C  
ATOM   3084  CB  GLU B  16      23.086  -1.693  -9.371  0.00  0.00           C  
ATOM   3085  CG  GLU B  16      23.112  -1.787 -10.900  0.00  0.00           C  
ATOM   3086  CD  GLU B  16      24.228  -1.013 -11.603  0.00  0.00           C  
ATOM   3087 OE1  GLU B  16      24.415  -1.270 -12.819  0.00  0.00           O  
ATOM   3088 OE2  GLU B  16      24.991  -0.207 -11.026  0.00  0.00           O  
ATOM   3089  C   GLU B  16      21.809  -3.897  -8.782  0.00  0.00           C  
ATOM   3090  O   GLU B  16      22.780  -4.614  -8.549  0.00  0.00           O  
ATOM   3091  H   GLU B  16      22.186  -2.414  -6.523  0.00  0.00           H  
ATOM   3092  HA  GLU B  16      21.143  -1.979  -9.269  0.00  0.00           H  
ATOM   3093 HB2  GLU B  16      23.059  -0.738  -9.135  0.00  0.00           H  
ATOM   3094 HB3  GLU B  16      23.898  -2.134  -9.035  0.00  0.00           H  
ATOM   3095 HG2  GLU B  16      23.218  -2.745 -11.146  0.00  0.00           H  
ATOM   3096 HG3  GLU B  16      22.248  -1.436 -11.244  0.00  0.00           H  
ATOM   3097  N   LEU B  17      20.625  -4.469  -8.974  0.00  0.00           N  
ATOM   3098  CA  LEU B  17      20.407  -5.917  -8.937  0.00  0.00           C  
ATOM   3099  CB  LEU B  17      18.897  -6.127  -8.792  0.00  0.00           C  
ATOM   3100  CG  LEU B  17      18.319  -6.215  -7.382  0.00  0.00           C  
ATOM   3101 CD1  LEU B  17      18.343  -4.966  -6.520  0.00  0.00           C  
ATOM   3102 CD2  LEU B  17      16.899  -6.787  -7.445  0.00  0.00           C  
ATOM   3103  C   LEU B  17      20.819  -6.585 -10.259  0.00  0.00           C  
ATOM   3104  O   LEU B  17      20.240  -6.402 -11.335  0.00  0.00           O  
ATOM   3105  H   LEU B  17      19.846  -3.788  -9.157  0.00  0.00           H  
ATOM   3106  HA  LEU B  17      20.970  -6.308  -8.199  0.00  0.00           H  
ATOM   3107 HB2  LEU B  17      18.439  -5.363  -9.255  0.00  0.00           H  
ATOM   3108 HB3  LEU B  17      18.663  -6.981  -9.264  0.00  0.00           H  
ATOM   3109  HG  LEU B  17      18.810  -6.973  -6.879  0.00  0.00           H  
ATOM   3110 HD11 LEU B  17      17.821  -4.238  -6.967  0.00  0.00           H  
ATOM   3111 HD12 LEU B  17      17.935  -5.165  -5.627  0.00  0.00           H  
ATOM   3112 HD13 LEU B  17      19.289  -4.664  -6.391  0.00  0.00           H  
ATOM   3113 HD21 LEU B  17      16.928  -7.699  -7.851  0.00  0.00           H  
ATOM   3114 HD22 LEU B  17      16.525  -6.842  -6.521  0.00  0.00           H  
ATOM   3115 HD23 LEU B  17      16.327  -6.188  -8.004  0.00  0.00           H  
ATOM   3116  N   ASP B  18      21.791  -7.464 -10.057  0.00  0.00           N  
ATOM   3117  CA  ASP B  18      22.294  -8.285 -11.157  0.00  0.00           C  
ATOM   3118  CB  ASP B  18      23.777  -7.928 -11.338  0.00  0.00           C  
ATOM   3119  CG  ASP B  18      23.974  -6.690 -12.227  0.00  0.00           C  
ATOM   3120 OD1  ASP B  18      24.232  -5.618 -11.634  0.00  0.00           O  
ATOM   3121 OD2  ASP B  18      23.857  -6.764 -13.462  0.00  0.00           O  
ATOM   3122  C   ASP B  18      22.053  -9.797 -11.114  0.00  0.00           C  
ATOM   3123  O   ASP B  18      22.457 -10.420 -10.137  0.00  0.00           O  
ATOM   3124  H   ASP B  18      22.149  -7.517  -9.092  0.00  0.00           H  
ATOM   3125  HA  ASP B  18      21.836  -7.940 -12.019  0.00  0.00           H  
ATOM   3126 HB2  ASP B  18      24.160  -7.737 -10.447  0.00  0.00           H  
ATOM   3127 HB3  ASP B  18      24.230  -8.695 -11.766  0.00  0.00           H  
ATOM   3128  N   GLY B  19      21.721 -10.337 -12.284  0.00  0.00           N  
ATOM   3129  CA  GLY B  19      21.289 -11.753 -12.301  0.00  0.00           C  
ATOM   3130  C   GLY B  19      21.456 -12.653 -13.524  0.00  0.00           C  
ATOM   3131  O   GLY B  19      22.138 -12.273 -14.474  0.00  0.00           O  
ATOM   3132  H   GLY B  19      21.783  -9.746 -13.100  0.00  0.00           H  
ATOM   3133 HA2  GLY B  19      21.744 -12.231 -11.475  0.00  0.00           H  
ATOM   3134 HA3  GLY B  19      20.272 -11.776 -12.012  0.00  0.00           H  
ATOM   3135  N   ASP B  20      21.333 -13.936 -13.198  0.00  0.00           N  
ATOM   3136  CA  ASP B  20      21.193 -15.000 -14.214  0.00  0.00           C  
ATOM   3137  CB  ASP B  20      22.634 -15.508 -14.296  0.00  0.00           C  
ATOM   3138  CG  ASP B  20      23.053 -16.316 -15.521  0.00  0.00           C  
ATOM   3139 OD1  ASP B  20      23.879 -15.840 -16.336  0.00  0.00           O  
ATOM   3140 OD2  ASP B  20      22.786 -17.525 -15.388  0.00  0.00           O  
ATOM   3141  C   ASP B  20      20.295 -16.055 -13.561  0.00  0.00           C  
ATOM   3142  O   ASP B  20      20.443 -16.547 -12.444  0.00  0.00           O  
ATOM   3143  H   ASP B  20      21.343 -14.132 -12.177  0.00  0.00           H  
ATOM   3144  HA  ASP B  20      20.690 -14.616 -14.966  0.00  0.00           H  
ATOM   3145 HB2  ASP B  20      23.249 -14.700 -14.229  0.00  0.00           H  
ATOM   3146 HB3  ASP B  20      22.808 -16.076 -13.470  0.00  0.00           H  
ATOM   3147  N   VAL B  21      19.395 -16.614 -14.365  0.00  0.00           N  
ATOM   3148  CA  VAL B  21      18.676 -17.889 -14.259  0.00  0.00           C  
ATOM   3149  CB  VAL B  21      17.149 -17.784 -14.283  0.00  0.00           C  
ATOM   3150 CG1  VAL B  21      16.691 -17.682 -12.832  0.00  0.00           C  
ATOM   3151 CG2  VAL B  21      16.600 -16.564 -15.032  0.00  0.00           C  
ATOM   3152  C   VAL B  21      19.166 -18.874 -15.327  0.00  0.00           C  
ATOM   3153  O   VAL B  21      18.773 -18.780 -16.492  0.00  0.00           O  
ATOM   3154  H   VAL B  21      19.203 -15.964 -15.234  0.00  0.00           H  
ATOM   3155  HA  VAL B  21      18.875 -18.286 -13.360  0.00  0.00           H  
ATOM   3156  HB  VAL B  21      16.791 -18.627 -14.638  0.00  0.00           H  
ATOM   3157 HG11 VAL B  21      16.894 -18.539 -12.358  0.00  0.00           H  
ATOM   3158 HG12 VAL B  21      17.172 -16.930 -12.383  0.00  0.00           H  
ATOM   3159 HG13 VAL B  21      15.706 -17.512 -12.805  0.00  0.00           H  
ATOM   3160 HG21 VAL B  21      16.456 -15.822 -14.381  0.00  0.00           H  
ATOM   3161 HG22 VAL B  21      17.261 -16.286 -15.726  0.00  0.00           H  
ATOM   3162 HG23 VAL B  21      15.735 -16.811 -15.464  0.00  0.00           H  
ATOM   3163  N   ASN B  22      20.205 -19.628 -14.969  0.00  0.00           N  
ATOM   3164  CA  ASN B  22      21.010 -20.477 -15.848  0.00  0.00           C  
ATOM   3165  CB  ASN B  22      20.695 -21.953 -15.614  0.00  0.00           C  
ATOM   3166  CG  ASN B  22      19.287 -22.519 -15.836  0.00  0.00           C  
ATOM   3167  C   ASN B  22      21.049 -20.032 -17.317  0.00  0.00           C  
ATOM   3168  O   ASN B  22      20.602 -20.782 -18.177  0.00  0.00           O  
ATOM   3169  H   ASN B  22      20.417 -19.559 -13.920  0.00  0.00           H  
ATOM   3170  HA  ASN B  22      21.969 -20.437 -15.505  0.00  0.00           H  
ATOM   3171 HB2  ASN B  22      21.343 -22.510 -16.197  0.00  0.00           H  
ATOM   3172 HB3  ASN B  22      20.966 -22.183 -14.642  0.00  0.00           H  
ATOM   3173 OD1  ASN B  22      18.670 -23.183 -15.000  0.00  0.00           O  
ATOM   3174 ND2  ASN B  22      18.781 -22.410 -17.059  0.00  0.00           N  
ATOM   3175 HD22 ASN B  22      19.329 -21.976 -17.781  0.00  0.00           H  
ATOM   3176 HD21 ASN B  22      17.870 -22.755 -17.261  0.00  0.00           H  
ATOM   3177  N   GLY B  23      21.698 -18.905 -17.562  0.00  0.00           N  
ATOM   3178  CA  GLY B  23      21.978 -18.372 -18.902  0.00  0.00           C  
ATOM   3179  C   GLY B  23      21.018 -17.348 -19.501  0.00  0.00           C  
ATOM   3180  O   GLY B  23      21.403 -16.457 -20.266  0.00  0.00           O  
ATOM   3181  H   GLY B  23      22.014 -18.398 -16.686  0.00  0.00           H  
ATOM   3182 HA2  GLY B  23      22.935 -17.965 -18.898  0.00  0.00           H  
ATOM   3183 HA3  GLY B  23      22.060 -19.173 -19.561  0.00  0.00           H  
ATOM   3184  N   HIS B  24      19.892 -17.212 -18.805  0.00  0.00           N  
ATOM   3185  CA  HIS B  24      18.886 -16.190 -19.119  0.00  0.00           C  
ATOM   3186  CB  HIS B  24      17.465 -16.735 -18.944  0.00  0.00           C  
ATOM   3187  CG  HIS B  24      17.171 -18.030 -19.706  0.00  0.00           C  
ATOM   3188  C   HIS B  24      19.189 -15.012 -18.195  0.00  0.00           C  
ATOM   3189  O   HIS B  24      18.707 -14.847 -17.076  0.00  0.00           O  
ATOM   3190  H   HIS B  24      19.783 -17.890 -18.020  0.00  0.00           H  
ATOM   3191  HA  HIS B  24      19.014 -15.898 -20.051  0.00  0.00           H  
ATOM   3192 HB2  HIS B  24      17.293 -16.916 -17.967  0.00  0.00           H  
ATOM   3193 HB3  HIS B  24      16.802 -16.045 -19.257  0.00  0.00           H  
ATOM   3194 ND1  HIS B  24      16.733 -18.186 -20.950  0.00  0.00           N  
ATOM   3195 CD2  HIS B  24      17.209 -19.284 -19.259  0.00  0.00           C  
ATOM   3196 CE1  HIS B  24      16.509 -19.451 -21.312  0.00  0.00           C  
ATOM   3197 NE2  HIS B  24      16.854 -20.129 -20.223  0.00  0.00           N  
ATOM   3198 HD1  HIS B  24      16.568 -17.401 -21.616  0.00  0.00           H  
ATOM   3199 HD2  HIS B  24      17.477 -19.550 -18.302  0.00  0.00           H  
ATOM   3200 HE1  HIS B  24      16.180 -19.784 -22.146  0.00  0.00           H  
ATOM   3201  N   LYS B  25      20.055 -14.164 -18.748  0.00  0.00           N  
ATOM   3202  CA  LYS B  25      20.680 -13.010 -18.091  0.00  0.00           C  
ATOM   3203  CB  LYS B  25      22.026 -12.560 -18.657  0.00  0.00           C  
ATOM   3204  CG  LYS B  25      23.209 -13.255 -17.974  0.00  0.00           C  
ATOM   3205  CD  LYS B  25      24.572 -12.653 -18.349  0.00  0.00           C  
ATOM   3206  CE  LYS B  25      24.862 -12.467 -19.836  0.00  0.00           C  
ATOM   3207  NZ  LYS B  25      26.295 -12.184 -20.016  0.00  0.00           N  
ATOM   3208  C   LYS B  25      19.773 -11.785 -17.931  0.00  0.00           C  
ATOM   3209  O   LYS B  25      19.148 -11.329 -18.893  0.00  0.00           O  
ATOM   3210  H   LYS B  25      20.272 -14.405 -19.767  0.00  0.00           H  
ATOM   3211  HA  LYS B  25      20.995 -13.299 -17.161  0.00  0.00           H  
ATOM   3212 HB2  LYS B  25      22.053 -12.782 -19.621  0.00  0.00           H  
ATOM   3213 HB3  LYS B  25      22.118 -11.584 -18.514  0.00  0.00           H  
ATOM   3214 HG2  LYS B  25      23.095 -13.188 -16.977  0.00  0.00           H  
ATOM   3215 HG3  LYS B  25      23.208 -14.227 -18.231  0.00  0.00           H  
ATOM   3216 HD2  LYS B  25      24.651 -11.747 -17.895  0.00  0.00           H  
ATOM   3217 HD3  LYS B  25      25.298 -13.245 -17.956  0.00  0.00           H  
ATOM   3218 HE2  LYS B  25      24.619 -13.303 -20.314  0.00  0.00           H  
ATOM   3219 HE3  LYS B  25      24.322 -11.704 -20.173  0.00  0.00           H  
ATOM   3220 HZ1  LYS B  25      26.726 -12.027 -19.125  0.00  0.00           H  
ATOM   3221 HZ2  LYS B  25      26.741 -12.962 -20.463  0.00  0.00           H  
ATOM   3222 HZ3  LYS B  25      26.411 -11.367 -20.585  0.00  0.00           H  
ATOM   3223  N   PHE B  26      20.116 -11.067 -16.869  0.00  0.00           N  
ATOM   3224  CA  PHE B  26      19.355  -9.901 -16.394  0.00  0.00           C  
ATOM   3225  CB  PHE B  26      17.972 -10.273 -15.863  0.00  0.00           C  
ATOM   3226  CG  PHE B  26      17.933 -11.147 -14.609  0.00  0.00           C  
ATOM   3227 CD1  PHE B  26      17.861 -12.538 -14.680  0.00  0.00           C  
ATOM   3228 CD2  PHE B  26      17.660 -10.554 -13.389  0.00  0.00           C  
ATOM   3229 CE1  PHE B  26      17.613 -13.328 -13.561  0.00  0.00           C  
ATOM   3230 CE2  PHE B  26      17.245 -11.309 -12.299  0.00  0.00           C  
ATOM   3231  CZ  PHE B  26      17.308 -12.702 -12.362  0.00  0.00           C  
ATOM   3232  C   PHE B  26      20.066  -8.895 -15.487  0.00  0.00           C  
ATOM   3233  O   PHE B  26      20.881  -9.221 -14.626  0.00  0.00           O  
ATOM   3234  H   PHE B  26      20.987 -11.401 -16.386  0.00  0.00           H  
ATOM   3235  HA  PHE B  26      19.068  -9.381 -17.238  0.00  0.00           H  
ATOM   3236 HB2  PHE B  26      17.485  -9.429 -15.647  0.00  0.00           H  
ATOM   3237 HB3  PHE B  26      17.487 -10.769 -16.581  0.00  0.00           H  
ATOM   3238 HD1  PHE B  26      17.995 -12.990 -15.568  0.00  0.00           H  
ATOM   3239 HD2  PHE B  26      17.764  -9.560 -13.287  0.00  0.00           H  
ATOM   3240 HE1  PHE B  26      17.654 -14.321 -13.629  0.00  0.00           H  
ATOM   3241 HE2  PHE B  26      16.899 -10.851 -11.470  0.00  0.00           H  
ATOM   3242  HZ  PHE B  26      17.134 -13.246 -11.543  0.00  0.00           H  
ATOM   3243  N   SER B  27      19.732  -7.635 -15.774  0.00  0.00           N  
ATOM   3244  CA  SER B  27      20.210  -6.553 -14.904  0.00  0.00           C  
ATOM   3245  CB  SER B  27      21.377  -5.697 -15.396  0.00  0.00           C  
ATOM   3246  OG  SER B  27      22.493  -6.500 -15.776  0.00  0.00           O  
ATOM   3247  C   SER B  27      19.122  -5.525 -14.635  0.00  0.00           C  
ATOM   3248  O   SER B  27      18.464  -4.882 -15.460  0.00  0.00           O  
ATOM   3249  H   SER B  27      19.152  -7.499 -16.599  0.00  0.00           H  
ATOM   3250  HA  SER B  27      20.478  -6.963 -14.022  0.00  0.00           H  
ATOM   3251 HB2  SER B  27      21.080  -5.167 -16.186  0.00  0.00           H  
ATOM   3252 HB3  SER B  27      21.660  -5.084 -14.662  0.00  0.00           H  
ATOM   3253  HG  SER B  27      23.057  -6.680 -14.973  0.00  0.00           H  
ATOM   3254  N   VAL B  28      18.802  -5.492 -13.347  0.00  0.00           N  
ATOM   3255  CA  VAL B  28      17.663  -4.697 -12.868  0.00  0.00           C  
ATOM   3256  CB  VAL B  28      16.663  -5.614 -12.151  0.00  0.00           C  
ATOM   3257 CG1  VAL B  28      15.559  -4.773 -11.495  0.00  0.00           C  
ATOM   3258 CG2  VAL B  28      16.027  -6.496 -13.231  0.00  0.00           C  
ATOM   3259  C   VAL B  28      18.234  -3.612 -11.955  0.00  0.00           C  
ATOM   3260  O   VAL B  28      18.624  -3.736 -10.793  0.00  0.00           O  
ATOM   3261  H   VAL B  28      19.404  -6.056 -12.725  0.00  0.00           H  
ATOM   3262  HA  VAL B  28      17.245  -4.254 -13.648  0.00  0.00           H  
ATOM   3263  HB  VAL B  28      17.142  -6.077 -11.416  0.00  0.00           H  
ATOM   3264 HG11 VAL B  28      15.393  -3.960 -12.049  0.00  0.00           H  
ATOM   3265 HG12 VAL B  28      14.724  -5.317 -11.435  0.00  0.00           H  
ATOM   3266 HG13 VAL B  28      15.853  -4.503 -10.580  0.00  0.00           H  
ATOM   3267 HG21 VAL B  28      16.197  -7.454 -13.009  0.00  0.00           H  
ATOM   3268 HG22 VAL B  28      15.044  -6.321 -13.255  0.00  0.00           H  
ATOM   3269 HG23 VAL B  28      16.435  -6.273 -14.114  0.00  0.00           H  
ATOM   3270  N   SER B  29      18.248  -2.419 -12.547  0.00  0.00           N  
ATOM   3271  CA  SER B  29      18.645  -1.210 -11.806  0.00  0.00           C  
ATOM   3272  CB  SER B  29      18.798  -0.105 -12.844  0.00  0.00           C  
ATOM   3273  OG  SER B  29      19.181   1.082 -12.146  0.00  0.00           O  
ATOM   3274  C   SER B  29      17.447  -0.819 -10.919  0.00  0.00           C  
ATOM   3275  O   SER B  29      16.281  -0.881 -11.302  0.00  0.00           O  
ATOM   3276  H   SER B  29      17.966  -2.413 -13.538  0.00  0.00           H  
ATOM   3277  HA  SER B  29      19.398  -1.445 -11.211  0.00  0.00           H  
ATOM   3278 HB2  SER B  29      19.508  -0.347 -13.474  0.00  0.00           H  
ATOM   3279 HB3  SER B  29      17.935   0.049 -13.283  0.00  0.00           H  
ATOM   3280  HG  SER B  29      20.119   0.981 -11.820  0.00  0.00           H  
ATOM   3281  N   GLY B  30      17.761  -0.301  -9.735  0.00  0.00           N  
ATOM   3282  CA  GLY B  30      16.742   0.163  -8.782  0.00  0.00           C  
ATOM   3283  C   GLY B  30      17.123   1.320  -7.859  0.00  0.00           C  
ATOM   3284  O   GLY B  30      18.244   1.467  -7.389  0.00  0.00           O  
ATOM   3285  H   GLY B  30      18.782  -0.251  -9.538  0.00  0.00           H  
ATOM   3286 HA2  GLY B  30      15.895   0.426  -9.310  0.00  0.00           H  
ATOM   3287 HA3  GLY B  30      16.446  -0.639  -8.203  0.00  0.00           H  
ATOM   3288  N   GLU B  31      16.069   2.068  -7.514  0.00  0.00           N  
ATOM   3289  CA  GLU B  31      16.192   3.290  -6.712  0.00  0.00           C  
ATOM   3290  CB  GLU B  31      16.660   4.441  -7.605  0.00  0.00           C  
ATOM   3291  CG  GLU B  31      17.052   5.809  -7.030  0.00  0.00           C  
ATOM   3292  CD  GLU B  31      17.570   6.747  -8.134  0.00  0.00           C  
ATOM   3293 OE1  GLU B  31      18.066   7.809  -7.705  0.00  0.00           O  
ATOM   3294 OE2  GLU B  31      17.672   6.387  -9.322  0.00  0.00           O  
ATOM   3295  C   GLU B  31      14.962   3.662  -5.888  0.00  0.00           C  
ATOM   3296  O   GLU B  31      13.841   3.418  -6.341  0.00  0.00           O  
ATOM   3297  H   GLU B  31      15.155   1.707  -7.862  0.00  0.00           H  
ATOM   3298  HA  GLU B  31      16.999   3.198  -6.086  0.00  0.00           H  
ATOM   3299 HB2  GLU B  31      17.467   4.106  -8.128  0.00  0.00           H  
ATOM   3300 HB3  GLU B  31      15.922   4.614  -8.284  0.00  0.00           H  
ATOM   3301 HG2  GLU B  31      16.257   6.220  -6.648  0.00  0.00           H  
ATOM   3302 HG3  GLU B  31      17.777   5.681  -6.395  0.00  0.00           H  
ATOM   3303  N   GLY B  32      15.135   4.363  -4.774  0.00  0.00           N  
ATOM   3304  CA  GLY B  32      14.110   4.926  -3.892  0.00  0.00           C  
ATOM   3305  C   GLY B  32      14.522   5.219  -2.449  0.00  0.00           C  
ATOM   3306  O   GLY B  32      15.674   5.607  -2.242  0.00  0.00           O  
ATOM   3307  H   GLY B  32      16.185   4.498  -4.546  0.00  0.00           H  
ATOM   3308 HA2  GLY B  32      13.752   5.796  -4.315  0.00  0.00           H  
ATOM   3309 HA3  GLY B  32      13.299   4.290  -3.880  0.00  0.00           H  
ATOM   3310  N   GLU B  33      13.531   5.220  -1.568  0.00  0.00           N  
ATOM   3311  CA  GLU B  33      13.589   5.631  -0.152  0.00  0.00           C  
ATOM   3312  CB  GLU B  33      12.967   7.033  -0.155  0.00  0.00           C  
ATOM   3313  CG  GLU B  33      13.907   8.084  -0.761  0.00  0.00           C  
ATOM   3314  CD  GLU B  33      13.117   9.385  -0.816  0.00  0.00           C  
ATOM   3315 OE1  GLU B  33      13.384  10.217   0.070  0.00  0.00           O  
ATOM   3316 OE2  GLU B  33      12.459   9.724  -1.825  0.00  0.00           O  
ATOM   3317  C   GLU B  33      12.704   4.803   0.775  0.00  0.00           C  
ATOM   3318  O   GLU B  33      11.920   3.926   0.410  0.00  0.00           O  
ATOM   3319  H   GLU B  33      12.605   4.870  -1.994  0.00  0.00           H  
ATOM   3320  HA  GLU B  33      14.555   5.578   0.168  0.00  0.00           H  
ATOM   3321 HB2  GLU B  33      12.165   7.004  -0.709  0.00  0.00           H  
ATOM   3322 HB3  GLU B  33      12.797   7.289   0.769  0.00  0.00           H  
ATOM   3323 HG2  GLU B  33      14.642   8.209  -0.164  0.00  0.00           H  
ATOM   3324 HG3  GLU B  33      14.110   7.824  -1.658  0.00  0.00           H  
ATOM   3325  N   GLY B  34      13.037   4.833   2.059  0.00  0.00           N  
ATOM   3326  CA  GLY B  34      12.141   4.255   3.067  0.00  0.00           C  
ATOM   3327  C   GLY B  34      11.817   5.250   4.186  0.00  0.00           C  
ATOM   3328  O   GLY B  34      12.733   5.734   4.846  0.00  0.00           O  
ATOM   3329  H   GLY B  34      13.937   5.276   2.279  0.00  0.00           H  
ATOM   3330 HA2  GLY B  34      11.282   3.964   2.623  0.00  0.00           H  
ATOM   3331 HA3  GLY B  34      12.575   3.436   3.468  0.00  0.00           H  
ATOM   3332  N   ASP B  35      10.520   5.516   4.379  0.00  0.00           N  
ATOM   3333  CA  ASP B  35       9.971   6.446   5.369  0.00  0.00           C  
ATOM   3334  CB  ASP B  35       8.638   6.958   4.808  0.00  0.00           C  
ATOM   3335  CG  ASP B  35       7.706   7.858   5.612  0.00  0.00           C  
ATOM   3336 OD1  ASP B  35       7.024   8.623   4.901  0.00  0.00           O  
ATOM   3337 OD2  ASP B  35       7.748   7.923   6.868  0.00  0.00           O  
ATOM   3338  C   ASP B  35       9.752   5.662   6.671  0.00  0.00           C  
ATOM   3339  O   ASP B  35       8.699   5.058   6.904  0.00  0.00           O  
ATOM   3340  H   ASP B  35       9.886   4.967   3.721  0.00  0.00           H  
ATOM   3341  HA  ASP B  35      10.669   7.128   5.556  0.00  0.00           H  
ATOM   3342 HB2  ASP B  35       8.852   7.446   3.919  0.00  0.00           H  
ATOM   3343 HB3  ASP B  35       8.095   6.127   4.514  0.00  0.00           H  
ATOM   3344  N   ALA B  36      10.792   5.871   7.463  0.00  0.00           N  
ATOM   3345  CA  ALA B  36      10.871   5.078   8.703  0.00  0.00           C  
ATOM   3346  CB  ALA B  36      12.202   5.463   9.357  0.00  0.00           C  
ATOM   3347  C   ALA B  36       9.739   5.273   9.710  0.00  0.00           C  
ATOM   3348  O   ALA B  36       9.368   4.287  10.349  0.00  0.00           O  
ATOM   3349  H   ALA B  36      11.468   6.559   7.175  0.00  0.00           H  
ATOM   3350  HA  ALA B  36      10.901   4.083   8.440  0.00  0.00           H  
ATOM   3351 HB1  ALA B  36      12.663   4.637   9.676  0.00  0.00           H  
ATOM   3352 HB2  ALA B  36      12.776   5.930   8.687  0.00  0.00           H  
ATOM   3353 HB3  ALA B  36      12.026   6.070  10.129  0.00  0.00           H  
ATOM   3354  N   THR B  37       9.148   6.465   9.735  0.00  0.00           N  
ATOM   3355  CA  THR B  37       8.092   6.885  10.672  0.00  0.00           C  
ATOM   3356  CB  THR B  37       8.113   8.358  11.063  0.00  0.00           C  
ATOM   3357 OG1  THR B  37       8.240   9.291   9.988  0.00  0.00           O  
ATOM   3358 CG2  THR B  37       9.132   8.573  12.188  0.00  0.00           C  
ATOM   3359  C   THR B  37       6.646   6.437  10.384  0.00  0.00           C  
ATOM   3360  O   THR B  37       5.899   5.978  11.237  0.00  0.00           O  
ATOM   3361  H   THR B  37       9.516   7.128   8.986  0.00  0.00           H  
ATOM   3362  HA  THR B  37       8.346   6.533  11.611  0.00  0.00           H  
ATOM   3363  HB  THR B  37       7.221   8.584  11.567  0.00  0.00           H  
ATOM   3364 HG21 THR B  37       8.914   9.417  12.679  0.00  0.00           H  
ATOM   3365 HG22 THR B  37       9.097   7.800  12.822  0.00  0.00           H  
ATOM   3366 HG23 THR B  37      10.051   8.644  11.797  0.00  0.00           H  
ATOM   3367 HG1  THR B  37       8.071   8.837   9.106  0.00  0.00           H  
ATOM   3368  N   TYR B  38       6.432   6.407   9.075  0.00  0.00           N  
ATOM   3369  CA  TYR B  38       5.311   5.595   8.563  0.00  0.00           C  
ATOM   3370  CB  TYR B  38       4.743   6.083   7.233  0.00  0.00           C  
ATOM   3371  CG  TYR B  38       4.074   7.430   7.471  0.00  0.00           C  
ATOM   3372 CD1  TYR B  38       2.790   7.434   7.999  0.00  0.00           C  
ATOM   3373 CD2  TYR B  38       4.525   8.645   6.960  0.00  0.00           C  
ATOM   3374 CE1  TYR B  38       1.940   8.530   8.031  0.00  0.00           C  
ATOM   3375 CE2  TYR B  38       3.691   9.751   6.951  0.00  0.00           C  
ATOM   3376  CZ  TYR B  38       2.436   9.731   7.533  0.00  0.00           C  
ATOM   3377  OH  TYR B  38       1.713  10.888   7.628  0.00  0.00           O  
ATOM   3378  C   TYR B  38       5.488   4.079   8.460  0.00  0.00           C  
ATOM   3379  O   TYR B  38       4.515   3.335   8.523  0.00  0.00           O  
ATOM   3380  H   TYR B  38       7.059   6.951   8.493  0.00  0.00           H  
ATOM   3381  HA  TYR B  38       4.496   5.775   9.179  0.00  0.00           H  
ATOM   3382 HB2  TYR B  38       5.475   6.212   6.606  0.00  0.00           H  
ATOM   3383 HB3  TYR B  38       4.065   5.456   6.930  0.00  0.00           H  
ATOM   3384 HD1  TYR B  38       2.436   6.551   8.400  0.00  0.00           H  
ATOM   3385 HD2  TYR B  38       5.449   8.717   6.603  0.00  0.00           H  
ATOM   3386 HE1  TYR B  38       1.028   8.465   8.390  0.00  0.00           H  
ATOM   3387 HE2  TYR B  38       4.011  10.607   6.503  0.00  0.00           H  
ATOM   3388  HH  TYR B  38       0.978  10.766   8.294  0.00  0.00           H  
ATOM   3389  N   GLY B  39       6.738   3.641   8.351  0.00  0.00           N  
ATOM   3390  CA  GLY B  39       7.156   2.239   8.181  0.00  0.00           C  
ATOM   3391  C   GLY B  39       6.861   1.792   6.747  0.00  0.00           C  
ATOM   3392  O   GLY B  39       6.376   0.692   6.489  0.00  0.00           O  
ATOM   3393  H   GLY B  39       7.459   4.428   8.397  0.00  0.00           H  
ATOM   3394 HA2  GLY B  39       8.134   2.161   8.359  0.00  0.00           H  
ATOM   3395 HA3  GLY B  39       6.650   1.664   8.820  0.00  0.00           H  
ATOM   3396  N   LYS B  40       7.221   2.690   5.828  0.00  0.00           N  
ATOM   3397  CA  LYS B  40       6.940   2.411   4.412  0.00  0.00           C  
ATOM   3398  CB  LYS B  40       5.934   3.483   3.980  0.00  0.00           C  
ATOM   3399  CG  LYS B  40       4.477   3.142   4.311  0.00  0.00           C  
ATOM   3400  CD  LYS B  40       3.454   4.108   3.708  0.00  0.00           C  
ATOM   3401  CE  LYS B  40       1.968   3.773   3.848  0.00  0.00           C  
ATOM   3402  NZ  LYS B  40       1.097   4.628   3.012  0.00  0.00           N  
ATOM   3403  C   LYS B  40       8.148   2.353   3.465  0.00  0.00           C  
ATOM   3404  O   LYS B  40       9.025   3.171   3.714  0.00  0.00           O  
ATOM   3405  H   LYS B  40       7.678   3.530   6.171  0.00  0.00           H  
ATOM   3406  HA  LYS B  40       6.446   1.509   4.355  0.00  0.00           H  
ATOM   3407 HB2  LYS B  40       6.165   4.334   4.442  0.00  0.00           H  
ATOM   3408 HB3  LYS B  40       6.008   3.601   2.992  0.00  0.00           H  
ATOM   3409 HG2  LYS B  40       4.277   2.212   3.973  0.00  0.00           H  
ATOM   3410 HG3  LYS B  40       4.364   3.140   5.314  0.00  0.00           H  
ATOM   3411 HD2  LYS B  40       3.606   5.031   4.121  0.00  0.00           H  
ATOM   3412 HD3  LYS B  40       3.660   4.209   2.711  0.00  0.00           H  
ATOM   3413 HE2  LYS B  40       1.834   2.805   3.591  0.00  0.00           H  
ATOM   3414 HE3  LYS B  40       1.708   3.876   4.818  0.00  0.00           H  
ATOM   3415 HZ1  LYS B  40       0.138   4.459   3.242  0.00  0.00           H  
ATOM   3416 HZ2  LYS B  40       1.313   5.591   3.178  0.00  0.00           H  
ATOM   3417 HZ3  LYS B  40       1.248   4.417   2.044  0.00  0.00           H  
ATOM   3418  N   LEU B  41       8.221   1.463   2.477  0.00  0.00           N  
ATOM   3419  CA  LEU B  41       9.400   1.342   1.592  0.00  0.00           C  
ATOM   3420  CB  LEU B  41      10.010  -0.054   1.679  0.00  0.00           C  
ATOM   3421  CG  LEU B  41      11.543   0.034   1.694  0.00  0.00           C  
ATOM   3422 CD1  LEU B  41      12.068   0.321   3.105  0.00  0.00           C  
ATOM   3423 CD2  LEU B  41      12.251  -1.226   1.208  0.00  0.00           C  
ATOM   3424  C   LEU B  41       9.105   1.583   0.116  0.00  0.00           C  
ATOM   3425  O   LEU B  41       8.579   0.728  -0.583  0.00  0.00           O  
ATOM   3426  H   LEU B  41       7.380   0.856   2.374  0.00  0.00           H  
ATOM   3427  HA  LEU B  41      10.090   2.026   1.899  0.00  0.00           H  
ATOM   3428 HB2  LEU B  41       9.731  -0.460   2.517  0.00  0.00           H  
ATOM   3429 HB3  LEU B  41       9.752  -0.553   0.886  0.00  0.00           H  
ATOM   3430  HG  LEU B  41      11.832   0.768   1.080  0.00  0.00           H  
ATOM   3431 HD11 LEU B  41      11.784  -0.414   3.718  0.00  0.00           H  
ATOM   3432 HD12 LEU B  41      13.065   0.372   3.081  0.00  0.00           H  
ATOM   3433 HD13 LEU B  41      11.695   1.189   3.425  0.00  0.00           H  
ATOM   3434 HD21 LEU B  41      11.979  -1.417   0.264  0.00  0.00           H  
ATOM   3435 HD22 LEU B  41      13.241  -1.088   1.248  0.00  0.00           H  
ATOM   3436 HD23 LEU B  41      11.998  -1.997   1.791  0.00  0.00           H  
ATOM   3437  N   THR B  42       9.501   2.763  -0.379  0.00  0.00           N  
ATOM   3438  CA  THR B  42       9.355   3.230  -1.763  0.00  0.00           C  
ATOM   3439  CB  THR B  42       9.229   4.740  -1.941  0.00  0.00           C  
ATOM   3440 OG1  THR B  42      10.193   5.547  -1.259  0.00  0.00           O  
ATOM   3441 CG2  THR B  42       7.794   5.158  -1.607  0.00  0.00           C  
ATOM   3442  C   THR B  42      10.420   2.782  -2.766  0.00  0.00           C  
ATOM   3443  O   THR B  42      11.556   3.248  -2.714  0.00  0.00           O  
ATOM   3444  H   THR B  42       9.965   3.379   0.366  0.00  0.00           H  
ATOM   3445  HA  THR B  42       8.440   2.906  -2.109  0.00  0.00           H  
ATOM   3446  HB  THR B  42       9.304   4.965  -2.965  0.00  0.00           H  
ATOM   3447 HG21 THR B  42       7.557   5.984  -2.120  0.00  0.00           H  
ATOM   3448 HG22 THR B  42       7.164   4.421  -1.855  0.00  0.00           H  
ATOM   3449 HG23 THR B  42       7.719   5.343  -0.627  0.00  0.00           H  
ATOM   3450 HG1  THR B  42      10.784   4.974  -0.681  0.00  0.00           H  
ATOM   3451  N   LEU B  43      10.120   2.043  -3.837  0.00  0.00           N  
ATOM   3452  CA  LEU B  43      11.133   1.663  -4.833  0.00  0.00           C  
ATOM   3453  CB  LEU B  43      11.451   0.210  -4.517  0.00  0.00           C  
ATOM   3454  CG  LEU B  43      12.617   0.167  -3.528  0.00  0.00           C  
ATOM   3455 CD1  LEU B  43      12.896  -1.188  -2.871  0.00  0.00           C  
ATOM   3456 CD2  LEU B  43      13.872   0.698  -4.226  0.00  0.00           C  
ATOM   3457  C   LEU B  43      10.597   1.783  -6.264  0.00  0.00           C  
ATOM   3458  O   LEU B  43       9.380   1.757  -6.430  0.00  0.00           O  
ATOM   3459  H   LEU B  43       9.123   1.762  -3.906  0.00  0.00           H  
ATOM   3460  HA  LEU B  43      11.922   2.284  -4.737  0.00  0.00           H  
ATOM   3461 HB2  LEU B  43      10.683  -0.185  -4.082  0.00  0.00           H  
ATOM   3462 HB3  LEU B  43      11.737  -0.227  -5.329  0.00  0.00           H  
ATOM   3463  HG  LEU B  43      12.447   0.858  -2.793  0.00  0.00           H  
ATOM   3464 HD11 LEU B  43      13.106  -1.860  -3.579  0.00  0.00           H  
ATOM   3465 HD12 LEU B  43      13.672  -1.098  -2.249  0.00  0.00           H  
ATOM   3466 HD13 LEU B  43      12.088  -1.478  -2.360  0.00  0.00           H  
ATOM   3467 HD21 LEU B  43      13.711   1.638  -4.523  0.00  0.00           H  
ATOM   3468 HD22 LEU B  43      14.640   0.674  -3.587  0.00  0.00           H  
ATOM   3469 HD23 LEU B  43      14.077   0.125  -5.018  0.00  0.00           H  
ATOM   3470  N   LYS B  44      11.464   2.029  -7.244  0.00  0.00           N  
ATOM   3471  CA  LYS B  44      11.187   1.743  -8.657  0.00  0.00           C  
ATOM   3472  CB  LYS B  44      10.955   3.069  -9.388  0.00  0.00           C  
ATOM   3473  CG  LYS B  44      10.512   2.939 -10.851  0.00  0.00           C  
ATOM   3474  CD  LYS B  44      10.914   4.225 -11.577  0.00  0.00           C  
ATOM   3475  CE  LYS B  44       9.650   5.032 -11.863  0.00  0.00           C  
ATOM   3476  NZ  LYS B  44      10.106   6.328 -12.408  0.00  0.00           N  
ATOM   3477  C   LYS B  44      12.457   1.064  -9.185  0.00  0.00           C  
ATOM   3478  O   LYS B  44      13.534   1.644  -9.049  0.00  0.00           O  
ATOM   3479  H   LYS B  44      12.368   2.449  -6.921  0.00  0.00           H  
ATOM   3480  HA  LYS B  44      10.438   1.109  -8.719  0.00  0.00           H  
ATOM   3481 HB2  LYS B  44      10.248   3.580  -8.897  0.00  0.00           H  
ATOM   3482 HB3  LYS B  44      11.810   3.591  -9.371  0.00  0.00           H  
ATOM   3483 HG2  LYS B  44      10.979   2.179 -11.263  0.00  0.00           H  
ATOM   3484 HG3  LYS B  44       9.536   2.842 -10.885  0.00  0.00           H  
ATOM   3485 HD2  LYS B  44      11.499   4.751 -10.991  0.00  0.00           H  
ATOM   3486 HD3  LYS B  44      11.340   3.991 -12.428  0.00  0.00           H  
ATOM   3487 HE2  LYS B  44       9.113   4.557 -12.532  0.00  0.00           H  
ATOM   3488 HE3  LYS B  44       9.165   5.175 -11.022  0.00  0.00           H  
ATOM   3489 HZ1  LYS B  44      10.368   6.216 -13.368  0.00  0.00           H  
ATOM   3490 HZ2  LYS B  44       9.365   6.999 -12.345  0.00  0.00           H  
ATOM   3491 HZ3  LYS B  44      10.895   6.655 -11.886  0.00  0.00           H  
ATOM   3492  N   PHE B  45      12.147  -0.003  -9.916  0.00  0.00           N  
ATOM   3493  CA  PHE B  45      13.177  -0.746 -10.658  0.00  0.00           C  
ATOM   3494  CB  PHE B  45      13.153  -2.203 -10.191  0.00  0.00           C  
ATOM   3495  CG  PHE B  45      13.593  -2.397  -8.735  0.00  0.00           C  
ATOM   3496 CD1  PHE B  45      14.918  -2.611  -8.371  0.00  0.00           C  
ATOM   3497 CD2  PHE B  45      12.608  -2.371  -7.753  0.00  0.00           C  
ATOM   3498 CE1  PHE B  45      15.306  -2.893  -7.066  0.00  0.00           C  
ATOM   3499 CE2  PHE B  45      13.002  -2.636  -6.449  0.00  0.00           C  
ATOM   3500  CZ  PHE B  45      14.311  -2.888  -6.090  0.00  0.00           C  
ATOM   3501  C   PHE B  45      12.867  -0.765 -12.152  0.00  0.00           C  
ATOM   3502  O   PHE B  45      11.831  -1.131 -12.697  0.00  0.00           O  
ATOM   3503  H   PHE B  45      11.146  -0.260  -9.920  0.00  0.00           H  
ATOM   3504  HA  PHE B  45      14.037  -0.239 -10.544  0.00  0.00           H  
ATOM   3505 HB2  PHE B  45      12.229  -2.538 -10.265  0.00  0.00           H  
ATOM   3506 HB3  PHE B  45      13.775  -2.719 -10.755  0.00  0.00           H  
ATOM   3507 HD1  PHE B  45      15.633  -2.559  -9.083  0.00  0.00           H  
ATOM   3508 HD2  PHE B  45      11.678  -2.173  -7.974  0.00  0.00           H  
ATOM   3509 HE1  PHE B  45      16.247  -3.088  -6.845  0.00  0.00           H  
ATOM   3510 HE2  PHE B  45      12.270  -2.646  -5.714  0.00  0.00           H  
ATOM   3511  HZ  PHE B  45      14.554  -3.066  -5.138  0.00  0.00           H  
ATOM   3512  N   ILE B  46      14.025  -0.712 -12.813  0.00  0.00           N  
ATOM   3513  CA  ILE B  46      14.062  -0.805 -14.282  0.00  0.00           C  
ATOM   3514  CB  ILE B  46      14.450   0.594 -14.756  0.00  0.00           C  
ATOM   3515 CG1  ILE B  46      15.548   1.371 -14.031  0.00  0.00           C  
ATOM   3516 CG2  ILE B  46      13.144   1.362 -14.951  0.00  0.00           C  
ATOM   3517 CD1  ILE B  46      16.050   2.491 -14.934  0.00  0.00           C  
ATOM   3518  C   ILE B  46      14.893  -1.940 -14.886  0.00  0.00           C  
ATOM   3519  O   ILE B  46      16.025  -1.974 -14.413  0.00  0.00           O  
ATOM   3520  H   ILE B  46      14.864  -0.603 -12.226  0.00  0.00           H  
ATOM   3521  HA  ILE B  46      13.092  -0.968 -14.573  0.00  0.00           H  
ATOM   3522  HB  ILE B  46      14.739   0.515 -15.749  0.00  0.00           H  
ATOM   3523 HG12 ILE B  46      15.176   1.761 -13.214  0.00  0.00           H  
ATOM   3524 HG13 ILE B  46      16.292   0.762 -13.841  0.00  0.00           H  
ATOM   3525 HG21 ILE B  46      13.320   2.184 -15.489  0.00  0.00           H  
ATOM   3526 HG22 ILE B  46      12.488   0.783 -15.430  0.00  0.00           H  
ATOM   3527 HG23 ILE B  46      12.775   1.619 -14.061  0.00  0.00           H  
ATOM   3528 HD11 ILE B  46      15.290   3.101 -15.149  0.00  0.00           H  
ATOM   3529 HD12 ILE B  46      16.766   2.997 -14.459  0.00  0.00           H  
ATOM   3530 HD13 ILE B  46      16.415   2.095 -15.773  0.00  0.00           H  
ATOM   3531  N   CYS B  47      14.390  -2.629 -15.908  0.00  0.00           N  
ATOM   3532  CA  CYS B  47      15.181  -3.739 -16.467  0.00  0.00           C  
ATOM   3533  CB  CYS B  47      14.225  -4.868 -16.865  0.00  0.00           C  
ATOM   3534  SG  CYS B  47      14.955  -6.402 -17.529  0.00  0.00           S  
ATOM   3535  C   CYS B  47      16.129  -3.345 -17.601  0.00  0.00           C  
ATOM   3536  O   CYS B  47      15.856  -3.454 -18.793  0.00  0.00           O  
ATOM   3537  H   CYS B  47      13.477  -2.344 -16.247  0.00  0.00           H  
ATOM   3538  HA  CYS B  47      15.742  -4.131 -15.711  0.00  0.00           H  
ATOM   3539 HB2  CYS B  47      13.676  -5.113 -16.050  0.00  0.00           H  
ATOM   3540 HB3  CYS B  47      13.586  -4.501 -17.561  0.00  0.00           H  
ATOM   3541  HG  CYS B  47      15.925  -6.251 -17.705  0.00  0.00           H  
ATOM   3542  N   THR B  48      17.135  -2.640 -17.083  0.00  0.00           N  
ATOM   3543  CA  THR B  48      18.087  -1.860 -17.876  0.00  0.00           C  
ATOM   3544  CB  THR B  48      19.165  -1.217 -17.014  0.00  0.00           C  
ATOM   3545 OG1  THR B  48      19.480  -2.173 -16.003  0.00  0.00           O  
ATOM   3546 CG2  THR B  48      18.823   0.193 -16.528  0.00  0.00           C  
ATOM   3547  C   THR B  48      18.824  -2.546 -19.040  0.00  0.00           C  
ATOM   3548  O   THR B  48      19.512  -1.849 -19.777  0.00  0.00           O  
ATOM   3549  H   THR B  48      17.188  -2.691 -16.031  0.00  0.00           H  
ATOM   3550  HA  THR B  48      17.578  -1.045 -18.270  0.00  0.00           H  
ATOM   3551  HB  THR B  48      19.990  -1.062 -17.573  0.00  0.00           H  
ATOM   3552 HG21 THR B  48      18.518   0.154 -15.574  0.00  0.00           H  
ATOM   3553 HG22 THR B  48      19.633   0.777 -16.593  0.00  0.00           H  
ATOM   3554 HG23 THR B  48      18.092   0.576 -17.094  0.00  0.00           H  
ATOM   3555 HG1  THR B  48      18.701  -2.295 -15.378  0.00  0.00           H  
ATOM   3556  N   THR B  49      18.936  -3.869 -18.881  0.00  0.00           N  
ATOM   3557  CA  THR B  49      19.259  -4.794 -19.983  0.00  0.00           C  
ATOM   3558  CB  THR B  49      19.787  -6.154 -19.538  0.00  0.00           C  
ATOM   3559 OG1  THR B  49      18.999  -6.652 -18.445  0.00  0.00           O  
ATOM   3560 CG2  THR B  49      21.263  -6.128 -19.121  0.00  0.00           C  
ATOM   3561  C   THR B  49      18.263  -4.975 -21.130  0.00  0.00           C  
ATOM   3562  O   THR B  49      18.508  -4.853 -22.329  0.00  0.00           O  
ATOM   3563  H   THR B  49      18.773  -4.198 -17.901  0.00  0.00           H  
ATOM   3564  HA  THR B  49      20.162  -4.481 -20.395  0.00  0.00           H  
ATOM   3565  HB  THR B  49      19.704  -6.817 -20.312  0.00  0.00           H  
ATOM   3566 HG21 THR B  49      21.625  -7.061 -19.116  0.00  0.00           H  
ATOM   3567 HG22 THR B  49      21.783  -5.572 -19.770  0.00  0.00           H  
ATOM   3568 HG23 THR B  49      21.344  -5.734 -18.206  0.00  0.00           H  
ATOM   3569 HG1  THR B  49      18.956  -5.969 -17.709  0.00  0.00           H  
ATOM   3570  N   GLY B  50      17.006  -5.142 -20.753  0.00  0.00           N  
ATOM   3571  CA  GLY B  50      15.971  -5.301 -21.787  0.00  0.00           C  
ATOM   3572  C   GLY B  50      14.567  -5.586 -21.255  0.00  0.00           C  
ATOM   3573  O   GLY B  50      13.866  -4.822 -20.588  0.00  0.00           O  
ATOM   3574  H   GLY B  50      16.824  -5.151 -19.753  0.00  0.00           H  
ATOM   3575 HA2  GLY B  50      15.945  -4.455 -22.359  0.00  0.00           H  
ATOM   3576 HA3  GLY B  50      16.248  -6.056 -22.416  0.00  0.00           H  
ATOM   3577  N   LYS B  51      14.208  -6.859 -21.389  0.00  0.00           N  
ATOM   3578  CA  LYS B  51      12.951  -7.529 -21.023  0.00  0.00           C  
ATOM   3579  CB  LYS B  51      12.304  -7.661 -22.399  0.00  0.00           C  
ATOM   3580  CG  LYS B  51      10.794  -7.576 -22.173  0.00  0.00           C  
ATOM   3581  CD  LYS B  51      10.028  -7.405 -23.488  0.00  0.00           C  
ATOM   3582  CE  LYS B  51      10.307  -8.576 -24.427  0.00  0.00           C  
ATOM   3583  NZ  LYS B  51       9.200  -8.769 -25.370  0.00  0.00           N  
ATOM   3584  C   LYS B  51      13.262  -8.840 -20.305  0.00  0.00           C  
ATOM   3585  O   LYS B  51      14.132  -9.644 -20.617  0.00  0.00           O  
ATOM   3586  H   LYS B  51      15.013  -7.445 -21.848  0.00  0.00           H  
ATOM   3587  HA  LYS B  51      12.438  -6.935 -20.404  0.00  0.00           H  
ATOM   3588 HB2  LYS B  51      12.575  -6.912 -22.946  0.00  0.00           H  
ATOM   3589 HB3  LYS B  51      12.513  -8.532 -22.761  0.00  0.00           H  
ATOM   3590 HG2  LYS B  51      10.484  -8.417 -21.729  0.00  0.00           H  
ATOM   3591 HG3  LYS B  51      10.597  -6.794 -21.583  0.00  0.00           H  
ATOM   3592 HD2  LYS B  51       9.059  -7.381 -23.291  0.00  0.00           H  
ATOM   3593 HD3  LYS B  51      10.327  -6.570 -23.925  0.00  0.00           H  
ATOM   3594 HE2  LYS B  51      11.153  -8.386 -24.928  0.00  0.00           H  
ATOM   3595 HE3  LYS B  51      10.432  -9.403 -23.874  0.00  0.00           H  
ATOM   3596 HZ1  LYS B  51       8.361  -8.995 -24.870  0.00  0.00           H  
ATOM   3597 HZ2  LYS B  51       9.050  -7.929 -25.897  0.00  0.00           H  
ATOM   3598 HZ3  LYS B  51       9.416  -9.518 -26.002  0.00  0.00           H  
ATOM   3599  N   LEU B  52      12.625  -9.096 -19.159  0.00  0.00           N  
ATOM   3600  CA  LEU B  52      12.918 -10.139 -18.167  0.00  0.00           C  
ATOM   3601  CB  LEU B  52      12.091  -9.902 -16.898  0.00  0.00           C  
ATOM   3602  CG  LEU B  52      12.750  -8.973 -15.880  0.00  0.00           C  
ATOM   3603 CD1  LEU B  52      11.977  -9.280 -14.595  0.00  0.00           C  
ATOM   3604 CD2  LEU B  52      14.234  -9.232 -15.612  0.00  0.00           C  
ATOM   3605  C   LEU B  52      12.599 -11.579 -18.582  0.00  0.00           C  
ATOM   3606  O   LEU B  52      11.718 -11.707 -19.439  0.00  0.00           O  
ATOM   3607  H   LEU B  52      11.799  -8.411 -19.003  0.00  0.00           H  
ATOM   3608  HA  LEU B  52      13.918 -10.088 -17.942  0.00  0.00           H  
ATOM   3609 HB2  LEU B  52      11.233  -9.490 -17.167  0.00  0.00           H  
ATOM   3610 HB3  LEU B  52      11.950 -10.775 -16.460  0.00  0.00           H  
ATOM   3611  HG  LEU B  52      12.600  -8.052 -16.136  0.00  0.00           H  
ATOM   3612 HD11 LEU B  52      12.088 -10.246 -14.367  0.00  0.00           H  
ATOM   3613 HD12 LEU B  52      12.335  -8.716 -13.852  0.00  0.00           H  
ATOM   3614 HD13 LEU B  52      11.009  -9.077 -14.735  0.00  0.00           H  
ATOM   3615 HD21 LEU B  52      14.747  -9.127 -16.463  0.00  0.00           H  
ATOM   3616 HD22 LEU B  52      14.567  -8.576 -14.936  0.00  0.00           H  
ATOM   3617 HD23 LEU B  52      14.349 -10.162 -15.262  0.00  0.00           H  
ATOM   3618  N   PRO B  53      13.408 -12.498 -18.072  0.00  0.00           N  
ATOM   3619  CA  PRO B  53      13.211 -13.952 -18.176  0.00  0.00           C  
ATOM   3620  CB  PRO B  53      14.431 -14.648 -17.579  0.00  0.00           C  
ATOM   3621  CG  PRO B  53      15.526 -13.672 -18.013  0.00  0.00           C  
ATOM   3622  CD  PRO B  53      14.832 -12.329 -17.772  0.00  0.00           C  
ATOM   3623  C   PRO B  53      11.958 -14.444 -17.441  0.00  0.00           C  
ATOM   3624  O   PRO B  53      10.963 -14.834 -18.032  0.00  0.00           O  
ATOM   3625  HA  PRO B  53      13.186 -14.237 -19.149  0.00  0.00           H  
ATOM   3626 HB2  PRO B  53      14.380 -14.688 -16.600  0.00  0.00           H  
ATOM   3627 HB3  PRO B  53      14.579 -15.527 -17.986  0.00  0.00           H  
ATOM   3628 HG2  PRO B  53      16.314 -13.768 -17.438  0.00  0.00           H  
ATOM   3629 HG3  PRO B  53      15.734 -13.796 -18.964  0.00  0.00           H  
ATOM   3630 HD2  PRO B  53      14.965 -12.030 -16.810  0.00  0.00           H  
ATOM   3631 HD3  PRO B  53      15.242 -11.608 -18.363  0.00  0.00           H  
ATOM   3632  N   VAL B  54      12.037 -14.378 -16.111  0.00  0.00           N  
ATOM   3633  CA  VAL B  54      10.895 -14.648 -15.219  0.00  0.00           C  
ATOM   3634  CB  VAL B  54      11.373 -15.459 -14.010  0.00  0.00           C  
ATOM   3635 CG1  VAL B  54      10.196 -15.828 -13.109  0.00  0.00           C  
ATOM   3636 CG2  VAL B  54      12.184 -16.703 -14.402  0.00  0.00           C  
ATOM   3637  C   VAL B  54      10.159 -13.363 -14.831  0.00  0.00           C  
ATOM   3638  O   VAL B  54      10.817 -12.423 -14.388  0.00  0.00           O  
ATOM   3639  H   VAL B  54      12.983 -14.116 -15.749  0.00  0.00           H  
ATOM   3640  HA  VAL B  54      10.248 -15.239 -15.717  0.00  0.00           H  
ATOM   3641  HB  VAL B  54      11.977 -14.881 -13.470  0.00  0.00           H  
ATOM   3642 HG11 VAL B  54       9.416 -15.242 -13.326  0.00  0.00           H  
ATOM   3643 HG12 VAL B  54       9.950 -16.784 -13.260  0.00  0.00           H  
ATOM   3644 HG13 VAL B  54      10.457 -15.697 -12.153  0.00  0.00           H  
ATOM   3645 HG21 VAL B  54      11.617 -17.513 -14.273  0.00  0.00           H  
ATOM   3646 HG22 VAL B  54      12.454 -16.624 -15.358  0.00  0.00           H  
ATOM   3647 HG23 VAL B  54      12.993 -16.757 -13.822  0.00  0.00           H  
ATOM   3648  N   PRO B  55       8.915 -13.176 -15.259  0.00  0.00           N  
ATOM   3649  CA  PRO B  55       8.228 -11.898 -15.028  0.00  0.00           C  
ATOM   3650  CB  PRO B  55       6.892 -12.030 -15.755  0.00  0.00           C  
ATOM   3651  CG  PRO B  55       7.143 -13.070 -16.854  0.00  0.00           C  
ATOM   3652  CD  PRO B  55       8.183 -14.002 -16.231  0.00  0.00           C  
ATOM   3653  C   PRO B  55       8.086 -11.474 -13.565  0.00  0.00           C  
ATOM   3654  O   PRO B  55       8.100 -12.312 -12.665  0.00  0.00           O  
ATOM   3655  HA  PRO B  55       8.683 -11.151 -15.570  0.00  0.00           H  
ATOM   3656 HB2  PRO B  55       6.173 -12.354 -15.139  0.00  0.00           H  
ATOM   3657 HB3  PRO B  55       6.612 -11.162 -16.166  0.00  0.00           H  
ATOM   3658 HG2  PRO B  55       6.306 -13.558 -17.057  0.00  0.00           H  
ATOM   3659 HG3  PRO B  55       7.504 -12.628 -17.663  0.00  0.00           H  
ATOM   3660 HD2  PRO B  55       7.736 -14.779 -15.775  0.00  0.00           H  
ATOM   3661 HD3  PRO B  55       8.806 -14.363 -16.936  0.00  0.00           H  
ATOM   3662  N   TRP B  56       7.884 -10.179 -13.343  0.00  0.00           N  
ATOM   3663  CA  TRP B  56       8.065  -9.515 -12.045  0.00  0.00           C  
ATOM   3664  CB  TRP B  56       7.699  -8.028 -11.967  0.00  0.00           C  
ATOM   3665  CG  TRP B  56       8.456  -7.341 -13.113  0.00  0.00           C  
ATOM   3666 CD1  TRP B  56       8.011  -7.101 -14.344  0.00  0.00           C  
ATOM   3667 CD2  TRP B  56       9.637  -6.638 -12.907  0.00  0.00           C  
ATOM   3668 NE1  TRP B  56       8.912  -6.370 -14.978  0.00  0.00           N  
ATOM   3669 CE2  TRP B  56       9.904  -6.067 -14.146  0.00  0.00           C  
ATOM   3670 CE3  TRP B  56      10.481  -6.374 -11.830  0.00  0.00           C  
ATOM   3671 CZ2  TRP B  56      11.006  -5.220 -14.218  0.00  0.00           C  
ATOM   3672 CZ3  TRP B  56      11.585  -5.537 -11.937  0.00  0.00           C  
ATOM   3673 CH2  TRP B  56      11.853  -4.934 -13.159  0.00  0.00           C  
ATOM   3674  C   TRP B  56       7.295 -10.127 -10.879  0.00  0.00           C  
ATOM   3675  O   TRP B  56       8.023 -10.216  -9.887  0.00  0.00           O  
ATOM   3676  H   TRP B  56       7.573  -9.647 -14.203  0.00  0.00           H  
ATOM   3677  HA  TRP B  56       9.061  -9.567 -11.815  0.00  0.00           H  
ATOM   3678 HB2  TRP B  56       6.763  -7.913 -12.143  0.00  0.00           H  
ATOM   3679 HB3  TRP B  56       8.032  -7.654 -11.149  0.00  0.00           H  
ATOM   3680 HD1  TRP B  56       7.138  -7.424 -14.721  0.00  0.00           H  
ATOM   3681 HE1  TRP B  56       8.861  -6.080 -15.955  0.00  0.00           H  
ATOM   3682 HE3  TRP B  56      10.288  -6.806 -10.923  0.00  0.00           H  
ATOM   3683 HZ2  TRP B  56      11.206  -4.768 -15.147  0.00  0.00           H  
ATOM   3684 HZ3  TRP B  56      12.159  -5.383 -11.155  0.00  0.00           H  
ATOM   3685 HH2  TRP B  56      12.609  -4.331 -13.271  0.00  0.00           H  
ATOM   3686  N   PRO B  57       6.070 -10.653 -10.918  0.00  0.00           N  
ATOM   3687  CA  PRO B  57       5.334 -10.979  -9.695  0.00  0.00           C  
ATOM   3688  CB  PRO B  57       3.875 -11.309 -10.020  0.00  0.00           C  
ATOM   3689  CG  PRO B  57       3.832 -10.651 -11.398  0.00  0.00           C  
ATOM   3690  CD  PRO B  57       5.189 -10.645 -12.093  0.00  0.00           C  
ATOM   3691  C   PRO B  57       5.913 -11.978  -8.689  0.00  0.00           C  
ATOM   3692  O   PRO B  57       6.003 -11.635  -7.512  0.00  0.00           O  
ATOM   3693  HA  PRO B  57       5.081 -10.091  -9.195  0.00  0.00           H  
ATOM   3694 HB2  PRO B  57       3.737 -12.268 -10.097  0.00  0.00           H  
ATOM   3695 HB3  PRO B  57       3.265 -10.863  -9.410  0.00  0.00           H  
ATOM   3696 HG2  PRO B  57       3.135 -11.132 -11.984  0.00  0.00           H  
ATOM   3697 HG3  PRO B  57       3.476  -9.688 -11.302  0.00  0.00           H  
ATOM   3698 HD2  PRO B  57       5.312 -11.456 -12.636  0.00  0.00           H  
ATOM   3699 HD3  PRO B  57       5.310  -9.823 -12.624  0.00  0.00           H  
ATOM   3700  N   THR B  58       6.770 -12.867  -9.188  0.00  0.00           N  
ATOM   3701  CA  THR B  58       7.225 -14.083  -8.498  0.00  0.00           C  
ATOM   3702  CB  THR B  58       7.950 -15.113  -9.364  0.00  0.00           C  
ATOM   3703 OG1  THR B  58       9.231 -14.600  -9.751  0.00  0.00           O  
ATOM   3704 CG2  THR B  58       7.105 -15.671 -10.509  0.00  0.00           C  
ATOM   3705  C   THR B  58       7.902 -13.847  -7.146  0.00  0.00           C  
ATOM   3706  O   THR B  58       7.550 -14.484  -6.151  0.00  0.00           O  
ATOM   3707  H   THR B  58       7.112 -12.618 -10.161  0.00  0.00           H  
ATOM   3708  HA  THR B  58       6.410 -14.681  -8.344  0.00  0.00           H  
ATOM   3709  HB  THR B  58       8.102 -15.962  -8.817  0.00  0.00           H  
ATOM   3710 HG21 THR B  58       6.933 -14.949 -11.183  0.00  0.00           H  
ATOM   3711 HG22 THR B  58       7.592 -16.427 -10.950  0.00  0.00           H  
ATOM   3712 HG23 THR B  58       6.232 -16.004 -10.151  0.00  0.00           H  
ATOM   3713 HG1  THR B  58       9.136 -13.984 -10.540  0.00  0.00           H  
ATOM   3714  N   LEU B  59       8.818 -12.900  -7.012  0.00  0.00           N  
ATOM   3715  CA  LEU B  59       9.545 -12.623  -5.760  0.00  0.00           C  
ATOM   3716  CB  LEU B  59      10.611 -13.699  -5.547  0.00  0.00           C  
ATOM   3717  CG  LEU B  59      11.203 -13.521  -4.146  0.00  0.00           C  
ATOM   3718 CD1  LEU B  59      10.437 -14.355  -3.118  0.00  0.00           C  
ATOM   3719 CD2  LEU B  59      12.666 -13.943  -4.210  0.00  0.00           C  
ATOM   3720  C   LEU B  59      10.135 -11.216  -5.918  0.00  0.00           C  
ATOM   3721  O   LEU B  59      10.961 -11.045  -6.807  0.00  0.00           O  
ATOM   3722  H   LEU B  59       8.993 -12.344  -7.890  0.00  0.00           H  
ATOM   3723  HA  LEU B  59       8.901 -12.612  -5.016  0.00  0.00           H  
ATOM   3724 HB2  LEU B  59      10.181 -14.562  -5.579  0.00  0.00           H  
ATOM   3725 HB3  LEU B  59      11.317 -13.558  -6.187  0.00  0.00           H  
ATOM   3726  HG  LEU B  59      11.151 -12.555  -3.890  0.00  0.00           H  
ATOM   3727 HD11 LEU B  59      10.490 -15.321  -3.370  0.00  0.00           H  
ATOM   3728 HD12 LEU B  59      10.843 -14.222  -2.215  0.00  0.00           H  
ATOM   3729 HD13 LEU B  59       9.481 -14.065  -3.103  0.00  0.00           H  
ATOM   3730 HD21 LEU B  59      13.150 -13.368  -4.869  0.00  0.00           H  
ATOM   3731 HD22 LEU B  59      13.082 -13.838  -3.307  0.00  0.00           H  
ATOM   3732 HD23 LEU B  59      12.725 -14.900  -4.495  0.00  0.00           H  
ATOM   3733  N   VAL B  60       9.400 -10.308  -5.283  0.00  0.00           N  
ATOM   3734  CA  VAL B  60       9.893  -8.951  -4.999  0.00  0.00           C  
ATOM   3735  CB  VAL B  60       8.808  -7.927  -5.325  0.00  0.00           C  
ATOM   3736 CG1  VAL B  60       8.524  -7.969  -6.832  0.00  0.00           C  
ATOM   3737 CG2  VAL B  60       7.489  -8.019  -4.547  0.00  0.00           C  
ATOM   3738  C   VAL B  60      10.518  -8.659  -3.632  0.00  0.00           C  
ATOM   3739  O   VAL B  60      11.075  -7.577  -3.427  0.00  0.00           O  
ATOM   3740  H   VAL B  60       8.451 -10.633  -5.004  0.00  0.00           H  
ATOM   3741  HA  VAL B  60      10.607  -8.728  -5.719  0.00  0.00           H  
ATOM   3742  HB  VAL B  60       9.163  -7.025  -5.130  0.00  0.00           H  
ATOM   3743 HG11 VAL B  60       7.910  -8.730  -7.029  0.00  0.00           H  
ATOM   3744 HG12 VAL B  60       8.098  -7.110  -7.110  0.00  0.00           H  
ATOM   3745 HG13 VAL B  60       9.383  -8.093  -7.323  0.00  0.00           H  
ATOM   3746 HG21 VAL B  60       6.745  -8.188  -5.190  0.00  0.00           H  
ATOM   3747 HG22 VAL B  60       7.550  -8.768  -3.892  0.00  0.00           H  
ATOM   3748 HG23 VAL B  60       7.335  -7.158  -4.067  0.00  0.00           H  
ATOM   3749  N   THR B  61      10.463  -9.566  -2.670  0.00  0.00           N  
ATOM   3750  CA  THR B  61      11.177  -9.381  -1.397  0.00  0.00           C  
ATOM   3751  CB  THR B  61      10.232  -9.714  -0.242  0.00  0.00           C  
ATOM   3752 OG1  THR B  61      10.918  -9.448   0.988  0.00  0.00           O  
ATOM   3753 CG2  THR B  61       9.626 -11.123  -0.169  0.00  0.00           C  
ATOM   3754  C   THR B  61      12.593  -9.942  -1.358  0.00  0.00           C  
ATOM   3755  O   THR B  61      12.822 -11.034  -0.837  0.00  0.00           O  
ATOM   3756  H   THR B  61       9.888 -10.402  -2.879  0.00  0.00           H  
ATOM   3757  HA  THR B  61      11.227  -8.376  -1.209  0.00  0.00           H  
ATOM   3758  HB  THR B  61       9.420  -9.105  -0.289  0.00  0.00           H  
ATOM   3759 HG21 THR B  61      10.319 -11.767   0.154  0.00  0.00           H  
ATOM   3760 HG22 THR B  61       8.852 -11.120   0.465  0.00  0.00           H  
ATOM   3761 HG23 THR B  61       9.312 -11.398  -1.077  0.00  0.00           H  
ATOM   3762 HG1  THR B  61      11.329 -10.292   1.349  0.00  0.00           H  
ATOM   3763  N   THR B  62      13.479  -9.230  -2.054  0.00  0.00           N  
ATOM   3764  CA  THR B  62      14.939  -9.435  -2.109  0.00  0.00           C  
ATOM   3765  CB  THR B  62      15.448  -9.704  -3.520  0.00  0.00           C  
ATOM   3766 OG1  THR B  62      15.083  -8.795  -4.564  0.00  0.00           O  
ATOM   3767 CG2  THR B  62      15.062 -11.165  -3.813  0.00  0.00           C  
ATOM   3768  C   THR B  62      15.742  -8.305  -1.451  0.00  0.00           C  
ATOM   3769  O   THR B  62      16.920  -8.579  -1.222  0.00  0.00           O  
ATOM   3770  H   THR B  62      13.017  -8.437  -2.611  0.00  0.00           H  
ATOM   3771  HA  THR B  62      15.154 -10.300  -1.624  0.00  0.00           H  
ATOM   3772  HB  THR B  62      16.507  -9.734  -3.494  0.00  0.00           H  
ATOM   3773 HG21 THR B  62      14.067 -11.239  -3.874  0.00  0.00           H  
ATOM   3774 HG22 THR B  62      15.473 -11.449  -4.679  0.00  0.00           H  
ATOM   3775 HG23 THR B  62      15.397 -11.751  -3.075  0.00  0.00           H  
ATOM   3776 HG1  THR B  62      14.232  -9.095  -5.008  0.00  0.00           H  
ATOM   3777  N   LEU B  63      15.227  -7.127  -1.134  0.00  0.00           N  
ATOM   3778  CA  LEU B  63      15.962  -5.987  -0.568  0.00  0.00           C  
ATOM   3779  CB  LEU B  63      15.871  -4.694  -1.393  0.00  0.00           C  
ATOM   3780  CG  LEU B  63      16.503  -4.506  -2.771  0.00  0.00           C  
ATOM   3781 CD1  LEU B  63      17.967  -4.949  -2.859  0.00  0.00           C  
ATOM   3782 CD2  LEU B  63      15.694  -5.177  -3.881  0.00  0.00           C  
ATOM   3783  C   LEU B  63      15.646  -5.677   0.896  0.00  0.00           C  
ATOM   3784  O   LEU B  63      14.480  -5.671   1.288  0.00  0.00           O  
ATOM   3785  H   LEU B  63      14.179  -7.063  -1.331  0.00  0.00           H  
ATOM   3786  HA  LEU B  63      16.961  -6.187  -0.641  0.00  0.00           H  
ATOM   3787 HB2  LEU B  63      14.866  -4.480  -1.499  0.00  0.00           H  
ATOM   3788 HB3  LEU B  63      16.235  -3.935  -0.796  0.00  0.00           H  
ATOM   3789  HG  LEU B  63      16.443  -3.526  -3.028  0.00  0.00           H  
ATOM   3790 HD11 LEU B  63      18.032  -5.920  -2.636  0.00  0.00           H  
ATOM   3791 HD12 LEU B  63      18.303  -4.794  -3.787  0.00  0.00           H  
ATOM   3792 HD13 LEU B  63      18.512  -4.418  -2.211  0.00  0.00           H  
ATOM   3793 HD21 LEU B  63      14.776  -4.784  -3.905  0.00  0.00           H  
ATOM   3794 HD22 LEU B  63      16.148  -5.026  -4.759  0.00  0.00           H  
ATOM   3795 HD23 LEU B  63      15.633  -6.159  -3.700  0.00  0.00           H  
ATOM   3796  N   VAL B  64      16.684  -5.070   1.467  0.00  0.00           N  
ATOM   3797  CA  VAL B  64      16.731  -4.543   2.831  0.00  0.00           C  
ATOM   3798  CB  VAL B  64      16.165  -3.123   2.838  0.00  0.00           C  
ATOM   3799 CG1  VAL B  64      16.212  -2.420   4.194  0.00  0.00           C  
ATOM   3800 CG2  VAL B  64      16.890  -2.216   1.847  0.00  0.00           C  
ATOM   3801  C   VAL B  64      16.358  -5.373   4.060  0.00  0.00           C  
ATOM   3802  O   VAL B  64      17.226  -5.942   4.730  0.00  0.00           O  
ATOM   3803  H   VAL B  64      17.526  -4.994   0.813  0.00  0.00           H  
ATOM   3804  HA  VAL B  64      17.717  -4.194   2.987  0.00  0.00           H  
ATOM   3805  HB  VAL B  64      15.188  -3.178   2.578  0.00  0.00           H  
ATOM   3806 HG11 VAL B  64      17.043  -2.692   4.679  0.00  0.00           H  
ATOM   3807 HG12 VAL B  64      16.214  -1.431   4.054  0.00  0.00           H  
ATOM   3808 HG13 VAL B  64      15.411  -2.681   4.731  0.00  0.00           H  
ATOM   3809 HG21 VAL B  64      17.699  -1.830   2.287  0.00  0.00           H  
ATOM   3810 HG22 VAL B  64      17.162  -2.753   1.050  0.00  0.00           H  
ATOM   3811 HG23 VAL B  64      16.275  -1.481   1.565  0.00  0.00           H  
ATOM   3812  N   GLN B  65      15.070  -5.507   4.337  0.00  0.00           N  
ATOM   3813  CA  GLN B  65      14.507  -6.106   5.557  0.00  0.00           C  
ATOM   3814  CB  GLN B  65      14.702  -7.618   5.428  0.00  0.00           C  
ATOM   3815  CG  GLN B  65      13.667  -8.211   4.466  0.00  0.00           C  
ATOM   3816  CD  GLN B  65      13.945  -9.687   4.226  0.00  0.00           C  
ATOM   3817  C   GLN B  65      14.904  -5.600   6.947  0.00  0.00           C  
ATOM   3818  O   GLN B  65      15.853  -6.113   7.530  0.00  0.00           O  
ATOM   3819  H   GLN B  65      14.435  -5.127   3.568  0.00  0.00           H  
ATOM   3820  HA  GLN B  65      13.466  -6.014   5.485  0.00  0.00           H  
ATOM   3821 HB2  GLN B  65      15.599  -7.799   5.063  0.00  0.00           H  
ATOM   3822 HB3  GLN B  65      14.574  -8.038   6.312  0.00  0.00           H  
ATOM   3823 HG2  GLN B  65      12.769  -8.117   4.871  0.00  0.00           H  
ATOM   3824 HG3  GLN B  65      13.725  -7.729   3.604  0.00  0.00           H  
ATOM   3825 OE1  GLN B  65      14.632 -10.192   3.336  0.00  0.00           O  
ATOM   3826 NE2  GLN B  65      13.448 -10.521   5.133  0.00  0.00           N  
ATOM   3827 HE21 GLN B  65      13.580 -11.529   5.035  0.00  0.00           H  
ATOM   3828 HE22 GLN B  65      12.937 -10.144   5.924  0.00  0.00           H  
ATOM   3829  N   CYS B  66      14.068  -4.705   7.457  0.00  0.00           N  
ATOM   3830  CA  CYS B  66      14.138  -4.061   8.777  0.00  0.00           C  
ATOM   3831  CB  CYS B  66      15.473  -3.478   9.244  0.00  0.00           C  
ATOM   3832  SG  CYS B  66      16.291  -2.297   8.111  0.00  0.00           S  
ATOM   3833  C   CYS B  66      13.179  -2.938   9.163  0.00  0.00           C  
ATOM   3834  O   CYS B  66      13.058  -2.783  10.388  0.00  0.00           O  
ATOM   3835  H   CYS B  66      13.266  -4.464   6.776  0.00  0.00           H  
ATOM   3836  HA  CYS B  66      14.032  -4.820   9.492  0.00  0.00           H  
ATOM   3837 HB2  CYS B  66      15.320  -3.007  10.120  0.00  0.00           H  
ATOM   3838 HB3  CYS B  66      16.110  -4.243   9.402  0.00  0.00           H  
ATOM   3839  HG  CYS B  66      17.097  -2.732   7.720  0.00  0.00           H  
ATOM   3840  N   PHE B  67      12.819  -2.123   8.171  0.00  0.00           N  
ATOM   3841  CA  PHE B  67      11.817  -1.045   8.246  0.00  0.00           C  
ATOM   3842  CB  PHE B  67      11.747  -0.286   6.919  0.00  0.00           C  
ATOM   3843  CG  PHE B  67      12.838   0.743   6.653  0.00  0.00           C  
ATOM   3844 CD1  PHE B  67      12.479   2.084   6.780  0.00  0.00           C  
ATOM   3845 CD2  PHE B  67      14.113   0.401   6.202  0.00  0.00           C  
ATOM   3846 CE1  PHE B  67      13.436   3.065   6.542  0.00  0.00           C  
ATOM   3847 CE2  PHE B  67      15.030   1.412   5.950  0.00  0.00           C  
ATOM   3848  CZ  PHE B  67      14.731   2.756   6.149  0.00  0.00           C  
ATOM   3849  C   PHE B  67      10.397  -1.380   8.702  0.00  0.00           C  
ATOM   3850  O   PHE B  67       9.432  -0.730   8.298  0.00  0.00           O  
ATOM   3851  H   PHE B  67      13.344  -2.324   7.262  0.00  0.00           H  
ATOM   3852  HA  PHE B  67      12.187  -0.356   8.925  0.00  0.00           H  
ATOM   3853 HB2  PHE B  67      11.786  -0.957   6.179  0.00  0.00           H  
ATOM   3854 HB3  PHE B  67      10.871   0.196   6.887  0.00  0.00           H  
ATOM   3855 HD1  PHE B  67      11.564   2.336   7.035  0.00  0.00           H  
ATOM   3856 HD2  PHE B  67      14.357  -0.546   6.067  0.00  0.00           H  
ATOM   3857 HE1  PHE B  67      13.168   4.045   6.661  0.00  0.00           H  
ATOM   3858 HE2  PHE B  67      15.964   1.154   5.601  0.00  0.00           H  
ATOM   3859  HZ  PHE B  67      15.403   3.456   6.020  0.00  0.00           H  
ATOM   3860  N   SER B  68      10.226  -2.477   9.420  0.00  0.00           N  
ATOM   3861  CA  SER B  68       8.977  -3.051   9.941  0.00  0.00           C  
ATOM   3862  CB  SER B  68       9.211  -4.415  10.591  0.00  0.00           C  
ATOM   3863  OG  SER B  68      10.375  -5.006  10.017  0.00  0.00           O  
ATOM   3864  C   SER B  68       8.220  -2.216  10.980  0.00  0.00           C  
ATOM   3865  O   SER B  68       8.825  -1.594  11.846  0.00  0.00           O  
ATOM   3866  H   SER B  68      11.171  -2.978   9.619  0.00  0.00           H  
ATOM   3867  HA  SER B  68       8.347  -3.193   9.142  0.00  0.00           H  
ATOM   3868 HB2  SER B  68       9.357  -4.291  11.558  0.00  0.00           H  
ATOM   3869 HB3  SER B  68       8.435  -4.996  10.410  0.00  0.00           H  
ATOM   3870  HG  SER B  68      11.144  -4.377  10.111  0.00  0.00           H  
ATOM   3871  N   ARG B  69       6.892  -2.217  10.858  0.00  0.00           N  
ATOM   3872  CA  ARG B  69       6.010  -1.536  11.820  0.00  0.00           C  
ATOM   3873  CB  ARG B  69       4.590  -1.368  11.260  0.00  0.00           C  
ATOM   3874  CG  ARG B  69       4.257   0.071  10.854  0.00  0.00           C  
ATOM   3875  CD  ARG B  69       4.152   0.905  12.131  0.00  0.00           C  
ATOM   3876  NE  ARG B  69       3.469   2.145  11.737  0.00  0.00           N  
ATOM   3877  CZ  ARG B  69       3.899   3.403  11.898  0.00  0.00           C  
ATOM   3878 NH1  ARG B  69       4.938   3.733  12.670  0.00  0.00           N  
ATOM   3879 NH2  ARG B  69       3.237   4.418  11.318  0.00  0.00           N  
ATOM   3880  C   ARG B  69       5.984  -2.209  13.192  0.00  0.00           C  
ATOM   3881  O   ARG B  69       5.247  -3.172  13.352  0.00  0.00           O  
ATOM   3882  H   ARG B  69       6.532  -2.737  10.032  0.00  0.00           H  
ATOM   3883  HA  ARG B  69       6.339  -0.582  11.935  0.00  0.00           H  
ATOM   3884 HB2  ARG B  69       4.504  -1.940  10.454  0.00  0.00           H  
ATOM   3885 HB3  ARG B  69       3.944  -1.645  11.959  0.00  0.00           H  
ATOM   3886 HG2  ARG B  69       4.983   0.434  10.306  0.00  0.00           H  
ATOM   3887 HG3  ARG B  69       3.389   0.091  10.401  0.00  0.00           H  
ATOM   3888 HD2  ARG B  69       3.607   0.420  12.769  0.00  0.00           H  
ATOM   3889 HD3  ARG B  69       5.050   1.109  12.437  0.00  0.00           H  
ATOM   3890  HE  ARG B  69       2.552   2.036  11.284  0.00  0.00           H  
ATOM   3891 HH11 ARG B  69       5.433   2.993  13.138  0.00  0.00           H  
ATOM   3892 HH12 ARG B  69       5.210   4.677  12.773  0.00  0.00           H  
ATOM   3893 HH21 ARG B  69       2.437   4.212  10.754  0.00  0.00           H  
ATOM   3894 HH22 ARG B  69       3.543   5.351  11.450  0.00  0.00           H  
ATOM   3895  N   TYR B  70       6.976  -1.842  13.991  0.00  0.00           N  
ATOM   3896  CA  TYR B  70       7.270  -2.459  15.294  0.00  0.00           C  
ATOM   3897  CB  TYR B  70       8.775  -2.721  15.390  0.00  0.00           C  
ATOM   3898  CG  TYR B  70       9.275  -3.967  14.670  0.00  0.00           C  
ATOM   3899 CD1  TYR B  70       8.474  -5.089  14.533  0.00  0.00           C  
ATOM   3900 CD2  TYR B  70      10.598  -3.907  14.251  0.00  0.00           C  
ATOM   3901 CE1  TYR B  70       9.178  -6.188  14.041  0.00  0.00           C  
ATOM   3902 CE2  TYR B  70      11.247  -5.061  13.829  0.00  0.00           C  
ATOM   3903  CZ  TYR B  70      10.538  -6.260  13.793  0.00  0.00           C  
ATOM   3904  OH  TYR B  70      11.213  -7.417  13.575  0.00  0.00           O  
ATOM   3905  C   TYR B  70       6.834  -1.854  16.636  0.00  0.00           C  
ATOM   3906  O   TYR B  70       6.515  -0.670  16.665  0.00  0.00           O  
ATOM   3907  H   TYR B  70       7.558  -1.047  13.608  0.00  0.00           H  
ATOM   3908  HA  TYR B  70       6.880  -3.442  15.259  0.00  0.00           H  
ATOM   3909 HB2  TYR B  70       9.258  -1.930  15.007  0.00  0.00           H  
ATOM   3910 HB3  TYR B  70       9.017  -2.811  16.360  0.00  0.00           H  
ATOM   3911 HD1  TYR B  70       7.557  -5.115  14.747  0.00  0.00           H  
ATOM   3912 HD2  TYR B  70      11.081  -3.041  14.251  0.00  0.00           H  
ATOM   3913 HE1  TYR B  70       8.613  -7.051  13.837  0.00  0.00           H  
ATOM   3914 HE2  TYR B  70      12.202  -5.035  13.557  0.00  0.00           H  
ATOM   3915  HH  TYR B  70      12.175  -7.298  13.825  0.00  0.00           H  
ATOM   3916  N   PRO B  71       6.768  -2.664  17.682  0.00  0.00           N  
ATOM   3917  CA  PRO B  71       6.537  -2.171  19.047  0.00  0.00           C  
ATOM   3918  CB  PRO B  71       6.171  -3.370  19.920  0.00  0.00           C  
ATOM   3919  CG  PRO B  71       6.748  -4.517  19.099  0.00  0.00           C  
ATOM   3920  CD  PRO B  71       6.392  -4.085  17.679  0.00  0.00           C  
ATOM   3921  C   PRO B  71       7.802  -1.464  19.543  0.00  0.00           C  
ATOM   3922  O   PRO B  71       8.826  -1.385  18.870  0.00  0.00           O  
ATOM   3923  HA  PRO B  71       5.752  -1.557  19.078  0.00  0.00           H  
ATOM   3924 HB2  PRO B  71       6.613  -3.322  20.800  0.00  0.00           H  
ATOM   3925 HB3  PRO B  71       5.194  -3.467  20.007  0.00  0.00           H  
ATOM   3926 HG2  PRO B  71       7.723  -4.565  19.219  0.00  0.00           H  
ATOM   3927 HG3  PRO B  71       6.303  -5.363  19.333  0.00  0.00           H  
ATOM   3928 HD2  PRO B  71       6.922  -4.593  17.010  0.00  0.00           H  
ATOM   3929 HD3  PRO B  71       5.419  -4.197  17.507  0.00  0.00           H  
ATOM   3930  N   ASP B  72       7.680  -0.853  20.722  0.00  0.00           N  
ATOM   3931  CA  ASP B  72       8.779  -0.054  21.282  0.00  0.00           C  
ATOM   3932  CB  ASP B  72       8.394   0.464  22.673  0.00  0.00           C  
ATOM   3933  CG  ASP B  72       7.317   1.538  22.591  0.00  0.00           C  
ATOM   3934 OD1  ASP B  72       7.735   2.690  22.848  0.00  0.00           O  
ATOM   3935 OD2  ASP B  72       6.199   1.323  22.061  0.00  0.00           O  
ATOM   3936  C   ASP B  72      10.183  -0.655  21.383  0.00  0.00           C  
ATOM   3937  O   ASP B  72      11.138  -0.011  20.944  0.00  0.00           O  
ATOM   3938  H   ASP B  72       6.772  -0.986  21.195  0.00  0.00           H  
ATOM   3939  HA  ASP B  72       8.861   0.791  20.681  0.00  0.00           H  
ATOM   3940 HB2  ASP B  72       8.044  -0.296  23.198  0.00  0.00           H  
ATOM   3941 HB3  ASP B  72       9.199   0.853  23.090  0.00  0.00           H  
ATOM   3942  N   HIS B  73      10.277  -1.886  21.890  0.00  0.00           N  
ATOM   3943  CA  HIS B  73      11.546  -2.622  21.960  0.00  0.00           C  
ATOM   3944  CB  HIS B  73      11.423  -3.724  23.019  0.00  0.00           C  
ATOM   3945  CG  HIS B  73      10.293  -4.694  22.627  0.00  0.00           C  
ATOM   3946  C   HIS B  73      11.984  -3.168  20.600  0.00  0.00           C  
ATOM   3947  O   HIS B  73      13.072  -2.782  20.169  0.00  0.00           O  
ATOM   3948  H   HIS B  73       9.374  -2.282  22.232  0.00  0.00           H  
ATOM   3949  HA  HIS B  73      12.261  -1.987  22.290  0.00  0.00           H  
ATOM   3950 HB2  HIS B  73      12.259  -4.242  23.063  0.00  0.00           H  
ATOM   3951 HB3  HIS B  73      11.187  -3.327  23.889  0.00  0.00           H  
ATOM   3952 ND1  HIS B  73       9.224  -4.458  21.893  0.00  0.00           N  
ATOM   3953 CD2  HIS B  73      10.349  -6.006  22.823  0.00  0.00           C  
ATOM   3954 CE1  HIS B  73       8.536  -5.596  21.801  0.00  0.00           C  
ATOM   3955 NE2  HIS B  73       9.248  -6.577  22.342  0.00  0.00           N  
ATOM   3956 HD1  HIS B  73       8.947  -3.597  21.467  0.00  0.00           H  
ATOM   3957 HD2  HIS B  73      11.125  -6.497  23.278  0.00  0.00           H  
ATOM   3958 HE1  HIS B  73       7.633  -5.692  21.391  0.00  0.00           H  
ATOM   3959  N   MET B  74      11.004  -3.767  19.924  0.00  0.00           N  
ATOM   3960  CA  MET B  74      11.348  -4.189  18.566  0.00  0.00           C  
ATOM   3961  CB  MET B  74      10.344  -5.118  17.873  0.00  0.00           C  
ATOM   3962  CG  MET B  74      10.013  -6.329  18.749  0.00  0.00           C  
ATOM   3963  SD  MET B  74      11.512  -7.335  19.079  0.00  0.00           S  
ATOM   3964  CE  MET B  74      11.036  -8.736  18.086  0.00  0.00           C  
ATOM   3965  C   MET B  74      11.879  -3.153  17.575  0.00  0.00           C  
ATOM   3966  O   MET B  74      12.457  -3.569  16.571  0.00  0.00           O  
ATOM   3967  H   MET B  74      10.127  -3.885  20.375  0.00  0.00           H  
ATOM   3968  HA  MET B  74      12.068  -4.936  18.647  0.00  0.00           H  
ATOM   3969 HB2  MET B  74       9.502  -4.617  17.696  0.00  0.00           H  
ATOM   3970 HB3  MET B  74      10.737  -5.445  17.018  0.00  0.00           H  
ATOM   3971 HG2  MET B  74       9.611  -6.004  19.620  0.00  0.00           H  
ATOM   3972 HG3  MET B  74       9.310  -6.891  18.282  0.00  0.00           H  
ATOM   3973 HE1  MET B  74      11.002  -8.472  17.119  0.00  0.00           H  
ATOM   3974 HE2  MET B  74      11.702  -9.476  18.200  0.00  0.00           H  
ATOM   3975 HE3  MET B  74      10.131  -9.062  18.369  0.00  0.00           H  
ATOM   3976  N   LYS B  75      11.644  -1.859  17.790  0.00  0.00           N  
ATOM   3977  CA  LYS B  75      12.260  -0.730  17.088  0.00  0.00           C  
ATOM   3978  CB  LYS B  75      11.701   0.617  17.550  0.00  0.00           C  
ATOM   3979  CG  LYS B  75      10.287   0.809  17.008  0.00  0.00           C  
ATOM   3980  CD  LYS B  75       9.655   2.071  17.600  0.00  0.00           C  
ATOM   3981  CE  LYS B  75       8.323   2.388  16.909  0.00  0.00           C  
ATOM   3982  NZ  LYS B  75       7.330   3.135  17.696  0.00  0.00           N  
ATOM   3983  C   LYS B  75      13.790  -0.785  17.140  0.00  0.00           C  
ATOM   3984  O   LYS B  75      14.396  -0.150  16.277  0.00  0.00           O  
ATOM   3985  H   LYS B  75      10.922  -1.699  18.566  0.00  0.00           H  
ATOM   3986  HA  LYS B  75      11.970  -0.751  16.120  0.00  0.00           H  
ATOM   3987 HB2  LYS B  75      11.662   0.621  18.530  0.00  0.00           H  
ATOM   3988 HB3  LYS B  75      12.271   1.331  17.193  0.00  0.00           H  
ATOM   3989 HG2  LYS B  75      10.327   0.904  16.020  0.00  0.00           H  
ATOM   3990 HG3  LYS B  75       9.731   0.025  17.260  0.00  0.00           H  
ATOM   3991 HD2  LYS B  75       9.482   1.922  18.562  0.00  0.00           H  
ATOM   3992 HD3  LYS B  75      10.269   2.834  17.460  0.00  0.00           H  
ATOM   3993 HE2  LYS B  75       8.532   2.906  16.049  0.00  0.00           H  
ATOM   3994 HE3  LYS B  75       7.911   1.500  16.601  0.00  0.00           H  
ATOM   3995 HZ1  LYS B  75       6.698   3.611  17.081  0.00  0.00           H  
ATOM   3996 HZ2  LYS B  75       6.811   2.503  18.276  0.00  0.00           H  
ATOM   3997 HZ3  LYS B  75       7.792   3.808  18.277  0.00  0.00           H  
ATOM   3998  N   GLN B  76      14.347  -1.341  18.215  0.00  0.00           N  
ATOM   3999  CA  GLN B  76      15.785  -1.628  18.190  0.00  0.00           C  
ATOM   4000  CB  GLN B  76      16.527  -0.734  19.189  0.00  0.00           C  
ATOM   4001  CG  GLN B  76      18.052  -0.675  19.133  0.00  0.00           C  
ATOM   4002  CD  GLN B  76      18.474   0.709  19.654  0.00  0.00           C  
ATOM   4003  C   GLN B  76      16.288  -3.058  18.442  0.00  0.00           C  
ATOM   4004  O   GLN B  76      17.065  -3.630  17.687  0.00  0.00           O  
ATOM   4005  H   GLN B  76      13.731  -1.535  18.997  0.00  0.00           H  
ATOM   4006  HA  GLN B  76      16.137  -1.344  17.251  0.00  0.00           H  
ATOM   4007 HB2  GLN B  76      16.180   0.221  19.084  0.00  0.00           H  
ATOM   4008 HB3  GLN B  76      16.266  -1.026  20.135  0.00  0.00           H  
ATOM   4009 HG2  GLN B  76      18.422  -1.355  19.727  0.00  0.00           H  
ATOM   4010 HG3  GLN B  76      18.344  -0.761  18.207  0.00  0.00           H  
ATOM   4011 OE1  GLN B  76      18.845   1.674  18.990  0.00  0.00           O  
ATOM   4012 NE2  GLN B  76      18.596   0.776  20.972  0.00  0.00           N  
ATOM   4013 HE21 GLN B  76      18.889   1.664  21.408  0.00  0.00           H  
ATOM   4014 HE22 GLN B  76      18.403  -0.035  21.537  0.00  0.00           H  
ATOM   4015  N   HIS B  77      15.483  -3.741  19.245  0.00  0.00           N  
ATOM   4016  CA  HIS B  77      15.765  -5.074  19.805  0.00  0.00           C  
ATOM   4017  CB  HIS B  77      14.885  -5.406  21.018  0.00  0.00           C  
ATOM   4018  CG  HIS B  77      15.206  -4.655  22.312  0.00  0.00           C  
ATOM   4019  C   HIS B  77      15.783  -6.245  18.822  0.00  0.00           C  
ATOM   4020  O   HIS B  77      16.392  -7.289  19.085  0.00  0.00           O  
ATOM   4021  H   HIS B  77      14.577  -3.230  19.466  0.00  0.00           H  
ATOM   4022  HA  HIS B  77      16.686  -5.031  20.263  0.00  0.00           H  
ATOM   4023 HB2  HIS B  77      13.917  -5.214  20.790  0.00  0.00           H  
ATOM   4024 HB3  HIS B  77      14.957  -6.397  21.220  0.00  0.00           H  
ATOM   4025 ND1  HIS B  77      15.575  -5.252  23.437  0.00  0.00           N  
ATOM   4026 CD2  HIS B  77      15.006  -3.369  22.580  0.00  0.00           C  
ATOM   4027 CE1  HIS B  77      15.658  -4.287  24.354  0.00  0.00           C  
ATOM   4028 NE2  HIS B  77      15.213  -3.136  23.868  0.00  0.00           N  
ATOM   4029 HD1  HIS B  77      15.758  -6.208  23.597  0.00  0.00           H  
ATOM   4030 HD2  HIS B  77      14.731  -2.665  21.882  0.00  0.00           H  
ATOM   4031 HE1  HIS B  77      16.010  -4.418  25.288  0.00  0.00           H  
ATOM   4032  N   ASP B  78      15.182  -6.018  17.660  0.00  0.00           N  
ATOM   4033  CA  ASP B  78      15.113  -6.843  16.444  0.00  0.00           C  
ATOM   4034  CB  ASP B  78      14.267  -6.079  15.430  0.00  0.00           C  
ATOM   4035  CG  ASP B  78      14.318  -6.757  14.056  0.00  0.00           C  
ATOM   4036 OD1  ASP B  78      14.697  -6.065  13.086  0.00  0.00           O  
ATOM   4037 OD2  ASP B  78      13.970  -7.955  13.970  0.00  0.00           O  
ATOM   4038  C   ASP B  78      16.493  -7.090  15.825  0.00  0.00           C  
ATOM   4039  O   ASP B  78      17.318  -6.190  15.975  0.00  0.00           O  
ATOM   4040  H   ASP B  78      14.672  -5.043  17.671  0.00  0.00           H  
ATOM   4041  HA  ASP B  78      14.748  -7.744  16.718  0.00  0.00           H  
ATOM   4042 HB2  ASP B  78      13.333  -6.076  15.741  0.00  0.00           H  
ATOM   4043 HB3  ASP B  78      14.631  -5.169  15.341  0.00  0.00           H  
ATOM   4044  N   PHE B  79      16.762  -8.316  15.393  0.00  0.00           N  
ATOM   4045  CA  PHE B  79      18.008  -8.798  14.776  0.00  0.00           C  
ATOM   4046  CB  PHE B  79      17.709 -10.200  14.243  0.00  0.00           C  
ATOM   4047  CG  PHE B  79      18.869 -10.994  13.643  0.00  0.00           C  
ATOM   4048 CD1  PHE B  79      19.788 -11.544  14.527  0.00  0.00           C  
ATOM   4049 CD2  PHE B  79      19.012 -11.159  12.263  0.00  0.00           C  
ATOM   4050 CE1  PHE B  79      20.923 -12.167  14.033  0.00  0.00           C  
ATOM   4051 CE2  PHE B  79      20.089 -11.895  11.788  0.00  0.00           C  
ATOM   4052  CZ  PHE B  79      21.077 -12.334  12.663  0.00  0.00           C  
ATOM   4053  C   PHE B  79      18.556  -7.836  13.719  0.00  0.00           C  
ATOM   4054  O   PHE B  79      19.684  -7.359  13.863  0.00  0.00           O  
ATOM   4055  H   PHE B  79      15.932  -8.990  15.541  0.00  0.00           H  
ATOM   4056  HA  PHE B  79      18.698  -8.845  15.513  0.00  0.00           H  
ATOM   4057 HB2  PHE B  79      17.339 -10.746  14.999  0.00  0.00           H  
ATOM   4058 HB3  PHE B  79      17.011 -10.115  13.528  0.00  0.00           H  
ATOM   4059 HD1  PHE B  79      19.636 -11.494  15.502  0.00  0.00           H  
ATOM   4060 HD2  PHE B  79      18.360 -10.761  11.643  0.00  0.00           H  
ATOM   4061 HE1  PHE B  79      21.631 -12.494  14.669  0.00  0.00           H  
ATOM   4062 HE2  PHE B  79      20.153 -12.110  10.800  0.00  0.00           H  
ATOM   4063  HZ  PHE B  79      21.903 -12.774  12.306  0.00  0.00           H  
ATOM   4064  N   PHE B  80      17.651  -7.502  12.809  0.00  0.00           N  
ATOM   4065  CA  PHE B  80      17.946  -6.801  11.553  0.00  0.00           C  
ATOM   4066  CB  PHE B  80      16.654  -6.908  10.730  0.00  0.00           C  
ATOM   4067  CG  PHE B  80      16.293  -8.339  10.319  0.00  0.00           C  
ATOM   4068 CD1  PHE B  80      16.713  -8.843   9.089  0.00  0.00           C  
ATOM   4069 CD2  PHE B  80      15.454  -9.082  11.133  0.00  0.00           C  
ATOM   4070 CE1  PHE B  80      16.303 -10.108   8.707  0.00  0.00           C  
ATOM   4071 CE2  PHE B  80      15.033 -10.339  10.724  0.00  0.00           C  
ATOM   4072  CZ  PHE B  80      15.466 -10.864   9.515  0.00  0.00           C  
ATOM   4073  C   PHE B  80      18.153  -5.303  11.770  0.00  0.00           C  
ATOM   4074  O   PHE B  80      18.939  -4.627  11.103  0.00  0.00           O  
ATOM   4075  H   PHE B  80      16.665  -7.790  13.066  0.00  0.00           H  
ATOM   4076  HA  PHE B  80      18.821  -7.170  11.213  0.00  0.00           H  
ATOM   4077 HB2  PHE B  80      15.911  -6.562  11.278  0.00  0.00           H  
ATOM   4078 HB3  PHE B  80      16.774  -6.386   9.902  0.00  0.00           H  
ATOM   4079 HD1  PHE B  80      17.293  -8.307   8.502  0.00  0.00           H  
ATOM   4080 HD2  PHE B  80      15.154  -8.716  12.008  0.00  0.00           H  
ATOM   4081 HE1  PHE B  80      16.623 -10.485   7.819  0.00  0.00           H  
ATOM   4082 HE2  PHE B  80      14.403 -10.873  11.315  0.00  0.00           H  
ATOM   4083  HZ  PHE B  80      15.181 -11.774   9.227  0.00  0.00           H  
ATOM   4084  N   LYS B  81      17.461  -4.810  12.792  0.00  0.00           N  
ATOM   4085  CA  LYS B  81      17.731  -3.516  13.447  0.00  0.00           C  
ATOM   4086  CB  LYS B  81      16.567  -3.235  14.396  0.00  0.00           C  
ATOM   4087  CG  LYS B  81      15.291  -2.568  13.866  0.00  0.00           C  
ATOM   4088  CD  LYS B  81      15.463  -1.164  13.303  0.00  0.00           C  
ATOM   4089  CE  LYS B  81      14.119  -0.439  13.174  0.00  0.00           C  
ATOM   4090  NZ  LYS B  81      14.281   1.020  13.254  0.00  0.00           N  
ATOM   4091  C   LYS B  81      19.027  -3.352  14.240  0.00  0.00           C  
ATOM   4092  O   LYS B  81      19.821  -2.509  13.826  0.00  0.00           O  
ATOM   4093  H   LYS B  81      16.673  -5.439  13.112  0.00  0.00           H  
ATOM   4094  HA  LYS B  81      17.706  -2.781  12.714  0.00  0.00           H  
ATOM   4095 HB2  LYS B  81      16.291  -4.122  14.825  0.00  0.00           H  
ATOM   4096 HB3  LYS B  81      16.920  -2.653  15.161  0.00  0.00           H  
ATOM   4097 HG2  LYS B  81      14.897  -3.162  13.140  0.00  0.00           H  
ATOM   4098 HG3  LYS B  81      14.610  -2.535  14.620  0.00  0.00           H  
ATOM   4099 HD2  LYS B  81      16.044  -0.638  13.915  0.00  0.00           H  
ATOM   4100 HD3  LYS B  81      15.873  -1.224  12.400  0.00  0.00           H  
ATOM   4101 HE2  LYS B  81      13.709  -0.689  12.292  0.00  0.00           H  
ATOM   4102 HE3  LYS B  81      13.517  -0.756  13.913  0.00  0.00           H  
ATOM   4103 HZ1  LYS B  81      13.417   1.443  13.536  0.00  0.00           H  
ATOM   4104 HZ2  LYS B  81      14.991   1.247  13.924  0.00  0.00           H  
ATOM   4105 HZ3  LYS B  81      14.546   1.383  12.358  0.00  0.00           H  
ATOM   4106  N   SER B  82      19.357  -4.307  15.108  0.00  0.00           N  
ATOM   4107  CA  SER B  82      20.628  -4.373  15.838  0.00  0.00           C  
ATOM   4108  CB  SER B  82      20.493  -5.356  17.008  0.00  0.00           C  
ATOM   4109  OG  SER B  82      19.607  -4.837  17.997  0.00  0.00           O  
ATOM   4110  C   SER B  82      21.896  -4.682  15.043  0.00  0.00           C  
ATOM   4111  O   SER B  82      23.035  -4.336  15.343  0.00  0.00           O  
ATOM   4112  H   SER B  82      18.602  -5.039  15.233  0.00  0.00           H  
ATOM   4113  HA  SER B  82      20.766  -3.456  16.296  0.00  0.00           H  
ATOM   4114 HB2  SER B  82      20.128  -6.213  16.667  0.00  0.00           H  
ATOM   4115 HB3  SER B  82      21.387  -5.493  17.416  0.00  0.00           H  
ATOM   4116  HG  SER B  82      18.894  -5.508  18.184  0.00  0.00           H  
ATOM   4117  N   ALA B  83      21.704  -5.318  13.892  0.00  0.00           N  
ATOM   4118  CA  ALA B  83      22.702  -5.333  12.801  0.00  0.00           C  
ATOM   4119  CB  ALA B  83      22.299  -6.309  11.702  0.00  0.00           C  
ATOM   4120  C   ALA B  83      23.157  -4.022  12.150  0.00  0.00           C  
ATOM   4121  O   ALA B  83      24.341  -3.866  11.859  0.00  0.00           O  
ATOM   4122  H   ALA B  83      20.786  -5.811  13.815  0.00  0.00           H  
ATOM   4123  HA  ALA B  83      23.551  -5.821  13.162  0.00  0.00           H  
ATOM   4124 HB1  ALA B  83      22.594  -5.953  10.815  0.00  0.00           H  
ATOM   4125 HB2  ALA B  83      22.733  -7.194  11.867  0.00  0.00           H  
ATOM   4126 HB3  ALA B  83      21.306  -6.419  11.702  0.00  0.00           H  
ATOM   4127  N   MET B  84      22.363  -2.977  12.365  0.00  0.00           N  
ATOM   4128  CA  MET B  84      22.619  -1.638  11.804  0.00  0.00           C  
ATOM   4129  CB  MET B  84      21.407  -0.715  11.716  0.00  0.00           C  
ATOM   4130  CG  MET B  84      20.270  -1.154  10.791  0.00  0.00           C  
ATOM   4131  SD  MET B  84      20.853  -1.564   9.106  0.00  0.00           S  
ATOM   4132  CE  MET B  84      19.799  -0.578   8.058  0.00  0.00           C  
ATOM   4133  C   MET B  84      23.768  -0.956  12.557  0.00  0.00           C  
ATOM   4134  O   MET B  84      23.885  -1.159  13.765  0.00  0.00           O  
ATOM   4135  H   MET B  84      21.534  -3.182  12.970  0.00  0.00           H  
ATOM   4136  HA  MET B  84      22.899  -1.751  10.849  0.00  0.00           H  
ATOM   4137 HB2  MET B  84      21.019  -0.591  12.652  0.00  0.00           H  
ATOM   4138 HB3  MET B  84      21.718   0.209  11.410  0.00  0.00           H  
ATOM   4139 HG2  MET B  84      19.801  -1.960  11.210  0.00  0.00           H  
ATOM   4140 HG3  MET B  84      19.573  -0.409  10.752  0.00  0.00           H  
ATOM   4141 HE1  MET B  84      19.809  -0.945   7.125  0.00  0.00           H  
ATOM   4142 HE2  MET B  84      18.860  -0.596   8.408  0.00  0.00           H  
ATOM   4143 HE3  MET B  84      20.127   0.369   8.042  0.00  0.00           H  
ATOM   4144  N   PRO B  85      24.607  -0.163  11.897  0.00  0.00           N  
ATOM   4145  CA  PRO B  85      24.745  -0.051  10.440  0.00  0.00           C  
ATOM   4146  CB  PRO B  85      25.316   1.362  10.262  0.00  0.00           C  
ATOM   4147  CG  PRO B  85      26.204   1.582  11.495  0.00  0.00           C  
ATOM   4148  CD  PRO B  85      25.409   0.860  12.580  0.00  0.00           C  
ATOM   4149  C   PRO B  85      25.588  -1.102   9.715  0.00  0.00           C  
ATOM   4150  O   PRO B  85      25.545  -1.147   8.484  0.00  0.00           O  
ATOM   4151  HA  PRO B  85      23.804   0.007  10.003  0.00  0.00           H  
ATOM   4152 HB2  PRO B  85      25.866   1.427   9.431  0.00  0.00           H  
ATOM   4153 HB3  PRO B  85      24.589   2.045  10.239  0.00  0.00           H  
ATOM   4154 HG2  PRO B  85      27.081   1.160  11.358  0.00  0.00           H  
ATOM   4155 HG3  PRO B  85      26.277   2.542  11.689  0.00  0.00           H  
ATOM   4156 HD2  PRO B  85      26.031   0.436  13.254  0.00  0.00           H  
ATOM   4157 HD3  PRO B  85      24.814   1.509  13.078  0.00  0.00           H  
ATOM   4158  N   GLU B  86      26.515  -1.805  10.355  0.00  0.00           N  
ATOM   4159  CA  GLU B  86      27.454  -2.810   9.827  0.00  0.00           C  
ATOM   4160  CB  GLU B  86      28.331  -3.284  10.991  0.00  0.00           C  
ATOM   4161  CG  GLU B  86      28.817  -2.129  11.872  0.00  0.00           C  
ATOM   4162  CD  GLU B  86      28.294  -2.247  13.301  0.00  0.00           C  
ATOM   4163 OE1  GLU B  86      27.194  -1.739  13.602  0.00  0.00           O  
ATOM   4164 OE2  GLU B  86      28.850  -3.075  14.060  0.00  0.00           O  
ATOM   4165  C   GLU B  86      26.780  -3.940   9.044  0.00  0.00           C  
ATOM   4166  O   GLU B  86      27.356  -4.729   8.302  0.00  0.00           O  
ATOM   4167  H   GLU B  86      26.536  -1.558  11.417  0.00  0.00           H  
ATOM   4168  HA  GLU B  86      28.134  -2.347   9.228  0.00  0.00           H  
ATOM   4169 HB2  GLU B  86      27.792  -3.875  11.552  0.00  0.00           H  
ATOM   4170 HB3  GLU B  86      29.120  -3.720  10.616  0.00  0.00           H  
ATOM   4171 HG2  GLU B  86      29.792  -2.164  11.910  0.00  0.00           H  
ATOM   4172 HG3  GLU B  86      28.473  -1.294  11.500  0.00  0.00           H  
ATOM   4173  N   GLY B  87      25.555  -4.216   9.485  0.00  0.00           N  
ATOM   4174  CA  GLY B  87      24.512  -4.935   8.740  0.00  0.00           C  
ATOM   4175  C   GLY B  87      24.606  -6.459   8.907  0.00  0.00           C  
ATOM   4176  O   GLY B  87      25.093  -7.037   9.872  0.00  0.00           O  
ATOM   4177  H   GLY B  87      25.379  -3.858  10.474  0.00  0.00           H  
ATOM   4178 HA2  GLY B  87      23.602  -4.624   9.057  0.00  0.00           H  
ATOM   4179 HA3  GLY B  87      24.586  -4.705   7.757  0.00  0.00           H  
ATOM   4180  N   TYR B  88      24.210  -7.065   7.791  0.00  0.00           N  
ATOM   4181  CA  TYR B  88      24.033  -8.516   7.728  0.00  0.00           C  
ATOM   4182  CB  TYR B  88      22.766  -8.889   8.506  0.00  0.00           C  
ATOM   4183  CG  TYR B  88      21.384  -8.816   7.845  0.00  0.00           C  
ATOM   4184 CD1  TYR B  88      20.645  -7.645   7.898  0.00  0.00           C  
ATOM   4185 CD2  TYR B  88      21.001  -9.909   7.079  0.00  0.00           C  
ATOM   4186 CE1  TYR B  88      19.503  -7.567   7.115  0.00  0.00           C  
ATOM   4187 CE2  TYR B  88      19.810  -9.834   6.351  0.00  0.00           C  
ATOM   4188  CZ  TYR B  88      19.076  -8.651   6.351  0.00  0.00           C  
ATOM   4189  OH  TYR B  88      17.884  -8.787   5.725  0.00  0.00           O  
ATOM   4190  C   TYR B  88      24.032  -8.999   6.280  0.00  0.00           C  
ATOM   4191  O   TYR B  88      23.811  -8.267   5.313  0.00  0.00           O  
ATOM   4192  H   TYR B  88      24.041  -6.433   6.986  0.00  0.00           H  
ATOM   4193  HA  TYR B  88      24.807  -8.949   8.202  0.00  0.00           H  
ATOM   4194 HB2  TYR B  88      22.882  -9.848   8.853  0.00  0.00           H  
ATOM   4195 HB3  TYR B  88      22.727  -8.298   9.344  0.00  0.00           H  
ATOM   4196 HD1  TYR B  88      20.916  -6.895   8.468  0.00  0.00           H  
ATOM   4197 HD2  TYR B  88      21.552 -10.719   7.045  0.00  0.00           H  
ATOM   4198 HE1  TYR B  88      18.969  -6.709   7.094  0.00  0.00           H  
ATOM   4199 HE2  TYR B  88      19.488 -10.624   5.835  0.00  0.00           H  
ATOM   4200  HH  TYR B  88      17.606  -7.908   5.331  0.00  0.00           H  
ATOM   4201  N   VAL B  89      24.403 -10.279   6.196  0.00  0.00           N  
ATOM   4202  CA  VAL B  89      24.429 -10.983   4.910  0.00  0.00           C  
ATOM   4203  CB  VAL B  89      25.820 -11.597   4.810  0.00  0.00           C  
ATOM   4204 CG1  VAL B  89      26.067 -12.540   3.628  0.00  0.00           C  
ATOM   4205 CG2  VAL B  89      26.888 -10.512   4.948  0.00  0.00           C  
ATOM   4206  C   VAL B  89      23.320 -12.039   4.867  0.00  0.00           C  
ATOM   4207  O   VAL B  89      23.089 -12.698   5.879  0.00  0.00           O  
ATOM   4208  H   VAL B  89      24.664 -10.719   7.094  0.00  0.00           H  
ATOM   4209  HA  VAL B  89      24.247 -10.315   4.185  0.00  0.00           H  
ATOM   4210  HB  VAL B  89      25.979 -12.151   5.651  0.00  0.00           H  
ATOM   4211 HG11 VAL B  89      26.651 -12.083   2.959  0.00  0.00           H  
ATOM   4212 HG12 VAL B  89      26.516 -13.368   3.957  0.00  0.00           H  
ATOM   4213 HG13 VAL B  89      25.193 -12.775   3.207  0.00  0.00           H  
ATOM   4214 HG21 VAL B  89      27.384 -10.649   5.804  0.00  0.00           H  
ATOM   4215 HG22 VAL B  89      27.519 -10.575   4.177  0.00  0.00           H  
ATOM   4216 HG23 VAL B  89      26.446  -9.617   4.951  0.00  0.00           H  
ATOM   4217  N   GLN B  90      22.618 -12.075   3.748  0.00  0.00           N  
ATOM   4218  CA  GLN B  90      21.495 -13.014   3.587  0.00  0.00           C  
ATOM   4219  CB  GLN B  90      20.130 -12.348   3.404  0.00  0.00           C  
ATOM   4220  CG  GLN B  90      18.956 -13.322   3.555  0.00  0.00           C  
ATOM   4221  CD  GLN B  90      17.685 -12.519   3.274  0.00  0.00           C  
ATOM   4222  C   GLN B  90      21.638 -14.051   2.463  0.00  0.00           C  
ATOM   4223  O   GLN B  90      21.673 -13.700   1.295  0.00  0.00           O  
ATOM   4224  H   GLN B  90      22.910 -11.411   3.014  0.00  0.00           H  
ATOM   4225  HA  GLN B  90      21.397 -13.529   4.468  0.00  0.00           H  
ATOM   4226 HB2  GLN B  90      20.024 -11.632   4.090  0.00  0.00           H  
ATOM   4227 HB3  GLN B  90      20.083 -11.950   2.490  0.00  0.00           H  
ATOM   4228 HG2  GLN B  90      19.039 -14.023   2.886  0.00  0.00           H  
ATOM   4229 HG3  GLN B  90      18.929 -13.645   4.471  0.00  0.00           H  
ATOM   4230 OE1  GLN B  90      17.387 -12.268   2.104  0.00  0.00           O  
ATOM   4231 NE2  GLN B  90      17.016 -11.857   4.216  0.00  0.00           N  
ATOM   4232 HE21 GLN B  90      16.224 -11.335   4.061  0.00  0.00           H  
ATOM   4233 HE22 GLN B  90      17.405 -11.929   5.189  0.00  0.00           H  
ATOM   4234  N   GLU B  91      21.581 -15.324   2.868  0.00  0.00           N  
ATOM   4235  CA  GLU B  91      21.531 -16.462   1.937  0.00  0.00           C  
ATOM   4236  CB  GLU B  91      22.509 -17.510   2.463  0.00  0.00           C  
ATOM   4237  CG  GLU B  91      22.871 -18.549   1.396  0.00  0.00           C  
ATOM   4238  CD  GLU B  91      23.980 -17.933   0.542  0.00  0.00           C  
ATOM   4239 OE1  GLU B  91      23.657 -17.537  -0.599  0.00  0.00           O  
ATOM   4240 OE2  GLU B  91      25.122 -17.828   1.030  0.00  0.00           O  
ATOM   4241  C   GLU B  91      20.099 -16.981   1.789  0.00  0.00           C  
ATOM   4242  O   GLU B  91      19.631 -17.632   2.725  0.00  0.00           O  
ATOM   4243  H   GLU B  91      21.575 -15.443   3.907  0.00  0.00           H  
ATOM   4244  HA  GLU B  91      21.878 -16.175   1.039  0.00  0.00           H  
ATOM   4245 HB2  GLU B  91      23.333 -17.055   2.718  0.00  0.00           H  
ATOM   4246 HB3  GLU B  91      22.080 -17.984   3.199  0.00  0.00           H  
ATOM   4247 HG2  GLU B  91      23.233 -19.318   1.834  0.00  0.00           H  
ATOM   4248 HG3  GLU B  91      22.110 -18.684   0.833  0.00  0.00           H  
ATOM   4249  N   ARG B  92      19.372 -16.255   0.942  0.00  0.00           N  
ATOM   4250  CA  ARG B  92      18.157 -16.894   0.424  0.00  0.00           C  
ATOM   4251  CB  ARG B  92      17.309 -15.868  -0.333  0.00  0.00           C  
ATOM   4252  CG  ARG B  92      16.310 -15.283   0.670  0.00  0.00           C  
ATOM   4253  CD  ARG B  92      15.641 -14.136  -0.110  0.00  0.00           C  
ATOM   4254  NE  ARG B  92      14.962 -13.199   0.797  0.00  0.00           N  
ATOM   4255  CZ  ARG B  92      13.647 -13.118   0.973  0.00  0.00           C  
ATOM   4256 NH1  ARG B  92      13.193 -12.189   1.831  0.00  0.00           N  
ATOM   4257 NH2  ARG B  92      12.736 -13.928   0.399  0.00  0.00           N  
ATOM   4258  C   ARG B  92      18.403 -18.023  -0.581  0.00  0.00           C  
ATOM   4259  O   ARG B  92      19.158 -17.822  -1.536  0.00  0.00           O  
ATOM   4260  H   ARG B  92      19.695 -15.338   0.717  0.00  0.00           H  
ATOM   4261  HA  ARG B  92      17.634 -17.277   1.214  0.00  0.00           H  
ATOM   4262 HB2  ARG B  92      17.884 -15.155  -0.639  0.00  0.00           H  
ATOM   4263 HB3  ARG B  92      16.812 -16.324  -1.024  0.00  0.00           H  
ATOM   4264 HG2  ARG B  92      15.638 -15.937   0.882  0.00  0.00           H  
ATOM   4265 HG3  ARG B  92      16.781 -14.904   1.418  0.00  0.00           H  
ATOM   4266 HD2  ARG B  92      16.348 -13.657  -0.611  0.00  0.00           H  
ATOM   4267 HD3  ARG B  92      14.977 -14.538  -0.727  0.00  0.00           H  
ATOM   4268  HE  ARG B  92      15.546 -12.566   1.329  0.00  0.00           H  
ATOM   4269 HH11 ARG B  92      13.789 -11.567   2.308  0.00  0.00           H  
ATOM   4270 HH12 ARG B  92      12.190 -12.131   1.990  0.00  0.00           H  
ATOM   4271 HH21 ARG B  92      13.128 -14.631  -0.224  0.00  0.00           H  
ATOM   4272 HH22 ARG B  92      11.792 -13.839   0.571  0.00  0.00           H  
ATOM   4273  N   THR B  93      17.852 -19.214  -0.398  0.00  0.00           N  
ATOM   4274  CA  THR B  93      18.115 -20.385  -1.260  0.00  0.00           C  
ATOM   4275  CB  THR B  93      19.135 -21.280  -0.558  0.00  0.00           C  
ATOM   4276 OG1  THR B  93      19.564 -22.246  -1.512  0.00  0.00           O  
ATOM   4277 CG2  THR B  93      18.762 -21.756   0.847  0.00  0.00           C  
ATOM   4278  C   THR B  93      16.785 -21.093  -1.543  0.00  0.00           C  
ATOM   4279  O   THR B  93      16.408 -22.129  -1.001  0.00  0.00           O  
ATOM   4280  H   THR B  93      17.199 -19.266   0.424  0.00  0.00           H  
ATOM   4281  HA  THR B  93      18.490 -20.062  -2.123  0.00  0.00           H  
ATOM   4282  HB  THR B  93      19.935 -20.721  -0.287  0.00  0.00           H  
ATOM   4283 HG21 THR B  93      17.970 -21.242   1.177  0.00  0.00           H  
ATOM   4284 HG22 THR B  93      18.537 -22.732   0.821  0.00  0.00           H  
ATOM   4285 HG23 THR B  93      19.534 -21.610   1.467  0.00  0.00           H  
ATOM   4286 HG1  THR B  93      19.763 -21.807  -2.396  0.00  0.00           H  
ATOM   4287  N   ILE B  94      15.956 -20.292  -2.213  0.00  0.00           N  
ATOM   4288  CA  ILE B  94      14.578 -20.642  -2.583  0.00  0.00           C  
ATOM   4289  CB  ILE B  94      13.827 -19.320  -2.742  0.00  0.00           C  
ATOM   4290 CG1  ILE B  94      13.827 -18.548  -1.422  0.00  0.00           C  
ATOM   4291 CG2  ILE B  94      12.358 -19.451  -3.139  0.00  0.00           C  
ATOM   4292 CD1  ILE B  94      13.427 -17.115  -1.732  0.00  0.00           C  
ATOM   4293  C   ILE B  94      14.416 -21.608  -3.752  0.00  0.00           C  
ATOM   4294  O   ILE B  94      14.769 -21.340  -4.900  0.00  0.00           O  
ATOM   4295  H   ILE B  94      16.382 -19.358  -2.463  0.00  0.00           H  
ATOM   4296  HA  ILE B  94      14.180 -21.108  -1.763  0.00  0.00           H  
ATOM   4297  HB  ILE B  94      14.306 -18.769  -3.419  0.00  0.00           H  
ATOM   4298 HG12 ILE B  94      13.171 -18.942  -0.825  0.00  0.00           H  
ATOM   4299 HG13 ILE B  94      14.729 -18.552  -1.056  0.00  0.00           H  
ATOM   4300 HG21 ILE B  94      11.963 -18.542  -3.248  0.00  0.00           H  
ATOM   4301 HG22 ILE B  94      12.292 -19.951  -4.000  0.00  0.00           H  
ATOM   4302 HG23 ILE B  94      11.866 -19.947  -2.427  0.00  0.00           H  
ATOM   4303 HD11 ILE B  94      12.517 -17.111  -2.142  0.00  0.00           H  
ATOM   4304 HD12 ILE B  94      13.418 -16.587  -0.886  0.00  0.00           H  
ATOM   4305 HD13 ILE B  94      14.085 -16.721  -2.369  0.00  0.00           H  
ATOM   4306  N   PHE B  95      13.789 -22.738  -3.451  0.00  0.00           N  
ATOM   4307  CA  PHE B  95      13.592 -23.828  -4.416  0.00  0.00           C  
ATOM   4308  CB  PHE B  95      13.747 -25.150  -3.660  0.00  0.00           C  
ATOM   4309  CG  PHE B  95      15.205 -25.370  -3.258  0.00  0.00           C  
ATOM   4310 CD1  PHE B  95      15.636 -24.847  -2.048  0.00  0.00           C  
ATOM   4311 CD2  PHE B  95      16.028 -26.202  -4.011  0.00  0.00           C  
ATOM   4312 CE1  PHE B  95      16.905 -25.220  -1.620  0.00  0.00           C  
ATOM   4313 CE2  PHE B  95      17.245 -26.648  -3.501  0.00  0.00           C  
ATOM   4314  CZ  PHE B  95      17.723 -26.101  -2.321  0.00  0.00           C  
ATOM   4315  C   PHE B  95      12.149 -23.752  -4.938  0.00  0.00           C  
ATOM   4316  O   PHE B  95      11.220 -24.401  -4.455  0.00  0.00           O  
ATOM   4317  H   PHE B  95      13.443 -22.792  -2.464  0.00  0.00           H  
ATOM   4318  HA  PHE B  95      14.186 -23.641  -5.192  0.00  0.00           H  
ATOM   4319 HB2  PHE B  95      13.220 -25.100  -2.844  0.00  0.00           H  
ATOM   4320 HB3  PHE B  95      13.492 -25.876  -4.254  0.00  0.00           H  
ATOM   4321 HD1  PHE B  95      15.083 -24.252  -1.520  0.00  0.00           H  
ATOM   4322 HD2  PHE B  95      15.744 -26.483  -4.926  0.00  0.00           H  
ATOM   4323 HE1  PHE B  95      17.254 -24.819  -0.737  0.00  0.00           H  
ATOM   4324 HE2  PHE B  95      17.764 -27.358  -3.990  0.00  0.00           H  
ATOM   4325  HZ  PHE B  95      18.622 -26.328  -1.979  0.00  0.00           H  
ATOM   4326  N   PHE B  96      12.004 -23.086  -6.076  0.00  0.00           N  
ATOM   4327  CA  PHE B  96      10.779 -23.049  -6.879  0.00  0.00           C  
ATOM   4328  CB  PHE B  96      10.682 -21.938  -7.932  0.00  0.00           C  
ATOM   4329  CG  PHE B  96      10.646 -20.542  -7.306  0.00  0.00           C  
ATOM   4330 CD1  PHE B  96       9.462 -19.802  -7.276  0.00  0.00           C  
ATOM   4331 CD2  PHE B  96      11.827 -19.819  -7.155  0.00  0.00           C  
ATOM   4332 CE1  PHE B  96       9.508 -18.440  -7.008  0.00  0.00           C  
ATOM   4333 CE2  PHE B  96      11.889 -18.445  -6.959  0.00  0.00           C  
ATOM   4334  CZ  PHE B  96      10.696 -17.759  -6.804  0.00  0.00           C  
ATOM   4335  C   PHE B  96      10.534 -24.448  -7.444  0.00  0.00           C  
ATOM   4336  O   PHE B  96      11.240 -24.857  -8.360  0.00  0.00           O  
ATOM   4337  H   PHE B  96      12.878 -22.562  -6.370  0.00  0.00           H  
ATOM   4338  HA  PHE B  96      10.028 -22.854  -6.256  0.00  0.00           H  
ATOM   4339 HB2  PHE B  96      11.476 -21.985  -8.503  0.00  0.00           H  
ATOM   4340 HB3  PHE B  96       9.847 -22.059  -8.430  0.00  0.00           H  
ATOM   4341 HD1  PHE B  96       8.595 -20.244  -7.443  0.00  0.00           H  
ATOM   4342 HD2  PHE B  96      12.712 -20.338  -7.191  0.00  0.00           H  
ATOM   4343 HE1  PHE B  96       8.622 -17.924  -6.962  0.00  0.00           H  
ATOM   4344 HE2  PHE B  96      12.769 -17.975  -6.933  0.00  0.00           H  
ATOM   4345  HZ  PHE B  96      10.689 -16.800  -6.552  0.00  0.00           H  
ATOM   4346  N   LYS B  97       9.364 -24.992  -7.123  0.00  0.00           N  
ATOM   4347  CA  LYS B  97       9.134 -26.435  -7.162  0.00  0.00           C  
ATOM   4348  CB  LYS B  97       7.735 -26.806  -6.665  0.00  0.00           C  
ATOM   4349  CG  LYS B  97       7.710 -28.246  -6.143  0.00  0.00           C  
ATOM   4350  CD  LYS B  97       8.840 -28.749  -5.232  0.00  0.00           C  
ATOM   4351  CE  LYS B  97       8.548 -30.128  -4.636  0.00  0.00           C  
ATOM   4352  NZ  LYS B  97       9.664 -30.436  -3.724  0.00  0.00           N  
ATOM   4353  C   LYS B  97       9.581 -27.184  -8.419  0.00  0.00           C  
ATOM   4354  O   LYS B  97      10.459 -28.045  -8.382  0.00  0.00           O  
ATOM   4355  H   LYS B  97       8.630 -24.306  -6.842  0.00  0.00           H  
ATOM   4356  HA  LYS B  97       9.612 -26.860  -6.350  0.00  0.00           H  
ATOM   4357 HB2  LYS B  97       7.496 -26.206  -5.925  0.00  0.00           H  
ATOM   4358 HB3  LYS B  97       7.106 -26.738  -7.417  0.00  0.00           H  
ATOM   4359 HG2  LYS B  97       6.815 -28.392  -5.644  0.00  0.00           H  
ATOM   4360 HG3  LYS B  97       7.654 -28.883  -6.956  0.00  0.00           H  
ATOM   4361 HD2  LYS B  97       9.678 -28.808  -5.769  0.00  0.00           H  
ATOM   4362 HD3  LYS B  97       8.959 -28.100  -4.485  0.00  0.00           H  
ATOM   4363 HE2  LYS B  97       7.704 -30.083  -4.135  0.00  0.00           H  
ATOM   4364 HE3  LYS B  97       8.514 -30.787  -5.364  0.00  0.00           H  
ATOM   4365 HZ1  LYS B  97       9.309 -30.639  -2.810  0.00  0.00           H  
ATOM   4366 HZ2  LYS B  97      10.170 -31.231  -4.064  0.00  0.00           H  
ATOM   4367 HZ3  LYS B  97      10.284 -29.650  -3.670  0.00  0.00           H  
ATOM   4368  N   ASP B  98       8.944 -26.868  -9.544  0.00  0.00           N  
ATOM   4369  CA  ASP B  98       9.245 -27.526 -10.829  0.00  0.00           C  
ATOM   4370  CB  ASP B  98       7.971 -27.556 -11.691  0.00  0.00           C  
ATOM   4371  CG  ASP B  98       6.802 -28.332 -11.065  0.00  0.00           C  
ATOM   4372 OD1  ASP B  98       6.668 -29.522 -11.397  0.00  0.00           O  
ATOM   4373 OD2  ASP B  98       5.932 -27.730 -10.403  0.00  0.00           O  
ATOM   4374  C   ASP B  98      10.486 -27.095 -11.607  0.00  0.00           C  
ATOM   4375  O   ASP B  98      11.199 -27.868 -12.248  0.00  0.00           O  
ATOM   4376  H   ASP B  98       8.223 -26.126  -9.445  0.00  0.00           H  
ATOM   4377  HA  ASP B  98       9.360 -28.534 -10.619  0.00  0.00           H  
ATOM   4378 HB2  ASP B  98       7.677 -26.615 -11.840  0.00  0.00           H  
ATOM   4379 HB3  ASP B  98       8.199 -27.982 -12.563  0.00  0.00           H  
ATOM   4380  N   ASP B  99      10.882 -25.858 -11.319  0.00  0.00           N  
ATOM   4381  CA  ASP B  99      12.094 -25.241 -11.892  0.00  0.00           C  
ATOM   4382  CB  ASP B  99      11.940 -23.770 -12.284  0.00  0.00           C  
ATOM   4383  CG  ASP B  99      11.160 -23.525 -13.578  0.00  0.00           C  
ATOM   4384 OD1  ASP B  99      10.277 -22.647 -13.516  0.00  0.00           O  
ATOM   4385 OD2  ASP B  99      11.301 -24.308 -14.546  0.00  0.00           O  
ATOM   4386  C   ASP B  99      13.436 -25.556 -11.221  0.00  0.00           C  
ATOM   4387  O   ASP B  99      13.962 -26.659 -11.342  0.00  0.00           O  
ATOM   4388  H   ASP B  99      10.261 -25.351 -10.646  0.00  0.00           H  
ATOM   4389  HA  ASP B  99      12.161 -25.578 -12.864  0.00  0.00           H  
ATOM   4390 HB2  ASP B  99      11.466 -23.299 -11.538  0.00  0.00           H  
ATOM   4391 HB3  ASP B  99      12.856 -23.379 -12.391  0.00  0.00           H  
ATOM   4392  N   GLY B 100      13.621 -24.872 -10.103  0.00  0.00           N  
ATOM   4393  CA  GLY B 100      14.934 -24.958  -9.447  0.00  0.00           C  
ATOM   4394  C   GLY B 100      15.257 -23.922  -8.377  0.00  0.00           C  
ATOM   4395  O   GLY B 100      14.394 -23.201  -7.873  0.00  0.00           O  
ATOM   4396  H   GLY B 100      12.841 -24.324  -9.762  0.00  0.00           H  
ATOM   4397 HA2  GLY B 100      15.032 -25.902  -9.036  0.00  0.00           H  
ATOM   4398 HA3  GLY B 100      15.666 -24.922 -10.177  0.00  0.00           H  
ATOM   4399  N   ASN B 101      16.373 -24.196  -7.706  0.00  0.00           N  
ATOM   4400  CA  ASN B 101      16.992 -23.276  -6.740  0.00  0.00           C  
ATOM   4401  CB  ASN B 101      18.253 -23.970  -6.223  0.00  0.00           C  
ATOM   4402  CG  ASN B 101      18.869 -23.127  -5.105  0.00  0.00           C  
ATOM   4403 OD1  ASN B 101      18.596 -23.385  -3.937  0.00  0.00           O  
ATOM   4404 ND2  ASN B 101      19.674 -22.084  -5.325  0.00  0.00           N  
ATOM   4405  C   ASN B 101      17.271 -21.893  -7.333  0.00  0.00           C  
ATOM   4406  O   ASN B 101      17.974 -21.688  -8.316  0.00  0.00           O  
ATOM   4407  H   ASN B 101      16.784 -25.137  -7.925  0.00  0.00           H  
ATOM   4408  HA  ASN B 101      16.326 -23.146  -5.990  0.00  0.00           H  
ATOM   4409 HB2  ASN B 101      18.006 -24.844  -5.854  0.00  0.00           H  
ATOM   4410 HB3  ASN B 101      18.901 -24.036  -6.957  0.00  0.00           H  
ATOM   4411 HD22 ASN B 101      19.834 -21.900  -6.328  0.00  0.00           H  
ATOM   4412 HD21 ASN B 101      20.061 -21.562  -4.626  0.00  0.00           H  
ATOM   4413  N   TYR B 102      16.860 -20.904  -6.542  0.00  0.00           N  
ATOM   4414  CA  TYR B 102      17.072 -19.459  -6.764  0.00  0.00           C  
ATOM   4415  CB  TYR B 102      15.799 -18.659  -7.015  0.00  0.00           C  
ATOM   4416  CG  TYR B 102      15.844 -17.487  -8.002  0.00  0.00           C  
ATOM   4417 CD1  TYR B 102      15.542 -17.643  -9.347  0.00  0.00           C  
ATOM   4418 CD2  TYR B 102      15.888 -16.186  -7.526  0.00  0.00           C  
ATOM   4419 CE1  TYR B 102      15.168 -16.596 -10.188  0.00  0.00           C  
ATOM   4420 CE2  TYR B 102      15.627 -15.111  -8.368  0.00  0.00           C  
ATOM   4421  CZ  TYR B 102      15.172 -15.309  -9.668  0.00  0.00           C  
ATOM   4422  OH  TYR B 102      14.223 -14.525 -10.245  0.00  0.00           O  
ATOM   4423  C   TYR B 102      17.668 -18.783  -5.527  0.00  0.00           C  
ATOM   4424  O   TYR B 102      17.069 -18.594  -4.469  0.00  0.00           O  
ATOM   4425  H   TYR B 102      16.333 -21.254  -5.681  0.00  0.00           H  
ATOM   4426  HA  TYR B 102      17.723 -19.354  -7.525  0.00  0.00           H  
ATOM   4427 HB2  TYR B 102      15.079 -19.299  -7.342  0.00  0.00           H  
ATOM   4428 HB3  TYR B 102      15.477 -18.287  -6.125  0.00  0.00           H  
ATOM   4429 HD1  TYR B 102      15.597 -18.580  -9.752  0.00  0.00           H  
ATOM   4430 HD2  TYR B 102      16.107 -16.016  -6.569  0.00  0.00           H  
ATOM   4431 HE1  TYR B 102      14.906 -16.767 -11.125  0.00  0.00           H  
ATOM   4432 HE2  TYR B 102      15.769 -14.170  -8.033  0.00  0.00           H  
ATOM   4433  HH  TYR B 102      13.380 -14.566  -9.706  0.00  0.00           H  
ATOM   4434  N   LYS B 103      18.942 -18.456  -5.693  0.00  0.00           N  
ATOM   4435  CA  LYS B 103      19.687 -17.567  -4.787  0.00  0.00           C  
ATOM   4436  CB  LYS B 103      21.085 -18.163  -4.660  0.00  0.00           C  
ATOM   4437  CG  LYS B 103      21.196 -19.409  -3.771  0.00  0.00           C  
ATOM   4438  CD  LYS B 103      22.593 -20.001  -3.931  0.00  0.00           C  
ATOM   4439  CE  LYS B 103      22.808 -21.460  -3.527  0.00  0.00           C  
ATOM   4440  NZ  LYS B 103      22.262 -22.470  -4.456  0.00  0.00           N  
ATOM   4441  C   LYS B 103      19.608 -16.066  -5.093  0.00  0.00           C  
ATOM   4442  O   LYS B 103      18.950 -15.674  -6.060  0.00  0.00           O  
ATOM   4443  H   LYS B 103      19.390 -18.890  -6.541  0.00  0.00           H  
ATOM   4444  HA  LYS B 103      19.340 -17.719  -3.832  0.00  0.00           H  
ATOM   4445 HB2  LYS B 103      21.409 -18.412  -5.578  0.00  0.00           H  
ATOM   4446 HB3  LYS B 103      21.696 -17.462  -4.281  0.00  0.00           H  
ATOM   4447 HG2  LYS B 103      21.062 -19.145  -2.830  0.00  0.00           H  
ATOM   4448 HG3  LYS B 103      20.527 -20.074  -4.062  0.00  0.00           H  
ATOM   4449 HD2  LYS B 103      22.872 -19.903  -4.910  0.00  0.00           H  
ATOM   4450 HD3  LYS B 103      23.247 -19.429  -3.393  0.00  0.00           H  
ATOM   4451 HE2  LYS B 103      23.812 -21.615  -3.418  0.00  0.00           H  
ATOM   4452 HE3  LYS B 103      22.397 -21.598  -2.603  0.00  0.00           H  
ATOM   4453 HZ1  LYS B 103      22.523 -22.241  -5.396  0.00  0.00           H  
ATOM   4454 HZ2  LYS B 103      22.624 -23.374  -4.223  0.00  0.00           H  
ATOM   4455 HZ3  LYS B 103      21.262 -22.487  -4.386  0.00  0.00           H  
ATOM   4456  N   THR B 104      20.094 -15.325  -4.112  0.00  0.00           N  
ATOM   4457  CA  THR B 104      20.099 -13.855  -4.158  0.00  0.00           C  
ATOM   4458  CB  THR B 104      19.006 -13.248  -3.269  0.00  0.00           C  
ATOM   4459 OG1  THR B 104      19.242 -13.426  -1.862  0.00  0.00           O  
ATOM   4460 CG2  THR B 104      17.651 -13.852  -3.642  0.00  0.00           C  
ATOM   4461  C   THR B 104      21.413 -13.140  -3.858  0.00  0.00           C  
ATOM   4462  O   THR B 104      21.609 -12.025  -4.344  0.00  0.00           O  
ATOM   4463  H   THR B 104      20.473 -15.863  -3.303  0.00  0.00           H  
ATOM   4464  HA  THR B 104      19.793 -13.572  -5.104  0.00  0.00           H  
ATOM   4465  HB  THR B 104      18.956 -12.229  -3.451  0.00  0.00           H  
ATOM   4466 HG21 THR B 104      17.004 -13.119  -3.856  0.00  0.00           H  
ATOM   4467 HG22 THR B 104      17.756 -14.445  -4.442  0.00  0.00           H  
ATOM   4468 HG23 THR B 104      17.300 -14.390  -2.875  0.00  0.00           H  
ATOM   4469 HG1  THR B 104      18.879 -14.313  -1.559  0.00  0.00           H  
ATOM   4470  N   ARG B 105      22.231 -13.795  -3.030  0.00  0.00           N  
ATOM   4471  CA  ARG B 105      23.530 -13.350  -2.511  0.00  0.00           C  
ATOM   4472  CB  ARG B 105      24.570 -13.539  -3.608  0.00  0.00           C  
ATOM   4473  CG  ARG B 105      25.038 -14.934  -4.053  0.00  0.00           C  
ATOM   4474  CD  ARG B 105      25.662 -15.740  -2.915  0.00  0.00           C  
ATOM   4475  NE  ARG B 105      26.989 -15.199  -2.589  0.00  0.00           N  
ATOM   4476  CZ  ARG B 105      27.735 -15.601  -1.541  0.00  0.00           C  
ATOM   4477 NH1  ARG B 105      27.420 -16.616  -0.724  0.00  0.00           N  
ATOM   4478 NH2  ARG B 105      28.775 -14.884  -1.106  0.00  0.00           N  
ATOM   4479  C   ARG B 105      23.681 -11.928  -1.979  0.00  0.00           C  
ATOM   4480  O   ARG B 105      24.704 -11.232  -1.993  0.00  0.00           O  
ATOM   4481  H   ARG B 105      21.830 -14.757  -2.749  0.00  0.00           H  
ATOM   4482  HA  ARG B 105      23.808 -14.007  -1.751  0.00  0.00           H  
ATOM   4483 HB2  ARG B 105      24.229 -13.059  -4.453  0.00  0.00           H  
ATOM   4484 HB3  ARG B 105      25.416 -13.019  -3.333  0.00  0.00           H  
ATOM   4485 HG2  ARG B 105      24.255 -15.446  -4.404  0.00  0.00           H  
ATOM   4486 HG3  ARG B 105      25.723 -14.834  -4.774  0.00  0.00           H  
ATOM   4487 HD2  ARG B 105      25.075 -15.665  -2.126  0.00  0.00           H  
ATOM   4488 HD3  ARG B 105      25.755 -16.675  -3.215  0.00  0.00           H  
ATOM   4489  HE  ARG B 105      27.367 -14.485  -3.181  0.00  0.00           H  
ATOM   4490 HH11 ARG B 105      26.569 -17.119  -0.932  0.00  0.00           H  
ATOM   4491 HH12 ARG B 105      27.993 -16.853   0.033  0.00  0.00           H  
ATOM   4492 HH21 ARG B 105      29.001 -14.036  -1.601  0.00  0.00           H  
ATOM   4493 HH22 ARG B 105      29.303 -15.179  -0.328  0.00  0.00           H  
ATOM   4494  N   ALA B 106      22.664 -11.507  -1.241  0.00  0.00           N  
ATOM   4495  CA  ALA B 106      22.456 -10.219  -0.563  0.00  0.00           C  
ATOM   4496  CB  ALA B 106      21.001 -10.136  -0.081  0.00  0.00           C  
ATOM   4497  C   ALA B 106      23.411  -9.948   0.598  0.00  0.00           C  
ATOM   4498  O   ALA B 106      23.440 -10.699   1.575  0.00  0.00           O  
ATOM   4499  H   ALA B 106      21.892 -12.283  -1.160  0.00  0.00           H  
ATOM   4500  HA  ALA B 106      22.568  -9.474  -1.253  0.00  0.00           H  
ATOM   4501 HB1  ALA B 106      20.954  -9.543   0.719  0.00  0.00           H  
ATOM   4502 HB2  ALA B 106      20.434  -9.764  -0.812  0.00  0.00           H  
ATOM   4503 HB3  ALA B 106      20.683 -11.051   0.160  0.00  0.00           H  
ATOM   4504  N   GLU B 107      23.812  -8.683   0.729  0.00  0.00           N  
ATOM   4505  CA  GLU B 107      24.816  -8.255   1.719  0.00  0.00           C  
ATOM   4506  CB  GLU B 107      26.198  -8.393   1.076  0.00  0.00           C  
ATOM   4507  CG  GLU B 107      27.306  -8.393   2.132  0.00  0.00           C  
ATOM   4508  CD  GLU B 107      28.681  -8.788   1.610  0.00  0.00           C  
ATOM   4509 OE1  GLU B 107      29.635  -8.738   2.417  0.00  0.00           O  
ATOM   4510 OE2  GLU B 107      28.880  -9.198   0.446  0.00  0.00           O  
ATOM   4511  C   GLU B 107      24.449  -6.840   2.163  0.00  0.00           C  
ATOM   4512  O   GLU B 107      24.949  -5.861   1.607  0.00  0.00           O  
ATOM   4513  H   GLU B 107      23.354  -8.015   0.068  0.00  0.00           H  
ATOM   4514  HA  GLU B 107      24.799  -8.867   2.498  0.00  0.00           H  
ATOM   4515 HB2  GLU B 107      26.231  -9.249   0.616  0.00  0.00           H  
ATOM   4516 HB3  GLU B 107      26.341  -7.624   0.500  0.00  0.00           H  
ATOM   4517 HG2  GLU B 107      27.378  -7.478   2.498  0.00  0.00           H  
ATOM   4518 HG3  GLU B 107      27.058  -9.041   2.836  0.00  0.00           H  
ATOM   4519  N   VAL B 108      23.502  -6.740   3.096  0.00  0.00           N  
ATOM   4520  CA  VAL B 108      22.905  -5.518   3.644  0.00  0.00           C  
ATOM   4521  CB  VAL B 108      21.583  -5.754   4.379  0.00  0.00           C  
ATOM   4522 CG1  VAL B 108      20.883  -4.395   4.491  0.00  0.00           C  
ATOM   4523 CG2  VAL B 108      20.692  -6.744   3.641  0.00  0.00           C  
ATOM   4524  C   VAL B 108      23.952  -4.810   4.502  0.00  0.00           C  
ATOM   4525  O   VAL B 108      24.327  -5.452   5.483  0.00  0.00           O  
ATOM   4526  H   VAL B 108      23.181  -7.710   3.447  0.00  0.00           H  
ATOM   4527  HA  VAL B 108      22.671  -4.918   2.884  0.00  0.00           H  
ATOM   4528  HB  VAL B 108      21.789  -6.042   5.296  0.00  0.00           H  
ATOM   4529 HG11 VAL B 108      20.424  -4.333   5.375  0.00  0.00           H  
ATOM   4530 HG12 VAL B 108      21.563  -3.668   4.413  0.00  0.00           H  
ATOM   4531 HG13 VAL B 108      20.213  -4.309   3.756  0.00  0.00           H  
ATOM   4532 HG21 VAL B 108      20.945  -6.757   2.674  0.00  0.00           H  
ATOM   4533 HG22 VAL B 108      20.815  -7.655   4.034  0.00  0.00           H  
ATOM   4534 HG23 VAL B 108      19.738  -6.463   3.736  0.00  0.00           H  
ATOM   4535  N   LYS B 109      24.011  -3.500   4.245  0.00  0.00           N  
ATOM   4536  CA  LYS B 109      24.884  -2.576   4.976  0.00  0.00           C  
ATOM   4537  CB  LYS B 109      26.329  -2.945   4.613  0.00  0.00           C  
ATOM   4538  CG  LYS B 109      27.263  -2.364   5.680  0.00  0.00           C  
ATOM   4539  CD  LYS B 109      28.725  -2.545   5.267  0.00  0.00           C  
ATOM   4540  CE  LYS B 109      29.873  -2.030   6.129  0.00  0.00           C  
ATOM   4541  NZ  LYS B 109      31.207  -2.521   5.754  0.00  0.00           N  
ATOM   4542  C   LYS B 109      24.646  -1.071   4.795  0.00  0.00           C  
ATOM   4543  O   LYS B 109      24.183  -0.632   3.739  0.00  0.00           O  
ATOM   4544  H   LYS B 109      23.377  -3.188   3.473  0.00  0.00           H  
ATOM   4545  HA  LYS B 109      24.806  -2.792   5.986  0.00  0.00           H  
ATOM   4546 HB2  LYS B 109      26.415  -3.914   4.622  0.00  0.00           H  
ATOM   4547 HB3  LYS B 109      26.548  -2.538   3.755  0.00  0.00           H  
ATOM   4548 HG2  LYS B 109      27.075  -1.393   5.780  0.00  0.00           H  
ATOM   4549 HG3  LYS B 109      27.109  -2.838   6.538  0.00  0.00           H  
ATOM   4550 HD2  LYS B 109      28.883  -3.561   5.111  0.00  0.00           H  
ATOM   4551 HD3  LYS B 109      28.839  -2.132   4.319  0.00  0.00           H  
ATOM   4552 HE2  LYS B 109      29.866  -1.012   6.092  0.00  0.00           H  
ATOM   4553 HE3  LYS B 109      29.680  -2.283   7.098  0.00  0.00           H  
ATOM   4554 HZ1  LYS B 109      31.285  -3.497   5.974  0.00  0.00           H  
ATOM   4555 HZ2  LYS B 109      31.353  -2.394   4.770  0.00  0.00           H  
ATOM   4556 HZ3  LYS B 109      31.911  -2.014   6.258  0.00  0.00           H  
ATOM   4557  N   PHE B 110      24.797  -0.329   5.889  0.00  0.00           N  
ATOM   4558  CA  PHE B 110      24.719   1.133   5.773  0.00  0.00           C  
ATOM   4559  CB  PHE B 110      23.746   1.565   6.874  0.00  0.00           C  
ATOM   4560  CG  PHE B 110      23.489   3.066   7.070  0.00  0.00           C  
ATOM   4561 CD1  PHE B 110      24.290   3.822   7.909  0.00  0.00           C  
ATOM   4562 CD2  PHE B 110      22.528   3.714   6.300  0.00  0.00           C  
ATOM   4563 CE1  PHE B 110      24.164   5.201   8.068  0.00  0.00           C  
ATOM   4564 CE2  PHE B 110      22.304   5.082   6.484  0.00  0.00           C  
ATOM   4565  CZ  PHE B 110      23.171   5.799   7.298  0.00  0.00           C  
ATOM   4566  C   PHE B 110      26.098   1.774   5.902  0.00  0.00           C  
ATOM   4567  O   PHE B 110      26.884   1.537   6.823  0.00  0.00           O  
ATOM   4568  H   PHE B 110      24.961  -0.831   6.759  0.00  0.00           H  
ATOM   4569  HA  PHE B 110      24.390   1.333   4.843  0.00  0.00           H  
ATOM   4570 HB2  PHE B 110      22.856   1.140   6.685  0.00  0.00           H  
ATOM   4571 HB3  PHE B 110      24.092   1.212   7.749  0.00  0.00           H  
ATOM   4572 HD1  PHE B 110      25.016   3.351   8.444  0.00  0.00           H  
ATOM   4573 HD2  PHE B 110      22.005   3.213   5.624  0.00  0.00           H  
ATOM   4574 HE1  PHE B 110      24.734   5.702   8.677  0.00  0.00           H  
ATOM   4575 HE2  PHE B 110      21.527   5.528   6.033  0.00  0.00           H  
ATOM   4576  HZ  PHE B 110      23.080   6.816   7.336  0.00  0.00           H  
ATOM   4577  N   GLU B 111      26.413   2.694   4.991  0.00  0.00           N  
ATOM   4578  CA  GLU B 111      27.672   3.456   4.977  0.00  0.00           C  
ATOM   4579  CB  GLU B 111      28.762   2.879   4.068  0.00  0.00           C  
ATOM   4580  CG  GLU B 111      29.275   1.566   4.648  0.00  0.00           C  
ATOM   4581  CD  GLU B 111      30.530   0.986   3.990  0.00  0.00           C  
ATOM   4582 OE1  GLU B 111      30.658   1.114   2.756  0.00  0.00           O  
ATOM   4583 OE2  GLU B 111      31.403   0.559   4.769  0.00  0.00           O  
ATOM   4584  C   GLU B 111      27.484   4.925   4.578  0.00  0.00           C  
ATOM   4585  O   GLU B 111      26.862   5.227   3.575  0.00  0.00           O  
ATOM   4586  H   GLU B 111      25.666   2.837   4.259  0.00  0.00           H  
ATOM   4587  HA  GLU B 111      28.099   3.412   5.895  0.00  0.00           H  
ATOM   4588 HB2  GLU B 111      28.363   2.687   3.208  0.00  0.00           H  
ATOM   4589 HB3  GLU B 111      29.499   3.503   4.052  0.00  0.00           H  
ATOM   4590 HG2  GLU B 111      29.491   1.714   5.608  0.00  0.00           H  
ATOM   4591 HG3  GLU B 111      28.557   0.883   4.558  0.00  0.00           H  
ATOM   4592  N   GLY B 112      27.879   5.790   5.517  0.00  0.00           N  
ATOM   4593  CA  GLY B 112      27.596   7.227   5.424  0.00  0.00           C  
ATOM   4594  C   GLY B 112      26.108   7.597   5.497  0.00  0.00           C  
ATOM   4595  O   GLY B 112      25.488   7.755   6.549  0.00  0.00           O  
ATOM   4596  H   GLY B 112      28.398   5.363   6.309  0.00  0.00           H  
ATOM   4597 HA2  GLY B 112      28.093   7.713   6.173  0.00  0.00           H  
ATOM   4598 HA3  GLY B 112      27.981   7.586   4.549  0.00  0.00           H  
ATOM   4599  N   ASP B 113      25.597   8.065   4.368  0.00  0.00           N  
ATOM   4600  CA  ASP B 113      24.202   8.490   4.174  0.00  0.00           C  
ATOM   4601  CB  ASP B 113      24.207   9.796   3.369  0.00  0.00           C  
ATOM   4602  CG  ASP B 113      25.128   9.886   2.148  0.00  0.00           C  
ATOM   4603 OD1  ASP B 113      24.669   9.758   0.990  0.00  0.00           O  
ATOM   4604 OD2  ASP B 113      26.353   9.871   2.365  0.00  0.00           O  
ATOM   4605  C   ASP B 113      23.319   7.367   3.637  0.00  0.00           C  
ATOM   4606  O   ASP B 113      22.164   7.277   4.025  0.00  0.00           O  
ATOM   4607  H   ASP B 113      26.304   8.113   3.574  0.00  0.00           H  
ATOM   4608  HA  ASP B 113      23.842   8.741   5.085  0.00  0.00           H  
ATOM   4609 HB2  ASP B 113      23.256   9.967   3.056  0.00  0.00           H  
ATOM   4610 HB3  ASP B 113      24.453  10.548   4.003  0.00  0.00           H  
ATOM   4611  N   THR B 114      23.884   6.356   2.980  0.00  0.00           N  
ATOM   4612  CA  THR B 114      23.071   5.465   2.140  0.00  0.00           C  
ATOM   4613  CB  THR B 114      23.330   5.623   0.637  0.00  0.00           C  
ATOM   4614 OG1  THR B 114      24.716   5.532   0.280  0.00  0.00           O  
ATOM   4615 CG2  THR B 114      22.673   6.922   0.173  0.00  0.00           C  
ATOM   4616  C   THR B 114      23.103   3.959   2.422  0.00  0.00           C  
ATOM   4617  O   THR B 114      24.019   3.344   2.963  0.00  0.00           O  
ATOM   4618  H   THR B 114      24.899   6.255   3.106  0.00  0.00           H  
ATOM   4619  HA  THR B 114      22.085   5.778   2.216  0.00  0.00           H  
ATOM   4620  HB  THR B 114      22.825   4.871   0.132  0.00  0.00           H  
ATOM   4621 HG21 THR B 114      22.837   7.051  -0.807  0.00  0.00           H  
ATOM   4622 HG22 THR B 114      21.686   6.879   0.340  0.00  0.00           H  
ATOM   4623 HG23 THR B 114      23.060   7.695   0.678  0.00  0.00           H  
ATOM   4624 HG1  THR B 114      25.285   5.457   1.106  0.00  0.00           H  
ATOM   4625  N   LEU B 115      21.958   3.348   2.142  0.00  0.00           N  
ATOM   4626  CA  LEU B 115      21.772   1.892   2.277  0.00  0.00           C  
ATOM   4627  CB  LEU B 115      20.301   1.637   2.620  0.00  0.00           C  
ATOM   4628  CG  LEU B 115      20.291   0.855   3.940  0.00  0.00           C  
ATOM   4629 CD1  LEU B 115      18.845   0.731   4.392  0.00  0.00           C  
ATOM   4630 CD2  LEU B 115      20.891  -0.544   3.805  0.00  0.00           C  
ATOM   4631  C   LEU B 115      22.054   1.194   0.951  0.00  0.00           C  
ATOM   4632  O   LEU B 115      21.353   1.390  -0.051  0.00  0.00           O  
ATOM   4633  H   LEU B 115      21.194   3.983   1.818  0.00  0.00           H  
ATOM   4634  HA  LEU B 115      22.421   1.554   2.962  0.00  0.00           H  
ATOM   4635 HB2  LEU B 115      19.876   2.480   2.776  0.00  0.00           H  
ATOM   4636 HB3  LEU B 115      19.926   1.075   1.944  0.00  0.00           H  
ATOM   4637  HG  LEU B 115      20.809   1.356   4.615  0.00  0.00           H  
ATOM   4638 HD11 LEU B 115      18.317   0.243   3.697  0.00  0.00           H  
ATOM   4639 HD12 LEU B 115      18.806   0.224   5.253  0.00  0.00           H  
ATOM   4640 HD13 LEU B 115      18.456   1.643   4.525  0.00  0.00           H  
ATOM   4641 HD21 LEU B 115      21.841  -0.469   3.501  0.00  0.00           H  
ATOM   4642 HD22 LEU B 115      20.859  -1.005   4.691  0.00  0.00           H  
ATOM   4643 HD23 LEU B 115      20.365  -1.066   3.135  0.00  0.00           H  
ATOM   4644  N   VAL B 116      22.934   0.199   1.005  0.00  0.00           N  
ATOM   4645  CA  VAL B 116      23.476  -0.628  -0.085  0.00  0.00           C  
ATOM   4646  CB  VAL B 116      24.901  -0.139  -0.317  0.00  0.00           C  
ATOM   4647 CG1  VAL B 116      25.010   1.168  -1.113  0.00  0.00           C  
ATOM   4648 CG2  VAL B 116      25.714   0.008   0.971  0.00  0.00           C  
ATOM   4649  C   VAL B 116      23.591  -2.147   0.093  0.00  0.00           C  
ATOM   4650  O   VAL B 116      23.446  -2.649   1.201  0.00  0.00           O  
ATOM   4651  H   VAL B 116      23.263   0.019   2.030  0.00  0.00           H  
ATOM   4652  HA  VAL B 116      22.879  -0.460  -0.922  0.00  0.00           H  
ATOM   4653  HB  VAL B 116      25.390  -0.841  -0.858  0.00  0.00           H  
ATOM   4654 HG11 VAL B 116      25.665   1.772  -0.665  0.00  0.00           H  
ATOM   4655 HG12 VAL B 116      25.319   0.963  -2.040  0.00  0.00           H  
ATOM   4656 HG13 VAL B 116      24.114   1.607  -1.146  0.00  0.00           H  
ATOM   4657 HG21 VAL B 116      25.363  -0.632   1.653  0.00  0.00           H  
ATOM   4658 HG22 VAL B 116      26.672  -0.196   0.777  0.00  0.00           H  
ATOM   4659 HG23 VAL B 116      25.627   0.944   1.307  0.00  0.00           H  
ATOM   4660  N   ASN B 117      23.788  -2.869  -1.006  0.00  0.00           N  
ATOM   4661  CA  ASN B 117      23.749  -4.337  -0.998  0.00  0.00           C  
ATOM   4662  CB  ASN B 117      22.268  -4.651  -1.228  0.00  0.00           C  
ATOM   4663  CG  ASN B 117      21.920  -5.988  -0.577  0.00  0.00           C  
ATOM   4664  C   ASN B 117      24.592  -4.869  -2.156  0.00  0.00           C  
ATOM   4665  O   ASN B 117      24.281  -4.557  -3.309  0.00  0.00           O  
ATOM   4666  H   ASN B 117      23.971  -2.313  -1.867  0.00  0.00           H  
ATOM   4667  HA  ASN B 117      24.189  -4.638  -0.152  0.00  0.00           H  
ATOM   4668 HB2  ASN B 117      21.727  -3.947  -0.807  0.00  0.00           H  
ATOM   4669 HB3  ASN B 117      22.107  -4.721  -2.194  0.00  0.00           H  
ATOM   4670 OD1  ASN B 117      22.367  -7.049  -1.010  0.00  0.00           O  
ATOM   4671 ND2  ASN B 117      21.026  -6.011   0.405  0.00  0.00           N  
ATOM   4672 HD22 ASN B 117      20.607  -5.130   0.676  0.00  0.00           H  
ATOM   4673 HD21 ASN B 117      20.779  -6.851   0.853  0.00  0.00           H  
ATOM   4674  N   ARG B 118      25.358  -5.896  -1.800  0.00  0.00           N  
ATOM   4675  CA  ARG B 118      26.196  -6.625  -2.772  0.00  0.00           C  
ATOM   4676  CB  ARG B 118      27.548  -6.895  -2.099  0.00  0.00           C  
ATOM   4677  CG  ARG B 118      28.032  -5.518  -1.622  0.00  0.00           C  
ATOM   4678  CD  ARG B 118      29.404  -5.725  -0.992  0.00  0.00           C  
ATOM   4679  NE  ARG B 118      29.922  -4.427  -0.517  0.00  0.00           N  
ATOM   4680  CZ  ARG B 118      31.154  -3.932  -0.661  0.00  0.00           C  
ATOM   4681 NH1  ARG B 118      32.055  -4.468  -1.496  0.00  0.00           N  
ATOM   4682 NH2  ARG B 118      31.491  -2.792  -0.039  0.00  0.00           N  
ATOM   4683  C   ARG B 118      25.557  -7.875  -3.379  0.00  0.00           C  
ATOM   4684  O   ARG B 118      26.317  -8.784  -3.729  0.00  0.00           O  
ATOM   4685  H   ARG B 118      25.320  -6.144  -0.791  0.00  0.00           H  
ATOM   4686  HA  ARG B 118      26.432  -5.982  -3.531  0.00  0.00           H  
ATOM   4687 HB2  ARG B 118      27.406  -7.447  -1.330  0.00  0.00           H  
ATOM   4688 HB3  ARG B 118      28.162  -7.217  -2.758  0.00  0.00           H  
ATOM   4689 HG2  ARG B 118      28.128  -4.924  -2.390  0.00  0.00           H  
ATOM   4690 HG3  ARG B 118      27.424  -5.179  -0.939  0.00  0.00           H  
ATOM   4691 HD2  ARG B 118      29.306  -6.334  -0.226  0.00  0.00           H  
ATOM   4692 HD3  ARG B 118      30.010  -6.083  -1.679  0.00  0.00           H  
ATOM   4693  HE  ARG B 118      29.249  -3.831  -0.012  0.00  0.00           H  
ATOM   4694 HH11 ARG B 118      31.785  -5.260  -2.048  0.00  0.00           H  
ATOM   4695 HH12 ARG B 118      32.965  -4.084  -1.563  0.00  0.00           H  
ATOM   4696 HH21 ARG B 118      30.805  -2.317   0.512  0.00  0.00           H  
ATOM   4697 HH22 ARG B 118      32.411  -2.431  -0.129  0.00  0.00           H  
ATOM   4698  N   ILE B 119      24.313  -7.674  -3.803  0.00  0.00           N  
ATOM   4699  CA  ILE B 119      23.410  -8.668  -4.410  0.00  0.00           C  
ATOM   4700  CB  ILE B 119      22.027  -8.026  -4.321  0.00  0.00           C  
ATOM   4701 CG1  ILE B 119      20.976  -9.085  -4.651  0.00  0.00           C  
ATOM   4702 CG2  ILE B 119      21.795  -6.827  -5.244  0.00  0.00           C  
ATOM   4703 CD1  ILE B 119      19.480  -8.801  -4.470  0.00  0.00           C  
ATOM   4704  C   ILE B 119      23.662  -9.221  -5.811  0.00  0.00           C  
ATOM   4705  O   ILE B 119      23.980  -8.487  -6.750  0.00  0.00           O  
ATOM   4706  H   ILE B 119      23.990  -6.659  -3.659  0.00  0.00           H  
ATOM   4707  HA  ILE B 119      23.434  -9.489  -3.766  0.00  0.00           H  
ATOM   4708  HB  ILE B 119      21.880  -7.730  -3.390  0.00  0.00           H  
ATOM   4709 HG12 ILE B 119      21.119  -9.382  -5.627  0.00  0.00           H  
ATOM   4710 HG13 ILE B 119      21.196  -9.928  -4.101  0.00  0.00           H  
ATOM   4711 HG21 ILE B 119      20.879  -6.465  -5.090  0.00  0.00           H  
ATOM   4712 HG22 ILE B 119      22.472  -6.123  -5.045  0.00  0.00           H  
ATOM   4713 HG23 ILE B 119      21.885  -7.121  -6.193  0.00  0.00           H  
ATOM   4714 HD11 ILE B 119      19.227  -8.029  -5.046  0.00  0.00           H  
ATOM   4715 HD12 ILE B 119      18.965  -9.611  -4.737  0.00  0.00           H  
ATOM   4716 HD13 ILE B 119      19.307  -8.585  -3.513  0.00  0.00           H  
ATOM   4717  N   GLU B 120      23.516 -10.541  -5.933  0.00  0.00           N  
ATOM   4718  CA  GLU B 120      23.851 -11.273  -7.166  0.00  0.00           C  
ATOM   4719  CB  GLU B 120      25.359 -11.448  -7.312  0.00  0.00           C  
ATOM   4720  CG  GLU B 120      25.762 -12.431  -8.415  0.00  0.00           C  
ATOM   4721  CD  GLU B 120      27.210 -12.399  -8.881  0.00  0.00           C  
ATOM   4722 OE1  GLU B 120      28.118 -12.855  -8.154  0.00  0.00           O  
ATOM   4723 OE2  GLU B 120      27.498 -11.756  -9.915  0.00  0.00           O  
ATOM   4724  C   GLU B 120      22.928 -12.470  -7.384  0.00  0.00           C  
ATOM   4725  O   GLU B 120      23.056 -13.497  -6.720  0.00  0.00           O  
ATOM   4726  H   GLU B 120      23.144 -11.015  -5.080  0.00  0.00           H  
ATOM   4727  HA  GLU B 120      23.782 -10.647  -7.954  0.00  0.00           H  
ATOM   4728 HB2  GLU B 120      25.745 -10.575  -7.544  0.00  0.00           H  
ATOM   4729 HB3  GLU B 120      25.709 -11.799  -6.465  0.00  0.00           H  
ATOM   4730 HG2  GLU B 120      25.578 -13.355  -8.081  0.00  0.00           H  
ATOM   4731 HG3  GLU B 120      25.189 -12.246  -9.214  0.00  0.00           H  
ATOM   4732  N   LEU B 121      21.887 -12.321  -8.208  0.00  0.00           N  
ATOM   4733  CA  LEU B 121      20.779 -13.270  -8.356  0.00  0.00           C  
ATOM   4734  CB  LEU B 121      19.488 -12.670  -8.938  0.00  0.00           C  
ATOM   4735  CG  LEU B 121      19.015 -11.589  -7.963  0.00  0.00           C  
ATOM   4736 CD1  LEU B 121      19.229 -10.218  -8.606  0.00  0.00           C  
ATOM   4737 CD2  LEU B 121      17.584 -11.821  -7.482  0.00  0.00           C  
ATOM   4738  C   LEU B 121      21.127 -14.482  -9.221  0.00  0.00           C  
ATOM   4739  O   LEU B 121      21.200 -14.388 -10.440  0.00  0.00           O  
ATOM   4740  H   LEU B 121      21.930 -11.421  -8.770  0.00  0.00           H  
ATOM   4741  HA  LEU B 121      20.520 -13.603  -7.433  0.00  0.00           H  
ATOM   4742 HB2  LEU B 121      19.705 -12.245  -9.770  0.00  0.00           H  
ATOM   4743 HB3  LEU B 121      18.823 -13.359  -8.964  0.00  0.00           H  
ATOM   4744  HG  LEU B 121      19.546 -11.648  -7.129  0.00  0.00           H  
ATOM   4745 HD11 LEU B 121      18.704 -10.164  -9.454  0.00  0.00           H  
ATOM   4746 HD12 LEU B 121      18.923  -9.505  -7.976  0.00  0.00           H  
ATOM   4747 HD13 LEU B 121      20.201 -10.095  -8.805  0.00  0.00           H  
ATOM   4748 HD21 LEU B 121      17.530 -12.704  -7.014  0.00  0.00           H  
ATOM   4749 HD22 LEU B 121      17.323 -11.091  -6.851  0.00  0.00           H  
ATOM   4750 HD23 LEU B 121      16.965 -11.821  -8.267  0.00  0.00           H  
ATOM   4751  N   LYS B 122      21.192 -15.549  -8.425  0.00  0.00           N  
ATOM   4752  CA  LYS B 122      21.797 -16.806  -8.869  0.00  0.00           C  
ATOM   4753  CB  LYS B 122      23.018 -17.132  -8.004  0.00  0.00           C  
ATOM   4754  CG  LYS B 122      24.128 -16.247  -8.594  0.00  0.00           C  
ATOM   4755  CD  LYS B 122      24.617 -16.791  -9.943  0.00  0.00           C  
ATOM   4756  CE  LYS B 122      25.402 -15.704 -10.678  0.00  0.00           C  
ATOM   4757  NZ  LYS B 122      26.081 -16.326 -11.829  0.00  0.00           N  
ATOM   4758  C   LYS B 122      20.935 -18.068  -8.953  0.00  0.00           C  
ATOM   4759  O   LYS B 122      20.842 -18.801  -7.961  0.00  0.00           O  
ATOM   4760  H   LYS B 122      20.784 -15.414  -7.481  0.00  0.00           H  
ATOM   4761  HA  LYS B 122      22.216 -16.644  -9.810  0.00  0.00           H  
ATOM   4762 HB2  LYS B 122      22.848 -16.847  -7.108  0.00  0.00           H  
ATOM   4763 HB3  LYS B 122      23.257 -18.047  -8.137  0.00  0.00           H  
ATOM   4764 HG2  LYS B 122      23.769 -15.327  -8.730  0.00  0.00           H  
ATOM   4765 HG3  LYS B 122      24.895 -16.225  -7.960  0.00  0.00           H  
ATOM   4766 HD2  LYS B 122      25.213 -17.557  -9.779  0.00  0.00           H  
ATOM   4767 HD3  LYS B 122      23.836 -17.040 -10.488  0.00  0.00           H  
ATOM   4768 HE2  LYS B 122      24.769 -15.013 -10.993  0.00  0.00           H  
ATOM   4769 HE3  LYS B 122      26.072 -15.321 -10.057  0.00  0.00           H  
ATOM   4770 HZ1  LYS B 122      26.097 -15.685 -12.599  0.00  0.00           H  
ATOM   4771 HZ2  LYS B 122      27.022 -16.564 -11.579  0.00  0.00           H  
ATOM   4772 HZ3  LYS B 122      25.592 -17.158 -12.102  0.00  0.00           H  
ATOM   4773  N   GLY B 123      20.234 -18.256 -10.068  0.00  0.00           N  
ATOM   4774  CA  GLY B 123      19.394 -19.453 -10.238  0.00  0.00           C  
ATOM   4775  C   GLY B 123      19.872 -20.598 -11.141  0.00  0.00           C  
ATOM   4776  O   GLY B 123      20.320 -20.297 -12.242  0.00  0.00           O  
ATOM   4777  H   GLY B 123      20.324 -17.518 -10.780  0.00  0.00           H  
ATOM   4778 HA2  GLY B 123      19.192 -19.845  -9.292  0.00  0.00           H  
ATOM   4779 HA3  GLY B 123      18.453 -19.146 -10.568  0.00  0.00           H  
ATOM   4780  N   ILE B 124      19.402 -21.781 -10.765  0.00  0.00           N  
ATOM   4781  CA  ILE B 124      19.752 -23.048 -11.414  0.00  0.00           C  
ATOM   4782  CB  ILE B 124      20.881 -23.836 -10.743  0.00  0.00           C  
ATOM   4783 CG1  ILE B 124      20.696 -23.847  -9.225  0.00  0.00           C  
ATOM   4784 CG2  ILE B 124      22.284 -23.359 -11.117  0.00  0.00           C  
ATOM   4785 CD1  ILE B 124      21.447 -24.987  -8.523  0.00  0.00           C  
ATOM   4786  C   ILE B 124      18.520 -23.961 -11.493  0.00  0.00           C  
ATOM   4787  O   ILE B 124      17.492 -23.625 -10.904  0.00  0.00           O  
ATOM   4788  H   ILE B 124      18.742 -21.735  -9.945  0.00  0.00           H  
ATOM   4789  HA  ILE B 124      19.999 -22.823 -12.358  0.00  0.00           H  
ATOM   4790  HB  ILE B 124      20.836 -24.777 -11.065  0.00  0.00           H  
ATOM   4791 HG12 ILE B 124      21.019 -22.982  -8.855  0.00  0.00           H  
ATOM   4792 HG13 ILE B 124      19.725 -23.946  -9.024  0.00  0.00           H  
ATOM   4793 HG21 ILE B 124      22.960 -23.972 -10.715  0.00  0.00           H  
ATOM   4794 HG22 ILE B 124      22.380 -23.360 -12.110  0.00  0.00           H  
ATOM   4795 HG23 ILE B 124      22.422 -22.433 -10.769  0.00  0.00           H  
ATOM   4796 HD11 ILE B 124      22.420 -24.891  -8.710  0.00  0.00           H  
ATOM   4797 HD12 ILE B 124      21.278 -24.926  -7.544  0.00  0.00           H  
ATOM   4798 HD13 ILE B 124      21.114 -25.856  -8.876  0.00  0.00           H  
ATOM   4799  N   ASP B 125      18.470 -24.697 -12.595  0.00  0.00           N  
ATOM   4800  CA  ASP B 125      17.471 -25.695 -13.011  0.00  0.00           C  
ATOM   4801  CB  ASP B 125      17.353 -26.813 -11.970  0.00  0.00           C  
ATOM   4802  CG  ASP B 125      18.584 -27.720 -11.916  0.00  0.00           C  
ATOM   4803 OD1  ASP B 125      19.411 -27.792 -12.846  0.00  0.00           O  
ATOM   4804 OD2  ASP B 125      18.734 -28.435 -10.895  0.00  0.00           O  
ATOM   4805  C   ASP B 125      16.142 -25.161 -13.510  0.00  0.00           C  
ATOM   4806  O   ASP B 125      15.237 -25.952 -13.777  0.00  0.00           O  
ATOM   4807  H   ASP B 125      19.320 -24.486 -13.249  0.00  0.00           H  
ATOM   4808  HA  ASP B 125      17.894 -26.223 -13.785  0.00  0.00           H  
ATOM   4809 HB2  ASP B 125      17.234 -26.393 -11.076  0.00  0.00           H  
ATOM   4810 HB3  ASP B 125      16.562 -27.369 -12.200  0.00  0.00           H  
ATOM   4811  N   PHE B 126      16.222 -23.974 -14.109  0.00  0.00           N  
ATOM   4812  CA  PHE B 126      15.213 -23.196 -14.839  0.00  0.00           C  
ATOM   4813  CB  PHE B 126      15.345 -21.699 -14.581  0.00  0.00           C  
ATOM   4814  CG  PHE B 126      14.747 -21.194 -13.266  0.00  0.00           C  
ATOM   4815 CD1  PHE B 126      15.623 -21.137 -12.191  0.00  0.00           C  
ATOM   4816 CD2  PHE B 126      13.478 -20.626 -13.146  0.00  0.00           C  
ATOM   4817 CE1  PHE B 126      15.144 -20.681 -10.974  0.00  0.00           C  
ATOM   4818 CE2  PHE B 126      12.991 -20.173 -11.922  0.00  0.00           C  
ATOM   4819  CZ  PHE B 126      13.835 -20.243 -10.819  0.00  0.00           C  
ATOM   4820  C   PHE B 126      15.126 -23.451 -16.338  0.00  0.00           C  
ATOM   4821  O   PHE B 126      16.060 -23.296 -17.126  0.00  0.00           O  
ATOM   4822  H   PHE B 126      17.238 -23.560 -14.002  0.00  0.00           H  
ATOM   4823  HA  PHE B 126      14.305 -23.456 -14.442  0.00  0.00           H  
ATOM   4824 HB2  PHE B 126      16.313 -21.469 -14.568  0.00  0.00           H  
ATOM   4825 HB3  PHE B 126      14.885 -21.213 -15.317  0.00  0.00           H  
ATOM   4826 HD1  PHE B 126      16.559 -21.411 -12.288  0.00  0.00           H  
ATOM   4827 HD2  PHE B 126      12.900 -20.541 -13.965  0.00  0.00           H  
ATOM   4828 HE1  PHE B 126      15.774 -20.668 -10.172  0.00  0.00           H  
ATOM   4829 HE2  PHE B 126      12.064 -19.812 -11.845  0.00  0.00           H  
ATOM   4830  HZ  PHE B 126      13.503 -19.980  -9.915  0.00  0.00           H  
ATOM   4831  N   LYS B 127      13.999 -24.119 -16.559  0.00  0.00           N  
ATOM   4832  CA  LYS B 127      13.654 -24.657 -17.887  0.00  0.00           C  
ATOM   4833  CB  LYS B 127      12.914 -25.980 -17.652  0.00  0.00           C  
ATOM   4834  CG  LYS B 127      13.839 -26.942 -16.904  0.00  0.00           C  
ATOM   4835  CD  LYS B 127      12.970 -28.079 -16.369  0.00  0.00           C  
ATOM   4836  CE  LYS B 127      12.201 -27.938 -15.049  0.00  0.00           C  
ATOM   4837  NZ  LYS B 127      13.238 -27.969 -14.011  0.00  0.00           N  
ATOM   4838  C   LYS B 127      12.750 -23.733 -18.713  0.00  0.00           C  
ATOM   4839  O   LYS B 127      11.817 -23.123 -18.199  0.00  0.00           O  
ATOM   4840  H   LYS B 127      13.385 -24.231 -15.729  0.00  0.00           H  
ATOM   4841  HA  LYS B 127      14.515 -24.811 -18.405  0.00  0.00           H  
ATOM   4842 HB2  LYS B 127      12.132 -25.805 -17.096  0.00  0.00           H  
ATOM   4843 HB3  LYS B 127      12.695 -26.371 -18.519  0.00  0.00           H  
ATOM   4844 HG2  LYS B 127      14.499 -27.309 -17.530  0.00  0.00           H  
ATOM   4845 HG3  LYS B 127      14.253 -26.472 -16.149  0.00  0.00           H  
ATOM   4846 HD2  LYS B 127      12.280 -28.324 -17.102  0.00  0.00           H  
ATOM   4847 HD3  LYS B 127      13.563 -28.924 -16.291  0.00  0.00           H  
ATOM   4848 HE2  LYS B 127      11.741 -27.077 -15.047  0.00  0.00           H  
ATOM   4849 HE3  LYS B 127      11.600 -28.702 -14.954  0.00  0.00           H  
ATOM   4850 HZ1  LYS B 127      13.270 -28.877 -13.587  0.00  0.00           H  
ATOM   4851 HZ2  LYS B 127      14.133 -27.765 -14.415  0.00  0.00           H  
ATOM   4852 HZ3  LYS B 127      13.035 -27.286 -13.305  0.00  0.00           H  
ATOM   4853  N   GLU B 128      12.894 -23.837 -20.030  0.00  0.00           N  
ATOM   4854  CA  GLU B 128      12.062 -23.129 -21.009  0.00  0.00           C  
ATOM   4855  CB  GLU B 128      12.440 -23.454 -22.456  0.00  0.00           C  
ATOM   4856  CG  GLU B 128      13.803 -22.795 -22.737  0.00  0.00           C  
ATOM   4857  CD  GLU B 128      14.390 -22.991 -24.135  0.00  0.00           C  
ATOM   4858 OE1  GLU B 128      13.923 -22.411 -25.141  0.00  0.00           O  
ATOM   4859 OE2  GLU B 128      15.359 -23.780 -24.229  0.00  0.00           O  
ATOM   4860  C   GLU B 128      10.548 -23.318 -20.907  0.00  0.00           C  
ATOM   4861  O   GLU B 128       9.785 -22.353 -20.921  0.00  0.00           O  
ATOM   4862  H   GLU B 128      13.673 -24.485 -20.323  0.00  0.00           H  
ATOM   4863  HA  GLU B 128      12.276 -22.120 -20.956  0.00  0.00           H  
ATOM   4864 HB2  GLU B 128      12.557 -24.401 -22.531  0.00  0.00           H  
ATOM   4865 HB3  GLU B 128      11.798 -23.046 -23.034  0.00  0.00           H  
ATOM   4866 HG2  GLU B 128      13.700 -21.814 -22.595  0.00  0.00           H  
ATOM   4867 HG3  GLU B 128      14.460 -23.167 -22.086  0.00  0.00           H  
ATOM   4868  N   ASP B 129      10.170 -24.577 -20.687  0.00  0.00           N  
ATOM   4869  CA  ASP B 129       8.831 -24.953 -20.221  0.00  0.00           C  
ATOM   4870  CB  ASP B 129       8.789 -26.431 -20.622  0.00  0.00           C  
ATOM   4871  CG  ASP B 129       7.386 -27.008 -20.812  0.00  0.00           C  
ATOM   4872 OD1  ASP B 129       6.341 -26.376 -20.564  0.00  0.00           O  
ATOM   4873 OD2  ASP B 129       7.277 -28.084 -21.430  0.00  0.00           O  
ATOM   4874  C   ASP B 129       8.575 -24.667 -18.732  0.00  0.00           C  
ATOM   4875  O   ASP B 129       8.799 -25.579 -17.932  0.00  0.00           O  
ATOM   4876  H   ASP B 129      10.920 -25.287 -20.878  0.00  0.00           H  
ATOM   4877  HA  ASP B 129       8.164 -24.389 -20.745  0.00  0.00           H  
ATOM   4878 HB2  ASP B 129       9.289 -26.531 -21.484  0.00  0.00           H  
ATOM   4879 HB3  ASP B 129       9.252 -26.958 -19.909  0.00  0.00           H  
ATOM   4880  N   GLY B 130       8.247 -23.433 -18.382  0.00  0.00           N  
ATOM   4881  CA  GLY B 130       7.997 -23.034 -16.991  0.00  0.00           C  
ATOM   4882  C   GLY B 130       7.771 -21.525 -16.802  0.00  0.00           C  
ATOM   4883  O   GLY B 130       7.085 -20.894 -17.603  0.00  0.00           O  
ATOM   4884  H   GLY B 130       8.178 -22.758 -19.180  0.00  0.00           H  
ATOM   4885 HA2  GLY B 130       7.183 -23.535 -16.642  0.00  0.00           H  
ATOM   4886 HA3  GLY B 130       8.785 -23.323 -16.415  0.00  0.00           H  
ATOM   4887  N   ASN B 131       8.366 -20.964 -15.752  0.00  0.00           N  
ATOM   4888  CA  ASN B 131       8.298 -19.551 -15.350  0.00  0.00           C  
ATOM   4889  CB  ASN B 131       9.187 -19.295 -14.129  0.00  0.00           C  
ATOM   4890  CG  ASN B 131       8.444 -19.586 -12.818  0.00  0.00           C  
ATOM   4891  C   ASN B 131       8.918 -18.678 -16.448  0.00  0.00           C  
ATOM   4892  O   ASN B 131       8.272 -17.657 -16.621  0.00  0.00           O  
ATOM   4893  H   ASN B 131       8.939 -21.670 -15.181  0.00  0.00           H  
ATOM   4894  HA  ASN B 131       7.332 -19.307 -15.294  0.00  0.00           H  
ATOM   4895 HB2  ASN B 131       9.975 -19.893 -14.178  0.00  0.00           H  
ATOM   4896 HB3  ASN B 131       9.459 -18.344 -14.128  0.00  0.00           H  
ATOM   4897 OD1  ASN B 131       7.599 -18.826 -12.353  0.00  0.00           O  
ATOM   4898 ND2  ASN B 131       8.713 -20.770 -12.279  0.00  0.00           N  
ATOM   4899 HD22 ASN B 131       9.353 -21.400 -12.705  0.00  0.00           H  
ATOM   4900 HD21 ASN B 131       8.258 -21.037 -11.418  0.00  0.00           H  
ATOM   4901  N   ILE B 132      10.073 -18.997 -17.026  0.00  0.00           N  
ATOM   4902  CA  ILE B 132      10.761 -18.287 -18.111  0.00  0.00           C  
ATOM   4903  CB  ILE B 132      11.932 -19.101 -18.676  0.00  0.00           C  
ATOM   4904 CG1  ILE B 132      13.004 -19.164 -17.581  0.00  0.00           C  
ATOM   4905 CG2  ILE B 132      12.411 -18.582 -20.034  0.00  0.00           C  
ATOM   4906 CD1  ILE B 132      14.323 -19.864 -17.902  0.00  0.00           C  
ATOM   4907  C   ILE B 132       9.780 -17.908 -19.216  0.00  0.00           C  
ATOM   4908  O   ILE B 132       9.416 -18.804 -19.974  0.00  0.00           O  
ATOM   4909  H   ILE B 132      10.502 -19.893 -16.601  0.00  0.00           H  
ATOM   4910  HA  ILE B 132      11.095 -17.429 -17.715  0.00  0.00           H  
ATOM   4911  HB  ILE B 132      11.619 -20.015 -18.848  0.00  0.00           H  
ATOM   4912 HG12 ILE B 132      13.212 -18.213 -17.288  0.00  0.00           H  
ATOM   4913 HG13 ILE B 132      12.596 -19.621 -16.769  0.00  0.00           H  
ATOM   4914 HG21 ILE B 132      13.134 -19.178 -20.377  0.00  0.00           H  
ATOM   4915 HG22 ILE B 132      11.647 -18.579 -20.674  0.00  0.00           H  
ATOM   4916 HG23 ILE B 132      12.763 -17.655 -19.927  0.00  0.00           H  
ATOM   4917 HD11 ILE B 132      14.758 -19.400 -18.668  0.00  0.00           H  
ATOM   4918 HD12 ILE B 132      14.913 -19.825 -17.101  0.00  0.00           H  
ATOM   4919 HD13 ILE B 132      14.136 -20.814 -18.141  0.00  0.00           H  
ATOM   4920  N   LEU B 133       9.434 -16.626 -19.297  0.00  0.00           N  
ATOM   4921  CA  LEU B 133       8.446 -16.114 -20.265  0.00  0.00           C  
ATOM   4922  CB  LEU B 133       8.890 -16.206 -21.728  0.00  0.00           C  
ATOM   4923  CG  LEU B 133      10.038 -15.253 -22.078  0.00  0.00           C  
ATOM   4924 CD1  LEU B 133      10.370 -15.356 -23.566  0.00  0.00           C  
ATOM   4925 CD2  LEU B 133       9.789 -13.806 -21.643  0.00  0.00           C  
ATOM   4926  C   LEU B 133       6.998 -16.617 -20.213  0.00  0.00           C  
ATOM   4927  O   LEU B 133       6.206 -16.194 -21.062  0.00  0.00           O  
ATOM   4928  H   LEU B 133       9.923 -16.002 -18.614  0.00  0.00           H  
ATOM   4929  HA  LEU B 133       8.423 -15.078 -20.168  0.00  0.00           H  
ATOM   4930 HB2  LEU B 133       9.205 -17.124 -21.894  0.00  0.00           H  
ATOM   4931 HB3  LEU B 133       8.123 -15.968 -22.296  0.00  0.00           H  
ATOM   4932  HG  LEU B 133      10.842 -15.501 -21.543  0.00  0.00           H  
ATOM   4933 HD11 LEU B 133       9.563 -15.110 -24.103  0.00  0.00           H  
ATOM   4934 HD12 LEU B 133      11.118 -14.732 -23.783  0.00  0.00           H  
ATOM   4935 HD13 LEU B 133      10.642 -16.294 -23.780  0.00  0.00           H  
ATOM   4936 HD21 LEU B 133       9.666 -13.776 -20.652  0.00  0.00           H  
ATOM   4937 HD22 LEU B 133      10.573 -13.244 -21.901  0.00  0.00           H
[truncated: 333,320 more chars]
