# Supplementary material for: Design of Antigen-Targeting Fluorogenic Probes Utilizing Intramolecular Addition Reaction of Protein-Dye Hybrids
Source: J Am Chem Soc. 2025 Jul 23;147(34):30684–93. doi: 10.1021/jacs.5c04193 (PMC12396215; doi:10.1021/jacs.5c04193)
Supplement: Supplementary file 2 [file ja5c04193_si_002.zip › Data S1-S18/Data S12 153_ON_with_GFP.pdb]

TITLE      ONIOM_DARPin_withWater_AG_153_open_SP
ATOM      1  N   MET A   1      21.479  26.196   5.817  0.00  0.00           N  
ATOM      2  CA  MET A   1      22.809  26.094   5.200  0.00  0.00           C  
ATOM      3  CB  MET A   1      23.535  27.359   5.656  0.00  0.00           C  
ATOM      4  CG  MET A   1      24.486  27.874   4.575  0.00  0.00           C  
ATOM      5  SD  MET A   1      26.042  26.950   4.321  0.00  0.00           S  
ATOM      6  CE  MET A   1      27.142  28.291   3.928  0.00  0.00           C  
ATOM      7  C   MET A   1      23.408  24.808   5.769  0.00  0.00           C  
ATOM      8  O   MET A   1      22.922  24.353   6.799  0.00  0.00           O  
ATOM      9  H   MET A   1      21.482  25.734   6.704  0.00  0.00           H  
ATOM     10  HA  MET A   1      22.692  25.976   4.232  0.00  0.00           H  
ATOM     11 HB2  MET A   1      22.867  28.070   5.853  0.00  0.00           H  
ATOM     12 HB3  MET A   1      24.069  27.156   6.473  0.00  0.00           H  
ATOM     13 HG2  MET A   1      23.952  27.930   3.679  0.00  0.00           H  
ATOM     14 HG3  MET A   1      24.694  28.876   4.782  0.00  0.00           H  
ATOM     15 HE1  MET A   1      28.049  28.115   4.320  0.00  0.00           H  
ATOM     16 HE2  MET A   1      27.229  28.383   2.932  0.00  0.00           H  
ATOM     17 HE3  MET A   1      26.784  29.149   4.305  0.00  0.00           H  
ATOM     18  H2  MET A   1      21.241  27.159   5.947  0.00  0.00           H  
ATOM     19  H3  MET A   1      20.797  25.766   5.224  0.00  0.00           H  
ATOM     20  N   ASN A   2      24.484  24.315   5.151  0.00  0.00           N  
ATOM     21  CA  ASN A   2      25.287  23.175   5.621  0.00  0.00           C  
ATOM     22  CB  ASN A   2      26.167  22.711   4.463  0.00  0.00           C  
ATOM     23  CG  ASN A   2      25.377  22.066   3.314  0.00  0.00           C  
ATOM     24  C   ASN A   2      26.227  23.467   6.800  0.00  0.00           C  
ATOM     25  O   ASN A   2      26.703  24.603   6.826  0.00  0.00           O  
ATOM     26  H   ASN A   2      24.725  24.833   4.257  0.00  0.00           H  
ATOM     27  HA  ASN A   2      24.628  22.463   5.941  0.00  0.00           H  
ATOM     28 HB2  ASN A   2      26.657  23.499   4.096  0.00  0.00           H  
ATOM     29 HB3  ASN A   2      26.818  22.037   4.806  0.00  0.00           H  
ATOM     30 OD1  ASN A   2      24.902  22.716   2.391  0.00  0.00           O  
ATOM     31 ND2  ASN A   2      25.283  20.748   3.225  0.00  0.00           N  
ATOM     32 HD22 ASN A   2      25.753  20.210   3.953  0.00  0.00           H  
ATOM     33 HD21 ASN A   2      24.792  20.309   2.504  0.00  0.00           H  
ATOM     34  N   HIS A   3      26.273  22.512   7.717  0.00  0.00           N  
ATOM     35  CA  HIS A   3      26.770  22.575   9.105  0.00  0.00           C  
ATOM     36  CB  HIS A   3      28.279  22.772   9.214  0.00  0.00           C  
ATOM     37  CG  HIS A   3      28.921  22.241  10.493  0.00  0.00           C  
ATOM     38 ND1  HIS A   3      29.460  21.050  10.717  0.00  0.00           N  
ATOM     39 CD2  HIS A   3      29.062  23.004  11.579  0.00  0.00           C  
ATOM     40 CE1  HIS A   3      29.876  21.077  11.976  0.00  0.00           C  
ATOM     41 NE2  HIS A   3      29.689  22.281  12.504  0.00  0.00           N  
ATOM     42  C   HIS A   3      26.089  23.663   9.941  0.00  0.00           C  
ATOM     43  O   HIS A   3      26.007  24.821   9.548  0.00  0.00           O  
ATOM     44  H   HIS A   3      25.875  21.572   7.334  0.00  0.00           H  
ATOM     45  HA  HIS A   3      26.589  21.679   9.543  0.00  0.00           H  
ATOM     46 HB2  HIS A   3      28.735  22.315   8.435  0.00  0.00           H  
ATOM     47 HB3  HIS A   3      28.492  23.759   9.157  0.00  0.00           H  
ATOM     48 HD1  HIS A   3      29.549  20.287  10.098  0.00  0.00           H  
ATOM     49 HD2  HIS A   3      28.743  23.961  11.672  0.00  0.00           H  
ATOM     50 HE1  HIS A   3      30.279  20.294  12.466  0.00  0.00           H  
ATOM     51  N   LYS A   4      26.118  23.347  11.232  0.00  0.00           N  
ATOM     52  CA  LYS A   4      25.653  24.257  12.296  0.00  0.00           C  
ATOM     53  CB  LYS A   4      25.612  23.565  13.661  0.00  0.00           C  
ATOM     54  CG  LYS A   4      24.510  22.496  13.686  0.00  0.00           C  
ATOM     55  CD  LYS A   4      23.074  23.013  13.586  0.00  0.00           C  
ATOM     56  CE  LYS A   4      22.060  21.863  13.731  0.00  0.00           C  
ATOM     57  NZ  LYS A   4      21.972  20.934  12.611  0.00  0.00           N  
ATOM     58  C   LYS A   4      26.426  25.561  12.489  0.00  0.00           C  
ATOM     59  O   LYS A   4      25.806  26.615  12.587  0.00  0.00           O  
ATOM     60  H   LYS A   4      26.499  22.395  11.436  0.00  0.00           H  
ATOM     61  HA  LYS A   4      24.666  24.490  12.103  0.00  0.00           H  
ATOM     62 HB2  LYS A   4      26.474  23.122  13.815  0.00  0.00           H  
ATOM     63 HB3  LYS A   4      25.406  24.236  14.348  0.00  0.00           H  
ATOM     64 HG2  LYS A   4      24.674  21.849  12.918  0.00  0.00           H  
ATOM     65 HG3  LYS A   4      24.601  21.961  14.545  0.00  0.00           H  
ATOM     66 HD2  LYS A   4      22.914  23.663  14.316  0.00  0.00           H  
ATOM     67 HD3  LYS A   4      22.943  23.433  12.699  0.00  0.00           H  
ATOM     68 HE2  LYS A   4      22.295  21.353  14.587  0.00  0.00           H  
ATOM     69 HE3  LYS A   4      21.142  22.284  13.904  0.00  0.00           H  
ATOM     70 HZ1  LYS A   4      22.171  19.999  12.919  0.00  0.00           H  
ATOM     71 HZ2  LYS A   4      21.049  20.955  12.215  0.00  0.00           H  
ATOM     72 HZ3  LYS A   4      22.635  21.187  11.899  0.00  0.00           H  
ATOM     73  N   VAL A   5      27.762  25.492  12.467  0.00  0.00           N  
ATOM     74  CA  VAL A   5      28.678  26.638  12.490  0.00  0.00           C  
ATOM     75  CB  VAL A   5      30.130  26.241  12.717  0.00  0.00           C  
ATOM     76 CG1  VAL A   5      31.139  27.391  12.548  0.00  0.00           C  
ATOM     77 CG2  VAL A   5      30.393  25.749  14.148  0.00  0.00           C  
ATOM     78  C   VAL A   5      28.490  27.545  11.272  0.00  0.00           C  
ATOM     79  O   VAL A   5      28.346  28.763  11.311  0.00  0.00           O  
ATOM     80  H   VAL A   5      28.122  24.492  12.430  0.00  0.00           H  
ATOM     81  HA  VAL A   5      28.476  27.183  13.315  0.00  0.00           H  
ATOM     82  HB  VAL A   5      30.380  25.546  12.027  0.00  0.00           H  
ATOM     83 HG11 VAL A   5      31.359  27.766  13.445  0.00  0.00           H  
ATOM     84 HG12 VAL A   5      31.966  27.038  12.116  0.00  0.00           H  
ATOM     85 HG13 VAL A   5      30.733  28.098  11.975  0.00  0.00           H  
ATOM     86 HG21 VAL A   5      29.953  24.863  14.272  0.00  0.00           H  
ATOM     87 HG22 VAL A   5      31.378  25.664  14.284  0.00  0.00           H  
ATOM     88 HG23 VAL A   5      30.015  26.411  14.791  0.00  0.00           H  
ATOM     89  N   HIS A   6      28.544  26.964  10.070  0.00  0.00           N  
ATOM     90  CA  HIS A   6      28.289  27.679   8.818  0.00  0.00           C  
ATOM     91  CB  HIS A   6      28.864  26.849   7.659  0.00  0.00           C  
ATOM     92  CG  HIS A   6      30.376  26.837   7.900  0.00  0.00           C  
ATOM     93  C   HIS A   6      26.861  28.173   8.564  0.00  0.00           C  
ATOM     94  O   HIS A   6      26.664  29.245   7.985  0.00  0.00           O  
ATOM     95  H   HIS A   6      28.787  25.945  10.101  0.00  0.00           H  
ATOM     96  HA  HIS A   6      28.914  28.501   8.791  0.00  0.00           H  
ATOM     97 HB2  HIS A   6      28.542  25.941   7.715  0.00  0.00           H  
ATOM     98 HB3  HIS A   6      28.696  27.298   6.820  0.00  0.00           H  
ATOM     99 ND1  HIS A   6      31.128  25.997   8.592  0.00  0.00           N  
ATOM    100 CD2  HIS A   6      31.162  27.733   7.309  0.00  0.00           C  
ATOM    101 CE1  HIS A   6      32.374  26.438   8.483  0.00  0.00           C  
ATOM    102 NE2  HIS A   6      32.420  27.498   7.679  0.00  0.00           N  
ATOM    103 HD1  HIS A   6      30.847  25.193   9.098  0.00  0.00           H  
ATOM    104 HD2  HIS A   6      30.848  28.471   6.684  0.00  0.00           H  
ATOM    105 HE1  HIS A   6      33.171  26.034   8.942  0.00  0.00           H  
ATOM    106  N   HIS A   7      25.837  27.592   9.187  0.00  0.00           N  
ATOM    107  CA  HIS A   7      24.445  28.076   9.205  0.00  0.00           C  
ATOM    108  CB  HIS A   7      23.538  27.011   9.821  0.00  0.00           C  
ATOM    109  CG  HIS A   7      22.051  27.361   9.869  0.00  0.00           C  
ATOM    110  C   HIS A   7      24.409  29.394   9.976  0.00  0.00           C  
ATOM    111  O   HIS A   7      24.010  30.479   9.546  0.00  0.00           O  
ATOM    112  H   HIS A   7      26.117  26.700   9.700  0.00  0.00           H  
ATOM    113  HA  HIS A   7      24.162  28.250   8.268  0.00  0.00           H  
ATOM    114 HB2  HIS A   7      23.628  26.151   9.297  0.00  0.00           H  
ATOM    115 HB3  HIS A   7      23.835  26.826  10.770  0.00  0.00           H  
ATOM    116 ND1  HIS A   7      21.124  26.704   9.179  0.00  0.00           N  
ATOM    117 CD2  HIS A   7      21.486  28.241  10.687  0.00  0.00           C  
ATOM    118 CE1  HIS A   7      19.984  27.268   9.560  0.00  0.00           C  
ATOM    119 NE2  HIS A   7      20.167  28.126  10.552  0.00  0.00           N  
ATOM    120 HD1  HIS A   7      21.228  25.977   8.538  0.00  0.00           H  
ATOM    121 HD2  HIS A   7      21.976  28.881  11.299  0.00  0.00           H  
ATOM    122 HE1  HIS A   7      19.082  27.066   9.141  0.00  0.00           H  
ATOM    123  N   HIS A   8      24.998  29.345  11.179  0.00  0.00           N  
ATOM    124  CA  HIS A   8      25.244  30.508  12.035  0.00  0.00           C  
ATOM    125  CB  HIS A   8      25.769  30.111  13.418  0.00  0.00           C  
ATOM    126  CG  HIS A   8      26.139  31.239  14.397  0.00  0.00           C  
ATOM    127  C   HIS A   8      26.129  31.571  11.391  0.00  0.00           C  
ATOM    128  O   HIS A   8      25.675  32.708  11.351  0.00  0.00           O  
ATOM    129  H   HIS A   8      25.277  28.367  11.466  0.00  0.00           H  
ATOM    130  HA  HIS A   8      24.347  30.934  12.254  0.00  0.00           H  
ATOM    131 HB2  HIS A   8      25.075  29.529  13.887  0.00  0.00           H  
ATOM    132 HB3  HIS A   8      26.601  29.531  13.307  0.00  0.00           H  
ATOM    133 ND1  HIS A   8      27.221  31.258  15.164  0.00  0.00           N  
ATOM    134 CD2  HIS A   8      25.363  32.257  14.748  0.00  0.00           C  
ATOM    135 CE1  HIS A   8      27.104  32.278  16.017  0.00  0.00           C  
ATOM    136 NE2  HIS A   8      25.946  32.878  15.759  0.00  0.00           N  
ATOM    137 HD1  HIS A   8      28.003  30.636  15.135  0.00  0.00           H  
ATOM    138 HD2  HIS A   8      24.481  32.503  14.310  0.00  0.00           H  
ATOM    139 HE1  HIS A   8      27.755  32.536  16.708  0.00  0.00           H  
ATOM    140  N   HIS A   9      27.121  31.183  10.593  0.00  0.00           N  
ATOM    141  CA  HIS A   9      27.995  32.157   9.926  0.00  0.00           C  
ATOM    142  CB  HIS A   9      29.237  31.428   9.418  0.00  0.00           C  
ATOM    143  CG  HIS A   9      30.245  32.265   8.619  0.00  0.00           C  
ATOM    144  C   HIS A   9      27.223  32.772   8.768  0.00  0.00           C  
ATOM    145  O   HIS A   9      27.237  34.001   8.683  0.00  0.00           O  
ATOM    146  H   HIS A   9      27.223  30.158  10.485  0.00  0.00           H  
ATOM    147  HA  HIS A   9      28.218  32.876  10.577  0.00  0.00           H  
ATOM    148 HB2  HIS A   9      29.740  31.030  10.204  0.00  0.00           H  
ATOM    149 HB3  HIS A   9      28.954  30.656   8.822  0.00  0.00           H  
ATOM    150 ND1  HIS A   9      30.532  32.090   7.329  0.00  0.00           N  
ATOM    151 CD2  HIS A   9      30.591  33.492   9.024  0.00  0.00           C  
ATOM    152 CE1  HIS A   9      31.125  33.239   7.002  0.00  0.00           C  
ATOM    153 NE2  HIS A   9      31.228  34.084   8.022  0.00  0.00           N  
ATOM    154 HD1  HIS A   9      30.365  31.335   6.751  0.00  0.00           H  
ATOM    155 HD2  HIS A   9      30.395  33.885   9.936  0.00  0.00           H  
ATOM    156 HE1  HIS A   9      31.467  33.447   6.061  0.00  0.00           H  
ATOM    157  N   HIS A  10      26.325  32.005   8.154  0.00  0.00           N  
ATOM    158  CA  HIS A  10      25.483  32.595   7.097  0.00  0.00           C  
ATOM    159  CB  HIS A  10      24.926  31.499   6.190  0.00  0.00           C  
ATOM    160  CG  HIS A  10      24.255  31.836   4.859  0.00  0.00           C  
ATOM    161  C   HIS A  10      24.411  33.507   7.693  0.00  0.00           C  
ATOM    162  O   HIS A  10      23.770  34.330   7.044  0.00  0.00           O  
ATOM    163  H   HIS A  10      26.271  31.036   8.456  0.00  0.00           H  
ATOM    164  HA  HIS A  10      26.072  33.147   6.499  0.00  0.00           H  
ATOM    165 HB2  HIS A  10      25.685  30.826   5.976  0.00  0.00           H  
ATOM    166 HB3  HIS A  10      24.242  30.937   6.732  0.00  0.00           H  
ATOM    167 ND1  HIS A  10      24.812  32.503   3.843  0.00  0.00           N  
ATOM    168 CD2  HIS A  10      23.155  31.233   4.408  0.00  0.00           C  
ATOM    169 CE1  HIS A  10      24.016  32.337   2.794  0.00  0.00           C  
ATOM    170 NE2  HIS A  10      23.013  31.513   3.114  0.00  0.00           N  
ATOM    171 HD1  HIS A  10      25.654  33.024   3.848  0.00  0.00           H  
ATOM    172 HD2  HIS A  10      22.531  30.655   4.970  0.00  0.00           H  
ATOM    173 HE1  HIS A  10      24.141  32.762   1.897  0.00  0.00           H  
ATOM    174  N   HIS A  11      23.889  33.145   8.863  0.00  0.00           N  
ATOM    175  CA  HIS A  11      22.955  34.021   9.600  0.00  0.00           C  
ATOM    176  CB  HIS A  11      22.067  33.236  10.558  0.00  0.00           C  
ATOM    177  CG  HIS A  11      20.974  32.463   9.806  0.00  0.00           C  
ATOM    178  C   HIS A  11      23.428  35.256  10.378  0.00  0.00           C  
ATOM    179  O   HIS A  11      22.784  36.303  10.461  0.00  0.00           O  
ATOM    180  H   HIS A  11      24.185  32.216   9.210  0.00  0.00           H  
ATOM    181  HA  HIS A  11      22.232  34.347   8.908  0.00  0.00           H  
ATOM    182 HB2  HIS A  11      22.611  32.572  11.058  0.00  0.00           H  
ATOM    183 HB3  HIS A  11      21.613  33.859  11.185  0.00  0.00           H  
ATOM    184 ND1  HIS A  11      19.722  32.554  10.246  0.00  0.00           N  
ATOM    185 CD2  HIS A  11      21.053  31.609   8.791  0.00  0.00           C  
ATOM    186 CE1  HIS A  11      18.992  31.713   9.514  0.00  0.00           C  
ATOM    187 NE2  HIS A  11      19.813  31.189   8.600  0.00  0.00           N  
ATOM    188 HD1  HIS A  11      19.370  33.128  10.974  0.00  0.00           H  
ATOM    189 HD2  HIS A  11      21.876  31.348   8.291  0.00  0.00           H  
ATOM    190 HE1  HIS A  11      18.038  31.515   9.624  0.00  0.00           H  
ATOM    191  N   ILE A  12      24.748  35.311  10.543  0.00  0.00           N  
ATOM    192  CA  ILE A  12      25.469  36.458  11.112  0.00  0.00           C  
ATOM    193  CB  ILE A  12      26.251  36.158  12.393  0.00  0.00           C  
ATOM    194 CG1  ILE A  12      27.320  35.075  12.298  0.00  0.00           C  
ATOM    195 CG2  ILE A  12      25.234  35.838  13.486  0.00  0.00           C  
ATOM    196 CD1  ILE A  12      28.080  34.678  13.559  0.00  0.00           C  
ATOM    197  C   ILE A  12      26.255  37.369  10.165  0.00  0.00           C  
ATOM    198  O   ILE A  12      26.271  38.577  10.374  0.00  0.00           O  
ATOM    199  H   ILE A  12      25.250  34.438  10.224  0.00  0.00           H  
ATOM    200  HA  ILE A  12      24.748  37.051  11.550  0.00  0.00           H  
ATOM    201  HB  ILE A  12      26.712  37.021  12.683  0.00  0.00           H  
ATOM    202 HG12 ILE A  12      26.889  34.235  11.911  0.00  0.00           H  
ATOM    203 HG13 ILE A  12      28.006  35.369  11.601  0.00  0.00           H  
ATOM    204 HG21 ILE A  12      25.703  35.776  14.365  0.00  0.00           H  
ATOM    205 HG22 ILE A  12      24.550  36.564  13.524  0.00  0.00           H  
ATOM    206 HG23 ILE A  12      24.789  34.969  13.281  0.00  0.00           H  
ATOM    207 HD11 ILE A  12      27.431  34.338  14.236  0.00  0.00           H  
ATOM    208 HD12 ILE A  12      28.737  33.964  13.331  0.00  0.00           H  
ATOM    209 HD13 ILE A  12      28.556  35.477  13.917  0.00  0.00           H  
ATOM    210  N   GLU A  13      26.856  36.785   9.126  0.00  0.00           N  
ATOM    211  CA  GLU A  13      27.683  37.544   8.186  0.00  0.00           C  
ATOM    212  CB  GLU A  13      29.125  37.037   8.212  0.00  0.00           C  
ATOM    213  CG  GLU A  13      29.768  37.557   9.502  0.00  0.00           C  
ATOM    214  CD  GLU A  13      31.072  36.816   9.804  0.00  0.00           C  
ATOM    215 OE1  GLU A  13      31.428  36.874  10.995  0.00  0.00           O  
ATOM    216 OE2  GLU A  13      31.874  36.701   8.852  0.00  0.00           O  
ATOM    217  C   GLU A  13      27.107  37.340   6.782  0.00  0.00           C  
ATOM    218  O   GLU A  13      26.451  36.344   6.441  0.00  0.00           O  
ATOM    219  H   GLU A  13      26.688  35.764   9.044  0.00  0.00           H  
ATOM    220  HA  GLU A  13      27.660  38.510   8.418  0.00  0.00           H  
ATOM    221 HB2  GLU A  13      29.106  36.082   8.263  0.00  0.00           H  
ATOM    222 HB3  GLU A  13      29.594  37.426   7.476  0.00  0.00           H  
ATOM    223 HG2  GLU A  13      29.987  38.497   9.377  0.00  0.00           H  
ATOM    224 HG3  GLU A  13      29.156  37.388  10.240  0.00  0.00           H  
ATOM    225  N   GLY A  14      27.579  38.208   5.903  0.00  0.00           N  
ATOM    226  CA  GLY A  14      27.290  38.180   4.457  0.00  0.00           C  
ATOM    227  C   GLY A  14      28.554  37.954   3.632  0.00  0.00           C  
ATOM    228  O   GLY A  14      28.975  38.874   2.920  0.00  0.00           O  
ATOM    229  H   GLY A  14      28.202  38.950   6.327  0.00  0.00           H  
ATOM    230 HA2  GLY A  14      26.630  37.442   4.269  0.00  0.00           H  
ATOM    231 HA3  GLY A  14      26.866  39.054   4.189  0.00  0.00           H  
ATOM    232  N   ARG A  15      28.934  36.681   3.565  0.00  0.00           N  
ATOM    233  CA  ARG A  15      30.120  36.192   2.844  0.00  0.00           C  
ATOM    234  CB  ARG A  15      31.269  35.959   3.822  0.00  0.00           C  
ATOM    235  CG  ARG A  15      31.990  37.264   4.192  0.00  0.00           C  
ATOM    236  CD  ARG A  15      31.750  37.916   5.552  0.00  0.00           C  
ATOM    237  NE  ARG A  15      32.446  39.211   5.612  0.00  0.00           N  
ATOM    238  CZ  ARG A  15      32.576  40.095   6.606  0.00  0.00           C  
ATOM    239 NH1  ARG A  15      32.137  39.940   7.867  0.00  0.00           N  
ATOM    240 NH2  ARG A  15      33.331  41.196   6.481  0.00  0.00           N  
ATOM    241  C   ARG A  15      29.960  34.833   2.162  0.00  0.00           C  
ATOM    242  O   ARG A  15      28.939  34.199   2.377  0.00  0.00           O  
ATOM    243  H   ARG A  15      28.293  36.022   4.090  0.00  0.00           H  
ATOM    244  HA  ARG A  15      30.366  36.883   2.130  0.00  0.00           H  
ATOM    245 HB2  ARG A  15      30.905  35.570   4.652  0.00  0.00           H  
ATOM    246 HB3  ARG A  15      31.929  35.361   3.398  0.00  0.00           H  
ATOM    247 HG2  ARG A  15      33.008  37.110   4.100  0.00  0.00           H  
ATOM    248 HG3  ARG A  15      31.771  37.971   3.471  0.00  0.00           H  
ATOM    249 HD2  ARG A  15      30.782  38.061   5.660  0.00  0.00           H  
ATOM    250 HD3  ARG A  15      32.113  37.319   6.248  0.00  0.00           H  
ATOM    251  HE  ARG A  15      32.925  39.494   4.716  0.00  0.00           H  
ATOM    252 HH11 ARG A  15      31.683  39.056   8.066  0.00  0.00           H  
ATOM    253 HH12 ARG A  15      32.252  40.634   8.535  0.00  0.00           H  
ATOM    254 HH21 ARG A  15      33.819  41.327   5.609  0.00  0.00           H  
ATOM    255 HH22 ARG A  15      33.403  41.845   7.214  0.00  0.00           H  
ATOM    256  N   HIS A  16      30.664  34.852   1.031  0.00  0.00           N  
ATOM    257  CA  HIS A  16      30.563  33.714   0.101  0.00  0.00           C  
ATOM    258  CB  HIS A  16      30.882  33.998  -1.367  0.00  0.00           C  
ATOM    259  CG  HIS A  16      29.858  34.928  -2.008  0.00  0.00           C  
ATOM    260  C   HIS A  16      31.180  32.375   0.528  0.00  0.00           C  
ATOM    261  O   HIS A  16      32.175  32.467   1.240  0.00  0.00           O  
ATOM    262  H   HIS A  16      31.244  35.674   0.872  0.00  0.00           H  
ATOM    263  HA  HIS A  16      29.558  33.551  -0.083  0.00  0.00           H  
ATOM    264 HB2  HIS A  16      31.775  34.436  -1.436  0.00  0.00           H  
ATOM    265 HB3  HIS A  16      30.880  33.144  -1.880  0.00  0.00           H  
ATOM    266 ND1  HIS A  16      28.586  35.021  -1.609  0.00  0.00           N  
ATOM    267 CD2  HIS A  16      30.046  35.580  -3.156  0.00  0.00           C  
ATOM    268 CE1  HIS A  16      27.996  35.779  -2.523  0.00  0.00           C  
ATOM    269 NE2  HIS A  16      28.864  36.119  -3.464  0.00  0.00           N  
ATOM    270 HD1  HIS A  16      28.161  34.626  -0.820  0.00  0.00           H  
ATOM    271 HD2  HIS A  16      30.899  35.647  -3.672  0.00  0.00           H  
ATOM    272 HE1  HIS A  16      27.029  36.056  -2.506  0.00  0.00           H  
ATOM    273  N   ASN A  17      30.540  31.221   0.373  0.00  0.00           N  
ATOM    274  CA  ASN A  17      31.187  29.930   0.677  0.00  0.00           C  
ATOM    275  CB  ASN A  17      30.366  29.316   1.816  0.00  0.00           C  
ATOM    276  CG  ASN A  17      31.091  28.207   2.565  0.00  0.00           C  
ATOM    277  C   ASN A  17      31.175  29.101  -0.613  0.00  0.00           C  
ATOM    278  O   ASN A  17      30.114  28.957  -1.218  0.00  0.00           O  
ATOM    279  H   ASN A  17      29.567  31.298   0.028  0.00  0.00           H  
ATOM    280  HA  ASN A  17      32.134  30.122   0.892  0.00  0.00           H  
ATOM    281 HB2  ASN A  17      30.139  30.040   2.467  0.00  0.00           H  
ATOM    282 HB3  ASN A  17      29.525  28.938   1.429  0.00  0.00           H  
ATOM    283 OD1  ASN A  17      31.973  27.490   2.085  0.00  0.00           O  
ATOM    284 ND2  ASN A  17      30.861  28.185   3.877  0.00  0.00           N  
ATOM    285 HD22 ASN A  17      30.256  28.844   4.309  0.00  0.00           H  
ATOM    286 HD21 ASN A  17      31.311  27.482   4.445  0.00  0.00           H  
ATOM    287  N   GLY A  18      32.396  28.904  -1.102  0.00  0.00           N  
ATOM    288  CA  GLY A  18      32.740  28.448  -2.457  0.00  0.00           C  
ATOM    289  C   GLY A  18      32.629  26.950  -2.716  0.00  0.00           C  
ATOM    290  O   GLY A  18      33.454  26.140  -2.285  0.00  0.00           O  
ATOM    291  H   GLY A  18      33.164  29.119  -0.384  0.00  0.00           H  
ATOM    292 HA2  GLY A  18      32.146  28.948  -3.132  0.00  0.00           H  
ATOM    293 HA3  GLY A  18      33.699  28.753  -2.671  0.00  0.00           H  
ATOM    294  N   SER A  19      31.534  26.592  -3.383  0.00  0.00           N  
ATOM    295  CA  SER A  19      30.997  25.246  -3.653  0.00  0.00           C  
ATOM    296  CB  SER A  19      30.351  24.714  -2.381  0.00  0.00           C  
ATOM    297  OG  SER A  19      31.222  23.996  -1.510  0.00  0.00           O  
ATOM    298  C   SER A  19      30.090  25.342  -4.884  0.00  0.00           C  
ATOM    299  O   SER A  19      29.485  26.386  -5.143  0.00  0.00           O  
ATOM    300  H   SER A  19      31.000  27.467  -3.760  0.00  0.00           H  
ATOM    301  HA  SER A  19      31.758  24.650  -3.878  0.00  0.00           H  
ATOM    302 HB2  SER A  19      29.957  25.491  -1.865  0.00  0.00           H  
ATOM    303 HB3  SER A  19      29.585  24.101  -2.637  0.00  0.00           H  
ATOM    304  HG  SER A  19      30.963  24.179  -0.563  0.00  0.00           H  
ATOM    305  N   ASP A  20      29.851  24.132  -5.394  0.00  0.00           N  
ATOM    306  CA  ASP A  20      29.081  23.834  -6.616  0.00  0.00           C  
ATOM    307  CB  ASP A  20      29.076  22.313  -6.742  0.00  0.00           C  
ATOM    308  CG  ASP A  20      28.429  21.937  -8.074  0.00  0.00           C  
ATOM    309 OD1  ASP A  20      27.186  21.773  -8.099  0.00  0.00           O  
ATOM    310 OD2  ASP A  20      29.039  22.072  -9.150  0.00  0.00           O  
ATOM    311  C   ASP A  20      27.643  24.338  -6.589  0.00  0.00           C  
ATOM    312  O   ASP A  20      26.915  24.117  -5.621  0.00  0.00           O  
ATOM    313  H   ASP A  20      30.288  23.348  -4.814  0.00  0.00           H  
ATOM    314  HA  ASP A  20      29.552  24.311  -7.382  0.00  0.00           H  
ATOM    315 HB2  ASP A  20      29.999  21.997  -6.743  0.00  0.00           H  
ATOM    316 HB3  ASP A  20      28.539  21.942  -6.017  0.00  0.00           H  
ATOM    317  N   LEU A  21      27.188  25.061  -7.610  0.00  0.00           N  
ATOM    318  CA  LEU A  21      25.905  25.777  -7.594  0.00  0.00           C  
ATOM    319  CB  LEU A  21      25.604  26.632  -8.828  0.00  0.00           C  
ATOM    320  CG  LEU A  21      26.533  27.820  -9.080  0.00  0.00           C  
ATOM    321 CD1  LEU A  21      26.147  28.509 -10.390  0.00  0.00           C  
ATOM    322 CD2  LEU A  21      26.460  28.810  -7.917  0.00  0.00           C  
ATOM    323  C   LEU A  21      24.773  24.737  -7.540  0.00  0.00           C  
ATOM    324  O   LEU A  21      23.708  25.103  -7.049  0.00  0.00           O  
ATOM    325  H   LEU A  21      27.830  25.079  -8.441  0.00  0.00           H  
ATOM    326  HA  LEU A  21      25.859  26.333  -6.772  0.00  0.00           H  
ATOM    327 HB2  LEU A  21      25.656  26.039  -9.630  0.00  0.00           H  
ATOM    328 HB3  LEU A  21      24.680  26.992  -8.732  0.00  0.00           H  
ATOM    329  HG  LEU A  21      27.471  27.494  -9.145  0.00  0.00           H  
ATOM    330 HD11 LEU A  21      25.203  28.832 -10.329  0.00  0.00           H  
ATOM    331 HD12 LEU A  21      26.757  29.284 -10.549  0.00  0.00           H  
ATOM    332 HD13 LEU A  21      26.229  27.858 -11.143  0.00  0.00           H  
ATOM    333 HD21 LEU A  21      26.738  28.351  -7.074  0.00  0.00           H  
ATOM    334 HD22 LEU A  21      27.072  29.580  -8.098  0.00  0.00           H  
ATOM    335 HD23 LEU A  21      25.522  29.143  -7.824  0.00  0.00           H  
ATOM    336  N   GLY A  22      24.866  23.575  -8.191  0.00  0.00           N  
ATOM    337  CA  GLY A  22      23.790  22.582  -8.224  0.00  0.00           C  
ATOM    338  C   GLY A  22      23.532  21.878  -6.893  0.00  0.00           C  
ATOM    339  O   GLY A  22      22.432  21.972  -6.357  0.00  0.00           O  
ATOM    340  H   GLY A  22      25.782  23.433  -8.680  0.00  0.00           H  
ATOM    341 HA2  GLY A  22      22.928  23.038  -8.531  0.00  0.00           H  
ATOM    342 HA3  GLY A  22      24.007  21.881  -8.933  0.00  0.00           H  
ATOM    343  N   LYS A  23      24.663  21.530  -6.276  0.00  0.00           N  
ATOM    344  CA  LYS A  23      24.643  20.951  -4.922  0.00  0.00           C  
ATOM    345  CB  LYS A  23      26.101  20.589  -4.602  0.00  0.00           C  
ATOM    346  CG  LYS A  23      26.563  19.494  -5.556  0.00  0.00           C  
ATOM    347  CD  LYS A  23      27.993  19.009  -5.297  0.00  0.00           C  
ATOM    348  CE  LYS A  23      28.298  17.706  -6.047  0.00  0.00           C  
ATOM    349  NZ  LYS A  23      27.784  16.496  -5.415  0.00  0.00           N  
ATOM    350  C   LYS A  23      24.120  21.932  -3.878  0.00  0.00           C  
ATOM    351  O   LYS A  23      23.112  21.590  -3.263  0.00  0.00           O  
ATOM    352  H   LYS A  23      25.528  21.697  -6.811  0.00  0.00           H  
ATOM    353  HA  LYS A  23      24.044  20.135  -4.931  0.00  0.00           H  
ATOM    354 HB2  LYS A  23      26.654  21.382  -4.743  0.00  0.00           H  
ATOM    355 HB3  LYS A  23      26.140  20.246  -3.687  0.00  0.00           H  
ATOM    356 HG2  LYS A  23      25.939  18.705  -5.474  0.00  0.00           H  
ATOM    357 HG3  LYS A  23      26.509  19.839  -6.502  0.00  0.00           H  
ATOM    358 HD2  LYS A  23      28.629  19.707  -5.608  0.00  0.00           H  
ATOM    359 HD3  LYS A  23      28.105  18.845  -4.324  0.00  0.00           H  
ATOM    360 HE2  LYS A  23      27.917  17.792  -6.988  0.00  0.00           H  
ATOM    361 HE3  LYS A  23      29.310  17.637  -6.151  0.00  0.00           H  
ATOM    362 HZ1  LYS A  23      27.333  16.724  -4.546  0.00  0.00           H  
ATOM    363 HZ2  LYS A  23      27.117  16.047  -6.017  0.00  0.00           H  
ATOM    364 HZ3  LYS A  23      28.535  15.856  -5.230  0.00  0.00           H  
ATOM    365  N   LYS A  24      24.469  23.198  -4.082  0.00  0.00           N  
ATOM    366  CA  LYS A  24      23.900  24.300  -3.299  0.00  0.00           C  
ATOM    367  CB  LYS A  24      24.728  25.578  -3.509  0.00  0.00           C  
ATOM    368  CG  LYS A  24      26.081  25.603  -2.802  0.00  0.00           C  
ATOM    369  CD  LYS A  24      26.840  26.865  -3.231  0.00  0.00           C  
ATOM    370  CE  LYS A  24      26.409  28.140  -2.515  0.00  0.00           C  
ATOM    371  NZ  LYS A  24      26.674  28.088  -1.077  0.00  0.00           N  
ATOM    372  C   LYS A  24      22.416  24.564  -3.563  0.00  0.00           C  
ATOM    373  O   LYS A  24      21.777  24.854  -2.550  0.00  0.00           O  
ATOM    374  H   LYS A  24      25.173  23.341  -4.836  0.00  0.00           H  
ATOM    375  HA  LYS A  24      24.018  24.086  -2.309  0.00  0.00           H  
ATOM    376 HB2  LYS A  24      24.887  25.687  -4.492  0.00  0.00           H  
ATOM    377 HB3  LYS A  24      24.187  26.355  -3.178  0.00  0.00           H  
ATOM    378 HG2  LYS A  24      25.938  25.635  -1.825  0.00  0.00           H  
ATOM    379 HG3  LYS A  24      26.604  24.811  -3.068  0.00  0.00           H  
ATOM    380 HD2  LYS A  24      27.821  26.719  -3.058  0.00  0.00           H  
ATOM    381 HD3  LYS A  24      26.707  26.995  -4.220  0.00  0.00           H  
ATOM    382 HE2  LYS A  24      26.904  28.917  -2.926  0.00  0.00           H  
ATOM    383 HE3  LYS A  24      25.423  28.276  -2.676  0.00  0.00           H  
ATOM    384 HZ1  LYS A  24      27.241  28.870  -0.803  0.00  0.00           H  
ATOM    385 HZ2  LYS A  24      25.810  28.118  -0.566  0.00  0.00           H  
ATOM    386 HZ3  LYS A  24      27.157  27.239  -0.847  0.00  0.00           H  
ATOM    387  N   LEU A  25      21.909  24.279  -4.757  0.00  0.00           N  
ATOM    388  CA  LEU A  25      20.463  24.333  -5.008  0.00  0.00           C  
ATOM    389  CB  LEU A  25      20.195  24.416  -6.512  0.00  0.00           C  
ATOM    390  CG  LEU A  25      18.817  24.962  -6.860  0.00  0.00           C  
ATOM    391 CD1  LEU A  25      18.822  26.446  -6.479  0.00  0.00           C  
ATOM    392 CD2  LEU A  25      18.541  24.851  -8.360  0.00  0.00           C  
ATOM    393  C   LEU A  25      19.706  23.183  -4.354  0.00  0.00           C  
ATOM    394  O   LEU A  25      18.644  23.360  -3.746  0.00  0.00           O  
ATOM    395  H   LEU A  25      22.602  24.020  -5.481  0.00  0.00           H  
ATOM    396  HA  LEU A  25      20.109  25.204  -4.632  0.00  0.00           H  
ATOM    397 HB2  LEU A  25      20.866  25.022  -6.907  0.00  0.00           H  
ATOM    398 HB3  LEU A  25      20.261  23.505  -6.884  0.00  0.00           H  
ATOM    399  HG  LEU A  25      18.134  24.493  -6.330  0.00  0.00           H  
ATOM    400 HD11 LEU A  25      19.532  26.916  -6.999  0.00  0.00           H  
ATOM    401 HD12 LEU A  25      17.931  26.843  -6.692  0.00  0.00           H  
ATOM    402 HD13 LEU A  25      19.005  26.535  -5.502  0.00  0.00           H  
ATOM    403 HD21 LEU A  25      18.584  23.892  -8.635  0.00  0.00           H  
ATOM    404 HD22 LEU A  25      17.632  25.216  -8.557  0.00  0.00           H  
ATOM    405 HD23 LEU A  25      19.229  25.375  -8.862  0.00  0.00           H  
ATOM    406  N   LEU A  26      20.265  21.994  -4.541  0.00  0.00           N  
ATOM    407  CA  LEU A  26      19.697  20.697  -4.131  0.00  0.00           C  
ATOM    408  CB  LEU A  26      20.631  19.594  -4.644  0.00  0.00           C  
ATOM    409  CG  LEU A  26      20.156  18.921  -5.929  0.00  0.00           C  
ATOM    410 CD1  LEU A  26      21.166  17.930  -6.514  0.00  0.00           C  
ATOM    411 CD2  LEU A  26      18.957  18.012  -5.624  0.00  0.00           C  
ATOM    412  C   LEU A  26      19.492  20.692  -2.622  0.00  0.00           C  
ATOM    413  O   LEU A  26      18.421  20.324  -2.137  0.00  0.00           O  
ATOM    414  H   LEU A  26      21.208  22.050  -5.036  0.00  0.00           H  
ATOM    415  HA  LEU A  26      18.809  20.589  -4.576  0.00  0.00           H  
ATOM    416 HB2  LEU A  26      21.511  20.004  -4.827  0.00  0.00           H  
ATOM    417 HB3  LEU A  26      20.692  18.900  -3.945  0.00  0.00           H  
ATOM    418  HG  LEU A  26      19.960  19.634  -6.621  0.00  0.00           H  
ATOM    419 HD11 LEU A  26      21.345  17.209  -5.846  0.00  0.00           H  
ATOM    420 HD12 LEU A  26      20.790  17.530  -7.348  0.00  0.00           H  
ATOM    421 HD13 LEU A  26      22.015  18.411  -6.725  0.00  0.00           H  
ATOM    422 HD21 LEU A  26      18.217  18.564  -5.243  0.00  0.00           H  
ATOM    423 HD22 LEU A  26      18.653  17.576  -6.468  0.00  0.00           H  
ATOM    424 HD23 LEU A  26      19.233  17.315  -4.963  0.00  0.00           H  
ATOM    425  N   GLU A  27      20.509  21.100  -1.870  0.00  0.00           N  
ATOM    426  CA  GLU A  27      20.405  21.434  -0.445  0.00  0.00           C  
ATOM    427  CB  GLU A  27      21.783  21.823   0.097  0.00  0.00           C  
ATOM    428  CG  GLU A  27      22.853  20.731   0.069  0.00  0.00           C  
ATOM    429  CD  GLU A  27      22.693  19.654   1.134  0.00  0.00           C  
ATOM    430 OE1  GLU A  27      23.693  18.941   1.340  0.00  0.00           O  
ATOM    431 OE2  GLU A  27      21.679  19.739   1.860  0.00  0.00           O  
ATOM    432  C   GLU A  27      19.408  22.442   0.141  0.00  0.00           C  
ATOM    433  O   GLU A  27      18.755  22.158   1.149  0.00  0.00           O  
ATOM    434  H   GLU A  27      21.424  21.167  -2.394  0.00  0.00           H  
ATOM    435  HA  GLU A  27      20.292  20.518   0.092  0.00  0.00           H  
ATOM    436 HB2  GLU A  27      22.119  22.579  -0.451  0.00  0.00           H  
ATOM    437 HB3  GLU A  27      21.668  22.099   1.043  0.00  0.00           H  
ATOM    438 HG2  GLU A  27      22.813  20.285  -0.813  0.00  0.00           H  
ATOM    439 HG3  GLU A  27      23.734  21.160   0.212  0.00  0.00           H  
ATOM    440  N   ALA A  28      19.165  23.417  -0.718  0.00  0.00           N  
ATOM    441  CA  ALA A  28      18.144  24.459  -0.515  0.00  0.00           C  
ATOM    442  CB  ALA A  28      18.447  25.690  -1.385  0.00  0.00           C  
ATOM    443  C   ALA A  28      16.714  23.970  -0.729  0.00  0.00           C  
ATOM    444  O   ALA A  28      15.812  24.262   0.046  0.00  0.00           O  
ATOM    445  H   ALA A  28      19.769  23.392  -1.581  0.00  0.00           H  
ATOM    446  HA  ALA A  28      18.229  24.805   0.438  0.00  0.00           H  
ATOM    447 HB1  ALA A  28      18.506  26.497  -0.800  0.00  0.00           H  
ATOM    448 HB2  ALA A  28      19.314  25.551  -1.857  0.00  0.00           H  
ATOM    449 HB3  ALA A  28      17.714  25.808  -2.050  0.00  0.00           H  
ATOM    450  N   ALA A  29      16.619  23.106  -1.740  0.00  0.00           N  
ATOM    451  CA  ALA A  29      15.419  22.286  -1.949  0.00  0.00           C  
ATOM    452  CB  ALA A  29      15.470  21.446  -3.226  0.00  0.00           C  
ATOM    453  C   ALA A  29      15.142  21.353  -0.776  0.00  0.00           C  
ATOM    454  O   ALA A  29      14.220  21.531   0.012  0.00  0.00           O  
ATOM    455  H   ALA A  29      17.452  23.063  -2.357  0.00  0.00           H  
ATOM    456  HA  ALA A  29      14.626  22.905  -2.064  0.00  0.00           H  
ATOM    457 HB1  ALA A  29      14.546  21.162  -3.472  0.00  0.00           H  
ATOM    458 HB2  ALA A  29      15.861  21.992  -3.965  0.00  0.00           H  
ATOM    459 HB3  ALA A  29      16.038  20.640  -3.068  0.00  0.00           H  
ATOM    460  N   ARG A  30      16.128  20.549  -0.385  0.00  0.00           N  
ATOM    461  CA  ARG A  30      16.135  19.700   0.818  0.00  0.00           C  
ATOM    462  CB  ARG A  30      17.447  18.929   0.931  0.00  0.00           C  
ATOM    463  CG  ARG A  30      17.400  17.748   1.903  0.00  0.00           C  
ATOM    464  CD  ARG A  30      18.695  16.946   1.846  0.00  0.00           C  
ATOM    465  NE  ARG A  30      18.881  16.122   0.645  0.00  0.00           N  
ATOM    466  CZ  ARG A  30      19.843  16.346  -0.250  0.00  0.00           C  
ATOM    467 NH1  ARG A  30      20.655  17.410  -0.256  0.00  0.00           N  
ATOM    468 NH2  ARG A  30      20.362  15.289  -0.900  0.00  0.00           N  
ATOM    469  C   ARG A  30      15.879  20.388   2.159  0.00  0.00           C  
ATOM    470  O   ARG A  30      15.188  19.870   3.035  0.00  0.00           O  
ATOM    471  H   ARG A  30      16.964  20.566  -1.051  0.00  0.00           H  
ATOM    472  HA  ARG A  30      15.423  18.965   0.692  0.00  0.00           H  
ATOM    473 HB2  ARG A  30      17.683  18.573   0.031  0.00  0.00           H  
ATOM    474 HB3  ARG A  30      18.155  19.554   1.247  0.00  0.00           H  
ATOM    475 HG2  ARG A  30      17.285  18.088   2.828  0.00  0.00           H  
ATOM    476 HG3  ARG A  30      16.652  17.147   1.653  0.00  0.00           H  
ATOM    477 HD2  ARG A  30      19.465  17.598   1.916  0.00  0.00           H  
ATOM    478 HD3  ARG A  30      18.723  16.347   2.660  0.00  0.00           H  
ATOM    479  HE  ARG A  30      18.257  15.360   0.494  0.00  0.00           H  
ATOM    480 HH11 ARG A  30      20.532  18.079   0.491  0.00  0.00           H  
ATOM    481 HH12 ARG A  30      21.333  17.528  -0.951  0.00  0.00           H  
ATOM    482 HH21 ARG A  30      20.044  14.369  -0.698  0.00  0.00           H  
ATOM    483 HH22 ARG A  30      21.071  15.438  -1.590  0.00  0.00           H  
ATOM    484  N   ALA A  31      16.395  21.618   2.278  0.00  0.00           N  
ATOM    485  CA  ALA A  31      16.173  22.511   3.423  0.00  0.00           C  
ATOM    486  CB  ALA A  31      17.331  23.466   3.687  0.00  0.00           C  
ATOM    487  C   ALA A  31      14.869  23.315   3.533  0.00  0.00           C  
ATOM    488  O   ALA A  31      14.609  24.009   4.514  0.00  0.00           O  
ATOM    489  H   ALA A  31      16.993  21.902   1.454  0.00  0.00           H  
ATOM    490  HA  ALA A  31      16.265  21.940   4.293  0.00  0.00           H  
ATOM    491 HB1  ALA A  31      17.781  23.215   4.543  0.00  0.00           H  
ATOM    492 HB2  ALA A  31      17.987  23.410   2.936  0.00  0.00           H  
ATOM    493 HB3  ALA A  31      16.983  24.401   3.757  0.00  0.00           H  
ATOM    494  N   GLY A  32      14.166  23.414   2.416  0.00  0.00           N  
ATOM    495  CA  GLY A  32      12.985  24.265   2.219  0.00  0.00           C  
ATOM    496  C   GLY A  32      13.373  25.744   2.146  0.00  0.00           C  
ATOM    497  O   GLY A  32      12.597  26.621   2.533  0.00  0.00           O  
ATOM    498  H   GLY A  32      14.540  22.798   1.629  0.00  0.00           H  
ATOM    499 HA2  GLY A  32      12.523  24.000   1.365  0.00  0.00           H  
ATOM    500 HA3  GLY A  32      12.345  24.127   2.983  0.00  0.00           H  
ATOM    501  N   GLN A  33      14.570  26.040   1.638  0.00  0.00           N  
ATOM    502  CA  GLN A  33      15.124  27.401   1.669  0.00  0.00           C  
ATOM    503  CB  GLN A  33      16.567  27.374   2.162  0.00  0.00           C  
ATOM    504  CG  GLN A  33      16.639  28.250   3.406  0.00  0.00           C  
ATOM    505  CD  GLN A  33      16.531  29.733   3.040  0.00  0.00           C  
ATOM    506  C   GLN A  33      14.976  28.136   0.328  0.00  0.00           C  
ATOM    507  O   GLN A  33      15.586  27.988  -0.725  0.00  0.00           O  
ATOM    508  H   GLN A  33      15.076  25.232   1.221  0.00  0.00           H  
ATOM    509  HA  GLN A  33      14.609  27.928   2.364  0.00  0.00           H  
ATOM    510 HB2  GLN A  33      16.805  26.462   2.413  0.00  0.00           H  
ATOM    511 HB3  GLN A  33      17.149  27.758   1.480  0.00  0.00           H  
ATOM    512 HG2  GLN A  33      15.885  28.020   4.007  0.00  0.00           H  
ATOM    513 HG3  GLN A  33      17.509  28.101   3.857  0.00  0.00           H  
ATOM    514 OE1  GLN A  33      17.099  30.250   2.073  0.00  0.00           O  
ATOM    515 NE2  GLN A  33      15.777  30.565   3.761  0.00  0.00           N  
ATOM    516 HE21 GLN A  33      15.694  31.519   3.566  0.00  0.00           H  
ATOM    517 HE22 GLN A  33      15.261  30.151   4.563  0.00  0.00           H  
ATOM    518  N   ASP A  34      13.966  28.999   0.396  0.00  0.00           N  
ATOM    519  CA  ASP A  34      13.379  29.764  -0.707  0.00  0.00           C  
ATOM    520  CB  ASP A  34      11.892  30.021  -0.457  0.00  0.00           C  
ATOM    521  CG  ASP A  34      11.673  31.060   0.640  0.00  0.00           C  
ATOM    522 OD1  ASP A  34      11.361  32.229   0.297  0.00  0.00           O  
ATOM    523 OD2  ASP A  34      12.019  30.748   1.802  0.00  0.00           O  
ATOM    524  C   ASP A  34      14.162  31.050  -1.007  0.00  0.00           C  
ATOM    525  O   ASP A  34      14.136  31.566  -2.115  0.00  0.00           O  
ATOM    526  H   ASP A  34      13.585  29.099   1.398  0.00  0.00           H  
ATOM    527  HA  ASP A  34      13.438  29.187  -1.535  0.00  0.00           H  
ATOM    528 HB2  ASP A  34      11.491  30.360  -1.295  0.00  0.00           H  
ATOM    529 HB3  ASP A  34      11.474  29.172  -0.175  0.00  0.00           H  
ATOM    530  N   ASP A  35      14.868  31.632  -0.038  0.00  0.00           N  
ATOM    531  CA  ASP A  35      15.912  32.612  -0.355  0.00  0.00           C  
ATOM    532  CB  ASP A  35      16.686  33.141   0.860  0.00  0.00           C  
ATOM    533  CG  ASP A  35      15.836  33.769   1.960  0.00  0.00           C  
ATOM    534 OD1  ASP A  35      15.045  33.055   2.606  0.00  0.00           O  
ATOM    535 OD2  ASP A  35      15.927  34.955   2.343  0.00  0.00           O  
ATOM    536  C   ASP A  35      16.977  32.122  -1.345  0.00  0.00           C  
ATOM    537  O   ASP A  35      17.225  32.720  -2.388  0.00  0.00           O  
ATOM    538  H   ASP A  35      14.625  31.344   0.921  0.00  0.00           H  
ATOM    539  HA  ASP A  35      15.448  33.408  -0.793  0.00  0.00           H  
ATOM    540 HB2  ASP A  35      17.198  32.372   1.256  0.00  0.00           H  
ATOM    541 HB3  ASP A  35      17.339  33.829   0.532  0.00  0.00           H  
ATOM    542  N   GLU A  36      17.524  30.987  -0.925  0.00  0.00           N  
ATOM    543  CA  GLU A  36      18.625  30.258  -1.565  0.00  0.00           C  
ATOM    544  CB  GLU A  36      19.349  29.371  -0.557  0.00  0.00           C  
ATOM    545  CG  GLU A  36      20.201  30.292   0.322  0.00  0.00           C  
ATOM    546  CD  GLU A  36      21.228  29.494   1.125  0.00  0.00           C  
ATOM    547 OE1  GLU A  36      20.989  29.405   2.338  0.00  0.00           O  
ATOM    548 OE2  GLU A  36      22.362  29.257   0.652  0.00  0.00           O  
ATOM    549  C   GLU A  36      18.288  29.525  -2.857  0.00  0.00           C  
ATOM    550  O   GLU A  36      19.064  29.664  -3.803  0.00  0.00           O  
ATOM    551  H   GLU A  36      17.071  30.621  -0.024  0.00  0.00           H  
ATOM    552  HA  GLU A  36      19.398  30.914  -1.743  0.00  0.00           H  
ATOM    553 HB2  GLU A  36      18.695  28.959   0.006  0.00  0.00           H  
ATOM    554 HB3  GLU A  36      19.944  28.795  -1.033  0.00  0.00           H  
ATOM    555 HG2  GLU A  36      20.691  30.902  -0.259  0.00  0.00           H  
ATOM    556 HG3  GLU A  36      19.614  30.740   0.958  0.00  0.00           H  
ATOM    557  N   VAL A  37      17.056  29.027  -2.933  0.00  0.00           N  
ATOM    558  CA  VAL A  37      16.495  28.648  -4.235  0.00  0.00           C  
ATOM    559  CB  VAL A  37      15.086  28.048  -4.073  0.00  0.00           C  
ATOM    560 CG1  VAL A  37      14.209  28.043  -5.325  0.00  0.00           C  
ATOM    561 CG2  VAL A  37      15.175  26.653  -3.466  0.00  0.00           C  
ATOM    562  C   VAL A  37      16.481  29.791  -5.257  0.00  0.00           C  
ATOM    563  O   VAL A  37      17.183  29.659  -6.257  0.00  0.00           O  
ATOM    564  H   VAL A  37      16.555  28.935  -2.044  0.00  0.00           H  
ATOM    565  HA  VAL A  37      17.068  27.901  -4.616  0.00  0.00           H  
ATOM    566  HB  VAL A  37      14.595  28.605  -3.378  0.00  0.00           H  
ATOM    567 HG11 VAL A  37      13.248  28.078  -5.055  0.00  0.00           H  
ATOM    568 HG12 VAL A  37      14.429  28.840  -5.885  0.00  0.00           H  
ATOM    569 HG13 VAL A  37      14.382  27.209  -5.846  0.00  0.00           H  
ATOM    570 HG21 VAL A  37      15.986  26.190  -3.823  0.00  0.00           H  
ATOM    571 HG22 VAL A  37      15.241  26.730  -2.471  0.00  0.00           H  
ATOM    572 HG23 VAL A  37      14.356  26.136  -3.710  0.00  0.00           H  
ATOM    573  N   ARG A  38      16.155  31.023  -4.865  0.00  0.00           N  
ATOM    574  CA  ARG A  38      16.259  32.242  -5.681  0.00  0.00           C  
ATOM    575  CB  ARG A  38      15.299  33.277  -5.077  0.00  0.00           C  
ATOM    576  CG  ARG A  38      13.790  33.074  -5.025  0.00  0.00           C  
ATOM    577  CD  ARG A  38      13.272  34.442  -4.557  0.00  0.00           C  
ATOM    578  NE  ARG A  38      12.071  34.152  -3.761  0.00  0.00           N  
ATOM    579  CZ  ARG A  38      12.038  34.151  -2.422  0.00  0.00           C  
ATOM    580 NH1  ARG A  38      13.025  34.427  -1.559  0.00  0.00           N  
ATOM    581 NH2  ARG A  38      10.808  33.913  -1.919  0.00  0.00           N  
ATOM    582  C   ARG A  38      17.668  32.816  -5.861  0.00  0.00           C  
ATOM    583  O   ARG A  38      18.052  33.171  -6.980  0.00  0.00           O  
ATOM    584  H   ARG A  38      15.795  31.057  -3.863  0.00  0.00           H  
ATOM    585  HA  ARG A  38      15.875  32.037  -6.611  0.00  0.00           H  
ATOM    586 HB2  ARG A  38      15.615  33.456  -4.107  0.00  0.00           H  
ATOM    587 HB3  ARG A  38      15.468  34.172  -5.566  0.00  0.00           H  
ATOM    588 HG2  ARG A  38      13.449  32.909  -5.909  0.00  0.00           H  
ATOM    589 HG3  ARG A  38      13.568  32.423  -4.354  0.00  0.00           H  
ATOM    590 HD2  ARG A  38      13.949  34.845  -3.994  0.00  0.00           H  
ATOM    591 HD3  ARG A  38      13.029  34.958  -5.340  0.00  0.00           H  
ATOM    592  HE  ARG A  38      11.222  33.940  -4.252  0.00  0.00           H  
ATOM    593 HH11 ARG A  38      13.906  34.686  -2.011  0.00  0.00           H  
ATOM    594 HH12 ARG A  38      12.911  34.385  -0.609  0.00  0.00           H  
ATOM    595 HH21 ARG A  38      10.008  33.775  -2.463  0.00  0.00           H  
ATOM    596 HH22 ARG A  38      10.716  33.878  -0.899  0.00  0.00           H  
ATOM    597  N   ILE A  39      18.431  32.908  -4.779  0.00  0.00           N  
ATOM    598  CA  ILE A  39      19.800  33.442  -4.820  0.00  0.00           C  
ATOM    599  CB  ILE A  39      20.431  33.558  -3.435  0.00  0.00           C  
ATOM    600 CG1  ILE A  39      19.637  34.419  -2.455  0.00  0.00           C  
ATOM    601 CG2  ILE A  39      21.834  34.148  -3.571  0.00  0.00           C  
ATOM    602 CD1  ILE A  39      20.030  34.427  -0.977  0.00  0.00           C  
ATOM    603  C   ILE A  39      20.633  32.591  -5.797  0.00  0.00           C  
ATOM    604  O   ILE A  39      21.248  33.120  -6.720  0.00  0.00           O  
ATOM    605  H   ILE A  39      17.983  32.572  -3.899  0.00  0.00           H  
ATOM    606  HA  ILE A  39      19.735  34.349  -5.223  0.00  0.00           H  
ATOM    607  HB  ILE A  39      20.496  32.628  -3.043  0.00  0.00           H  
ATOM    608 HG12 ILE A  39      19.657  35.385  -2.790  0.00  0.00           H  
ATOM    609 HG13 ILE A  39      18.654  34.139  -2.513  0.00  0.00           H  
ATOM    610 HG21 ILE A  39      22.280  34.149  -2.678  0.00  0.00           H  
ATOM    611 HG22 ILE A  39      22.365  33.595  -4.208  0.00  0.00           H  
ATOM    612 HG23 ILE A  39      21.768  35.083  -3.913  0.00  0.00           H  
ATOM    613 HD11 ILE A  39      20.969  34.749  -0.895  0.00  0.00           H  
ATOM    614 HD12 ILE A  39      19.415  35.035  -0.482  0.00  0.00           H  
ATOM    615 HD13 ILE A  39      19.955  33.501  -0.618  0.00  0.00           H  
ATOM    616  N   LEU A  40      20.563  31.276  -5.710  0.00  0.00           N  
ATOM    617  CA  LEU A  40      21.287  30.368  -6.620  0.00  0.00           C  
ATOM    618  CB  LEU A  40      21.472  28.976  -6.003  0.00  0.00           C  
ATOM    619  CG  LEU A  40      22.433  29.189  -4.838  0.00  0.00           C  
ATOM    620 CD1  LEU A  40      22.183  28.303  -3.612  0.00  0.00           C  
ATOM    621 CD2  LEU A  40      23.891  29.235  -5.311  0.00  0.00           C  
ATOM    622  C   LEU A  40      20.798  30.295  -8.064  0.00  0.00           C  
ATOM    623  O   LEU A  40      21.586  30.116  -8.991  0.00  0.00           O  
ATOM    624  H   LEU A  40      19.949  30.920  -4.940  0.00  0.00           H  
ATOM    625  HA  LEU A  40      22.275  30.661  -6.632  0.00  0.00           H  
ATOM    626 HB2  LEU A  40      20.635  28.693  -5.649  0.00  0.00           H  
ATOM    627 HB3  LEU A  40      21.902  28.421  -6.644  0.00  0.00           H  
ATOM    628  HG  LEU A  40      22.386  30.166  -4.548  0.00  0.00           H  
ATOM    629 HD11 LEU A  40      22.264  27.344  -3.877  0.00  0.00           H  
ATOM    630 HD12 LEU A  40      22.859  28.517  -2.909  0.00  0.00           H  
ATOM    631 HD13 LEU A  40      21.264  28.479  -3.261  0.00  0.00           H  
ATOM    632 HD21 LEU A  40      24.003  29.988  -5.958  0.00  0.00           H  
ATOM    633 HD22 LEU A  40      24.488  29.375  -4.523  0.00  0.00           H  
ATOM    634 HD23 LEU A  40      24.119  28.370  -5.757  0.00  0.00           H  
ATOM    635  N   MET A  41      19.498  30.341  -8.340  0.00  0.00           N  
ATOM    636  CA  MET A  41      18.844  30.569  -9.644  0.00  0.00           C  
ATOM    637  CB  MET A  41      17.328  30.591  -9.532  0.00  0.00           C  
ATOM    638  CG  MET A  41      16.823  29.170  -9.263  0.00  0.00           C  
ATOM    639  SD  MET A  41      14.997  29.131  -9.145  0.00  0.00           S  
ATOM    640  CE  MET A  41      14.747  27.368  -9.133  0.00  0.00           C  
ATOM    641  C   MET A  41      19.301  31.811 -10.411  0.00  0.00           C  
ATOM    642  O   MET A  41      19.735  31.699 -11.558  0.00  0.00           O  
ATOM    643  H   MET A  41      18.894  30.184  -7.454  0.00  0.00           H  
ATOM    644  HA  MET A  41      19.037  29.751 -10.230  0.00  0.00           H  
ATOM    645 HB2  MET A  41      17.058  31.166  -8.776  0.00  0.00           H  
ATOM    646 HB3  MET A  41      16.936  30.905 -10.383  0.00  0.00           H  
ATOM    647 HG2  MET A  41      17.141  28.563 -10.010  0.00  0.00           H  
ATOM    648 HG3  MET A  41      17.239  28.832  -8.402  0.00  0.00           H  
ATOM    649 HE1  MET A  41      13.778  27.160  -9.288  0.00  0.00           H  
ATOM    650 HE2  MET A  41      15.293  26.941  -9.859  0.00  0.00           H  
ATOM    651 HE3  MET A  41      15.026  26.990  -8.247  0.00  0.00           H  
ATOM    652  N   ALA A  42      19.445  32.853  -9.598  0.00  0.00           N  
ATOM    653  CA  ALA A  42      20.071  34.116 -10.020  0.00  0.00           C  
ATOM    654  CB  ALA A  42      19.787  35.027  -8.824  0.00  0.00           C  
ATOM    655  C   ALA A  42      21.533  33.988 -10.438  0.00  0.00           C  
ATOM    656  O   ALA A  42      21.694  34.208 -11.644  0.00  0.00           O  
ATOM    657  H   ALA A  42      19.077  32.703  -8.632  0.00  0.00           H  
ATOM    658  HA  ALA A  42      19.540  34.487 -10.809  0.00  0.00           H  
ATOM    659 HB1  ALA A  42      20.610  35.545  -8.601  0.00  0.00           H  
ATOM    660 HB2  ALA A  42      19.047  35.655  -9.056  0.00  0.00           H  
ATOM    661 HB3  ALA A  42      19.519  34.468  -8.040  0.00  0.00           H  
ATOM    662  N   ASN A  43      22.446  33.470  -9.610  0.00  0.00           N  
ATOM    663  CA  ASN A  43      23.852  33.201  -9.933  0.00  0.00           C  
ATOM    664  CB  ASN A  43      24.488  32.752  -8.607  0.00  0.00           C  
ATOM    665  CG  ASN A  43      24.709  33.879  -7.607  0.00  0.00           C  
ATOM    666  C   ASN A  43      24.046  32.176 -11.045  0.00  0.00           C  
ATOM    667  O   ASN A  43      25.114  32.162 -11.662  0.00  0.00           O  
ATOM    668  H   ASN A  43      22.048  33.258  -8.643  0.00  0.00           H  
ATOM    669  HA  ASN A  43      24.250  34.076 -10.262  0.00  0.00           H  
ATOM    670 HB2  ASN A  43      23.888  32.070  -8.187  0.00  0.00           H  
ATOM    671 HB3  ASN A  43      25.374  32.332  -8.813  0.00  0.00           H  
ATOM    672 OD1  ASN A  43      25.866  34.246  -7.398  0.00  0.00           O  
ATOM    673 ND2  ASN A  43      23.717  34.217  -6.798  0.00  0.00           N  
ATOM    674 HD22 ASN A  43      22.848  33.704  -6.875  0.00  0.00           H  
ATOM    675 HD21 ASN A  43      23.816  34.944  -6.139  0.00  0.00           H  
ATOM    676  N   GLY A  44      23.141  31.214 -11.229  0.00  0.00           N  
ATOM    677  CA  GLY A  44      23.259  30.235 -12.319  0.00  0.00           C  
ATOM    678  C   GLY A  44      22.748  28.798 -12.336  0.00  0.00           C  
ATOM    679  O   GLY A  44      22.715  28.130 -13.364  0.00  0.00           O  
ATOM    680  H   GLY A  44      22.358  31.214 -10.548  0.00  0.00           H  
ATOM    681 HA2  GLY A  44      22.883  30.718 -13.211  0.00  0.00           H  
ATOM    682 HA3  GLY A  44      24.305  30.206 -12.597  0.00  0.00           H  
ATOM    683  N   ALA A  45      22.340  28.274 -11.181  0.00  0.00           N  
ATOM    684  CA  ALA A  45      21.815  26.916 -11.013  0.00  0.00           C  
ATOM    685  CB  ALA A  45      22.021  26.507  -9.552  0.00  0.00           C  
ATOM    686  C   ALA A  45      20.379  26.683 -11.488  0.00  0.00           C  
ATOM    687  O   ALA A  45      19.384  27.138 -10.933  0.00  0.00           O  
ATOM    688  H   ALA A  45      22.428  28.944 -10.364  0.00  0.00           H  
ATOM    689  HA  ALA A  45      22.429  26.270 -11.524  0.00  0.00           H  
ATOM    690 HB1  ALA A  45      22.797  25.882  -9.491  0.00  0.00           H  
ATOM    691 HB2  ALA A  45      22.203  27.322  -9.004  0.00  0.00           H  
ATOM    692 HB3  ALA A  45      21.197  26.054  -9.216  0.00  0.00           H  
ATOM    693  N   ASP A  46      20.256  25.823 -12.486  0.00  0.00           N  
ATOM    694  CA  ASP A  46      18.999  25.490 -13.178  0.00  0.00           C  
ATOM    695  CB  ASP A  46      19.316  25.169 -14.639  0.00  0.00           C  
ATOM    696  CG  ASP A  46      18.110  25.369 -15.561  0.00  0.00           C  
ATOM    697 OD1  ASP A  46      18.407  25.194 -16.757  0.00  0.00           O  
ATOM    698 OD2  ASP A  46      16.943  25.675 -15.220  0.00  0.00           O  
ATOM    699  C   ASP A  46      18.277  24.400 -12.379  0.00  0.00           C  
ATOM    700  O   ASP A  46      18.823  23.541 -11.691  0.00  0.00           O  
ATOM    701  H   ASP A  46      21.176  25.367 -12.765  0.00  0.00           H  
ATOM    702  HA  ASP A  46      18.425  26.303 -13.150  0.00  0.00           H  
ATOM    703 HB2  ASP A  46      20.043  25.772 -14.940  0.00  0.00           H  
ATOM    704 HB3  ASP A  46      19.598  24.221 -14.694  0.00  0.00           H  
ATOM    705  N   VAL A  47      16.966  24.365 -12.642  0.00  0.00           N  
ATOM    706  CA  VAL A  47      15.950  23.552 -11.965  0.00  0.00           C  
ATOM    707  CB  VAL A  47      14.596  24.058 -12.465  0.00  0.00           C  
ATOM    708 CG1  VAL A  47      14.314  25.470 -11.969  0.00  0.00           C  
ATOM    709 CG2  VAL A  47      14.390  23.955 -13.973  0.00  0.00           C  
ATOM    710  C   VAL A  47      16.017  22.018 -11.983  0.00  0.00           C  
ATOM    711  O   VAL A  47      15.501  21.376 -11.073  0.00  0.00           O  
ATOM    712  H   VAL A  47      16.698  25.025 -13.446  0.00  0.00           H  
ATOM    713  HA  VAL A  47      15.943  23.845 -10.958  0.00  0.00           H  
ATOM    714  HB  VAL A  47      13.887  23.469 -12.080  0.00  0.00           H  
ATOM    715 HG11 VAL A  47      13.372  25.526 -11.640  0.00  0.00           H  
ATOM    716 HG12 VAL A  47      14.942  25.693 -11.223  0.00  0.00           H  
ATOM    717 HG13 VAL A  47      14.443  26.118 -12.719  0.00  0.00           H  
ATOM    718 HG21 VAL A  47      14.402  24.871 -14.370  0.00  0.00           H  
ATOM    719 HG22 VAL A  47      15.125  23.405 -14.368  0.00  0.00           H  
ATOM    720 HG23 VAL A  47      13.508  23.520 -14.155  0.00  0.00           H  
ATOM    721  N   ASN A  48      16.729  21.380 -12.901  0.00  0.00           N  
ATOM    722  CA  ASN A  48      16.708  19.933 -13.154  0.00  0.00           C  
ATOM    723  CB  ASN A  48      16.727  19.747 -14.673  0.00  0.00           C  
ATOM    724  CG  ASN A  48      16.090  18.415 -15.087  0.00  0.00           C  
ATOM    725  C   ASN A  48      17.938  19.206 -12.589  0.00  0.00           C  
ATOM    726  O   ASN A  48      18.993  19.822 -12.536  0.00  0.00           O  
ATOM    727  H   ASN A  48      17.351  22.031 -13.473  0.00  0.00           H  
ATOM    728  HA  ASN A  48      15.900  19.560 -12.672  0.00  0.00           H  
ATOM    729 HB2  ASN A  48      16.211  20.481 -15.091  0.00  0.00           H  
ATOM    730 HB3  ASN A  48      17.668  19.751 -14.981  0.00  0.00           H  
ATOM    731 OD1  ASN A  48      16.042  17.409 -14.376  0.00  0.00           O  
ATOM    732 ND2  ASN A  48      15.417  18.560 -16.225  0.00  0.00           N  
ATOM    733 HD22 ASN A  48      15.338  19.388 -16.737  0.00  0.00           H  
ATOM    734 HD21 ASN A  48      14.936  17.724 -16.603  0.00  0.00           H  
ATOM    735  N   ALA A  49      17.848  17.883 -12.448  0.00  0.00           N  
ATOM    736  CA  ALA A  49      18.874  16.998 -11.881  0.00  0.00           C  
ATOM    737  CB  ALA A  49      19.125  17.474 -10.445  0.00  0.00           C  
ATOM    738  C   ALA A  49      18.535  15.507 -11.960  0.00  0.00           C  
ATOM    739  O   ALA A  49      18.929  14.732 -11.086  0.00  0.00           O  
ATOM    740  H   ALA A  49      16.916  17.495 -12.799  0.00  0.00           H  
ATOM    741  HA  ALA A  49      19.746  17.155 -12.385  0.00  0.00           H  
ATOM    742 HB1  ALA A  49      20.064  17.800 -10.366  0.00  0.00           H  
ATOM    743 HB2  ALA A  49      18.492  18.215 -10.230  0.00  0.00           H  
ATOM    744 HB3  ALA A  49      18.978  16.713  -9.817  0.00  0.00           H  
ATOM    745  N   LEU A  50      18.018  15.103 -13.111  0.00  0.00           N  
ATOM    746  CA  LEU A  50      17.509  13.735 -13.331  0.00  0.00           C  
ATOM    747  CB  LEU A  50      16.318  13.795 -14.277  0.00  0.00           C  
ATOM    748  CG  LEU A  50      15.419  12.557 -14.333  0.00  0.00           C  
ATOM    749 CD1  LEU A  50      14.897  12.179 -12.954  0.00  0.00           C  
ATOM    750 CD2  LEU A  50      14.239  12.867 -15.262  0.00  0.00           C  
ATOM    751  C   LEU A  50      18.657  12.811 -13.749  0.00  0.00           C  
ATOM    752  O   LEU A  50      18.828  12.492 -14.924  0.00  0.00           O  
ATOM    753  H   LEU A  50      17.997  15.833 -13.860  0.00  0.00           H  
ATOM    754  HA  LEU A  50      17.127  13.399 -12.470  0.00  0.00           H  
ATOM    755 HB2  LEU A  50      15.743  14.565 -14.002  0.00  0.00           H  
ATOM    756 HB3  LEU A  50      16.665  13.949 -15.202  0.00  0.00           H  
ATOM    757  HG  LEU A  50      15.946  11.790 -14.710  0.00  0.00           H  
ATOM    758 HD11 LEU A  50      14.365  12.938 -12.579  0.00  0.00           H  
ATOM    759 HD12 LEU A  50      14.316  11.368 -13.028  0.00  0.00           H  
ATOM    760 HD13 LEU A  50      15.668  11.981 -12.348  0.00  0.00           H  
ATOM    761 HD21 LEU A  50      14.585  13.084 -16.173  0.00  0.00           H  
ATOM    762 HD22 LEU A  50      13.641  12.069 -15.311  0.00  0.00           H  
ATOM    763 HD23 LEU A  50      13.732  13.647 -14.899  0.00  0.00           H  
ATOM    764  N   ASP A  51      19.602  12.675 -12.829  0.00  0.00           N  
ATOM    765  CA  ASP A  51      20.820  11.869 -13.001  0.00  0.00           C  
ATOM    766  CB  ASP A  51      21.790  12.041 -11.829  0.00  0.00           C  
ATOM    767  CG  ASP A  51      21.354  11.685 -10.402  0.00  0.00           C  
ATOM    768 OD1  ASP A  51      21.855  10.649  -9.918  0.00  0.00           O  
ATOM    769 OD2  ASP A  51      20.564  12.452  -9.816  0.00  0.00           O  
ATOM    770  C   ASP A  51      20.682  10.358 -13.216  0.00  0.00           C  
ATOM    771  O   ASP A  51      19.575   9.801 -13.216  0.00  0.00           O  
ATOM    772  H   ASP A  51      19.408  13.207 -11.937  0.00  0.00           H  
ATOM    773  HA  ASP A  51      21.303  12.242 -13.838  0.00  0.00           H  
ATOM    774 HB2  ASP A  51      22.630  11.492 -12.041  0.00  0.00           H  
ATOM    775 HB3  ASP A  51      22.096  13.019 -11.824  0.00  0.00           H  
ATOM    776  N   ARG A  52      21.812   9.669 -13.293  0.00  0.00           N  
ATOM    777  CA  ARG A  52      21.946   8.208 -13.316  0.00  0.00           C  
ATOM    778  CB  ARG A  52      23.391   7.710 -13.287  0.00  0.00           C  
ATOM    779  CG  ARG A  52      24.082   8.141 -14.591  0.00  0.00           C  
ATOM    780  CD  ARG A  52      25.538   7.676 -14.592  0.00  0.00           C  
ATOM    781  NE  ARG A  52      25.673   6.259 -14.984  0.00  0.00           N  
ATOM    782  CZ  ARG A  52      26.272   5.666 -16.027  0.00  0.00           C  
ATOM    783 NH1  ARG A  52      26.777   6.381 -17.041  0.00  0.00           N  
ATOM    784 NH2  ARG A  52      26.640   4.386 -15.897  0.00  0.00           N  
ATOM    785  C   ARG A  52      21.235   7.521 -12.158  0.00  0.00           C  
ATOM    786  O   ARG A  52      21.089   6.294 -12.242  0.00  0.00           O  
ATOM    787  H   ARG A  52      22.677  10.301 -13.341  0.00  0.00           H  
ATOM    788  HA  ARG A  52      21.553   7.864 -14.188  0.00  0.00           H  
ATOM    789 HB2  ARG A  52      23.855   8.135 -12.547  0.00  0.00           H  
ATOM    790 HB3  ARG A  52      23.390   6.740 -13.255  0.00  0.00           H  
ATOM    791 HG2  ARG A  52      23.621   7.723 -15.359  0.00  0.00           H  
ATOM    792 HG3  ARG A  52      24.071   9.126 -14.655  0.00  0.00           H  
ATOM    793 HD2  ARG A  52      26.044   8.241 -15.236  0.00  0.00           H  
ATOM    794 HD3  ARG A  52      25.901   7.794 -13.672  0.00  0.00           H  
ATOM    795  HE  ARG A  52      25.209   5.578 -14.315  0.00  0.00           H  
ATOM    796 HH11 ARG A  52      26.726   7.377 -17.014  0.00  0.00           H  
ATOM    797 HH12 ARG A  52      27.200   5.915 -17.813  0.00  0.00           H  
ATOM    798 HH21 ARG A  52      26.491   3.899 -15.042  0.00  0.00           H  
ATOM    799 HH22 ARG A  52      27.073   3.917 -16.671  0.00  0.00           H  
ATOM    800  N   PHE A  53      21.123   8.146 -10.994  0.00  0.00           N  
ATOM    801  CA  PHE A  53      20.265   7.695  -9.889  0.00  0.00           C  
ATOM    802  CB  PHE A  53      21.124   7.882  -8.628  0.00  0.00           C  
ATOM    803  CG  PHE A  53      21.931   6.602  -8.376  0.00  0.00           C  
ATOM    804 CD1  PHE A  53      21.334   5.683  -7.531  0.00  0.00           C  
ATOM    805 CD2  PHE A  53      23.190   6.441  -8.943  0.00  0.00           C  
ATOM    806 CE1  PHE A  53      22.105   4.599  -7.113  0.00  0.00           C  
ATOM    807 CE2  PHE A  53      23.864   5.316  -8.473  0.00  0.00           C  
ATOM    808  CZ  PHE A  53      23.389   4.367  -7.589  0.00  0.00           C  
ATOM    809  C   PHE A  53      18.955   8.487  -9.900  0.00  0.00           C  
ATOM    810  O   PHE A  53      18.059   7.910  -9.292  0.00  0.00           O  
ATOM    811  H   PHE A  53      21.714   9.018 -10.919  0.00  0.00           H  
ATOM    812  HA  PHE A  53      20.029   6.742 -10.076  0.00  0.00           H  
ATOM    813 HB2  PHE A  53      21.753   8.598  -8.791  0.00  0.00           H  
ATOM    814 HB3  PHE A  53      20.535   8.010  -7.873  0.00  0.00           H  
ATOM    815 HD1  PHE A  53      20.412   5.780  -7.235  0.00  0.00           H  
ATOM    816 HD2  PHE A  53      23.554   7.035  -9.585  0.00  0.00           H  
ATOM    817 HE1  PHE A  53      21.701   3.954  -6.427  0.00  0.00           H  
ATOM    818 HE2  PHE A  53      24.854   5.182  -8.841  0.00  0.00           H  
ATOM    819  HZ  PHE A  53      23.906   3.596  -7.317  0.00  0.00           H  
ATOM    820  N   GLY A  54      18.991   9.797 -10.078  0.00  0.00           N  
ATOM    821  CA  GLY A  54      17.722  10.494 -10.354  0.00  0.00           C  
ATOM    822  C   GLY A  54      17.128  11.152  -9.106  0.00  0.00           C  
ATOM    823  O   GLY A  54      16.254  10.553  -8.488  0.00  0.00           O  
ATOM    824  H   GLY A  54      19.893  10.250 -10.015  0.00  0.00           H  
ATOM    825 HA2  GLY A  54      17.881  11.202 -11.059  0.00  0.00           H  
ATOM    826 HA3  GLY A  54      17.057   9.831 -10.730  0.00  0.00           H  
ATOM    827  N   LEU A  55      17.527  12.404  -8.890  0.00  0.00           N  
ATOM    828  CA  LEU A  55      17.179  13.202  -7.705  0.00  0.00           C  
ATOM    829  CB  LEU A  55      18.243  13.122  -6.611  0.00  0.00           C  
ATOM    830  CG  LEU A  55      17.753  13.744  -5.298  0.00  0.00           C  
ATOM    831 CD1  LEU A  55      17.003  12.717  -4.446  0.00  0.00           C  
ATOM    832 CD2  LEU A  55      18.916  14.421  -4.581  0.00  0.00           C  
ATOM    833  C   LEU A  55      17.008  14.672  -8.102  0.00  0.00           C  
ATOM    834  O   LEU A  55      17.974  15.384  -8.379  0.00  0.00           O  
ATOM    835  H   LEU A  55      18.135  12.791  -9.664  0.00  0.00           H  
ATOM    836  HA  LEU A  55      16.309  12.869  -7.342  0.00  0.00           H  
ATOM    837 HB2  LEU A  55      18.434  12.179  -6.437  0.00  0.00           H  
ATOM    838 HB3  LEU A  55      19.024  13.628  -6.904  0.00  0.00           H  
ATOM    839  HG  LEU A  55      17.141  14.507  -5.509  0.00  0.00           H  
ATOM    840 HD11 LEU A  55      17.614  11.957  -4.231  0.00  0.00           H  
ATOM    841 HD12 LEU A  55      16.697  13.151  -3.600  0.00  0.00           H  
ATOM    842 HD13 LEU A  55      16.212  12.379  -4.956  0.00  0.00           H  
ATOM    843 HD21 LEU A  55      19.295  15.139  -5.165  0.00  0.00           H  
ATOM    844 HD22 LEU A  55      18.590  14.825  -3.726  0.00  0.00           H  
ATOM    845 HD23 LEU A  55      19.624  13.744  -4.382  0.00  0.00           H  
ATOM    846  N   THR A  56      15.759  15.076  -8.347  0.00  0.00           N  
ATOM    847  CA  THR A  56      15.443  16.393  -8.892  0.00  0.00           C  
ATOM    848  CB  THR A  56      14.248  16.436  -9.846  0.00  0.00           C  
ATOM    849 OG1  THR A  56      13.075  16.235  -9.041  0.00  0.00           O  
ATOM    850 CG2  THR A  56      14.373  15.574 -11.097  0.00  0.00           C  
ATOM    851  C   THR A  56      15.138  17.309  -7.690  0.00  0.00           C  
ATOM    852  O   THR A  56      14.673  16.852  -6.650  0.00  0.00           O  
ATOM    853  H   THR A  56      15.027  14.366  -8.113  0.00  0.00           H  
ATOM    854  HA  THR A  56      16.240  16.750  -9.355  0.00  0.00           H  
ATOM    855  HB  THR A  56      14.190  17.352 -10.265  0.00  0.00           H  
ATOM    856 HG21 THR A  56      13.659  15.824 -11.754  0.00  0.00           H  
ATOM    857 HG22 THR A  56      15.271  15.715 -11.517  0.00  0.00           H  
ATOM    858 HG23 THR A  56      14.271  14.607 -10.853  0.00  0.00           H  
ATOM    859 HG1  THR A  56      13.008  15.274  -8.758  0.00  0.00           H  
ATOM    860  N   PRO A  57      15.285  18.618  -7.889  0.00  0.00           N  
ATOM    861  CA  PRO A  57      14.768  19.604  -6.935  0.00  0.00           C  
ATOM    862  CB  PRO A  57      15.336  20.929  -7.457  0.00  0.00           C  
ATOM    863  CG  PRO A  57      16.696  20.501  -8.000  0.00  0.00           C  
ATOM    864  CD  PRO A  57      16.445  19.137  -8.638  0.00  0.00           C  
ATOM    865  C   PRO A  57      13.283  19.574  -6.578  0.00  0.00           C  
ATOM    866  O   PRO A  57      12.813  19.520  -5.443  0.00  0.00           O  
ATOM    867  HA  PRO A  57      15.340  19.577  -6.063  0.00  0.00           H  
ATOM    868 HB2  PRO A  57      14.776  21.296  -8.185  0.00  0.00           H  
ATOM    869 HB3  PRO A  57      15.448  21.585  -6.725  0.00  0.00           H  
ATOM    870 HG2  PRO A  57      17.016  21.156  -8.678  0.00  0.00           H  
ATOM    871 HG3  PRO A  57      17.354  20.428  -7.256  0.00  0.00           H  
ATOM    872 HD2  PRO A  57      16.228  19.231  -9.607  0.00  0.00           H  
ATOM    873 HD3  PRO A  57      17.237  18.540  -8.525  0.00  0.00           H  
ATOM    874  N   LEU A  58      12.527  19.205  -7.608  0.00  0.00           N  
ATOM    875  CA  LEU A  58      11.093  18.925  -7.482  0.00  0.00           C  
ATOM    876  CB  LEU A  58      10.317  18.971  -8.811  0.00  0.00           C  
ATOM    877  CG  LEU A  58       8.836  19.374  -8.833  0.00  0.00           C  
ATOM    878 CD1  LEU A  58       8.573  20.786  -8.296  0.00  0.00           C  
ATOM    879 CD2  LEU A  58       8.262  19.369 -10.248  0.00  0.00           C  
ATOM    880  C   LEU A  58      10.677  17.732  -6.625  0.00  0.00           C  
ATOM    881  O   LEU A  58       9.834  17.917  -5.752  0.00  0.00           O  
ATOM    882  H   LEU A  58      13.040  19.131  -8.516  0.00  0.00           H  
ATOM    883  HA  LEU A  58      10.641  19.769  -7.092  0.00  0.00           H  
ATOM    884 HB2  LEU A  58      10.806  19.615  -9.423  0.00  0.00           H  
ATOM    885 HB3  LEU A  58      10.379  18.050  -9.229  0.00  0.00           H  
ATOM    886  HG  LEU A  58       8.311  18.710  -8.280  0.00  0.00           H  
ATOM    887 HD11 LEU A  58       9.071  21.448  -8.853  0.00  0.00           H  
ATOM    888 HD12 LEU A  58       7.594  20.977  -8.340  0.00  0.00           H  
ATOM    889 HD13 LEU A  58       8.885  20.840  -7.349  0.00  0.00           H  
ATOM    890 HD21 LEU A  58       8.342  18.450 -10.636  0.00  0.00           H  
ATOM    891 HD22 LEU A  58       7.299  19.637 -10.217  0.00  0.00           H  
ATOM    892 HD23 LEU A  58       8.771  20.017 -10.815  0.00  0.00           H  
ATOM    893  N   HIS A  59      11.554  16.730  -6.651  0.00  0.00           N  
ATOM    894  CA  HIS A  59      11.477  15.591  -5.728  0.00  0.00           C  
ATOM    895  CB  HIS A  59      12.355  14.401  -6.092  0.00  0.00           C  
ATOM    896  CG  HIS A  59      12.126  13.632  -7.397  0.00  0.00           C  
ATOM    897  C   HIS A  59      11.796  15.933  -4.266  0.00  0.00           C  
ATOM    898  O   HIS A  59      11.108  15.423  -3.387  0.00  0.00           O  
ATOM    899  H   HIS A  59      12.295  16.820  -7.377  0.00  0.00           H  
ATOM    900  HA  HIS A  59      10.528  15.220  -5.762  0.00  0.00           H  
ATOM    901 HB2  HIS A  59      13.344  14.704  -6.100  0.00  0.00           H  
ATOM    902 HB3  HIS A  59      12.309  13.704  -5.329  0.00  0.00           H  
ATOM    903 ND1  HIS A  59      13.171  13.352  -8.165  0.00  0.00           N  
ATOM    904 CD2  HIS A  59      11.277  12.605  -7.451  0.00  0.00           C  
ATOM    905 CE1  HIS A  59      13.058  12.073  -8.505  0.00  0.00           C  
ATOM    906 NE2  HIS A  59      11.842  11.639  -8.180  0.00  0.00           N  
ATOM    907 HD2  HIS A  59      10.364  12.572  -7.013  0.00  0.00           H  
ATOM    908 HE1  HIS A  59      13.769  11.522  -8.938  0.00  0.00           H  
ATOM    909 HE2  HIS A  59      11.455  10.763  -8.441  0.00  0.00           H  
ATOM    910  N   LEU A  60      12.789  16.794  -4.092  0.00  0.00           N  
ATOM    911  CA  LEU A  60      13.231  17.227  -2.756  0.00  0.00           C  
ATOM    912  CB  LEU A  60      14.665  17.759  -2.810  0.00  0.00           C  
ATOM    913  CG  LEU A  60      15.686  16.691  -2.412  0.00  0.00           C  
ATOM    914 CD1  LEU A  60      17.090  17.223  -2.099  0.00  0.00           C  
ATOM    915 CD2  LEU A  60      15.374  15.868  -1.161  0.00  0.00           C  
ATOM    916  C   LEU A  60      12.247  18.210  -2.123  0.00  0.00           C  
ATOM    917  O   LEU A  60      11.915  18.033  -0.954  0.00  0.00           O  
ATOM    918  H   LEU A  60      13.229  17.140  -4.970  0.00  0.00           H  
ATOM    919  HA  LEU A  60      13.293  16.414  -2.165  0.00  0.00           H  
ATOM    920 HB2  LEU A  60      14.858  18.024  -3.732  0.00  0.00           H  
ATOM    921 HB3  LEU A  60      14.742  18.497  -2.174  0.00  0.00           H  
ATOM    922  HG  LEU A  60      15.756  16.009  -3.162  0.00  0.00           H  
ATOM    923 HD11 LEU A  60      17.035  17.869  -1.340  0.00  0.00           H  
ATOM    924 HD12 LEU A  60      17.683  16.460  -1.850  0.00  0.00           H  
ATOM    925 HD13 LEU A  60      17.453  17.684  -2.907  0.00  0.00           H  
ATOM    926 HD21 LEU A  60      14.511  15.382  -1.292  0.00  0.00           H  
ATOM    927 HD22 LEU A  60      16.110  15.210  -1.007  0.00  0.00           H  
ATOM    928 HD23 LEU A  60      15.299  16.479  -0.373  0.00  0.00           H  
ATOM    929  N   ALA A  61      11.695  19.108  -2.942  0.00  0.00           N  
ATOM    930  CA  ALA A  61      10.672  20.129  -2.665  0.00  0.00           C  
ATOM    931  CB  ALA A  61      10.502  21.049  -3.873  0.00  0.00           C  
ATOM    932  C   ALA A  61       9.274  19.613  -2.320  0.00  0.00           C  
ATOM    933  O   ALA A  61       8.715  19.997  -1.293  0.00  0.00           O  
ATOM    934  H   ALA A  61      12.106  19.019  -3.951  0.00  0.00           H  
ATOM    935  HA  ALA A  61      11.004  20.706  -1.881  0.00  0.00           H  
ATOM    936 HB1  ALA A  61      10.942  20.636  -4.669  0.00  0.00           H  
ATOM    937 HB2  ALA A  61       9.529  21.177  -4.057  0.00  0.00           H  
ATOM    938 HB3  ALA A  61      10.925  21.932  -3.679  0.00  0.00           H  
ATOM    939  N   ALA A  62       9.060  18.414  -2.845  0.00  0.00           N  
ATOM    940  CA  ALA A  62       7.929  17.492  -2.650  0.00  0.00           C  
ATOM    941  CB  ALA A  62       7.917  16.286  -3.585  0.00  0.00           C  
ATOM    942  C   ALA A  62       7.850  16.846  -1.264  0.00  0.00           C  
ATOM    943  O   ALA A  62       6.799  16.704  -0.638  0.00  0.00           O  
ATOM    944  H   ALA A  62       9.877  18.125  -3.512  0.00  0.00           H  
ATOM    945  HA  ALA A  62       7.063  18.011  -2.812  0.00  0.00           H  
ATOM    946 HB1  ALA A  62       8.715  16.323  -4.185  0.00  0.00           H  
ATOM    947 HB2  ALA A  62       7.945  15.446  -3.044  0.00  0.00           H  
ATOM    948 HB3  ALA A  62       7.084  16.301  -4.136  0.00  0.00           H  
ATOM    949  N   GLN A  63       9.027  16.341  -0.928  0.00  0.00           N  
ATOM    950  CA  GLN A  63       9.196  15.750   0.407  0.00  0.00           C  
ATOM    951  CB  GLN A  63      10.429  14.848   0.585  0.00  0.00           C  
ATOM    952  CG  GLN A  63      10.396  13.627  -0.328  0.00  0.00           C  
ATOM    953  CD  GLN A  63      11.787  13.093  -0.661  0.00  0.00           C  
ATOM    954  C   GLN A  63       9.217  16.795   1.517  0.00  0.00           C  
ATOM    955  O   GLN A  63       8.462  16.730   2.482  0.00  0.00           O  
ATOM    956  H   GLN A  63       9.763  16.393  -1.630  0.00  0.00           H  
ATOM    957  HA  GLN A  63       8.407  15.137   0.573  0.00  0.00           H  
ATOM    958 HB2  GLN A  63      11.244  15.375   0.371  0.00  0.00           H  
ATOM    959 HB3  GLN A  63      10.458  14.531   1.528  0.00  0.00           H  
ATOM    960 HG2  GLN A  63       9.880  12.901   0.125  0.00  0.00           H  
ATOM    961 HG3  GLN A  63       9.941  13.878  -1.182  0.00  0.00           H  
ATOM    962 OE1  GLN A  63      12.289  12.207   0.016  0.00  0.00           O  
ATOM    963 NE2  GLN A  63      12.298  13.341  -1.872  0.00  0.00           N  
ATOM    964 HE21 GLN A  63      13.203  13.028  -2.134  0.00  0.00           H  
ATOM    965 HE22 GLN A  63      11.717  13.871  -2.533  0.00  0.00           H  
ATOM    966  N   ARG A  64       9.939  17.904   1.321  0.00  0.00           N  
ATOM    967  CA  ARG A  64       9.948  19.088   2.183  0.00  0.00           C  
ATOM    968  CB  ARG A  64      11.037  20.076   1.745  0.00  0.00           C  
ATOM    969  CG  ARG A  64      11.420  21.091   2.813  0.00  0.00           C  
ATOM    970  CD  ARG A  64      12.116  20.379   3.981  0.00  0.00           C  
ATOM    971  NE  ARG A  64      12.198  21.440   4.991  0.00  0.00           N  
ATOM    972  CZ  ARG A  64      12.930  21.341   6.113  0.00  0.00           C  
ATOM    973 NH1  ARG A  64      13.878  20.403   6.250  0.00  0.00           N  
ATOM    974 NH2  ARG A  64      12.875  22.328   7.024  0.00  0.00           N  
ATOM    975  C   ARG A  64       8.545  19.666   2.425  0.00  0.00           C  
ATOM    976  O   ARG A  64       8.210  20.355   3.390  0.00  0.00           O  
ATOM    977  H   ARG A  64      10.538  17.852   0.440  0.00  0.00           H  
ATOM    978  HA  ARG A  64      10.345  18.832   3.081  0.00  0.00           H  
ATOM    979 HB2  ARG A  64      11.850  19.555   1.507  0.00  0.00           H  
ATOM    980 HB3  ARG A  64      10.703  20.574   0.951  0.00  0.00           H  
ATOM    981 HG2  ARG A  64      12.053  21.750   2.437  0.00  0.00           H  
ATOM    982 HG3  ARG A  64      10.608  21.530   3.165  0.00  0.00           H  
ATOM    983 HD2  ARG A  64      11.542  19.678   4.289  0.00  0.00           H  
ATOM    984 HD3  ARG A  64      12.995  20.129   3.698  0.00  0.00           H  
ATOM    985  HE  ARG A  64      11.683  22.281   4.840  0.00  0.00           H  
ATOM    986 HH11 ARG A  64      14.060  19.775   5.495  0.00  0.00           H  
ATOM    987 HH12 ARG A  64      14.393  20.339   7.100  0.00  0.00           H  
ATOM    988 HH21 ARG A  64      12.306  23.128   6.844  0.00  0.00           H  
ATOM    989 HH22 ARG A  64      13.399  22.254   7.866  0.00  0.00           H  
ATOM    990  N   GLY A  65       7.723  19.470   1.407  0.00  0.00           N  
ATOM    991  CA  GLY A  65       6.359  19.979   1.154  0.00  0.00           C  
ATOM    992  C   GLY A  65       6.242  21.504   1.075  0.00  0.00           C  
ATOM    993  O   GLY A  65       5.268  22.070   1.571  0.00  0.00           O  
ATOM    994  H   GLY A  65       8.186  18.811   0.654  0.00  0.00           H  
ATOM    995 HA2  GLY A  65       6.015  19.573   0.283  0.00  0.00           H  
ATOM    996 HA3  GLY A  65       5.740  19.636   1.891  0.00  0.00           H  
ATOM    997  N   HIS A  66       7.017  22.159   0.223  0.00  0.00           N  
ATOM    998  CA  HIS A  66       7.127  23.623   0.134  0.00  0.00           C  
ATOM    999  CB  HIS A  66       8.632  23.863   0.276  0.00  0.00           C  
ATOM   1000  CG  HIS A  66       8.855  25.265   0.847  0.00  0.00           C  
ATOM   1001  C   HIS A  66       6.464  24.240  -1.097  0.00  0.00           C  
ATOM   1002  O   HIS A  66       6.979  24.111  -2.206  0.00  0.00           O  
ATOM   1003  H   HIS A  66       7.575  21.522  -0.416  0.00  0.00           H  
ATOM   1004  HA  HIS A  66       6.686  24.021   0.964  0.00  0.00           H  
ATOM   1005 HB2  HIS A  66       9.016  23.215   0.906  0.00  0.00           H  
ATOM   1006 HB3  HIS A  66       9.059  23.826  -0.607  0.00  0.00           H  
ATOM   1007 ND1  HIS A  66       8.723  26.386   0.144  0.00  0.00           N  
ATOM   1008 CD2  HIS A  66       9.395  25.493   2.046  0.00  0.00           C  
ATOM   1009 CE1  HIS A  66       9.349  27.320   0.864  0.00  0.00           C  
ATOM   1010 NE2  HIS A  66       9.663  26.790   2.048  0.00  0.00           N  
ATOM   1011 HD1  HIS A  66       8.272  26.529  -0.714  0.00  0.00           H  
ATOM   1012 HD2  HIS A  66       9.556  24.827   2.766  0.00  0.00           H  
ATOM   1013 HE1  HIS A  66       9.547  28.244   0.572  0.00  0.00           H  
ATOM   1014  N   LEU A  67       5.407  25.010  -0.819  0.00  0.00           N  
ATOM   1015  CA  LEU A  67       4.588  25.579  -1.896  0.00  0.00           C  
ATOM   1016  CB  LEU A  67       3.447  26.429  -1.344  0.00  0.00           C  
ATOM   1017  CG  LEU A  67       2.120  26.600  -2.099  0.00  0.00           C  
ATOM   1018 CD1  LEU A  67       1.049  25.839  -1.326  0.00  0.00           C  
ATOM   1019 CD2  LEU A  67       1.731  28.059  -2.336  0.00  0.00           C  
ATOM   1020  C   LEU A  67       5.431  26.463  -2.820  0.00  0.00           C  
ATOM   1021  O   LEU A  67       5.482  26.278  -4.039  0.00  0.00           O  
ATOM   1022  H   LEU A  67       5.224  25.162   0.182  0.00  0.00           H  
ATOM   1023  HA  LEU A  67       4.207  24.825  -2.440  0.00  0.00           H  
ATOM   1024 HB2  LEU A  67       3.209  26.060  -0.420  0.00  0.00           H  
ATOM   1025 HB3  LEU A  67       3.815  27.368  -1.187  0.00  0.00           H  
ATOM   1026  HG  LEU A  67       2.213  26.216  -3.003  0.00  0.00           H  
ATOM   1027 HD11 LEU A  67       0.975  26.214  -0.402  0.00  0.00           H  
ATOM   1028 HD12 LEU A  67       0.171  25.933  -1.795  0.00  0.00           H  
ATOM   1029 HD13 LEU A  67       1.298  24.873  -1.274  0.00  0.00           H  
ATOM   1030 HD21 LEU A  67       2.443  28.508  -2.877  0.00  0.00           H  
ATOM   1031 HD22 LEU A  67       0.863  28.094  -2.829  0.00  0.00           H  
ATOM   1032 HD23 LEU A  67       1.637  28.524  -1.456  0.00  0.00           H  
ATOM   1033  N   GLU A  68       6.246  27.319  -2.223  0.00  0.00           N  
ATOM   1034  CA  GLU A  68       7.153  28.225  -2.934  0.00  0.00           C  
ATOM   1035  CB  GLU A  68       7.703  29.286  -1.974  0.00  0.00           C  
ATOM   1036  CG  GLU A  68       8.541  30.355  -2.677  0.00  0.00           C  
ATOM   1037  CD  GLU A  68       7.849  31.687  -2.990  0.00  0.00           C  
ATOM   1038 OE1  GLU A  68       7.475  32.350  -1.994  0.00  0.00           O  
ATOM   1039 OE2  GLU A  68       7.955  32.270  -4.086  0.00  0.00           O  
ATOM   1040  C   GLU A  68       8.240  27.480  -3.707  0.00  0.00           C  
ATOM   1041  O   GLU A  68       8.225  27.634  -4.931  0.00  0.00           O  
ATOM   1042  H   GLU A  68       6.191  27.296  -1.169  0.00  0.00           H  
ATOM   1043  HA  GLU A  68       6.619  28.798  -3.576  0.00  0.00           H  
ATOM   1044 HB2  GLU A  68       6.941  29.737  -1.556  0.00  0.00           H  
ATOM   1045 HB3  GLU A  68       8.282  28.835  -1.327  0.00  0.00           H  
ATOM   1046 HG2  GLU A  68       9.326  30.562  -2.098  0.00  0.00           H  
ATOM   1047 HG3  GLU A  68       8.855  29.979  -3.547  0.00  0.00           H  
ATOM   1048  N   ILE A  69       8.942  26.506  -3.141  0.00  0.00           N  
ATOM   1049  CA  ILE A  69       9.965  25.815  -3.941  0.00  0.00           C  
ATOM   1050  CB  ILE A  69      10.968  25.070  -3.067  0.00  0.00           C  
ATOM   1051 CG1  ILE A  69      11.551  26.029  -2.026  0.00  0.00           C  
ATOM   1052 CG2  ILE A  69      12.059  24.485  -3.967  0.00  0.00           C  
ATOM   1053 CD1  ILE A  69      12.571  25.474  -1.033  0.00  0.00           C  
ATOM   1054  C   ILE A  69       9.387  25.016  -5.109  0.00  0.00           C  
ATOM   1055  O   ILE A  69       9.779  25.150  -6.271  0.00  0.00           O  
ATOM   1056  H   ILE A  69       8.728  26.292  -2.172  0.00  0.00           H  
ATOM   1057  HA  ILE A  69      10.541  26.543  -4.345  0.00  0.00           H  
ATOM   1058  HB  ILE A  69      10.488  24.351  -2.582  0.00  0.00           H  
ATOM   1059 HG12 ILE A  69      11.979  26.808  -2.518  0.00  0.00           H  
ATOM   1060 HG13 ILE A  69      10.779  26.423  -1.495  0.00  0.00           H  
ATOM   1061 HG21 ILE A  69      12.715  23.984  -3.407  0.00  0.00           H  
ATOM   1062 HG22 ILE A  69      11.643  23.868  -4.630  0.00  0.00           H  
ATOM   1063 HG23 ILE A  69      12.524  25.227  -4.446  0.00  0.00           H  
ATOM   1064 HD11 ILE A  69      13.355  25.122  -1.537  0.00  0.00           H  
ATOM   1065 HD12 ILE A  69      12.860  26.206  -0.422  0.00  0.00           H  
ATOM   1066 HD13 ILE A  69      12.146  24.741  -0.509  0.00  0.00           H  
ATOM   1067  N   VAL A  70       8.186  24.501  -4.868  0.00  0.00           N  
ATOM   1068  CA  VAL A  70       7.412  23.876  -5.945  0.00  0.00           C  
ATOM   1069  CB  VAL A  70       6.365  22.892  -5.421  0.00  0.00           C  
ATOM   1070 CG1  VAL A  70       5.343  22.401  -6.463  0.00  0.00           C  
ATOM   1071 CG2  VAL A  70       6.947  21.733  -4.618  0.00  0.00           C  
ATOM   1072  C   VAL A  70       6.927  24.793  -7.071  0.00  0.00           C  
ATOM   1073  O   VAL A  70       7.318  24.616  -8.227  0.00  0.00           O  
ATOM   1074  H   VAL A  70       7.857  24.576  -3.896  0.00  0.00           H  
ATOM   1075  HA  VAL A  70       8.006  23.151  -6.372  0.00  0.00           H  
ATOM   1076  HB  VAL A  70       5.829  23.361  -4.700  0.00  0.00           H  
ATOM   1077 HG11 VAL A  70       5.665  22.646  -7.374  0.00  0.00           H  
ATOM   1078 HG12 VAL A  70       5.252  21.411  -6.388  0.00  0.00           H  
ATOM   1079 HG13 VAL A  70       4.464  22.837  -6.285  0.00  0.00           H  
ATOM   1080 HG21 VAL A  70       7.751  22.051  -4.116  0.00  0.00           H  
ATOM   1081 HG22 VAL A  70       6.258  21.400  -3.976  0.00  0.00           H  
ATOM   1082 HG23 VAL A  70       7.207  20.998  -5.244  0.00  0.00           H  
ATOM   1083  N   GLU A  71       6.479  25.987  -6.691  0.00  0.00           N  
ATOM   1084  CA  GLU A  71       6.060  27.030  -7.639  0.00  0.00           C  
ATOM   1085  CB  GLU A  71       5.140  28.038  -6.953  0.00  0.00           C  
ATOM   1086  CG  GLU A  71       3.745  27.431  -6.807  0.00  0.00           C  
ATOM   1087  CD  GLU A  71       2.698  28.543  -6.666  0.00  0.00           C  
ATOM   1088 OE1  GLU A  71       2.446  29.094  -5.573  0.00  0.00           O  
ATOM   1089 OE2  GLU A  71       2.261  29.032  -7.733  0.00  0.00           O  
ATOM   1090  C   GLU A  71       7.198  27.720  -8.398  0.00  0.00           C  
ATOM   1091  O   GLU A  71       7.002  27.988  -9.583  0.00  0.00           O  
ATOM   1092  H   GLU A  71       6.448  26.125  -5.654  0.00  0.00           H  
ATOM   1093  HA  GLU A  71       5.407  26.623  -8.315  0.00  0.00           H  
ATOM   1094 HB2  GLU A  71       5.482  28.201  -6.066  0.00  0.00           H  
ATOM   1095 HB3  GLU A  71       5.065  28.813  -7.521  0.00  0.00           H  
ATOM   1096 HG2  GLU A  71       3.538  26.938  -7.616  0.00  0.00           H  
ATOM   1097 HG3  GLU A  71       3.721  26.904  -5.994  0.00  0.00           H  
ATOM   1098  N   VAL A  72       8.222  28.101  -7.641  0.00  0.00           N  
ATOM   1099  CA  VAL A  72       9.470  28.622  -8.226  0.00  0.00           C  
ATOM   1100  CB  VAL A  72      10.471  29.117  -7.179  0.00  0.00           C  
ATOM   1101 CG1  VAL A  72      11.754  29.673  -7.814  0.00  0.00           C  
ATOM   1102 CG2  VAL A  72       9.837  30.330  -6.501  0.00  0.00           C  
ATOM   1103  C   VAL A  72      10.092  27.718  -9.299  0.00  0.00           C  
ATOM   1104  O   VAL A  72      10.059  28.110 -10.459  0.00  0.00           O  
ATOM   1105  H   VAL A  72       8.074  28.003  -6.620  0.00  0.00           H  
ATOM   1106  HA  VAL A  72       9.257  29.518  -8.661  0.00  0.00           H  
ATOM   1107  HB  VAL A  72      10.748  28.334  -6.619  0.00  0.00           H  
ATOM   1108 HG11 VAL A  72      11.583  29.872  -8.776  0.00  0.00           H  
ATOM   1109 HG12 VAL A  72      12.019  30.509  -7.337  0.00  0.00           H  
ATOM   1110 HG13 VAL A  72      12.480  28.993  -7.732  0.00  0.00           H  
ATOM   1111 HG21 VAL A  72      10.544  31.015  -6.329  0.00  0.00           H  
ATOM   1112 HG22 VAL A  72       9.136  30.711  -7.100  0.00  0.00           H  
ATOM   1113 HG23 VAL A  72       9.426  30.044  -5.637  0.00  0.00           H  
ATOM   1114  N   LEU A  73      10.371  26.472  -8.940  0.00  0.00           N  
ATOM   1115  CA  LEU A  73      10.932  25.467  -9.855  0.00  0.00           C  
ATOM   1116  CB  LEU A  73      11.252  24.072  -9.294  0.00  0.00           C  
ATOM   1117  CG  LEU A  73      12.184  24.103  -8.084  0.00  0.00           C  
ATOM   1118 CD1  LEU A  73      11.972  23.030  -7.019  0.00  0.00           C  
ATOM   1119 CD2  LEU A  73      13.681  24.226  -8.402  0.00  0.00           C  
ATOM   1120  C   LEU A  73      10.060  25.197 -11.075  0.00  0.00           C  
ATOM   1121  O   LEU A  73      10.569  25.165 -12.198  0.00  0.00           O  
ATOM   1122  H   LEU A  73      10.156  26.255  -7.934  0.00  0.00           H  
ATOM   1123  HA  LEU A  73      11.837  25.803 -10.175  0.00  0.00           H  
ATOM   1124 HB2  LEU A  73      10.405  23.659  -9.010  0.00  0.00           H  
ATOM   1125 HB3  LEU A  73      11.697  23.556 -10.002  0.00  0.00           H  
ATOM   1126  HG  LEU A  73      12.108  25.025  -7.639  0.00  0.00           H  
ATOM   1127 HD11 LEU A  73      12.092  22.127  -7.429  0.00  0.00           H  
ATOM   1128 HD12 LEU A  73      12.638  23.155  -6.284  0.00  0.00           H  
ATOM   1129 HD13 LEU A  73      11.047  23.107  -6.649  0.00  0.00           H  
ATOM   1130 HD21 LEU A  73      13.841  25.074  -8.904  0.00  0.00           H  
ATOM   1131 HD22 LEU A  73      14.197  24.237  -7.547  0.00  0.00           H  
ATOM   1132 HD23 LEU A  73      13.964  23.446  -8.958  0.00  0.00           H  
ATOM   1133  N   LEU A  74       8.743  25.134 -10.879  0.00  0.00           N  
ATOM   1134  CA  LEU A  74       7.721  25.101 -11.926  0.00  0.00           C  
ATOM   1135  CB  LEU A  74       6.286  25.043 -11.394  0.00  0.00           C  
ATOM   1136  CG  LEU A  74       5.928  23.607 -11.036  0.00  0.00           C  
ATOM   1137 CD1  LEU A  74       4.926  23.724  -9.886  0.00  0.00           C  
ATOM   1138 CD2  LEU A  74       5.481  22.838 -12.277  0.00  0.00           C  
ATOM   1139  C   LEU A  74       7.675  26.263 -12.922  0.00  0.00           C  
ATOM   1140  O   LEU A  74       7.953  26.144 -14.106  0.00  0.00           O  
ATOM   1141  H   LEU A  74       8.481  25.109  -9.845  0.00  0.00           H  
ATOM   1142  HA  LEU A  74       7.850  24.228 -12.467  0.00  0.00           H  
ATOM   1143 HB2  LEU A  74       6.243  25.574 -10.583  0.00  0.00           H  
ATOM   1144 HB3  LEU A  74       5.690  25.335 -12.100  0.00  0.00           H  
ATOM   1145  HG  LEU A  74       6.726  23.138 -10.724  0.00  0.00           H  
ATOM   1146 HD11 LEU A  74       4.127  24.237 -10.195  0.00  0.00           H  
ATOM   1147 HD12 LEU A  74       4.646  22.809  -9.598  0.00  0.00           H  
ATOM   1148 HD13 LEU A  74       5.355  24.199  -9.120  0.00  0.00           H  
ATOM   1149 HD21 LEU A  74       6.222  22.830 -12.948  0.00  0.00           H  
ATOM   1150 HD22 LEU A  74       5.251  21.900 -12.021  0.00  0.00           H  
ATOM   1151 HD23 LEU A  74       4.677  23.284 -12.671  0.00  0.00           H  
ATOM   1152  N   LYS A  75       7.685  27.443 -12.301  0.00  0.00           N  
ATOM   1153  CA  LYS A  75       7.672  28.695 -13.068  0.00  0.00           C  
ATOM   1154  CB  LYS A  75       7.243  29.900 -12.227  0.00  0.00           C  
ATOM   1155  CG  LYS A  75       5.772  29.974 -11.809  0.00  0.00           C  
ATOM   1156  CD  LYS A  75       5.356  31.136 -10.904  0.00  0.00           C  
ATOM   1157  CE  LYS A  75       5.850  31.129  -9.461  0.00  0.00           C  
ATOM   1158  NZ  LYS A  75       5.271  32.102  -8.538  0.00  0.00           N  
ATOM   1159  C   LYS A  75       8.941  28.812 -13.924  0.00  0.00           C  
ATOM   1160  O   LYS A  75       8.884  29.071 -15.127  0.00  0.00           O  
ATOM   1161  H   LYS A  75       7.703  27.402 -11.273  0.00  0.00           H  
ATOM   1162  HA  LYS A  75       6.875  28.695 -13.676  0.00  0.00           H  
ATOM   1163 HB2  LYS A  75       7.803  29.910 -11.385  0.00  0.00           H  
ATOM   1164 HB3  LYS A  75       7.458  30.739 -12.749  0.00  0.00           H  
ATOM   1165 HG2  LYS A  75       5.197  30.008 -12.656  0.00  0.00           H  
ATOM   1166 HG3  LYS A  75       5.525  29.099 -11.339  0.00  0.00           H  
ATOM   1167 HD2  LYS A  75       5.667  32.005 -11.340  0.00  0.00           H  
ATOM   1168 HD3  LYS A  75       4.336  31.176 -10.887  0.00  0.00           H  
ATOM   1169 HE2  LYS A  75       5.707  30.178  -9.086  0.00  0.00           H  
ATOM   1170 HE3  LYS A  75       6.876  31.248  -9.481  0.00  0.00           H  
ATOM   1171 HZ1  LYS A  75       4.520  31.682  -8.020  0.00  0.00           H  
ATOM   1172 HZ2  LYS A  75       5.970  32.423  -7.892  0.00  0.00           H  
ATOM   1173 HZ3  LYS A  75       4.913  32.890  -9.047  0.00  0.00           H  
ATOM   1174  N   ASN A  76      10.051  28.313 -13.410  0.00  0.00           N  
ATOM   1175  CA  ASN A  76      11.340  28.206 -14.112  0.00  0.00           C  
ATOM   1176  CB  ASN A  76      12.433  28.538 -13.093  0.00  0.00           C  
ATOM   1177  CG  ASN A  76      12.583  30.029 -12.769  0.00  0.00           C  
ATOM   1178 OD1  ASN A  76      13.146  30.450 -11.768  0.00  0.00           O  
ATOM   1179 ND2  ASN A  76      11.834  30.896 -13.454  0.00  0.00           N  
ATOM   1180  C   ASN A  76      11.590  26.891 -14.852  0.00  0.00           C  
ATOM   1181  O   ASN A  76      12.746  26.714 -15.243  0.00  0.00           O  
ATOM   1182  H   ASN A  76       9.941  27.978 -12.407  0.00  0.00           H  
ATOM   1183  HA  ASN A  76      11.353  28.949 -14.816  0.00  0.00           H  
ATOM   1184 HB2  ASN A  76      12.228  28.053 -12.237  0.00  0.00           H  
ATOM   1185 HB3  ASN A  76      13.312  28.207 -13.450  0.00  0.00           H  
ATOM   1186 HD22 ASN A  76      11.201  30.531 -14.148  0.00  0.00           H  
ATOM   1187 HD21 ASN A  76      11.899  31.866 -13.285  0.00  0.00           H  
ATOM   1188  N   GLY A  77      10.575  26.116 -15.227  0.00  0.00           N  
ATOM   1189  CA  GLY A  77      10.738  24.934 -16.099  0.00  0.00           C  
ATOM   1190  C   GLY A  77      10.752  23.541 -15.473  0.00  0.00           C  
ATOM   1191  O   GLY A  77      11.289  22.660 -16.148  0.00  0.00           O  
ATOM   1192  H   GLY A  77       9.644  26.412 -14.853  0.00  0.00           H  
ATOM   1193 HA2  GLY A  77       9.993  24.965 -16.826  0.00  0.00           H  
ATOM   1194 HA3  GLY A  77      11.612  25.059 -16.650  0.00  0.00           H  
ATOM   1195  N   ALA A  78      10.240  23.192 -14.288  0.00  0.00           N  
ATOM   1196  CA  ALA A  78      10.388  21.837 -13.732  0.00  0.00           C  
ATOM   1197  CB  ALA A  78      10.806  21.922 -12.264  0.00  0.00           C  
ATOM   1198  C   ALA A  78       9.045  21.129 -13.920  0.00  0.00           C  
ATOM   1199  O   ALA A  78       7.969  21.709 -13.715  0.00  0.00           O  
ATOM   1200  H   ALA A  78       9.732  23.955 -13.795  0.00  0.00           H  
ATOM   1201  HA  ALA A  78      11.080  21.353 -14.249  0.00  0.00           H  
ATOM   1202 HB1  ALA A  78      11.403  21.152 -12.045  0.00  0.00           H  
ATOM   1203 HB2  ALA A  78      11.293  22.779 -12.107  0.00  0.00           H  
ATOM   1204 HB3  ALA A  78       9.992  21.888 -11.686  0.00  0.00           H  
ATOM   1205  N   ASP A  79       9.214  20.118 -14.751  0.00  0.00           N  
ATOM   1206  CA  ASP A  79       8.205  19.089 -15.043  0.00  0.00           C  
ATOM   1207  CB  ASP A  79       8.818  18.155 -16.099  0.00  0.00           C  
ATOM   1208  CG  ASP A  79       7.793  17.255 -16.789  0.00  0.00           C  
ATOM   1209 OD1  ASP A  79       6.939  16.632 -16.132  0.00  0.00           O  
ATOM   1210 OD2  ASP A  79       7.950  17.150 -18.027  0.00  0.00           O  
ATOM   1211  C   ASP A  79       7.658  18.287 -13.864  0.00  0.00           C  
ATOM   1212  O   ASP A  79       8.432  17.551 -13.264  0.00  0.00           O  
ATOM   1213  H   ASP A  79      10.169  20.102 -15.213  0.00  0.00           H  
ATOM   1214  HA  ASP A  79       7.404  19.577 -15.469  0.00  0.00           H  
ATOM   1215 HB2  ASP A  79       9.258  18.721 -16.790  0.00  0.00           H  
ATOM   1216 HB3  ASP A  79       9.491  17.579 -15.647  0.00  0.00           H  
ATOM   1217  N   VAL A  80       6.350  18.446 -13.685  0.00  0.00           N  
ATOM   1218  CA  VAL A  80       5.540  17.963 -12.567  0.00  0.00           C  
ATOM   1219  CB  VAL A  80       4.157  18.588 -12.736  0.00  0.00           C  
ATOM   1220 CG1  VAL A  80       3.108  18.043 -13.719  0.00  0.00           C  
ATOM   1221 CG2  VAL A  80       3.617  18.731 -11.318  0.00  0.00           C  
ATOM   1222  C   VAL A  80       5.317  16.450 -12.550  0.00  0.00           C  
ATOM   1223  O   VAL A  80       4.757  15.934 -11.588  0.00  0.00           O  
ATOM   1224  H   VAL A  80       5.897  19.001 -14.491  0.00  0.00           H  
ATOM   1225  HA  VAL A  80       6.020  18.214 -11.702  0.00  0.00           H  
ATOM   1226  HB  VAL A  80       4.300  19.588 -13.010  0.00  0.00           H  
ATOM   1227 HG11 VAL A  80       2.626  17.281 -13.294  0.00  0.00           H  
ATOM   1228 HG12 VAL A  80       2.462  18.770 -13.942  0.00  0.00           H  
ATOM   1229 HG13 VAL A  80       3.567  17.732 -14.548  0.00  0.00           H  
ATOM   1230 HG21 VAL A  80       3.158  19.614 -11.228  0.00  0.00           H  
ATOM   1231 HG22 VAL A  80       2.967  17.993 -11.138  0.00  0.00           H  
ATOM   1232 HG23 VAL A  80       4.376  18.678 -10.670  0.00  0.00           H  
ATOM   1233  N   ASN A  81       5.667  15.768 -13.641  0.00  0.00           N  
ATOM   1234  CA  ASN A  81       5.519  14.319 -13.731  0.00  0.00           C  
ATOM   1235  CB  ASN A  81       4.902  13.968 -15.086  0.00  0.00           C  
ATOM   1236  CG  ASN A  81       3.383  14.014 -15.075  0.00  0.00           C  
ATOM   1237  C   ASN A  81       6.854  13.575 -13.618  0.00  0.00           C  
ATOM   1238  O   ASN A  81       6.908  12.527 -12.976  0.00  0.00           O  
ATOM   1239  H   ASN A  81       6.051  16.353 -14.411  0.00  0.00           H  
ATOM   1240  HA  ASN A  81       4.954  14.026 -12.943  0.00  0.00           H  
ATOM   1241 HB2  ASN A  81       5.233  14.621 -15.762  0.00  0.00           H  
ATOM   1242 HB3  ASN A  81       5.189  13.045 -15.333  0.00  0.00           H  
ATOM   1243 OD1  ASN A  81       2.590  13.350 -14.391  0.00  0.00           O  
ATOM   1244 ND2  ASN A  81       2.848  14.699 -16.086  0.00  0.00           N  
ATOM   1245 HD22 ASN A  81       3.411  15.128 -16.780  0.00  0.00           H  
ATOM   1246 HD21 ASN A  81       1.843  14.781 -16.147  0.00  0.00           H  
ATOM   1247  N   ALA A  82       7.924  14.066 -14.223  0.00  0.00           N  
ATOM   1248  CA  ALA A  82       9.198  13.346 -14.397  0.00  0.00           C  
ATOM   1249  CB  ALA A  82      10.189  14.230 -15.166  0.00  0.00           C  
ATOM   1250  C   ALA A  82       9.795  12.734 -13.137  0.00  0.00           C  
ATOM   1251  O   ALA A  82       9.620  13.313 -12.057  0.00  0.00           O  
ATOM   1252  H   ALA A  82       7.793  15.052 -14.587  0.00  0.00           H  
ATOM   1253  HA  ALA A  82       9.045  12.595 -15.081  0.00  0.00           H  
ATOM   1254 HB1  ALA A  82      10.996  13.692 -15.399  0.00  0.00           H  
ATOM   1255 HB2  ALA A  82       9.753  14.563 -15.999  0.00  0.00           H  
ATOM   1256 HB3  ALA A  82      10.453  15.002 -14.591  0.00  0.00           H  
ATOM   1257  N   ALA A  83      10.349  11.530 -13.315  0.00  0.00           N  
ATOM   1258  CA  ALA A  83      10.902  10.699 -12.244  0.00  0.00           C  
ATOM   1259  CB  ALA A  83       9.822   9.989 -11.428  0.00  0.00           C  
ATOM   1260  C   ALA A  83      11.990   9.685 -12.601  0.00  0.00           C  
ATOM   1261  O   ALA A  83      12.167   9.319 -13.755  0.00  0.00           O  
ATOM   1262  H   ALA A  83      10.355  11.220 -14.326  0.00  0.00           H  
ATOM   1263  HA  ALA A  83      11.283  11.330 -11.514  0.00  0.00           H  
ATOM   1264 HB1  ALA A  83       8.949  10.456 -11.556  0.00  0.00           H  
ATOM   1265 HB2  ALA A  83       9.743   9.042 -11.736  0.00  0.00           H  
ATOM   1266 HB3  ALA A  83      10.072  10.006 -10.461  0.00  0.00           H  
ATOM   1267  N   ASP A  84      12.699   9.310 -11.533  0.00  0.00           N  
ATOM   1268  CA  ASP A  84      13.861   8.418 -11.410  0.00  0.00           C  
ATOM   1269  CB  ASP A  84      14.185   8.368  -9.913  0.00  0.00           C  
ATOM   1270  CG  ASP A  84      12.976   8.020  -9.034  0.00  0.00           C  
ATOM   1271 OD1  ASP A  84      12.188   8.945  -8.723  0.00  0.00           O  
ATOM   1272 OD2  ASP A  84      12.834   6.806  -8.803  0.00  0.00           O  
ATOM   1273  C   ASP A  84      13.930   7.072 -12.139  0.00  0.00           C  
ATOM   1274  O   ASP A  84      12.972   6.570 -12.726  0.00  0.00           O  
ATOM   1275  H   ASP A  84      12.294   9.785 -10.623  0.00  0.00           H  
ATOM   1276  HA  ASP A  84      14.690   8.972 -11.738  0.00  0.00           H  
ATOM   1277 HB2  ASP A  84      14.885   7.676  -9.769  0.00  0.00           H  
ATOM   1278 HB3  ASP A  84      14.523   9.262  -9.638  0.00  0.00           H  
ATOM   1279  N   LEU A  85      14.931   6.291 -11.759  0.00  0.00           N  
ATOM   1280  CA  LEU A  85      14.926   4.876 -12.166  0.00  0.00           C  
ATOM   1281  CB  LEU A  85      16.203   4.164 -11.688  0.00  0.00           C  
ATOM   1282  CG  LEU A  85      17.475   4.495 -12.470  0.00  0.00           C  
ATOM   1283 CD1  LEU A  85      18.572   3.658 -11.825  0.00  0.00           C  
ATOM   1284 CD2  LEU A  85      17.430   4.103 -13.944  0.00  0.00           C  
ATOM   1285  C   LEU A  85      13.700   4.029 -11.826  0.00  0.00           C  
ATOM   1286  O   LEU A  85      13.280   3.156 -12.587  0.00  0.00           O  
ATOM   1287  H   LEU A  85      15.659   6.723 -11.196  0.00  0.00           H  
ATOM   1288  HA  LEU A  85      15.058   4.846 -13.193  0.00  0.00           H  
ATOM   1289 HB2  LEU A  85      16.357   4.424 -10.742  0.00  0.00           H  
ATOM   1290 HB3  LEU A  85      16.051   3.187 -11.763  0.00  0.00           H  
ATOM   1291  HG  LEU A  85      17.681   5.446 -12.365  0.00  0.00           H  
ATOM   1292 HD11 LEU A  85      18.338   2.688 -11.899  0.00  0.00           H  
ATOM   1293 HD12 LEU A  85      19.440   3.827 -12.293  0.00  0.00           H  
ATOM   1294 HD13 LEU A  85      18.659   3.907 -10.860  0.00  0.00           H  
ATOM   1295 HD21 LEU A  85      16.677   4.584 -14.393  0.00  0.00           H  
ATOM   1296 HD22 LEU A  85      18.294   4.352 -14.381  0.00  0.00           H  
ATOM   1297 HD23 LEU A  85      17.288   3.116 -14.021  0.00  0.00           H  
ATOM   1298  N   TRP A  86      13.083   4.334 -10.688  0.00  0.00           N  
ATOM   1299  CA  TRP A  86      12.010   3.635  -9.974  0.00  0.00           C  
ATOM   1300  CB  TRP A  86      12.355   3.438  -8.494  0.00  0.00           C  
ATOM   1301  CG  TRP A  86      13.707   2.762  -8.289  0.00  0.00           C  
ATOM   1302 CD1  TRP A  86      13.993   1.477  -8.493  0.00  0.00           C  
ATOM   1303 CD2  TRP A  86      14.932   3.340  -7.989  0.00  0.00           C  
ATOM   1304 NE1  TRP A  86      15.292   1.216  -8.368  0.00  0.00           N  
ATOM   1305 CE2  TRP A  86      15.895   2.337  -7.970  0.00  0.00           C  
ATOM   1306 CE3  TRP A  86      15.362   4.653  -7.875  0.00  0.00           C  
ATOM   1307 CZ2  TRP A  86      17.243   2.645  -7.828  0.00  0.00           C  
ATOM   1308 CZ3  TRP A  86      16.709   4.976  -7.766  0.00  0.00           C  
ATOM   1309 CH2  TRP A  86      17.656   3.958  -7.655  0.00  0.00           C  
ATOM   1310  C   TRP A  86      10.725   4.483  -9.997  0.00  0.00           C  
ATOM   1311  O   TRP A  86       9.807   4.214  -9.229  0.00  0.00           O  
ATOM   1312  H   TRP A  86      13.487   5.265 -10.268  0.00  0.00           H  
ATOM   1313  HA  TRP A  86      11.815   2.786 -10.467  0.00  0.00           H  
ATOM   1314 HB2  TRP A  86      12.407   4.318  -8.050  0.00  0.00           H  
ATOM   1315 HB3  TRP A  86      11.679   2.855  -8.075  0.00  0.00           H  
ATOM   1316 HD1  TRP A  86      13.284   0.766  -8.721  0.00  0.00           H  
ATOM   1317 HE1  TRP A  86      15.744   0.334  -8.542  0.00  0.00           H  
ATOM   1318 HE3  TRP A  86      14.681   5.413  -7.871  0.00  0.00           H  
ATOM   1319 HZ2  TRP A  86      17.935   1.891  -7.853  0.00  0.00           H  
ATOM   1320 HZ3  TRP A  86      16.985   5.923  -7.769  0.00  0.00           H  
ATOM   1321 HH2  TRP A  86      18.593   4.165  -7.459  0.00  0.00           H  
ATOM   1322  N   GLY A  87      10.737   5.553 -10.781  0.00  0.00           N  
ATOM   1323  CA  GLY A  87       9.567   6.396 -11.065  0.00  0.00           C  
ATOM   1324  C   GLY A  87       8.798   6.917  -9.856  0.00  0.00           C  
ATOM   1325  O   GLY A  87       7.615   7.189 -10.027  0.00  0.00           O  
ATOM   1326  H   GLY A  87      11.687   5.761 -11.200  0.00  0.00           H  
ATOM   1327 HA2  GLY A  87       9.870   7.196 -11.637  0.00  0.00           H  
ATOM   1328 HA3  GLY A  87       8.922   5.868 -11.668  0.00  0.00           H  
ATOM   1329  N   GLN A  88       9.476   7.355  -8.803  0.00  0.00           N  
ATOM   1330  CA  GLN A  88       8.806   8.016  -7.667  0.00  0.00           C  
ATOM   1331  CB  GLN A  88       9.634   7.915  -6.375  0.00  0.00           C  
ATOM   1332  CG  GLN A  88      10.021   6.499  -5.957  0.00  0.00           C  
ATOM   1333  CD  GLN A  88      11.332   6.473  -5.161  0.00  0.00           C  
ATOM   1334  C   GLN A  88       8.472   9.481  -7.948  0.00  0.00           C  
ATOM   1335  O   GLN A  88       9.350  10.321  -8.150  0.00  0.00           O  
ATOM   1336  H   GLN A  88      10.500   7.197  -8.840  0.00  0.00           H  
ATOM   1337  HA  GLN A  88       7.937   7.527  -7.499  0.00  0.00           H  
ATOM   1338 HB2  GLN A  88      10.480   8.445  -6.495  0.00  0.00           H  
ATOM   1339 HB3  GLN A  88       9.105   8.327  -5.624  0.00  0.00           H  
ATOM   1340 HG2  GLN A  88       9.300   6.123  -5.384  0.00  0.00           H  
ATOM   1341 HG3  GLN A  88      10.140   5.943  -6.774  0.00  0.00           H  
ATOM   1342 OE1  GLN A  88      11.399   6.561  -3.931  0.00  0.00           O  
ATOM   1343 NE2  GLN A  88      12.455   6.474  -5.873  0.00  0.00           N  
ATOM   1344 HE21 GLN A  88      13.357   6.471  -5.413  0.00  0.00           H  
ATOM   1345 HE22 GLN A  88      12.391   6.476  -6.888  0.00  0.00           H  
ATOM   1346  N   THR A  89       7.185   9.810  -8.005  0.00  0.00           N  
ATOM   1347  CA  THR A  89       6.776  11.158  -8.408  0.00  0.00           C  
ATOM   1348  CB  THR A  89       5.422  11.129  -9.132  0.00  0.00           C  
ATOM   1349 OG1  THR A  89       4.445  10.675  -8.194  0.00  0.00           O  
ATOM   1350 CG2  THR A  89       5.404  10.263 -10.385  0.00  0.00           C  
ATOM   1351  C   THR A  89       6.684  12.199  -7.295  0.00  0.00           C  
ATOM   1352  O   THR A  89       6.513  11.820  -6.134  0.00  0.00           O  
ATOM   1353  H   THR A  89       6.524   9.061  -7.751  0.00  0.00           H  
ATOM   1354  HA  THR A  89       7.452  11.498  -9.104  0.00  0.00           H  
ATOM   1355  HB  THR A  89       5.181  12.071  -9.415  0.00  0.00           H  
ATOM   1356 HG21 THR A  89       5.682   9.328 -10.155  0.00  0.00           H  
ATOM   1357 HG22 THR A  89       4.480  10.245 -10.773  0.00  0.00           H  
ATOM   1358 HG23 THR A  89       6.039  10.637 -11.064  0.00  0.00           H  
ATOM   1359 HG1  THR A  89       4.542   9.686  -8.035  0.00  0.00           H  
ATOM   1360  N   PRO A  90       6.850  13.477  -7.635  0.00  0.00           N  
ATOM   1361  CA  PRO A  90       6.513  14.601  -6.748  0.00  0.00           C  
ATOM   1362  CB  PRO A  90       6.668  15.801  -7.678  0.00  0.00           C  
ATOM   1363  CG  PRO A  90       8.002  15.437  -8.347  0.00  0.00           C  
ATOM   1364  CD  PRO A  90       7.798  13.948  -8.641  0.00  0.00           C  
ATOM   1365  C   PRO A  90       5.226  14.443  -5.937  0.00  0.00           C  
ATOM   1366  O   PRO A  90       5.354  14.515  -4.710  0.00  0.00           O  
ATOM   1367  HA  PRO A  90       7.303  14.804  -6.123  0.00  0.00           H  
ATOM   1368 HB2  PRO A  90       5.954  15.834  -8.348  0.00  0.00           H  
ATOM   1369 HB3  PRO A  90       6.759  16.638  -7.178  0.00  0.00           H  
ATOM   1370 HG2  PRO A  90       8.113  15.948  -9.177  0.00  0.00           H  
ATOM   1371 HG3  PRO A  90       8.742  15.574  -7.717  0.00  0.00           H  
ATOM   1372 HD2  PRO A  90       7.435  13.819  -9.571  0.00  0.00           H  
ATOM   1373 HD3  PRO A  90       8.675  13.453  -8.573  0.00  0.00           H  
ATOM   1374  N   LEU A  91       4.192  13.925  -6.589  0.00  0.00           N  
ATOM   1375  CA  LEU A  91       2.903  13.540  -5.978  0.00  0.00           C  
ATOM   1376  CB  LEU A  91       1.881  13.031  -7.004  0.00  0.00           C  
ATOM   1377  CG  LEU A  91       0.485  13.448  -6.541  0.00  0.00           C  
ATOM   1378 CD1  LEU A  91       0.292  14.969  -6.589  0.00  0.00           C  
ATOM   1379 CD2  LEU A  91      -0.489  12.920  -7.605  0.00  0.00           C  
ATOM   1380  C   LEU A  91       3.053  12.432  -4.943  0.00  0.00           C  
ATOM   1381  O   LEU A  91       2.640  12.680  -3.807  0.00  0.00           O  
ATOM   1382  H   LEU A  91       4.366  13.802  -7.629  0.00  0.00           H  
ATOM   1383  HA  LEU A  91       2.517  14.357  -5.522  0.00  0.00           H  
ATOM   1384 HB2  LEU A  91       2.058  13.467  -7.846  0.00  0.00           H  
ATOM   1385 HB3  LEU A  91       1.917  12.069  -7.014  0.00  0.00           H  
ATOM   1386  HG  LEU A  91       0.344  13.131  -5.598  0.00  0.00           H  
ATOM   1387 HD11 LEU A  91       0.419  15.287  -7.527  0.00  0.00           H  
ATOM   1388 HD12 LEU A  91      -0.630  15.193  -6.279  0.00  0.00           H  
ATOM   1389 HD13 LEU A  91       0.963  15.404  -5.991  0.00  0.00           H  
ATOM   1390 HD21 LEU A  91      -0.407  11.927  -7.660  0.00  0.00           H  
ATOM   1391 HD22 LEU A  91      -1.421  13.169  -7.347  0.00  0.00           H  
ATOM   1392 HD23 LEU A  91      -0.262  13.329  -8.488  0.00  0.00           H  
ATOM   1393  N   HIS A  92       3.775  11.354  -5.203  0.00  0.00           N  
ATOM   1394  CA  HIS A  92       3.921  10.212  -4.290  0.00  0.00           C  
ATOM   1395  CB  HIS A  92       4.832   9.085  -4.786  0.00  0.00           C  
ATOM   1396  CG  HIS A  92       6.278   9.063  -4.296  0.00  0.00           C  
ATOM   1397 ND1  HIS A  92       7.092  10.098  -4.471  0.00  0.00           N  
ATOM   1398 CD2  HIS A  92       6.768   8.365  -3.275  0.00  0.00           C  
ATOM   1399 CE1  HIS A  92       8.077   9.967  -3.595  0.00  0.00           C  
ATOM   1400 NE2  HIS A  92       7.922   8.871  -2.851  0.00  0.00           N  
ATOM   1401  C   HIS A  92       4.620  10.699  -3.012  0.00  0.00           C  
ATOM   1402  O   HIS A  92       4.076  10.709  -1.919  0.00  0.00           O  
ATOM   1403  H   HIS A  92       4.253  11.377  -6.145  0.00  0.00           H  
ATOM   1404  HA  HIS A  92       3.015   9.885  -4.044  0.00  0.00           H  
ATOM   1405 HB2  HIS A  92       4.416   8.186  -4.535  0.00  0.00           H  
ATOM   1406 HB3  HIS A  92       4.862   9.107  -5.807  0.00  0.00           H  
ATOM   1407 HD1  HIS A  92       7.003  10.841  -5.124  0.00  0.00           H  
ATOM   1408 HD2  HIS A  92       6.303   7.532  -2.869  0.00  0.00           H  
ATOM   1409 HE1  HIS A  92       8.851  10.612  -3.498  0.00  0.00           H  
ATOM   1410  N   LEU A  93       5.759  11.360  -3.188  0.00  0.00           N  
ATOM   1411  CA  LEU A  93       6.637  11.888  -2.133  0.00  0.00           C  
ATOM   1412  CB  LEU A  93       7.914  12.504  -2.722  0.00  0.00           C  
ATOM   1413  CG  LEU A  93       8.661  11.463  -3.550  0.00  0.00           C  
ATOM   1414 CD1  LEU A  93       9.802  12.087  -4.344  0.00  0.00           C  
ATOM   1415 CD2  LEU A  93       9.203  10.557  -2.435  0.00  0.00           C  
ATOM   1416  C   LEU A  93       5.895  12.841  -1.192  0.00  0.00           C  
ATOM   1417  O   LEU A  93       5.965  12.578   0.011  0.00  0.00           O  
ATOM   1418  H   LEU A  93       6.006  11.488  -4.222  0.00  0.00           H  
ATOM   1419  HA  LEU A  93       6.982  11.111  -1.591  0.00  0.00           H  
ATOM   1420 HB2  LEU A  93       7.654  13.228  -3.314  0.00  0.00           H  
ATOM   1421 HB3  LEU A  93       8.487  12.769  -1.986  0.00  0.00           H  
ATOM   1422  HG  LEU A  93       8.017  11.028  -4.186  0.00  0.00           H  
ATOM   1423 HD11 LEU A  93      10.451  12.514  -3.715  0.00  0.00           H  
ATOM   1424 HD12 LEU A  93      10.266  11.378  -4.873  0.00  0.00           H  
ATOM   1425 HD13 LEU A  93       9.436  12.780  -4.965  0.00  0.00           H  
ATOM   1426 HD21 LEU A  93       8.437  10.186  -1.913  0.00  0.00           H  
ATOM   1427 HD22 LEU A  93       9.727   9.812  -2.843  0.00  0.00           H  
ATOM   1428 HD23 LEU A  93       9.792  11.094  -1.833  0.00  0.00           H  
ATOM   1429  N   ALA A  94       5.059  13.689  -1.796  0.00  0.00           N  
ATOM   1430  CA  ALA A  94       4.081  14.554  -1.132  0.00  0.00           C  
ATOM   1431  CB  ALA A  94       3.788  15.627  -2.176  0.00  0.00           C  
ATOM   1432  C   ALA A  94       2.868  13.891  -0.483  0.00  0.00           C  
ATOM   1433  O   ALA A  94       2.545  14.262   0.649  0.00  0.00           O  
ATOM   1434  H   ALA A  94       5.167  13.684  -2.858  0.00  0.00           H  
ATOM   1435  HA  ALA A  94       4.578  15.095  -0.403  0.00  0.00           H  
ATOM   1436 HB1  ALA A  94       4.640  15.899  -2.622  0.00  0.00           H  
ATOM   1437 HB2  ALA A  94       3.156  15.263  -2.859  0.00  0.00           H  
ATOM   1438 HB3  ALA A  94       3.377  16.421  -1.730  0.00  0.00           H  
ATOM   1439  N   ALA A  95       2.296  12.843  -1.063  0.00  0.00           N  
ATOM   1440  CA  ALA A  95       1.253  12.035  -0.404  0.00  0.00           C  
ATOM   1441  CB  ALA A  95       0.451  11.274  -1.464  0.00  0.00           C  
ATOM   1442  C   ALA A  95       1.781  11.160   0.730  0.00  0.00           C  
ATOM   1443  O   ALA A  95       1.237  11.268   1.832  0.00  0.00           O  
ATOM   1444  H   ALA A  95       2.643  12.634  -2.025  0.00  0.00           H  
ATOM   1445  HA  ALA A  95       0.553  12.668  -0.025  0.00  0.00           H  
ATOM   1446 HB1  ALA A  95      -0.332  10.833  -1.030  0.00  0.00           H  
ATOM   1447 HB2  ALA A  95       0.133  11.915  -2.159  0.00  0.00           H  
ATOM   1448 HB3  ALA A  95       1.036  10.584  -1.885  0.00  0.00           H  
ATOM   1449  N   THR A  96       2.819  10.361   0.506  0.00  0.00           N  
ATOM   1450  CA  THR A  96       3.526   9.780   1.652  0.00  0.00           C  
ATOM   1451  CB  THR A  96       4.485   8.636   1.312  0.00  0.00           C  
ATOM   1452 OG1  THR A  96       4.828   7.776   2.405  0.00  0.00           O  
ATOM   1453 CG2  THR A  96       5.676   9.267   0.599  0.00  0.00           C  
ATOM   1454  C   THR A  96       4.102  10.659   2.774  0.00  0.00           C  
ATOM   1455  O   THR A  96       4.196  10.273   3.932  0.00  0.00           O  
ATOM   1456  H   THR A  96       3.064  10.198  -0.468  0.00  0.00           H  
ATOM   1457  HA  THR A  96       2.875   9.090   2.103  0.00  0.00           H  
ATOM   1458  HB  THR A  96       4.046   8.042   0.573  0.00  0.00           H  
ATOM   1459 HG21 THR A  96       5.416  10.163   0.234  0.00  0.00           H  
ATOM   1460 HG22 THR A  96       6.435   9.381   1.244  0.00  0.00           H  
ATOM   1461 HG23 THR A  96       5.971   8.677  -0.155  0.00  0.00           H  
ATOM   1462 HG1  THR A  96       4.143   7.047   2.505  0.00  0.00           H  
ATOM   1463  N   ALA A  97       4.511  11.877   2.413  0.00  0.00           N  
ATOM   1464  CA  ALA A  97       4.878  12.920   3.381  0.00  0.00           C  
ATOM   1465  CB  ALA A  97       5.568  14.056   2.625  0.00  0.00           C  
ATOM   1466  C   ALA A  97       3.746  13.507   4.229  0.00  0.00           C  
ATOM   1467  O   ALA A  97       3.956  14.148   5.253  0.00  0.00           O  
ATOM   1468  H   ALA A  97       4.550  12.028   1.380  0.00  0.00           H  
ATOM   1469  HA  ALA A  97       5.585  12.527   4.020  0.00  0.00           H  
ATOM   1470 HB1  ALA A  97       5.365  13.975   1.650  0.00  0.00           H  
ATOM   1471 HB2  ALA A  97       5.231  14.932   2.965  0.00  0.00           H  
ATOM   1472 HB3  ALA A  97       6.554  13.997   2.768  0.00  0.00           H  
ATOM   1473  N   GLY A  98       2.494  13.159   3.964  0.00  0.00           N  
ATOM   1474  CA  GLY A  98       1.355  13.531   4.815  0.00  0.00           C  
ATOM   1475  C   GLY A  98       0.863  14.977   4.771  0.00  0.00           C  
ATOM   1476  O   GLY A  98       0.396  15.463   5.793  0.00  0.00           O  
ATOM   1477  H   GLY A  98       2.379  12.591   3.089  0.00  0.00           H  
ATOM   1478 HA2  GLY A  98       0.560  12.904   4.588  0.00  0.00           H  
ATOM   1479 HA3  GLY A  98       1.588  13.290   5.796  0.00  0.00           H  
ATOM   1480  N   HIS A  99       1.023  15.581   3.599  0.00  0.00           N  
ATOM   1481  CA  HIS A  99       0.843  17.019   3.349  0.00  0.00           C  
ATOM   1482  CB  HIS A  99       2.196  17.563   2.900  0.00  0.00           C  
ATOM   1483  CG  HIS A  99       2.445  19.068   2.930  0.00  0.00           C  
ATOM   1484 ND1  HIS A  99       3.651  19.563   3.192  0.00  0.00           N  
ATOM   1485 CD2  HIS A  99       1.708  20.020   2.359  0.00  0.00           C  
ATOM   1486 CE1  HIS A  99       3.565  20.837   2.836  0.00  0.00           C  
ATOM   1487 NE2  HIS A  99       2.389  21.165   2.320  0.00  0.00           N  
ATOM   1488  C   HIS A  99      -0.190  17.297   2.249  0.00  0.00           C  
ATOM   1489  O   HIS A  99       0.108  17.292   1.053  0.00  0.00           O  
ATOM   1490  H   HIS A  99       1.304  14.914   2.819  0.00  0.00           H  
ATOM   1491  HA  HIS A  99       0.516  17.449   4.203  0.00  0.00           H  
ATOM   1492 HB2  HIS A  99       2.936  17.127   3.466  0.00  0.00           H  
ATOM   1493 HB3  HIS A  99       2.378  17.250   1.936  0.00  0.00           H  
ATOM   1494 HD2  HIS A  99       0.755  19.882   2.003  0.00  0.00           H  
ATOM   1495 HE1  HIS A  99       4.335  21.508   2.952  0.00  0.00           H  
ATOM   1496 HE2  HIS A  99       2.114  22.041   1.995  0.00  0.00           H  
ATOM   1497  N   LEU A 100      -1.400  17.619   2.681  0.00  0.00           N  
ATOM   1498  CA  LEU A 100      -2.571  17.872   1.825  0.00  0.00           C  
ATOM   1499  CB  LEU A 100      -3.728  18.178   2.778  0.00  0.00           C  
ATOM   1500  CG  LEU A 100      -5.065  18.632   2.183  0.00  0.00           C  
ATOM   1501 CD1  LEU A 100      -5.769  17.549   1.365  0.00  0.00           C  
ATOM   1502 CD2  LEU A 100      -6.064  19.015   3.265  0.00  0.00           C  
ATOM   1503  C   LEU A 100      -2.293  18.976   0.799  0.00  0.00           C  
ATOM   1504  O   LEU A 100      -2.231  18.710  -0.397  0.00  0.00           O  
ATOM   1505  H   LEU A 100      -1.467  17.684   3.740  0.00  0.00           H  
ATOM   1506  HA  LEU A 100      -2.788  17.024   1.327  0.00  0.00           H  
ATOM   1507 HB2  LEU A 100      -3.911  17.346   3.313  0.00  0.00           H  
ATOM   1508 HB3  LEU A 100      -3.423  18.902   3.405  0.00  0.00           H  
ATOM   1509  HG  LEU A 100      -4.902  19.437   1.593  0.00  0.00           H  
ATOM   1510 HD11 LEU A 100      -5.953  16.760   1.949  0.00  0.00           H  
ATOM   1511 HD12 LEU A 100      -6.630  17.911   1.009  0.00  0.00           H  
ATOM   1512 HD13 LEU A 100      -5.181  17.274   0.605  0.00  0.00           H  
ATOM   1513 HD21 LEU A 100      -5.693  19.767   3.811  0.00  0.00           H  
ATOM   1514 HD22 LEU A 100      -6.923  19.305   2.841  0.00  0.00           H  
ATOM   1515 HD23 LEU A 100      -6.235  18.227   3.858  0.00  0.00           H  
ATOM   1516  N   GLU A 101      -1.778  20.093   1.312  0.00  0.00           N  
ATOM   1517  CA  GLU A 101      -1.556  21.317   0.535  0.00  0.00           C  
ATOM   1518  CB  GLU A 101      -0.960  22.315   1.532  0.00  0.00           C  
ATOM   1519  CG  GLU A 101      -0.357  23.640   1.038  0.00  0.00           C  
ATOM   1520  CD  GLU A 101       0.314  24.440   2.146  0.00  0.00           C  
ATOM   1521 OE1  GLU A 101      -0.273  24.807   3.183  0.00  0.00           O  
ATOM   1522 OE2  GLU A 101       1.524  24.755   2.112  0.00  0.00           O  
ATOM   1523  C   GLU A 101      -0.735  21.191  -0.751  0.00  0.00           C  
ATOM   1524  O   GLU A 101      -1.010  21.772  -1.799  0.00  0.00           O  
ATOM   1525  H   GLU A 101      -1.540  20.023   2.333  0.00  0.00           H  
ATOM   1526  HA  GLU A 101      -2.472  21.734   0.304  0.00  0.00           H  
ATOM   1527 HB2  GLU A 101      -1.688  22.556   2.189  0.00  0.00           H  
ATOM   1528 HB3  GLU A 101      -0.230  21.836   2.039  0.00  0.00           H  
ATOM   1529 HG2  GLU A 101       0.327  23.429   0.366  0.00  0.00           H  
ATOM   1530 HG3  GLU A 101      -1.086  24.188   0.673  0.00  0.00           H  
ATOM   1531  N   ILE A 102       0.380  20.478  -0.640  0.00  0.00           N  
ATOM   1532  CA  ILE A 102       1.298  20.260  -1.762  0.00  0.00           C  
ATOM   1533  CB  ILE A 102       2.720  20.291  -1.210  0.00  0.00           C  
ATOM   1534 CG1  ILE A 102       3.798  20.552  -2.263  0.00  0.00           C  
ATOM   1535 CG2  ILE A 102       3.051  18.945  -0.565  0.00  0.00           C  
ATOM   1536 CD1  ILE A 102       3.604  21.907  -2.942  0.00  0.00           C  
ATOM   1537  C   ILE A 102       0.997  19.178  -2.811  0.00  0.00           C  
ATOM   1538  O   ILE A 102       0.992  19.536  -3.989  0.00  0.00           O  
ATOM   1539  H   ILE A 102       0.549  20.084   0.313  0.00  0.00           H  
ATOM   1540  HA  ILE A 102       1.326  21.160  -2.281  0.00  0.00           H  
ATOM   1541  HB  ILE A 102       2.774  21.034  -0.526  0.00  0.00           H  
ATOM   1542 HG12 ILE A 102       4.682  20.539  -1.824  0.00  0.00           H  
ATOM   1543 HG13 ILE A 102       3.744  19.845  -2.952  0.00  0.00           H  
ATOM   1544 HG21 ILE A 102       3.954  18.994  -0.144  0.00  0.00           H  
ATOM   1545 HG22 ILE A 102       2.368  18.736   0.131  0.00  0.00           H  
ATOM   1546 HG23 ILE A 102       3.045  18.234  -1.264  0.00  0.00           H  
ATOM   1547 HD11 ILE A 102       3.651  22.626  -2.253  0.00  0.00           H  
ATOM   1548 HD12 ILE A 102       4.325  22.037  -3.618  0.00  0.00           H  
ATOM   1549 HD13 ILE A 102       2.712  21.921  -3.389  0.00  0.00           H  
ATOM   1550  N   VAL A 103       0.145  18.298  -2.288  0.00  0.00           N  
ATOM   1551  CA  VAL A 103      -0.612  17.397  -3.173  0.00  0.00           C  
ATOM   1552  CB  VAL A 103      -1.256  16.215  -2.443  0.00  0.00           C  
ATOM   1553 CG1  VAL A 103      -1.818  15.124  -3.357  0.00  0.00           C  
ATOM   1554 CG2  VAL A 103      -0.278  15.600  -1.442  0.00  0.00           C  
ATOM   1555  C   VAL A 103      -1.680  18.163  -3.950  0.00  0.00           C  
ATOM   1556  O   VAL A 103      -1.595  18.109  -5.179  0.00  0.00           O  
ATOM   1557  H   VAL A 103       0.064  18.301  -1.268  0.00  0.00           H  
ATOM   1558  HA  VAL A 103       0.033  17.001  -3.835  0.00  0.00           H  
ATOM   1559  HB  VAL A 103      -2.039  16.570  -1.907  0.00  0.00           H  
ATOM   1560 HG11 VAL A 103      -1.654  15.373  -4.310  0.00  0.00           H  
ATOM   1561 HG12 VAL A 103      -1.364  14.258  -3.154  0.00  0.00           H  
ATOM   1562 HG13 VAL A 103      -2.799  15.033  -3.198  0.00  0.00           H  
ATOM   1563 HG21 VAL A 103       0.553  15.326  -1.924  0.00  0.00           H  
ATOM   1564 HG22 VAL A 103      -0.057  16.279  -0.743  0.00  0.00           H  
ATOM   1565 HG23 VAL A 103      -0.703  14.802  -1.018  0.00  0.00           H  
ATOM   1566  N   GLU A 104      -2.369  19.075  -3.272  0.00  0.00           N  
ATOM   1567  CA  GLU A 104      -3.313  20.031  -3.873  0.00  0.00           C  
ATOM   1568  CB  GLU A 104      -4.178  20.832  -2.891  0.00  0.00           C  
ATOM   1569  CG  GLU A 104      -5.127  19.916  -2.105  0.00  0.00           C  
ATOM   1570  CD  GLU A 104      -5.770  20.672  -0.942  0.00  0.00           C  
ATOM   1571 OE1  GLU A 104      -5.058  21.279  -0.108  0.00  0.00           O  
ATOM   1572 OE2  GLU A 104      -7.013  20.655  -0.939  0.00  0.00           O  
ATOM   1573  C   GLU A 104      -2.813  20.953  -4.988  0.00  0.00           C  
ATOM   1574  O   GLU A 104      -3.118  20.748  -6.160  0.00  0.00           O  
ATOM   1575  H   GLU A 104      -2.181  19.059  -2.232  0.00  0.00           H  
ATOM   1576  HA  GLU A 104      -4.137  19.503  -4.223  0.00  0.00           H  
ATOM   1577 HB2  GLU A 104      -3.587  21.260  -2.250  0.00  0.00           H  
ATOM   1578 HB3  GLU A 104      -4.725  21.448  -3.405  0.00  0.00           H  
ATOM   1579 HG2  GLU A 104      -5.840  19.633  -2.702  0.00  0.00           H  
ATOM   1580 HG3  GLU A 104      -4.606  19.186  -1.731  0.00  0.00           H  
ATOM   1581  N   VAL A 105      -1.670  21.557  -4.691  0.00  0.00           N  
ATOM   1582  CA  VAL A 105      -0.927  22.374  -5.653  0.00  0.00           C  
ATOM   1583  CB  VAL A 105       0.088  23.312  -4.988  0.00  0.00           C  
ATOM   1584 CG1  VAL A 105       0.254  24.465  -5.974  0.00  0.00           C  
ATOM   1585 CG2  VAL A 105      -0.497  23.979  -3.742  0.00  0.00           C  
ATOM   1586  C   VAL A 105      -0.452  21.682  -6.928  0.00  0.00           C  
ATOM   1587  O   VAL A 105      -0.858  21.974  -8.055  0.00  0.00           O  
ATOM   1588  H   VAL A 105      -1.340  21.400  -3.710  0.00  0.00           H  
ATOM   1589  HA  VAL A 105      -1.539  23.154  -5.934  0.00  0.00           H  
ATOM   1590  HB  VAL A 105       0.944  22.849  -4.945  0.00  0.00           H  
ATOM   1591 HG11 VAL A 105       1.171  24.435  -6.369  0.00  0.00           H  
ATOM   1592 HG12 VAL A 105      -0.427  24.380  -6.701  0.00  0.00           H  
ATOM   1593 HG13 VAL A 105       0.125  25.332  -5.496  0.00  0.00           H  
ATOM   1594 HG21 VAL A 105      -1.077  23.323  -3.262  0.00  0.00           H  
ATOM   1595 HG22 VAL A 105       0.250  24.271  -3.147  0.00  0.00           H  
ATOM   1596 HG23 VAL A 105      -1.039  24.770  -4.020  0.00  0.00           H  
ATOM   1597  N   LEU A 106       0.139  20.505  -6.764  0.00  0.00           N  
ATOM   1598  CA  LEU A 106       0.562  19.500  -7.743  0.00  0.00           C  
ATOM   1599  CB  LEU A 106       1.305  18.396  -6.990  0.00  0.00           C  
ATOM   1600  CG  LEU A 106       2.800  18.533  -6.691  0.00  0.00           C  
ATOM   1601 CD1  LEU A 106       3.356  17.506  -5.715  0.00  0.00           C  
ATOM   1602 CD2  LEU A 106       3.649  18.690  -7.966  0.00  0.00           C  
ATOM   1603  C   LEU A 106      -0.517  18.939  -8.668  0.00  0.00           C  
ATOM   1604  O   LEU A 106      -0.383  18.949  -9.893  0.00  0.00           O  
ATOM   1605  H   LEU A 106       0.314  20.310  -5.691  0.00  0.00           H  
ATOM   1606  HA  LEU A 106       1.296  19.920  -8.331  0.00  0.00           H  
ATOM   1607 HB2  LEU A 106       0.837  18.269  -6.098  0.00  0.00           H  
ATOM   1608 HB3  LEU A 106       1.186  17.537  -7.515  0.00  0.00           H  
ATOM   1609  HG  LEU A 106       2.972  19.466  -6.323  0.00  0.00           H  
ATOM   1610 HD11 LEU A 106       3.220  16.586  -6.084  0.00  0.00           H  
ATOM   1611 HD12 LEU A 106       4.333  17.669  -5.578  0.00  0.00           H  
ATOM   1612 HD13 LEU A 106       2.879  17.586  -4.839  0.00  0.00           H  
ATOM   1613 HD21 LEU A 106       3.355  19.509  -8.454  0.00  0.00           H  
ATOM   1614 HD22 LEU A 106       4.610  18.774  -7.710  0.00  0.00           H  
ATOM   1615 HD23 LEU A 106       3.521  17.887  -8.543  0.00  0.00           H  
ATOM   1616  N   LEU A 107      -1.625  18.671  -7.978  0.00  0.00           N  
ATOM   1617  CA  LEU A 107      -2.860  18.262  -8.668  0.00  0.00           C  
ATOM   1618  CB  LEU A 107      -3.868  17.670  -7.683  0.00  0.00           C  
ATOM   1619  CG  LEU A 107      -3.511  16.258  -7.207  0.00  0.00           C  
ATOM   1620 CD1  LEU A 107      -4.548  15.794  -6.184  0.00  0.00           C  
ATOM   1621 CD2  LEU A 107      -3.410  15.307  -8.397  0.00  0.00           C  
ATOM   1622  C   LEU A 107      -3.445  19.413  -9.474  0.00  0.00           C  
ATOM   1623  O   LEU A 107      -3.641  19.198 -10.671  0.00  0.00           O  
ATOM   1624  H   LEU A 107      -1.547  18.770  -6.957  0.00  0.00           H  
ATOM   1625  HA  LEU A 107      -2.635  17.509  -9.297  0.00  0.00           H  
ATOM   1626 HB2  LEU A 107      -3.897  18.252  -6.887  0.00  0.00           H  
ATOM   1627 HB3  LEU A 107      -4.743  17.619  -8.132  0.00  0.00           H  
ATOM   1628  HG  LEU A 107      -2.614  16.275  -6.782  0.00  0.00           H  
ATOM   1629 HD11 LEU A 107      -5.453  15.786  -6.609  0.00  0.00           H  
ATOM   1630 HD12 LEU A 107      -4.316  14.873  -5.873  0.00  0.00           H  
ATOM   1631 HD13 LEU A 107      -4.549  16.420  -5.405  0.00  0.00           H  
ATOM   1632 HD21 LEU A 107      -2.698  15.630  -9.021  0.00  0.00           H  
ATOM   1633 HD22 LEU A 107      -3.177  14.391  -8.071  0.00  0.00           H  
ATOM   1634 HD23 LEU A 107      -4.287  15.279  -8.876  0.00  0.00           H  
ATOM   1635  N   LYS A 108      -3.386  20.655  -8.997  0.00  0.00           N  
ATOM   1636  CA  LYS A 108      -3.728  21.819  -9.834  0.00  0.00           C  
ATOM   1637  CB  LYS A 108      -4.036  22.977  -8.890  0.00  0.00           C  
ATOM   1638  CG  LYS A 108      -5.254  22.717  -8.000  0.00  0.00           C  
ATOM   1639  CD  LYS A 108      -5.931  23.984  -7.484  0.00  0.00           C  
ATOM   1640  CE  LYS A 108      -6.296  25.041  -8.524  0.00  0.00           C  
ATOM   1641  NZ  LYS A 108      -6.589  26.379  -7.983  0.00  0.00           N  
ATOM   1642  C   LYS A 108      -2.792  22.128 -11.001  0.00  0.00           C  
ATOM   1643  O   LYS A 108      -3.241  22.762 -11.957  0.00  0.00           O  
ATOM   1644  H   LYS A 108      -3.087  20.735  -8.010  0.00  0.00           H  
ATOM   1645  HA  LYS A 108      -4.677  21.672 -10.209  0.00  0.00           H  
ATOM   1646 HB2  LYS A 108      -3.249  23.122  -8.301  0.00  0.00           H  
ATOM   1647 HB3  LYS A 108      -4.218  23.788  -9.434  0.00  0.00           H  
ATOM   1648 HG2  LYS A 108      -5.930  22.181  -8.526  0.00  0.00           H  
ATOM   1649 HG3  LYS A 108      -4.963  22.161  -7.209  0.00  0.00           H  
ATOM   1650 HD2  LYS A 108      -6.781  23.715  -6.996  0.00  0.00           H  
ATOM   1651 HD3  LYS A 108      -5.319  24.416  -6.797  0.00  0.00           H  
ATOM   1652 HE2  LYS A 108      -5.528  25.109  -9.191  0.00  0.00           H  
ATOM   1653 HE3  LYS A 108      -7.104  24.706  -9.047  0.00  0.00           H  
ATOM   1654 HZ1  LYS A 108      -7.429  26.348  -7.437  0.00  0.00           H  
ATOM   1655 HZ2  LYS A 108      -5.831  26.684  -7.402  0.00  0.00           H  
ATOM   1656 HZ3  LYS A 108      -6.709  27.030  -8.735  0.00  0.00           H  
ATOM   1657  N   TYR A 109      -1.516  21.938 -10.719  0.00  0.00           N  
ATOM   1658  CA  TYR A 109      -0.422  21.950 -11.708  0.00  0.00           C  
ATOM   1659  CB  TYR A 109       0.883  22.209 -10.960  0.00  0.00           C  
ATOM   1660  CG  TYR A 109       1.211  23.683 -10.736  0.00  0.00           C  
ATOM   1661 CD1  TYR A 109       1.807  24.402 -11.763  0.00  0.00           C  
ATOM   1662 CD2  TYR A 109       1.003  24.387  -9.558  0.00  0.00           C  
ATOM   1663 CE1  TYR A 109       2.211  25.736 -11.729  0.00  0.00           C  
ATOM   1664 CE2  TYR A 109       1.442  25.703  -9.432  0.00  0.00           C  
ATOM   1665  CZ  TYR A 109       2.069  26.348 -10.492  0.00  0.00           C  
ATOM   1666  OH  TYR A 109       2.917  27.377 -10.244  0.00  0.00           O  
ATOM   1667  C   TYR A 109      -0.324  20.799 -12.708  0.00  0.00           C  
ATOM   1668  O   TYR A 109       0.668  20.667 -13.419  0.00  0.00           O  
ATOM   1669  H   TYR A 109      -1.326  21.771  -9.690  0.00  0.00           H  
ATOM   1670  HA  TYR A 109      -0.508  22.831 -12.249  0.00  0.00           H  
ATOM   1671 HB2  TYR A 109       0.828  21.768 -10.064  0.00  0.00           H  
ATOM   1672 HB3  TYR A 109       1.634  21.808 -11.484  0.00  0.00           H  
ATOM   1673 HD1  TYR A 109       1.974  23.894 -12.659  0.00  0.00           H  
ATOM   1674 HD2  TYR A 109       0.537  23.951  -8.795  0.00  0.00           H  
ATOM   1675 HE1  TYR A 109       2.559  26.194 -12.504  0.00  0.00           H  
ATOM   1676 HE2  TYR A 109       1.304  26.193  -8.564  0.00  0.00           H  
ATOM   1677  HH  TYR A 109       2.627  27.861  -9.416  0.00  0.00           H  
ATOM   1678  N   GLY A 110      -1.410  20.036 -12.767  0.00  0.00           N  
ATOM   1679  CA  GLY A 110      -1.674  19.050 -13.825  0.00  0.00           C  
ATOM   1680  C   GLY A 110      -0.963  17.697 -13.751  0.00  0.00           C  
ATOM   1681  O   GLY A 110      -0.638  17.128 -14.801  0.00  0.00           O  
ATOM   1682  H   GLY A 110      -2.087  20.198 -11.974  0.00  0.00           H  
ATOM   1683 HA2  GLY A 110      -2.697  18.883 -13.869  0.00  0.00           H  
ATOM   1684 HA3  GLY A 110      -1.456  19.487 -14.740  0.00  0.00           H  
ATOM   1685  N   ALA A 111      -0.498  17.288 -12.577  0.00  0.00           N  
ATOM   1686  CA  ALA A 111       0.309  16.061 -12.466  0.00  0.00           C  
ATOM   1687  CB  ALA A 111       1.133  16.278 -11.200  0.00  0.00           C  
ATOM   1688  C   ALA A 111      -0.654  14.870 -12.437  0.00  0.00           C  
ATOM   1689  O   ALA A 111      -1.833  15.117 -12.184  0.00  0.00           O  
ATOM   1690  H   ALA A 111      -0.741  17.882 -11.771  0.00  0.00           H  
ATOM   1691  HA  ALA A 111       0.887  15.985 -13.269  0.00  0.00           H  
ATOM   1692 HB1  ALA A 111       1.343  17.249 -11.103  0.00  0.00           H  
ATOM   1693 HB2  ALA A 111       0.610  15.969 -10.406  0.00  0.00           H  
ATOM   1694 HB3  ALA A 111       1.983  15.757 -11.262  0.00  0.00           H  
ATOM   1695  N   ASP A 112      -0.181  13.812 -13.080  0.00  0.00           N  
ATOM   1696  CA  ASP A 112      -0.885  12.524 -13.201  0.00  0.00           C  
ATOM   1697  CB  ASP A 112      -0.254  11.442 -14.066  0.00  0.00           C  
ATOM   1698  CG  ASP A 112      -1.100  10.225 -14.477  0.00  0.00           C  
ATOM   1699 OD1  ASP A 112      -1.674  10.291 -15.577  0.00  0.00           O  
ATOM   1700 OD2  ASP A 112      -1.405   9.426 -13.556  0.00  0.00           O  
ATOM   1701  C   ASP A 112      -1.215  11.774 -11.901  0.00  0.00           C  
ATOM   1702  O   ASP A 112      -0.269  11.439 -11.194  0.00  0.00           O  
ATOM   1703  H   ASP A 112       0.769  13.968 -13.514  0.00  0.00           H  
ATOM   1704  HA  ASP A 112      -1.784  12.722 -13.662  0.00  0.00           H  
ATOM   1705 HB2  ASP A 112       0.084  11.882 -14.922  0.00  0.00           H  
ATOM   1706 HB3  ASP A 112       0.570  11.091 -13.579  0.00  0.00           H  
ATOM   1707  N   VAL A 113      -2.507  11.761 -11.604  0.00  0.00           N  
ATOM   1708  CA  VAL A 113      -2.971  11.224 -10.310  0.00  0.00           C  
ATOM   1709  CB  VAL A 113      -4.428  11.623 -10.089  0.00  0.00           C  
ATOM   1710 CG1  VAL A 113      -5.348  10.751 -10.935  0.00  0.00           C  
ATOM   1711 CG2  VAL A 113      -4.828  11.677  -8.613  0.00  0.00           C  
ATOM   1712  C   VAL A 113      -2.824   9.726 -10.060  0.00  0.00           C  
ATOM   1713  O   VAL A 113      -2.686   9.287  -8.915  0.00  0.00           O  
ATOM   1714  H   VAL A 113      -3.138  12.140 -12.320  0.00  0.00           H  
ATOM   1715  HA  VAL A 113      -2.444  11.718  -9.570  0.00  0.00           H  
ATOM   1716  HB  VAL A 113      -4.544  12.558 -10.410  0.00  0.00           H  
ATOM   1717 HG11 VAL A 113      -5.297   9.805 -10.615  0.00  0.00           H  
ATOM   1718 HG12 VAL A 113      -6.287  11.080 -10.853  0.00  0.00           H  
ATOM   1719 HG13 VAL A 113      -5.062  10.795 -11.892  0.00  0.00           H  
ATOM   1720 HG21 VAL A 113      -4.677  12.602  -8.268  0.00  0.00           H  
ATOM   1721 HG22 VAL A 113      -5.792  11.435  -8.527  0.00  0.00           H  
ATOM   1722 HG23 VAL A 113      -4.269  11.028  -8.100  0.00  0.00           H  
ATOM   1723  N   ASN A 114      -2.689   8.900 -11.100  0.00  0.00           N  
ATOM   1724  CA  ASN A 114      -2.335   7.491 -10.901  0.00  0.00           C  
ATOM   1725  CB  ASN A 114      -2.770   6.497 -11.984  0.00  0.00           C  
ATOM   1726  CG  ASN A 114      -4.238   6.092 -11.962  0.00  0.00           C  
ATOM   1727  C   ASN A 114      -0.842   7.251 -10.672  0.00  0.00           C  
ATOM   1728  O   ASN A 114      -0.422   6.215 -10.163  0.00  0.00           O  
ATOM   1729  H   ASN A 114      -2.850   9.326 -12.024  0.00  0.00           H  
ATOM   1730  HA  ASN A 114      -2.816   7.181 -10.061  0.00  0.00           H  
ATOM   1731 HB2  ASN A 114      -2.571   6.906 -12.885  0.00  0.00           H  
ATOM   1732 HB3  ASN A 114      -2.211   5.663 -11.888  0.00  0.00           H  
ATOM   1733 OD1  ASN A 114      -4.633   5.160 -11.266  0.00  0.00           O  
ATOM   1734 ND2  ASN A 114      -5.097   6.635 -12.832  0.00  0.00           N  
ATOM   1735 HD22 ASN A 114      -4.706   7.307 -13.486  0.00  0.00           H  
ATOM   1736 HD21 ASN A 114      -6.041   6.397 -12.836  0.00  0.00           H  
ATOM   1737  N   ALA A 115      -0.064   8.113 -11.307  0.00  0.00           N  
ATOM   1738  CA  ALA A 115       1.383   8.333 -11.161  0.00  0.00           C  
ATOM   1739  CB  ALA A 115       1.527   8.912  -9.756  0.00  0.00           C  
ATOM   1740  C   ALA A 115       2.404   7.281 -11.592  0.00  0.00           C  
ATOM   1741  O   ALA A 115       3.308   7.550 -12.378  0.00  0.00           O  
ATOM   1742  H   ALA A 115      -0.629   8.711 -12.021  0.00  0.00           H  
ATOM   1743  HA  ALA A 115       1.615   9.227 -11.668  0.00  0.00           H  
ATOM   1744 HB1  ALA A 115       1.706   8.172  -9.109  0.00  0.00           H  
ATOM   1745 HB2  ALA A 115       2.286   9.561  -9.740  0.00  0.00           H  
ATOM   1746 HB3  ALA A 115       0.682   9.381  -9.502  0.00  0.00           H  
ATOM   1747  N   LEU A 116       2.215   6.045 -11.130  0.00  0.00           N  
ATOM   1748  CA  LEU A 116       2.923   4.790 -11.443  0.00  0.00           C  
ATOM   1749  CB  LEU A 116       2.525   4.235 -12.812  0.00  0.00           C  
ATOM   1750  CG  LEU A 116       1.049   4.011 -13.158  0.00  0.00           C  
ATOM   1751 CD1  LEU A 116       0.854   3.895 -14.670  0.00  0.00           C  
ATOM   1752 CD2  LEU A 116       0.468   2.882 -12.311  0.00  0.00           C  
ATOM   1753  C   LEU A 116       4.446   4.868 -11.357  0.00  0.00           C  
ATOM   1754  O   LEU A 116       5.152   5.310 -12.269  0.00  0.00           O  
ATOM   1755  H   LEU A 116       1.388   6.025 -10.409  0.00  0.00           H  
ATOM   1756  HA  LEU A 116       2.601   4.078 -10.785  0.00  0.00           H  
ATOM   1757 HB2  LEU A 116       2.899   4.863 -13.516  0.00  0.00           H  
ATOM   1758 HB3  LEU A 116       2.993   3.343 -12.926  0.00  0.00           H  
ATOM   1759  HG  LEU A 116       0.514   4.783 -12.815  0.00  0.00           H  
ATOM   1760 HD11 LEU A 116       1.385   3.123 -15.014  0.00  0.00           H  
ATOM   1761 HD12 LEU A 116      -0.115   3.751 -14.868  0.00  0.00           H  
ATOM   1762 HD13 LEU A 116       1.163   4.738 -15.108  0.00  0.00           H  
ATOM   1763 HD21 LEU A 116       0.543   3.121 -11.343  0.00  0.00           H  
ATOM   1764 HD22 LEU A 116      -0.495   2.750 -12.549  0.00  0.00           H  
ATOM   1765 HD23 LEU A 116       0.975   2.039 -12.488  0.00  0.00           H  
ATOM   1766  N   ASP A 117       5.080   4.394 -10.296  0.00  0.00           N  
ATOM   1767  CA  ASP A 117       6.505   4.066 -10.130  0.00  0.00           C  
ATOM   1768  CB  ASP A 117       6.686   4.114  -8.610  0.00  0.00           C  
ATOM   1769  CG  ASP A 117       5.889   2.974  -7.975  0.00  0.00           C  
ATOM   1770 OD1  ASP A 117       4.772   3.376  -7.579  0.00  0.00           O  
ATOM   1771 OD2  ASP A 117       6.427   1.857  -7.858  0.00  0.00           O  
ATOM   1772  C   ASP A 117       6.931   2.777 -10.837  0.00  0.00           C  
ATOM   1773  O   ASP A 117       6.644   2.581 -12.018  0.00  0.00           O  
ATOM   1774  H   ASP A 117       4.395   4.245  -9.458  0.00  0.00           H  
ATOM   1775  HA  ASP A 117       7.033   4.824 -10.554  0.00  0.00           H  
ATOM   1776 HB2  ASP A 117       7.634   3.985  -8.408  0.00  0.00           H  
ATOM   1777 HB3  ASP A 117       6.334   4.964  -8.283  0.00  0.00           H  
ATOM   1778  N   LEU A 118       7.956   2.126 -10.283  0.00  0.00           N  
ATOM   1779  CA  LEU A 118       8.355   0.801 -10.770  0.00  0.00           C  
ATOM   1780  CB  LEU A 118       9.727   0.467 -10.182  0.00  0.00           C  
ATOM   1781  CG  LEU A 118      10.480  -0.598 -10.989  0.00  0.00           C  
ATOM   1782 CD1  LEU A 118      10.946   0.017 -12.305  0.00  0.00           C  
ATOM   1783 CD2  LEU A 118      11.595  -1.045 -10.043  0.00  0.00           C  
ATOM   1784  C   LEU A 118       7.379  -0.348 -10.524  0.00  0.00           C  
ATOM   1785  O   LEU A 118       6.699  -0.815 -11.436  0.00  0.00           O  
ATOM   1786  H   LEU A 118       8.427   2.619  -9.510  0.00  0.00           H  
ATOM   1787  HA  LEU A 118       8.513   0.873 -11.785  0.00  0.00           H  
ATOM   1788 HB2  LEU A 118      10.272   1.284 -10.191  0.00  0.00           H  
ATOM   1789 HB3  LEU A 118       9.594   0.114  -9.276  0.00  0.00           H  
ATOM   1790  HG  LEU A 118       9.868  -1.356 -11.176  0.00  0.00           H  
ATOM   1791 HD11 LEU A 118      11.552   0.790 -12.114  0.00  0.00           H  
ATOM   1792 HD12 LEU A 118      11.439  -0.670 -12.837  0.00  0.00           H  
ATOM   1793 HD13 LEU A 118      10.152   0.335 -12.822  0.00  0.00           H  
ATOM   1794 HD21 LEU A 118      11.190  -1.416  -9.207  0.00  0.00           H  
ATOM   1795 HD22 LEU A 118      12.146  -1.748 -10.489  0.00  0.00           H  
ATOM   1796 HD23 LEU A 118      12.172  -0.261  -9.817  0.00  0.00           H  
ATOM   1797  N   ILE A 119       7.176  -0.619  -9.232  0.00  0.00           N  
ATOM   1798  CA  ILE A 119       6.267  -1.632  -8.681  0.00  0.00           C  
ATOM   1799  CB  ILE A 119       6.453  -2.133  -7.252  0.00  0.00           C  
ATOM   1800 CG1  ILE A 119       6.975  -1.026  -6.324  0.00  0.00           C  
ATOM   1801 CG2  ILE A 119       7.606  -3.142  -7.217  0.00  0.00           C  
ATOM   1802 CD1  ILE A 119       6.841  -1.479  -4.877  0.00  0.00           C  
ATOM   1803  C   ILE A 119       4.783  -1.301  -8.840  0.00  0.00           C  
ATOM   1804  O   ILE A 119       4.030  -2.169  -9.338  0.00  0.00           O  
ATOM   1805  H   ILE A 119       7.765   0.002  -8.588  0.00  0.00           H  
ATOM   1806  HA  ILE A 119       6.433  -2.478  -9.218  0.00  0.00           H  
ATOM   1807  HB  ILE A 119       5.563  -2.427  -6.902  0.00  0.00           H  
ATOM   1808 HG12 ILE A 119       7.917  -0.865  -6.526  0.00  0.00           H  
ATOM   1809 HG13 ILE A 119       6.428  -0.224  -6.458  0.00  0.00           H  
ATOM   1810 HG21 ILE A 119       7.745  -3.449  -6.279  0.00  0.00           H  
ATOM   1811 HG22 ILE A 119       7.378  -3.922  -7.795  0.00  0.00           H  
ATOM   1812 HG23 ILE A 119       8.436  -2.704  -7.554  0.00  0.00           H  
ATOM   1813 HD11 ILE A 119       7.376  -2.311  -4.745  0.00  0.00           H  
ATOM   1814 HD12 ILE A 119       7.180  -0.759  -4.277  0.00  0.00           H  
ATOM   1815 HD13 ILE A 119       5.881  -1.660  -4.679  0.00  0.00           H  
ATOM   1816  N   GLY A 120       4.425  -0.023  -8.876  0.00  0.00           N  
ATOM   1817  CA  GLY A 120       3.145   0.455  -9.412  0.00  0.00           C  
ATOM   1818  C   GLY A 120       2.077   0.818  -8.390  0.00  0.00           C  
ATOM   1819  O   GLY A 120       0.841   0.934  -8.613  0.00  0.00           O  
ATOM   1820  H   GLY A 120       5.147   0.634  -8.482  0.00  0.00           H  
ATOM   1821 HA2  GLY A 120       3.325   1.273 -10.011  0.00  0.00           H  
ATOM   1822 HA3  GLY A 120       2.694  -0.299 -10.093  0.00  0.00           H  
ATOM   1823  N   LYS A 121       2.683   1.242  -7.285  0.00  0.00           N  
ATOM   1824  CA  LYS A 121       1.808   1.577  -6.147  0.00  0.00           C  
ATOM   1825  CB  LYS A 121       2.649   1.321  -4.901  0.00  0.00           C  
ATOM   1826  CG  LYS A 121       2.529  -0.153  -4.486  0.00  0.00           C  
ATOM   1827  CD  LYS A 121       3.522  -0.641  -3.423  0.00  0.00           C  
ATOM   1828  CE  LYS A 121       3.604   0.134  -2.111  0.00  0.00           C  
ATOM   1829  NZ  LYS A 121       4.658  -0.221  -1.154  0.00  0.00           N  
ATOM   1830  C   LYS A 121       1.369   3.015  -6.433  0.00  0.00           C  
ATOM   1831  O   LYS A 121       2.087   3.976  -6.700  0.00  0.00           O  
ATOM   1832  H   LYS A 121       3.680   1.306  -7.292  0.00  0.00           H  
ATOM   1833  HA  LYS A 121       1.024   0.995  -6.165  0.00  0.00           H  
ATOM   1834 HB2  LYS A 121       3.587   1.505  -5.108  0.00  0.00           H  
ATOM   1835 HB3  LYS A 121       2.304   1.874  -4.168  0.00  0.00           H  
ATOM   1836 HG2  LYS A 121       1.585  -0.314  -4.140  0.00  0.00           H  
ATOM   1837 HG3  LYS A 121       2.639  -0.731  -5.316  0.00  0.00           H  
ATOM   1838 HD2  LYS A 121       3.297  -1.612  -3.202  0.00  0.00           H  
ATOM   1839 HD3  LYS A 121       4.453  -0.653  -3.842  0.00  0.00           H  
ATOM   1840 HE2  LYS A 121       3.687   1.138  -2.345  0.00  0.00           H  
ATOM   1841 HE3  LYS A 121       2.685   0.058  -1.643  0.00  0.00           H  
ATOM   1842 HZ1  LYS A 121       5.301  -0.865  -1.576  0.00  0.00           H  
ATOM   1843 HZ2  LYS A 121       5.156   0.602  -0.873  0.00  0.00           H  
ATOM   1844 HZ3  LYS A 121       4.253  -0.651  -0.343  0.00  0.00           H  
ATOM   1845  N   THR A 122       0.052   3.207  -6.444  0.00  0.00           N  
ATOM   1846  CA  THR A 122      -0.572   4.506  -6.702  0.00  0.00           C  
ATOM   1847  CB  THR A 122      -2.054   4.312  -7.036  0.00  0.00           C  
ATOM   1848 OG1  THR A 122      -2.840   3.925  -5.916  0.00  0.00           O  
ATOM   1849 CG2  THR A 122      -2.186   3.266  -8.143  0.00  0.00           C  
ATOM   1850  C   THR A 122      -0.407   5.431  -5.500  0.00  0.00           C  
ATOM   1851  O   THR A 122      -0.017   4.963  -4.425  0.00  0.00           O  
ATOM   1852  H   THR A 122      -0.508   2.340  -6.250  0.00  0.00           H  
ATOM   1853  HA  THR A 122      -0.114   4.928  -7.491  0.00  0.00           H  
ATOM   1854  HB  THR A 122      -2.432   5.209  -7.396  0.00  0.00           H  
ATOM   1855 HG21 THR A 122      -2.420   2.379  -7.741  0.00  0.00           H  
ATOM   1856 HG22 THR A 122      -2.906   3.541  -8.782  0.00  0.00           H  
ATOM   1857 HG23 THR A 122      -1.318   3.187  -8.636  0.00  0.00           H  
ATOM   1858 HG1  THR A 122      -3.652   4.515  -5.831  0.00  0.00           H  
ATOM   1859  N   PRO A 123      -0.513   6.735  -5.699  0.00  0.00           N  
ATOM   1860  CA  PRO A 123      -0.698   7.713  -4.613  0.00  0.00           C  
ATOM   1861  CB  PRO A 123      -1.061   9.053  -5.251  0.00  0.00           C  
ATOM   1862  CG  PRO A 123      -0.188   9.003  -6.512  0.00  0.00           C  
ATOM   1863  CD  PRO A 123      -0.263   7.528  -6.917  0.00  0.00           C  
ATOM   1864  C   PRO A 123      -1.765   7.289  -3.608  0.00  0.00           C  
ATOM   1865  O   PRO A 123      -1.679   7.783  -2.480  0.00  0.00           O  
ATOM   1866  HA  PRO A 123       0.184   7.891  -4.145  0.00  0.00           H  
ATOM   1867 HB2  PRO A 123      -2.012   9.089  -5.500  0.00  0.00           H  
ATOM   1868 HB3  PRO A 123      -0.794   9.808  -4.685  0.00  0.00           H  
ATOM   1869 HG2  PRO A 123      -0.573   9.582  -7.214  0.00  0.00           H  
ATOM   1870 HG3  PRO A 123       0.739   9.262  -6.293  0.00  0.00           H  
ATOM   1871 HD2  PRO A 123      -1.005   7.382  -7.594  0.00  0.00           H  
ATOM   1872 HD3  PRO A 123       0.604   7.236  -7.360  0.00  0.00           H  
ATOM   1873  N   LEU A 124      -2.805   6.593  -4.041  0.00  0.00           N  
ATOM   1874  CA  LEU A 124      -3.704   5.916  -3.088  0.00  0.00           C  
ATOM   1875  CB  LEU A 124      -5.012   5.537  -3.770  0.00  0.00           C  
ATOM   1876  CG  LEU A 124      -6.066   6.618  -4.029  0.00  0.00           C  
ATOM   1877 CD1  LEU A 124      -7.369   5.882  -4.330  0.00  0.00           C  
ATOM   1878 CD2  LEU A 124      -6.241   7.592  -2.866  0.00  0.00           C  
ATOM   1879  C   LEU A 124      -3.059   4.768  -2.301  0.00  0.00           C  
ATOM   1880  O   LEU A 124      -3.123   4.840  -1.076  0.00  0.00           O  
ATOM   1881  H   LEU A 124      -2.933   6.561  -5.062  0.00  0.00           H  
ATOM   1882  HA  LEU A 124      -4.035   6.611  -2.419  0.00  0.00           H  
ATOM   1883 HB2  LEU A 124      -4.784   5.129  -4.667  0.00  0.00           H  
ATOM   1884 HB3  LEU A 124      -5.455   4.823  -3.210  0.00  0.00           H  
ATOM   1885  HG  LEU A 124      -5.800   7.149  -4.810  0.00  0.00           H  
ATOM   1886 HD11 LEU A 124      -7.620   5.316  -3.544  0.00  0.00           H  
ATOM   1887 HD12 LEU A 124      -8.093   6.548  -4.507  0.00  0.00           H  
ATOM   1888 HD13 LEU A 124      -7.245   5.301  -5.134  0.00  0.00           H  
ATOM   1889 HD21 LEU A 124      -5.372   8.057  -2.688  0.00  0.00           H  
ATOM   1890 HD22 LEU A 124      -6.940   8.268  -3.101  0.00  0.00           H  
ATOM   1891 HD23 LEU A 124      -6.524   7.088  -2.050  0.00  0.00           H  
ATOM   1892  N   HIS A 125      -2.312   3.834  -2.892  0.00  0.00           N  
ATOM   1893  CA  HIS A 125      -1.712   2.760  -2.090  0.00  0.00           C  
ATOM   1894  CB  HIS A 125      -0.802   1.882  -2.955  0.00  0.00           C  
ATOM   1895  CG  HIS A 125      -1.431   0.900  -3.944  0.00  0.00           C  
ATOM   1896  C   HIS A 125      -0.874   3.269  -0.925  0.00  0.00           C  
ATOM   1897  O   HIS A 125      -0.565   2.517   0.004  0.00  0.00           O  
ATOM   1898  H   HIS A 125      -2.199   3.928  -3.905  0.00  0.00           H  
ATOM   1899  HA  HIS A 125      -2.465   2.190  -1.716  0.00  0.00           H  
ATOM   1900 HB2  HIS A 125      -0.172   2.488  -3.496  0.00  0.00           H  
ATOM   1901 HB3  HIS A 125      -0.187   1.333  -2.340  0.00  0.00           H  
ATOM   1902 ND1  HIS A 125      -1.679   1.278  -5.185  0.00  0.00           N  
ATOM   1903 CD2  HIS A 125      -1.220  -0.410  -3.822  0.00  0.00           C  
ATOM   1904 CE1  HIS A 125      -1.548   0.157  -5.898  0.00  0.00           C  
ATOM   1905 NE2  HIS A 125      -1.321  -0.871  -5.105  0.00  0.00           N  
ATOM   1906 HD2  HIS A 125      -1.005  -0.912  -3.001  0.00  0.00           H  
ATOM   1907 HE1  HIS A 125      -1.650   0.097  -6.984  0.00  0.00           H  
ATOM   1908 HE2  HIS A 125      -1.232  -1.871  -5.402  0.00  0.00           H  
ATOM   1909  N   LEU A 126      -0.134   4.312  -1.284  0.00  0.00           N  
ATOM   1910  CA  LEU A 126       0.723   4.958  -0.279  0.00  0.00           C  
ATOM   1911  CB  LEU A 126       1.634   5.979  -0.973  0.00  0.00           C  
ATOM   1912  CG  LEU A 126       2.869   5.329  -1.598  0.00  0.00           C  
ATOM   1913 CD1  LEU A 126       2.667   4.486  -2.858  0.00  0.00           C  
ATOM   1914 CD2  LEU A 126       3.986   6.335  -1.869  0.00  0.00           C  
ATOM   1915  C   LEU A 126      -0.071   5.425   0.942  0.00  0.00           C  
ATOM   1916  O   LEU A 126       0.229   5.329   2.130  0.00  0.00           O  
ATOM   1917  H   LEU A 126      -0.207   4.609  -2.255  0.00  0.00           H  
ATOM   1918  HA  LEU A 126       1.412   4.287   0.027  0.00  0.00           H  
ATOM   1919 HB2  LEU A 126       1.122   6.401  -1.695  0.00  0.00           H  
ATOM   1920 HB3  LEU A 126       1.942   6.619  -0.298  0.00  0.00           H  
ATOM   1921  HG  LEU A 126       3.324   4.743  -0.883  0.00  0.00           H  
ATOM   1922 HD11 LEU A 126       2.277   5.057  -3.579  0.00  0.00           H  
ATOM   1923 HD12 LEU A 126       3.549   4.123  -3.158  0.00  0.00           H  
ATOM   1924 HD13 LEU A 126       2.045   3.731  -2.654  0.00  0.00           H  
ATOM   1925 HD21 LEU A 126       4.263   6.763  -1.008  0.00  0.00           H  
ATOM   1926 HD22 LEU A 126       4.768   5.863  -2.275  0.00  0.00           H  
ATOM   1927 HD23 LEU A 126       3.654   7.037  -2.499  0.00  0.00           H  
ATOM   1928  N   THR A 127      -1.094   6.218   0.647  0.00  0.00           N  
ATOM   1929  CA  THR A 127      -2.022   6.789   1.625  0.00  0.00           C  
ATOM   1930  CB  THR A 127      -2.700   8.025   1.015  0.00  0.00           C  
ATOM   1931 OG1  THR A 127      -3.320   7.632  -0.220  0.00  0.00           O  
ATOM   1932 CG2  THR A 127      -1.700   9.122   0.668  0.00  0.00           C  
ATOM   1933  C   THR A 127      -2.988   5.832   2.337  0.00  0.00           C  
ATOM   1934  O   THR A 127      -3.119   5.903   3.557  0.00  0.00           O  
ATOM   1935  H   THR A 127      -1.189   6.413  -0.392  0.00  0.00           H  
ATOM   1936  HA  THR A 127      -1.462   7.266   2.352  0.00  0.00           H  
ATOM   1937  HB  THR A 127      -3.426   8.348   1.645  0.00  0.00           H  
ATOM   1938 HG21 THR A 127      -0.770   8.747   0.672  0.00  0.00           H  
ATOM   1939 HG22 THR A 127      -1.902   9.490  -0.241  0.00  0.00           H  
ATOM   1940 HG23 THR A 127      -1.759   9.861   1.343  0.00  0.00           H  
ATOM   1941 HG1  THR A 127      -2.669   7.719  -0.979  0.00  0.00           H  
ATOM   1942  N   ALA A 128      -3.713   5.049   1.552  0.00  0.00           N  
ATOM   1943  CA  ALA A 128      -4.864   4.246   1.993  0.00  0.00           C  
ATOM   1944  CB  ALA A 128      -5.516   3.563   0.791  0.00  0.00           C  
ATOM   1945  C   ALA A 128      -4.549   3.224   3.084  0.00  0.00           C  
ATOM   1946  O   ALA A 128      -5.451   2.656   3.703  0.00  0.00           O  
ATOM   1947  H   ALA A 128      -3.389   5.043   0.543  0.00  0.00           H  
ATOM   1948  HA  ALA A 128      -5.580   4.884   2.346  0.00  0.00           H  
ATOM   1949 HB1  ALA A 128      -5.299   4.076  -0.037  0.00  0.00           H  
ATOM   1950 HB2  ALA A 128      -5.166   2.631   0.710  0.00  0.00           H  
ATOM   1951 HB3  ALA A 128      -6.505   3.539   0.921  0.00  0.00           H  
ATOM   1952  N   ILE A 129      -3.270   2.874   3.194  0.00  0.00           N  
ATOM   1953  CA  ILE A 129      -2.698   2.246   4.405  0.00  0.00           C  
ATOM   1954  CB  ILE A 129      -1.213   2.063   4.092  0.00  0.00           C  
ATOM   1955 CG1  ILE A 129      -0.695   0.866   4.892  0.00  0.00           C  
ATOM   1956 CG2  ILE A 129      -0.410   3.255   4.608  0.00  0.00           C  
ATOM   1957 CD1  ILE A 129      -1.295  -0.452   4.398  0.00  0.00           C  
ATOM   1958  C   ILE A 129      -3.095   2.932   5.714  0.00  0.00           C  
ATOM   1959  O   ILE A 129      -3.347   2.264   6.713  0.00  0.00           O  
ATOM   1960  H   ILE A 129      -2.692   3.079   2.346  0.00  0.00           H  
ATOM   1961  HA  ILE A 129      -3.085   1.309   4.438  0.00  0.00           H  
ATOM   1962  HB  ILE A 129      -1.122   1.850   3.131  0.00  0.00           H  
ATOM   1963 HG12 ILE A 129       0.289   0.822   4.801  0.00  0.00           H  
ATOM   1964 HG13 ILE A 129      -0.945   0.988   5.842  0.00  0.00           H  
ATOM   1965 HG21 ILE A 129       0.561   3.094   4.446  0.00  0.00           H  
ATOM   1966 HG22 ILE A 129      -0.696   4.081   4.126  0.00  0.00           H  
ATOM   1967 HG23 ILE A 129      -0.572   3.365   5.587  0.00  0.00           H  
ATOM   1968 HD11 ILE A 129      -1.050  -0.580   3.441  0.00  0.00           H  
ATOM   1969 HD12 ILE A 129      -0.929  -1.199   4.946  0.00  0.00           H  
ATOM   1970 HD13 ILE A 129      -2.286  -0.411   4.494  0.00  0.00           H  
ATOM   1971  N   ASP A 130      -3.435   4.223   5.718  0.00  0.00           N  
ATOM   1972  CA  ASP A 130      -3.801   4.886   6.984  0.00  0.00           C  
ATOM   1973  CB  ASP A 130      -2.661   5.734   7.542  0.00  0.00           C  
ATOM   1974  CG  ASP A 130      -2.629   6.103   9.027  0.00  0.00           C  
ATOM   1975 OD1  ASP A 130      -3.632   6.393   9.723  0.00  0.00           O  
ATOM   1976 OD2  ASP A 130      -1.489   6.201   9.535  0.00  0.00           O  
ATOM   1977  C   ASP A 130      -4.959   5.805   6.625  0.00  0.00           C  
ATOM   1978  O   ASP A 130      -5.096   6.348   5.524  0.00  0.00           O  
ATOM   1979  H   ASP A 130      -3.422   4.693   4.809  0.00  0.00           H  
ATOM   1980  HA  ASP A 130      -4.152   4.188   7.583  0.00  0.00           H  
ATOM   1981 HB2  ASP A 130      -1.782   5.252   7.324  0.00  0.00           H  
ATOM   1982 HB3  ASP A 130      -2.634   6.607   7.006  0.00  0.00           H  
ATOM   1983  N   GLY A 131      -5.668   6.143   7.700  0.00  0.00           N  
ATOM   1984  CA  GLY A 131      -6.903   6.937   7.687  0.00  0.00           C  
ATOM   1985  C   GLY A 131      -6.881   8.366   7.160  0.00  0.00           C  
ATOM   1986  O   GLY A 131      -7.629   9.206   7.659  0.00  0.00           O  
ATOM   1987  H   GLY A 131      -5.252   5.777   8.607  0.00  0.00           H  
ATOM   1988 HA2  GLY A 131      -7.627   6.400   7.158  0.00  0.00           H  
ATOM   1989 HA3  GLY A 131      -7.291   6.948   8.658  0.00  0.00           H  
ATOM   1990  N   HIS A 132      -6.263   8.635   6.007  0.00  0.00           N  
ATOM   1991  CA  HIS A 132      -6.213   9.970   5.392  0.00  0.00           C  
ATOM   1992  CB  HIS A 132      -4.986  10.189   4.510  0.00  0.00           C  
ATOM   1993  CG  HIS A 132      -3.744  10.169   5.411  0.00  0.00           C  
ATOM   1994 ND1  HIS A 132      -2.950   9.135   5.677  0.00  0.00           N  
ATOM   1995 CD2  HIS A 132      -3.425  11.123   6.273  0.00  0.00           C  
ATOM   1996 CE1  HIS A 132      -2.058   9.504   6.592  0.00  0.00           C  
ATOM   1997 NE2  HIS A 132      -2.303  10.766   6.905  0.00  0.00           N  
ATOM   1998  C   HIS A 132      -7.409  10.539   4.629  0.00  0.00           C  
ATOM   1999  O   HIS A 132      -7.304  10.846   3.442  0.00  0.00           O  
ATOM   2000  H   HIS A 132      -5.805   7.797   5.565  0.00  0.00           H  
ATOM   2001  HA  HIS A 132      -5.976  10.651   6.155  0.00  0.00           H  
ATOM   2002 HB2  HIS A 132      -4.899   9.457   3.866  0.00  0.00           H  
ATOM   2003 HB3  HIS A 132      -5.031  11.070   4.085  0.00  0.00           H  
ATOM   2004 HD1  HIS A 132      -2.993   8.219   5.269  0.00  0.00           H  
ATOM   2005 HD2  HIS A 132      -3.949  11.983   6.426  0.00  0.00           H  
ATOM   2006 HE1  HIS A 132      -1.344   8.934   6.970  0.00  0.00           H  
ATOM   2007  N   LEU A 133      -8.364  11.086   5.375  0.00  0.00           N  
ATOM   2008  CA  LEU A 133      -9.665  11.415   4.782  0.00  0.00           C  
ATOM   2009  CB  LEU A 133     -10.704  11.735   5.855  0.00  0.00           C  
ATOM   2010  CG  LEU A 133     -11.630  10.572   6.226  0.00  0.00           C  
ATOM   2011 CD1  LEU A 133     -10.911   9.257   6.557  0.00  0.00           C  
ATOM   2012 CD2  LEU A 133     -12.511  11.035   7.384  0.00  0.00           C  
ATOM   2013  C   LEU A 133      -9.585  12.546   3.749  0.00  0.00           C  
ATOM   2014  O   LEU A 133      -9.879  12.399   2.564  0.00  0.00           O  
ATOM   2015  H   LEU A 133      -8.123  11.253   6.358  0.00  0.00           H  
ATOM   2016  HA  LEU A 133     -10.022  10.589   4.319  0.00  0.00           H  
ATOM   2017 HB2  LEU A 133     -10.223  12.004   6.679  0.00  0.00           H  
ATOM   2018 HB3  LEU A 133     -11.274  12.472   5.520  0.00  0.00           H  
ATOM   2019  HG  LEU A 133     -12.272  10.407   5.454  0.00  0.00           H  
ATOM   2020 HD11 LEU A 133     -10.303   9.403   7.334  0.00  0.00           H  
ATOM   2021 HD12 LEU A 133     -11.589   8.561   6.786  0.00  0.00           H  
ATOM   2022 HD13 LEU A 133     -10.381   8.964   5.764  0.00  0.00           H  
ATOM   2023 HD21 LEU A 133     -13.045  11.830   7.098  0.00  0.00           H  
ATOM   2024 HD22 LEU A 133     -13.128  10.294   7.649  0.00  0.00           H  
ATOM   2025 HD23 LEU A 133     -11.934  11.283   8.161  0.00  0.00           H  
ATOM   2026  N   GLU A 134      -8.913  13.609   4.182  0.00  0.00           N  
ATOM   2027  CA  GLU A 134      -8.624  14.775   3.339  0.00  0.00           C  
ATOM   2028  CB  GLU A 134      -7.966  15.859   4.210  0.00  0.00           C  
ATOM   2029  CG  GLU A 134      -9.060  16.622   4.944  0.00  0.00           C  
ATOM   2030  CD  GLU A 134      -9.508  15.842   6.188  0.00  0.00           C  
ATOM   2031 OE1  GLU A 134     -10.665  15.367   6.243  0.00  0.00           O  
ATOM   2032 OE2  GLU A 134      -8.706  15.701   7.135  0.00  0.00           O  
ATOM   2033  C   GLU A 134      -7.837  14.496   2.061  0.00  0.00           C  
ATOM   2034  O   GLU A 134      -8.173  14.917   0.953  0.00  0.00           O  
ATOM   2035  H   GLU A 134      -8.605  13.546   5.181  0.00  0.00           H  
ATOM   2036  HA  GLU A 134      -9.510  15.234   3.093  0.00  0.00           H  
ATOM   2037 HB2  GLU A 134      -7.420  15.417   4.866  0.00  0.00           H  
ATOM   2038 HB3  GLU A 134      -7.515  16.474   3.625  0.00  0.00           H  
ATOM   2039 HG2  GLU A 134      -8.697  17.469   5.249  0.00  0.00           H  
ATOM   2040 HG3  GLU A 134      -9.831  16.702   4.360  0.00  0.00           H  
ATOM   2041  N   ILE A 135      -6.724  13.782   2.248  0.00  0.00           N  
ATOM   2042  CA  ILE A 135      -5.874  13.370   1.122  0.00  0.00           C  
ATOM   2043  CB  ILE A 135      -4.449  12.954   1.507  0.00  0.00           C  
ATOM   2044 CG1  ILE A 135      -3.740  14.090   2.255  0.00  0.00           C  
ATOM   2045 CG2  ILE A 135      -3.673  12.593   0.241  0.00  0.00           C  
ATOM   2046 CD1  ILE A 135      -2.392  13.860   2.950  0.00  0.00           C  
ATOM   2047  C   ILE A 135      -6.610  12.386   0.208  0.00  0.00           C  
ATOM   2048  O   ILE A 135      -6.672  12.655  -0.985  0.00  0.00           O  
ATOM   2049  H   ILE A 135      -6.516  13.548   3.234  0.00  0.00           H  
ATOM   2050  HA  ILE A 135      -5.708  14.197   0.579  0.00  0.00           H  
ATOM   2051  HB  ILE A 135      -4.508  12.175   2.122  0.00  0.00           H  
ATOM   2052 HG12 ILE A 135      -3.623  14.874   1.599  0.00  0.00           H  
ATOM   2053 HG13 ILE A 135      -4.394  14.453   2.963  0.00  0.00           H  
ATOM   2054 HG21 ILE A 135      -2.753  12.297   0.490  0.00  0.00           H  
ATOM   2055 HG22 ILE A 135      -4.144  11.853  -0.236  0.00  0.00           H  
ATOM   2056 HG23 ILE A 135      -3.618  13.392  -0.352  0.00  0.00           H  
ATOM   2057 HD11 ILE A 135      -1.725  13.570   2.270  0.00  0.00           H  
ATOM   2058 HD12 ILE A 135      -2.100  14.712   3.375  0.00  0.00           H  
ATOM   2059 HD13 ILE A 135      -2.504  13.153   3.642  0.00  0.00           H  
ATOM   2060  N   VAL A 136      -7.318  11.369   0.691  0.00  0.00           N  
ATOM   2061  CA  VAL A 136      -7.980  10.413  -0.207  0.00  0.00           C  
ATOM   2062  CB  VAL A 136      -8.244   8.982   0.255  0.00  0.00           C  
ATOM   2063 CG1  VAL A 136      -6.947   8.366   0.784  0.00  0.00           C  
ATOM   2064 CG2  VAL A 136      -9.432   8.854   1.211  0.00  0.00           C  
ATOM   2065  C   VAL A 136      -9.035  11.087  -1.088  0.00  0.00           C  
ATOM   2066  O   VAL A 136      -9.069  10.840  -2.293  0.00  0.00           O  
ATOM   2067  H   VAL A 136      -7.362  11.310   1.721  0.00  0.00           H  
ATOM   2068  HA  VAL A 136      -7.276  10.018  -0.814  0.00  0.00           H  
ATOM   2069  HB  VAL A 136      -8.512   8.445  -0.535  0.00  0.00           H  
ATOM   2070 HG11 VAL A 136      -6.458   7.929   0.031  0.00  0.00           H  
ATOM   2071 HG12 VAL A 136      -6.378   9.085   1.181  0.00  0.00           H  
ATOM   2072 HG13 VAL A 136      -7.166   7.686   1.483  0.00  0.00           H  
ATOM   2073 HG21 VAL A 136      -9.165   9.194   2.110  0.00  0.00           H  
ATOM   2074 HG22 VAL A 136     -10.196   9.391   0.857  0.00  0.00           H  
ATOM   2075 HG23 VAL A 136      -9.695   7.893   1.277  0.00  0.00           H  
ATOM   2076  N   GLU A 137      -9.825  11.935  -0.431  0.00  0.00           N  
ATOM   2077  CA  GLU A 137     -10.814  12.808  -1.096  0.00  0.00           C  
ATOM   2078  CB  GLU A 137     -11.327  13.817  -0.070  0.00  0.00           C  
ATOM   2079  CG  GLU A 137     -12.493  14.774  -0.307  0.00  0.00           C  
ATOM   2080  CD  GLU A 137     -12.890  15.391   1.028  0.00  0.00           C  
ATOM   2081 OE1  GLU A 137     -13.738  14.793   1.728  0.00  0.00           O  
ATOM   2082 OE2  GLU A 137     -12.542  16.575   1.254  0.00  0.00           O  
ATOM   2083  C   GLU A 137     -10.252  13.554  -2.312  0.00  0.00           C  
ATOM   2084  O   GLU A 137     -10.679  13.321  -3.447  0.00  0.00           O  
ATOM   2085  H   GLU A 137      -9.689  11.934   0.608  0.00  0.00           H  
ATOM   2086  HA  GLU A 137     -11.610  12.247  -1.385  0.00  0.00           H  
ATOM   2087 HB2  GLU A 137     -11.559  13.283   0.779  0.00  0.00           H  
ATOM   2088 HB3  GLU A 137     -10.524  14.403   0.198  0.00  0.00           H  
ATOM   2089 HG2  GLU A 137     -12.192  15.485  -0.884  0.00  0.00           H  
ATOM   2090 HG3  GLU A 137     -13.246  14.265  -0.631  0.00  0.00           H  
ATOM   2091  N   VAL A 138      -9.229  14.387  -2.167  0.00  0.00           N  
ATOM   2092  CA  VAL A 138      -8.647  15.068  -3.328  0.00  0.00           C  
ATOM   2093  CB  VAL A 138      -7.837  16.258  -2.788  0.00  0.00           C  
ATOM   2094 CG1  VAL A 138      -6.602  15.785  -2.034  0.00  0.00           C  
ATOM   2095 CG2  VAL A 138      -7.490  17.313  -3.844  0.00  0.00           C  
ATOM   2096  C   VAL A 138      -7.961  14.185  -4.365  0.00  0.00           C  
ATOM   2097  O   VAL A 138      -8.035  14.457  -5.559  0.00  0.00           O  
ATOM   2098  H   VAL A 138      -8.890  14.512  -1.202  0.00  0.00           H  
ATOM   2099  HA  VAL A 138      -9.407  15.573  -3.802  0.00  0.00           H  
ATOM   2100  HB  VAL A 138      -8.410  16.744  -2.131  0.00  0.00           H  
ATOM   2101 HG11 VAL A 138      -5.892  15.523  -2.687  0.00  0.00           H  
ATOM   2102 HG12 VAL A 138      -6.263  16.524  -1.451  0.00  0.00           H  
ATOM   2103 HG13 VAL A 138      -6.839  14.996  -1.467  0.00  0.00           H  
ATOM   2104 HG21 VAL A 138      -6.801  16.939  -4.462  0.00  0.00           H  
ATOM   2105 HG22 VAL A 138      -8.315  17.545  -4.355  0.00  0.00           H  
ATOM   2106 HG23 VAL A 138      -7.133  18.125  -3.387  0.00  0.00           H  
ATOM   2107  N   LEU A 139      -7.286  13.128  -3.922  0.00  0.00           N  
ATOM   2108  CA  LEU A 139      -6.661  12.161  -4.834  0.00  0.00           C  
ATOM   2109  CB  LEU A 139      -5.900  11.129  -4.002  0.00  0.00           C  
ATOM   2110  CG  LEU A 139      -4.500  11.574  -3.572  0.00  0.00           C  
ATOM   2111 CD1  LEU A 139      -3.832  10.423  -2.820  0.00  0.00           C  
ATOM   2112 CD2  LEU A 139      -3.631  11.857  -4.791  0.00  0.00           C  
ATOM   2113  C   LEU A 139      -7.744  11.500  -5.692  0.00  0.00           C  
ATOM   2114  O   LEU A 139      -7.707  11.753  -6.890  0.00  0.00           O  
ATOM   2115  H   LEU A 139      -7.237  13.044  -2.887  0.00  0.00           H  
ATOM   2116  HA  LEU A 139      -6.034  12.651  -5.437  0.00  0.00           H  
ATOM   2117 HB2  LEU A 139      -6.421  10.953  -3.180  0.00  0.00           H  
ATOM   2118 HB3  LEU A 139      -5.799  10.311  -4.546  0.00  0.00           H  
ATOM   2119  HG  LEU A 139      -4.578  12.358  -2.973  0.00  0.00           H  
ATOM   2120 HD11 LEU A 139      -3.767   9.628  -3.421  0.00  0.00           H  
ATOM   2121 HD12 LEU A 139      -2.916  10.702  -2.534  0.00  0.00           H  
ATOM   2122 HD13 LEU A 139      -4.379  10.192  -2.016  0.00  0.00           H  
ATOM   2123 HD21 LEU A 139      -4.048  12.584  -5.338  0.00  0.00           H  
ATOM   2124 HD22 LEU A 139      -2.721  12.146  -4.492  0.00  0.00           H  
ATOM   2125 HD23 LEU A 139      -3.552  11.028  -5.345  0.00  0.00           H  
ATOM   2126  N   LEU A 140      -8.853  11.046  -5.118  0.00  0.00           N  
ATOM   2127  CA  LEU A 140     -10.035  10.523  -5.813  0.00  0.00           C  
ATOM   2128  CB  LEU A 140     -10.948   9.911  -4.743  0.00  0.00           C  
ATOM   2129  CG  LEU A 140     -10.505   8.516  -4.285  0.00  0.00           C  
ATOM   2130 CD1  LEU A 140     -11.081   8.176  -2.906  0.00  0.00           C  
ATOM   2131 CD2  LEU A 140     -10.961   7.526  -5.362  0.00  0.00           C  
ATOM   2132  C   LEU A 140     -10.840  11.564  -6.588  0.00  0.00           C  
ATOM   2133  O   LEU A 140     -11.138  11.359  -7.766  0.00  0.00           O  
ATOM   2134  H   LEU A 140      -8.816  11.094  -4.051  0.00  0.00           H  
ATOM   2135  HA  LEU A 140      -9.723   9.807  -6.472  0.00  0.00           H  
ATOM   2136 HB2  LEU A 140     -10.932  10.500  -3.955  0.00  0.00           H  
ATOM   2137 HB3  LEU A 140     -11.851   9.825  -5.124  0.00  0.00           H  
ATOM   2138  HG  LEU A 140      -9.506   8.490  -4.238  0.00  0.00           H  
ATOM   2139 HD11 LEU A 140     -12.078   8.197  -2.952  0.00  0.00           H  
ATOM   2140 HD12 LEU A 140     -10.775   7.265  -2.637  0.00  0.00           H  
ATOM   2141 HD13 LEU A 140     -10.761   8.848  -2.241  0.00  0.00           H  
ATOM   2142 HD21 LEU A 140     -10.534   7.766  -6.232  0.00  0.00           H  
ATOM   2143 HD22 LEU A 140     -10.689   6.602  -5.097  0.00  0.00           H  
ATOM   2144 HD23 LEU A 140     -11.955   7.571  -5.451  0.00  0.00           H  
ATOM   2145  N   LYS A 141     -11.195  12.689  -5.966  0.00  0.00           N  
ATOM   2146  CA  LYS A 141     -11.734  13.891  -6.613  0.00  0.00           C  
ATOM   2147  CB  LYS A 141     -12.091  15.057  -5.681  0.00  0.00           C  
ATOM   2148  CG  LYS A 141     -13.357  14.720  -4.893  0.00  0.00           C  
ATOM   2149  CD  LYS A 141     -13.859  15.886  -4.017  0.00  0.00           C  
ATOM   2150  CE  LYS A 141     -15.296  15.615  -3.587  0.00  0.00           C  
ATOM   2151  NZ  LYS A 141     -16.247  16.075  -4.615  0.00  0.00           N  
ATOM   2152  C   LYS A 141     -10.933  14.457  -7.783  0.00  0.00           C  
ATOM   2153  O   LYS A 141     -11.580  15.093  -8.618  0.00  0.00           O  
ATOM   2154  H   LYS A 141     -11.049  12.644  -4.913  0.00  0.00           H  
ATOM   2155  HA  LYS A 141     -12.685  13.675  -6.946  0.00  0.00           H  
ATOM   2156 HB2  LYS A 141     -11.355  15.186  -5.049  0.00  0.00           H  
ATOM   2157 HB3  LYS A 141     -12.266  15.850  -6.230  0.00  0.00           H  
ATOM   2158 HG2  LYS A 141     -14.087  14.472  -5.536  0.00  0.00           H  
ATOM   2159 HG3  LYS A 141     -13.173  13.934  -4.296  0.00  0.00           H  
ATOM   2160 HD2  LYS A 141     -13.290  15.943  -3.216  0.00  0.00           H  
ATOM   2161 HD3  LYS A 141     -13.835  16.712  -4.550  0.00  0.00           H  
ATOM   2162 HE2  LYS A 141     -15.406  14.631  -3.441  0.00  0.00           H  
ATOM   2163 HE3  LYS A 141     -15.470  16.098  -2.727  0.00  0.00           H  
ATOM   2164 HZ1  LYS A 141     -15.747  16.470  -5.388  0.00  0.00           H  
ATOM   2165 HZ2  LYS A 141     -16.796  15.301  -4.939  0.00  0.00           H  
ATOM   2166 HZ3  LYS A 141     -16.855  16.770  -4.228  0.00  0.00           H  
ATOM   2167  N   HIS A 142      -9.626  14.200  -7.824  0.00  0.00           N  
ATOM   2168  CA  HIS A 142      -8.783  14.472  -8.999  0.00  0.00           C  
ATOM   2169  CB  HIS A 142      -7.576  15.370  -8.742  0.00  0.00           C  
ATOM   2170  CG  HIS A 142      -8.125  16.788  -8.537  0.00  0.00           C  
ATOM   2171  C   HIS A 142      -8.670  13.383 -10.072  0.00  0.00           C  
ATOM   2172  O   HIS A 142      -8.099  13.607 -11.144  0.00  0.00           O  
ATOM   2173  H   HIS A 142      -9.242  13.783  -6.942  0.00  0.00           H  
ATOM   2174  HA  HIS A 142      -9.149  15.325  -9.455  0.00  0.00           H  
ATOM   2175 HB2  HIS A 142      -7.126  15.102  -7.922  0.00  0.00           H  
ATOM   2176 HB3  HIS A 142      -6.998  15.385  -9.525  0.00  0.00           H  
ATOM   2177 ND1  HIS A 142      -8.251  17.691  -9.513  0.00  0.00           N  
ATOM   2178 CD2  HIS A 142      -8.279  17.463  -7.408  0.00  0.00           C  
ATOM   2179 CE1  HIS A 142      -8.431  18.893  -8.969  0.00  0.00           C  
ATOM   2180 NE2  HIS A 142      -8.522  18.748  -7.653  0.00  0.00           N  
ATOM   2181 HD1  HIS A 142      -8.219  17.518 -10.501  0.00  0.00           H  
ATOM   2182 HD2  HIS A 142      -8.216  17.043  -6.465  0.00  0.00           H  
ATOM   2183 HE1  HIS A 142      -8.487  19.752  -9.465  0.00  0.00           H  
ATOM   2184  N   GLY A 143      -9.501  12.393  -9.792  0.00  0.00           N  
ATOM   2185  CA  GLY A 143      -9.679  11.116 -10.491  0.00  0.00           C  
ATOM   2186  C   GLY A 143      -8.737   9.927 -10.302  0.00  0.00           C  
ATOM   2187  O   GLY A 143      -8.303   9.335 -11.295  0.00  0.00           O  
ATOM   2188  H   GLY A 143     -10.107  12.617  -8.915  0.00  0.00           H  
ATOM   2189 HA2  GLY A 143     -10.666  10.781 -10.301  0.00  0.00           H  
ATOM   2190 HA3  GLY A 143      -9.738  11.322 -11.528  0.00  0.00           H  
ATOM   2191  N   ALA A 144      -8.089   9.824  -9.141  0.00  0.00           N  
ATOM   2192  CA  ALA A 144      -7.513   8.538  -8.731  0.00  0.00           C  
ATOM   2193  CB  ALA A 144      -6.756   8.715  -7.407  0.00  0.00           C  
ATOM   2194  C   ALA A 144      -8.537   7.415  -8.515  0.00  0.00           C  
ATOM   2195  O   ALA A 144      -9.672   7.665  -8.121  0.00  0.00           O  
ATOM   2196  H   ALA A 144      -8.030  10.683  -8.585  0.00  0.00           H  
ATOM   2197  HA  ALA A 144      -6.856   8.235  -9.452  0.00  0.00           H  
ATOM   2198 HB1  ALA A 144      -6.607   9.687  -7.243  0.00  0.00           H  
ATOM   2199 HB2  ALA A 144      -7.299   8.327  -6.665  0.00  0.00           H  
ATOM   2200 HB3  ALA A 144      -5.879   8.243  -7.466  0.00  0.00           H  
ATOM   2201  N   ASP A 145      -7.932   6.251  -8.738  0.00  0.00           N  
ATOM   2202  CA  ASP A 145      -8.697   4.995  -8.786  0.00  0.00           C  
ATOM   2203  CB  ASP A 145      -8.331   4.349 -10.116  0.00  0.00           C  
ATOM   2204  CG  ASP A 145      -9.427   3.355 -10.532  0.00  0.00           C  
ATOM   2205 OD1  ASP A 145      -9.789   3.323 -11.727  0.00  0.00           O  
ATOM   2206 OD2  ASP A 145     -10.015   2.690  -9.651  0.00  0.00           O  
ATOM   2207  C   ASP A 145      -8.213   4.120  -7.628  0.00  0.00           C  
ATOM   2208  O   ASP A 145      -7.025   3.929  -7.363  0.00  0.00           O  
ATOM   2209  H   ASP A 145      -6.910   6.301  -8.870  0.00  0.00           H  
ATOM   2210  HA  ASP A 145      -9.645   5.222  -8.606  0.00  0.00           H  
ATOM   2211 HB2  ASP A 145      -8.273   5.048 -10.801  0.00  0.00           H  
ATOM   2212 HB3  ASP A 145      -7.492   3.855 -10.007  0.00  0.00           H  
ATOM   2213  N   VAL A 146      -9.104   3.512  -6.855  0.00  0.00           N  
ATOM   2214  CA  VAL A 146      -8.816   2.545  -5.792  0.00  0.00           C  
ATOM   2215  CB  VAL A 146      -9.958   2.454  -4.774  0.00  0.00           C  
ATOM   2216 CG1  VAL A 146     -10.367   3.860  -4.309  0.00  0.00           C  
ATOM   2217 CG2  VAL A 146     -11.302   1.939  -5.285  0.00  0.00           C  
ATOM   2218  C   VAL A 146      -8.541   1.146  -6.361  0.00  0.00           C  
ATOM   2219  O   VAL A 146      -7.873   0.392  -5.656  0.00  0.00           O  
ATOM   2220  H   VAL A 146     -10.111   3.800  -7.080  0.00  0.00           H  
ATOM   2221  HA  VAL A 146      -7.985   2.848  -5.309  0.00  0.00           H  
ATOM   2222  HB  VAL A 146      -9.620   1.978  -3.971  0.00  0.00           H  
ATOM   2223 HG11 VAL A 146     -11.302   4.042  -4.603  0.00  0.00           H  
ATOM   2224 HG12 VAL A 146     -10.310   3.906  -3.315  0.00  0.00           H  
ATOM   2225 HG13 VAL A 146      -9.748   4.530  -4.714  0.00  0.00           H  
ATOM   2226 HG21 VAL A 146     -11.213   1.692  -6.249  0.00  0.00           H  
ATOM   2227 HG22 VAL A 146     -11.569   1.137  -4.753  0.00  0.00           H  
ATOM   2228 HG23 VAL A 146     -11.988   2.658  -5.182  0.00  0.00           H  
ATOM   2229  N   ASN A 147      -8.912   0.817  -7.595  0.00  0.00           N  
ATOM   2230  CA  ASN A 147      -8.870  -0.469  -8.290  0.00  0.00           C  
ATOM   2231  CB  ASN A 147      -9.964  -0.616  -9.342  0.00  0.00           C  
ATOM   2232  CG  ASN A 147     -11.210  -1.192  -8.663  0.00  0.00           C  
ATOM   2233  C   ASN A 147      -7.544  -0.699  -9.021  0.00  0.00           C  
ATOM   2234  O   ASN A 147      -7.169  -1.883  -9.204  0.00  0.00           O  
ATOM   2235  H   ASN A 147      -9.303   1.700  -8.125  0.00  0.00           H  
ATOM   2236  HA  ASN A 147      -8.944  -1.191  -7.586  0.00  0.00           H  
ATOM   2237 HB2  ASN A 147     -10.186   0.267  -9.697  0.00  0.00           H  
ATOM   2238 HB3  ASN A 147      -9.666  -1.246 -10.027  0.00  0.00           H  
ATOM   2239 OD1  ASN A 147     -11.219  -2.357  -8.274  0.00  0.00           O  
ATOM   2240 ND2  ASN A 147     -12.261  -0.372  -8.649  0.00  0.00           N  
ATOM   2241 HD22 ASN A 147     -12.218   0.532  -9.059  0.00  0.00           H  
ATOM   2242 HD21 ASN A 147     -13.119  -0.677  -8.215  0.00  0.00           H  
ATOM   2243  N   ALA A 148      -6.582   0.207  -8.849  0.00  0.00           N  
ATOM   2244  CA  ALA A 148      -5.432   0.390  -9.751  0.00  0.00           C  
ATOM   2245  CB  ALA A 148      -5.084   1.870  -9.924  0.00  0.00           C  
ATOM   2246  C   ALA A 148      -4.292  -0.567  -9.427  0.00  0.00           C  
ATOM   2247  O   ALA A 148      -3.411  -0.256  -8.579  0.00  0.00           O  
ATOM   2248  H   ALA A 148      -6.713   0.803  -7.987  0.00  0.00           H  
ATOM   2249  HA  ALA A 148      -5.700   0.117 -10.671  0.00  0.00           H  
ATOM   2250 HB1  ALA A 148      -4.646   2.205  -9.092  0.00  0.00           H  
ATOM   2251 HB2  ALA A 148      -4.462   1.975 -10.697  0.00  0.00           H  
ATOM   2252 HB3  ALA A 148      -5.921   2.388 -10.095  0.00  0.00           H  
ATOM   2253  N   GLN A 149      -4.337  -1.849  -9.908  0.00  0.00           N  
ATOM   2254  CA  GLN A 149      -3.474  -2.935  -9.416  0.00  0.00           C  
ATOM   2255  CB  GLN A 149      -3.823  -4.270 -10.108  0.00  0.00           C  
ATOM   2256  CG  GLN A 149      -5.133  -4.879  -9.578  0.00  0.00           C  
ATOM   2257  CD  GLN A 149      -5.606  -5.998 -10.456  0.00  0.00           C  
ATOM   2258  C   GLN A 149      -2.012  -2.627  -9.622  0.00  0.00           C  
ATOM   2259  O   GLN A 149      -1.645  -1.921 -10.593  0.00  0.00           O  
ATOM   2260  H   GLN A 149      -5.097  -2.086 -10.582  0.00  0.00           H  
ATOM   2261  HA  GLN A 149      -3.636  -3.040  -8.326  0.00  0.00           H  
ATOM   2262 HB2  GLN A 149      -3.884  -4.105 -11.207  0.00  0.00           H  
ATOM   2263 HB3  GLN A 149      -3.011  -5.002  -9.927  0.00  0.00           H  
ATOM   2264 HG2  GLN A 149      -4.976  -5.243  -8.542  0.00  0.00           H  
ATOM   2265 HG3  GLN A 149      -5.934  -4.114  -9.555  0.00  0.00           H  
ATOM   2266 OE1  GLN A 149      -5.911  -5.776 -11.641  0.00  0.00           O  
ATOM   2267 NE2  GLN A 149      -5.728  -7.197 -10.030  0.00  0.00           N  
ATOM   2268 HE21 GLN A 149      -6.102  -7.914 -10.680  0.00  0.00           H  
ATOM   2269 HE22 GLN A 149      -5.477  -7.463  -9.062  0.00  0.00           H  
ATOM   2270  N   ASP A 150      -1.085  -3.148  -8.767  0.00  0.00           N  
ATOM   2271  CA  ASP A 150       0.368  -2.991  -8.949  0.00  0.00           C  
ATOM   2272  CB  ASP A 150       0.943  -2.262  -7.717  0.00  0.00           C  
ATOM   2273  CG  ASP A 150       1.049  -3.140  -6.515  0.00  0.00           C  
ATOM   2274 OD1  ASP A 150       2.165  -3.356  -5.980  0.00  0.00           O  
ATOM   2275 OD2  ASP A 150       0.032  -3.710  -6.047  0.00  0.00           O  
ATOM   2276  C   ASP A 150       1.017  -4.336  -9.257  0.00  0.00           C  
ATOM   2277  O   ASP A 150       0.304  -5.292  -9.671  0.00  0.00           O  
ATOM   2278  H   ASP A 150      -1.420  -3.794  -8.022  0.00  0.00           H  
ATOM   2279  HA  ASP A 150       0.586  -2.345  -9.829  0.00  0.00           H  
ATOM   2280 HB2  ASP A 150       1.941  -1.849  -7.957  0.00  0.00           H  
ATOM   2281 HB3  ASP A 150       0.296  -1.397  -7.468  0.00  0.00           H  
ATOM   2282  N   LYS A 151       2.340  -4.571  -9.005  0.00  0.00           N  
ATOM   2283  CA  LYS A 151       3.005  -5.834  -9.371  0.00  0.00           C  
ATOM   2284  CB  LYS A 151       4.523  -5.625  -9.456  0.00  0.00           C  
ATOM   2285  CG  LYS A 151       4.928  -5.007 -10.799  0.00  0.00           C  
ATOM   2286  CD  LYS A 151       6.442  -4.872 -10.856  0.00  0.00           C  
ATOM   2287  CE  LYS A 151       6.975  -4.287 -12.123  0.00  0.00           C  
ATOM   2288  NZ  LYS A 151       8.429  -4.415 -12.210  0.00  0.00           N  
ATOM   2289  C   LYS A 151       2.687  -6.956  -8.422  0.00  0.00           C  
ATOM   2290  O   LYS A 151       3.020  -8.128  -8.729  0.00  0.00           O  
ATOM   2291  H   LYS A 151       2.861  -3.882  -8.427  0.00  0.00           H  
ATOM   2292  HA  LYS A 151       2.616  -6.158 -10.357  0.00  0.00           H  
ATOM   2293 HB2  LYS A 151       4.871  -4.981  -8.617  0.00  0.00           H  
ATOM   2294 HB3  LYS A 151       5.045  -6.597  -9.334  0.00  0.00           H  
ATOM   2295 HG2  LYS A 151       4.591  -5.654 -11.627  0.00  0.00           H  
ATOM   2296 HG3  LYS A 151       4.454  -4.014 -10.930  0.00  0.00           H  
ATOM   2297 HD2  LYS A 151       6.762  -4.242 -10.070  0.00  0.00           H  
ATOM   2298 HD3  LYS A 151       6.953  -5.793 -10.677  0.00  0.00           H  
ATOM   2299 HE2  LYS A 151       6.494  -4.753 -13.011  0.00  0.00           H  
ATOM   2300 HE3  LYS A 151       6.712  -3.337 -12.139  0.00  0.00           H  
ATOM   2301 HZ1  LYS A 151       8.804  -3.687 -12.790  0.00  0.00           H  
ATOM   2302 HZ2  LYS A 151       8.837  -4.346 -11.296  0.00  0.00           H  
ATOM   2303 HZ3  LYS A 151       8.673  -5.305 -12.607  0.00  0.00           H  
ATOM   2304  N   PHE A 152       2.034  -6.718  -7.180  0.00  0.00           N  
ATOM   2305  CA  PHE A 152       1.698  -7.796  -6.242  0.00  0.00           C  
ATOM   2306  CB  PHE A 152       2.344  -7.498  -4.883  0.00  0.00           C  
ATOM   2307  CG  PHE A 152       3.781  -7.092  -5.041  0.00  0.00           C  
ATOM   2308 CD1  PHE A 152       4.776  -8.010  -5.408  0.00  0.00           C  
ATOM   2309 CD2  PHE A 152       4.145  -5.757  -4.864  0.00  0.00           C  
ATOM   2310 CE1  PHE A 152       6.065  -7.615  -5.452  0.00  0.00           C  
ATOM   2311 CE2  PHE A 152       5.430  -5.408  -4.966  0.00  0.00           C  
ATOM   2312  CZ  PHE A 152       6.436  -6.348  -5.160  0.00  0.00           C  
ATOM   2313  C   PHE A 152       0.208  -7.929  -6.081  0.00  0.00           C  
ATOM   2314  O   PHE A 152      -0.228  -8.728  -5.216  0.00  0.00           O  
ATOM   2315  H   PHE A 152       1.893  -5.730  -6.877  0.00  0.00           H  
ATOM   2316  HA  PHE A 152       2.072  -8.779  -6.604  0.00  0.00           H  
ATOM   2317 HB2  PHE A 152       1.772  -6.681  -4.390  0.00  0.00           H  
ATOM   2318 HB3  PHE A 152       2.284  -8.378  -4.214  0.00  0.00           H  
ATOM   2319 HD1  PHE A 152       4.515  -9.037  -5.642  0.00  0.00           H  
ATOM   2320 HD2  PHE A 152       3.403  -5.005  -4.626  0.00  0.00           H  
ATOM   2321 HE1  PHE A 152       6.802  -8.335  -5.685  0.00  0.00           H  
ATOM   2322 HE2  PHE A 152       5.692  -4.431  -4.760  0.00  0.00           H  
ATOM   2323  HZ  PHE A 152       7.395  -6.088  -5.065  0.00  0.00           H  
ATOM   2324  N   CYS A 153      -0.696  -7.046  -6.759  0.00  0.00           N  
ATOM   2325  CA  CYS A 153      -2.130  -6.939  -6.453  0.00  0.00           C  
ATOM   2326  CB  CYS A 153      -2.901  -8.015  -7.173  0.00  0.00           C  
ATOM   2327  SG  CYS A 153      -2.755  -7.710  -8.985  0.00  0.00           S  
ATOM   2328  C   CYS A 153      -2.393  -6.866  -4.970  0.00  0.00           C  
ATOM   2329  O   CYS A 153      -3.013  -7.776  -4.362  0.00  0.00           O  
ATOM   2330  H   CYS A 153      -0.374  -6.616  -7.652  0.00  0.00           H  
ATOM   2331  HA  CYS A 153      -2.504  -5.969  -6.851  0.00  0.00           H  
ATOM   2332 HB2  CYS A 153      -2.501  -9.004  -6.939  0.00  0.00           H  
ATOM   2333 HB3  CYS A 153      -3.958  -7.989  -6.894  0.00  0.00           H  
ATOM   2334  HG  CYS A 153      -2.092  -8.864  -9.229  0.00  0.00           H  
ATOM   2335  N   LYS A 154      -1.954  -5.769  -4.297  0.00  0.00           N  
ATOM   2336  CA  LYS A 154      -2.524  -5.307  -3.026  0.00  0.00           C  
ATOM   2337  CB  LYS A 154      -1.460  -5.443  -1.925  0.00  0.00           C  
ATOM   2338  CG  LYS A 154      -1.656  -6.699  -1.072  0.00  0.00           C  
ATOM   2339  CD  LYS A 154      -0.739  -7.867  -1.438  0.00  0.00           C  
ATOM   2340  CE  LYS A 154      -0.811  -8.979  -0.354  0.00  0.00           C  
ATOM   2341  NZ  LYS A 154       0.515  -9.541  -0.069  0.00  0.00           N  
ATOM   2342  C   LYS A 154      -3.038  -3.895  -3.187  0.00  0.00           C  
ATOM   2343  O   LYS A 154      -2.296  -2.924  -2.897  0.00  0.00           O  
ATOM   2344  H   LYS A 154      -1.283  -5.151  -4.798  0.00  0.00           H  
ATOM   2345  HA  LYS A 154      -3.428  -5.905  -2.763  0.00  0.00           H  
ATOM   2346 HB2  LYS A 154      -0.443  -5.441  -2.362  0.00  0.00           H  
ATOM   2347 HB3  LYS A 154      -1.493  -4.562  -1.250  0.00  0.00           H  
ATOM   2348 HG2  LYS A 154      -1.377  -6.389  -0.066  0.00  0.00           H  
ATOM   2349 HG3  LYS A 154      -2.714  -7.036  -1.040  0.00  0.00           H  
ATOM   2350 HD2  LYS A 154      -1.035  -8.277  -2.429  0.00  0.00           H  
ATOM   2351 HD3  LYS A 154       0.298  -7.475  -1.524  0.00  0.00           H  
ATOM   2352 HE2  LYS A 154      -1.202  -8.530   0.586  0.00  0.00           H  
ATOM   2353 HE3  LYS A 154      -1.516  -9.776  -0.696  0.00  0.00           H  
ATOM   2354 HZ1  LYS A 154       0.964  -9.028   0.726  0.00  0.00           H  
ATOM   2355 HZ2  LYS A 154       0.587 -10.535   0.221  0.00  0.00           H  
ATOM   2356 HZ3  LYS A 154       1.024  -9.551  -0.962  0.00  0.00           H  
ATOM   2357  N   THR A 155      -4.127  -3.681  -3.973  0.00  0.00           N  
ATOM   2358  CA  THR A 155      -4.643  -2.346  -4.346  0.00  0.00           C  
ATOM   2359  CB  THR A 155      -5.950  -2.412  -5.207  0.00  0.00           C  
ATOM   2360 OG1  THR A 155      -7.074  -2.494  -4.380  0.00  0.00           O  
ATOM   2361 CG2  THR A 155      -5.977  -3.558  -6.222  0.00  0.00           C  
ATOM   2362  C   THR A 155      -4.865  -1.432  -3.142  0.00  0.00           C  
ATOM   2363  O   THR A 155      -4.761  -1.782  -1.968  0.00  0.00           O  
ATOM   2364  H   THR A 155      -4.554  -4.534  -4.378  0.00  0.00           H  
ATOM   2365  HA  THR A 155      -3.877  -1.853  -4.975  0.00  0.00           H  
ATOM   2366  HB  THR A 155      -6.012  -1.474  -5.802  0.00  0.00           H  
ATOM   2367 HG21 THR A 155      -6.331  -4.496  -5.743  0.00  0.00           H  
ATOM   2368 HG22 THR A 155      -6.691  -3.319  -7.038  0.00  0.00           H  
ATOM   2369 HG23 THR A 155      -4.975  -3.718  -6.656  0.00  0.00           H  
ATOM   2370 HG1  THR A 155      -7.872  -2.462  -4.980  0.00  0.00           H  
ATOM   2371  N   ALA A 156      -5.310  -0.188  -3.293  0.00  0.00           N  
ATOM   2372  CA  ALA A 156      -5.689   0.798  -2.277  0.00  0.00           C  
ATOM   2373  CB  ALA A 156      -6.159   2.174  -2.754  0.00  0.00           C  
ATOM   2374  C   ALA A 156      -6.754   0.251  -1.329  0.00  0.00           C  
ATOM   2375  O   ALA A 156      -6.501   0.025  -0.148  0.00  0.00           O  
ATOM   2376  H   ALA A 156      -5.382   0.075  -4.353  0.00  0.00           H  
ATOM   2377  HA  ALA A 156      -4.870   1.034  -1.736  0.00  0.00           H  
ATOM   2378 HB1  ALA A 156      -6.250   2.783  -1.968  0.00  0.00           H  
ATOM   2379 HB2  ALA A 156      -5.489   2.549  -3.393  0.00  0.00           H  
ATOM   2380 HB3  ALA A 156      -7.042   2.081  -3.210  0.00  0.00           H  
ATOM   2381  N   PHE A 157      -7.868  -0.244  -1.855  0.00  0.00           N  
ATOM   2382  CA  PHE A 157      -8.957  -0.948  -1.146  0.00  0.00           C  
ATOM   2383  CB  PHE A 157     -10.210  -1.150  -2.001  0.00  0.00           C  
ATOM   2384  CG  PHE A 157     -11.467  -1.275  -1.133  0.00  0.00           C  
ATOM   2385 CD1  PHE A 157     -12.151  -0.130  -0.769  0.00  0.00           C  
ATOM   2386 CD2  PHE A 157     -12.106  -2.515  -1.053  0.00  0.00           C  
ATOM   2387 CE1  PHE A 157     -13.394  -0.268  -0.158  0.00  0.00           C  
ATOM   2388 CE2  PHE A 157     -13.353  -2.674  -0.466  0.00  0.00           C  
ATOM   2389  CZ  PHE A 157     -13.988  -1.520  -0.004  0.00  0.00           C  
ATOM   2390  C   PHE A 157      -8.524  -2.252  -0.482  0.00  0.00           C  
ATOM   2391  O   PHE A 157      -8.691  -2.249   0.736  0.00  0.00           O  
ATOM   2392  H   PHE A 157      -7.927  -0.083  -2.917  0.00  0.00           H  
ATOM   2393  HA  PHE A 157      -9.264  -0.326  -0.405  0.00  0.00           H  
ATOM   2394 HB2  PHE A 157     -10.325  -0.367  -2.571  0.00  0.00           H  
ATOM   2395 HB3  PHE A 157     -10.114  -1.984  -2.499  0.00  0.00           H  
ATOM   2396 HD1  PHE A 157     -11.778   0.761  -0.934  0.00  0.00           H  
ATOM   2397 HD2  PHE A 157     -11.639  -3.325  -1.440  0.00  0.00           H  
ATOM   2398 HE1  PHE A 157     -13.871   0.561   0.181  0.00  0.00           H  
ATOM   2399 HE2  PHE A 157     -13.772  -3.567  -0.379  0.00  0.00           H  
ATOM   2400  HZ  PHE A 157     -14.883  -1.590   0.444  0.00  0.00           H  
ATOM   2401  N   ASP A 158      -7.641  -3.032  -1.096  0.00  0.00           N  
ATOM   2402  CA  ASP A 158      -7.027  -4.181  -0.414  0.00  0.00           C  
ATOM   2403  CB  ASP A 158      -6.028  -4.911  -1.345  0.00  0.00           C  
ATOM   2404  CG  ASP A 158      -6.658  -5.674  -2.459  0.00  0.00           C  
ATOM   2405 OD1  ASP A 158      -7.588  -6.458  -2.177  0.00  0.00           O  
ATOM   2406 OD2  ASP A 158      -5.934  -5.991  -3.436  0.00  0.00           O  
ATOM   2407  C   ASP A 158      -6.277  -3.927   0.894  0.00  0.00           C  
ATOM   2408  O   ASP A 158      -6.556  -4.612   1.873  0.00  0.00           O  
ATOM   2409  H   ASP A 158      -7.425  -2.771  -2.074  0.00  0.00           H  
ATOM   2410  HA  ASP A 158      -7.796  -4.835  -0.192  0.00  0.00           H  
ATOM   2411 HB2  ASP A 158      -5.319  -4.179  -1.760  0.00  0.00           H  
ATOM   2412 HB3  ASP A 158      -5.422  -5.642  -0.760  0.00  0.00           H  
ATOM   2413  N   ILE A 159      -5.223  -3.107   0.899  0.00  0.00           N  
ATOM   2414  CA  ILE A 159      -4.483  -2.855   2.142  0.00  0.00           C  
ATOM   2415  CB  ILE A 159      -3.165  -2.166   1.793  0.00  0.00           C  
ATOM   2416 CG1  ILE A 159      -3.267  -1.158   0.647  0.00  0.00           C  
ATOM   2417 CG2  ILE A 159      -2.286  -3.306   1.270  0.00  0.00           C  
ATOM   2418 CD1  ILE A 159      -3.447   0.237   1.239  0.00  0.00           C  
ATOM   2419  C   ILE A 159      -5.357  -2.040   3.098  0.00  0.00           C  
ATOM   2420  O   ILE A 159      -5.089  -2.239   4.283  0.00  0.00           O  
ATOM   2421  H   ILE A 159      -4.985  -2.685  -0.007  0.00  0.00           H  
ATOM   2422  HA  ILE A 159      -4.346  -3.746   2.571  0.00  0.00           H  
ATOM   2423  HB  ILE A 159      -2.846  -1.667   2.612  0.00  0.00           H  
ATOM   2424 HG12 ILE A 159      -2.441  -1.180   0.129  0.00  0.00           H  
ATOM   2425 HG13 ILE A 159      -4.051  -1.373   0.107  0.00  0.00           H  
ATOM   2426 HG21 ILE A 159      -1.390  -2.945   1.025  0.00  0.00           H  
ATOM   2427 HG22 ILE A 159      -2.186  -3.997   1.983  0.00  0.00           H  
ATOM   2428 HG23 ILE A 159      -2.716  -3.712   0.467  0.00  0.00           H  
ATOM   2429 HD11 ILE A 159      -2.661   0.450   1.814  0.00  0.00           H  
ATOM   2430 HD12 ILE A 159      -3.514   0.899   0.497  0.00  0.00           H  
ATOM   2431 HD13 ILE A 159      -4.282   0.254   1.785  0.00  0.00           H  
ATOM   2432  N   SER A 160      -6.315  -1.256   2.609  0.00  0.00           N  
ATOM   2433  CA  SER A 160      -7.125  -0.543   3.602  0.00  0.00           C  
ATOM   2434  CB  SER A 160      -7.894   0.546   2.847  0.00  0.00           C  
ATOM   2435  OG  SER A 160      -7.965   1.730   3.658  0.00  0.00           O  
ATOM   2436  C   SER A 160      -8.015  -1.536   4.344  0.00  0.00           C  
ATOM   2437  O   SER A 160      -7.955  -1.492   5.579  0.00  0.00           O  
ATOM   2438  H   SER A 160      -6.419  -1.204   1.621  0.00  0.00           H  
ATOM   2439  HA  SER A 160      -6.505  -0.126   4.267  0.00  0.00           H  
ATOM   2440 HB2  SER A 160      -7.415   0.762   2.012  0.00  0.00           H  
ATOM   2441 HB3  SER A 160      -8.811   0.230   2.669  0.00  0.00           H  
ATOM   2442  HG  SER A 160      -7.065   2.154   3.691  0.00  0.00           H  
ATOM   2443  N   ILE A 161      -8.782  -2.390   3.663  0.00  0.00           N  
ATOM   2444  CA  ILE A 161      -9.556  -3.422   4.369  0.00  0.00           C  
ATOM   2445  CB  ILE A 161     -10.351  -4.273   3.375  0.00  0.00           C  
ATOM   2446 CG1  ILE A 161     -11.332  -3.334   2.660  0.00  0.00           C  
ATOM   2447 CG2  ILE A 161     -11.217  -5.373   3.990  0.00  0.00           C  
ATOM   2448 CD1  ILE A 161     -12.404  -2.778   3.614  0.00  0.00           C  
ATOM   2449  C   ILE A 161      -8.704  -4.290   5.283  0.00  0.00           C  
ATOM   2450  O   ILE A 161      -8.957  -4.258   6.490  0.00  0.00           O  
ATOM   2451  H   ILE A 161      -8.784  -2.269   2.644  0.00  0.00           H  
ATOM   2452  HA  ILE A 161     -10.206  -2.923   4.962  0.00  0.00           H  
ATOM   2453  HB  ILE A 161      -9.728  -4.629   2.703  0.00  0.00           H  
ATOM   2454 HG12 ILE A 161     -10.827  -2.575   2.277  0.00  0.00           H  
ATOM   2455 HG13 ILE A 161     -11.787  -3.839   1.942  0.00  0.00           H  
ATOM   2456 HG21 ILE A 161     -11.714  -5.845   3.266  0.00  0.00           H  
ATOM   2457 HG22 ILE A 161     -10.633  -6.021   4.473  0.00  0.00           H  
ATOM   2458 HG23 ILE A 161     -11.865  -4.965   4.629  0.00  0.00           H  
ATOM   2459 HD11 ILE A 161     -11.951  -2.270   4.340  0.00  0.00           H  
ATOM   2460 HD12 ILE A 161     -13.008  -2.179   3.099  0.00  0.00           H  
ATOM   2461 HD13 ILE A 161     -12.916  -3.540   3.995  0.00  0.00           H  
ATOM   2462  N   ASP A 162      -7.529  -4.728   4.828  0.00  0.00           N  
ATOM   2463  CA  ASP A 162      -6.506  -5.445   5.602  0.00  0.00           C  
ATOM   2464  CB  ASP A 162      -5.255  -5.675   4.742  0.00  0.00           C  
ATOM   2465  CG  ASP A 162      -4.272  -6.763   5.187  0.00  0.00           C  
ATOM   2466 OD1  ASP A 162      -3.693  -6.717   6.288  0.00  0.00           O  
ATOM   2467 OD2  ASP A 162      -4.195  -7.691   4.358  0.00  0.00           O  
ATOM   2468  C   ASP A 162      -6.045  -4.794   6.897  0.00  0.00           C  
ATOM   2469  O   ASP A 162      -6.604  -5.251   7.899  0.00  0.00           O  
ATOM   2470  H   ASP A 162      -7.381  -4.503   3.792  0.00  0.00           H  
ATOM   2471  HA  ASP A 162      -6.913  -6.355   5.852  0.00  0.00           H  
ATOM   2472 HB2  ASP A 162      -5.564  -5.897   3.803  0.00  0.00           H  
ATOM   2473 HB3  ASP A 162      -4.750  -4.798   4.694  0.00  0.00           H  
ATOM   2474  N   ASN A 163      -5.865  -3.479   6.838  0.00  0.00           N  
ATOM   2475  CA  ASN A 163      -5.584  -2.590   7.976  0.00  0.00           C  
ATOM   2476  CB  ASN A 163      -4.801  -1.353   7.510  0.00  0.00           C  
ATOM   2477  CG  ASN A 163      -3.461  -1.065   8.175  0.00  0.00           C  
ATOM   2478  C   ASN A 163      -6.726  -2.216   8.921  0.00  0.00           C  
ATOM   2479  O   ASN A 163      -6.516  -1.708  10.015  0.00  0.00           O  
ATOM   2480  H   ASN A 163      -5.945  -3.093   5.845  0.00  0.00           H  
ATOM   2481  HA  ASN A 163      -4.869  -3.071   8.552  0.00  0.00           H  
ATOM   2482 HB2  ASN A 163      -4.642  -1.443   6.508  0.00  0.00           H  
ATOM   2483 HB3  ASN A 163      -5.398  -0.539   7.640  0.00  0.00           H  
ATOM   2484 OD1  ASN A 163      -3.478  -0.593   9.315  0.00  0.00           O  
ATOM   2485 ND2  ASN A 163      -2.363  -1.696   7.767  0.00  0.00           N  
ATOM   2486 HD22 ASN A 163      -2.479  -2.357   7.001  0.00  0.00           H  
ATOM   2487 HD21 ASN A 163      -1.492  -1.535   8.178  0.00  0.00           H  
ATOM   2488  N   GLY A 164      -7.947  -2.699   8.684  0.00  0.00           N  
ATOM   2489  CA  GLY A 164      -9.140  -2.388   9.479  0.00  0.00           C  
ATOM   2490  C   GLY A 164      -9.664  -0.945   9.488  0.00  0.00           C  
ATOM   2491  O   GLY A 164     -10.288  -0.610  10.492  0.00  0.00           O  
ATOM   2492  H   GLY A 164      -7.986  -3.346   7.847  0.00  0.00           H  
ATOM   2493 HA2  GLY A 164      -9.911  -3.014   9.173  0.00  0.00           H  
ATOM   2494 HA3  GLY A 164      -8.965  -2.679  10.461  0.00  0.00           H  
ATOM   2495  N   ASN A 165      -9.350  -0.184   8.445  0.00  0.00           N  
ATOM   2496  CA  ASN A 165      -9.502   1.268   8.300  0.00  0.00           C  
ATOM   2497  CB  ASN A 165      -8.572   1.914   7.269  0.00  0.00           C  
ATOM   2498  CG  ASN A 165      -7.119   1.896   7.760  0.00  0.00           C  
ATOM   2499  C   ASN A 165     -10.923   1.729   7.987  0.00  0.00           C  
ATOM   2500  O   ASN A 165     -11.319   2.205   6.922  0.00  0.00           O  
ATOM   2501  H   ASN A 165      -8.934  -0.771   7.634  0.00  0.00           H  
ATOM   2502  HA  ASN A 165      -9.245   1.682   9.195  0.00  0.00           H  
ATOM   2503 HB2  ASN A 165      -8.621   1.399   6.429  0.00  0.00           H  
ATOM   2504 HB3  ASN A 165      -8.844   2.853   7.139  0.00  0.00           H  
ATOM   2505 OD1  ASN A 165      -6.765   2.158   8.902  0.00  0.00           O  
ATOM   2506 ND2  ASN A 165      -6.193   1.942   6.802  0.00  0.00           N  
ATOM   2507 HD22 ASN A 165      -6.458   1.991   5.843  0.00  0.00           H  
ATOM   2508 HD21 ASN A 165      -5.221   1.928   7.051  0.00  0.00           H  
ATOM   2509  N   GLU A 166     -11.739   1.570   9.026  0.00  0.00           N  
ATOM   2510  CA  GLU A 166     -13.194   1.713   8.934  0.00  0.00           C  
ATOM   2511  CB  GLU A 166     -13.946   1.566  10.253  0.00  0.00           C  
ATOM   2512  CG  GLU A 166     -13.884   0.254  11.043  0.00  0.00           C  
ATOM   2513  CD  GLU A 166     -14.964   0.206  12.128  0.00  0.00           C  
ATOM   2514 OE1  GLU A 166     -14.584   0.486  13.290  0.00  0.00           O  
ATOM   2515 OE2  GLU A 166     -16.153  -0.018  11.824  0.00  0.00           O  
ATOM   2516  C   GLU A 166     -13.708   2.899   8.107  0.00  0.00           C  
ATOM   2517  O   GLU A 166     -14.440   2.733   7.140  0.00  0.00           O  
ATOM   2518  H   GLU A 166     -11.251   1.331   9.923  0.00  0.00           H  
ATOM   2519  HA  GLU A 166     -13.592   0.846   8.551  0.00  0.00           H  
ATOM   2520 HB2  GLU A 166     -13.614   2.293  10.873  0.00  0.00           H  
ATOM   2521 HB3  GLU A 166     -14.924   1.745  10.066  0.00  0.00           H  
ATOM   2522 HG2  GLU A 166     -14.054  -0.482  10.428  0.00  0.00           H  
ATOM   2523 HG3  GLU A 166     -13.019   0.204  11.488  0.00  0.00           H  
ATOM   2524  N   ASP A 167     -13.541   4.147   8.528  0.00  0.00           N  
ATOM   2525  CA  ASP A 167     -14.039   5.290   7.733  0.00  0.00           C  
ATOM   2526  CB  ASP A 167     -13.951   6.562   8.576  0.00  0.00           C  
ATOM   2527  CG  ASP A 167     -14.870   6.506   9.801  0.00  0.00           C  
ATOM   2528 OD1  ASP A 167     -16.072   6.841   9.677  0.00  0.00           O  
ATOM   2529 OD2  ASP A 167     -14.483   5.950  10.848  0.00  0.00           O  
ATOM   2530  C   ASP A 167     -13.425   5.488   6.342  0.00  0.00           C  
ATOM   2531  O   ASP A 167     -14.073   6.145   5.539  0.00  0.00           O  
ATOM   2532  H   ASP A 167     -13.051   4.254   9.428  0.00  0.00           H  
ATOM   2533  HA  ASP A 167     -15.044   5.132   7.594  0.00  0.00           H  
ATOM   2534 HB2  ASP A 167     -13.018   6.663   8.890  0.00  0.00           H  
ATOM   2535 HB3  ASP A 167     -14.225   7.329   8.015  0.00  0.00           H  
ATOM   2536  N   LEU A 168     -12.116   5.257   6.319  0.00  0.00           N  
ATOM   2537  CA  LEU A 168     -11.341   5.254   5.067  0.00  0.00           C  
ATOM   2538  CB  LEU A 168      -9.924   4.744   5.289  0.00  0.00           C  
ATOM   2539  CG  LEU A 168      -9.078   5.318   4.147  0.00  0.00           C  
ATOM   2540 CD1  LEU A 168      -8.742   6.812   4.171  0.00  0.00           C  
ATOM   2541 CD2  LEU A 168      -7.735   4.598   4.254  0.00  0.00           C  
ATOM   2542  C   LEU A 168     -12.008   4.374   4.006  0.00  0.00           C  
ATOM   2543  O   LEU A 168     -12.439   4.862   2.962  0.00  0.00           O  
ATOM   2544  H   LEU A 168     -11.686   5.080   7.249  0.00  0.00           H  
ATOM   2545  HA  LEU A 168     -11.300   6.196   4.718  0.00  0.00           H  
ATOM   2546 HB2  LEU A 168      -9.591   5.109   6.109  0.00  0.00           H  
ATOM   2547 HB3  LEU A 168      -9.924   3.792   5.203  0.00  0.00           H  
ATOM   2548  HG  LEU A 168      -9.553   5.105   3.255  0.00  0.00           H  
ATOM   2549 HD11 LEU A 168      -8.230   7.021   5.003  0.00  0.00           H  
ATOM   2550 HD12 LEU A 168      -8.190   7.039   3.370  0.00  0.00           H  
ATOM   2551 HD13 LEU A 168      -9.589   7.341   4.156  0.00  0.00           H  
ATOM   2552 HD21 LEU A 168      -7.877   3.613   4.152  0.00  0.00           H  
ATOM   2553 HD22 LEU A 168      -7.124   4.924   3.533  0.00  0.00           H  
ATOM   2554 HD23 LEU A 168      -7.328   4.786   5.148  0.00  0.00           H  
ATOM   2555  N   ALA A 169     -12.275   3.100   4.300  0.00  0.00           N  
ATOM   2556  CA  ALA A 169     -12.999   2.183   3.406  0.00  0.00           C  
ATOM   2557  CB  ALA A 169     -13.363   0.908   4.162  0.00  0.00           C  
ATOM   2558  C   ALA A 169     -14.321   2.659   2.801  0.00  0.00           C  
ATOM   2559  O   ALA A 169     -14.406   2.583   1.579  0.00  0.00           O  
ATOM   2560  H   ALA A 169     -11.918   2.799   5.243  0.00  0.00           H  
ATOM   2561  HA  ALA A 169     -12.363   1.932   2.627  0.00  0.00           H  
ATOM   2562 HB1  ALA A 169     -12.656   0.220   4.012  0.00  0.00           H  
ATOM   2563 HB2  ALA A 169     -13.433   1.110   5.138  0.00  0.00           H  
ATOM   2564 HB3  ALA A 169     -14.240   0.564   3.829  0.00  0.00           H  
ATOM   2565  N   GLU A 170     -15.132   3.384   3.566  0.00  0.00           N  
ATOM   2566  CA  GLU A 170     -16.389   3.967   3.085  0.00  0.00           C  
ATOM   2567  CB  GLU A 170     -17.296   4.463   4.213  0.00  0.00           C  
ATOM   2568  CG  GLU A 170     -17.718   3.217   4.993  0.00  0.00           C  
ATOM   2569  CD  GLU A 170     -19.091   2.807   4.520  0.00  0.00           C  
ATOM   2570 OE1  GLU A 170     -20.037   3.643   4.567  0.00  0.00           O  
ATOM   2571 OE2  GLU A 170     -19.258   1.770   3.832  0.00  0.00           O  
ATOM   2572  C   GLU A 170     -16.033   5.119   2.131  0.00  0.00           C  
ATOM   2573  O   GLU A 170     -16.470   5.089   0.983  0.00  0.00           O  
ATOM   2574  H   GLU A 170     -14.796   3.506   4.552  0.00  0.00           H  
ATOM   2575  HA  GLU A 170     -16.914   3.284   2.596  0.00  0.00           H  
ATOM   2576 HB2  GLU A 170     -16.776   5.008   4.795  0.00  0.00           H  
ATOM   2577 HB3  GLU A 170     -18.077   4.841   3.823  0.00  0.00           H  
ATOM   2578 HG2  GLU A 170     -17.007   2.545   4.911  0.00  0.00           H  
ATOM   2579 HG3  GLU A 170     -17.887   3.477   5.924  0.00  0.00           H  
ATOM   2580  N   ILE A 171     -15.243   6.086   2.576  0.00  0.00           N  
ATOM   2581  CA  ILE A 171     -14.792   7.169   1.688  0.00  0.00           C  
ATOM   2582  CB  ILE A 171     -14.047   8.196   2.552  0.00  0.00           C  
ATOM   2583 CG1  ILE A 171     -14.758   9.521   2.265  0.00  0.00           C  
ATOM   2584 CG2  ILE A 171     -12.522   8.236   2.522  0.00  0.00           C  
ATOM   2585 CD1  ILE A 171     -14.558  10.313   3.566  0.00  0.00           C  
ATOM   2586  C   ILE A 171     -14.115   6.722   0.401  0.00  0.00           C  
ATOM   2587  O   ILE A 171     -14.424   7.237  -0.680  0.00  0.00           O  
ATOM   2588  H   ILE A 171     -14.975   6.019   3.571  0.00  0.00           H  
ATOM   2589  HA  ILE A 171     -15.637   7.673   1.415  0.00  0.00           H  
ATOM   2590  HB  ILE A 171     -14.191   7.971   3.486  0.00  0.00           H  
ATOM   2591 HG12 ILE A 171     -14.312   9.973   1.554  0.00  0.00           H  
ATOM   2592 HG13 ILE A 171     -15.690   9.356   2.147  0.00  0.00           H  
ATOM   2593 HG21 ILE A 171     -12.194   8.882   3.208  0.00  0.00           H  
ATOM   2594 HG22 ILE A 171     -12.162   7.328   2.720  0.00  0.00           H  
ATOM   2595 HG23 ILE A 171     -12.216   8.526   1.617  0.00  0.00           H  
ATOM   2596 HD11 ILE A 171     -13.582  10.424   3.725  0.00  0.00           H  
ATOM   2597 HD12 ILE A 171     -14.994  11.202   3.470  0.00  0.00           H  
ATOM   2598 HD13 ILE A 171     -14.972   9.806   4.316  0.00  0.00           H  
ATOM   2599  N   LEU A 172     -13.303   5.661   0.417  0.00  0.00           N  
ATOM   2600  CA  LEU A 172     -12.563   5.085  -0.702  0.00  0.00           C  
ATOM   2601  CB  LEU A 172     -11.601   3.924  -0.437  0.00  0.00           C  
ATOM   2602  CG  LEU A 172     -10.323   4.442   0.234  0.00  0.00           C  
ATOM   2603 CD1  LEU A 172      -9.531   3.217   0.699  0.00  0.00           C  
ATOM   2604 CD2  LEU A 172      -9.539   5.160  -0.861  0.00  0.00           C  
ATOM   2605  C   LEU A 172     -13.546   4.596  -1.775  0.00  0.00           C  
ATOM   2606  O   LEU A 172     -13.471   4.974  -2.946  0.00  0.00           O  
ATOM   2607  H   LEU A 172     -13.232   5.229   1.405  0.00  0.00           H  
ATOM   2608  HA  LEU A 172     -11.986   5.794  -1.107  0.00  0.00           H  
ATOM   2609 HB2  LEU A 172     -12.028   3.308   0.179  0.00  0.00           H  
ATOM   2610 HB3  LEU A 172     -11.350   3.535  -1.290  0.00  0.00           H  
ATOM   2611  HG  LEU A 172     -10.566   4.991   1.014  0.00  0.00           H  
ATOM   2612 HD11 LEU A 172      -9.309   2.648  -0.091  0.00  0.00           H  
ATOM   2613 HD12 LEU A 172      -8.688   3.519   1.144  0.00  0.00           H  
ATOM   2614 HD13 LEU A 172     -10.083   2.694   1.346  0.00  0.00           H  
ATOM   2615 HD21 LEU A 172     -10.089   5.912  -1.225  0.00  0.00           H  
ATOM   2616 HD22 LEU A 172      -8.689   5.522  -0.479  0.00  0.00           H  
ATOM   2617 HD23 LEU A 172      -9.328   4.515  -1.596  0.00  0.00           H  
ATOM   2618  N   GLN A 173     -14.504   3.794  -1.331  0.00  0.00           N  
ATOM   2619  CA  GLN A 173     -15.493   3.044  -2.124  0.00  0.00           C  
ATOM   2620  CB  GLN A 173     -16.387   2.203  -1.214  0.00  0.00           C  
ATOM   2621  CG  GLN A 173     -17.345   1.292  -1.998  0.00  0.00           C  
ATOM   2622  CD  GLN A 173     -16.890  -0.154  -1.805  0.00  0.00           C  
ATOM   2623  C   GLN A 173     -16.371   4.071  -2.848  0.00  0.00           C  
ATOM   2624  O   GLN A 173     -16.585   3.823  -4.036  0.00  0.00           O  
ATOM   2625  H   GLN A 173     -14.509   3.725  -0.254  0.00  0.00           H  
ATOM   2626  HA  GLN A 173     -15.003   2.524  -2.811  0.00  0.00           H  
ATOM   2627 HB2  GLN A 173     -15.816   1.623  -0.641  0.00  0.00           H  
ATOM   2628 HB3  GLN A 173     -16.940   2.810  -0.649  0.00  0.00           H  
ATOM   2629 HG2  GLN A 173     -18.247   1.391  -1.631  0.00  0.00           H  
ATOM   2630 HG3  GLN A 173     -17.288   1.519  -2.948  0.00  0.00           H  
ATOM   2631 OE1  GLN A 173     -16.321  -0.771  -2.708  0.00  0.00           O  
ATOM   2632 NE2  GLN A 173     -17.298  -0.730  -0.687  0.00  0.00           N  
ATOM   2633 HE21 GLN A 173     -17.047  -1.704  -0.488  0.00  0.00           H  
ATOM   2634 HE22 GLN A 173     -17.859  -0.201  -0.028  0.00  0.00           H  
ATOM   2635  N   LYS A 174     -17.035   4.854  -2.001  0.00  0.00           N  
ATOM   2636  CA  LYS A 174     -18.046   5.829  -2.427  0.00  0.00           C  
ATOM   2637  CB  LYS A 174     -18.531   6.734  -1.292  0.00  0.00           C  
ATOM   2638  CG  LYS A 174     -19.433   5.893  -0.375  0.00  0.00           C  
ATOM   2639  CD  LYS A 174     -20.037   6.681   0.792  0.00  0.00           C  
ATOM   2640  CE  LYS A 174     -20.611   5.730   1.879  0.00  0.00           C  
ATOM   2641  NZ  LYS A 174     -21.274   6.459   2.979  0.00  0.00           N  
ATOM   2642  C   LYS A 174     -17.504   6.751  -3.520  0.00  0.00           C  
ATOM   2643  O   LYS A 174     -18.012   6.807  -4.637  0.00  0.00           O  
ATOM   2644  H   LYS A 174     -16.775   4.716  -0.994  0.00  0.00           H  
ATOM   2645  HA  LYS A 174     -18.843   5.331  -2.792  0.00  0.00           H  
ATOM   2646 HB2  LYS A 174     -17.763   7.029  -0.777  0.00  0.00           H  
ATOM   2647 HB3  LYS A 174     -19.063   7.453  -1.669  0.00  0.00           H  
ATOM   2648 HG2  LYS A 174     -20.184   5.510  -0.926  0.00  0.00           H  
ATOM   2649 HG3  LYS A 174     -18.893   5.129  -0.003  0.00  0.00           H  
ATOM   2650 HD2  LYS A 174     -19.312   7.185   1.248  0.00  0.00           H  
ATOM   2651 HD3  LYS A 174     -20.726   7.302   0.439  0.00  0.00           H  
ATOM   2652 HE2  LYS A 174     -21.303   4.984   1.448  0.00  0.00           H  
ATOM   2653 HE3  LYS A 174     -19.764   5.124   2.286  0.00  0.00           H  
ATOM   2654 HZ1  LYS A 174     -20.908   7.391   3.026  0.00  0.00           H  
ATOM   2655 HZ2  LYS A 174     -22.306   6.510   2.853  0.00  0.00           H  
ATOM   2656 HZ3  LYS A 174     -21.046   5.987   3.884  0.00  0.00           H  
ATOM   2657  N   LEU A 175     -16.334   7.351  -3.306  0.00  0.00           N  
ATOM   2658  CA  LEU A 175     -15.792   8.367  -4.229  0.00  0.00           C  
ATOM   2659  CB  LEU A 175     -14.623   9.126  -3.595  0.00  0.00           C  
ATOM   2660  CG  LEU A 175     -14.966  10.461  -2.939  0.00  0.00           C  
ATOM   2661 CD1  LEU A 175     -14.052  10.652  -1.722  0.00  0.00           C  
ATOM   2662 CD2  LEU A 175     -14.771  11.585  -3.956  0.00  0.00           C  
ATOM   2663  C   LEU A 175     -15.329   7.704  -5.533  0.00  0.00           C  
ATOM   2664  O   LEU A 175     -14.986   8.544  -6.368  0.00  0.00           O  
ATOM   2665  H   LEU A 175     -15.838   7.049  -2.445  0.00  0.00           H  
ATOM   2666  HA  LEU A 175     -16.520   9.018  -4.445  0.00  0.00           H  
ATOM   2667 HB2  LEU A 175     -14.226   8.542  -2.892  0.00  0.00           H  
ATOM   2668 HB3  LEU A 175     -13.954   9.307  -4.309  0.00  0.00           H  
ATOM   2669  HG  LEU A 175     -15.909  10.447  -2.639  0.00  0.00           H  
ATOM   2670 HD11 LEU A 175     -13.100  10.652  -2.023  0.00  0.00           H  
ATOM   2671 HD12 LEU A 175     -14.267  11.523  -1.284  0.00  0.00           H  
ATOM   2672 HD13 LEU A 175     -14.202   9.904  -1.079  0.00  0.00           H  
ATOM   2673 HD21 LEU A 175     -15.372  11.431  -4.740  0.00  0.00           H  
ATOM   2674 HD22 LEU A 175     -14.996  12.461  -3.529  0.00  0.00           H  
ATOM   2675 HD23 LEU A 175     -13.819  11.595  -4.260  0.00  0.00           H  
ATOM   2676  N   ASN A 176     -15.087   6.405  -5.680  0.00  0.00           N  
ATOM   2677  CA  ASN A 176     -14.695   5.737  -6.928  0.00  0.00           C  
ATOM   2678  CB  ASN A 176     -14.109   4.340  -6.678  0.00  0.00           C  
ATOM   2679  CG  ASN A 176     -12.773   4.058  -7.351  0.00  0.00           C  
ATOM   2680  C   ASN A 176     -15.915   5.751  -7.853  0.00  0.00           C  
ATOM   2681  O   ASN A 176     -16.700   4.808  -7.932  0.00  0.00           O  
ATOM   2682  H   ASN A 176     -15.207   5.856  -4.773  0.00  0.00           H  
ATOM   2683  HA  ASN A 176     -13.999   6.300  -7.356  0.00  0.00           H  
ATOM   2684 HB2  ASN A 176     -13.994   4.222  -5.684  0.00  0.00           H  
ATOM   2685 HB3  ASN A 176     -14.777   3.659  -7.002  0.00  0.00           H  
ATOM   2686 OD1  ASN A 176     -11.688   4.526  -6.996  0.00  0.00           O  
ATOM   2687 ND2  ASN A 176     -12.769   3.220  -8.379  0.00  0.00           N  
ATOM   2688 HD22 ASN A 176     -13.640   2.813  -8.677  0.00  0.00           H  
ATOM   2689 HD21 ASN A 176     -11.924   2.998  -8.850  0.00  0.00           H  
ATOM   2690  N   LEU A 177     -16.067   6.912  -8.480  0.00  0.00           N  
ATOM   2691  CA  LEU A 177     -17.046   7.330  -9.500  0.00  0.00           C  
ATOM   2692  CB  LEU A 177     -16.883   8.843  -9.628  0.00  0.00           C  
ATOM   2693  CG  LEU A 177     -17.640   9.711  -8.616  0.00  0.00           C  
ATOM   2694 CD1  LEU A 177     -17.165  11.161  -8.531  0.00  0.00           C  
ATOM   2695 CD2  LEU A 177     -19.136   9.813  -8.911  0.00  0.00           C  
ATOM   2696  C   LEU A 177     -17.130   6.574 -10.827  0.00  0.00           C  
ATOM   2697  O   LEU A 177     -18.185   6.712 -11.433  0.00  0.00           O  
ATOM   2698  H   LEU A 177     -15.311   7.636  -8.143  0.00  0.00           H  
ATOM   2699  HA  LEU A 177     -17.988   7.296  -9.056  0.00  0.00           H  
ATOM   2700 HB2  LEU A 177     -15.912   9.057  -9.531  0.00  0.00           H  
ATOM   2701 HB3  LEU A 177     -17.196   9.110 -10.538  0.00  0.00           H  
ATOM   2702  HG  LEU A 177     -17.557   9.283  -7.697  0.00  0.00           H  
ATOM   2703 HD11 LEU A 177     -17.273  11.598  -9.423  0.00  0.00           H  
ATOM   2704 HD12 LEU A 177     -17.711  11.649  -7.851  0.00  0.00           H  
ATOM   2705 HD13 LEU A 177     -16.203  11.180  -8.264  0.00  0.00           H  
ATOM   2706 HD21 LEU A 177     -19.541   8.899  -8.889  0.00  0.00           H  
ATOM   2707 HD22 LEU A 177     -19.571  10.389  -8.220  0.00  0.00           H  
ATOM   2708 HD23 LEU A 177     -19.268  10.216  -9.816  0.00  0.00           H  
ATOM   2709  N   PRO A 178     -16.159   5.771 -11.250  0.00  0.00           N  
ATOM   2710  CA  PRO A 178     -16.257   4.581 -12.115  0.00  0.00           C  
ATOM   2711  CB  PRO A 178     -14.915   4.382 -12.823  0.00  0.00           C  
ATOM   2712  CG  PRO A 178     -13.907   5.029 -11.867  0.00  0.00           C  
ATOM   2713  CD  PRO A 178     -14.739   6.167 -11.269  0.00  0.00           C  
ATOM   2714  C   PRO A 178     -16.714   3.430 -11.224  0.00  0.00           C  
ATOM   2715  O   PRO A 178     -17.723   3.649 -10.544  0.00  0.00           O  
ATOM   2716  HA  PRO A 178     -16.889   4.734 -12.858  0.00  0.00           H  
ATOM   2717 HB2  PRO A 178     -14.706   3.416 -12.936  0.00  0.00           H  
ATOM   2718 HB3  PRO A 178     -14.897   4.845 -13.702  0.00  0.00           H  
ATOM   2719 HG2  PRO A 178     -13.638   4.387 -11.174  0.00  0.00           H  
ATOM   2720 HG3  PRO A 178     -13.141   5.381 -12.371  0.00  0.00           H  
ATOM   2721 HD2  PRO A 178     -14.419   6.383 -10.324  0.00  0.00           H  
ATOM   2722 HD3  PRO A 178     -14.616   7.023 -11.814  0.00  0.00           H  
ATOM   2723  N   GLU A 179     -16.183   2.231 -11.498  0.00  0.00           N  
ATOM   2724  CA  GLU A 179     -16.492   1.078 -10.645  0.00  0.00           C  
ATOM   2725  CB  GLU A 179     -16.361  -0.144 -11.561  0.00  0.00           C  
ATOM   2726  CG  GLU A 179     -16.685  -1.512 -10.975  0.00  0.00           C  
ATOM   2727  CD  GLU A 179     -18.128  -1.723 -10.498  0.00  0.00           C  
ATOM   2728 OE1  GLU A 179     -18.876  -2.230 -11.353  0.00  0.00           O  
ATOM   2729 OE2  GLU A 179     -18.515  -1.276  -9.393  0.00  0.00           O  
ATOM   2730  C   GLU A 179     -15.849   0.868  -9.274  0.00  0.00           C  
ATOM   2731  O   GLU A 179     -14.801   1.408  -8.927  0.00  0.00           O  
ATOM   2732  H   GLU A 179     -15.572   2.195 -12.318  0.00  0.00           H  
ATOM   2733  HA  GLU A 179     -17.543   1.038 -10.523  0.00  0.00           H  
ATOM   2734 HB2  GLU A 179     -16.973  -0.000 -12.339  0.00  0.00           H  
ATOM   2735 HB3  GLU A 179     -15.414  -0.176 -11.883  0.00  0.00           H  
ATOM   2736 HG2  GLU A 179     -16.508  -2.200 -11.673  0.00  0.00           H  
ATOM   2737 HG3  GLU A 179     -16.095  -1.664 -10.188  0.00  0.00           H  
ATOM   2738  N   THR A 180     -16.605   0.369  -8.301  0.00  0.00           N  
ATOM   2739  CA  THR A 180     -16.321   0.402  -6.862  0.00  0.00           C  
ATOM   2740  CB  THR A 180     -17.510  -0.299  -6.170  0.00  0.00           C  
ATOM   2741 OG1  THR A 180     -17.599  -1.672  -6.567  0.00  0.00           O  
ATOM   2742 CG2  THR A 180     -18.702   0.620  -6.458  0.00  0.00           C  
ATOM   2743  C   THR A 180     -15.005  -0.235  -6.423  0.00  0.00           C  
ATOM   2744  O   THR A 180     -14.435  -1.044  -7.149  0.00  0.00           O  
ATOM   2745  H   THR A 180     -17.500  -0.092  -8.674  0.00  0.00           H  
ATOM   2746  HA  THR A 180     -16.311   1.385  -6.565  0.00  0.00           H  
ATOM   2747  HB  THR A 180     -17.362  -0.269  -5.156  0.00  0.00           H  
ATOM   2748 HG21 THR A 180     -19.383   0.523  -5.730  0.00  0.00           H  
ATOM   2749 HG22 THR A 180     -18.391   1.570  -6.497  0.00  0.00           H  
ATOM   2750 HG23 THR A 180     -19.114   0.369  -7.334  0.00  0.00           H  
ATOM   2751 HG1  THR A 180     -17.904  -1.740  -7.522  0.00  0.00           H  
ATOM   2752  N   GLY A 181     -14.598  -0.100  -5.161  0.00  0.00           N  
ATOM   2753  CA  GLY A 181     -13.457  -0.655  -4.417  0.00  0.00           C  
ATOM   2754  C   GLY A 181     -13.553  -2.170  -4.301  0.00  0.00           C  
ATOM   2755  O   GLY A 181     -12.628  -2.904  -4.696  0.00  0.00           O  
ATOM   2756  H   GLY A 181     -15.299   0.576  -4.617  0.00  0.00           H  
ATOM   2757 HA2  GLY A 181     -12.603  -0.408  -4.890  0.00  0.00           H  
ATOM   2758 HA3  GLY A 181     -13.435  -0.248  -3.496  0.00  0.00           H  
ATOM   2759  N   GLY A 182     -14.661  -2.599  -3.709  0.00  0.00           N  
ATOM   2760  CA  GLY A 182     -15.012  -4.013  -3.502  0.00  0.00           C  
ATOM   2761  C   GLY A 182     -16.160  -4.271  -2.537  0.00  0.00           C  
ATOM   2762  O   GLY A 182     -17.243  -3.728  -2.718  0.00  0.00           O  
ATOM   2763  H   GLY A 182     -15.297  -1.817  -3.384  0.00  0.00           H  
ATOM   2764 HA2  GLY A 182     -15.239  -4.429  -4.412  0.00  0.00           H  
ATOM   2765 HA3  GLY A 182     -14.179  -4.511  -3.174  0.00  0.00           H  
ATOM   2766  N   GLY A 183     -16.041  -5.351  -1.766  0.00  0.00           N  
ATOM   2767  CA  GLY A 183     -16.953  -5.867  -0.734  0.00  0.00           C  
ATOM   2768  C   GLY A 183     -17.384  -4.811   0.287  0.00  0.00           C  
ATOM   2769  O   GLY A 183     -17.168  -3.609   0.133  0.00  0.00           O  
ATOM   2770  H   GLY A 183     -15.113  -5.885  -1.980  0.00  0.00           H  
ATOM   2771 HA2  GLY A 183     -17.779  -6.251  -1.184  0.00  0.00           H  
ATOM   2772 HA3  GLY A 183     -16.500  -6.635  -0.246  0.00  0.00           H  
ATOM   2773  N   GLY A 184     -18.111  -5.233   1.320  0.00  0.00           N  
ATOM   2774  CA  GLY A 184     -18.814  -4.387   2.301  0.00  0.00           C  
ATOM   2775  C   GLY A 184     -20.120  -3.833   1.766  0.00  0.00           C  
ATOM   2776  O   GLY A 184     -20.688  -4.434   0.828  0.00  0.00           O  
ATOM   2777  H   GLY A 184     -18.149  -6.300   1.388  0.00  0.00           H  
ATOM   2778 HA2  GLY A 184     -19.056  -4.949   3.104  0.00  0.00           H  
ATOM   2779 HA3  GLY A 184     -18.191  -3.656   2.609  0.00  0.00           H  
HETATM 2780  N1  SIP A 185     -20.905  -2.890   2.505  0.00  0.00           N  
HETATM 2781  H1  SIP A 185     -20.854  -2.950   3.538  0.00  0.00           H  
HETATM 2782  C1  SIP A 185     -22.870  -1.375   2.780  0.00  0.00           C  
HETATM 2783  O1  SIP A 185     -23.190  -0.107   2.321  0.00  0.00           O  
HETATM 2784  N2  SIP A 185     -23.604  -1.906   3.884  0.00  0.00           N  
HETATM 2785  H2  SIP A 185     -23.585  -2.941   4.015  0.00  0.00           H  
HETATM 2786  N3  SIP A 185     -27.820   0.019   2.635  0.00  0.00           N  
HETATM 2787  C2  SIP A 185     -29.122  -0.225   2.925  0.00  0.00           C  
HETATM 2788  C3  SIP A 185     -30.137  -0.042   1.933  0.00  0.00           C  
HETATM 2789  H3  SIP A 185     -29.840   0.207   0.921  0.00  0.00           H  
HETATM 2790  C4  SIP A 185     -31.481  -0.115   2.230  0.00  0.00           C  
HETATM 2791  C5  SIP A 185     -31.895  -0.436   3.567  0.00  0.00           C  
HETATM 2792  C6  SIP A 185     -30.882  -0.759   4.516  0.00  0.00           C  
HETATM 2793  H4  SIP A 185     -31.178  -1.075   5.513  0.00  0.00           H  
HETATM 2794  C7  SIP A 185     -29.548  -0.658   4.218  0.00  0.00           C  
HETATM 2795  H5  SIP A 185     -28.821  -0.905   4.977  0.00  0.00           H  
HETATM 2796  C8  SIP A 185     -33.235  -0.360   4.001  0.00  0.00           C  
HETATM 2797  H6  SIP A 185     -33.404  -0.628   5.043  0.00  0.00           H  
HETATM 2798  C9  SIP A 185     -34.369   0.115   3.308  0.00  0.00           C  
HETATM 2799 C10  SIP A 185     -34.344   0.515   1.931  0.00  0.00           C  
HETATM 2800 Si1  SIP A 185     -32.781   0.249   0.913  0.00  0.00          Si  
HETATM 2801 C11  SIP A 185     -35.454   1.114   1.373  0.00  0.00           C  
HETATM 2802  H7  SIP A 185     -35.424   1.398   0.327  0.00  0.00           H  
HETATM 2803 C12  SIP A 185     -36.638   1.393   2.128  0.00  0.00           C  
HETATM 2804 C13  SIP A 185     -36.669   0.929   3.476  0.00  0.00           C  
HETATM 2805  H8  SIP A 185     -37.549   1.075   4.082  0.00  0.00           H  
HETATM 2806 C14  SIP A 185     -35.584   0.295   4.025  0.00  0.00           C  
HETATM 2807  H9  SIP A 185     -35.643  -0.065   5.047  0.00  0.00           H  
HETATM 2808  N4  SIP A 185     -37.672   2.069   1.568  0.00  0.00           N  
HETATM 2809 C15  SIP A 185     -22.096  -2.281   1.877  0.00  0.00           C  
HETATM 2810 H10  SIP A 185     -21.787  -1.688   1.001  0.00  0.00           H  
HETATM 2811 H11  SIP A 185     -22.787  -3.062   1.512  0.00  0.00           H  
HETATM 2812 C16  SIP A 185     -24.681  -1.129   4.492  0.00  0.00           C  
HETATM 2813 H12  SIP A 185     -24.897  -1.501   5.516  0.00  0.00           H  
HETATM 2814 H13  SIP A 185     -24.346  -0.072   4.609  0.00  0.00           H  
HETATM 2815 C17  SIP A 185     -25.936  -1.232   3.614  0.00  0.00           C  
HETATM 2816 H14  SIP A 185     -25.644  -1.419   2.559  0.00  0.00           H  
HETATM 2817 H15  SIP A 185     -26.558  -2.095   3.939  0.00  0.00           H  
HETATM 2818 C18  SIP A 185     -26.757   0.046   3.651  0.00  0.00           C  
HETATM 2819 H16  SIP A 185     -27.175   0.201   4.647  0.00  0.00           H  
HETATM 2820 H17  SIP A 185     -26.115   0.902   3.418  0.00  0.00           H  
HETATM 2821 C19  SIP A 185     -27.429   0.395   1.270  0.00  0.00           C  
HETATM 2822 H18  SIP A 185     -27.671  -0.394   0.551  0.00  0.00           H  
HETATM 2823 H19  SIP A 185     -27.926   1.316   0.946  0.00  0.00           H  
HETATM 2824 H20  SIP A 185     -26.353   0.563   1.231  0.00  0.00           H  
HETATM 2825 C20  SIP A 185     -32.373   1.829   0.010  0.00  0.00           C  
HETATM 2826 H21  SIP A 185     -33.105   1.998  -0.780  0.00  0.00           H  
HETATM 2827 H22  SIP A 185     -32.397   2.691   0.675  0.00  0.00           H  
HETATM 2828 H23  SIP A 185     -31.390   1.763  -0.466  0.00  0.00           H  
HETATM 2829 C21  SIP A 185     -32.993  -1.163  -0.299  0.00  0.00           C  
HETATM 2830 H24  SIP A 185     -32.179  -1.172  -1.032  0.00  0.00           H  
HETATM 2831 H25  SIP A 185     -33.004  -2.131   0.197  0.00  0.00           H  
HETATM 2832 H26  SIP A 185     -33.937  -1.061  -0.838  0.00  0.00           H  
HETATM 2833 C22  SIP A 185     -37.546   2.671   0.239  0.00  0.00           C  
HETATM 2834 H27  SIP A 185     -36.612   3.230   0.150  0.00  0.00           H  
HETATM 2835 H28  SIP A 185     -37.587   1.920  -0.559  0.00  0.00           H  
HETATM 2836 H29  SIP A 185     -38.365   3.372   0.093  0.00  0.00           H  
HETATM 2837 C23  SIP A 185     -38.887   2.403   2.311  0.00  0.00           C  
HETATM 2838 H30  SIP A 185     -39.105   1.652   3.068  0.00  0.00           H  
HETATM 2839 H31  SIP A 185     -38.796   3.380   2.800  0.00  0.00           H  
HETATM 2840 H32  SIP A 185     -39.730   2.430   1.622  0.00  0.00           H  
HETATM 2841  O1  HOH A 200      -1.832  -9.323 -11.755  0.00  0.00           O  
HETATM 2842  H1  HOH A 200      -2.614  -9.469 -12.302  0.00  0.00           H  
HETATM 2843  H2  HOH A 200      -1.599  -8.381 -11.906  0.00  0.00           H  
HETATM 2844  O2  HOH A 200      -1.115 -10.369  -9.251  0.00  0.00           O  
HETATM 2845  H3  HOH A 200      -0.250  -9.940  -9.250  0.00  0.00           H  
HETATM 2846  H4  HOH A 200      -1.422 -10.267 -10.176  0.00  0.00           H  
HETATM 2847  O3  HOH A 200      -1.285  -6.639 -11.879  0.00  0.00           O  
HETATM 2848  H5  HOH A 200      -0.358  -6.374 -11.947  0.00  0.00           H  
HETATM 2849  H6  HOH A 200      -1.514  -6.466 -10.951  0.00  0.00           H  
ATOM   2850  N   SER B   1      24.536  10.044  21.065  0.00  0.00           N  
ATOM   2851  CA  SER B   1      25.905   9.627  20.714  0.00  0.00           C  
ATOM   2852  CB  SER B   1      26.184   8.349  21.493  0.00  0.00           C  
ATOM   2853  OG  SER B   1      25.058   7.484  21.311  0.00  0.00           O  
ATOM   2854  C   SER B   1      25.980   9.496  19.189  0.00  0.00           C  
ATOM   2855  O   SER B   1      24.960   9.621  18.515  0.00  0.00           O  
ATOM   2856  H   SER B   1      24.311   9.716  21.982  0.00  0.00           H  
ATOM   2857  HA  SER B   1      26.527  10.349  20.991  0.00  0.00           H  
ATOM   2858 HB2  SER B   1      26.981   7.913  21.129  0.00  0.00           H  
ATOM   2859 HB3  SER B   1      26.270   8.561  22.447  0.00  0.00           H  
ATOM   2860  H2  SER B   1      24.472  11.041  21.045  0.00  0.00           H  
ATOM   2861  H3  SER B   1      23.888   9.657  20.407  0.00  0.00           H  
ATOM   2862  HG  SER B   1      25.383   6.565  21.101  0.00  0.00           H  
ATOM   2863  N   LYS B   2      27.188   9.258  18.698  0.00  0.00           N  
ATOM   2864  CA  LYS B   2      27.442   9.529  17.274  0.00  0.00           C  
ATOM   2865  CB  LYS B   2      28.908   9.434  16.831  0.00  0.00           C  
ATOM   2866  CG  LYS B   2      29.896  10.341  17.557  0.00  0.00           C  
ATOM   2867  CD  LYS B   2      31.325  10.233  17.017  0.00  0.00           C  
ATOM   2868  CE  LYS B   2      31.443  10.760  15.589  0.00  0.00           C  
ATOM   2869  NZ  LYS B   2      32.859  10.868  15.182  0.00  0.00           N  
ATOM   2870  C   LYS B   2      26.657   8.688  16.278  0.00  0.00           C  
ATOM   2871  O   LYS B   2      25.960   9.251  15.436  0.00  0.00           O  
ATOM   2872  H   LYS B   2      27.882   8.895  19.347  0.00  0.00           H  
ATOM   2873  HA  LYS B   2      27.234  10.521  17.098  0.00  0.00           H  
ATOM   2874 HB2  LYS B   2      29.209   8.480  16.956  0.00  0.00           H  
ATOM   2875 HB3  LYS B   2      28.949   9.650  15.848  0.00  0.00           H  
ATOM   2876 HG2  LYS B   2      29.592  11.296  17.464  0.00  0.00           H  
ATOM   2877 HG3  LYS B   2      29.904  10.102  18.534  0.00  0.00           H  
ATOM   2878 HD2  LYS B   2      31.928  10.766  17.603  0.00  0.00           H  
ATOM   2879 HD3  LYS B   2      31.598   9.275  17.024  0.00  0.00           H  
ATOM   2880 HE2  LYS B   2      30.963  10.132  14.976  0.00  0.00           H  
ATOM   2881 HE3  LYS B   2      31.011  11.662  15.545  0.00  0.00           H  
ATOM   2882 HZ1  LYS B   2      32.958  11.590  14.495  0.00  0.00           H  
ATOM   2883 HZ2  LYS B   2      33.423  11.089  15.979  0.00  0.00           H  
ATOM   2884 HZ3  LYS B   2      33.164   9.997  14.793  0.00  0.00           H  
ATOM   2885  N   GLY B   3      26.363   7.468  16.720  0.00  0.00           N  
ATOM   2886  CA  GLY B   3      25.499   6.510  16.003  0.00  0.00           C  
ATOM   2887  C   GLY B   3      24.175   7.147  15.570  0.00  0.00           C  
ATOM   2888  O   GLY B   3      23.983   7.255  14.359  0.00  0.00           O  
ATOM   2889  H   GLY B   3      26.806   7.232  17.646  0.00  0.00           H  
ATOM   2890 HA2  GLY B   3      25.988   6.171  15.189  0.00  0.00           H  
ATOM   2891 HA3  GLY B   3      25.310   5.724  16.604  0.00  0.00           H  
ATOM   2892  N   GLU B   4      23.336   7.547  16.516  0.00  0.00           N  
ATOM   2893  CA  GLU B   4      22.080   8.293  16.324  0.00  0.00           C  
ATOM   2894  CB  GLU B   4      21.547   8.694  17.695  0.00  0.00           C  
ATOM   2895  CG  GLU B   4      21.350   7.587  18.726  0.00  0.00           C  
ATOM   2896  CD  GLU B   4      21.321   8.206  20.125  0.00  0.00           C  
ATOM   2897 OE1  GLU B   4      22.301   7.992  20.872  0.00  0.00           O  
ATOM   2898 OE2  GLU B   4      20.355   8.955  20.388  0.00  0.00           O  
ATOM   2899  C   GLU B   4      22.178   9.500  15.388  0.00  0.00           C  
ATOM   2900  O   GLU B   4      21.260   9.519  14.557  0.00  0.00           O  
ATOM   2901  H   GLU B   4      23.661   7.269  17.500  0.00  0.00           H  
ATOM   2902  HA  GLU B   4      21.365   7.651  15.971  0.00  0.00           H  
ATOM   2903 HB2  GLU B   4      22.190   9.351  18.089  0.00  0.00           H  
ATOM   2904 HB3  GLU B   4      20.660   9.131  17.560  0.00  0.00           H  
ATOM   2905 HG2  GLU B   4      20.491   7.174  18.572  0.00  0.00           H  
ATOM   2906 HG3  GLU B   4      22.109   6.990  18.688  0.00  0.00           H  
ATOM   2907  N   GLU B   5      23.189  10.346  15.535  0.00  0.00           N  
ATOM   2908  CA  GLU B   5      23.529  11.365  14.533  0.00  0.00           C  
ATOM   2909  CB  GLU B   5      24.595  12.306  15.085  0.00  0.00           C  
ATOM   2910  CG  GLU B   5      24.109  12.854  16.430  0.00  0.00           C  
ATOM   2911  CD  GLU B   5      24.991  14.069  16.722  0.00  0.00           C  
ATOM   2912 OE1  GLU B   5      26.173  14.026  17.140  0.00  0.00           O  
ATOM   2913 OE2  GLU B   5      24.455  15.189  16.576  0.00  0.00           O  
ATOM   2914  C   GLU B   5      24.004  11.037  13.112  0.00  0.00           C  
ATOM   2915  O   GLU B   5      23.359  11.438  12.144  0.00  0.00           O  
ATOM   2916  H   GLU B   5      23.726  10.230  16.425  0.00  0.00           H  
ATOM   2917  HA  GLU B   5      22.701  12.028  14.454  0.00  0.00           H  
ATOM   2918 HB2  GLU B   5      25.392  11.795  15.250  0.00  0.00           H  
ATOM   2919 HB3  GLU B   5      24.683  13.050  14.483  0.00  0.00           H  
ATOM   2920 HG2  GLU B   5      23.214  13.162  16.326  0.00  0.00           H  
ATOM   2921 HG3  GLU B   5      24.282  12.202  17.103  0.00  0.00           H  
ATOM   2922  N   LEU B   6      24.826   9.998  13.078  0.00  0.00           N  
ATOM   2923  CA  LEU B   6      25.351   9.427  11.831  0.00  0.00           C  
ATOM   2924  CB  LEU B   6      26.428   8.369  12.072  0.00  0.00           C  
ATOM   2925  CG  LEU B   6      27.865   8.861  11.856  0.00  0.00           C  
ATOM   2926 CD1  LEU B   6      28.265  10.006  12.778  0.00  0.00           C  
ATOM   2927 CD2  LEU B   6      28.768   7.655  12.108  0.00  0.00           C  
ATOM   2928  C   LEU B   6      24.201   8.803  11.038  0.00  0.00           C  
ATOM   2929  O   LEU B   6      24.201   8.930   9.813  0.00  0.00           O  
ATOM   2930  H   LEU B   6      25.074   9.611  14.020  0.00  0.00           H  
ATOM   2931  HA  LEU B   6      25.748  10.163  11.287  0.00  0.00           H  
ATOM   2932 HB2  LEU B   6      26.357   8.068  13.012  0.00  0.00           H  
ATOM   2933 HB3  LEU B   6      26.272   7.623  11.442  0.00  0.00           H  
ATOM   2934  HG  LEU B   6      27.963   9.159  10.894  0.00  0.00           H  
ATOM   2935 HD11 LEU B   6      28.192   9.709  13.730  0.00  0.00           H  
ATOM   2936 HD12 LEU B   6      29.208  10.276  12.584  0.00  0.00           H  
ATOM   2937 HD13 LEU B   6      27.658  10.786  12.624  0.00  0.00           H  
ATOM   2938 HD21 LEU B   6      28.536   6.926  11.465  0.00  0.00           H  
ATOM   2939 HD22 LEU B   6      29.723   7.923  11.980  0.00  0.00           H  
ATOM   2940 HD23 LEU B   6      28.635   7.331  13.044  0.00  0.00           H  
ATOM   2941  N   PHE B   7      23.183   8.133  11.579  0.00  0.00           N  
ATOM   2942  CA  PHE B   7      21.930   7.674  10.959  0.00  0.00           C  
ATOM   2943  CB  PHE B   7      21.332   6.596  11.855  0.00  0.00           C  
ATOM   2944  CG  PHE B   7      21.845   5.176  11.605  0.00  0.00           C  
ATOM   2945 CD1  PHE B   7      21.126   4.332  10.773  0.00  0.00           C  
ATOM   2946 CD2  PHE B   7      23.004   4.757  12.237  0.00  0.00           C  
ATOM   2947 CE1  PHE B   7      21.610   3.038  10.561  0.00  0.00           C  
ATOM   2948 CE2  PHE B   7      23.402   3.422  12.171  0.00  0.00           C  
ATOM   2949  CZ  PHE B   7      22.734   2.610  11.261  0.00  0.00           C  
ATOM   2950  C   PHE B   7      20.821   8.648  10.523  0.00  0.00           C  
ATOM   2951  O   PHE B   7      19.952   8.262   9.752  0.00  0.00           O  
ATOM   2952  H   PHE B   7      23.368   7.926  12.635  0.00  0.00           H  
ATOM   2953  HA  PHE B   7      22.212   7.154  10.093  0.00  0.00           H  
ATOM   2954 HB2  PHE B   7      21.544   6.821  12.799  0.00  0.00           H  
ATOM   2955 HB3  PHE B   7      20.350   6.581  11.712  0.00  0.00           H  
ATOM   2956 HD1  PHE B   7      20.300   4.626  10.339  0.00  0.00           H  
ATOM   2957 HD2  PHE B   7      23.562   5.412  12.743  0.00  0.00           H  
ATOM   2958 HE1  PHE B   7      21.146   2.434   9.914  0.00  0.00           H  
ATOM   2959 HE2  PHE B   7      24.127   3.075  12.750  0.00  0.00           H  
ATOM   2960  HZ  PHE B   7      23.077   1.666  11.098  0.00  0.00           H  
ATOM   2961  N   THR B   8      20.950   9.967  10.642  0.00  0.00           N  
ATOM   2962  CA  THR B   8      20.023  10.989  10.133  0.00  0.00           C  
ATOM   2963  CB  THR B   8      20.023  12.342  10.854  0.00  0.00           C  
ATOM   2964 OG1  THR B   8      21.281  12.964  10.566  0.00  0.00           O  
ATOM   2965 CG2  THR B   8      19.738  12.219  12.347  0.00  0.00           C  
ATOM   2966  C   THR B   8      20.059  11.237   8.624  0.00  0.00           C  
ATOM   2967  O   THR B   8      21.089  11.140   7.965  0.00  0.00           O  
ATOM   2968  H   THR B   8      21.839  10.246  11.172  0.00  0.00           H  
ATOM   2969  HA  THR B   8      19.071  10.703  10.385  0.00  0.00           H  
ATOM   2970  HB  THR B   8      19.288  12.920  10.470  0.00  0.00           H  
ATOM   2971 HG21 THR B   8      20.517  11.787  12.805  0.00  0.00           H  
ATOM   2972 HG22 THR B   8      19.588  13.129  12.739  0.00  0.00           H  
ATOM   2973 HG23 THR B   8      18.919  11.660  12.490  0.00  0.00           H  
ATOM   2974 HG1  THR B   8      22.025  12.484  11.042  0.00  0.00           H  
ATOM   2975  N   GLY B   9      18.991  11.823   8.091  0.00  0.00           N  
ATOM   2976  CA  GLY B   9      18.856  12.183   6.667  0.00  0.00           C  
ATOM   2977  C   GLY B   9      18.878  10.963   5.742  0.00  0.00           C  
ATOM   2978  O   GLY B   9      18.376   9.890   6.044  0.00  0.00           O  
ATOM   2979  H   GLY B   9      18.221  12.017   8.788  0.00  0.00           H  
ATOM   2980 HA2  GLY B   9      17.988  12.686   6.535  0.00  0.00           H  
ATOM   2981 HA3  GLY B   9      19.611  12.807   6.412  0.00  0.00           H  
ATOM   2982  N   VAL B  10      19.538  11.156   4.604  0.00  0.00           N  
ATOM   2983  CA  VAL B  10      19.815  10.170   3.554  0.00  0.00           C  
ATOM   2984  CB  VAL B  10      19.441  10.617   2.141  0.00  0.00           C  
ATOM   2985 CG1  VAL B  10      19.796   9.528   1.116  0.00  0.00           C  
ATOM   2986 CG2  VAL B  10      17.927  10.808   2.204  0.00  0.00           C  
ATOM   2987  C   VAL B  10      21.320   9.915   3.586  0.00  0.00           C  
ATOM   2988  O   VAL B  10      22.117  10.751   3.167  0.00  0.00           O  
ATOM   2989  H   VAL B  10      19.883  12.174   4.504  0.00  0.00           H  
ATOM   2990  HA  VAL B  10      19.354   9.327   3.791  0.00  0.00           H  
ATOM   2991  HB  VAL B  10      19.993  11.412   1.910  0.00  0.00           H  
ATOM   2992 HG11 VAL B  10      20.115   8.716   1.600  0.00  0.00           H  
ATOM   2993 HG12 VAL B  10      18.984   9.306   0.581  0.00  0.00           H  
ATOM   2994 HG13 VAL B  10      20.516   9.868   0.514  0.00  0.00           H  
ATOM   2995 HG21 VAL B  10      17.716  11.528   2.865  0.00  0.00           H  
ATOM   2996 HG22 VAL B  10      17.592  11.070   1.301  0.00  0.00           H  
ATOM   2997 HG23 VAL B  10      17.500   9.951   2.489  0.00  0.00           H  
ATOM   2998  N   VAL B  11      21.531   8.676   4.022  0.00  0.00           N  
ATOM   2999  CA  VAL B  11      22.782   7.937   4.254  0.00  0.00           C  
ATOM   3000  CB  VAL B  11      22.692   7.019   5.473  0.00  0.00           C  
ATOM   3001 CG1  VAL B  11      24.114   6.505   5.748  0.00  0.00           C  
ATOM   3002 CG2  VAL B  11      22.025   7.654   6.692  0.00  0.00           C  
ATOM   3003  C   VAL B  11      23.321   7.177   3.039  0.00  0.00           C  
ATOM   3004  O   VAL B  11      22.583   6.287   2.619  0.00  0.00           O  
ATOM   3005  H   VAL B  11      20.572   8.173   4.227  0.00  0.00           H  
ATOM   3006  HA  VAL B  11      23.492   8.614   4.538  0.00  0.00           H  
ATOM   3007  HB  VAL B  11      22.154   6.236   5.230  0.00  0.00           H  
ATOM   3008 HG11 VAL B  11      24.558   6.292   4.882  0.00  0.00           H  
ATOM   3009 HG12 VAL B  11      24.630   7.212   6.228  0.00  0.00           H  
ATOM   3010 HG13 VAL B  11      24.061   5.684   6.312  0.00  0.00           H  
ATOM   3011 HG21 VAL B  11      22.139   7.050   7.478  0.00  0.00           H  
ATOM   3012 HG22 VAL B  11      22.456   8.537   6.877  0.00  0.00           H  
ATOM   3013 HG23 VAL B  11      21.053   7.784   6.502  0.00  0.00           H  
ATOM   3014  N   PRO B  12      24.385   7.670   2.410  0.00  0.00           N  
ATOM   3015  CA  PRO B  12      25.028   6.863   1.358  0.00  0.00           C  
ATOM   3016  CB  PRO B  12      26.182   7.742   0.895  0.00  0.00           C  
ATOM   3017  CG  PRO B  12      25.659   9.170   1.085  0.00  0.00           C  
ATOM   3018  CD  PRO B  12      24.989   9.008   2.458  0.00  0.00           C  
ATOM   3019  C   PRO B  12      25.573   5.516   1.869  0.00  0.00           C  
ATOM   3020  O   PRO B  12      26.248   5.457   2.891  0.00  0.00           O  
ATOM   3021  HA  PRO B  12      24.388   6.712   0.585  0.00  0.00           H  
ATOM   3022 HB2  PRO B  12      26.996   7.601   1.454  0.00  0.00           H  
ATOM   3023 HB3  PRO B  12      26.399   7.585  -0.065  0.00  0.00           H  
ATOM   3024 HG2  PRO B  12      26.400   9.798   1.132  0.00  0.00           H  
ATOM   3025 HG3  PRO B  12      25.001   9.383   0.400  0.00  0.00           H  
ATOM   3026 HD2  PRO B  12      25.668   9.070   3.190  0.00  0.00           H  
ATOM   3027 HD3  PRO B  12      24.291   9.714   2.594  0.00  0.00           H  
ATOM   3028  N   ILE B  13      25.381   4.468   1.077  0.00  0.00           N  
ATOM   3029  CA  ILE B  13      25.992   3.151   1.334  0.00  0.00           C  
ATOM   3030  CB  ILE B  13      24.938   2.041   1.318  0.00  0.00           C  
ATOM   3031 CG1  ILE B  13      23.723   2.433   2.173  0.00  0.00           C  
ATOM   3032 CG2  ILE B  13      25.450   0.614   1.506  0.00  0.00           C  
ATOM   3033 CD1  ILE B  13      23.979   2.923   3.600  0.00  0.00           C  
ATOM   3034  C   ILE B  13      26.954   2.878   0.182  0.00  0.00           C  
ATOM   3035  O   ILE B  13      26.530   3.035  -0.963  0.00  0.00           O  
ATOM   3036  H   ILE B  13      24.763   4.649   0.256  0.00  0.00           H  
ATOM   3037  HA  ILE B  13      26.542   3.259   2.148  0.00  0.00           H  
ATOM   3038  HB  ILE B  13      24.623   1.923   0.381  0.00  0.00           H  
ATOM   3039 HG12 ILE B  13      23.208   3.153   1.678  0.00  0.00           H  
ATOM   3040 HG13 ILE B  13      23.105   1.629   2.225  0.00  0.00           H  
ATOM   3041 HG21 ILE B  13      24.725  -0.031   1.275  0.00  0.00           H  
ATOM   3042 HG22 ILE B  13      26.236   0.463   0.910  0.00  0.00           H  
ATOM   3043 HG23 ILE B  13      25.723   0.483   2.456  0.00  0.00           H  
ATOM   3044 HD11 ILE B  13      24.551   3.737   3.564  0.00  0.00           H  
ATOM   3045 HD12 ILE B  13      23.106   3.138   4.029  0.00  0.00           H  
ATOM   3046 HD13 ILE B  13      24.442   2.203   4.111  0.00  0.00           H  
ATOM   3047  N   LEU B  14      28.052   2.217   0.536  0.00  0.00           N  
ATOM   3048  CA  LEU B  14      28.857   1.510  -0.464  0.00  0.00           C  
ATOM   3049  CB  LEU B  14      30.325   1.945  -0.451  0.00  0.00           C  
ATOM   3050  CG  LEU B  14      30.509   3.441  -0.683  0.00  0.00           C  
ATOM   3051 CD1  LEU B  14      31.844   3.893  -0.076  0.00  0.00           C  
ATOM   3052 CD2  LEU B  14      30.475   3.726  -2.181  0.00  0.00           C  
ATOM   3053  C   LEU B  14      28.868   0.004  -0.209  0.00  0.00           C  
ATOM   3054  O   LEU B  14      29.507  -0.473   0.727  0.00  0.00           O  
ATOM   3055  H   LEU B  14      28.281   2.243   1.541  0.00  0.00           H  
ATOM   3056  HA  LEU B  14      28.454   1.675  -1.373  0.00  0.00           H  
ATOM   3057 HB2  LEU B  14      30.697   1.731   0.434  0.00  0.00           H  
ATOM   3058 HB3  LEU B  14      30.790   1.469  -1.175  0.00  0.00           H  
ATOM   3059  HG  LEU B  14      29.768   3.936  -0.244  0.00  0.00           H  
ATOM   3060 HD11 LEU B  14      32.589   3.392  -0.512  0.00  0.00           H  
ATOM   3061 HD12 LEU B  14      31.960   4.872  -0.230  0.00  0.00           H  
ATOM   3062 HD13 LEU B  14      31.840   3.704   0.904  0.00  0.00           H  
ATOM   3063 HD21 LEU B  14      29.595   3.435  -2.555  0.00  0.00           H  
ATOM   3064 HD22 LEU B  14      30.596   4.708  -2.335  0.00  0.00           H  
ATOM   3065 HD23 LEU B  14      31.212   3.224  -2.633  0.00  0.00           H  
ATOM   3066  N   VAL B  15      28.422  -0.772  -1.190  0.00  0.00           N  
ATOM   3067  CA  VAL B  15      28.454  -2.240  -1.134  0.00  0.00           C  
ATOM   3068  CB  VAL B  15      27.127  -2.899  -1.539  0.00  0.00           C  
ATOM   3069 CG1  VAL B  15      26.015  -2.471  -0.581  0.00  0.00           C  
ATOM   3070 CG2  VAL B  15      26.706  -2.609  -2.977  0.00  0.00           C  
ATOM   3071  C   VAL B  15      29.625  -2.791  -1.961  0.00  0.00           C  
ATOM   3072  O   VAL B  15      30.013  -2.109  -2.899  0.00  0.00           O  
ATOM   3073  H   VAL B  15      28.041  -0.249  -2.015  0.00  0.00           H  
ATOM   3074  HA  VAL B  15      28.597  -2.511  -0.178  0.00  0.00           H  
ATOM   3075  HB  VAL B  15      27.230  -3.881  -1.438  0.00  0.00           H  
ATOM   3076 HG11 VAL B  15      25.571  -1.650  -0.936  0.00  0.00           H  
ATOM   3077 HG12 VAL B  15      25.344  -3.207  -0.503  0.00  0.00           H  
ATOM   3078 HG13 VAL B  15      26.408  -2.278   0.317  0.00  0.00           H  
ATOM   3079 HG21 VAL B  15      26.728  -3.458  -3.503  0.00  0.00           H  
ATOM   3080 HG22 VAL B  15      25.779  -2.235  -2.978  0.00  0.00           H  
ATOM   3081 HG23 VAL B  15      27.338  -1.947  -3.377  0.00  0.00           H  
ATOM   3082  N   GLU B  16      30.082  -3.916  -1.427  0.00  0.00           N  
ATOM   3083  CA  GLU B  16      31.167  -4.730  -1.997  0.00  0.00           C  
ATOM   3084  CB  GLU B  16      32.545  -4.054  -1.932  0.00  0.00           C  
ATOM   3085  CG  GLU B  16      33.661  -4.730  -2.727  0.00  0.00           C  
ATOM   3086  CD  GLU B  16      35.094  -4.440  -2.299  0.00  0.00           C  
ATOM   3087 OE1  GLU B  16      35.332  -3.232  -2.083  0.00  0.00           O  
ATOM   3088 OE2  GLU B  16      35.991  -5.304  -2.319  0.00  0.00           O  
ATOM   3089  C   GLU B  16      31.297  -6.186  -1.555  0.00  0.00           C  
ATOM   3090  O   GLU B  16      31.440  -6.403  -0.351  0.00  0.00           O  
ATOM   3091  H   GLU B  16      29.591  -4.193  -0.533  0.00  0.00           H  
ATOM   3092  HA  GLU B  16      31.088  -4.702  -3.033  0.00  0.00           H  
ATOM   3093 HB2  GLU B  16      32.443  -3.134  -2.288  0.00  0.00           H  
ATOM   3094 HB3  GLU B  16      32.826  -4.037  -0.982  0.00  0.00           H  
ATOM   3095 HG2  GLU B  16      33.528  -5.719  -2.662  0.00  0.00           H  
ATOM   3096 HG3  GLU B  16      33.575  -4.445  -3.682  0.00  0.00           H  
ATOM   3097  N   LEU B  17      30.922  -7.076  -2.455  0.00  0.00           N  
ATOM   3098  CA  LEU B  17      30.686  -8.478  -2.099  0.00  0.00           C  
ATOM   3099  CB  LEU B  17      29.177  -8.757  -2.103  0.00  0.00           C  
ATOM   3100  CG  LEU B  17      28.613 -10.158  -2.314  0.00  0.00           C  
ATOM   3101 CD1  LEU B  17      28.762 -10.632  -3.757  0.00  0.00           C  
ATOM   3102 CD2  LEU B  17      29.174 -11.109  -1.260  0.00  0.00           C  
ATOM   3103  C   LEU B  17      31.622  -9.381  -2.901  0.00  0.00           C  
ATOM   3104  O   LEU B  17      31.705  -9.248  -4.116  0.00  0.00           O  
ATOM   3105  H   LEU B  17      30.808  -6.710  -3.420  0.00  0.00           H  
ATOM   3106  HA  LEU B  17      30.887  -8.599  -1.125  0.00  0.00           H  
ATOM   3107 HB2  LEU B  17      28.809  -8.420  -1.209  0.00  0.00           H  
ATOM   3108 HB3  LEU B  17      28.764  -8.158  -2.821  0.00  0.00           H  
ATOM   3109  HG  LEU B  17      27.636 -10.159  -2.067  0.00  0.00           H  
ATOM   3110 HD11 LEU B  17      29.732 -10.648  -4.003  0.00  0.00           H  
ATOM   3111 HD12 LEU B  17      28.380 -11.551  -3.846  0.00  0.00           H  
ATOM   3112 HD13 LEU B  17      28.274 -10.006  -4.364  0.00  0.00           H  
ATOM   3113 HD21 LEU B  17      28.918 -10.784  -0.349  0.00  0.00           H  
ATOM   3114 HD22 LEU B  17      28.799 -12.024  -1.405  0.00  0.00           H  
ATOM   3115 HD23 LEU B  17      30.170 -11.140  -1.336  0.00  0.00           H  
ATOM   3116  N   ASP B  18      32.396 -10.258  -2.267  0.00  0.00           N  
ATOM   3117  CA  ASP B  18      33.366 -11.107  -2.987  0.00  0.00           C  
ATOM   3118  CB  ASP B  18      34.782 -10.553  -2.803  0.00  0.00           C  
ATOM   3119  CG  ASP B  18      35.827 -11.234  -3.689  0.00  0.00           C  
ATOM   3120 OD1  ASP B  18      36.982 -11.360  -3.247  0.00  0.00           O  
ATOM   3121 OD2  ASP B  18      35.545 -11.460  -4.881  0.00  0.00           O  
ATOM   3122  C   ASP B  18      33.335 -12.583  -2.573  0.00  0.00           C  
ATOM   3123  O   ASP B  18      32.733 -12.911  -1.550  0.00  0.00           O  
ATOM   3124  H   ASP B  18      32.265 -10.298  -1.239  0.00  0.00           H  
ATOM   3125  HA  ASP B  18      33.114 -11.070  -3.970  0.00  0.00           H  
ATOM   3126 HB2  ASP B  18      34.765  -9.583  -3.026  0.00  0.00           H  
ATOM   3127 HB3  ASP B  18      35.044 -10.681  -1.852  0.00  0.00           H  
ATOM   3128  N   GLY B  19      33.879 -13.483  -3.386  0.00  0.00           N  
ATOM   3129  CA  GLY B  19      33.914 -14.944  -3.195  0.00  0.00           C  
ATOM   3130  C   GLY B  19      33.165 -15.920  -4.094  0.00  0.00           C  
ATOM   3131  O   GLY B  19      32.600 -15.526  -5.121  0.00  0.00           O  
ATOM   3132  H   GLY B  19      34.323 -13.035  -4.255  0.00  0.00           H  
ATOM   3133 HA2  GLY B  19      34.933 -15.235  -3.171  0.00  0.00           H  
ATOM   3134 HA3  GLY B  19      33.632 -15.138  -2.191  0.00  0.00           H  
ATOM   3135  N   ASP B  20      32.884 -17.077  -3.500  0.00  0.00           N  
ATOM   3136  CA  ASP B  20      32.450 -18.133  -4.423  0.00  0.00           C  
ATOM   3137  CB  ASP B  20      33.647 -18.998  -4.824  0.00  0.00           C  
ATOM   3138  CG  ASP B  20      34.278 -20.051  -3.915  0.00  0.00           C  
ATOM   3139 OD1  ASP B  20      35.399 -19.805  -3.420  0.00  0.00           O  
ATOM   3140 OD2  ASP B  20      33.616 -21.080  -3.683  0.00  0.00           O  
ATOM   3141  C   ASP B  20      31.311 -19.076  -4.028  0.00  0.00           C  
ATOM   3142  O   ASP B  20      30.948 -19.186  -2.861  0.00  0.00           O  
ATOM   3143  H   ASP B  20      32.980 -17.148  -2.523  0.00  0.00           H  
ATOM   3144  HA  ASP B  20      32.146 -17.653  -5.295  0.00  0.00           H  
ATOM   3145 HB2  ASP B  20      33.390 -19.475  -5.715  0.00  0.00           H  
ATOM   3146 HB3  ASP B  20      34.406 -18.348  -5.116  0.00  0.00           H  
ATOM   3147  N   VAL B  21      30.699 -19.540  -5.113  0.00  0.00           N  
ATOM   3148  CA  VAL B  21      29.869 -20.742  -4.995  0.00  0.00           C  
ATOM   3149  CB  VAL B  21      28.461 -20.591  -5.579  0.00  0.00           C  
ATOM   3150 CG1  VAL B  21      27.572 -19.756  -4.657  0.00  0.00           C  
ATOM   3151 CG2  VAL B  21      28.538 -19.872  -6.927  0.00  0.00           C  
ATOM   3152  C   VAL B  21      30.607 -21.924  -5.635  0.00  0.00           C  
ATOM   3153  O   VAL B  21      30.983 -21.914  -6.812  0.00  0.00           O  
ATOM   3154  H   VAL B  21      30.847 -19.021  -5.975  0.00  0.00           H  
ATOM   3155  HA  VAL B  21      29.747 -20.945  -4.026  0.00  0.00           H  
ATOM   3156  HB  VAL B  21      28.049 -21.498  -5.629  0.00  0.00           H  
ATOM   3157 HG11 VAL B  21      27.650 -20.099  -3.723  0.00  0.00           H  
ATOM   3158 HG12 VAL B  21      27.866 -18.802  -4.689  0.00  0.00           H  
ATOM   3159 HG13 VAL B  21      26.623 -19.824  -4.962  0.00  0.00           H  
ATOM   3160 HG21 VAL B  21      28.059 -18.999  -6.859  0.00  0.00           H  
ATOM   3161 HG22 VAL B  21      29.497 -19.715  -7.159  0.00  0.00           H  
ATOM   3162 HG23 VAL B  21      28.109 -20.442  -7.626  0.00  0.00           H  
ATOM   3163  N   ASN B  22      30.851 -22.956  -4.847  0.00  0.00           N  
ATOM   3164  CA  ASN B  22      31.501 -24.214  -5.217  0.00  0.00           C  
ATOM   3165  CB  ASN B  22      30.433 -25.235  -5.616  0.00  0.00           C  
ATOM   3166  CG  ASN B  22      29.811 -25.758  -4.327  0.00  0.00           C  
ATOM   3167  C   ASN B  22      32.710 -24.136  -6.151  0.00  0.00           C  
ATOM   3168  O   ASN B  22      32.997 -25.067  -6.906  0.00  0.00           O  
ATOM   3169  H   ASN B  22      30.512 -22.791  -3.839  0.00  0.00           H  
ATOM   3170  HA  ASN B  22      31.834 -24.644  -4.341  0.00  0.00           H  
ATOM   3171 HB2  ASN B  22      29.746 -24.784  -6.135  0.00  0.00           H  
ATOM   3172 HB3  ASN B  22      30.862 -25.975  -6.080  0.00  0.00           H  
ATOM   3173 OD1  ASN B  22      29.162 -25.142  -3.477  0.00  0.00           O  
ATOM   3174 ND2  ASN B  22      30.217 -26.993  -4.049  0.00  0.00           N  
ATOM   3175 HD22 ASN B  22      30.847 -27.505  -4.603  0.00  0.00           H  
ATOM   3176 HD21 ASN B  22      29.850 -27.442  -3.201  0.00  0.00           H  
ATOM   3177  N   GLY B  23      33.541 -23.118  -5.941  0.00  0.00           N  
ATOM   3178  CA  GLY B  23      34.757 -22.873  -6.721  0.00  0.00           C  
ATOM   3179  C   GLY B  23      34.603 -21.578  -7.519  0.00  0.00           C  
ATOM   3180  O   GLY B  23      35.605 -20.925  -7.838  0.00  0.00           O  
ATOM   3181  H   GLY B  23      33.246 -22.488  -5.148  0.00  0.00           H  
ATOM   3182 HA2  GLY B  23      35.539 -22.792  -6.104  0.00  0.00           H  
ATOM   3183 HA3  GLY B  23      34.909 -23.634  -7.351  0.00  0.00           H  
ATOM   3184  N   HIS B  24      33.452 -21.414  -8.146  0.00  0.00           N  
ATOM   3185  CA  HIS B  24      33.068 -20.328  -9.061  0.00  0.00           C  
ATOM   3186  CB  HIS B  24      31.701 -20.624  -9.665  0.00  0.00           C  
ATOM   3187  CG  HIS B  24      31.718 -21.911 -10.488  0.00  0.00           C  
ATOM   3188  C   HIS B  24      33.249 -18.933  -8.446  0.00  0.00           C  
ATOM   3189  O   HIS B  24      32.301 -18.500  -7.799  0.00  0.00           O  
ATOM   3190  H   HIS B  24      32.748 -22.204  -7.919  0.00  0.00           H  
ATOM   3191  HA  HIS B  24      33.655 -20.387  -9.884  0.00  0.00           H  
ATOM   3192 HB2  HIS B  24      31.030 -20.739  -8.941  0.00  0.00           H  
ATOM   3193 HB3  HIS B  24      31.433 -19.883 -10.271  0.00  0.00           H  
ATOM   3194 ND1  HIS B  24      31.971 -21.912 -11.790  0.00  0.00           N  
ATOM   3195 CD2  HIS B  24      31.575 -23.132  -9.966  0.00  0.00           C  
ATOM   3196 CE1  HIS B  24      31.897 -23.221 -12.065  0.00  0.00           C  
ATOM   3197 NE2  HIS B  24      31.712 -23.967 -10.987  0.00  0.00           N  
ATOM   3198 HD2  HIS B  24      31.401 -23.353  -9.009  0.00  0.00           H  
ATOM   3199 HE1  HIS B  24      31.974 -23.598 -13.012  0.00  0.00           H  
ATOM   3200 HE2  HIS B  24      31.688 -24.963 -10.975  0.00  0.00           H  
ATOM   3201  N   LYS B  25      34.310 -18.214  -8.798  0.00  0.00           N  
ATOM   3202  CA  LYS B  25      34.595 -16.848  -8.361  0.00  0.00           C  
ATOM   3203  CB  LYS B  25      36.067 -16.572  -8.699  0.00  0.00           C  
ATOM   3204  CG  LYS B  25      36.681 -15.176  -8.635  0.00  0.00           C  
ATOM   3205  CD  LYS B  25      36.871 -14.706  -7.197  0.00  0.00           C  
ATOM   3206  CE  LYS B  25      37.396 -13.287  -6.953  0.00  0.00           C  
ATOM   3207  NZ  LYS B  25      37.965 -13.111  -5.608  0.00  0.00           N  
ATOM   3208  C   LYS B  25      33.650 -15.799  -8.940  0.00  0.00           C  
ATOM   3209  O   LYS B  25      33.728 -15.705 -10.164  0.00  0.00           O  
ATOM   3210  H   LYS B  25      34.968 -18.737  -9.453  0.00  0.00           H  
ATOM   3211  HA  LYS B  25      34.531 -16.812  -7.344  0.00  0.00           H  
ATOM   3212 HB2  LYS B  25      36.640 -17.187  -8.094  0.00  0.00           H  
ATOM   3213 HB3  LYS B  25      36.234 -16.938  -9.655  0.00  0.00           H  
ATOM   3214 HG2  LYS B  25      37.572 -15.192  -9.090  0.00  0.00           H  
ATOM   3215 HG3  LYS B  25      36.078 -14.533  -9.108  0.00  0.00           H  
ATOM   3216 HD2  LYS B  25      35.974 -14.793  -6.710  0.00  0.00           H  
ATOM   3217 HD3  LYS B  25      37.506 -15.356  -6.727  0.00  0.00           H  
ATOM   3218 HE2  LYS B  25      38.099 -13.087  -7.648  0.00  0.00           H  
ATOM   3219 HE3  LYS B  25      36.633 -12.641  -7.086  0.00  0.00           H  
ATOM   3220 HZ1  LYS B  25      37.508 -12.350  -5.142  0.00  0.00           H  
ATOM   3221 HZ2  LYS B  25      37.837 -13.949  -5.072  0.00  0.00           H  
ATOM   3222 HZ3  LYS B  25      38.945 -12.912  -5.677  0.00  0.00           H  
ATOM   3223  N   PHE B  26      33.311 -14.867  -8.055  0.00  0.00           N  
ATOM   3224  CA  PHE B  26      32.659 -13.607  -8.435  0.00  0.00           C  
ATOM   3225  CB  PHE B  26      31.191 -13.946  -8.733  0.00  0.00           C  
ATOM   3226  CG  PHE B  26      30.345 -14.498  -7.588  0.00  0.00           C  
ATOM   3227 CD1  PHE B  26      30.250 -15.856  -7.292  0.00  0.00           C  
ATOM   3228 CD2  PHE B  26      29.464 -13.714  -6.857  0.00  0.00           C  
ATOM   3229 CE1  PHE B  26      29.354 -16.288  -6.331  0.00  0.00           C  
ATOM   3230 CE2  PHE B  26      28.553 -14.142  -5.896  0.00  0.00           C  
ATOM   3231  CZ  PHE B  26      28.408 -15.511  -5.667  0.00  0.00           C  
ATOM   3232  C   PHE B  26      32.728 -12.467  -7.417  0.00  0.00           C  
ATOM   3233  O   PHE B  26      32.947 -12.685  -6.231  0.00  0.00           O  
ATOM   3234  H   PHE B  26      33.546 -15.105  -7.065  0.00  0.00           H  
ATOM   3235  HA  PHE B  26      33.141 -13.275  -9.278  0.00  0.00           H  
ATOM   3236 HB2  PHE B  26      30.743 -13.109  -9.055  0.00  0.00           H  
ATOM   3237 HB3  PHE B  26      31.178 -14.628  -9.467  0.00  0.00           H  
ATOM   3238 HD1  PHE B  26      30.823 -16.509  -7.766  0.00  0.00           H  
ATOM   3239 HD2  PHE B  26      29.486 -12.685  -7.049  0.00  0.00           H  
ATOM   3240 HE1  PHE B  26      29.392 -17.311  -6.078  0.00  0.00           H  
ATOM   3241 HE2  PHE B  26      28.012 -13.474  -5.379  0.00  0.00           H  
ATOM   3242  HZ  PHE B  26      27.728 -15.880  -5.111  0.00  0.00           H  
ATOM   3243  N   SER B  27      32.897 -11.258  -7.955  0.00  0.00           N  
ATOM   3244  CA  SER B  27      32.947 -10.045  -7.135  0.00  0.00           C  
ATOM   3245  CB  SER B  27      34.217  -9.188  -7.076  0.00  0.00           C  
ATOM   3246  OG  SER B  27      34.665  -8.860  -5.760  0.00  0.00           O  
ATOM   3247  C   SER B  27      31.926  -9.041  -7.667  0.00  0.00           C  
ATOM   3248  O   SER B  27      31.961  -8.673  -8.841  0.00  0.00           O  
ATOM   3249  H   SER B  27      32.989 -11.251  -8.989  0.00  0.00           H  
ATOM   3250  HA  SER B  27      32.683 -10.289  -6.203  0.00  0.00           H  
ATOM   3251 HB2  SER B  27      34.961  -9.680  -7.552  0.00  0.00           H  
ATOM   3252 HB3  SER B  27      34.047  -8.327  -7.577  0.00  0.00           H  
ATOM   3253  HG  SER B  27      34.985  -9.689  -5.307  0.00  0.00           H  
ATOM   3254  N   VAL B  28      31.164  -8.490  -6.723  0.00  0.00           N  
ATOM   3255  CA  VAL B  28      30.032  -7.594  -7.002  0.00  0.00           C  
ATOM   3256  CB  VAL B  28      28.698  -8.292  -6.720  0.00  0.00           C  
ATOM   3257 CG1  VAL B  28      27.553  -7.430  -7.262  0.00  0.00           C  
ATOM   3258 CG2  VAL B  28      28.583  -9.595  -7.503  0.00  0.00           C  
ATOM   3259  C   VAL B  28      30.140  -6.346  -6.119  0.00  0.00           C  
ATOM   3260  O   VAL B  28      30.096  -6.425  -4.898  0.00  0.00           O  
ATOM   3261  H   VAL B  28      31.441  -8.753  -5.743  0.00  0.00           H  
ATOM   3262  HA  VAL B  28      30.093  -7.303  -7.956  0.00  0.00           H  
ATOM   3263  HB  VAL B  28      28.576  -8.341  -5.739  0.00  0.00           H  
ATOM   3264 HG11 VAL B  28      27.892  -6.870  -8.016  0.00  0.00           H  
ATOM   3265 HG12 VAL B  28      26.819  -8.024  -7.587  0.00  0.00           H  
ATOM   3266 HG13 VAL B  28      27.211  -6.841  -6.532  0.00  0.00           H  
ATOM   3267 HG21 VAL B  28      28.622  -9.395  -8.481  0.00  0.00           H  
ATOM   3268 HG22 VAL B  28      29.340 -10.198  -7.252  0.00  0.00           H  
ATOM   3269 HG23 VAL B  28      27.714 -10.035  -7.283  0.00  0.00           H  
ATOM   3270  N   SER B  29      30.370  -5.193  -6.747  0.00  0.00           N  
ATOM   3271  CA  SER B  29      30.438  -3.910  -6.042  0.00  0.00           C  
ATOM   3272  CB  SER B  29      31.870  -3.365  -6.098  0.00  0.00           C  
ATOM   3273  OG  SER B  29      32.485  -3.316  -7.388  0.00  0.00           O  
ATOM   3274  C   SER B  29      29.579  -2.774  -6.616  0.00  0.00           C  
ATOM   3275  O   SER B  29      29.035  -2.973  -7.704  0.00  0.00           O  
ATOM   3276  H   SER B  29      30.497  -5.281  -7.778  0.00  0.00           H  
ATOM   3277  HA  SER B  29      30.129  -4.069  -5.076  0.00  0.00           H  
ATOM   3278 HB2  SER B  29      31.872  -2.424  -5.711  0.00  0.00           H  
ATOM   3279 HB3  SER B  29      32.455  -3.934  -5.491  0.00  0.00           H  
ATOM   3280  HG  SER B  29      32.176  -4.096  -7.927  0.00  0.00           H  
ATOM   3281  N   GLY B  30      29.280  -1.814  -5.743  0.00  0.00           N  
ATOM   3282  CA  GLY B  30      28.580  -0.594  -6.155  0.00  0.00           C  
ATOM   3283  C   GLY B  30      28.081   0.325  -5.040  0.00  0.00           C  
ATOM   3284  O   GLY B  30      28.581   0.269  -3.916  0.00  0.00           O  
ATOM   3285  H   GLY B  30      29.578  -1.999  -4.768  0.00  0.00           H  
ATOM   3286 HA2  GLY B  30      29.199  -0.052  -6.777  0.00  0.00           H  
ATOM   3287 HA3  GLY B  30      27.780  -0.857  -6.750  0.00  0.00           H  
ATOM   3288  N   GLU B  31      26.906   0.898  -5.303  0.00  0.00           N  
ATOM   3289  CA  GLU B  31      26.354   1.970  -4.466  0.00  0.00           C  
ATOM   3290  CB  GLU B  31      26.916   3.260  -5.081  0.00  0.00           C  
ATOM   3291  CG  GLU B  31      26.513   3.812  -6.456  0.00  0.00           C  
ATOM   3292  CD  GLU B  31      27.651   4.476  -7.234  0.00  0.00           C  
ATOM   3293 OE1  GLU B  31      28.171   3.769  -8.129  0.00  0.00           O  
ATOM   3294 OE2  GLU B  31      27.915   5.688  -7.066  0.00  0.00           O  
ATOM   3295  C   GLU B  31      24.835   2.144  -4.410  0.00  0.00           C  
ATOM   3296  O   GLU B  31      24.159   1.779  -5.372  0.00  0.00           O  
ATOM   3297  H   GLU B  31      26.419   0.524  -6.142  0.00  0.00           H  
ATOM   3298  HA  GLU B  31      26.710   1.849  -3.497  0.00  0.00           H  
ATOM   3299 HB2  GLU B  31      26.735   4.014  -4.404  0.00  0.00           H  
ATOM   3300 HB3  GLU B  31      27.939   3.158  -5.100  0.00  0.00           H  
ATOM   3301 HG2  GLU B  31      26.182   3.059  -7.002  0.00  0.00           H  
ATOM   3302 HG3  GLU B  31      25.813   4.495  -6.319  0.00  0.00           H  
ATOM   3303  N   GLY B  32      24.516   2.962  -3.412  0.00  0.00           N  
ATOM   3304  CA  GLY B  32      23.103   3.255  -3.112  0.00  0.00           C  
ATOM   3305  C   GLY B  32      22.882   4.134  -1.887  0.00  0.00           C  
ATOM   3306  O   GLY B  32      23.873   4.577  -1.295  0.00  0.00           O  
ATOM   3307  H   GLY B  32      25.304   3.359  -2.888  0.00  0.00           H  
ATOM   3308 HA2  GLY B  32      22.682   3.702  -3.927  0.00  0.00           H  
ATOM   3309 HA3  GLY B  32      22.606   2.372  -2.985  0.00  0.00           H  
ATOM   3310  N   GLU B  33      21.646   4.520  -1.579  0.00  0.00           N  
ATOM   3311  CA  GLU B  33      21.215   5.379  -0.477  0.00  0.00           C  
ATOM   3312  CB  GLU B  33      20.686   6.690  -1.070  0.00  0.00           C  
ATOM   3313  CG  GLU B  33      21.844   7.496  -1.647  0.00  0.00           C  
ATOM   3314  CD  GLU B  33      21.215   8.649  -2.431  0.00  0.00           C  
ATOM   3315 OE1  GLU B  33      21.092   9.730  -1.810  0.00  0.00           O  
ATOM   3316 OE2  GLU B  33      20.998   8.484  -3.649  0.00  0.00           O  
ATOM   3317  C   GLU B  33      20.185   4.698   0.421  0.00  0.00           C  
ATOM   3318  O   GLU B  33      19.461   3.799  -0.016  0.00  0.00           O  
ATOM   3319  H   GLU B  33      20.917   4.113  -2.271  0.00  0.00           H  
ATOM   3320  HA  GLU B  33      22.020   5.643   0.078  0.00  0.00           H  
ATOM   3321 HB2  GLU B  33      20.088   6.468  -1.795  0.00  0.00           H  
ATOM   3322 HB3  GLU B  33      20.294   7.205  -0.353  0.00  0.00           H  
ATOM   3323 HG2  GLU B  33      22.344   7.873  -0.926  0.00  0.00           H  
ATOM   3324 HG3  GLU B  33      22.319   6.948  -2.270  0.00  0.00           H  
ATOM   3325  N   GLY B  34      20.107   5.135   1.676  0.00  0.00           N  
ATOM   3326  CA  GLY B  34      19.043   4.708   2.587  0.00  0.00           C  
ATOM   3327  C   GLY B  34      18.535   5.730   3.605  0.00  0.00           C  
ATOM   3328  O   GLY B  34      19.229   6.703   3.896  0.00  0.00           O  
ATOM   3329  H   GLY B  34      20.859   5.801   1.952  0.00  0.00           H  
ATOM   3330 HA2  GLY B  34      18.241   4.375   2.026  0.00  0.00           H  
ATOM   3331 HA3  GLY B  34      19.363   3.867   3.097  0.00  0.00           H  
ATOM   3332  N   ASP B  35      17.294   5.496   4.029  0.00  0.00           N  
ATOM   3333  CA  ASP B  35      16.643   6.450   4.939  0.00  0.00           C  
ATOM   3334  CB  ASP B  35      15.684   7.268   4.079  0.00  0.00           C  
ATOM   3335  CG  ASP B  35      14.604   7.992   4.891  0.00  0.00           C  
ATOM   3336 OD1  ASP B  35      13.485   8.028   4.326  0.00  0.00           O  
ATOM   3337 OD2  ASP B  35      14.823   8.554   5.985  0.00  0.00           O  
ATOM   3338  C   ASP B  35      15.778   5.642   5.907  0.00  0.00           C  
ATOM   3339  O   ASP B  35      15.261   4.605   5.495  0.00  0.00           O  
ATOM   3340  H   ASP B  35      16.855   4.639   3.685  0.00  0.00           H  
ATOM   3341  HA  ASP B  35      17.359   6.880   5.475  0.00  0.00           H  
ATOM   3342 HB2  ASP B  35      16.213   7.951   3.584  0.00  0.00           H  
ATOM   3343 HB3  ASP B  35      15.234   6.653   3.440  0.00  0.00           H  
ATOM   3344  N   ALA B  36      16.061   5.815   7.193  0.00  0.00           N  
ATOM   3345  CA  ALA B  36      15.222   5.306   8.288  0.00  0.00           C  
ATOM   3346  CB  ALA B  36      16.008   5.046   9.577  0.00  0.00           C  
ATOM   3347  C   ALA B  36      13.825   5.880   8.535  0.00  0.00           C  
ATOM   3348  O   ALA B  36      12.893   5.208   8.975  0.00  0.00           O  
ATOM   3349  H   ALA B  36      16.946   6.352   7.370  0.00  0.00           H  
ATOM   3350  HA  ALA B  36      15.121   4.272   8.151  0.00  0.00           H  
ATOM   3351 HB1  ALA B  36      16.936   5.399   9.474  0.00  0.00           H  
ATOM   3352 HB2  ALA B  36      15.555   5.508  10.337  0.00  0.00           H  
ATOM   3353 HB3  ALA B  36      16.039   4.064   9.751  0.00  0.00           H  
ATOM   3354  N   THR B  37      13.557   7.142   8.207  0.00  0.00           N  
ATOM   3355  CA  THR B  37      12.231   7.727   8.433  0.00  0.00           C  
ATOM   3356  CB  THR B  37      12.134   9.254   8.413  0.00  0.00           C  
ATOM   3357 OG1  THR B  37      12.445   9.805   7.136  0.00  0.00           O  
ATOM   3358 CG2  THR B  37      12.992   9.849   9.530  0.00  0.00           C  
ATOM   3359  C   THR B  37      11.094   7.245   7.522  0.00  0.00           C  
ATOM   3360  O   THR B  37       9.912   7.301   7.821  0.00  0.00           O  
ATOM   3361  H   THR B  37      14.346   7.665   7.789  0.00  0.00           H  
ATOM   3362  HA  THR B  37      11.959   7.528   9.406  0.00  0.00           H  
ATOM   3363  HB  THR B  37      11.166   9.528   8.651  0.00  0.00           H  
ATOM   3364 HG21 THR B  37      13.417   9.111  10.057  0.00  0.00           H  
ATOM   3365 HG22 THR B  37      13.708  10.427   9.133  0.00  0.00           H  
ATOM   3366 HG23 THR B  37      12.418  10.403  10.136  0.00  0.00           H  
ATOM   3367 HG1  THR B  37      13.271   9.373   6.756  0.00  0.00           H  
ATOM   3368  N   TYR B  38      11.413   6.755   6.326  0.00  0.00           N  
ATOM   3369  CA  TYR B  38      10.486   5.960   5.495  0.00  0.00           C  
ATOM   3370  CB  TYR B  38      10.415   6.623   4.113  0.00  0.00           C  
ATOM   3371  CG  TYR B  38       9.566   7.885   4.002  0.00  0.00           C  
ATOM   3372 CD1  TYR B  38       8.201   7.820   3.762  0.00  0.00           C  
ATOM   3373 CD2  TYR B  38      10.199   9.089   4.299  0.00  0.00           C  
ATOM   3374 CE1  TYR B  38       7.416   8.950   3.948  0.00  0.00           C  
ATOM   3375 CE2  TYR B  38       9.385  10.197   4.479  0.00  0.00           C  
ATOM   3376  CZ  TYR B  38       7.997  10.131   4.406  0.00  0.00           C  
ATOM   3377  OH  TYR B  38       7.348  11.160   5.000  0.00  0.00           O  
ATOM   3378  C   TYR B  38      10.710   4.462   5.371  0.00  0.00           C  
ATOM   3379  O   TYR B  38       9.864   3.717   4.875  0.00  0.00           O  
ATOM   3380  H   TYR B  38      12.388   6.982   6.014  0.00  0.00           H  
ATOM   3381  HA  TYR B  38       9.532   6.108   5.877  0.00  0.00           H  
ATOM   3382 HB2  TYR B  38      11.353   6.858   3.829  0.00  0.00           H  
ATOM   3383 HB3  TYR B  38      10.047   5.950   3.461  0.00  0.00           H  
ATOM   3384 HD1  TYR B  38       7.784   6.972   3.458  0.00  0.00           H  
ATOM   3385 HD2  TYR B  38      11.163   9.149   4.377  0.00  0.00           H  
ATOM   3386 HE1  TYR B  38       6.433   8.919   3.756  0.00  0.00           H  
ATOM   3387 HE2  TYR B  38       9.818  11.101   4.674  0.00  0.00           H  
ATOM   3388  HH  TYR B  38       6.370  11.113   4.787  0.00  0.00           H  
ATOM   3389  N   GLY B  39      11.719   3.898   6.043  0.00  0.00           N  
ATOM   3390  CA  GLY B  39      12.215   2.554   5.712  0.00  0.00           C  
ATOM   3391  C   GLY B  39      12.776   2.244   4.321  0.00  0.00           C  
ATOM   3392  O   GLY B  39      12.471   1.177   3.787  0.00  0.00           O  
ATOM   3393  H   GLY B  39      12.115   4.479   6.803  0.00  0.00           H  
ATOM   3394 HA2  GLY B  39      12.941   2.294   6.423  0.00  0.00           H  
ATOM   3395 HA3  GLY B  39      11.449   1.867   5.917  0.00  0.00           H  
ATOM   3396  N   LYS B  40      13.579   3.117   3.718  0.00  0.00           N  
ATOM   3397  CA  LYS B  40      13.806   3.178   2.274  0.00  0.00           C  
ATOM   3398  CB  LYS B  40      13.590   4.650   1.901  0.00  0.00           C  
ATOM   3399  CG  LYS B  40      13.878   4.832   0.401  0.00  0.00           C  
ATOM   3400  CD  LYS B  40      14.021   6.312   0.031  0.00  0.00           C  
ATOM   3401  CE  LYS B  40      14.237   6.622  -1.453  0.00  0.00           C  
ATOM   3402  NZ  LYS B  40      14.030   8.017  -1.886  0.00  0.00           N  
ATOM   3403  C   LYS B  40      15.241   2.786   1.928  0.00  0.00           C  
ATOM   3404  O   LYS B  40      16.197   3.365   2.422  0.00  0.00           O  
ATOM   3405  H   LYS B  40      14.054   3.784   4.389  0.00  0.00           H  
ATOM   3406  HA  LYS B  40      13.177   2.536   1.819  0.00  0.00           H  
ATOM   3407 HB2  LYS B  40      12.656   4.881   2.063  0.00  0.00           H  
ATOM   3408 HB3  LYS B  40      14.223   5.197   2.403  0.00  0.00           H  
ATOM   3409 HG2  LYS B  40      14.729   4.361   0.178  0.00  0.00           H  
ATOM   3410 HG3  LYS B  40      13.125   4.441  -0.122  0.00  0.00           H  
ATOM   3411 HD2  LYS B  40      13.186   6.798   0.335  0.00  0.00           H  
ATOM   3412 HD3  LYS B  40      14.801   6.697   0.549  0.00  0.00           H  
ATOM   3413 HE2  LYS B  40      15.191   6.333  -1.699  0.00  0.00           H  
ATOM   3414 HE3  LYS B  40      13.619   6.007  -1.996  0.00  0.00           H  
ATOM   3415 HZ1  LYS B  40      13.511   8.031  -2.743  0.00  0.00           H  
ATOM   3416 HZ2  LYS B  40      13.519   8.517  -1.184  0.00  0.00           H  
ATOM   3417 HZ3  LYS B  40      14.916   8.461  -2.029  0.00  0.00           H  
ATOM   3418  N   LEU B  41      15.369   1.659   1.229  0.00  0.00           N  
ATOM   3419  CA  LEU B  41      16.615   1.276   0.560  0.00  0.00           C  
ATOM   3420  CB  LEU B  41      16.981  -0.182   0.834  0.00  0.00           C  
ATOM   3421  CG  LEU B  41      18.392  -0.617   0.420  0.00  0.00           C  
ATOM   3422 CD1  LEU B  41      19.315  -0.306   1.596  0.00  0.00           C  
ATOM   3423 CD2  LEU B  41      18.329  -2.081  -0.016  0.00  0.00           C  
ATOM   3424  C   LEU B  41      16.712   1.507  -0.952  0.00  0.00           C  
ATOM   3425  O   LEU B  41      16.010   0.824  -1.700  0.00  0.00           O  
ATOM   3426  H   LEU B  41      14.505   1.072   1.197  0.00  0.00           H  
ATOM   3427  HA  LEU B  41      17.388   1.796   1.008  0.00  0.00           H  
ATOM   3428 HB2  LEU B  41      16.899  -0.341   1.814  0.00  0.00           H  
ATOM   3429 HB3  LEU B  41      16.337  -0.759   0.339  0.00  0.00           H  
ATOM   3430  HG  LEU B  41      18.674  -0.097  -0.366  0.00  0.00           H  
ATOM   3431 HD11 LEU B  41      19.010  -0.814   2.401  0.00  0.00           H  
ATOM   3432 HD12 LEU B  41      20.249  -0.576   1.365  0.00  0.00           H  
ATOM   3433 HD13 LEU B  41      19.289   0.675   1.789  0.00  0.00           H  
ATOM   3434 HD21 LEU B  41      17.700  -2.169  -0.788  0.00  0.00           H  
ATOM   3435 HD22 LEU B  41      19.242  -2.384  -0.290  0.00  0.00           H  
ATOM   3436 HD23 LEU B  41      18.005  -2.640   0.746  0.00  0.00           H  
ATOM   3437  N   THR B  42      17.664   2.306  -1.437  0.00  0.00           N  
ATOM   3438  CA  THR B  42      18.032   2.280  -2.853  0.00  0.00           C  
ATOM   3439  CB  THR B  42      17.839   3.632  -3.549  0.00  0.00           C  
ATOM   3440 OG1  THR B  42      18.612   4.684  -2.956  0.00  0.00           O  
ATOM   3441 CG2  THR B  42      16.368   4.055  -3.523  0.00  0.00           C  
ATOM   3442  C   THR B  42      19.422   1.702  -3.112  0.00  0.00           C  
ATOM   3443  O   THR B  42      20.332   2.161  -2.427  0.00  0.00           O  
ATOM   3444  H   THR B  42      18.108   2.931  -0.741  0.00  0.00           H  
ATOM   3445  HA  THR B  42      17.354   1.706  -3.347  0.00  0.00           H  
ATOM   3446  HB  THR B  42      18.134   3.543  -4.537  0.00  0.00           H  
ATOM   3447 HG21 THR B  42      15.940   3.727  -2.679  0.00  0.00           H  
ATOM   3448 HG22 THR B  42      16.306   5.053  -3.561  0.00  0.00           H  
ATOM   3449 HG23 THR B  42      15.892   3.663  -4.311  0.00  0.00           H  
ATOM   3450 HG1  THR B  42      18.884   4.433  -2.021  0.00  0.00           H  
ATOM   3451  N   LEU B  43      19.583   0.644  -3.909  0.00  0.00           N  
ATOM   3452  CA  LEU B  43      20.946   0.205  -4.255  0.00  0.00           C  
ATOM   3453  CB  LEU B  43      21.124  -1.086  -3.459  0.00  0.00           C  
ATOM   3454  CG  LEU B  43      22.444  -1.204  -2.691  0.00  0.00           C  
ATOM   3455 CD1  LEU B  43      22.715  -0.104  -1.663  0.00  0.00           C  
ATOM   3456 CD2  LEU B  43      22.320  -2.558  -2.012  0.00  0.00           C  
ATOM   3457  C   LEU B  43      21.040  -0.234  -5.717  0.00  0.00           C  
ATOM   3458  O   LEU B  43      20.187  -1.016  -6.129  0.00  0.00           O  
ATOM   3459  H   LEU B  43      18.732   0.194  -4.239  0.00  0.00           H  
ATOM   3460  HA  LEU B  43      21.572   0.980  -4.114  0.00  0.00           H  
ATOM   3461 HB2  LEU B  43      20.390  -1.140  -2.793  0.00  0.00           H  
ATOM   3462 HB3  LEU B  43      21.082  -1.847  -4.093  0.00  0.00           H  
ATOM   3463  HG  LEU B  43      23.211  -1.218  -3.365  0.00  0.00           H  
ATOM   3464 HD11 LEU B  43      21.989  -0.107  -0.977  0.00  0.00           H  
ATOM   3465 HD12 LEU B  43      23.595  -0.273  -1.222  0.00  0.00           H  
ATOM   3466 HD13 LEU B  43      22.735   0.782  -2.124  0.00  0.00           H  
ATOM   3467 HD21 LEU B  43      22.212  -3.272  -2.706  0.00  0.00           H  
ATOM   3468 HD22 LEU B  43      23.144  -2.740  -1.474  0.00  0.00           H  
ATOM   3469 HD23 LEU B  43      21.522  -2.559  -1.409  0.00  0.00           H  
ATOM   3470  N   LYS B  44      22.178   0.094  -6.330  0.00  0.00           N  
ATOM   3471  CA  LYS B  44      22.658  -0.435  -7.615  0.00  0.00           C  
ATOM   3472  CB  LYS B  44      22.688   0.883  -8.403  0.00  0.00           C  
ATOM   3473  CG  LYS B  44      23.117   0.640  -9.858  0.00  0.00           C  
ATOM   3474  CD  LYS B  44      23.462   1.928 -10.604  0.00  0.00           C  
ATOM   3475  CE  LYS B  44      22.308   2.909 -10.806  0.00  0.00           C  
ATOM   3476  NZ  LYS B  44      22.498   3.807 -11.945  0.00  0.00           N  
ATOM   3477  C   LYS B  44      24.029  -1.080  -7.417  0.00  0.00           C  
ATOM   3478  O   LYS B  44      24.931  -0.599  -6.725  0.00  0.00           O  
ATOM   3479  H   LYS B  44      22.747   0.814  -5.782  0.00  0.00           H  
ATOM   3480  HA  LYS B  44      22.017  -1.131  -7.937  0.00  0.00           H  
ATOM   3481 HB2  LYS B  44      21.783   1.265  -8.408  0.00  0.00           H  
ATOM   3482 HB3  LYS B  44      23.344   1.483  -7.984  0.00  0.00           H  
ATOM   3483 HG2  LYS B  44      23.923   0.040  -9.859  0.00  0.00           H  
ATOM   3484 HG3  LYS B  44      22.369   0.176 -10.341  0.00  0.00           H  
ATOM   3485 HD2  LYS B  44      24.197   2.405 -10.097  0.00  0.00           H  
ATOM   3486 HD3  LYS B  44      23.829   1.682 -11.515  0.00  0.00           H  
ATOM   3487 HE2  LYS B  44      21.457   2.374 -10.930  0.00  0.00           H  
ATOM   3488 HE3  LYS B  44      22.204   3.451  -9.957  0.00  0.00           H  
ATOM   3489 HZ1  LYS B  44      22.004   3.457 -12.745  0.00  0.00           H  
ATOM   3490 HZ2  LYS B  44      22.152   4.723 -11.723  0.00  0.00           H  
ATOM   3491 HZ3  LYS B  44      23.474   3.875 -12.170  0.00  0.00           H  
ATOM   3492  N   PHE B  45      24.083  -2.299  -7.943  0.00  0.00           N  
ATOM   3493  CA  PHE B  45      25.369  -2.999  -8.068  0.00  0.00           C  
ATOM   3494  CB  PHE B  45      25.590  -3.951  -6.895  0.00  0.00           C  
ATOM   3495  CG  PHE B  45      24.407  -4.779  -6.401  0.00  0.00           C  
ATOM   3496 CD1  PHE B  45      23.745  -4.328  -5.256  0.00  0.00           C  
ATOM   3497 CD2  PHE B  45      23.888  -5.787  -7.202  0.00  0.00           C  
ATOM   3498 CE1  PHE B  45      22.550  -4.922  -4.869  0.00  0.00           C  
ATOM   3499 CE2  PHE B  45      22.627  -6.270  -6.890  0.00  0.00           C  
ATOM   3500  CZ  PHE B  45      21.979  -5.842  -5.729  0.00  0.00           C  
ATOM   3501  C   PHE B  45      25.607  -3.765  -9.376  0.00  0.00           C  
ATOM   3502  O   PHE B  45      24.762  -4.429  -9.977  0.00  0.00           O  
ATOM   3503  H   PHE B  45      23.184  -2.696  -8.244  0.00  0.00           H  
ATOM   3504  HA  PHE B  45      26.098  -2.280  -8.016  0.00  0.00           H  
ATOM   3505 HB2  PHE B  45      26.314  -4.599  -7.155  0.00  0.00           H  
ATOM   3506 HB3  PHE B  45      25.914  -3.408  -6.112  0.00  0.00           H  
ATOM   3507 HD1  PHE B  45      24.125  -3.588  -4.723  0.00  0.00           H  
ATOM   3508 HD2  PHE B  45      24.394  -6.143  -7.960  0.00  0.00           H  
ATOM   3509 HE1  PHE B  45      22.129  -4.688  -4.001  0.00  0.00           H  
ATOM   3510 HE2  PHE B  45      22.175  -6.937  -7.505  0.00  0.00           H  
ATOM   3511  HZ  PHE B  45      21.063  -6.218  -5.513  0.00  0.00           H  
ATOM   3512  N   ILE B  46      26.894  -3.678  -9.706  0.00  0.00           N  
ATOM   3513  CA  ILE B  46      27.528  -4.319 -10.870  0.00  0.00           C  
ATOM   3514  CB  ILE B  46      28.019  -3.319 -11.924  0.00  0.00           C  
ATOM   3515 CG1  ILE B  46      29.010  -2.249 -11.457  0.00  0.00           C  
ATOM   3516 CG2  ILE B  46      26.830  -2.613 -12.569  0.00  0.00           C  
ATOM   3517 CD1  ILE B  46      30.461  -2.616 -11.148  0.00  0.00           C  
ATOM   3518  C   ILE B  46      28.538  -5.410 -10.538  0.00  0.00           C  
ATOM   3519  O   ILE B  46      29.139  -5.460  -9.465  0.00  0.00           O  
ATOM   3520  H   ILE B  46      27.458  -3.080  -9.030  0.00  0.00           H  
ATOM   3521  HA  ILE B  46      26.771  -4.768 -11.385  0.00  0.00           H  
ATOM   3522  HB  ILE B  46      28.473  -3.852 -12.669  0.00  0.00           H  
ATOM   3523 HG12 ILE B  46      29.018  -1.499 -12.159  0.00  0.00           H  
ATOM   3524 HG13 ILE B  46      28.617  -1.805 -10.617  0.00  0.00           H  
ATOM   3525 HG21 ILE B  46      27.146  -2.074 -13.346  0.00  0.00           H  
ATOM   3526 HG22 ILE B  46      26.170  -3.294 -12.882  0.00  0.00           H  
ATOM   3527 HG23 ILE B  46      26.398  -2.013 -11.900  0.00  0.00           H  
ATOM   3528 HD11 ILE B  46      30.882  -2.993 -11.969  0.00  0.00           H  
ATOM   3529 HD12 ILE B  46      30.948  -1.796 -10.860  0.00  0.00           H  
ATOM   3530 HD13 ILE B  46      30.475  -3.293 -10.416  0.00  0.00           H  
ATOM   3531  N   CYS B  47      28.803  -6.280 -11.511  0.00  0.00           N  
ATOM   3532  CA  CYS B  47      29.873  -7.278 -11.370  0.00  0.00           C  
ATOM   3533  CB  CYS B  47      29.659  -8.506 -12.255  0.00  0.00           C  
ATOM   3534  SG  CYS B  47      30.825  -9.774 -11.659  0.00  0.00           S  
ATOM   3535  C   CYS B  47      31.176  -6.636 -11.857  0.00  0.00           C  
ATOM   3536  O   CYS B  47      31.163  -6.278 -13.029  0.00  0.00           O  
ATOM   3537  H   CYS B  47      28.209  -6.196 -12.352  0.00  0.00           H  
ATOM   3538  HA  CYS B  47      29.975  -7.494 -10.408  0.00  0.00           H  
ATOM   3539 HB2  CYS B  47      28.767  -8.838 -12.123  0.00  0.00           H  
ATOM   3540 HB3  CYS B  47      29.899  -8.286 -13.161  0.00  0.00           H  
ATOM   3541  HG  CYS B  47      31.194  -9.487 -10.777  0.00  0.00           H  
ATOM   3542  N   THR B  48      32.260  -6.535 -11.096  0.00  0.00           N  
ATOM   3543  CA  THR B  48      33.564  -6.169 -11.673  0.00  0.00           C  
ATOM   3544  CB  THR B  48      34.584  -5.600 -10.678  0.00  0.00           C  
ATOM   3545 OG1  THR B  48      34.806  -6.434  -9.541  0.00  0.00           O  
ATOM   3546 CG2  THR B  48      34.169  -4.151 -10.429  0.00  0.00           C  
ATOM   3547  C   THR B  48      34.175  -7.332 -12.475  0.00  0.00           C  
ATOM   3548  O   THR B  48      34.488  -7.168 -13.653  0.00  0.00           O  
ATOM   3549  H   THR B  48      32.118  -6.731 -10.092  0.00  0.00           H  
ATOM   3550  HA  THR B  48      33.427  -5.394 -12.301  0.00  0.00           H  
ATOM   3551  HB  THR B  48      35.492  -5.482 -11.167  0.00  0.00           H  
ATOM   3552 HG21 THR B  48      33.847  -4.050  -9.486  0.00  0.00           H  
ATOM   3553 HG22 THR B  48      34.953  -3.545 -10.577  0.00  0.00           H  
ATOM   3554 HG23 THR B  48      33.432  -3.898 -11.059  0.00  0.00           H  
ATOM   3555 HG1  THR B  48      34.017  -7.040  -9.389  0.00  0.00           H  
ATOM   3556  N   THR B  49      34.226  -8.512 -11.865  0.00  0.00           N  
ATOM   3557  CA  THR B  49      34.947  -9.704 -12.349  0.00  0.00           C  
ATOM   3558  CB  THR B  49      35.061 -10.719 -11.220  0.00  0.00           C  
ATOM   3559 OG1  THR B  49      33.749 -10.829 -10.648  0.00  0.00           O  
ATOM   3560 CG2  THR B  49      36.119 -10.422 -10.150  0.00  0.00           C  
ATOM   3561  C   THR B  49      34.373 -10.424 -13.569  0.00  0.00           C  
ATOM   3562  O   THR B  49      34.926 -11.429 -14.007  0.00  0.00           O  
ATOM   3563  H   THR B  49      33.678  -8.533 -10.952  0.00  0.00           H  
ATOM   3564  HA  THR B  49      35.910  -9.412 -12.576  0.00  0.00           H  
ATOM   3565  HB  THR B  49      35.313 -11.618 -11.601  0.00  0.00           H  
ATOM   3566 HG21 THR B  49      36.369 -11.270  -9.683  0.00  0.00           H  
ATOM   3567 HG22 THR B  49      36.931 -10.029 -10.583  0.00  0.00           H  
ATOM   3568 HG23 THR B  49      35.749  -9.773  -9.485  0.00  0.00           H  
ATOM   3569 HG1  THR B  49      33.213 -11.524 -11.136  0.00  0.00           H  
ATOM   3570  N   GLY B  50      33.141 -10.099 -13.927  0.00  0.00           N  
ATOM   3571  CA  GLY B  50      32.564 -10.369 -15.258  0.00  0.00           C  
ATOM   3572  C   GLY B  50      31.047 -10.584 -15.298  0.00  0.00           C  
ATOM   3573  O   GLY B  50      30.309  -9.604 -15.359  0.00  0.00           O  
ATOM   3574  H   GLY B  50      32.586  -9.618 -13.170  0.00  0.00           H  
ATOM   3575 HA2  GLY B  50      32.805  -9.593 -15.883  0.00  0.00           H  
ATOM   3576 HA3  GLY B  50      33.026 -11.194 -15.654  0.00  0.00           H  
ATOM   3577  N   LYS B  51      30.671 -11.850 -15.176  0.00  0.00           N  
ATOM   3578  CA  LYS B  51      29.281 -12.287 -14.959  0.00  0.00           C  
ATOM   3579  CB  LYS B  51      29.123 -13.363 -16.036  0.00  0.00           C  
ATOM   3580  CG  LYS B  51      28.872 -12.732 -17.407  0.00  0.00           C  
ATOM   3581  CD  LYS B  51      28.815 -13.645 -18.631  0.00  0.00           C  
ATOM   3582  CE  LYS B  51      30.179 -14.022 -19.215  0.00  0.00           C  
ATOM   3583  NZ  LYS B  51      30.038 -14.956 -20.339  0.00  0.00           N  
ATOM   3584  C   LYS B  51      29.005 -12.980 -13.619  0.00  0.00           C  
ATOM   3585  O   LYS B  51      29.995 -13.218 -12.927  0.00  0.00           O  
ATOM   3586  H   LYS B  51      31.465 -12.541 -15.247  0.00  0.00           H  
ATOM   3587  HA  LYS B  51      28.673 -11.465 -15.027  0.00  0.00           H  
ATOM   3588 HB2  LYS B  51      29.956 -13.884 -16.083  0.00  0.00           H  
ATOM   3589 HB3  LYS B  51      28.348 -13.925 -15.805  0.00  0.00           H  
ATOM   3590 HG2  LYS B  51      27.988 -12.205 -17.361  0.00  0.00           H  
ATOM   3591 HG3  LYS B  51      29.597 -12.021 -17.572  0.00  0.00           H  
ATOM   3592 HD2  LYS B  51      28.338 -14.495 -18.376  0.00  0.00           H  
ATOM   3593 HD3  LYS B  51      28.282 -13.185 -19.351  0.00  0.00           H  
ATOM   3594 HE2  LYS B  51      30.633 -13.183 -19.523  0.00  0.00           H  
ATOM   3595 HE3  LYS B  51      30.728 -14.442 -18.489  0.00  0.00           H  
ATOM   3596 HZ1  LYS B  51      30.288 -14.499 -21.197  0.00  0.00           H  
ATOM   3597 HZ2  LYS B  51      30.639 -15.747 -20.204  0.00  0.00           H  
ATOM   3598 HZ3  LYS B  51      29.089 -15.274 -20.403  0.00  0.00           H  
ATOM   3599  N   LEU B  52      27.726 -13.216 -13.340  0.00  0.00           N  
ATOM   3600  CA  LEU B  52      27.473 -14.072 -12.178  0.00  0.00           C  
ATOM   3601  CB  LEU B  52      26.435 -13.306 -11.358  0.00  0.00           C  
ATOM   3602  CG  LEU B  52      26.882 -12.472 -10.159  0.00  0.00           C  
ATOM   3603 CD1  LEU B  52      27.451 -11.143 -10.664  0.00  0.00           C  
ATOM   3604 CD2  LEU B  52      25.667 -12.334  -9.246  0.00  0.00           C  
ATOM   3605  C   LEU B  52      27.121 -15.536 -12.434  0.00  0.00           C  
ATOM   3606  O   LEU B  52      26.210 -15.773 -13.229  0.00  0.00           O  
ATOM   3607  H   LEU B  52      27.034 -12.804 -13.927  0.00  0.00           H  
ATOM   3608  HA  LEU B  52      28.317 -14.049 -11.581  0.00  0.00           H  
ATOM   3609 HB2  LEU B  52      25.950 -12.681 -11.989  0.00  0.00           H  
ATOM   3610 HB3  LEU B  52      25.762 -13.979 -11.016  0.00  0.00           H  
ATOM   3611  HG  LEU B  52      27.587 -12.962  -9.663  0.00  0.00           H  
ATOM   3612 HD11 LEU B  52      26.744 -10.654 -11.173  0.00  0.00           H  
ATOM   3613 HD12 LEU B  52      27.745 -10.592  -9.884  0.00  0.00           H  
ATOM   3614 HD13 LEU B  52      28.231 -11.323 -11.261  0.00  0.00           H  
ATOM   3615 HD21 LEU B  52      25.365 -13.242  -8.956  0.00  0.00           H  
ATOM   3616 HD22 LEU B  52      25.914 -11.792  -8.442  0.00  0.00           H  
ATOM   3617 HD23 LEU B  52      24.928 -11.878  -9.742  0.00  0.00           H  
ATOM   3618  N   PRO B  53      27.716 -16.501 -11.742  0.00  0.00           N  
ATOM   3619  CA  PRO B  53      27.326 -17.914 -11.813  0.00  0.00           C  
ATOM   3620  CB  PRO B  53      28.423 -18.715 -11.100  0.00  0.00           C  
ATOM   3621  CG  PRO B  53      29.099 -17.688 -10.193  0.00  0.00           C  
ATOM   3622  CD  PRO B  53      29.035 -16.451 -11.092  0.00  0.00           C  
ATOM   3623  C   PRO B  53      25.964 -18.251 -11.211  0.00  0.00           C  
ATOM   3624  O   PRO B  53      25.400 -19.285 -11.551  0.00  0.00           O  
ATOM   3625  HA  PRO B  53      27.376 -18.245 -12.783  0.00  0.00           H  
ATOM   3626 HB2  PRO B  53      28.032 -19.451 -10.553  0.00  0.00           H  
ATOM   3627 HB3  PRO B  53      29.079 -19.085 -11.751  0.00  0.00           H  
ATOM   3628 HG2  PRO B  53      28.576 -17.556  -9.378  0.00  0.00           H  
ATOM   3629 HG3  PRO B  53      30.026 -17.946 -10.019  0.00  0.00           H  
ATOM   3630 HD2  PRO B  53      29.133 -15.611 -10.548  0.00  0.00           H  
ATOM   3631 HD3  PRO B  53      29.773 -16.472 -11.778  0.00  0.00           H  
ATOM   3632  N   VAL B  54      25.532 -17.424 -10.261  0.00  0.00           N  
ATOM   3633  CA  VAL B  54      24.143 -17.478  -9.764  0.00  0.00           C  
ATOM   3634  CB  VAL B  54      24.188 -17.226  -8.254  0.00  0.00           C  
ATOM   3635 CG1  VAL B  54      24.525 -18.547  -7.567  0.00  0.00           C  
ATOM   3636 CG2  VAL B  54      25.121 -16.069  -7.869  0.00  0.00           C  
ATOM   3637  C   VAL B  54      23.241 -16.478 -10.487  0.00  0.00           C  
ATOM   3638  O   VAL B  54      23.764 -15.551 -11.102  0.00  0.00           O  
ATOM   3639  H   VAL B  54      26.235 -16.754  -9.905  0.00  0.00           H  
ATOM   3640  HA  VAL B  54      23.789 -18.405  -9.943  0.00  0.00           H  
ATOM   3641  HB  VAL B  54      23.282 -16.974  -7.959  0.00  0.00           H  
ATOM   3642 HG11 VAL B  54      25.359 -18.436  -7.028  0.00  0.00           H  
ATOM   3643 HG12 VAL B  54      23.771 -18.811  -6.967  0.00  0.00           H  
ATOM   3644 HG13 VAL B  54      24.665 -19.255  -8.258  0.00  0.00           H  
ATOM   3645 HG21 VAL B  54      26.008 -16.442  -7.607  0.00  0.00           H  
ATOM   3646 HG22 VAL B  54      25.224 -15.461  -8.653  0.00  0.00           H  
ATOM   3647 HG23 VAL B  54      24.720 -15.572  -7.103  0.00  0.00           H  
ATOM   3648  N   PRO B  55      21.967 -16.756 -10.742  0.00  0.00           N  
ATOM   3649  CA  PRO B  55      21.040 -15.732 -11.251  0.00  0.00           C  
ATOM   3650  CB  PRO B  55      19.711 -16.497 -11.328  0.00  0.00           C  
ATOM   3651  CG  PRO B  55      20.161 -17.904 -11.738  0.00  0.00           C  
ATOM   3652  CD  PRO B  55      21.400 -18.102 -10.870  0.00  0.00           C  
ATOM   3653  C   PRO B  55      20.998 -14.513 -10.336  0.00  0.00           C  
ATOM   3654  O   PRO B  55      20.497 -14.576  -9.211  0.00  0.00           O  
ATOM   3655  HA  PRO B  55      21.288 -15.466 -12.191  0.00  0.00           H  
ATOM   3656 HB2  PRO B  55      19.263 -16.527 -10.445  0.00  0.00           H  
ATOM   3657 HB3  PRO B  55      19.116 -16.114 -12.018  0.00  0.00           H  
ATOM   3658 HG2  PRO B  55      19.463 -18.560 -11.515  0.00  0.00           H  
ATOM   3659 HG3  PRO B  55      20.392 -17.918 -12.695  0.00  0.00           H  
ATOM   3660 HD2  PRO B  55      21.151 -18.473  -9.975  0.00  0.00           H  
ATOM   3661 HD3  PRO B  55      22.050 -18.724 -11.315  0.00  0.00           H  
ATOM   3662  N   TRP B  56      20.987 -13.355 -10.995  0.00  0.00           N  
ATOM   3663  CA  TRP B  56      20.798 -12.048 -10.356  0.00  0.00           C  
ATOM   3664  CB  TRP B  56      20.788 -10.949 -11.410  0.00  0.00           C  
ATOM   3665  CG  TRP B  56      22.192 -10.570 -11.856  0.00  0.00           C  
ATOM   3666 CD1  TRP B  56      22.499 -10.467 -13.146  0.00  0.00           C  
ATOM   3667 CD2  TRP B  56      23.199  -9.940 -11.132  0.00  0.00           C  
ATOM   3668 NE1  TRP B  56      23.642  -9.816 -13.301  0.00  0.00           N  
ATOM   3669 CE2  TRP B  56      24.080  -9.462 -12.092  0.00  0.00           C  
ATOM   3670 CE3  TRP B  56      23.387  -9.632  -9.790  0.00  0.00           C  
ATOM   3671 CZ2  TRP B  56      25.209  -8.732 -11.739  0.00  0.00           C  
ATOM   3672 CZ3  TRP B  56      24.496  -8.871  -9.444  0.00  0.00           C  
ATOM   3673 CH2  TRP B  56      25.395  -8.408 -10.399  0.00  0.00           C  
ATOM   3674  C   TRP B  56      19.577 -11.861  -9.446  0.00  0.00           C  
ATOM   3675  O   TRP B  56      19.859 -11.407  -8.331  0.00  0.00           O  
ATOM   3676  H   TRP B  56      21.127 -13.457 -12.033  0.00  0.00           H  
ATOM   3677  HA  TRP B  56      21.634 -11.870  -9.777  0.00  0.00           H  
ATOM   3678 HB2  TRP B  56      20.311 -11.265 -12.212  0.00  0.00           H  
ATOM   3679 HB3  TRP B  56      20.379 -10.135 -11.036  0.00  0.00           H  
ATOM   3680 HD1  TRP B  56      21.932 -10.839 -13.905  0.00  0.00           H  
ATOM   3681 HE1  TRP B  56      24.106  -9.618 -14.176  0.00  0.00           H  
ATOM   3682 HE3  TRP B  56      22.753  -9.940  -9.090  0.00  0.00           H  
ATOM   3683 HZ2  TRP B  56      25.874  -8.446 -12.439  0.00  0.00           H  
ATOM   3684 HZ3  TRP B  56      24.644  -8.656  -8.477  0.00  0.00           H  
ATOM   3685 HH2  TRP B  56      26.165  -7.850 -10.131  0.00  0.00           H  
ATOM   3686  N   PRO B  57      18.364 -12.340  -9.673  0.00  0.00           N  
ATOM   3687  CA  PRO B  57      17.298 -12.376  -8.650  0.00  0.00           C  
ATOM   3688  CB  PRO B  57      16.033 -12.589  -9.474  0.00  0.00           C  
ATOM   3689  CG  PRO B  57      16.489 -13.340 -10.729  0.00  0.00           C  
ATOM   3690  CD  PRO B  57      17.876 -12.730 -10.998  0.00  0.00           C  
ATOM   3691  C   PRO B  57      17.253 -13.404  -7.514  0.00  0.00           C  
ATOM   3692  O   PRO B  57      16.177 -13.567  -6.954  0.00  0.00           O  
ATOM   3693  HA  PRO B  57      17.195 -11.401  -8.237  0.00  0.00           H  
ATOM   3694 HB2  PRO B  57      15.361 -13.139  -8.974  0.00  0.00           H  
ATOM   3695 HB3  PRO B  57      15.614 -11.717  -9.733  0.00  0.00           H  
ATOM   3696 HG2  PRO B  57      16.563 -14.305 -10.541  0.00  0.00           H  
ATOM   3697 HG3  PRO B  57      15.876 -13.157 -11.477  0.00  0.00           H  
ATOM   3698 HD2  PRO B  57      18.479 -13.407 -11.422  0.00  0.00           H  
ATOM   3699 HD3  PRO B  57      17.796 -11.935 -11.603  0.00  0.00           H  
ATOM   3700  N   THR B  58      18.296 -14.186  -7.259  0.00  0.00           N  
ATOM   3701  CA  THR B  58      18.201 -15.224  -6.221  0.00  0.00           C  
ATOM   3702  CB  THR B  58      19.374 -16.192  -6.336  0.00  0.00           C  
ATOM   3703 OG1  THR B  58      20.578 -15.422  -6.418  0.00  0.00           O  
ATOM   3704 CG2  THR B  58      19.295 -17.129  -7.544  0.00  0.00           C  
ATOM   3705  C   THR B  58      18.155 -14.747  -4.775  0.00  0.00           C  
ATOM   3706  O   THR B  58      17.117 -14.995  -4.174  0.00  0.00           O  
ATOM   3707  H   THR B  58      19.136 -14.014  -7.820  0.00  0.00           H  
ATOM   3708  HA  THR B  58      17.346 -15.770  -6.404  0.00  0.00           H  
ATOM   3709  HB  THR B  58      19.420 -16.763  -5.497  0.00  0.00           H  
ATOM   3710 HG21 THR B  58      18.777 -17.949  -7.299  0.00  0.00           H  
ATOM   3711 HG22 THR B  58      18.839 -16.662  -8.302  0.00  0.00           H  
ATOM   3712 HG23 THR B  58      20.219 -17.393  -7.824  0.00  0.00           H  
ATOM   3713 HG1  THR B  58      20.693 -15.050  -7.345  0.00  0.00           H  
ATOM   3714  N   LEU B  59      19.199 -14.101  -4.262  0.00  0.00           N  
ATOM   3715  CA  LEU B  59      19.161 -13.496  -2.923  0.00  0.00           C  
ATOM   3716  CB  LEU B  59      20.453 -13.626  -2.112  0.00  0.00           C  
ATOM   3717  CG  LEU B  59      20.717 -15.091  -1.758  0.00  0.00           C  
ATOM   3718 CD1  LEU B  59      22.207 -15.265  -1.496  0.00  0.00           C  
ATOM   3719 CD2  LEU B  59      19.982 -15.231  -0.419  0.00  0.00           C  
ATOM   3720  C   LEU B  59      18.494 -12.119  -3.004  0.00  0.00           C  
ATOM   3721  O   LEU B  59      19.272 -11.172  -3.079  0.00  0.00           O  
ATOM   3722  H   LEU B  59      20.034 -14.059  -4.879  0.00  0.00           H  
ATOM   3723  HA  LEU B  59      18.611 -14.079  -2.327  0.00  0.00           H  
ATOM   3724 HB2  LEU B  59      21.191 -13.318  -2.665  0.00  0.00           H  
ATOM   3725 HB3  LEU B  59      20.343 -13.134  -1.282  0.00  0.00           H  
ATOM   3726  HG  LEU B  59      20.445 -15.663  -2.521  0.00  0.00           H  
ATOM   3727 HD11 LEU B  59      22.483 -14.677  -0.736  0.00  0.00           H  
ATOM   3728 HD12 LEU B  59      22.395 -16.219  -1.263  0.00  0.00           H  
ATOM   3729 HD13 LEU B  59      22.722 -15.015  -2.316  0.00  0.00           H  
ATOM   3730 HD21 LEU B  59      19.013 -15.026  -0.553  0.00  0.00           H  
ATOM   3731 HD22 LEU B  59      20.085 -16.166  -0.083  0.00  0.00           H  
ATOM   3732 HD23 LEU B  59      20.374 -14.590   0.239  0.00  0.00           H  
ATOM   3733  N   VAL B  60      17.175 -11.997  -3.135  0.00  0.00           N  
ATOM   3734  CA  VAL B  60      16.448 -10.737  -3.319  0.00  0.00           C  
ATOM   3735  CB  VAL B  60      14.926 -10.861  -3.454  0.00  0.00           C  
ATOM   3736 CG1  VAL B  60      14.503 -11.713  -4.656  0.00  0.00           C  
ATOM   3737 CG2  VAL B  60      14.097 -11.348  -2.265  0.00  0.00           C  
ATOM   3738  C   VAL B  60      16.710  -9.742  -2.180  0.00  0.00           C  
ATOM   3739  O   VAL B  60      16.923  -8.579  -2.521  0.00  0.00           O  
ATOM   3740  H   VAL B  60      16.666 -12.931  -3.093  0.00  0.00           H  
ATOM   3741  HA  VAL B  60      16.769 -10.313  -4.177  0.00  0.00           H  
ATOM   3742  HB  VAL B  60      14.553  -9.943  -3.611  0.00  0.00           H  
ATOM   3743 HG11 VAL B  60      14.049 -12.540  -4.329  0.00  0.00           H  
ATOM   3744 HG12 VAL B  60      13.875 -11.188  -5.226  0.00  0.00           H  
ATOM   3745 HG13 VAL B  60      15.312 -11.960  -5.185  0.00  0.00           H  
ATOM   3746 HG21 VAL B  60      13.559 -12.141  -2.545  0.00  0.00           H  
ATOM   3747 HG22 VAL B  60      14.713 -11.600  -1.520  0.00  0.00           H  
ATOM   3748 HG23 VAL B  60      13.490 -10.614  -1.968  0.00  0.00           H  
ATOM   3749  N   THR B  61      17.174 -10.173  -1.008  0.00  0.00           N  
ATOM   3750  CA  THR B  61      17.694  -9.400   0.131  0.00  0.00           C  
ATOM   3751  CB  THR B  61      16.559  -8.634   0.812  0.00  0.00           C  
ATOM   3752 OG1  THR B  61      17.060  -7.900   1.925  0.00  0.00           O  
ATOM   3753 CG2  THR B  61      15.453  -9.571   1.299  0.00  0.00           C  
ATOM   3754  C   THR B  61      18.649 -10.065   1.131  0.00  0.00           C  
ATOM   3755  O   THR B  61      18.318 -11.063   1.758  0.00  0.00           O  
ATOM   3756  H   THR B  61      17.136 -11.261  -0.947  0.00  0.00           H  
ATOM   3757  HA  THR B  61      18.179  -8.563  -0.256  0.00  0.00           H  
ATOM   3758  HB  THR B  61      16.160  -7.968   0.143  0.00  0.00           H  
ATOM   3759 HG21 THR B  61      15.764 -10.064   2.112  0.00  0.00           H  
ATOM   3760 HG22 THR B  61      14.636  -9.038   1.527  0.00  0.00           H  
ATOM   3761 HG23 THR B  61      15.228 -10.229   0.578  0.00  0.00           H  
ATOM   3762 HG1  THR B  61      16.432  -7.150   2.166  0.00  0.00           H  
ATOM   3763  N   THR B  62      19.908  -9.749   0.866  0.00  0.00           N  
ATOM   3764  CA  THR B  62      21.007  -9.906   1.834  0.00  0.00           C  
ATOM   3765  CB  THR B  62      21.971 -11.019   1.423  0.00  0.00           C  
ATOM   3766 OG1  THR B  62      22.460 -10.740   0.106  0.00  0.00           O  
ATOM   3767 CG2  THR B  62      21.406 -12.420   1.212  0.00  0.00           C  
ATOM   3768  C   THR B  62      21.792  -8.638   2.170  0.00  0.00           C  
ATOM   3769  O   THR B  62      22.399  -8.598   3.242  0.00  0.00           O  
ATOM   3770  H   THR B  62      20.065  -9.373  -0.101  0.00  0.00           H  
ATOM   3771  HA  THR B  62      20.606 -10.271   2.705  0.00  0.00           H  
ATOM   3772  HB  THR B  62      22.764 -11.026   2.061  0.00  0.00           H  
ATOM   3773 HG21 THR B  62      21.117 -12.528   0.258  0.00  0.00           H  
ATOM   3774 HG22 THR B  62      22.109 -13.103   1.423  0.00  0.00           H  
ATOM   3775 HG23 THR B  62      20.618 -12.561   1.814  0.00  0.00           H  
ATOM   3776 HG1  THR B  62      21.853 -11.146  -0.586  0.00  0.00           H  
ATOM   3777  N   LEU B  63      21.900  -7.627   1.309  0.00  0.00           N  
ATOM   3778  CA  LEU B  63      22.855  -6.512   1.425  0.00  0.00           C  
ATOM   3779  CB  LEU B  63      23.312  -5.853   0.118  0.00  0.00           C  
ATOM   3780  CG  LEU B  63      23.866  -6.745  -0.992  0.00  0.00           C  
ATOM   3781 CD1  LEU B  63      24.876  -5.925  -1.807  0.00  0.00           C  
ATOM   3782 CD2  LEU B  63      24.397  -8.086  -0.481  0.00  0.00           C  
ATOM   3783  C   LEU B  63      22.426  -5.408   2.388  0.00  0.00           C  
ATOM   3784  O   LEU B  63      21.218  -5.179   2.475  0.00  0.00           O  
ATOM   3785  H   LEU B  63      21.217  -7.690   0.500  0.00  0.00           H  
ATOM   3786  HA  LEU B  63      23.743  -6.892   1.749  0.00  0.00           H  
ATOM   3787 HB2  LEU B  63      22.523  -5.358  -0.263  0.00  0.00           H  
ATOM   3788 HB3  LEU B  63      24.028  -5.186   0.350  0.00  0.00           H  
ATOM   3789  HG  LEU B  63      23.126  -7.031  -1.583  0.00  0.00           H  
ATOM   3790 HD11 LEU B  63      25.614  -5.623  -1.206  0.00  0.00           H  
ATOM   3791 HD12 LEU B  63      25.247  -6.494  -2.537  0.00  0.00           H  
ATOM   3792 HD13 LEU B  63      24.415  -5.131  -2.198  0.00  0.00           H  
ATOM   3793 HD21 LEU B  63      23.657  -8.586  -0.032  0.00  0.00           H  
ATOM   3794 HD22 LEU B  63      24.744  -8.619  -1.252  0.00  0.00           H  
ATOM   3795 HD23 LEU B  63      25.135  -7.922   0.172  0.00  0.00           H  
ATOM   3796  N   VAL B  64      23.330  -4.606   2.948  0.00  0.00           N  
ATOM   3797  CA  VAL B  64      23.049  -3.530   3.904  0.00  0.00           C  
ATOM   3798  CB  VAL B  64      22.558  -2.209   3.314  0.00  0.00           C  
ATOM   3799 CG1  VAL B  64      22.902  -0.976   4.153  0.00  0.00           C  
ATOM   3800 CG2  VAL B  64      22.834  -1.899   1.840  0.00  0.00           C  
ATOM   3801  C   VAL B  64      22.213  -3.890   5.144  0.00  0.00           C  
ATOM   3802  O   VAL B  64      22.680  -4.058   6.262  0.00  0.00           O  
ATOM   3803  H   VAL B  64      24.325  -4.819   2.631  0.00  0.00           H  
ATOM   3804  HA  VAL B  64      23.953  -3.167   4.238  0.00  0.00           H  
ATOM   3805  HB  VAL B  64      21.549  -2.246   3.261  0.00  0.00           H  
ATOM   3806 HG11 VAL B  64      22.649  -0.152   3.648  0.00  0.00           H  
ATOM   3807 HG12 VAL B  64      22.395  -1.011   5.013  0.00  0.00           H  
ATOM   3808 HG13 VAL B  64      23.882  -0.968   4.342  0.00  0.00           H  
ATOM   3809 HG21 VAL B  64      22.612  -0.942   1.661  0.00  0.00           H  
ATOM   3810 HG22 VAL B  64      23.799  -2.065   1.647  0.00  0.00           H  
ATOM   3811 HG23 VAL B  64      22.267  -2.492   1.271  0.00  0.00           H  
ATOM   3812  N   GLN B  65      20.932  -4.121   4.867  0.00  0.00           N  
ATOM   3813  CA  GLN B  65      19.883  -4.646   5.756  0.00  0.00           C  
ATOM   3814  CB  GLN B  65      20.076  -6.128   6.066  0.00  0.00           C  
ATOM   3815  CG  GLN B  65      19.597  -6.881   4.834  0.00  0.00           C  
ATOM   3816  CD  GLN B  65      19.021  -8.255   5.195  0.00  0.00           C  
ATOM   3817 OE1  GLN B  65      18.342  -8.937   4.429  0.00  0.00           O  
ATOM   3818 NE2  GLN B  65      19.531  -8.843   6.280  0.00  0.00           N  
ATOM   3819  C   GLN B  65      19.786  -3.853   7.068  0.00  0.00           C  
ATOM   3820  O   GLN B  65      20.209  -4.367   8.099  0.00  0.00           O  
ATOM   3821  H   GLN B  65      20.694  -3.869   3.839  0.00  0.00           H  
ATOM   3822  HA  GLN B  65      18.999  -4.554   5.278  0.00  0.00           H  
ATOM   3823 HB2  GLN B  65      21.020  -6.309   6.191  0.00  0.00           H  
ATOM   3824 HB3  GLN B  65      19.513  -6.375   6.818  0.00  0.00           H  
ATOM   3825 HG2  GLN B  65      18.883  -6.352   4.388  0.00  0.00           H  
ATOM   3826 HG3  GLN B  65      20.365  -7.017   4.217  0.00  0.00           H  
ATOM   3827 HE21 GLN B  65      19.189  -9.745   6.584  0.00  0.00           H  
ATOM   3828 HE22 GLN B  65      20.271  -8.366   6.790  0.00  0.00           H  
ATOM   3829  N   CYS B  66      19.448  -2.582   6.862  0.00  0.00           N  
ATOM   3830  CA  CYS B  66      19.498  -1.650   8.001  0.00  0.00           C  
ATOM   3831  CB  CYS B  66      20.682  -0.691   7.891  0.00  0.00           C  
ATOM   3832  SG  CYS B  66      21.515  -0.326   9.476  0.00  0.00           S  
ATOM   3833  C   CYS B  66      18.323  -0.698   8.225  0.00  0.00           C  
ATOM   3834  O   CYS B  66      17.783  -0.604   9.330  0.00  0.00           O  
ATOM   3835  H   CYS B  66      19.172  -2.329   5.921  0.00  0.00           H  
ATOM   3836  HA  CYS B  66      19.606  -2.221   8.860  0.00  0.00           H  
ATOM   3837 HB2  CYS B  66      21.358  -1.093   7.276  0.00  0.00           H  
ATOM   3838 HB3  CYS B  66      20.354   0.173   7.513  0.00  0.00           H  
ATOM   3839  HG  CYS B  66      21.774  -1.185   9.910  0.00  0.00           H  
ATOM   3840  N   PHE B  67      17.765  -0.377   7.053  0.00  0.00           N  
ATOM   3841  CA  PHE B  67      16.748   0.672   6.918  0.00  0.00           C  
ATOM   3842  CB  PHE B  67      16.872   1.530   5.658  0.00  0.00           C  
ATOM   3843  CG  PHE B  67      18.258   2.195   5.619  0.00  0.00           C  
ATOM   3844 CD1  PHE B  67      18.576   3.292   6.399  0.00  0.00           C  
ATOM   3845 CD2  PHE B  67      19.321   1.709   4.869  0.00  0.00           C  
ATOM   3846 CE1  PHE B  67      19.853   3.846   6.520  0.00  0.00           C  
ATOM   3847 CE2  PHE B  67      20.617   2.205   4.978  0.00  0.00           C  
ATOM   3848  CZ  PHE B  67      20.912   3.262   5.839  0.00  0.00           C  
ATOM   3849  C   PHE B  67      15.297   0.196   7.085  0.00  0.00           C  
ATOM   3850  O   PHE B  67      14.869  -0.572   6.225  0.00  0.00           O  
ATOM   3851  H   PHE B  67      18.116  -0.935   6.244  0.00  0.00           H  
ATOM   3852  HA  PHE B  67      16.919   1.344   7.665  0.00  0.00           H  
ATOM   3853 HB2  PHE B  67      16.806   0.954   4.882  0.00  0.00           H  
ATOM   3854 HB3  PHE B  67      16.213   2.238   5.698  0.00  0.00           H  
ATOM   3855 HD1  PHE B  67      17.825   3.739   6.935  0.00  0.00           H  
ATOM   3856 HD2  PHE B  67      19.147   0.955   4.210  0.00  0.00           H  
ATOM   3857 HE1  PHE B  67      19.992   4.655   7.092  0.00  0.00           H  
ATOM   3858 HE2  PHE B  67      21.358   1.788   4.416  0.00  0.00           H  
ATOM   3859  HZ  PHE B  67      21.832   3.580   5.959  0.00  0.00           H  
ATOM   3860  N   SER B  68      14.811   0.320   8.312  0.00  0.00           N  
ATOM   3861  CA  SER B  68      13.436  -0.077   8.631  0.00  0.00           C  
ATOM   3862  CB  SER B  68      13.453  -1.454   9.295  0.00  0.00           C  
ATOM   3863  OG  SER B  68      14.080  -1.417  10.586  0.00  0.00           O  
ATOM   3864  C   SER B  68      12.622   0.913   9.466  0.00  0.00           C  
ATOM   3865  O   SER B  68      13.193   1.780  10.143  0.00  0.00           O  
ATOM   3866  H   SER B  68      15.467   0.711   9.010  0.00  0.00           H  
ATOM   3867  HA  SER B  68      12.939  -0.213   7.742  0.00  0.00           H  
ATOM   3868 HB2  SER B  68      12.515  -1.773   9.409  0.00  0.00           H  
ATOM   3869 HB3  SER B  68      13.961  -2.088   8.717  0.00  0.00           H  
ATOM   3870  HG  SER B  68      15.055  -1.256  10.468  0.00  0.00           H  
ATOM   3871  N   ARG B  69      11.299   0.807   9.488  0.00  0.00           N  
ATOM   3872  CA  ARG B  69      10.447   1.590  10.403  0.00  0.00           C  
ATOM   3873  CB  ARG B  69       9.036   1.910   9.896  0.00  0.00           C  
ATOM   3874  CG  ARG B  69       9.122   3.124   8.975  0.00  0.00           C  
ATOM   3875  CD  ARG B  69       7.714   3.595   8.584  0.00  0.00           C  
ATOM   3876  NE  ARG B  69       6.819   3.700   9.740  0.00  0.00           N  
ATOM   3877  CZ  ARG B  69       5.507   3.986   9.746  0.00  0.00           C  
ATOM   3878 NH1  ARG B  69       4.792   4.320   8.669  0.00  0.00           N  
ATOM   3879 NH2  ARG B  69       4.860   3.770  10.900  0.00  0.00           N  
ATOM   3880  C   ARG B  69      10.265   1.021  11.811  0.00  0.00           C  
ATOM   3881  O   ARG B  69       9.677  -0.051  11.891  0.00  0.00           O  
ATOM   3882  H   ARG B  69      10.905   0.122   8.804  0.00  0.00           H  
ATOM   3883  HA  ARG B  69      10.851   2.530  10.485  0.00  0.00           H  
ATOM   3884 HB2  ARG B  69       8.714   1.155   9.377  0.00  0.00           H  
ATOM   3885 HB3  ARG B  69       8.477   2.141  10.656  0.00  0.00           H  
ATOM   3886 HG2  ARG B  69       9.573   3.867   9.446  0.00  0.00           H  
ATOM   3887 HG3  ARG B  69       9.603   2.880   8.146  0.00  0.00           H  
ATOM   3888 HD2  ARG B  69       7.802   4.488   8.152  0.00  0.00           H  
ATOM   3889 HD3  ARG B  69       7.342   2.936   7.937  0.00  0.00           H  
ATOM   3890  HE  ARG B  69       7.244   3.535  10.665  0.00  0.00           H  
ATOM   3891 HH11 ARG B  69       5.282   4.338   7.785  0.00  0.00           H  
ATOM   3892 HH12 ARG B  69       3.840   4.535   8.736  0.00  0.00           H  
ATOM   3893 HH21 ARG B  69       5.315   3.402  11.697  0.00  0.00           H  
ATOM   3894 HH22 ARG B  69       3.873   3.991  10.951  0.00  0.00           H  
ATOM   3895  N   TYR B  70      11.159   1.456  12.683  0.00  0.00           N  
ATOM   3896  CA  TYR B  70      11.139   1.030  14.099  0.00  0.00           C  
ATOM   3897  CB  TYR B  70      12.362   1.393  14.945  0.00  0.00           C  
ATOM   3898  CG  TYR B  70      13.694   0.650  14.810  0.00  0.00           C  
ATOM   3899 CD1  TYR B  70      13.771  -0.668  14.387  0.00  0.00           C  
ATOM   3900 CD2  TYR B  70      14.884   1.308  15.106  0.00  0.00           C  
ATOM   3901 CE1  TYR B  70      15.021  -1.219  14.131  0.00  0.00           C  
ATOM   3902 CE2  TYR B  70      16.152   0.775  14.876  0.00  0.00           C  
ATOM   3903  CZ  TYR B  70      16.188  -0.487  14.306  0.00  0.00           C  
ATOM   3904  OH  TYR B  70      17.267  -0.733  13.518  0.00  0.00           O  
ATOM   3905  C   TYR B  70       9.859   1.454  14.824  0.00  0.00           C  
ATOM   3906  O   TYR B  70       9.270   2.517  14.637  0.00  0.00           O  
ATOM   3907  H   TYR B  70      11.869   2.110  12.305  0.00  0.00           H  
ATOM   3908  HA  TYR B  70      11.194   0.021  14.119  0.00  0.00           H  
ATOM   3909 HB2  TYR B  70      12.561   2.394  14.793  0.00  0.00           H  
ATOM   3910 HB3  TYR B  70      12.085   1.330  15.937  0.00  0.00           H  
ATOM   3911 HD1  TYR B  70      12.955  -1.210  14.269  0.00  0.00           H  
ATOM   3912 HD2  TYR B  70      14.827   2.239  15.516  0.00  0.00           H  
ATOM   3913 HE1  TYR B  70      15.082  -2.178  13.807  0.00  0.00           H  
ATOM   3914 HE2  TYR B  70      16.963   1.263  15.105  0.00  0.00           H  
ATOM   3915  HH  TYR B  70      18.063  -0.933  14.092  0.00  0.00           H  
ATOM   3916  N   PRO B  71       9.341   0.606  15.711  0.00  0.00           N  
ATOM   3917  CA  PRO B  71       8.402   1.103  16.734  0.00  0.00           C  
ATOM   3918  CB  PRO B  71       7.968  -0.192  17.430  0.00  0.00           C  
ATOM   3919  CG  PRO B  71       7.948  -1.175  16.261  0.00  0.00           C  
ATOM   3920  CD  PRO B  71       9.184  -0.825  15.434  0.00  0.00           C  
ATOM   3921  C   PRO B  71       9.051   2.038  17.760  0.00  0.00           C  
ATOM   3922  O   PRO B  71      10.189   1.690  18.078  0.00  0.00           O  
ATOM   3923  HA  PRO B  71       7.607   1.558  16.292  0.00  0.00           H  
ATOM   3924 HB2  PRO B  71       8.631  -0.476  18.105  0.00  0.00           H  
ATOM   3925 HB3  PRO B  71       7.067  -0.105  17.821  0.00  0.00           H  
ATOM   3926 HG2  PRO B  71       8.002  -2.111  16.599  0.00  0.00           H  
ATOM   3927 HG3  PRO B  71       7.117  -1.052  15.725  0.00  0.00           H  
ATOM   3928 HD2  PRO B  71       9.974  -1.339  15.745  0.00  0.00           H  
ATOM   3929 HD3  PRO B  71       9.020  -0.988  14.467  0.00  0.00           H  
ATOM   3930  N   ASP B  72       8.287   2.901  18.420  0.00  0.00           N  
ATOM   3931  CA  ASP B  72       8.791   3.964  19.305  0.00  0.00           C  
ATOM   3932  CB  ASP B  72       7.605   4.780  19.811  0.00  0.00           C  
ATOM   3933  CG  ASP B  72       7.120   5.816  18.797  0.00  0.00           C  
ATOM   3934 OD1  ASP B  72       6.380   5.552  17.827  0.00  0.00           O  
ATOM   3935 OD2  ASP B  72       7.540   6.982  18.965  0.00  0.00           O  
ATOM   3936  C   ASP B  72       9.713   3.472  20.423  0.00  0.00           C  
ATOM   3937  O   ASP B  72      10.611   4.171  20.886  0.00  0.00           O  
ATOM   3938  H   ASP B  72       7.250   2.760  18.256  0.00  0.00           H  
ATOM   3939  HA  ASP B  72       9.340   4.595  18.724  0.00  0.00           H  
ATOM   3940 HB2  ASP B  72       6.856   4.156  20.003  0.00  0.00           H  
ATOM   3941 HB3  ASP B  72       7.883   5.255  20.637  0.00  0.00           H  
ATOM   3942  N   HIS B  73       9.423   2.244  20.855  0.00  0.00           N  
ATOM   3943  CA  HIS B  73      10.124   1.663  22.007  0.00  0.00           C  
ATOM   3944  CB  HIS B  73       9.406   0.470  22.657  0.00  0.00           C  
ATOM   3945  CG  HIS B  73       9.197  -0.787  21.807  0.00  0.00           C  
ATOM   3946  C   HIS B  73      11.567   1.293  21.657  0.00  0.00           C  
ATOM   3947  O   HIS B  73      12.473   1.494  22.459  0.00  0.00           O  
ATOM   3948  H   HIS B  73       8.688   1.752  20.326  0.00  0.00           H  
ATOM   3949  HA  HIS B  73      10.145   2.350  22.743  0.00  0.00           H  
ATOM   3950 HB2  HIS B  73       9.921   0.187  23.490  0.00  0.00           H  
ATOM   3951 HB3  HIS B  73       8.486   0.772  22.977  0.00  0.00           H  
ATOM   3952 ND1  HIS B  73       9.101  -0.866  20.475  0.00  0.00           N  
ATOM   3953 CD2  HIS B  73       9.483  -1.994  22.278  0.00  0.00           C  
ATOM   3954 CE1  HIS B  73       9.253  -2.144  20.166  0.00  0.00           C  
ATOM   3955 NE2  HIS B  73       9.429  -2.869  21.270  0.00  0.00           N  
ATOM   3956 HD1  HIS B  73       8.948  -0.130  19.832  0.00  0.00           H  
ATOM   3957 HD2  HIS B  73       9.706  -2.213  23.247  0.00  0.00           H  
ATOM   3958 HE1  HIS B  73       9.238  -2.519  19.233  0.00  0.00           H  
ATOM   3959  N   MET B  74      11.736   0.706  20.473  0.00  0.00           N  
ATOM   3960  CA  MET B  74      12.996   0.387  19.779  0.00  0.00           C  
ATOM   3961  CB  MET B  74      13.000  -1.011  19.155  0.00  0.00           C  
ATOM   3962  CG  MET B  74      13.094  -2.104  20.218  0.00  0.00           C  
ATOM   3963  SD  MET B  74      13.273  -3.709  19.364  0.00  0.00           S  
ATOM   3964  CE  MET B  74      11.862  -3.786  18.285  0.00  0.00           C  
ATOM   3965  C   MET B  74      13.804   1.386  18.948  0.00  0.00           C  
ATOM   3966  O   MET B  74      14.880   0.951  18.548  0.00  0.00           O  
ATOM   3967  H   MET B  74      10.786   0.456  20.012  0.00  0.00           H  
ATOM   3968  HA  MET B  74      13.654   0.001  20.519  0.00  0.00           H  
ATOM   3969 HB2  MET B  74      12.155  -1.143  18.640  0.00  0.00           H  
ATOM   3970 HB3  MET B  74      13.785  -1.096  18.544  0.00  0.00           H  
ATOM   3971 HG2  MET B  74      13.887  -1.930  20.803  0.00  0.00           H  
ATOM   3972 HG3  MET B  74      12.262  -2.097  20.776  0.00  0.00           H  
ATOM   3973 HE1  MET B  74      12.149  -4.072  17.367  0.00  0.00           H  
ATOM   3974 HE2  MET B  74      11.196  -4.447  18.639  0.00  0.00           H  
ATOM   3975 HE3  MET B  74      11.427  -2.885  18.225  0.00  0.00           H  
ATOM   3976  N   LYS B  75      13.411   2.648  19.047  0.00  0.00           N  
ATOM   3977  CA  LYS B  75      14.052   3.657  18.200  0.00  0.00           C  
ATOM   3978  CB  LYS B  75      13.161   4.885  17.968  0.00  0.00           C  
ATOM   3979  CG  LYS B  75      12.103   4.541  16.925  0.00  0.00           C  
ATOM   3980  CD  LYS B  75      11.486   5.810  16.330  0.00  0.00           C  
ATOM   3981  CE  LYS B  75      10.411   5.396  15.327  0.00  0.00           C  
ATOM   3982  NZ  LYS B  75       9.945   6.487  14.454  0.00  0.00           N  
ATOM   3983  C   LYS B  75      15.515   4.061  18.433  0.00  0.00           C  
ATOM   3984  O   LYS B  75      16.234   4.374  17.493  0.00  0.00           O  
ATOM   3985  H   LYS B  75      12.672   2.844  19.719  0.00  0.00           H  
ATOM   3986  HA  LYS B  75      13.967   3.338  17.206  0.00  0.00           H  
ATOM   3987 HB2  LYS B  75      12.713   5.105  18.806  0.00  0.00           H  
ATOM   3988 HB3  LYS B  75      13.717   5.610  17.622  0.00  0.00           H  
ATOM   3989 HG2  LYS B  75      12.526   4.017  16.190  0.00  0.00           H  
ATOM   3990 HG3  LYS B  75      11.381   4.006  17.355  0.00  0.00           H  
ATOM   3991 HD2  LYS B  75      11.065   6.325  17.049  0.00  0.00           H  
ATOM   3992 HD3  LYS B  75      12.182   6.312  15.858  0.00  0.00           H  
ATOM   3993 HE2  LYS B  75      10.782   4.643  14.757  0.00  0.00           H  
ATOM   3994 HE3  LYS B  75       9.623   5.017  15.844  0.00  0.00           H  
ATOM   3995 HZ1  LYS B  75       9.043   6.801  14.757  0.00  0.00           H  
ATOM   3996 HZ2  LYS B  75      10.591   7.252  14.493  0.00  0.00           H  
ATOM   3997 HZ3  LYS B  75       9.879   6.160  13.509  0.00  0.00           H  
ATOM   3998  N   GLN B  76      15.896   3.950  19.705  0.00  0.00           N  
ATOM   3999  CA  GLN B  76      17.289   4.135  20.137  0.00  0.00           C  
ATOM   4000  CB  GLN B  76      17.331   5.222  21.213  0.00  0.00           C  
ATOM   4001  CG  GLN B  76      17.348   6.700  20.829  0.00  0.00           C  
ATOM   4002  CD  GLN B  76      17.239   7.502  22.126  0.00  0.00           C  
ATOM   4003  C   GLN B  76      17.953   2.866  20.678  0.00  0.00           C  
ATOM   4004  O   GLN B  76      19.170   2.759  20.566  0.00  0.00           O  
ATOM   4005  H   GLN B  76      15.125   3.721  20.369  0.00  0.00           H  
ATOM   4006  HA  GLN B  76      17.823   4.440  19.326  0.00  0.00           H  
ATOM   4007 HB2  GLN B  76      16.526   5.080  21.843  0.00  0.00           H  
ATOM   4008 HB3  GLN B  76      18.159   5.053  21.806  0.00  0.00           H  
ATOM   4009 HG2  GLN B  76      18.199   6.909  20.402  0.00  0.00           H  
ATOM   4010 HG3  GLN B  76      16.570   6.895  20.274  0.00  0.00           H  
ATOM   4011 OE1  GLN B  76      16.268   7.751  22.841  0.00  0.00           O  
ATOM   4012 NE2  GLN B  76      18.407   8.081  22.386  0.00  0.00           N  
ATOM   4013 HE21 GLN B  76      18.459   8.686  23.266  0.00  0.00           H  
ATOM   4014 HE22 GLN B  76      19.190   7.961  21.800  0.00  0.00           H  
ATOM   4015  N   HIS B  77      17.079   2.045  21.259  0.00  0.00           N  
ATOM   4016  CA  HIS B  77      17.555   0.690  21.585  0.00  0.00           C  
ATOM   4017  CB  HIS B  77      16.569  -0.010  22.522  0.00  0.00           C  
ATOM   4018  CG  HIS B  77      17.407  -0.377  23.739  0.00  0.00           C  
ATOM   4019  C   HIS B  77      17.824  -0.226  20.386  0.00  0.00           C  
ATOM   4020  O   HIS B  77      16.914  -0.952  19.987  0.00  0.00           O  
ATOM   4021  H   HIS B  77      16.158   2.397  21.439  0.00  0.00           H  
ATOM   4022  HA  HIS B  77      18.428   0.783  22.112  0.00  0.00           H  
ATOM   4023 HB2  HIS B  77      15.884   0.609  22.800  0.00  0.00           H  
ATOM   4024 HB3  HIS B  77      16.252  -0.826  22.115  0.00  0.00           H  
ATOM   4025 ND1  HIS B  77      18.118   0.453  24.509  0.00  0.00           N  
ATOM   4026 CD2  HIS B  77      17.803  -1.632  23.922  0.00  0.00           C  
ATOM   4027 CE1  HIS B  77      18.862  -0.326  25.294  0.00  0.00           C  
ATOM   4028 NE2  HIS B  77      18.775  -1.565  24.828  0.00  0.00           N  
ATOM   4029 HD1  HIS B  77      18.111   1.437  24.516  0.00  0.00           H  
ATOM   4030 HD2  HIS B  77      17.443  -2.446  23.470  0.00  0.00           H  
ATOM   4031 HE1  HIS B  77      19.384  -0.032  26.079  0.00  0.00           H  
ATOM   4032  N   ASP B  78      18.934   0.103  19.737  0.00  0.00           N  
ATOM   4033  CA  ASP B  78      19.337  -0.508  18.459  0.00  0.00           C  
ATOM   4034  CB  ASP B  78      19.190   0.523  17.339  0.00  0.00           C  
ATOM   4035  CG  ASP B  78      19.404   0.063  15.897  0.00  0.00           C  
ATOM   4036 OD1  ASP B  78      19.089  -1.115  15.617  0.00  0.00           O  
ATOM   4037 OD2  ASP B  78      19.972   0.874  15.134  0.00  0.00           O  
ATOM   4038  C   ASP B  78      20.794  -0.957  18.397  0.00  0.00           C  
ATOM   4039  O   ASP B  78      21.698  -0.175  18.677  0.00  0.00           O  
ATOM   4040  H   ASP B  78      19.509   0.840  20.210  0.00  0.00           H  
ATOM   4041  HA  ASP B  78      18.762  -1.342  18.340  0.00  0.00           H  
ATOM   4042 HB2  ASP B  78      18.256   0.919  17.405  0.00  0.00           H  
ATOM   4043 HB3  ASP B  78      19.844   1.278  17.527  0.00  0.00           H  
ATOM   4044  N   PHE B  79      20.973  -2.179  17.898  0.00  0.00           N  
ATOM   4045  CA  PHE B  79      22.308  -2.737  17.654  0.00  0.00           C  
ATOM   4046  CB  PHE B  79      22.203  -4.198  17.210  0.00  0.00           C  
ATOM   4047  CG  PHE B  79      23.538  -4.862  16.876  0.00  0.00           C  
ATOM   4048 CD1  PHE B  79      24.332  -5.458  17.853  0.00  0.00           C  
ATOM   4049 CD2  PHE B  79      24.058  -4.616  15.612  0.00  0.00           C  
ATOM   4050 CE1  PHE B  79      25.680  -5.729  17.620  0.00  0.00           C  
ATOM   4051 CE2  PHE B  79      25.390  -4.923  15.369  0.00  0.00           C  
ATOM   4052  CZ  PHE B  79      26.193  -5.487  16.345  0.00  0.00           C  
ATOM   4053  C   PHE B  79      23.127  -1.971  16.606  0.00  0.00           C  
ATOM   4054  O   PHE B  79      24.261  -1.517  16.763  0.00  0.00           O  
ATOM   4055  H   PHE B  79      20.095  -2.700  17.698  0.00  0.00           H  
ATOM   4056  HA  PHE B  79      22.820  -2.666  18.529  0.00  0.00           H  
ATOM   4057 HB2  PHE B  79      21.792  -4.715  17.948  0.00  0.00           H  
ATOM   4058 HB3  PHE B  79      21.643  -4.234  16.394  0.00  0.00           H  
ATOM   4059 HD1  PHE B  79      23.935  -5.698  18.735  0.00  0.00           H  
ATOM   4060 HD2  PHE B  79      23.493  -4.232  14.902  0.00  0.00           H  
ATOM   4061 HE1  PHE B  79      26.255  -6.085  18.348  0.00  0.00           H  
ATOM   4062 HE2  PHE B  79      25.781  -4.723  14.443  0.00  0.00           H  
ATOM   4063  HZ  PHE B  79      27.144  -5.724  16.144  0.00  0.00           H  
ATOM   4064  N   PHE B  80      22.437  -1.583  15.547  0.00  0.00           N  
ATOM   4065  CA  PHE B  80      23.018  -0.963  14.347  0.00  0.00           C  
ATOM   4066  CB  PHE B  80      21.889  -0.982  13.309  0.00  0.00           C  
ATOM   4067  CG  PHE B  80      21.569  -2.349  12.697  0.00  0.00           C  
ATOM   4068 CD1  PHE B  80      22.415  -3.211  12.012  0.00  0.00           C  
ATOM   4069 CD2  PHE B  80      20.422  -2.906  13.246  0.00  0.00           C  
ATOM   4070 CE1  PHE B  80      22.200  -4.592  11.908  0.00  0.00           C  
ATOM   4071 CE2  PHE B  80      20.204  -4.272  13.139  0.00  0.00           C  
ATOM   4072  CZ  PHE B  80      21.088  -5.151  12.516  0.00  0.00           C  
ATOM   4073  C   PHE B  80      23.473   0.462  14.697  0.00  0.00           C  
ATOM   4074  O   PHE B  80      24.606   0.818  14.372  0.00  0.00           O  
ATOM   4075  H   PHE B  80      21.395  -1.759  15.631  0.00  0.00           H  
ATOM   4076  HA  PHE B  80      23.840  -1.479  14.122  0.00  0.00           H  
ATOM   4077 HB2  PHE B  80      21.061  -0.656  13.748  0.00  0.00           H  
ATOM   4078 HB3  PHE B  80      22.147  -0.380  12.562  0.00  0.00           H  
ATOM   4079 HD1  PHE B  80      23.239  -2.829  11.559  0.00  0.00           H  
ATOM   4080 HD2  PHE B  80      19.763  -2.330  13.713  0.00  0.00           H  
ATOM   4081 HE1  PHE B  80      22.849  -5.155  11.396  0.00  0.00           H  
ATOM   4082 HE2  PHE B  80      19.331  -4.659  13.547  0.00  0.00           H  
ATOM   4083  HZ  PHE B  80      20.931  -6.116  12.509  0.00  0.00           H  
ATOM   4084  N   LYS B  81      22.608   1.256  15.320  0.00  0.00           N  
ATOM   4085  CA  LYS B  81      23.055   2.508  15.954  0.00  0.00           C  
ATOM   4086  CB  LYS B  81      21.895   3.303  16.541  0.00  0.00           C  
ATOM   4087  CG  LYS B  81      21.065   3.867  15.382  0.00  0.00           C  
ATOM   4088  CD  LYS B  81      19.861   4.635  15.928  0.00  0.00           C  
ATOM   4089  CE  LYS B  81      18.745   4.773  14.888  0.00  0.00           C  
ATOM   4090  NZ  LYS B  81      17.579   5.567  15.304  0.00  0.00           N  
ATOM   4091  C   LYS B  81      24.269   2.451  16.881  0.00  0.00           C  
ATOM   4092  O   LYS B  81      25.244   3.193  16.780  0.00  0.00           O  
ATOM   4093  H   LYS B  81      21.630   0.935  15.323  0.00  0.00           H  
ATOM   4094  HA  LYS B  81      23.257   3.190  15.201  0.00  0.00           H  
ATOM   4095 HB2  LYS B  81      21.330   2.702  17.058  0.00  0.00           H  
ATOM   4096 HB3  LYS B  81      22.252   4.049  17.054  0.00  0.00           H  
ATOM   4097 HG2  LYS B  81      21.629   4.487  14.852  0.00  0.00           H  
ATOM   4098 HG3  LYS B  81      20.742   3.116  14.820  0.00  0.00           H  
ATOM   4099 HD2  LYS B  81      19.498   4.146  16.715  0.00  0.00           H  
ATOM   4100 HD3  LYS B  81      20.155   5.547  16.195  0.00  0.00           H  
ATOM   4101 HE2  LYS B  81      19.150   5.182  14.044  0.00  0.00           H  
ATOM   4102 HE3  LYS B  81      18.439   3.834  14.628  0.00  0.00           H  
ATOM   4103 HZ1  LYS B  81      17.524   6.404  14.754  0.00  0.00           H  
ATOM   4104 HZ2  LYS B  81      16.740   5.034  15.173  0.00  0.00           H  
ATOM   4105 HZ3  LYS B  81      17.663   5.814  16.271  0.00  0.00           H  
ATOM   4106  N   SER B  82      24.157   1.542  17.845  0.00  0.00           N  
ATOM   4107  CA  SER B  82      25.204   1.412  18.862  0.00  0.00           C  
ATOM   4108  CB  SER B  82      24.581   0.783  20.107  0.00  0.00           C  
ATOM   4109  OG  SER B  82      24.227  -0.570  19.811  0.00  0.00           O  
ATOM   4110  C   SER B  82      26.485   0.698  18.421  0.00  0.00           C  
ATOM   4111  O   SER B  82      27.563   1.151  18.815  0.00  0.00           O  
ATOM   4112  H   SER B  82      23.309   0.964  17.817  0.00  0.00           H  
ATOM   4113  HA  SER B  82      25.466   2.358  19.160  0.00  0.00           H  
ATOM   4114 HB2  SER B  82      25.241   0.788  20.837  0.00  0.00           H  
ATOM   4115 HB3  SER B  82      23.764   1.281  20.346  0.00  0.00           H  
ATOM   4116  HG  SER B  82      23.316  -0.589  19.407  0.00  0.00           H  
ATOM   4117  N   ALA B  83      26.402  -0.066  17.337  0.00  0.00           N  
ATOM   4118  CA  ALA B  83      27.562  -0.593  16.612  0.00  0.00           C  
ATOM   4119  CB  ALA B  83      27.166  -1.728  15.664  0.00  0.00           C  
ATOM   4120  C   ALA B  83      28.331   0.483  15.837  0.00  0.00           C  
ATOM   4121  O   ALA B  83      29.435   0.265  15.344  0.00  0.00           O  
ATOM   4122  H   ALA B  83      25.412  -0.268  17.034  0.00  0.00           H  
ATOM   4123  HA  ALA B  83      28.196  -1.018  17.282  0.00  0.00           H  
ATOM   4124 HB1  ALA B  83      27.885  -2.420  15.661  0.00  0.00           H  
ATOM   4125 HB2  ALA B  83      26.310  -2.134  15.975  0.00  0.00           H  
ATOM   4126 HB3  ALA B  83      27.048  -1.362  14.742  0.00  0.00           H  
ATOM   4127  N   MET B  84      27.768   1.693  15.761  0.00  0.00           N  
ATOM   4128  CA  MET B  84      28.309   2.673  14.816  0.00  0.00           C  
ATOM   4129  CB  MET B  84      27.316   3.012  13.708  0.00  0.00           C  
ATOM   4130  CG  MET B  84      27.006   1.847  12.770  0.00  0.00           C  
ATOM   4131  SD  MET B  84      28.485   1.333  11.818  0.00  0.00           S  
ATOM   4132  CE  MET B  84      27.816  -0.107  11.015  0.00  0.00           C  
ATOM   4133  C   MET B  84      28.839   3.900  15.554  0.00  0.00           C  
ATOM   4134  O   MET B  84      28.337   4.142  16.657  0.00  0.00           O  
ATOM   4135  H   MET B  84      26.978   1.859  16.381  0.00  0.00           H  
ATOM   4136  HA  MET B  84      29.077   2.248  14.329  0.00  0.00           H  
ATOM   4137 HB2  MET B  84      26.449   3.320  14.123  0.00  0.00           H  
ATOM   4138 HB3  MET B  84      27.685   3.771  13.155  0.00  0.00           H  
ATOM   4139 HG2  MET B  84      26.653   1.067  13.318  0.00  0.00           H  
ATOM   4140 HG3  MET B  84      26.260   2.123  12.136  0.00  0.00           H  
ATOM   4141 HE1  MET B  84      28.525  -0.812  10.934  0.00  0.00           H  
ATOM   4142 HE2  MET B  84      27.051  -0.473  11.551  0.00  0.00           H  
ATOM   4143 HE3  MET B  84      27.488   0.134  10.098  0.00  0.00           H  
ATOM   4144  N   PRO B  85      29.835   4.658  15.107  0.00  0.00           N  
ATOM   4145  CA  PRO B  85      30.688   4.273  13.968  0.00  0.00           C  
ATOM   4146  CB  PRO B  85      31.380   5.592  13.605  0.00  0.00           C  
ATOM   4147  CG  PRO B  85      31.387   6.387  14.919  0.00  0.00           C  
ATOM   4148  CD  PRO B  85      30.037   6.044  15.551  0.00  0.00           C  
ATOM   4149  C   PRO B  85      31.727   3.155  13.994  0.00  0.00           C  
ATOM   4150  O   PRO B  85      32.421   2.928  13.008  0.00  0.00           O  
ATOM   4151  HA  PRO B  85      30.057   4.137  13.110  0.00  0.00           H  
ATOM   4152 HB2  PRO B  85      32.315   5.437  13.296  0.00  0.00           H  
ATOM   4153 HB3  PRO B  85      30.870   6.089  12.909  0.00  0.00           H  
ATOM   4154 HG2  PRO B  85      32.134   6.084  15.493  0.00  0.00           H  
ATOM   4155 HG3  PRO B  85      31.454   7.356  14.728  0.00  0.00           H  
ATOM   4156 HD2  PRO B  85      30.086   6.099  16.541  0.00  0.00           H  
ATOM   4157 HD3  PRO B  85      29.322   6.640  15.202  0.00  0.00           H  
ATOM   4158  N   GLU B  86      32.062   2.622  15.172  0.00  0.00           N  
ATOM   4159  CA  GLU B  86      32.997   1.506  15.358  0.00  0.00           C  
ATOM   4160  CB  GLU B  86      33.081   1.013  16.803  0.00  0.00           C  
ATOM   4161  CG  GLU B  86      33.640   2.033  17.802  0.00  0.00           C  
ATOM   4162  CD  GLU B  86      32.563   2.891  18.468  0.00  0.00           C  
ATOM   4163 OE1  GLU B  86      32.367   2.704  19.697  0.00  0.00           O  
ATOM   4164 OE2  GLU B  86      32.195   3.874  17.793  0.00  0.00           O  
ATOM   4165  C   GLU B  86      32.849   0.251  14.488  0.00  0.00           C  
ATOM   4166  O   GLU B  86      33.827  -0.474  14.292  0.00  0.00           O  
ATOM   4167  H   GLU B  86      31.580   3.088  15.992  0.00  0.00           H  
ATOM   4168  HA  GLU B  86      33.969   1.868  15.251  0.00  0.00           H  
ATOM   4169 HB2  GLU B  86      32.168   0.785  17.099  0.00  0.00           H  
ATOM   4170 HB3  GLU B  86      33.678   0.228  16.822  0.00  0.00           H  
ATOM   4171 HG2  GLU B  86      34.106   1.540  18.514  0.00  0.00           H  
ATOM   4172 HG3  GLU B  86      34.241   2.642  17.316  0.00  0.00           H  
ATOM   4173  N   GLY B  87      31.627   0.041  14.029  0.00  0.00           N  
ATOM   4174  CA  GLY B  87      31.215  -1.061  13.146  0.00  0.00           C  
ATOM   4175  C   GLY B  87      30.891  -2.423  13.765  0.00  0.00           C  
ATOM   4176  O   GLY B  87      30.866  -2.710  14.958  0.00  0.00           O  
ATOM   4177  H   GLY B  87      30.922   0.768  14.365  0.00  0.00           H  
ATOM   4178 HA2  GLY B  87      30.393  -0.746  12.594  0.00  0.00           H  
ATOM   4179 HA3  GLY B  87      31.953  -1.195  12.426  0.00  0.00           H  
ATOM   4180  N   TYR B  88      30.409  -3.279  12.861  0.00  0.00           N  
ATOM   4181  CA  TYR B  88      30.136  -4.682  13.216  0.00  0.00           C  
ATOM   4182  CB  TYR B  88      28.717  -4.982  13.700  0.00  0.00           C  
ATOM   4183  CG  TYR B  88      27.743  -4.784  12.538  0.00  0.00           C  
ATOM   4184 CD1  TYR B  88      27.258  -3.531  12.192  0.00  0.00           C  
ATOM   4185 CD2  TYR B  88      27.258  -5.957  11.977  0.00  0.00           C  
ATOM   4186 CE1  TYR B  88      26.208  -3.469  11.277  0.00  0.00           C  
ATOM   4187 CE2  TYR B  88      26.115  -5.837  11.194  0.00  0.00           C  
ATOM   4188  CZ  TYR B  88      25.634  -4.610  10.752  0.00  0.00           C  
ATOM   4189  OH  TYR B  88      24.794  -4.638   9.677  0.00  0.00           O  
ATOM   4190  C   TYR B  88      30.552  -5.743  12.191  0.00  0.00           C  
ATOM   4191  O   TYR B  88      30.716  -5.514  10.991  0.00  0.00           O  
ATOM   4192  H   TYR B  88      30.249  -2.887  11.922  0.00  0.00           H  
ATOM   4193  HA  TYR B  88      30.635  -4.882  14.093  0.00  0.00           H  
ATOM   4194 HB2  TYR B  88      28.669  -5.914  13.981  0.00  0.00           H  
ATOM   4195 HB3  TYR B  88      28.482  -4.348  14.403  0.00  0.00           H  
ATOM   4196 HD1  TYR B  88      27.635  -2.713  12.574  0.00  0.00           H  
ATOM   4197 HD2  TYR B  88      27.688  -6.809  12.120  0.00  0.00           H  
ATOM   4198 HE1  TYR B  88      25.859  -2.559  10.992  0.00  0.00           H  
ATOM   4199 HE2  TYR B  88      25.608  -6.682  10.933  0.00  0.00           H  
ATOM   4200  HH  TYR B  88      25.332  -4.695   8.835  0.00  0.00           H  
ATOM   4201  N   VAL B  89      30.730  -6.919  12.786  0.00  0.00           N  
ATOM   4202  CA  VAL B  89      31.177  -8.083  12.018  0.00  0.00           C  
ATOM   4203  CB  VAL B  89      32.607  -8.572  12.259  0.00  0.00           C  
ATOM   4204 CG1  VAL B  89      33.569  -7.574  11.609  0.00  0.00           C  
ATOM   4205 CG2  VAL B  89      33.028  -8.840  13.700  0.00  0.00           C  
ATOM   4206  C   VAL B  89      30.131  -9.207  12.029  0.00  0.00           C  
ATOM   4207  O   VAL B  89      29.823  -9.836  13.026  0.00  0.00           O  
ATOM   4208  H   VAL B  89      30.534  -6.939  13.797  0.00  0.00           H  
ATOM   4209  HA  VAL B  89      31.308  -7.795  11.060  0.00  0.00           H  
ATOM   4210  HB  VAL B  89      32.724  -9.428  11.784  0.00  0.00           H  
ATOM   4211 HG11 VAL B  89      33.309  -6.647  11.872  0.00  0.00           H  
ATOM   4212 HG12 VAL B  89      34.498  -7.763  11.919  0.00  0.00           H  
ATOM   4213 HG13 VAL B  89      33.520  -7.668  10.616  0.00  0.00           H  
ATOM   4214 HG21 VAL B  89      33.400  -8.000  14.095  0.00  0.00           H  
ATOM   4215 HG22 VAL B  89      32.231  -9.136  14.225  0.00  0.00           H  
ATOM   4216 HG23 VAL B  89      33.724  -9.556  13.711  0.00  0.00           H  
ATOM   4217  N   GLN B  90      29.415  -9.224  10.901  0.00  0.00           N  
ATOM   4218  CA  GLN B  90      28.239 -10.052  10.593  0.00  0.00           C  
ATOM   4219  CB  GLN B  90      27.268  -9.138   9.855  0.00  0.00           C  
ATOM   4220  CG  GLN B  90      25.949  -9.834   9.522  0.00  0.00           C  
ATOM   4221  CD  GLN B  90      25.002  -8.857   8.805  0.00  0.00           C  
ATOM   4222  C   GLN B  90      28.601 -11.448  10.086  0.00  0.00           C  
ATOM   4223  O   GLN B  90      29.265 -11.565   9.055  0.00  0.00           O  
ATOM   4224  H   GLN B  90      29.798  -8.526  10.173  0.00  0.00           H  
ATOM   4225  HA  GLN B  90      27.710 -10.163  11.450  0.00  0.00           H  
ATOM   4226 HB2  GLN B  90      27.063  -8.351  10.428  0.00  0.00           H  
ATOM   4227 HB3  GLN B  90      27.684  -8.843   8.999  0.00  0.00           H  
ATOM   4228 HG2  GLN B  90      26.128 -10.592   8.917  0.00  0.00           H  
ATOM   4229 HG3  GLN B  90      25.519 -10.127  10.359  0.00  0.00           H  
ATOM   4230 OE1  GLN B  90      24.877  -8.921   7.581  0.00  0.00           O  
ATOM   4231 NE2  GLN B  90      24.030  -8.346   9.542  0.00  0.00           N  
ATOM   4232 HE21 GLN B  90      23.373  -7.681   9.140  0.00  0.00           H  
ATOM   4233 HE22 GLN B  90      23.947  -8.626  10.516  0.00  0.00           H  
ATOM   4234  N   GLU B  91      28.262 -12.477  10.861  0.00  0.00           N  
ATOM   4235  CA  GLU B  91      28.278 -13.880  10.416  0.00  0.00           C  
ATOM   4236  CB  GLU B  91      28.938 -14.797  11.456  0.00  0.00           C  
ATOM   4237  CG  GLU B  91      30.324 -15.052  10.864  0.00  0.00           C  
ATOM   4238  CD  GLU B  91      31.260 -16.010  11.601  0.00  0.00           C  
ATOM   4239 OE1  GLU B  91      32.319 -16.272  10.982  0.00  0.00           O  
ATOM   4240 OE2  GLU B  91      31.006 -16.523  12.709  0.00  0.00           O  
ATOM   4241  C   GLU B  91      26.938 -14.468   9.984  0.00  0.00           C  
ATOM   4242  O   GLU B  91      26.055 -14.489  10.836  0.00  0.00           O  
ATOM   4243  H   GLU B  91      27.977 -12.202  11.834  0.00  0.00           H  
ATOM   4244  HA  GLU B  91      28.951 -13.973   9.643  0.00  0.00           H  
ATOM   4245 HB2  GLU B  91      29.048 -14.305  12.250  0.00  0.00           H  
ATOM   4246 HB3  GLU B  91      28.472 -15.614  11.463  0.00  0.00           H  
ATOM   4247 HG2  GLU B  91      30.200 -15.419   9.938  0.00  0.00           H  
ATOM   4248 HG3  GLU B  91      30.800 -14.170  10.801  0.00  0.00           H  
ATOM   4249  N   ARG B  92      26.741 -14.560   8.668  0.00  0.00           N  
ATOM   4250  CA  ARG B  92      25.479 -15.122   8.159  0.00  0.00           C  
ATOM   4251  CB  ARG B  92      24.728 -14.250   7.148  0.00  0.00           C  
ATOM   4252  CG  ARG B  92      24.447 -12.818   7.597  0.00  0.00           C  
ATOM   4253  CD  ARG B  92      23.486 -12.301   6.529  0.00  0.00           C  
ATOM   4254  NE  ARG B  92      23.257 -10.861   6.705  0.00  0.00           N  
ATOM   4255  CZ  ARG B  92      22.189 -10.128   6.348  0.00  0.00           C  
ATOM   4256 NH1  ARG B  92      22.210  -8.848   6.765  0.00  0.00           N  
ATOM   4257 NH2  ARG B  92      21.207 -10.701   5.659  0.00  0.00           N  
ATOM   4258  C   ARG B  92      25.454 -16.569   7.658  0.00  0.00           C  
ATOM   4259  O   ARG B  92      26.504 -17.086   7.281  0.00  0.00           O  
ATOM   4260  H   ARG B  92      27.501 -14.224   8.075  0.00  0.00           H  
ATOM   4261  HA  ARG B  92      24.767 -15.032   8.912  0.00  0.00           H  
ATOM   4262 HB2  ARG B  92      25.272 -14.207   6.309  0.00  0.00           H  
ATOM   4263 HB3  ARG B  92      23.850 -14.687   6.950  0.00  0.00           H  
ATOM   4264 HG2  ARG B  92      23.990 -12.825   8.444  0.00  0.00           H  
ATOM   4265 HG3  ARG B  92      25.256 -12.299   7.557  0.00  0.00           H  
ATOM   4266 HD2  ARG B  92      23.892 -12.462   5.644  0.00  0.00           H  
ATOM   4267 HD3  ARG B  92      22.630 -12.784   6.627  0.00  0.00           H  
ATOM   4268  HE  ARG B  92      24.021 -10.334   7.167  0.00  0.00           H  
ATOM   4269 HH11 ARG B  92      22.939  -8.441   7.270  0.00  0.00           H  
ATOM   4270 HH12 ARG B  92      21.398  -8.263   6.528  0.00  0.00           H  
ATOM   4271 HH21 ARG B  92      21.277 -11.663   5.394  0.00  0.00           H  
ATOM   4272 HH22 ARG B  92      20.399 -10.170   5.404  0.00  0.00           H  
ATOM   4273  N   THR B  93      24.233 -17.062   7.842  0.00  0.00           N  
ATOM   4274  CA  THR B  93      23.886 -18.401   7.359  0.00  0.00           C  
ATOM   4275  CB  THR B  93      23.722 -19.428   8.491  0.00  0.00           C  
ATOM   4276 OG1  THR B  93      24.870 -19.377   9.344  0.00  0.00           O  
ATOM   4277 CG2  THR B  93      23.480 -20.874   8.053  0.00  0.00           C  
ATOM   4278  C   THR B  93      22.540 -18.309   6.640  0.00  0.00           C  
ATOM   4279  O   THR B  93      21.431 -18.367   7.167  0.00  0.00           O  
ATOM   4280  H   THR B  93      23.574 -16.443   8.336  0.00  0.00           H  
ATOM   4281  HA  THR B  93      24.574 -18.692   6.703  0.00  0.00           H  
ATOM   4282  HB  THR B  93      22.903 -19.181   9.044  0.00  0.00           H  
ATOM   4283 HG21 THR B  93      22.841 -20.890   7.283  0.00  0.00           H  
ATOM   4284 HG22 THR B  93      24.347 -21.290   7.772  0.00  0.00           H  
ATOM   4285 HG23 THR B  93      23.094 -21.396   8.815  0.00  0.00           H  
ATOM   4286 HG1  THR B  93      25.286 -18.461   9.318  0.00  0.00           H  
ATOM   4287  N   ILE B  94      22.605 -18.080   5.328  0.00  0.00           N  
ATOM   4288  CA  ILE B  94      21.419 -18.114   4.460  0.00  0.00           C  
ATOM   4289  CB  ILE B  94      21.486 -17.089   3.320  0.00  0.00           C  
ATOM   4290 CG1  ILE B  94      21.909 -15.649   3.633  0.00  0.00           C  
ATOM   4291 CG2  ILE B  94      20.112 -17.105   2.652  0.00  0.00           C  
ATOM   4292 CD1  ILE B  94      23.371 -15.412   3.261  0.00  0.00           C  
ATOM   4293  C   ILE B  94      21.459 -19.497   3.804  0.00  0.00           C  
ATOM   4294  O   ILE B  94      22.369 -19.872   3.081  0.00  0.00           O  
ATOM   4295  H   ILE B  94      23.562 -17.877   4.971  0.00  0.00           H  
ATOM   4296  HA  ILE B  94      20.640 -18.109   5.058  0.00  0.00           H  
ATOM   4297  HB  ILE B  94      22.145 -17.454   2.615  0.00  0.00           H  
ATOM   4298 HG12 ILE B  94      21.343 -15.032   3.113  0.00  0.00           H  
ATOM   4299 HG13 ILE B  94      21.800 -15.493   4.601  0.00  0.00           H  
ATOM   4300 HG21 ILE B  94      20.152 -16.584   1.802  0.00  0.00           H  
ATOM   4301 HG22 ILE B  94      19.850 -18.046   2.455  0.00  0.00           H  
ATOM   4302 HG23 ILE B  94      19.442 -16.692   3.265  0.00  0.00           H  
ATOM   4303 HD11 ILE B  94      23.490 -15.579   2.286  0.00  0.00           H  
ATOM   4304 HD12 ILE B  94      23.612 -14.469   3.478  0.00  0.00           H  
ATOM   4305 HD13 ILE B  94      23.944 -16.038   3.785  0.00  0.00           H  
ATOM   4306  N   PHE B  95      20.274 -20.092   3.813  0.00  0.00           N  
ATOM   4307  CA  PHE B  95      20.122 -21.434   3.240  0.00  0.00           C  
ATOM   4308  CB  PHE B  95      20.231 -22.386   4.433  0.00  0.00           C  
ATOM   4309  CG  PHE B  95      19.859 -23.868   4.329  0.00  0.00           C  
ATOM   4310 CD1  PHE B  95      19.000 -24.445   5.261  0.00  0.00           C  
ATOM   4311 CD2  PHE B  95      20.632 -24.700   3.521  0.00  0.00           C  
ATOM   4312 CE1  PHE B  95      18.995 -25.838   5.326  0.00  0.00           C  
ATOM   4313 CE2  PHE B  95      20.616 -26.082   3.573  0.00  0.00           C  
ATOM   4314  CZ  PHE B  95      19.708 -26.657   4.458  0.00  0.00           C  
ATOM   4315  C   PHE B  95      18.940 -21.752   2.319  0.00  0.00           C  
ATOM   4316  O   PHE B  95      17.780 -21.503   2.630  0.00  0.00           O  
ATOM   4317  H   PHE B  95      19.506 -19.558   4.235  0.00  0.00           H  
ATOM   4318  HA  PHE B  95      20.982 -21.607   2.678  0.00  0.00           H  
ATOM   4319 HB2  PHE B  95      21.198 -22.354   4.763  0.00  0.00           H  
ATOM   4320 HB3  PHE B  95      19.663 -21.997   5.189  0.00  0.00           H  
ATOM   4321 HD1  PHE B  95      18.434 -23.913   5.834  0.00  0.00           H  
ATOM   4322 HD2  PHE B  95      21.255 -24.251   2.839  0.00  0.00           H  
ATOM   4323 HE1  PHE B  95      18.426 -26.279   6.067  0.00  0.00           H  
ATOM   4324 HE2  PHE B  95      21.218 -26.630   3.014  0.00  0.00           H  
ATOM   4325  HZ  PHE B  95      19.569 -27.641   4.471  0.00  0.00           H  
ATOM   4326  N   PHE B  96      19.377 -22.546   1.344  0.00  0.00           N  
ATOM   4327  CA  PHE B  96      18.418 -23.062   0.365  0.00  0.00           C  
ATOM   4328  CB  PHE B  96      18.827 -22.547  -1.017  0.00  0.00           C  
ATOM   4329  CG  PHE B  96      18.478 -21.066  -1.054  0.00  0.00           C  
ATOM   4330 CD1  PHE B  96      19.406 -20.064  -0.771  0.00  0.00           C  
ATOM   4331 CD2  PHE B  96      17.183 -20.740  -1.446  0.00  0.00           C  
ATOM   4332 CE1  PHE B  96      19.028 -18.741  -0.893  0.00  0.00           C  
ATOM   4333 CE2  PHE B  96      16.859 -19.394  -1.626  0.00  0.00           C  
ATOM   4334  CZ  PHE B  96      17.758 -18.385  -1.315  0.00  0.00           C  
ATOM   4335  C   PHE B  96      18.606 -24.578   0.406  0.00  0.00           C  
ATOM   4336  O   PHE B  96      19.570 -25.067  -0.175  0.00  0.00           O  
ATOM   4337  H   PHE B  96      20.375 -22.749   1.340  0.00  0.00           H  
ATOM   4338  HA  PHE B  96      17.519 -22.878   0.717  0.00  0.00           H  
ATOM   4339 HB2  PHE B  96      19.778 -22.629  -1.102  0.00  0.00           H  
ATOM   4340 HB3  PHE B  96      18.293 -22.993  -1.678  0.00  0.00           H  
ATOM   4341 HD1  PHE B  96      20.321 -20.298  -0.489  0.00  0.00           H  
ATOM   4342 HD2  PHE B  96      16.509 -21.441  -1.594  0.00  0.00           H  
ATOM   4343 HE1  PHE B  96      19.705 -18.012  -0.664  0.00  0.00           H  
ATOM   4344 HE2  PHE B  96      15.936 -19.157  -1.996  0.00  0.00           H  
ATOM   4345  HZ  PHE B  96      17.500 -17.432  -1.391  0.00  0.00           H  
ATOM   4346  N   LYS B  97      17.590 -25.331   0.829  0.00  0.00           N  
ATOM   4347  CA  LYS B  97      17.766 -26.744   1.172  0.00  0.00           C  
ATOM   4348  CB  LYS B  97      16.516 -27.251   1.902  0.00  0.00           C  
ATOM   4349  CG  LYS B  97      16.606 -28.676   2.427  0.00  0.00           C  
ATOM   4350  CD  LYS B  97      15.363 -29.128   3.204  0.00  0.00           C  
ATOM   4351  CE  LYS B  97      15.290 -28.418   4.556  0.00  0.00           C  
ATOM   4352  NZ  LYS B  97      14.113 -28.988   5.226  0.00  0.00           N  
ATOM   4353  C   LYS B  97      18.176 -27.611  -0.023  0.00  0.00           C  
ATOM   4354  O   LYS B  97      19.061 -28.423   0.225  0.00  0.00           O  
ATOM   4355  H   LYS B  97      16.679 -24.838   0.893  0.00  0.00           H  
ATOM   4356  HA  LYS B  97      18.488 -26.818   1.884  0.00  0.00           H  
ATOM   4357 HB2  LYS B  97      16.341 -26.641   2.677  0.00  0.00           H  
ATOM   4358 HB3  LYS B  97      15.743 -27.199   1.264  0.00  0.00           H  
ATOM   4359 HG2  LYS B  97      16.741 -29.306   1.651  0.00  0.00           H  
ATOM   4360 HG3  LYS B  97      17.406 -28.754   3.036  0.00  0.00           H  
ATOM   4361 HD2  LYS B  97      14.558 -28.894   2.681  0.00  0.00           H  
ATOM   4362 HD3  LYS B  97      15.422 -30.102   3.361  0.00  0.00           H  
ATOM   4363 HE2  LYS B  97      16.102 -28.621   5.063  0.00  0.00           H  
ATOM   4364 HE3  LYS B  97      15.163 -27.460   4.403  0.00  0.00           H  
ATOM   4365 HZ1  LYS B  97      13.937 -29.911   4.879  0.00  0.00           H  
ATOM   4366 HZ2  LYS B  97      14.273 -29.035   6.215  0.00  0.00           H  
ATOM   4367 HZ3  LYS B  97      13.310 -28.413   5.052  0.00  0.00           H  
ATOM   4368  N   ASP B  98      17.544 -27.481  -1.177  0.00  0.00           N  
ATOM   4369  CA  ASP B  98      17.904 -28.245  -2.392  0.00  0.00           C  
ATOM   4370  CB  ASP B  98      16.860 -27.972  -3.475  0.00  0.00           C  
ATOM   4371  CG  ASP B  98      16.993 -28.900  -4.687  0.00  0.00           C  
ATOM   4372 OD1  ASP B  98      17.705 -28.435  -5.605  0.00  0.00           O  
ATOM   4373 OD2  ASP B  98      16.189 -29.846  -4.872  0.00  0.00           O  
ATOM   4374  C   ASP B  98      19.314 -27.875  -2.849  0.00  0.00           C  
ATOM   4375  O   ASP B  98      20.181 -28.732  -2.987  0.00  0.00           O  
ATOM   4376  H   ASP B  98      16.758 -26.789  -1.169  0.00  0.00           H  
ATOM   4377  HA  ASP B  98      17.920 -29.212  -2.132  0.00  0.00           H  
ATOM   4378 HB2  ASP B  98      15.959 -28.104  -3.079  0.00  0.00           H  
ATOM   4379 HB3  ASP B  98      16.970 -27.035  -3.785  0.00  0.00           H  
ATOM   4380  N   ASP B  99      19.539 -26.598  -3.148  0.00  0.00           N  
ATOM   4381  CA  ASP B  99      20.816 -25.935  -3.438  0.00  0.00           C  
ATOM   4382  CB  ASP B  99      20.609 -24.449  -3.750  0.00  0.00           C  
ATOM   4383  CG  ASP B  99      19.545 -24.191  -4.811  0.00  0.00           C  
ATOM   4384 OD1  ASP B  99      19.884 -24.017  -6.003  0.00  0.00           O  
ATOM   4385 OD2  ASP B  99      18.364 -24.142  -4.399  0.00  0.00           O  
ATOM   4386  C   ASP B  99      21.937 -26.136  -2.415  0.00  0.00           C  
ATOM   4387  O   ASP B  99      22.569 -27.189  -2.449  0.00  0.00           O  
ATOM   4388  H   ASP B  99      18.615 -26.025  -3.163  0.00  0.00           H  
ATOM   4389  HA  ASP B  99      21.155 -26.323  -4.326  0.00  0.00           H  
ATOM   4390 HB2  ASP B  99      20.334 -23.993  -2.908  0.00  0.00           H  
ATOM   4391 HB3  ASP B  99      21.475 -24.078  -4.073  0.00  0.00           H  
ATOM   4392  N   GLY B 100      22.109 -25.179  -1.508  0.00  0.00           N  
ATOM   4393  CA  GLY B 100      23.241 -25.187  -0.566  0.00  0.00           C  
ATOM   4394  C   GLY B 100      23.200 -24.087   0.487  0.00  0.00           C  
ATOM   4395  O   GLY B 100      22.134 -23.521   0.718  0.00  0.00           O  
ATOM   4396  H   GLY B 100      21.387 -24.432  -1.517  0.00  0.00           H  
ATOM   4397 HA2  GLY B 100      23.274 -26.095  -0.101  0.00  0.00           H  
ATOM   4398 HA3  GLY B 100      24.110 -25.110  -1.097  0.00  0.00           H  
ATOM   4399  N   ASN B 101      24.364 -23.785   1.057  0.00  0.00           N  
ATOM   4400  CA  ASN B 101      24.477 -22.823   2.165  0.00  0.00           C  
ATOM   4401  CB  ASN B 101      24.851 -23.629   3.417  0.00  0.00           C  
ATOM   4402  CG  ASN B 101      24.186 -23.053   4.665  0.00  0.00           C  
ATOM   4403  C   ASN B 101      25.446 -21.662   1.947  0.00  0.00           C  
ATOM   4404  O   ASN B 101      26.648 -21.804   1.748  0.00  0.00           O  
ATOM   4405  H   ASN B 101      25.187 -24.284   0.657  0.00  0.00           H  
ATOM   4406  HA  ASN B 101      23.547 -22.413   2.293  0.00  0.00           H  
ATOM   4407 HB2  ASN B 101      24.541 -24.560   3.296  0.00  0.00           H  
ATOM   4408 HB3  ASN B 101      25.832 -23.588   3.536  0.00  0.00           H  
ATOM   4409 OD1  ASN B 101      24.146 -21.840   4.821  0.00  0.00           O  
ATOM   4410 ND2  ASN B 101      23.659 -23.989   5.453  0.00  0.00           N  
ATOM   4411 HD22 ASN B 101      23.707 -24.953   5.245  0.00  0.00           H  
ATOM   4412 HD21 ASN B 101      23.189 -23.698   6.308  0.00  0.00           H  
ATOM   4413  N   TYR B 102      24.895 -20.455   2.066  0.00  0.00           N  
ATOM   4414  CA  TYR B 102      25.711 -19.234   2.062  0.00  0.00           C  
ATOM   4415  CB  TYR B 102      25.081 -18.113   1.227  0.00  0.00           C  
ATOM   4416  CG  TYR B 102      24.674 -18.517  -0.191  0.00  0.00           C  
ATOM   4417 CD1  TYR B 102      25.633 -18.344  -1.177  0.00  0.00           C  
ATOM   4418 CD2  TYR B 102      23.351 -18.816  -0.494  0.00  0.00           C  
ATOM   4419 CE1  TYR B 102      25.269 -18.308  -2.516  0.00  0.00           C  
ATOM   4420 CE2  TYR B 102      22.988 -18.847  -1.838  0.00  0.00           C  
ATOM   4421  CZ  TYR B 102      23.931 -18.558  -2.818  0.00  0.00           C  
ATOM   4422  OH  TYR B 102      23.532 -18.561  -4.125  0.00  0.00           O  
ATOM   4423  C   TYR B 102      26.227 -18.728   3.416  0.00  0.00           C  
ATOM   4424  O   TYR B 102      25.509 -18.419   4.362  0.00  0.00           O  
ATOM   4425  H   TYR B 102      23.865 -20.450   2.160  0.00  0.00           H  
ATOM   4426  HA  TYR B 102      26.532 -19.409   1.463  0.00  0.00           H  
ATOM   4427 HB2  TYR B 102      24.263 -17.790   1.699  0.00  0.00           H  
ATOM   4428 HB3  TYR B 102      25.742 -17.366   1.152  0.00  0.00           H  
ATOM   4429 HD1  TYR B 102      26.594 -18.244  -0.926  0.00  0.00           H  
ATOM   4430 HD2  TYR B 102      22.699 -18.997   0.206  0.00  0.00           H  
ATOM   4431 HE1  TYR B 102      25.923 -18.116  -3.223  0.00  0.00           H  
ATOM   4432 HE2  TYR B 102      22.050 -19.077  -2.100  0.00  0.00           H  
ATOM   4433  HH  TYR B 102      22.922 -19.337  -4.284  0.00  0.00           H  
ATOM   4434  N   LYS B 103      27.532 -18.889   3.592  0.00  0.00           N  
ATOM   4435  CA  LYS B 103      28.420 -18.444   4.669  0.00  0.00           C  
ATOM   4436  CB  LYS B 103      29.404 -19.579   4.963  0.00  0.00           C  
ATOM   4437  CG  LYS B 103      28.747 -20.861   5.472  0.00  0.00           C  
ATOM   4438  CD  LYS B 103      27.894 -20.490   6.690  0.00  0.00           C  
ATOM   4439  CE  LYS B 103      27.531 -21.670   7.585  0.00  0.00           C  
ATOM   4440  NZ  LYS B 103      27.177 -21.154   8.918  0.00  0.00           N  
ATOM   4441  C   LYS B 103      29.140 -17.110   4.454  0.00  0.00           C  
ATOM   4442  O   LYS B 103      30.138 -16.959   3.745  0.00  0.00           O  
ATOM   4443  H   LYS B 103      27.963 -19.463   2.751  0.00  0.00           H  
ATOM   4444  HA  LYS B 103      27.866 -18.374   5.534  0.00  0.00           H  
ATOM   4445 HB2  LYS B 103      29.895 -19.794   4.122  0.00  0.00           H  
ATOM   4446 HB3  LYS B 103      30.048 -19.263   5.658  0.00  0.00           H  
ATOM   4447 HG2  LYS B 103      28.161 -21.226   4.772  0.00  0.00           H  
ATOM   4448 HG3  LYS B 103      29.441 -21.496   5.750  0.00  0.00           H  
ATOM   4449 HD2  LYS B 103      28.401 -19.819   7.239  0.00  0.00           H  
ATOM   4450 HD3  LYS B 103      27.043 -20.065   6.366  0.00  0.00           H  
ATOM   4451 HE2  LYS B 103      26.756 -22.145   7.189  0.00  0.00           H  
ATOM   4452 HE3  LYS B 103      28.316 -22.272   7.654  0.00  0.00           H  
ATOM   4453 HZ1  LYS B 103      26.346 -20.597   8.857  0.00  0.00           H  
ATOM   4454 HZ2  LYS B 103      27.015 -21.918   9.545  0.00  0.00           H  
ATOM   4455 HZ3  LYS B 103      27.925 -20.589   9.273  0.00  0.00           H  
ATOM   4456  N   THR B 104      28.681 -16.014   5.054  0.00  0.00           N  
ATOM   4457  CA  THR B 104      29.235 -14.655   4.892  0.00  0.00           C  
ATOM   4458  CB  THR B 104      28.261 -13.629   4.307  0.00  0.00           C  
ATOM   4459 OG1  THR B 104      27.090 -13.530   5.127  0.00  0.00           O  
ATOM   4460 CG2  THR B 104      27.826 -13.862   2.852  0.00  0.00           C  
ATOM   4461  C   THR B 104      29.958 -14.120   6.123  0.00  0.00           C  
ATOM   4462  O   THR B 104      29.635 -14.395   7.278  0.00  0.00           O  
ATOM   4463  H   THR B 104      27.848 -16.199   5.686  0.00  0.00           H  
ATOM   4464  HA  THR B 104      29.896 -14.679   4.117  0.00  0.00           H  
ATOM   4465  HB  THR B 104      28.714 -12.711   4.290  0.00  0.00           H  
ATOM   4466 HG21 THR B 104      28.502 -13.460   2.234  0.00  0.00           H  
ATOM   4467 HG22 THR B 104      27.758 -14.844   2.679  0.00  0.00           H  
ATOM   4468 HG23 THR B 104      26.936 -13.433   2.697  0.00  0.00           H  
ATOM   4469 HG1  THR B 104      26.936 -14.392   5.621  0.00  0.00           H  
ATOM   4470  N   ARG B 105      30.986 -13.334   5.848  0.00  0.00           N  
ATOM   4471  CA  ARG B 105      31.708 -12.502   6.829  0.00  0.00           C  
ATOM   4472  CB  ARG B 105      33.211 -12.784   6.920  0.00  0.00           C  
ATOM   4473  CG  ARG B 105      33.760 -12.158   8.213  0.00  0.00           C  
ATOM   4474  CD  ARG B 105      33.435 -12.967   9.467  0.00  0.00           C  
ATOM   4475  NE  ARG B 105      34.337 -12.328  10.432  0.00  0.00           N  
ATOM   4476  CZ  ARG B 105      34.422 -12.650  11.730  0.00  0.00           C  
ATOM   4477 NH1  ARG B 105      33.764 -13.654  12.328  0.00  0.00           N  
ATOM   4478 NH2  ARG B 105      35.016 -11.719  12.475  0.00  0.00           N  
ATOM   4479  C   ARG B 105      31.536 -11.083   6.296  0.00  0.00           C  
ATOM   4480  O   ARG B 105      32.152 -10.519   5.395  0.00  0.00           O  
ATOM   4481  H   ARG B 105      31.266 -13.346   4.824  0.00  0.00           H  
ATOM   4482  HA  ARG B 105      31.263 -12.576   7.696  0.00  0.00           H  
ATOM   4483 HB2  ARG B 105      33.346 -13.746   6.970  0.00  0.00           H  
ATOM   4484 HB3  ARG B 105      33.656 -12.359   6.167  0.00  0.00           H  
ATOM   4485 HG2  ARG B 105      34.756 -12.080   8.141  0.00  0.00           H  
ATOM   4486 HG3  ARG B 105      33.367 -11.242   8.323  0.00  0.00           H  
ATOM   4487 HD2  ARG B 105      32.532 -12.799   9.709  0.00  0.00           H  
ATOM   4488 HD3  ARG B 105      33.704 -13.868   9.321  0.00  0.00           H  
ATOM   4489  HE  ARG B 105      34.938 -11.591  10.095  0.00  0.00           H  
ATOM   4490 HH11 ARG B 105      33.172 -14.218  11.730  0.00  0.00           H  
ATOM   4491 HH12 ARG B 105      33.856 -13.826  13.282  0.00  0.00           H  
ATOM   4492 HH21 ARG B 105      35.385 -10.877  12.129  0.00  0.00           H  
ATOM   4493 HH22 ARG B 105      35.095 -11.894  13.486  0.00  0.00           H  
ATOM   4494  N   ALA B 106      30.540 -10.472   6.929  0.00  0.00           N  
ATOM   4495  CA  ALA B 106      30.170  -9.073   6.663  0.00  0.00           C  
ATOM   4496  CB  ALA B 106      28.698  -9.104   6.241  0.00  0.00           C  
ATOM   4497  C   ALA B 106      30.679  -7.980   7.606  0.00  0.00           C  
ATOM   4498  O   ALA B 106      30.283  -7.750   8.745  0.00  0.00           O  
ATOM   4499  H   ALA B 106      30.042 -11.063   7.630  0.00  0.00           H  
ATOM   4500  HA  ALA B 106      30.490  -8.840   5.702  0.00  0.00           H  
ATOM   4501 HB1  ALA B 106      28.124  -8.901   7.032  0.00  0.00           H  
ATOM   4502 HB2  ALA B 106      28.544  -8.421   5.531  0.00  0.00           H  
ATOM   4503 HB3  ALA B 106      28.475 -10.011   5.889  0.00  0.00           H  
ATOM   4504  N   GLU B 107      31.750  -7.402   7.059  0.00  0.00           N  
ATOM   4505  CA  GLU B 107      32.494  -6.279   7.638  0.00  0.00           C  
ATOM   4506  CB  GLU B 107      33.856  -6.218   6.945  0.00  0.00           C  
ATOM   4507  CG  GLU B 107      34.684  -7.428   7.377  0.00  0.00           C  
ATOM   4508  CD  GLU B 107      36.116  -7.683   6.909  0.00  0.00           C  
ATOM   4509 OE1  GLU B 107      36.894  -8.315   7.651  0.00  0.00           O  
ATOM   4510 OE2  GLU B 107      36.470  -7.411   5.743  0.00  0.00           O  
ATOM   4511  C   GLU B 107      31.729  -4.983   7.377  0.00  0.00           C  
ATOM   4512  O   GLU B 107      31.586  -4.515   6.243  0.00  0.00           O  
ATOM   4513  H   GLU B 107      32.032  -7.839   6.133  0.00  0.00           H  
ATOM   4514  HA  GLU B 107      32.596  -6.415   8.622  0.00  0.00           H  
ATOM   4515 HB2  GLU B 107      33.713  -6.285   5.996  0.00  0.00           H  
ATOM   4516 HB3  GLU B 107      34.312  -5.427   7.248  0.00  0.00           H  
ATOM   4517 HG2  GLU B 107      34.714  -7.424   8.406  0.00  0.00           H  
ATOM   4518 HG3  GLU B 107      34.146  -8.269   7.130  0.00  0.00           H  
ATOM   4519  N   VAL B 108      31.028  -4.553   8.420  0.00  0.00           N  
ATOM   4520  CA  VAL B 108      30.153  -3.390   8.218  0.00  0.00           C  
ATOM   4521  CB  VAL B 108      28.704  -3.798   8.458  0.00  0.00           C  
ATOM   4522 CG1  VAL B 108      27.841  -2.774   7.706  0.00  0.00           C  
ATOM   4523 CG2  VAL B 108      28.297  -5.171   7.914  0.00  0.00           C  
ATOM   4524  C   VAL B 108      30.587  -2.215   9.103  0.00  0.00           C  
ATOM   4525  O   VAL B 108      30.373  -2.271  10.305  0.00  0.00           O  
ATOM   4526  H   VAL B 108      31.140  -5.051   9.288  0.00  0.00           H  
ATOM   4527  HA  VAL B 108      30.236  -3.102   7.259  0.00  0.00           H  
ATOM   4528  HB  VAL B 108      28.504  -3.685   9.410  0.00  0.00           H  
ATOM   4529 HG11 VAL B 108      28.337  -2.457   6.901  0.00  0.00           H  
ATOM   4530 HG12 VAL B 108      26.987  -3.206   7.429  0.00  0.00           H  
ATOM   4531 HG13 VAL B 108      27.649  -2.002   8.310  0.00  0.00           H  
ATOM   4532 HG21 VAL B 108      28.460  -5.861   8.617  0.00  0.00           H  
ATOM   4533 HG22 VAL B 108      27.328  -5.151   7.675  0.00  0.00           H  
ATOM   4534 HG23 VAL B 108      28.844  -5.375   7.103  0.00  0.00           H  
ATOM   4535  N   LYS B 109      30.892  -1.083   8.473  0.00  0.00           N  
ATOM   4536  CA  LYS B 109      31.451   0.083   9.176  0.00  0.00           C  
ATOM   4537  CB  LYS B 109      32.975   0.015   9.233  0.00  0.00           C  
ATOM   4538  CG  LYS B 109      33.562   0.265   7.843  0.00  0.00           C  
ATOM   4539  CD  LYS B 109      35.007  -0.237   7.857  0.00  0.00           C  
ATOM   4540  CE  LYS B 109      35.727   0.075   6.547  0.00  0.00           C  
ATOM   4541  NZ  LYS B 109      37.127   0.410   6.870  0.00  0.00           N  
ATOM   4542  C   LYS B 109      31.022   1.436   8.602  0.00  0.00           C  
ATOM   4543  O   LYS B 109      30.812   1.708   7.416  0.00  0.00           O  
ATOM   4544  H   LYS B 109      30.704  -1.089   7.450  0.00  0.00           H  
ATOM   4545  HA  LYS B 109      31.158   0.039  10.152  0.00  0.00           H  
ATOM   4546 HB2  LYS B 109      33.300   0.717   9.837  0.00  0.00           H  
ATOM   4547 HB3  LYS B 109      33.239  -0.885   9.524  0.00  0.00           H  
ATOM   4548 HG2  LYS B 109      33.051  -0.247   7.180  0.00  0.00           H  
ATOM   4549 HG3  LYS B 109      33.559   1.229   7.659  0.00  0.00           H  
ATOM   4550 HD2  LYS B 109      35.493   0.210   8.600  0.00  0.00           H  
ATOM   4551 HD3  LYS B 109      35.002  -1.223   7.988  0.00  0.00           H  
ATOM   4552 HE2  LYS B 109      35.697  -0.726   5.969  0.00  0.00           H  
ATOM   4553 HE3  LYS B 109      35.286   0.847   6.117  0.00  0.00           H  
ATOM   4554 HZ1  LYS B 109      37.623   0.637   6.030  0.00  0.00           H  
ATOM   4555 HZ2  LYS B 109      37.152   1.197   7.490  0.00  0.00           H  
ATOM   4556 HZ3  LYS B 109      37.568  -0.373   7.313  0.00  0.00           H  
ATOM   4557  N   PHE B 110      30.779   2.349   9.542  0.00  0.00           N  
ATOM   4558  CA  PHE B 110      30.518   3.754   9.219  0.00  0.00           C  
ATOM   4559  CB  PHE B 110      29.519   4.554  10.062  0.00  0.00           C  
ATOM   4560  CG  PHE B 110      28.122   4.768   9.482  0.00  0.00           C  
ATOM   4561 CD1  PHE B 110      27.152   3.788   9.650  0.00  0.00           C  
ATOM   4562 CD2  PHE B 110      27.633   6.036   9.180  0.00  0.00           C  
ATOM   4563 CE1  PHE B 110      25.800   4.103   9.592  0.00  0.00           C  
ATOM   4564 CE2  PHE B 110      26.284   6.347   9.027  0.00  0.00           C  
ATOM   4565  CZ  PHE B 110      25.331   5.361   9.250  0.00  0.00           C  
ATOM   4566  C   PHE B 110      31.831   4.523   9.048  0.00  0.00           C  
ATOM   4567  O   PHE B 110      32.429   5.063   9.974  0.00  0.00           O  
ATOM   4568  H   PHE B 110      30.792   1.982  10.516  0.00  0.00           H  
ATOM   4569  HA  PHE B 110      30.057   3.768   8.327  0.00  0.00           H  
ATOM   4570 HB2  PHE B 110      29.406   4.080  10.936  0.00  0.00           H  
ATOM   4571 HB3  PHE B 110      29.911   5.461  10.226  0.00  0.00           H  
ATOM   4572 HD1  PHE B 110      27.425   2.844   9.817  0.00  0.00           H  
ATOM   4573 HD2  PHE B 110      28.313   6.795   9.063  0.00  0.00           H  
ATOM   4574 HE1  PHE B 110      25.122   3.361   9.813  0.00  0.00           H  
ATOM   4575 HE2  PHE B 110      26.010   7.277   8.757  0.00  0.00           H  
ATOM   4576  HZ  PHE B 110      24.372   5.544   9.170  0.00  0.00           H  
ATOM   4577  N   GLU B 111      32.322   4.582   7.811  0.00  0.00           N  
ATOM   4578  CA  GLU B 111      33.680   5.104   7.578  0.00  0.00           C  
ATOM   4579  CB  GLU B 111      34.351   4.288   6.480  0.00  0.00           C  
ATOM   4580  CG  GLU B 111      35.836   4.665   6.557  0.00  0.00           C  
ATOM   4581  CD  GLU B 111      36.749   4.192   5.424  0.00  0.00           C  
ATOM   4582 OE1  GLU B 111      37.515   3.220   5.601  0.00  0.00           O  
ATOM   4583 OE2  GLU B 111      36.709   4.752   4.300  0.00  0.00           O  
ATOM   4584  C   GLU B 111      33.371   6.530   7.116  0.00  0.00           C  
ATOM   4585  O   GLU B 111      32.998   6.681   5.953  0.00  0.00           O  
ATOM   4586  H   GLU B 111      31.702   4.248   7.067  0.00  0.00           H  
ATOM   4587  HA  GLU B 111      34.175   5.125   8.408  0.00  0.00           H  
ATOM   4588 HB2  GLU B 111      34.278   3.369   6.701  0.00  0.00           H  
ATOM   4589 HB3  GLU B 111      34.023   4.584   5.641  0.00  0.00           H  
ATOM   4590 HG2  GLU B 111      35.896   5.664   6.585  0.00  0.00           H  
ATOM   4591 HG3  GLU B 111      36.205   4.288   7.408  0.00  0.00           H  
ATOM   4592  N   GLY B 112      33.793   7.547   7.859  0.00  0.00           N  
ATOM   4593  CA  GLY B 112      33.325   8.936   7.725  0.00  0.00           C  
ATOM   4594  C   GLY B 112      31.796   8.961   7.641  0.00  0.00           C  
ATOM   4595  O   GLY B 112      31.090   8.669   8.599  0.00  0.00           O  
ATOM   4596  H   GLY B 112      34.517   7.272   8.580  0.00  0.00           H  
ATOM   4597 HA2  GLY B 112      33.623   9.464   8.519  0.00  0.00           H  
ATOM   4598 HA3  GLY B 112      33.710   9.336   6.894  0.00  0.00           H  
ATOM   4599  N   ASP B 113      31.343   9.331   6.447  0.00  0.00           N  
ATOM   4600  CA  ASP B 113      29.919   9.395   6.110  0.00  0.00           C  
ATOM   4601  CB  ASP B 113      29.820  10.522   5.075  0.00  0.00           C  
ATOM   4602  CG  ASP B 113      30.193  11.940   5.517  0.00  0.00           C  
ATOM   4603 OD1  ASP B 113      29.199  12.631   5.851  0.00  0.00           O  
ATOM   4604 OD2  ASP B 113      31.331  12.431   5.341  0.00  0.00           O  
ATOM   4605  C   ASP B 113      29.297   8.081   5.623  0.00  0.00           C  
ATOM   4606  O   ASP B 113      28.198   7.752   6.040  0.00  0.00           O  
ATOM   4607  H   ASP B 113      32.096   9.576   5.759  0.00  0.00           H  
ATOM   4608  HA  ASP B 113      29.422   9.655   6.966  0.00  0.00           H  
ATOM   4609 HB2  ASP B 113      30.413  10.272   4.291  0.00  0.00           H  
ATOM   4610 HB3  ASP B 113      28.865  10.542   4.733  0.00  0.00           H  
ATOM   4611  N   THR B 114      30.140   7.240   5.015  0.00  0.00           N  
ATOM   4612  CA  THR B 114      29.584   6.043   4.377  0.00  0.00           C  
ATOM   4613  CB  THR B 114      30.268   5.779   3.034  0.00  0.00           C  
ATOM   4614 OG1  THR B 114      31.682   5.686   3.240  0.00  0.00           O  
ATOM   4615 CG2  THR B 114      29.771   6.711   1.929  0.00  0.00           C  
ATOM   4616  C   THR B 114      29.539   4.721   5.161  0.00  0.00           C  
ATOM   4617  O   THR B 114      30.422   4.338   5.914  0.00  0.00           O  
ATOM   4618  H   THR B 114      31.121   7.487   5.035  0.00  0.00           H  
ATOM   4619  HA  THR B 114      28.610   6.265   4.086  0.00  0.00           H  
ATOM   4620  HB  THR B 114      29.943   4.886   2.665  0.00  0.00           H  
ATOM   4621 HG21 THR B 114      28.782   6.840   2.016  0.00  0.00           H  
ATOM   4622 HG22 THR B 114      30.229   7.599   2.006  0.00  0.00           H  
ATOM   4623 HG23 THR B 114      29.974   6.311   1.034  0.00  0.00           H  
ATOM   4624 HG1  THR B 114      31.924   6.018   4.158  0.00  0.00           H  
ATOM   4625  N   LEU B 115      28.373   4.108   4.949  0.00  0.00           N  
ATOM   4626  CA  LEU B 115      28.282   2.738   5.443  0.00  0.00           C  
ATOM   4627  CB  LEU B 115      26.831   2.551   5.897  0.00  0.00           C  
ATOM   4628  CG  LEU B 115      26.535   1.399   6.861  0.00  0.00           C  
ATOM   4629 CD1  LEU B 115      25.079   1.435   7.329  0.00  0.00           C  
ATOM   4630 CD2  LEU B 115      26.690   0.014   6.238  0.00  0.00           C  
ATOM   4631  C   LEU B 115      28.767   1.691   4.443  0.00  0.00           C  
ATOM   4632  O   LEU B 115      28.255   1.335   3.382  0.00  0.00           O  
ATOM   4633  H   LEU B 115      27.658   4.617   4.479  0.00  0.00           H  
ATOM   4634  HA  LEU B 115      28.851   2.661   6.283  0.00  0.00           H  
ATOM   4635 HB2  LEU B 115      26.542   3.398   6.348  0.00  0.00           H  
ATOM   4636 HB3  LEU B 115      26.273   2.405   5.079  0.00  0.00           H  
ATOM   4637  HG  LEU B 115      27.138   1.476   7.656  0.00  0.00           H  
ATOM   4638 HD11 LEU B 115      24.475   1.354   6.537  0.00  0.00           H  
ATOM   4639 HD12 LEU B 115      24.914   0.675   7.955  0.00  0.00           H  
ATOM   4640 HD13 LEU B 115      24.903   2.301   7.798  0.00  0.00           H  
ATOM   4641 HD21 LEU B 115      27.629  -0.103   5.917  0.00  0.00           H  
ATOM   4642 HD22 LEU B 115      26.481  -0.684   6.923  0.00  0.00           H  
ATOM   4643 HD23 LEU B 115      26.059  -0.076   5.467  0.00  0.00           H  
ATOM   4644  N   VAL B 116      30.011   1.299   4.714  0.00  0.00           N  
ATOM   4645  CA  VAL B 116      30.892   0.395   3.972  0.00  0.00           C  
ATOM   4646  CB  VAL B 116      32.378   0.771   4.003  0.00  0.00           C  
ATOM   4647 CG1  VAL B 116      33.223  -0.021   3.014  0.00  0.00           C  
ATOM   4648 CG2  VAL B 116      32.578   2.281   3.856  0.00  0.00           C  
ATOM   4649  C   VAL B 116      30.593  -1.028   4.439  0.00  0.00           C  
ATOM   4650  O   VAL B 116      30.989  -1.478   5.522  0.00  0.00           O  
ATOM   4651  H   VAL B 116      30.367   1.757   5.643  0.00  0.00           H  
ATOM   4652  HA  VAL B 116      30.662   0.458   3.008  0.00  0.00           H  
ATOM   4653  HB  VAL B 116      32.730   0.557   4.922  0.00  0.00           H  
ATOM   4654 HG11 VAL B 116      33.412  -0.928   3.390  0.00  0.00           H  
ATOM   4655 HG12 VAL B 116      32.726  -0.114   2.152  0.00  0.00           H  
ATOM   4656 HG13 VAL B 116      34.084   0.458   2.852  0.00  0.00           H  
ATOM   4657 HG21 VAL B 116      33.174   2.604   4.590  0.00  0.00           H  
ATOM   4658 HG22 VAL B 116      32.998   2.470   2.970  0.00  0.00           H  
ATOM   4659 HG23 VAL B 116      31.690   2.735   3.914  0.00  0.00           H  
ATOM   4660  N   ASN B 117      29.969  -1.725   3.498  0.00  0.00           N  
ATOM   4661  CA  ASN B 117      29.280  -3.021   3.609  0.00  0.00           C  
ATOM   4662  CB  ASN B 117      27.821  -2.920   3.166  0.00  0.00           C  
ATOM   4663  CG  ASN B 117      27.079  -4.219   3.467  0.00  0.00           C  
ATOM   4664  C   ASN B 117      30.021  -4.139   2.879  0.00  0.00           C  
ATOM   4665  O   ASN B 117      29.630  -4.649   1.829  0.00  0.00           O  
ATOM   4666  H   ASN B 117      30.007  -1.216   2.536  0.00  0.00           H  
ATOM   4667  HA  ASN B 117      29.269  -3.264   4.590  0.00  0.00           H  
ATOM   4668 HB2  ASN B 117      27.387  -2.189   3.667  0.00  0.00           H  
ATOM   4669 HB3  ASN B 117      27.794  -2.762   2.192  0.00  0.00           H  
ATOM   4670 OD1  ASN B 117      26.032  -4.572   2.911  0.00  0.00           O  
ATOM   4671 ND2  ASN B 117      27.534  -5.105   4.345  0.00  0.00           N  
ATOM   4672 HD22 ASN B 117      28.415  -4.842   4.803  0.00  0.00           H  
ATOM   4673 HD21 ASN B 117      27.077  -5.932   4.541  0.00  0.00           H  
ATOM   4674  N   ARG B 118      31.242  -4.434   3.325  0.00  0.00           N  
ATOM   4675  CA  ARG B 118      32.188  -5.374   2.696  0.00  0.00           C  
ATOM   4676  CB  ARG B 118      33.570  -4.755   2.908  0.00  0.00           C  
ATOM   4677  CG  ARG B 118      34.744  -5.467   2.233  0.00  0.00           C  
ATOM   4678  CD  ARG B 118      35.997  -4.633   2.525  0.00  0.00           C  
ATOM   4679  NE  ARG B 118      36.961  -5.093   1.507  0.00  0.00           N  
ATOM   4680  CZ  ARG B 118      38.169  -4.536   1.392  0.00  0.00           C  
ATOM   4681 NH1  ARG B 118      38.537  -3.436   2.060  0.00  0.00           N  
ATOM   4682 NH2  ARG B 118      38.994  -4.958   0.427  0.00  0.00           N  
ATOM   4683  C   ARG B 118      31.936  -6.778   3.239  0.00  0.00           C  
ATOM   4684  O   ARG B 118      32.629  -7.199   4.169  0.00  0.00           O  
ATOM   4685  H   ARG B 118      31.495  -3.911   4.217  0.00  0.00           H  
ATOM   4686  HA  ARG B 118      32.029  -5.375   1.711  0.00  0.00           H  
ATOM   4687 HB2  ARG B 118      33.548  -3.812   2.562  0.00  0.00           H  
ATOM   4688 HB3  ARG B 118      33.756  -4.732   3.895  0.00  0.00           H  
ATOM   4689 HG2  ARG B 118      34.865  -6.351   2.627  0.00  0.00           H  
ATOM   4690 HG3  ARG B 118      34.607  -5.485   1.267  0.00  0.00           H  
ATOM   4691 HD2  ARG B 118      35.787  -3.708   2.377  0.00  0.00           H  
ATOM   4692 HD3  ARG B 118      36.317  -4.865   3.401  0.00  0.00           H  
ATOM   4693  HE  ARG B 118      36.703  -5.825   0.904  0.00  0.00           H  
ATOM   4694 HH11 ARG B 118      37.876  -3.023   2.692  0.00  0.00           H  
ATOM   4695 HH12 ARG B 118      39.436  -3.048   1.931  0.00  0.00           H  
ATOM   4696 HH21 ARG B 118      38.707  -5.696  -0.182  0.00  0.00           H  
ATOM   4697 HH22 ARG B 118      39.891  -4.536   0.322  0.00  0.00           H  
ATOM   4698  N   ILE B 119      31.537  -7.612   2.282  0.00  0.00           N  
ATOM   4699  CA  ILE B 119      30.975  -8.915   2.651  0.00  0.00           C  
ATOM   4700  CB  ILE B 119      29.542  -8.907   2.122  0.00  0.00           C  
ATOM   4701 CG1  ILE B 119      28.701  -7.740   2.661  0.00  0.00           C  
ATOM   4702 CG2  ILE B 119      28.738 -10.122   2.577  0.00  0.00           C  
ATOM   4703 CD1  ILE B 119      27.504  -7.608   1.711  0.00  0.00           C  
ATOM   4704  C   ILE B 119      31.817  -9.924   1.868  0.00  0.00           C  
ATOM   4705  O   ILE B 119      32.052  -9.873   0.661  0.00  0.00           O  
ATOM   4706  H   ILE B 119      31.649  -7.283   1.323  0.00  0.00           H  
ATOM   4707  HA  ILE B 119      31.188  -9.050   3.599  0.00  0.00           H  
ATOM   4708  HB  ILE B 119      29.578  -8.817   1.120  0.00  0.00           H  
ATOM   4709 HG12 ILE B 119      28.381  -7.962   3.542  0.00  0.00           H  
ATOM   4710 HG13 ILE B 119      29.225  -6.931   2.615  0.00  0.00           H  
ATOM   4711 HG21 ILE B 119      27.824 -10.083   2.178  0.00  0.00           H  
ATOM   4712 HG22 ILE B 119      29.198 -10.955   2.278  0.00  0.00           H  
ATOM   4713 HG23 ILE B 119      28.668 -10.119   3.572  0.00  0.00           H  
ATOM   4714 HD11 ILE B 119      26.991  -8.462   1.720  0.00  0.00           H  
ATOM   4715 HD12 ILE B 119      26.927  -6.859   2.023  0.00  0.00           H  
ATOM   4716 HD13 ILE B 119      27.842  -7.421   0.794  0.00  0.00           H  
ATOM   4717  N   GLU B 120      32.455 -10.846   2.584  0.00  0.00           N  
ATOM   4718  CA  GLU B 120      33.081 -12.043   2.026  0.00  0.00           C  
ATOM   4719  CB  GLU B 120      34.337 -12.437   2.816  0.00  0.00           C  
ATOM   4720  CG  GLU B 120      35.062 -13.676   2.283  0.00  0.00           C  
ATOM   4721  CD  GLU B 120      36.537 -13.831   2.660  0.00  0.00           C  
ATOM   4722 OE1  GLU B 120      37.370 -13.025   2.188  0.00  0.00           O  
ATOM   4723 OE2  GLU B 120      36.767 -14.621   3.599  0.00  0.00           O  
ATOM   4724  C   GLU B 120      32.024 -13.154   2.087  0.00  0.00           C  
ATOM   4725  O   GLU B 120      31.680 -13.748   3.108  0.00  0.00           O  
ATOM   4726  H   GLU B 120      32.473 -10.634   3.621  0.00  0.00           H  
ATOM   4727  HA  GLU B 120      33.340 -11.886   1.087  0.00  0.00           H  
ATOM   4728 HB2  GLU B 120      34.968 -11.684   2.770  0.00  0.00           H  
ATOM   4729 HB3  GLU B 120      34.061 -12.633   3.741  0.00  0.00           H  
ATOM   4730 HG2  GLU B 120      34.585 -14.482   2.626  0.00  0.00           H  
ATOM   4731 HG3  GLU B 120      35.015 -13.655   1.286  0.00  0.00           H  
ATOM   4732  N   LEU B 121      31.809 -13.825   0.956  0.00  0.00           N  
ATOM   4733  CA  LEU B 121      30.928 -14.994   0.785  0.00  0.00           C  
ATOM   4734  CB  LEU B 121      30.167 -14.777  -0.526  0.00  0.00           C  
ATOM   4735  CG  LEU B 121      29.039 -15.728  -0.915  0.00  0.00           C  
ATOM   4736 CD1  LEU B 121      27.873 -14.774  -1.199  0.00  0.00           C  
ATOM   4737 CD2  LEU B 121      29.386 -16.522  -2.183  0.00  0.00           C  
ATOM   4738  C   LEU B 121      31.650 -16.318   0.517  0.00  0.00           C  
ATOM   4739  O   LEU B 121      32.598 -16.457  -0.250  0.00  0.00           O  
ATOM   4740  H   LEU B 121      32.359 -13.426   0.130  0.00  0.00           H  
ATOM   4741  HA  LEU B 121      30.377 -15.100   1.637  0.00  0.00           H  
ATOM   4742 HB2  LEU B 121      29.773 -13.844  -0.496  0.00  0.00           H  
ATOM   4743 HB3  LEU B 121      30.845 -14.797  -1.277  0.00  0.00           H  
ATOM   4744  HG  LEU B 121      28.816 -16.295  -0.163  0.00  0.00           H  
ATOM   4745 HD11 LEU B 121      28.129 -14.153  -1.938  0.00  0.00           H  
ATOM   4746 HD12 LEU B 121      27.071 -15.305  -1.467  0.00  0.00           H  
ATOM   4747 HD13 LEU B 121      27.670 -14.249  -0.374  0.00  0.00           H  
ATOM   4748 HD21 LEU B 121      30.212 -17.058  -2.019  0.00  0.00           H  
ATOM   4749 HD22 LEU B 121      28.627 -17.131  -2.407  0.00  0.00           H  
ATOM   4750 HD23 LEU B 121      29.540 -15.885  -2.937  0.00  0.00           H  
ATOM   4751  N   LYS B 122      31.312 -17.338   1.296  0.00  0.00           N  
ATOM   4752  CA  LYS B 122      31.541 -18.708   0.816  0.00  0.00           C  
ATOM   4753  CB  LYS B 122      32.499 -19.393   1.784  0.00  0.00           C  
ATOM   4754  CG  LYS B 122      33.035 -20.694   1.184  0.00  0.00           C  
ATOM   4755  CD  LYS B 122      34.124 -20.446   0.128  0.00  0.00           C  
ATOM   4756  CE  LYS B 122      34.748 -21.773  -0.298  0.00  0.00           C  
ATOM   4757  NZ  LYS B 122      35.845 -21.632  -1.272  0.00  0.00           N  
ATOM   4758  C   LYS B 122      30.241 -19.523   0.708  0.00  0.00           C  
ATOM   4759  O   LYS B 122      29.362 -19.318   1.537  0.00  0.00           O  
ATOM   4760  H   LYS B 122      30.905 -17.106   2.199  0.00  0.00           H  
ATOM   4761  HA  LYS B 122      31.966 -18.664  -0.101  0.00  0.00           H  
ATOM   4762 HB2  LYS B 122      33.261 -18.794   1.952  0.00  0.00           H  
ATOM   4763 HB3  LYS B 122      32.010 -19.611   2.610  0.00  0.00           H  
ATOM   4764 HG2  LYS B 122      33.425 -21.254   1.917  0.00  0.00           H  
ATOM   4765 HG3  LYS B 122      32.280 -21.191   0.753  0.00  0.00           H  
ATOM   4766 HD2  LYS B 122      33.709 -20.023  -0.660  0.00  0.00           H  
ATOM   4767 HD3  LYS B 122      34.824 -19.877   0.523  0.00  0.00           H  
ATOM   4768 HE2  LYS B 122      35.093 -22.242   0.532  0.00  0.00           H  
ATOM   4769 HE3  LYS B 122      34.020 -22.355  -0.694  0.00  0.00           H  
ATOM   4770 HZ1  LYS B 122      36.213 -22.535  -1.502  0.00  0.00           H  
ATOM   4771 HZ2  LYS B 122      35.503 -21.194  -2.107  0.00  0.00           H  
ATOM   4772 HZ3  LYS B 122      36.576 -21.068  -0.881  0.00  0.00           H  
ATOM   4773  N   GLY B 123      30.007 -20.098  -0.472  0.00  0.00           N  
ATOM   4774  CA  GLY B 123      28.796 -20.853  -0.818  0.00  0.00           C  
ATOM   4775  C   GLY B 123      29.088 -22.348  -0.789  0.00  0.00           C  
ATOM   4776  O   GLY B 123      29.888 -22.852  -1.583  0.00  0.00           O  
ATOM   4777  H   GLY B 123      30.796 -19.960  -1.167  0.00  0.00           H  
ATOM   4778 HA2  GLY B 123      28.073 -20.641  -0.158  0.00  0.00           H  
ATOM   4779 HA3  GLY B 123      28.492 -20.589  -1.735  0.00  0.00           H  
ATOM   4780  N   ILE B 124      28.579 -23.080   0.186  0.00  0.00           N  
ATOM   4781  CA  ILE B 124      28.989 -24.465   0.473  0.00  0.00           C  
ATOM   4782  CB  ILE B 124      29.363 -24.710   1.938  0.00  0.00           C  
ATOM   4783 CG1  ILE B 124      28.306 -24.333   2.976  0.00  0.00           C  
ATOM   4784 CG2  ILE B 124      30.544 -23.744   2.117  0.00  0.00           C  
ATOM   4785 CD1  ILE B 124      28.504 -24.870   4.399  0.00  0.00           C  
ATOM   4786  C   ILE B 124      27.763 -25.223  -0.055  0.00  0.00           C  
ATOM   4787  O   ILE B 124      26.651 -24.700  -0.050  0.00  0.00           O  
ATOM   4788  H   ILE B 124      27.843 -22.589   0.756  0.00  0.00           H  
ATOM   4789  HA  ILE B 124      29.714 -24.663  -0.134  0.00  0.00           H  
ATOM   4790  HB  ILE B 124      29.559 -25.704   2.047  0.00  0.00           H  
ATOM   4791 HG12 ILE B 124      28.251 -23.324   3.026  0.00  0.00           H  
ATOM   4792 HG13 ILE B 124      27.407 -24.657   2.645  0.00  0.00           H  
ATOM   4793 HG21 ILE B 124      30.907 -23.841   3.040  0.00  0.00           H  
ATOM   4794 HG22 ILE B 124      31.251 -23.966   1.452  0.00  0.00           H  
ATOM   4795 HG23 ILE B 124      30.227 -22.811   1.975  0.00  0.00           H  
ATOM   4796 HD11 ILE B 124      29.370 -24.529   4.754  0.00  0.00           H  
ATOM   4797 HD12 ILE B 124      27.751 -24.553   4.970  0.00  0.00           H  
ATOM   4798 HD13 ILE B 124      28.514 -25.865   4.368  0.00  0.00           H  
ATOM   4799  N   ASP B 125      27.971 -26.330  -0.749  0.00  0.00           N  
ATOM   4800  CA  ASP B 125      27.041 -27.371  -1.218  0.00  0.00           C  
ATOM   4801  CB  ASP B 125      26.196 -27.792  -0.012  0.00  0.00           C  
ATOM   4802  CG  ASP B 125      27.009 -28.578   1.022  0.00  0.00           C  
ATOM   4803 OD1  ASP B 125      27.350 -28.030   2.093  0.00  0.00           O  
ATOM   4804 OD2  ASP B 125      27.200 -29.788   0.786  0.00  0.00           O  
ATOM   4805  C   ASP B 125      26.163 -27.113  -2.447  0.00  0.00           C  
ATOM   4806  O   ASP B 125      25.540 -28.101  -2.825  0.00  0.00           O  
ATOM   4807  H   ASP B 125      29.045 -26.438  -0.988  0.00  0.00           H  
ATOM   4808  HA  ASP B 125      27.624 -28.203  -1.442  0.00  0.00           H  
ATOM   4809 HB2  ASP B 125      25.845 -26.974   0.422  0.00  0.00           H  
ATOM   4810 HB3  ASP B 125      25.459 -28.368  -0.334  0.00  0.00           H  
ATOM   4811  N   PHE B 126      26.479 -26.180  -3.342  0.00  0.00           N  
ATOM   4812  CA  PHE B 126      25.694 -25.881  -4.546  0.00  0.00           C  
ATOM   4813  CB  PHE B 126      25.840 -24.426  -5.011  0.00  0.00           C  
ATOM   4814  CG  PHE B 126      25.432 -23.426  -3.932  0.00  0.00           C  
ATOM   4815 CD1  PHE B 126      24.158 -22.888  -4.033  0.00  0.00           C  
ATOM   4816 CD2  PHE B 126      26.278 -23.188  -2.846  0.00  0.00           C  
ATOM   4817 CE1  PHE B 126      23.684 -22.108  -2.977  0.00  0.00           C  
ATOM   4818 CE2  PHE B 126      25.722 -22.544  -1.743  0.00  0.00           C  
ATOM   4819  CZ  PHE B 126      24.452 -21.993  -1.823  0.00  0.00           C  
ATOM   4820  C   PHE B 126      26.066 -26.814  -5.698  0.00  0.00           C  
ATOM   4821  O   PHE B 126      27.228 -27.055  -6.005  0.00  0.00           O  
ATOM   4822  H   PHE B 126      27.367 -25.656  -3.110  0.00  0.00           H  
ATOM   4823  HA  PHE B 126      24.732 -26.068  -4.320  0.00  0.00           H  
ATOM   4824 HB2  PHE B 126      26.783 -24.266  -5.223  0.00  0.00           H  
ATOM   4825 HB3  PHE B 126      25.248 -24.289  -5.780  0.00  0.00           H  
ATOM   4826 HD1  PHE B 126      23.599 -23.047  -4.820  0.00  0.00           H  
ATOM   4827 HD2  PHE B 126      27.210 -23.462  -2.861  0.00  0.00           H  
ATOM   4828 HE1  PHE B 126      22.804 -21.642  -3.057  0.00  0.00           H  
ATOM   4829 HE2  PHE B 126      26.255 -22.481  -0.883  0.00  0.00           H  
ATOM   4830  HZ  PHE B 126      24.073 -21.496  -1.031  0.00  0.00           H  
ATOM   4831  N   LYS B 127      25.064 -27.175  -6.489  0.00  0.00           N  
ATOM   4832  CA  LYS B 127      25.073 -28.128  -7.618  0.00  0.00           C  
ATOM   4833  CB  LYS B 127      23.920 -29.125  -7.620  0.00  0.00           C  
ATOM   4834  CG  LYS B 127      23.786 -30.155  -6.501  0.00  0.00           C  
ATOM   4835  CD  LYS B 127      23.424 -29.588  -5.126  0.00  0.00           C  
ATOM   4836  CE  LYS B 127      23.523 -30.578  -3.967  0.00  0.00           C  
ATOM   4837  NZ  LYS B 127      23.537 -29.863  -2.683  0.00  0.00           N  
ATOM   4838  C   LYS B 127      25.362 -27.523  -8.999  0.00  0.00           C  
ATOM   4839  O   LYS B 127      24.558 -26.687  -9.401  0.00  0.00           O  
ATOM   4840  H   LYS B 127      24.140 -26.670  -6.222  0.00  0.00           H  
ATOM   4841  HA  LYS B 127      25.782 -28.843  -7.425  0.00  0.00           H  
ATOM   4842 HB2  LYS B 127      23.045 -28.590  -7.651  0.00  0.00           H  
ATOM   4843 HB3  LYS B 127      23.955 -29.640  -8.508  0.00  0.00           H  
ATOM   4844 HG2  LYS B 127      23.075 -30.831  -6.764  0.00  0.00           H  
ATOM   4845 HG3  LYS B 127      24.663 -30.661  -6.417  0.00  0.00           H  
ATOM   4846 HD2  LYS B 127      24.037 -28.810  -4.930  0.00  0.00           H  
ATOM   4847 HD3  LYS B 127      22.478 -29.239  -5.163  0.00  0.00           H  
ATOM   4848 HE2  LYS B 127      22.736 -31.192  -4.006  0.00  0.00           H  
ATOM   4849 HE3  LYS B 127      24.364 -31.106  -4.071  0.00  0.00           H  
ATOM   4850 HZ1  LYS B 127      24.061 -29.012  -2.772  0.00  0.00           H  
ATOM   4851 HZ2  LYS B 127      22.599 -29.642  -2.406  0.00  0.00           H  
ATOM   4852 HZ3  LYS B 127      23.960 -30.436  -1.978  0.00  0.00           H  
ATOM   4853  N   GLU B 128      26.331 -27.959  -9.799  0.00  0.00           N  
ATOM   4854  CA  GLU B 128      26.439 -27.331 -11.117  0.00  0.00           C  
ATOM   4855  CB  GLU B 128      27.800 -27.388 -11.803  0.00  0.00           C  
ATOM   4856  CG  GLU B 128      28.847 -26.788 -10.867  0.00  0.00           C  
ATOM   4857  CD  GLU B 128      30.299 -27.019 -11.276  0.00  0.00           C  
ATOM   4858 OE1  GLU B 128      31.151 -26.674 -10.431  0.00  0.00           O  
ATOM   4859 OE2  GLU B 128      30.571 -27.435 -12.426  0.00  0.00           O  
ATOM   4860  C   GLU B 128      25.329 -27.711 -12.098  0.00  0.00           C  
ATOM   4861  O   GLU B 128      24.985 -26.862 -12.917  0.00  0.00           O  
ATOM   4862  H   GLU B 128      26.925 -28.689  -9.449  0.00  0.00           H  
ATOM   4863  HA  GLU B 128      26.451 -26.315 -11.005  0.00  0.00           H  
ATOM   4864 HB2  GLU B 128      28.029 -28.313 -11.943  0.00  0.00           H  
ATOM   4865 HB3  GLU B 128      27.764 -26.839 -12.592  0.00  0.00           H  
ATOM   4866 HG2  GLU B 128      28.704 -25.807 -10.834  0.00  0.00           H  
ATOM   4867 HG3  GLU B 128      28.727 -27.191  -9.968  0.00  0.00           H  
ATOM   4868  N   ASP B 129      24.678 -28.867 -11.993  0.00  0.00           N  
ATOM   4869  CA  ASP B 129      23.561 -29.295 -12.839  0.00  0.00           C  
ATOM   4870  CB  ASP B 129      23.530 -30.826 -12.803  0.00  0.00           C  
ATOM   4871  CG  ASP B 129      22.464 -31.413 -13.730  0.00  0.00           C  
ATOM   4872 OD1  ASP B 129      21.346 -31.650 -13.229  0.00  0.00           O  
ATOM   4873 OD2  ASP B 129      22.773 -31.508 -14.936  0.00  0.00           O  
ATOM   4874  C   ASP B 129      22.295 -28.759 -12.167  0.00  0.00           C  
ATOM   4875  O   ASP B 129      22.227 -28.800 -10.942  0.00  0.00           O  
ATOM   4876  H   ASP B 129      25.049 -29.484 -11.209  0.00  0.00           H  
ATOM   4877  HA  ASP B 129      23.650 -28.826 -13.704  0.00  0.00           H  
ATOM   4878 HB2  ASP B 129      24.417 -31.160 -13.093  0.00  0.00           H  
ATOM   4879 HB3  ASP B 129      23.332 -31.110 -11.875  0.00  0.00           H  
ATOM   4880  N   GLY B 130      21.441 -28.092 -12.940  0.00  0.00           N  
ATOM   4881  CA  GLY B 130      20.205 -27.406 -12.541  0.00  0.00           C  
ATOM   4882  C   GLY B 130      20.426 -26.099 -11.784  0.00  0.00           C  
ATOM   4883  O   GLY B 130      19.872 -25.082 -12.192  0.00  0.00           O  
ATOM   4884  H   GLY B 130      21.753 -28.094 -13.976  0.00  0.00           H  
ATOM   4885 HA2  GLY B 130      19.648 -27.218 -13.374  0.00  0.00           H  
ATOM   4886 HA3  GLY B 130      19.650 -28.037 -11.962  0.00  0.00           H  
ATOM   4887  N   ASN B 131      20.992 -26.296 -10.592  0.00  0.00           N  
ATOM   4888  CA  ASN B 131      21.087 -25.240  -9.581  0.00  0.00           C  
ATOM   4889  CB  ASN B 131      21.566 -25.993  -8.335  0.00  0.00           C  
ATOM   4890  CG  ASN B 131      20.582 -27.070  -7.870  0.00  0.00           C  
ATOM   4891  C   ASN B 131      22.050 -24.085  -9.857  0.00  0.00           C  
ATOM   4892  O   ASN B 131      21.674 -22.940  -9.586  0.00  0.00           O  
ATOM   4893  H   ASN B 131      21.360 -27.260 -10.443  0.00  0.00           H  
ATOM   4894  HA  ASN B 131      20.147 -24.827  -9.497  0.00  0.00           H  
ATOM   4895 HB2  ASN B 131      22.434 -26.434  -8.545  0.00  0.00           H  
ATOM   4896 HB3  ASN B 131      21.684 -25.337  -7.594  0.00  0.00           H  
ATOM   4897 OD1  ASN B 131      20.705 -28.201  -8.333  0.00  0.00           O  
ATOM   4898 ND2  ASN B 131      19.886 -26.714  -6.792  0.00  0.00           N  
ATOM   4899 HD22 ASN B 131      19.997 -25.837  -6.350  0.00  0.00           H  
ATOM   4900 HD21 ASN B 131      19.211 -27.371  -6.409  0.00  0.00           H  
ATOM   4901  N   ILE B 132      23.291 -24.280 -10.286  0.00  0.00           N  
ATOM   4902  CA  ILE B 132      24.097 -23.237 -10.936  0.00  0.00           C  
ATOM   4903  CB  ILE B 132      25.572 -23.657 -10.875  0.00  0.00           C  
ATOM   4904 CG1  ILE B 132      25.960 -23.152  -9.489  0.00  0.00           C  
ATOM   4905 CG2  ILE B 132      26.409 -23.034 -11.993  0.00  0.00           C  
ATOM   4906 CD1  ILE B 132      27.360 -23.403  -8.926  0.00  0.00           C  
ATOM   4907  C   ILE B 132      23.617 -22.715 -12.298  0.00  0.00           C  
ATOM   4908  O   ILE B 132      23.097 -23.528 -13.052  0.00  0.00           O  
ATOM   4909  H   ILE B 132      23.656 -25.250 -10.122  0.00  0.00           H  
ATOM   4910  HA  ILE B 132      24.080 -22.431 -10.298  0.00  0.00           H  
ATOM   4911  HB  ILE B 132      25.612 -24.616 -10.870  0.00  0.00           H  
ATOM   4912 HG12 ILE B 132      25.790 -22.136  -9.461  0.00  0.00           H  
ATOM   4913 HG13 ILE B 132      25.283 -23.536  -8.814  0.00  0.00           H  
ATOM   4914 HG21 ILE B 132      27.370 -23.254 -11.847  0.00  0.00           H  
ATOM   4915 HG22 ILE B 132      26.111 -23.401 -12.872  0.00  0.00           H  
ATOM   4916 HG23 ILE B 132      26.287 -22.044 -11.985  0.00  0.00           H  
ATOM   4917 HD11 ILE B 132      28.031 -22.983  -9.529  0.00  0.00           H  
ATOM   4918 HD12 ILE B 132      27.419 -23.001  -8.016  0.00  0.00           H  
ATOM   4919 HD13 ILE B 132      27.515 -24.386  -8.875  0.00  0.00           H  
ATOM   4920  N   LEU B 133      23.604 -21.403 -12.523  0.00  0.00           N  
ATOM   4921  CA  LEU B 133      23.060 -20.649 -13.656  0.00  0.00           C  
ATOM   4922  CB  LEU B 133      23.836 -21.083 -14.912  0.00  0.00           C  
ATOM   4923  CG  LEU B 133      25.257 -20.549 -14.837  0.00  0.00           C  
ATOM   4924 CD1  LEU B 133      26.194 -21.324 -15.772  0.00  0.00           C  
ATOM   4925 CD2  LEU B 133      25.282 -19.116 -15.378  0.00  0.00           C  
ATOM   4926  C   LEU B 133      21.550 -20.682 -13.899  0.00  0.00           C  
ATOM   4927  O   LEU B 133      20.946 -19.656 -14.172  0.00  0.00           O  
ATOM   4928  H   LEU B 133      24.088 -20.864 -11.701  0.00  0.00           H  
ATOM   4929  HA  LEU B 133      23.338 -19.657 -13.537  0.00  0.00           H  
ATOM   4930 HB2  LEU B 133      23.876 -22.052 -14.918  0.00  0.00           H  
ATOM   4931 HB3  LEU B 133      23.403 -20.687 -15.681  0.00  0.00           H  
ATOM   4932  HG  LEU B 133      25.595 -20.634 -13.897  0.00  0.00           H  
ATOM   4933 HD11 LEU B 133      25.868 -21.235 -16.711  0.00  0.00           H  
ATOM   4934 HD12 LEU B 133      27.116 -20.949 -15.698  0.00  0.00           H  
ATOM   4935 HD13 LEU B 133      26.200 -22.287 -15.507  0.00  0.00           H  
ATOM   4936 HD21 LEU B 133      24.676 -18.545 -14.826  0.00  0.00           H  
ATOM   4937 HD22 LEU B 133      26.215 -18.762 -15.329  0.00  0.00           H
[truncated: 464,054 more chars]
