# Supplementary material for: Design of Antigen-Targeting Fluorogenic Probes Utilizing Intramolecular Addition Reaction of Protein-Dye Hybrids
Source: J Am Chem Soc. 2025 Jul 23;147(34):30684–93. doi: 10.1021/jacs.5c04193 (PMC12396215; doi:10.1021/jacs.5c04193)
Supplement: Supplementary file 2 [file ja5c04193_si_002.zip › Data S1-S18/Data S13 Sequence of pRK393.gb]

LOCUS       pRK393_firefly_luc_in_p 8526 bp ds-DNA     circular     30-MAY-2025
DEFINITION  .
FEATURES             Location/Qualifiers
     source          complement(1..8526)
                     /label="source"
                     /ApEinfo_revcolor="#f8d3a9"
                     /ApEinfo_fwdcolor="#f8d3a9"
     promoter        109..213
                     /label="AmpR promoter"
                     /ApEinfo_revcolor="#d6b295"
                     /ApEinfo_fwdcolor="#d6b295"
     CDS             214..1074
                     /label="AmpR"
                     /ApEinfo_revcolor="#9eafd2"
                     /ApEinfo_fwdcolor="#9eafd2"
     primer_bind     complement(432..451)
                     /label="Amp-R"
                     /ApEinfo_revcolor="#c6c9d1"
                     /ApEinfo_fwdcolor="#c6c9d1"
     rep_origin      1245..1833
                     /label="ori"
                     /ApEinfo_revcolor="#faac61"
                     /ApEinfo_fwdcolor="#faac61"
     primer_bind     1734..1753
                     /label="pBR322ori-F"
                     /ApEinfo_revcolor="#f8d3a9"
                     /ApEinfo_fwdcolor="#f8d3a9"
     primer_bind     1987..2004
                     /label="L4440"
                     /ApEinfo_revcolor="#84b0dc"
                     /ApEinfo_fwdcolor="#84b0dc"
     primer_bind     2378..2397
                     /label="rbglobpA-R"
                     /ApEinfo_revcolor="#f8d3a9"
                     /ApEinfo_fwdcolor="#f8d3a9"
     polyA_site      complement(2396..2451)
                     /label="-beta-globin poly(A) signal"
                     /ApEinfo_revcolor="#ffef86"
                     /ApEinfo_fwdcolor="#ffef86"
     primer_bind     2497..2516
                     /label="Bglob-pA-R"
                     /ApEinfo_revcolor="#ff9ccd"
                     /ApEinfo_fwdcolor="#ff9ccd"
     CDS             complement(2616..3641)
                     /label="HygR"
                     /ApEinfo_revcolor="#9eafd2"
                     /ApEinfo_fwdcolor="#9eafd2"
     CDS             complement(3642..3698)
                     /label="P2A"
                     /ApEinfo_revcolor="#9eafd2"
                     /ApEinfo_fwdcolor="#9eafd2"
     CDS             complement(3708..4424)
                     /label="EGFP"
                     /ApEinfo_revcolor="#c7b0e3"
                     /ApEinfo_fwdcolor="#c7b0e3"
     primer_bind     complement(3750..3771)
                     /label="EGFP-C"
                     /ApEinfo_revcolor="#f8d3a9"
                     /ApEinfo_fwdcolor="#f8d3a9"
     primer_bind     4099..4118
                     /label="EXFP-R"
                     /ApEinfo_revcolor="#d6b295"
                     /ApEinfo_fwdcolor="#d6b295"
     primer_bind     4358..4379
                     /label="EGFP-N"
                     /ApEinfo_revcolor="#d6b295"
                     /ApEinfo_fwdcolor="#d6b295"
     promoter        5057..6238
                     /label="EF-1-alpha promoter"
                     /ApEinfo_revcolor="#84b0dc"
                     /ApEinfo_fwdcolor="#84b0dc"
     primer_bind     6186..6206
                     /label="EF1a-F"
                     /ApEinfo_revcolor="#b1ff67"
                     /ApEinfo_fwdcolor="#b1ff67"
     regulatory      6264..6273
                     /label="vertebrate consensus sequence for strong initiation of translation (Kozak, 1987)"
                     /ApEinfo_revcolor="#84b0dc"
                     /ApEinfo_fwdcolor="#84b0dc"
     CDS             6270..7922
                     /label="luc2 (firefly luciferase)"
                     /ApEinfo_revcolor="#b4abac"
                     /ApEinfo_fwdcolor="#b4abac"
     primer_bind     complement(7973..7990)
                     /label="BGH-rev"
                     /ApEinfo_revcolor="#c7b0e3"
                     /ApEinfo_fwdcolor="#c7b0e3"
     polyA_signal    complement(7979..8203)
                     /label="bGH poly(A) signal"
                     /ApEinfo_revcolor="#84b0dc"
                     /ApEinfo_fwdcolor="#84b0dc"
ORIGIN
        1 aattttaaca aaatattaac gcttacaatt tcctgatgcg gtattttctc cttacgcatc
       61 tgtgcggtat ttcacaccgc atcaggtggc acttttcggg gaaatgtgcg cggaacccct
      121 atttgtttat ttttctaaat acattcaaat atgtatccgc tcatgagaca ataaccctga
      181 taaatgcttc aataatattg aaaaaggaag agtatgagta ttcaacattt ccgtgtcgcc
      241 cttattccct tttttgcggc attttgcctt cctgtttttg ctcacccaga aacgctggtg
      301 aaagtaaaag atgctgaaga tcagttgggt gcacgagtgg gttacatcga actggatctc
      361 aacagcggta agatccttga gagttttcgc cccgaagaac gttttccaat gatgagcact
      421 tttaaagttc tgctatgtgg cgcggtatta tcccgtattg acgccgggca agagcaactc
      481 ggtcgccgca tacactattc tcagaatgac ttggttgagt actcaccagt cacagaaaag
      541 catcttacgg atggcatgac agtaagagaa ttatgcagtg ctgccataac catgagtgat
      601 aacactgcgg ccaacttact tctgacaacg atcggaggac cgaaggagct aaccgctttt
      661 ttgcacaaca tgggggatca tgtaactcgc cttgatcgtt gggaaccgga gctgaatgaa
      721 gccataccaa acgacgagcg tgacaccacg atgcctgtag caatggcaac aacgttgcgc
      781 aaactattaa ctggcgaact acttactcta gcttcccggc aacaattaat agactggatg
      841 gaggcggata aagttgcagg accacttctg cgctcggccc ttccggctgg ctggtttatt
      901 gctgataaat ctggagccgg tgagcgtggg tctcgcggta tcattgcagc actggggcca
      961 gatggtaagc cctcccgtat cgtagttatc tacacgacgg ggagtcaggc aactatggat
     1021 gaacgaaata gacagatcgc tgagataggt gcctcactga ttaagcattg gtaactgtca
     1081 gaccaagttt actcatatat actttagatt gatttaaaac ttcattttta atttaaaagg
     1141 atctaggtga agatcctttt tgataatctc atgaccaaaa tcccttaacg tgagttttcg
     1201 ttccactgag cgtcagaccc cgtagaaaag atcaaaggat cttcttgaga tccttttttt
     1261 ctgcgcgtaa tctgctgctt gcaaacaaaa aaaccaccgc taccagcggt ggtttgtttg
     1321 ccggatcaag agctaccaac tctttttccg aaggtaactg gcttcagcag agcgcagata
     1381 ccaaatactg ttcttctagt gtagccgtag ttaggccacc acttcaagaa ctctgtagca
     1441 ccgcctacat acctcgctct gctaatcctg ttaccagtgg ctgctgccag tggcgataag
     1501 tcgtgtctta ccgggttgga ctcaagacga tagttaccgg ataaggcgca gcggtcgggc
     1561 tgaacggggg gttcgtgcac acagcccagc ttggagcgaa cgacctacac cgaactgaga
     1621 tacctacagc gtgagctatg agaaagcgcc acgcttcccg aagggagaaa ggcggacagg
     1681 tatccggtaa gcggcagggt cggaacagga gagcgcacga gggagcttcc agggggaaac
     1741 gcctggtatc tttatagtcc tgtcgggttt cgccacctct gacttgagcg tcgatttttg
     1801 tgatgctcgt caggggggcg gagcctatgg aaaaacgcca gcaacgcggc ctttttacgg
     1861 ttcctggcct tttgctggcc ttttgctcac atgttctttc ctgcgttatc ccctgattct
     1921 gtggataacc gtattaccgc ctttgagtga gctgataccg ctcgccgcag ccgaacgacc
     1981 gagcgcagcg agtcagtgag cgaggaagcg gatccctata cagttgaagt cggaagttta
     2041 catacacctt agccaaatac atttaaactc actttttcac aattcctgac atttaatcct
     2101 agtaaaaatt ccctgtctta ggtcagttag gatcaccact ttattttaag aatgtgaaat
     2161 atcagaataa tagtagagag aatgattcat ttcagctttt atttctttca tcacattccc
     2221 agtgggtcag aagtttacat acactcgact cctctgcaga atgcggcgat gtttcggtaa
     2281 ggggtcccga gtagctagtt catggcagcc agcatatggc atatgttgcc aaactctaaa
     2341 ccaaatactc attctgatgt tttaaatgat ttgccctccc atatgtcctt ccgagtgaga
     2401 gacacaaaaa attccaacac actattgcaa tgaaaataaa tttcctttat tagccagaag
     2461 tcagatgctc aaggggcttc atgatgtccc cataattttt ggcagaggga aaaagatctc
     2521 agtggtattt gtgagccagg gcattggcca caccagccac caccttctga taggcagcct
     2581 gcacctgagg agtgaattca cgacaggcct tcgaactatt cctttgccct cggacgagtg
     2641 ctggggcgtc ggtttccact atcggcgagt acttctacac agccatcggt ccagacggcc
     2701 gcgcttctgc gggcgatttg tgtacgcccg acagtcccgg ctccggatcg gacgattgcg
     2761 tcgcatcgac cctgcgccca agctgcatca tcgaaattgc cgtcaaccaa gctctgatag
     2821 agttggtcaa gaccaatgcg gagcatatac gcccggagcc gcggcgatcc tgcaagctcc
     2881 ggatgcctcc gctcgaagta gcgcgtctgc tgctccatac aagccaacca cggcctccag
     2941 aagaagatgt tggcgacctc gtattgggaa tccccgaaca tcgcctcgct ccagtcaatg
     3001 accgctgtta tgcggccatt gtccgtcagg acattgttgg agccgaaatc cgcgtgcacg
     3061 aggtgccgga cttcggggca gtcctcggcc caaagcatca gctcatcgag agcctgcgcg
     3121 acggacgcac tgacggtgtc gtccatcaca gtttgccagt gatacacatg gggatcagca
     3181 atcgcgcata tgaaatcacg ccatgtagtg tattgaccga ttccttgcgg tccgaatggg
     3241 ccgaacccgc tcgtctggct aagatcggcc gcagcgatcg catccatggc ctccgcgacc
     3301 ggctgcagaa cagcgggcag ttcggtttca ggcaggtctt gcaacgtgac accctgtgca
     3361 cggcgggaga tgcaataggt caggctctcg ctgaattccc caatgtcaag cacttccgga
     3421 atcgggagcg cggccgatgc aaagtgccga taaacataac gatctttgta gaaaccatcg
     3481 gcgcagctat ttacccgcag gacatatcca cgccctccta catcgaagct gaaagcacga
     3541 gattcttcgc cctccgagag ctgcatcagg tcggagacgc tgtcgaactt ttcgatcaga
     3601 aacttctcga cagacgtcgc ggtgagttca ggctttttca tggggccagg attctcctcg
     3661 acgtcaccag cctgcttcag caggctgaag ttagtagctc cactgccctt gtacagctcg
     3721 tccatgccga gagtgatccc ggcggcggtc acgaactcca gcaggaccat gtgatcgcgc
     3781 ttctcgttgg ggtctttgct cagggcggac tgggtgctca ggtagtggtt gtcgggcagc
     3841 agcacggggc cgtcgccgat gggggtgttc tgctggtagt ggtcggcgag ctgcacgctg
     3901 ccgtcctcga tgttgtggcg gatcttgaag ttcaccttga tgccgttctt ctgcttgtcg
     3961 gccatgatat agacgttgtg gctgttgtag ttgtactcca gcttgtgccc caggatgttg
     4021 ccgtcctcct tgaagtcgat gcccttcagc tcgatgcggt tcaccagggt gtcgccctcg
     4081 aacttcacct cggcgcgggt cttgtagttg ccgtcgtcct tgaagaagat ggtgcgctcc
     4141 tggacgtagc cttcgggcat ggcggacttg aagaagtcgt gctgcttcat gtggtcgggg
     4201 tagcggctga agcactgcac gccgtaggtc agggtggtca cgagggtggg ccagggcacg
     4261 ggcagcttgc cggtggtgca gatgaacttc agggtcagct tgccgtaggt ggcatcgccc
     4321 tcgccctcgc cggacacgct gaacttgtgg ccgtttacgt cgccgtccag ctcgaccagg
     4381 atgggcacca ccccggtgaa cagctcctcg cccttgctca acatggtggc ctcaggtgca
     4441 gaggtttcta cagggaaaga gagaaaggct acagttagtt tgctgtgatg atgctaagtg
     4501 ccgaggtcag atgtctatgg attgtacacg gaatcccaac gcaggaacca aaaaacactc
     4561 acccaaaaaa atggcgctaa ggccgagaga aaggcgaagt tccgtctacg gctatatacc
     4621 ttgaaacagg ggcggcagaa gtgacgcaac gcggttgcgc ggacggcttc ctgtgttttc
     4681 attggtcgaa gcgttctgcg cgtgcgcaga gattccccag ggaaggcggg ccctcttccg
     4741 aatgtccaat ccggacattc ttccggttgg acctccgcgg tcagcgctgt gcccggcgag
     4801 agatcacgtg gggcgcggag gcggtgctgc tggggcacgg ccgtccagcc tcggcggcca
     4861 tatttttgag gggctgttca tctcgttcac acgctctgtc cgccatgttt gtgagtggaa
     4921 gcgccattac cccttcaagc gactgaaggc tgcagggcct ctggtggccc gcatggggag
     4981 accagacccg ccaggcccgc ctttccgcac tcagtccggg cttactttat tttgtgagac
     5041 agggtctcgc ctagaggctc cggtgcccgt cagtgggcag agcgcacatc gcccacagtc
     5101 cccgagaagt tggggggagg ggtcggcaat tgaaccggtg cctagagaag gtggcgcggg
     5161 gtaaactggg aaagtgatgt cgtgtactgg ctccgccttt ttcccgaggg tgggggagaa
     5221 ccgtatataa gtgcagtagt cgccgtgaac gttctttttc gcaacgggtt tgccgccaga
     5281 acacaggtaa gtgccgtgtg tggttcccgc gggcctggcc tctttacggg ttatggccct
     5341 tgcgtgcctt gaattacttc cacgcccctg gctgcagtac gtgattcttg atcccgagct
     5401 tcgggttgga agtgggtggg agagttcgag gccttgcgct taaggagccc cttcgcctcg
     5461 tgcttgagtt gaggcttggc ctgggcgctg gggccgccgc gtgcgaatct ggtggcacct
     5521 tcgcgcctgt ctcgctgctt tcgataagtc tctagccatt taaaattttt gatgacctgc
     5581 tgcgacgctt tttttctggc aagatagtct tgtaaatgcg ggccaagatc tgcacactgg
     5641 tatttcggtt tttggggccg cgggcggcga cggggcccgt gcgtcccagc gcacatgttc
     5701 ggcgaggcgg ggcctgcgag cgcggccacc gagaatcgga cgggggtagt ctcaagctgg
     5761 ccggcctgct ctggtgcctg gcctcgcgcc gccgtgtatc gccccgccct gggcggcaag
     5821 gctggcccgg tcggcaccag ttgcgtgagc ggaaagatgg ccgcttcccg gccctgctgc
     5881 agggagctca aaatggagga cgcggcgctc gggagagcgg gcgggtgagt cacccacaca
     5941 aaggaaaagg gcctttccgt cctcagccgt cgcttcatgt gactccacgg agtaccgggc
     6001 gccgtccagg cacctcgatt agttctcgag cttttggagt acgtcgtctt taggttgggg
     6061 ggaggggttt tatgcgatgg agtttcccca tactgagtgg gtggagactg aagttaggcc
     6121 agcttggcac ttgatgtaat tctccttgga atttgccctt tttgagtttg gatcttggtt
     6181 cattctcaag cctcagacag tggttcaaag tttttttctt ccatttaagg tgtcgtgaaa
     6241 actaccccaa gctggcctct gaggccacca tggaagatgc caaaaacatt aagaagggcc
     6301 cagcgccatt ctacccactc gaagacggga ccgccggcga gcagctgcac aaagccatga
     6361 agcgctacgc cctggtgccc ggcaccatcg cctttaccga cgcacatatc gaggtggaca
     6421 ttacctacgc cgagtacttc gagatgagcg ttcggctggc agaagctatg aagcgctatg
     6481 ggctgaatac aaaccatcgg atcgtggtgt gcagcgagaa tagcttgcag ttcttcatgc
     6541 ccgtgttggg tgccctgttc atcggtgtgg ctgtggcccc agctaacgac atctacaacg
     6601 agcgcgagct gctgaacagc atgggcatca gccagcccac cgtcgtattc gtgagcaaga
     6661 aagggctgca aaagatcctc aacgtgcaaa agaagctacc gatcatacaa aagatcatca
     6721 tcatggatag caagaccgac taccagggct tccaaagcat gtacaccttc gtgacttccc
     6781 atttgccacc cggcttcaac gagtacgact tcgtgcccga gagcttcgac cgggacaaaa
     6841 ccatcgccct gatcatgaac agtagtggca gtaccggatt gcccaagggc gtagccctac
     6901 cgcaccgcac cgcttgtgtc cgattcagtc atgcccgcga ccccatcttc ggcaaccaga
     6961 tcatccccga caccgctatc ctcagcgtgg tgccatttca ccacggcttc ggcatgttca
     7021 ccacgctggg ctacttgatc tgcggctttc gggtcgtgct catgtaccgc ttcgaggagg
     7081 agctattctt gcgcagcttg caagactata agattcaatc tgccctgctg gtgcccacac
     7141 tatttagctt cttcgctaag agcactctca tcgacaagta cgacctaagc aacttgcacg
     7201 agatcgccag cggcggggcg ccgctcagca aggaggtagg tgaggccgtg gccaaacgct
     7261 tccacctacc aggcatccgc cagggctacg gcctgacaga aacaaccagc gccattctga
     7321 tcacccccga aggggacgac aagcctggcg cagtaggcaa ggtggtgccc ttcttcgagg
     7381 ctaaggtggt ggacttggac accggtaaga cactgggtgt gaaccagcgc ggcgagctgt
     7441 gcgtccgtgg ccccatgatc atgagcggct acgttaacaa ccccgaggct acaaacgctc
     7501 tcatcgacaa ggacggctgg ctgcacagcg gcgacatcgc ctactgggac gaggacgagc
     7561 acttcttcat cgtggaccgg ctgaagagcc tgatcaaata caagggctac caggtagccc
     7621 cagccgaact ggagagcatc ctgctgcaac accccaacat cttcgacgcc ggggtcgccg
     7681 gcctgcccga cgacgatgcc ggcgagctgc ccgccgcagt cgtcgtgctg gaacacggta
     7741 aaaccatgac cgagaaggag atcgtggact atgtggccag ccaggttaca accgccaaga
     7801 agctgcgcgg tggtgttgtg ttcgtggacg aggtgcctaa aggactgacc ggcaagttgg
     7861 acgcccgcaa gatccgcgag attctcatta aggccaagaa gggcggcaag atcgccgtgt
     7921 aaggcctgtc aggccaagct tggggatcaa ttctctagag ctcgctgatc agcctcgact
     7981 gtgccttcta gttgccagcc atctgttgtt tgcccctccc ccgtgccttc cttgaccctg
     8041 gaaggtgcca ctcccactgt cctttcctaa taaaatgagg aaattgcatc gcattgtctg
     8101 agtaggtgtc attctattct ggggggtggg gtggggcagg acagcaaggg ggaggattgg
     8161 gaagacaata gcaggcatgc tggggatgcg gtgggctcta tggcttctga ggcggaaaga
     8221 accagctggg cctactagat agcggacccc ttaccgaaac atcgccgcat tctgcagagg
     8281 agtcgaactt agtgtatgta aacttctgac ccactggaat tgtgatacag tgaattataa
     8341 gtgaaataat ctgtctgtaa acaattgttg gaaaaatgac ttgtgtcatg cacaaagtag
     8401 atgtcctaac tgacttgcca aaactattgt ttgttaacaa gaaatttgtg gagtagttga
     8461 aaaacgagtt ttaatgactc caacttaagt gtatgtaaac ttccgacttc aactgtatag
     8521 ggatcc
//
