# Supplementary material for: Design of Antigen-Targeting Fluorogenic Probes Utilizing Intramolecular Addition Reaction of Protein-Dye Hybrids
Source: J Am Chem Soc. 2025 Jul 23;147(34):30684–93. doi: 10.1021/jacs.5c04193 (PMC12396215; doi:10.1021/jacs.5c04193)
Supplement: Supplementary file 2 [file ja5c04193_si_002.zip › Data S1-S18/Data S15 Sequence of pMN43.gb]

LOCUS       pMN43_anti-GFP_DARPin_3 5787 bp ds-DNA     circular     29-MAY-2025
DEFINITION  .
SOURCE      synthetic DNA construct
  ORGANISM  synthetic DNA construct
COMMENT     Imported using the Genbank importer. File name:
            addgene-plasmid-75144-sequence-148545 sortase mutant in pET29.gbk
            evolved sortase A (eSrtA) pentamutant with improved kinetics and
            activity.
FEATURES             Location/Qualifiers
     primer_bind     169..190
                     /label="F1ori-F"
                     /ApEinfo_revcolor="#faac61"
                     /ApEinfo_fwdcolor="#faac61"
     CDS             complement(420..1235)
                     /label="KanR"
                     /ApEinfo_revcolor="#b1ff67"
                     /ApEinfo_fwdcolor="#b1ff67"
     primer_bind     1143..1162
                     /label="Kan-R"
                     /ApEinfo_revcolor="#faac61"
                     /ApEinfo_fwdcolor="#faac61"
     primer_bind     1227..1246
                     /label="pENTR-R"
                     /ApEinfo_revcolor="#84b0dc"
                     /ApEinfo_fwdcolor="#84b0dc"
     rep_origin      1357..1945
                     /label="ori"
                     /ApEinfo_revcolor="#9eafd2"
                     /ApEinfo_fwdcolor="#9eafd2"
     primer_bind     1846..1865
                     /label="pBR322ori-F"
                     /ApEinfo_revcolor="#9eafd2"
                     /ApEinfo_fwdcolor="#9eafd2"
     primer_bind     2099..2116
                     /label="L4440"
                     /ApEinfo_revcolor="#9eafd2"
                     /ApEinfo_fwdcolor="#9eafd2"
     misc_feature    2131..2273
                     /label="bom"
                     /ApEinfo_revcolor="#84b0dc"
                     /ApEinfo_fwdcolor="#84b0dc"
     primer_bind     complement(2199..2218)
                     /label="pRS-marker"
                     /ApEinfo_revcolor="#faac61"
                     /ApEinfo_fwdcolor="#faac61"
     primer_bind     2359..2381
                     /label="pGEX 3'"
                     /ApEinfo_revcolor="#9eafd2"
                     /ApEinfo_fwdcolor="#9eafd2"
     CDS             complement(2375..2566)
                     /label="rop"
                     /ApEinfo_revcolor="#c6c9d1"
                     /ApEinfo_fwdcolor="#c6c9d1"
     primer_bind     3034..3083
                     /label="pGEX 5'"
                     /ApEinfo_revcolor="#faac61"
                     /ApEinfo_fwdcolor="#faac61"
     CDS             complement(3375..4457)
                     /label="lacI"
                     /ApEinfo_revcolor="#d6b295"
                     /ApEinfo_fwdcolor="#d6b295"
     primer_bind     4419..4438
                     /label="LacI-R"
                     /ApEinfo_revcolor="#85dae9"
                     /ApEinfo_fwdcolor="#85dae9"
     promoter        complement(4458..4535)
                     /label="lacI promoter"
                     /ApEinfo_revcolor="#ffef86"
                     /ApEinfo_fwdcolor="#ffef86"
     primer_bind     4741..4760
                     /label="pBRrevBam"
                     /ApEinfo_revcolor="#75c6a9"
                     /ApEinfo_fwdcolor="#75c6a9"
     promoter        4848..4866
                     /label="T7 promoter"
                     /ApEinfo_revcolor="#75c6a9"
                     /ApEinfo_fwdcolor="#75c6a9"
     primer_bind     4848..4867
                     /label="T7"
                     /ApEinfo_revcolor="#ff9ccd"
                     /ApEinfo_fwdcolor="#ff9ccd"
     protein_bind    4867..4891
                     /label="lac operator"
                     /ApEinfo_revcolor="#84b0dc"
                     /ApEinfo_fwdcolor="#84b0dc"
     RBS             4906..4928
                     /label="efficient ribosome binding site from bacteriophage T7 gene 10 (Olins and Rangwala, 1989)"
                     /ApEinfo_revcolor="#75c6a9"
                     /ApEinfo_fwdcolor="#75c6a9"
     misc_feature    4936..5484
                     /label="DARPin anti GFP 3G86-32 LPETGG "
                     /ApEinfo_revcolor="#f58a5e"
                     /ApEinfo_fwdcolor="#f58a5e"
     CDS             4936..5484
                     /label="Translation 4936-5484"
                     /translation="MNHKVHHHHHHIEGRHNGSDLGKKLLEAARAGQDDEVRILMANGADVNALDRFGLTPLHLAAQRGHLEIVEVLLKNGADVNAADLWGQTPLHLAATAGHLEIVEVLLKYGADVNALDLIGKTPLHLTAIDGHLEIVEVLLKHGADVNAQDKFGKTAFDISIDNGNEDLAEILQKLNLPETGG*"
     CDS             4951..4968
                     /label="6xHis"
                     /ApEinfo_revcolor="#ff9ccd"
                     /ApEinfo_fwdcolor="#ff9ccd"
     CDS             4969..4980
                     /label="Factor Xa site"
                     /ApEinfo_revcolor="#ff9ccd"
                     /ApEinfo_fwdcolor="#ff9ccd"
     misc_feature    4985..4986
                     /label="AseI compatible end"
                     /ApEinfo_revcolor="#b4abac"
                     /ApEinfo_fwdcolor="#b4abac"
     misc_feature    5491..5508
                     /label="6×His tag"
                     /ApEinfo_revcolor="#b7e6d7"
                     /ApEinfo_fwdcolor="#b7e6d7"
     primer_bind     complement(5561..5579)
                     /label="T7 Term"
                     /ApEinfo_revcolor="#75c6a9"
                     /ApEinfo_fwdcolor="#75c6a9"
     terminator      5575..5622
                     /label="T7 terminator"
                     /ApEinfo_revcolor="#d6b295"
                     /ApEinfo_fwdcolor="#d6b295"
     source          5648..5647
                     /label="source"
                     /ApEinfo_revcolor="#b1ff67"
                     /ApEinfo_fwdcolor="#b1ff67"
     rep_origin      5659..327
                     /label="f1 ori"
                     /ApEinfo_revcolor="#75c6a9"
                     /ApEinfo_fwdcolor="#75c6a9"
     primer_bind     complement(5746..5765)
                     /label="F1ori-R"
                     /ApEinfo_revcolor="#f58a5e"
                     /ApEinfo_fwdcolor="#f58a5e"
ORIGIN
        1 gctttccccg tcaagctcta aatcgggggc tccctttagg gttccgattt agtgctttac
       61 ggcacctcga ccccaaaaaa cttgattagg gtgatggttc acgtagtggg ccatcgccct
      121 gatagacggt ttttcgccct ttgacgttgg agtccacgtt ctttaatagt ggactcttgt
      181 tccaaactgg aacaacactc aaccctatct cggtctattc ttttgattta taagggattt
      241 tgccgatttc ggcctattgg ttaaaaaatg agctgattta acaaaaattt aacgcgaatt
      301 ttaacaaaat attaacgttt acaatttcag gtggcacttt tcggggaaat gtgcgcggaa
      361 cccctatttg tttatttttc taaatacatt caaatatgta tccgctcatg aattaattct
      421 tagaaaaact catcgagcat caaatgaaac tgcaatttat tcatatcagg attatcaata
      481 ccatattttt gaaaaagccg tttctgtaat gaaggagaaa actcaccgag gcagttccat
      541 aggatggcaa gatcctggta tcggtctgcg attccgactc gtccaacatc aatacaacct
      601 attaatttcc cctcgtcaaa aataaggtta tcaagtgaga aatcaccatg agtgacgact
      661 gaatccggtg agaatggcaa aagtttatgc atttctttcc agacttgttc aacaggccag
      721 ccattacgct cgtcatcaaa atcactcgca tcaaccaaac cgttattcat tcgtgattgc
      781 gcctgagcga gacgaaatac gcgatcgctg ttaaaaggac aattacaaac aggaatcgaa
      841 tgcaaccggc gcaggaacac tgccagcgca tcaacaatat tttcacctga atcaggatat
      901 tcttctaata cctggaatgc tgttttcccg gggatcgcag tggtgagtaa ccatgcatca
      961 tcaggagtac ggataaaatg cttgatggtc ggaagaggca taaattccgt cagccagttt
     1021 agtctgacca tctcatctgt aacatcattg gcaacgctac ctttgccatg tttcagaaac
     1081 aactctggcg catcgggctt cccatacaat cgatagattg tcgcacctga ttgcccgaca
     1141 ttatcgcgag cccatttata cccatataaa tcagcatcca tgttggaatt taatcgcggc
     1201 ctagagcaag acgtttcccg ttgaatatgg ctcataacac cccttgtatt actgtttatg
     1261 taagcagaca gttttattgt tcatgaccaa aatcccttaa cgtgagtttt cgttccactg
     1321 agcgtcagac cccgtagaaa agatcaaagg atcttcttga gatccttttt ttctgcgcgt
     1381 aatctgctgc ttgcaaacaa aaaaaccacc gctaccagcg gtggtttgtt tgccggatca
     1441 agagctacca actctttttc cgaaggtaac tggcttcagc agagcgcaga taccaaatac
     1501 tgtccttcta gtgtagccgt agttaggcca ccacttcaag aactctgtag caccgcctac
     1561 atacctcgct ctgctaatcc tgttaccagt ggctgctgcc agtggcgata agtcgtgtct
     1621 taccgggttg gactcaagac gatagttacc ggataaggcg cagcggtcgg gctgaacggg
     1681 gggttcgtgc acacagccca gcttggagcg aacgacctac accgaactga gatacctaca
     1741 gcgtgagcta tgagaaagcg ccacgcttcc cgaagggaga aaggcggaca ggtatccggt
     1801 aagcggcagg gtcggaacag gagagcgcac gagggagctt ccagggggaa acgcctggta
     1861 tctttatagt cctgtcgggt ttcgccacct ctgacttgag cgtcgatttt tgtgatgctc
     1921 gtcagggggg cggagcctat ggaaaaacgc cagcaacgcg gcctttttac ggttcctggc
     1981 cttttgctgg ccttttgctc acatgttctt tcctgcgtta tcccctgatt ctgtggataa
     2041 ccgtattacc gcctttgagt gagctgatac cgctcgccgc agccgaacga ccgagcgcag
     2101 cgagtcagtg agcgaggaag cggaagagcg cctgatgcgg tattttctcc ttacgcatct
     2161 gtgcggtatt tcacaccgca tatatggtgc actctcagta caatctgctc tgatgccgca
     2221 tagttaagcc agtatacact ccgctatcgc tacgtgactg ggtcatggct gcgccccgac
     2281 acccgccaac acccgctgac gcgccctgac gggcttgtct gctcccggca tccgcttaca
     2341 gacaagctgt gaccgtctcc gggagctgca tgtgtcagag gttttcaccg tcatcaccga
     2401 aacgcgcgag gcagctgcgg taaagctcat cagcgtggtc gtgaagcgat tcacagatgt
     2461 ctgcctgttc atccgcgtcc agctcgttga gtttctccag aagcgttaat gtctggcttc
     2521 tgataaagcg ggccatgtta agggcggttt tttcctgttt ggtcactgat gcctccgtgt
     2581 aagggggatt tctgttcatg ggggtaatga taccgatgaa acgagagagg atgctcacga
     2641 tacgggttac tgatgatgaa catgcccggt tactggaacg ttgtgagggt aaacaactgg
     2701 cggtatggat gcggcgggac cagagaaaaa tcactcaggg tcaatgccag cgcttcgtta
     2761 atacagatgt aggtgttcca cagggtagcc agcagcatcc tgcgatgcag atccggaaca
     2821 taatggtgca gggcgctgac ttccgcgttt ccagacttta cgaaacacgg aaaccgaaga
     2881 ccattcatgt tgttgctcag gtcgcagacg ttttgcagca gcagtcgctt cacgttcgct
     2941 cgcgtatcgg tgattcattc tgctaaccag taaggcaacc ccgccagcct agccgggtcc
     3001 tcaacgacag gagcacgatc atgcgcaccc gtggggccgc catgccggcg ataatggcct
     3061 gcttctcgcc gaaacgtttg gtggcgggac cagtgacgaa ggcttgagcg agggcgtgca
     3121 agattccgaa taccgcaagc gacaggccga tcatcgtcgc gctccagcga aagcggtcct
     3181 cgccgaaaat gacccagagc gctgccggca cctgtcctac gagttgcatg ataaagaaga
     3241 cagtcataag tgcggcgacg atagtcatgc cccgcgccca ccggaaggag ctgactgggt
     3301 tgaaggctct caagggcatc ggtcgagatc ccggtgccta atgagtgagc taacttacat
     3361 taattgcgtt gcgctcactg cccgctttcc agtcgggaaa cctgtcgtgc cagctgcatt
     3421 aatgaatcgg ccaacgcgcg gggagaggcg gtttgcgtat tgggcgccag ggtggttttt
     3481 cttttcacca gtgagacggg caacagctga ttgcccttca ccgcctggcc ctgagagagt
     3541 tgcagcaagc ggtccacgct ggtttgcccc agcaggcgaa aatcctgttt gatggtggtt
     3601 aacggcggga tataacatga gctgtcttcg gtatcgtcgt atcccactac cgagatgtcc
     3661 gcaccaacgc gcagcccgga ctcggtaatg gcgcgcattg cgcccagcgc catctgatcg
     3721 ttggcaacca gcatcgcagt gggaacgatg ccctcattca gcatttgcat ggtttgttga
     3781 aaaccggaca tggcactcca gtcgccttcc cgttccgcta tcggctgaat ttgattgcga
     3841 gtgagatatt tatgccagcc agccagacgc agacgcgccg agacagaact taatgggccc
     3901 gctaacagcg cgatttgctg gtgacccaat gcgaccagat gctccacgcc cagtcgcgta
     3961 ccgtcttcat gggagaaaat aatactgttg atgggtgtct ggtcagagac atcaagaaat
     4021 aacgccggaa cattagtgca ggcagcttcc acagcaatgg catcctggtc atccagcgga
     4081 tagttaatga tcagcccact gacgcgttgc gcgagaagat tgtgcaccgc cgctttacag
     4141 gcttcgacgc cgcttcgttc taccatcgac accaccacgc tggcacccag ttgatcggcg
     4201 cgagatttaa tcgccgcgac aatttgcgac ggcgcgtgca gggccagact ggaggtggca
     4261 acgccaatca gcaacgactg tttgcccgcc agttgttgtg ccacgcggtt gggaatgtaa
     4321 ttcagctccg ccatcgccgc ttccactttt tcccgcgttt tcgcagaaac gtggctggcc
     4381 tggttcacca cgcgggaaac ggtctgataa gagacaccgg catactctgc gacatcgtat
     4441 aacgttactg gtttcacatt caccaccctg aattgactct cttccgggcg ctatcatgcc
     4501 ataccgcgaa aggttttgcg ccattcgatg gtgtccggga tctcgacgct ctcccttatg
     4561 cgactcctgc attaggaagc agcccagtag taggttgagg ccgttgagca ccgccgccgc
     4621 aaggaatggt gcatgcaagg agatggcgcc caacagtccc ccggccacgg ggcctgccac
     4681 catacccacg ccgaaacaag cgctcatgag cccgaagtgg cgagcccgat cttccccatc
     4741 ggtgatgtcg gcgatatagg cgccagcaac cgcacctgtg gcgccggtga tgccggccac
     4801 gatgcgtccg gcgtagagga tcgagatcga tctcgatccc gcgaaattaa tacgactcac
     4861 tataggggaa ttgtgagcgg ataacaattc ccctctagaa ataattttgt ttaactttaa
     4921 gaaggagata tacatatgaa tcacaaagtg catcatcatc atcatcatat cgaaggtagg
     4981 cataatGGAT CCGACCTGGG TAAGAAACTG CTGGAAGCTG CTCGTGCTGG TCAGGACGAC
     5041 GAAGTTCGTA TCCTGATGGC TAACGGTGCT GACGTTAACG CTCTTGACCG TTTTGGTCTT
     5101 ACTCCGCTGC ACCTTGCTGC TCAGCGTGGT CACCTGGAAA TCGTTGAAGT TCTGCTGAAG
     5161 AACGGTGCTG ACGTTAACGC TGCTGACCTT TGGGGTCAGA CTCCGCTGCA CCTGGCTGCT
     5221 ACTGCTGGTC ACCTGGAAAT CGTTGAAGTT CTGCTGAAGT ACGGTGCTGA CGTTAACGCT
     5281 CTTGACCTTA TTGGTAAGAC TCCACTGCAC CTGACTGCTA TTGATGGTCA CCTGGAAATC
     5341 GTTGAAGTTC TGCTGAAGCA CGGTGCTGAC GTTAACGCTC AGGACAAATT CGGTAAGACC
     5401 GCTTTCGACA TCTCCATCGA CAATGGTAAC GAGGACCTGG CTGAAATCCT GCAAAAGCTT
     5461 AATcttcctg aaacaggcgg ttagctcgag caccaccacc accaccactg agatccggct
     5521 gctaacaaag cccgaaagga agctgagttg gctgctgcca ccgctgagca ataactagca
     5581 taaccccttg gggcctctaa acgggtcttg aggggttttt tgctgaaagg aggaactata
     5641 tccggattgg cgaatgggac gcgccctgta gcggcgcatt aagcgcggcg ggtgtggtgg
     5701 ttacgcgcag cgtgaccgct acacttgcca gcgccctagc gcccgctcct ttcgctttct
     5761 tcccttcctt tctcgccacg ttcgccg
//
