# Supplementary material for: Design of Antigen-Targeting Fluorogenic Probes Utilizing Intramolecular Addition Reaction of Protein-Dye Hybrids
Source: J Am Chem Soc. 2025 Jul 23;147(34):30684–93. doi: 10.1021/jacs.5c04193 (PMC12396215; doi:10.1021/jacs.5c04193)
Supplement: Supplementary file 2 [file ja5c04193_si_002.zip › Data S1-S18/Data S16 Sequence of pMN50.gb]

LOCUS       pMN50_activatable_GFP_p 5787 bp ds-DNA     circular     30-MAY-2025
DEFINITION  .
SOURCE      synthetic DNA construct
  ORGANISM  synthetic DNA construct
COMMENT     Imported using the Genbank importer. File name:
            addgene-plasmid-75144-sequence-148545 sortase mutant in pET29.gbk
            evolved sortase A (eSrtA) pentamutant with improved kinetics and
            activity.
FEATURES             Location/Qualifiers
     primer_bind     158..179
                     /label="F1ori-F"
                     /ApEinfo_revcolor="#faac61"
                     /ApEinfo_fwdcolor="#faac61"
     CDS             complement(409..1224)
                     /label="KanR"
                     /ApEinfo_revcolor="#b1ff67"
                     /ApEinfo_fwdcolor="#b1ff67"
     primer_bind     1132..1151
                     /label="Kan-R"
                     /ApEinfo_revcolor="#faac61"
                     /ApEinfo_fwdcolor="#faac61"
     primer_bind     1216..1235
                     /label="pENTR-R"
                     /ApEinfo_revcolor="#84b0dc"
                     /ApEinfo_fwdcolor="#84b0dc"
     rep_origin      1346..1934
                     /label="ori"
                     /ApEinfo_revcolor="#9eafd2"
                     /ApEinfo_fwdcolor="#9eafd2"
     primer_bind     1835..1854
                     /label="pBR322ori-F"
                     /ApEinfo_revcolor="#9eafd2"
                     /ApEinfo_fwdcolor="#9eafd2"
     primer_bind     2088..2105
                     /label="L4440"
                     /ApEinfo_revcolor="#9eafd2"
                     /ApEinfo_fwdcolor="#9eafd2"
     misc_feature    2120..2262
                     /label="bom"
                     /ApEinfo_revcolor="#84b0dc"
                     /ApEinfo_fwdcolor="#84b0dc"
     primer_bind     complement(2188..2207)
                     /label="pRS-marker"
                     /ApEinfo_revcolor="#faac61"
                     /ApEinfo_fwdcolor="#faac61"
     primer_bind     2348..2370
                     /label="pGEX 3'"
                     /ApEinfo_revcolor="#9eafd2"
                     /ApEinfo_fwdcolor="#9eafd2"
     CDS             complement(2364..2555)
                     /label="rop"
                     /ApEinfo_revcolor="#c6c9d1"
                     /ApEinfo_fwdcolor="#c6c9d1"
     primer_bind     3023..3072
                     /label="pGEX 5'"
                     /ApEinfo_revcolor="#faac61"
                     /ApEinfo_fwdcolor="#faac61"
     CDS             complement(3364..4446)
                     /label="lacI"
                     /ApEinfo_revcolor="#d6b295"
                     /ApEinfo_fwdcolor="#d6b295"
     primer_bind     4408..4427
                     /label="LacI-R"
                     /ApEinfo_revcolor="#85dae9"
                     /ApEinfo_fwdcolor="#85dae9"
     promoter        complement(4447..4524)
                     /label="lacI promoter"
                     /ApEinfo_revcolor="#ffef86"
                     /ApEinfo_fwdcolor="#ffef86"
     primer_bind     4730..4749
                     /label="pBRrevBam"
                     /ApEinfo_revcolor="#75c6a9"
                     /ApEinfo_fwdcolor="#75c6a9"
     promoter        4837..4855
                     /label="T7 promoter"
                     /ApEinfo_revcolor="#75c6a9"
                     /ApEinfo_fwdcolor="#75c6a9"
     primer_bind     4837..4856
                     /label="T7"
                     /ApEinfo_revcolor="#ff9ccd"
                     /ApEinfo_fwdcolor="#ff9ccd"
     protein_bind    4856..4880
                     /label="lac operator"
                     /ApEinfo_revcolor="#84b0dc"
                     /ApEinfo_fwdcolor="#84b0dc"
     RBS             4895..4917
                     /label="efficient ribosome binding site from bacteriophage T7 gene 10 (Olins and Rangwala, 1989)"
                     /ApEinfo_revcolor="#75c6a9"
                     /ApEinfo_fwdcolor="#75c6a9"
     misc_feature    4925..5473
                     /label="DARPin anti GFP 3G86-32 LPETGG "
                     /ApEinfo_revcolor="#f58a5e"
                     /ApEinfo_fwdcolor="#f58a5e"
     CDS             4925..5473
                     /label="Translation 4925-5473"
                     /translation="MNHKVHHHHHHIEGRHNGSDLGKKLLEAARAGQDDEVRILMANGADVNALDRFGLTPLHLAAQRGHLEIVEVLLKNGADVNAADLWGQTPLHLAATAGHLEIVEVLLKYGADVNALDLIGKTPLHLTAIDGHLEIVEVLLKHGADVNAQDKCGKTAFDISIDNGNEDLAEILQKLNLPETGG*"
     CDS             4940..4957
                     /label="6xHis"
                     /ApEinfo_revcolor="#ff9ccd"
                     /ApEinfo_fwdcolor="#ff9ccd"
     CDS             4958..4969
                     /label="Factor Xa site"
                     /ApEinfo_revcolor="#ff9ccd"
                     /ApEinfo_fwdcolor="#ff9ccd"
     misc_feature    4974..4975
                     /label="AseI compatible end"
                     /ApEinfo_revcolor="#b4abac"
                     /ApEinfo_fwdcolor="#b4abac"
     CDS             5474..5497
                     /label="Translation 5474-5497"
                     /translation="LEHHHHHH"
     misc_feature    5480..5497
                     /label="6×His tag"
                     /ApEinfo_revcolor="#b7e6d7"
                     /ApEinfo_fwdcolor="#b7e6d7"
     primer_bind     complement(5550..5568)
                     /label="T7 Term"
                     /ApEinfo_revcolor="#75c6a9"
                     /ApEinfo_fwdcolor="#75c6a9"
     terminator      5564..5611
                     /label="T7 terminator"
                     /ApEinfo_revcolor="#d6b295"
                     /ApEinfo_fwdcolor="#d6b295"
     source          5637..5636
                     /label="source"
                     /ApEinfo_revcolor="#b1ff67"
                     /ApEinfo_fwdcolor="#b1ff67"
     rep_origin      5648..316
                     /label="f1 ori"
                     /ApEinfo_revcolor="#75c6a9"
                     /ApEinfo_fwdcolor="#75c6a9"
     primer_bind     complement(5735..5754)
                     /label="F1ori-R"
                     /ApEinfo_revcolor="#f58a5e"
                     /ApEinfo_fwdcolor="#f58a5e"
ORIGIN
        1 caagctctaa atcgggggct ccctttaggg ttccgattta gtgctttacg gcacctcgac
       61 cccaaaaaac ttgattaggg tgatggttca cgtagtgggc catcgccctg atagacggtt
      121 tttcgccctt tgacgttgga gtccacgttc tttaatagtg gactcttgtt ccaaactgga
      181 acaacactca accctatctc ggtctattct tttgatttat aagggatttt gccgatttcg
      241 gcctattggt taaaaaatga gctgatttaa caaaaattta acgcgaattt taacaaaata
      301 ttaacgttta caatttcagg tggcactttt cggggaaatg tgcgcggaac ccctatttgt
      361 ttatttttct aaatacattc aaatatgtat ccgctcatga attaattctt agaaaaactc
      421 atcgagcatc aaatgaaact gcaatttatt catatcagga ttatcaatac catatttttg
      481 aaaaagccgt ttctgtaatg aaggagaaaa ctcaccgagg cagttccata ggatggcaag
      541 atcctggtat cggtctgcga ttccgactcg tccaacatca atacaaccta ttaatttccc
      601 ctcgtcaaaa ataaggttat caagtgagaa atcaccatga gtgacgactg aatccggtga
      661 gaatggcaaa agtttatgca tttctttcca gacttgttca acaggccagc cattacgctc
      721 gtcatcaaaa tcactcgcat caaccaaacc gttattcatt cgtgattgcg cctgagcgag
      781 acgaaatacg cgatcgctgt taaaaggaca attacaaaca ggaatcgaat gcaaccggcg
      841 caggaacact gccagcgcat caacaatatt ttcacctgaa tcaggatatt cttctaatac
      901 ctggaatgct gttttcccgg ggatcgcagt ggtgagtaac catgcatcat caggagtacg
      961 gataaaatgc ttgatggtcg gaagaggcat aaattccgtc agccagttta gtctgaccat
     1021 ctcatctgta acatcattgg caacgctacc tttgccatgt ttcagaaaca actctggcgc
     1081 atcgggcttc ccatacaatc gatagattgt cgcacctgat tgcccgacat tatcgcgagc
     1141 ccatttatac ccatataaat cagcatccat gttggaattt aatcgcggcc tagagcaaga
     1201 cgtttcccgt tgaatatggc tcataacacc ccttgtatta ctgtttatgt aagcagacag
     1261 ttttattgtt catgaccaaa atcccttaac gtgagttttc gttccactga gcgtcagacc
     1321 ccgtagaaaa gatcaaagga tcttcttgag atcctttttt tctgcgcgta atctgctgct
     1381 tgcaaacaaa aaaaccaccg ctaccagcgg tggtttgttt gccggatcaa gagctaccaa
     1441 ctctttttcc gaaggtaact ggcttcagca gagcgcagat accaaatact gtccttctag
     1501 tgtagccgta gttaggccac cacttcaaga actctgtagc accgcctaca tacctcgctc
     1561 tgctaatcct gttaccagtg gctgctgcca gtggcgataa gtcgtgtctt accgggttgg
     1621 actcaagacg atagttaccg gataaggcgc agcggtcggg ctgaacgggg ggttcgtgca
     1681 cacagcccag cttggagcga acgacctaca ccgaactgag atacctacag cgtgagctat
     1741 gagaaagcgc cacgcttccc gaagggagaa aggcggacag gtatccggta agcggcaggg
     1801 tcggaacagg agagcgcacg agggagcttc cagggggaaa cgcctggtat ctttatagtc
     1861 ctgtcgggtt tcgccacctc tgacttgagc gtcgattttt gtgatgctcg tcaggggggc
     1921 ggagcctatg gaaaaacgcc agcaacgcgg cctttttacg gttcctggcc ttttgctggc
     1981 cttttgctca catgttcttt cctgcgttat cccctgattc tgtggataac cgtattaccg
     2041 cctttgagtg agctgatacc gctcgccgca gccgaacgac cgagcgcagc gagtcagtga
     2101 gcgaggaagc ggaagagcgc ctgatgcggt attttctcct tacgcatctg tgcggtattt
     2161 cacaccgcat atatggtgca ctctcagtac aatctgctct gatgccgcat agttaagcca
     2221 gtatacactc cgctatcgct acgtgactgg gtcatggctg cgccccgaca cccgccaaca
     2281 cccgctgacg cgccctgacg ggcttgtctg ctcccggcat ccgcttacag acaagctgtg
     2341 accgtctccg ggagctgcat gtgtcagagg ttttcaccgt catcaccgaa acgcgcgagg
     2401 cagctgcggt aaagctcatc agcgtggtcg tgaagcgatt cacagatgtc tgcctgttca
     2461 tccgcgtcca gctcgttgag tttctccaga agcgttaatg tctggcttct gataaagcgg
     2521 gccatgttaa gggcggtttt ttcctgtttg gtcactgatg cctccgtgta agggggattt
     2581 ctgttcatgg gggtaatgat accgatgaaa cgagagagga tgctcacgat acgggttact
     2641 gatgatgaac atgcccggtt actggaacgt tgtgagggta aacaactggc ggtatggatg
     2701 cggcgggacc agagaaaaat cactcagggt caatgccagc gcttcgttaa tacagatgta
     2761 ggtgttccac agggtagcca gcagcatcct gcgatgcaga tccggaacat aatggtgcag
     2821 ggcgctgact tccgcgtttc cagactttac gaaacacgga aaccgaagac cattcatgtt
     2881 gttgctcagg tcgcagacgt tttgcagcag cagtcgcttc acgttcgctc gcgtatcggt
     2941 gattcattct gctaaccagt aaggcaaccc cgccagccta gccgggtcct caacgacagg
     3001 agcacgatca tgcgcacccg tggggccgcc atgccggcga taatggcctg cttctcgccg
     3061 aaacgtttgg tggcgggacc agtgacgaag gcttgagcga gggcgtgcaa gattccgaat
     3121 accgcaagcg acaggccgat catcgtcgcg ctccagcgaa agcggtcctc gccgaaaatg
     3181 acccagagcg ctgccggcac ctgtcctacg agttgcatga taaagaagac agtcataagt
     3241 gcggcgacga tagtcatgcc ccgcgcccac cggaaggagc tgactgggtt gaaggctctc
     3301 aagggcatcg gtcgagatcc cggtgcctaa tgagtgagct aacttacatt aattgcgttg
     3361 cgctcactgc ccgctttcca gtcgggaaac ctgtcgtgcc agctgcatta atgaatcggc
     3421 caacgcgcgg ggagaggcgg tttgcgtatt gggcgccagg gtggtttttc ttttcaccag
     3481 tgagacgggc aacagctgat tgcccttcac cgcctggccc tgagagagtt gcagcaagcg
     3541 gtccacgctg gtttgcccca gcaggcgaaa atcctgtttg atggtggtta acggcgggat
     3601 ataacatgag ctgtcttcgg tatcgtcgta tcccactacc gagatgtccg caccaacgcg
     3661 cagcccggac tcggtaatgg cgcgcattgc gcccagcgcc atctgatcgt tggcaaccag
     3721 catcgcagtg ggaacgatgc cctcattcag catttgcatg gtttgttgaa aaccggacat
     3781 ggcactccag tcgccttccc gttccgctat cggctgaatt tgattgcgag tgagatattt
     3841 atgccagcca gccagacgca gacgcgccga gacagaactt aatgggcccg ctaacagcgc
     3901 gatttgctgg tgacccaatg cgaccagatg ctccacgccc agtcgcgtac cgtcttcatg
     3961 ggagaaaata atactgttga tgggtgtctg gtcagagaca tcaagaaata acgccggaac
     4021 attagtgcag gcagcttcca cagcaatggc atcctggtca tccagcggat agttaatgat
     4081 cagcccactg acgcgttgcg cgagaagatt gtgcaccgcc gctttacagg cttcgacgcc
     4141 gcttcgttct accatcgaca ccaccacgct ggcacccagt tgatcggcgc gagatttaat
     4201 cgccgcgaca atttgcgacg gcgcgtgcag ggccagactg gaggtggcaa cgccaatcag
     4261 caacgactgt ttgcccgcca gttgttgtgc cacgcggttg ggaatgtaat tcagctccgc
     4321 catcgccgct tccacttttt cccgcgtttt cgcagaaacg tggctggcct ggttcaccac
     4381 gcgggaaacg gtctgataag agacaccggc atactctgcg acatcgtata acgttactgg
     4441 tttcacattc accaccctga attgactctc ttccgggcgc tatcatgcca taccgcgaaa
     4501 ggttttgcgc cattcgatgg tgtccgggat ctcgacgctc tcccttatgc gactcctgca
     4561 ttaggaagca gcccagtagt aggttgaggc cgttgagcac cgccgccgca aggaatggtg
     4621 catgcaagga gatggcgccc aacagtcccc cggccacggg gcctgccacc atacccacgc
     4681 cgaaacaagc gctcatgagc ccgaagtggc gagcccgatc ttccccatcg gtgatgtcgg
     4741 cgatataggc gccagcaacc gcacctgtgg cgccggtgat gccggccacg atgcgtccgg
     4801 cgtagaggat cgagatcgat ctcgatcccg cgaaattaat acgactcact ataggggaat
     4861 tgtgagcgga taacaattcc cctctagaaa taattttgtt taactttaag aaggagatat
     4921 acatatgaat cacaaagtgc atcatcatca tcatcatatc gaaggtaggc ataatGGATC
     4981 CGACCTGGGT AAGAAACTGC TGGAAGCTGC TCGTGCTGGT CAGGACGACG AAGTTCGTAT
     5041 CCTGATGGCT AACGGTGCTG ACGTTAACGC TCTTGACCGT TTTGGTCTTA CTCCGCTGCA
     5101 CCTTGCTGCT CAGCGTGGTC ACCTGGAAAT CGTTGAAGTT CTGCTGAAGA ACGGTGCTGA
     5161 CGTTAACGCT GCTGACCTTT GGGGTCAGAC TCCGCTGCAC CTGGCTGCTA CTGCTGGTCA
     5221 CCTGGAAATC GTTGAAGTTC TGCTGAAGTA CGGTGCTGAC GTTAACGCTC TTGACCTTAT
     5281 TGGTAAGACT CCACTGCACC TGACTGCTAT TGATGGTCAC CTGGAAATCG TTGAAGTTCT
     5341 GCTGAAGCAC GGTGCTGACG TTAACGCTCA GGACAAATGC GGTAAGACCG CTTTCGACAT
     5401 CTCCATCGAC AATGGTAACG AGGACCTGGC TGAAATCCTG CAAAAGCTTA ATcttcctga
     5461 aacaggcggt tagctcgagc accaccacca ccaccactga gatccggctg ctaacaaagc
     5521 ccgaaaggaa gctgagttgg ctgctgccac cgctgagcaa taactagcat aaccccttgg
     5581 ggcctctaaa cgggtcttga ggggtttttt gctgaaagga ggaactatat ccggattggc
     5641 gaatgggacg cgccctgtag cggcgcatta agcgcggcgg gtgtggtggt tacgcgcagc
     5701 gtgaccgcta cacttgccag cgccctagcg cccgctcctt tcgctttctt cccttccttt
     5761 ctcgccacgt tcgccggctt tccccgt
//
