# Supplementary material for: Design of Antigen-Targeting Fluorogenic Probes Utilizing Intramolecular Addition Reaction of Protein-Dye Hybrids
Source: J Am Chem Soc. 2025 Jul 23;147(34):30684–93. doi: 10.1021/jacs.5c04193 (PMC12396215; doi:10.1021/jacs.5c04193)
Supplement: Supplementary file 2 [file ja5c04193_si_002.zip › Data S1-S18/Data S17 Sequence of pMN211.gb]

LOCUS       pMN211_activatable_EpCA 5790 bp ds-DNA     circular     30-MAY-2025
DEFINITION  .
SOURCE      synthetic DNA construct
  ORGANISM  synthetic DNA construct
COMMENT     Imported using the Genbank importer. File name:
            addgene-plasmid-75144-sequence-148545 sortase mutant in pET29.gbk
            evolved sortase A (eSrtA) pentamutant with improved kinetics and
            activity.
FEATURES             Location/Qualifiers
     primer_bind     554..603
                     /label="pGEX 5'"
                     /ApEinfo_revcolor="#faac61"
                     /ApEinfo_fwdcolor="#faac61"
     CDS             complement(895..1977)
                     /label="lacI"
                     /ApEinfo_revcolor="#d6b295"
                     /ApEinfo_fwdcolor="#d6b295"
     primer_bind     1939..1958
                     /label="LacI-R"
                     /ApEinfo_revcolor="#85dae9"
                     /ApEinfo_fwdcolor="#85dae9"
     promoter        complement(1978..2055)
                     /label="lacI promoter"
                     /ApEinfo_revcolor="#ffef86"
                     /ApEinfo_fwdcolor="#ffef86"
     primer_bind     2261..2280
                     /label="pBRrevBam"
                     /ApEinfo_revcolor="#75c6a9"
                     /ApEinfo_fwdcolor="#75c6a9"
     promoter        2368..2386
                     /label="T7 promoter"
                     /ApEinfo_revcolor="#75c6a9"
                     /ApEinfo_fwdcolor="#75c6a9"
     primer_bind     2368..2387
                     /label="T7"
                     /ApEinfo_revcolor="#ff9ccd"
                     /ApEinfo_fwdcolor="#ff9ccd"
     protein_bind    2387..2411
                     /label="lac operator"
                     /ApEinfo_revcolor="#84b0dc"
                     /ApEinfo_fwdcolor="#84b0dc"
     RBS             2426..2448
                     /label="efficient ribosome binding site from bacteriophage T7 gene 10 (Olins and Rangwala, 1989)"
                     /ApEinfo_revcolor="#75c6a9"
                     /ApEinfo_fwdcolor="#75c6a9"
     misc_feature    2456..3007
                     /label="Ec1 "
                     /ApEinfo_revcolor="#f58a5e"
                     /ApEinfo_fwdcolor="#f58a5e"
     CDS             2471..2488
                     /label="6xHis"
                     /ApEinfo_revcolor="#ff9ccd"
                     /ApEinfo_fwdcolor="#ff9ccd"
     CDS             2489..2500
                     /label="Factor Xa site"
                     /ApEinfo_revcolor="#ff9ccd"
                     /ApEinfo_fwdcolor="#ff9ccd"
     misc_feature    2505..2506
                     /label="AseI compatible end"
                     /ApEinfo_revcolor="#b4abac"
                     /ApEinfo_fwdcolor="#b4abac"
     misc_feature    2885..2947
                     /label="1st loop"
                     /ApEinfo_revcolor="#85dae9"
                     /ApEinfo_fwdcolor="#85dae9"
     misc_feature    3014..3031
                     /label="6×His tag"
                     /ApEinfo_revcolor="#b7e6d7"
                     /ApEinfo_fwdcolor="#b7e6d7"
     primer_bind     complement(3084..3102)
                     /label="T7 Term"
                     /ApEinfo_revcolor="#75c6a9"
                     /ApEinfo_fwdcolor="#75c6a9"
     terminator      3098..3145
                     /label="T7 terminator"
                     /ApEinfo_revcolor="#d6b295"
                     /ApEinfo_fwdcolor="#d6b295"
     source          3171..3170
                     /label="source"
                     /ApEinfo_revcolor="#b1ff67"
                     /ApEinfo_fwdcolor="#b1ff67"
     rep_origin      3182..3637
                     /label="f1 ori"
                     /ApEinfo_revcolor="#75c6a9"
                     /ApEinfo_fwdcolor="#75c6a9"
     primer_bind     complement(3269..3288)
                     /label="F1ori-R"
                     /ApEinfo_revcolor="#f58a5e"
                     /ApEinfo_fwdcolor="#f58a5e"
     primer_bind     3479..3500
                     /label="F1ori-F"
                     /ApEinfo_revcolor="#faac61"
                     /ApEinfo_fwdcolor="#faac61"
     CDS             complement(3730..4545)
                     /label="KanR"
                     /ApEinfo_revcolor="#b1ff67"
                     /ApEinfo_fwdcolor="#b1ff67"
     primer_bind     4453..4472
                     /label="Kan-R"
                     /ApEinfo_revcolor="#faac61"
                     /ApEinfo_fwdcolor="#faac61"
     primer_bind     4537..4556
                     /label="pENTR-R"
                     /ApEinfo_revcolor="#84b0dc"
                     /ApEinfo_fwdcolor="#84b0dc"
     rep_origin      4667..5255
                     /label="ori"
                     /ApEinfo_revcolor="#9eafd2"
                     /ApEinfo_fwdcolor="#9eafd2"
     primer_bind     5156..5175
                     /label="pBR322ori-F"
                     /ApEinfo_revcolor="#9eafd2"
                     /ApEinfo_fwdcolor="#9eafd2"
     primer_bind     5409..5426
                     /label="L4440"
                     /ApEinfo_revcolor="#9eafd2"
                     /ApEinfo_fwdcolor="#9eafd2"
     misc_feature    5441..5583
                     /label="bom"
                     /ApEinfo_revcolor="#84b0dc"
                     /ApEinfo_fwdcolor="#84b0dc"
     primer_bind     complement(5509..5528)
                     /label="pRS-marker"
                     /ApEinfo_revcolor="#faac61"
                     /ApEinfo_fwdcolor="#faac61"
     primer_bind     5669..5691
                     /label="pGEX 3'"
                     /ApEinfo_revcolor="#9eafd2"
                     /ApEinfo_fwdcolor="#9eafd2"
     CDS             complement(5685..86)
                     /label="rop"
                     /ApEinfo_revcolor="#c6c9d1"
                     /ApEinfo_fwdcolor="#c6c9d1"
ORIGIN
        1 agctcgttga gtttctccag aagcgttaat gtctggcttc tgataaagcg ggccatgtta
       61 agggcggttt tttcctgttt ggtcactgat gcctccgtgt aagggggatt tctgttcatg
      121 ggggtaatga taccgatgaa acgagagagg atgctcacga tacgggttac tgatgatgaa
      181 catgcccggt tactggaacg ttgtgagggt aaacaactgg cggtatggat gcggcgggac
      241 cagagaaaaa tcactcaggg tcaatgccag cgcttcgtta atacagatgt aggtgttcca
      301 cagggtagcc agcagcatcc tgcgatgcag atccggaaca taatggtgca gggcgctgac
      361 ttccgcgttt ccagacttta cgaaacacgg aaaccgaaga ccattcatgt tgttgctcag
      421 gtcgcagacg ttttgcagca gcagtcgctt cacgttcgct cgcgtatcgg tgattcattc
      481 tgctaaccag taaggcaacc ccgccagcct agccgggtcc tcaacgacag gagcacgatc
      541 atgcgcaccc gtggggccgc catgccggcg ataatggcct gcttctcgcc gaaacgtttg
      601 gtggcgggac cagtgacgaa ggcttgagcg agggcgtgca agattccgaa taccgcaagc
      661 gacaggccga tcatcgtcgc gctccagcga aagcggtcct cgccgaaaat gacccagagc
      721 gctgccggca cctgtcctac gagttgcatg ataaagaaga cagtcataag tgcggcgacg
      781 atagtcatgc cccgcgccca ccggaaggag ctgactgggt tgaaggctct caagggcatc
      841 ggtcgagatc ccggtgccta atgagtgagc taacttacat taattgcgtt gcgctcactg
      901 cccgctttcc agtcgggaaa cctgtcgtgc cagctgcatt aatgaatcgg ccaacgcgcg
      961 gggagaggcg gtttgcgtat tgggcgccag ggtggttttt cttttcacca gtgagacggg
     1021 caacagctga ttgcccttca ccgcctggcc ctgagagagt tgcagcaagc ggtccacgct
     1081 ggtttgcccc agcaggcgaa aatcctgttt gatggtggtt aacggcggga tataacatga
     1141 gctgtcttcg gtatcgtcgt atcccactac cgagatgtcc gcaccaacgc gcagcccgga
     1201 ctcggtaatg gcgcgcattg cgcccagcgc catctgatcg ttggcaacca gcatcgcagt
     1261 gggaacgatg ccctcattca gcatttgcat ggtttgttga aaaccggaca tggcactcca
     1321 gtcgccttcc cgttccgcta tcggctgaat ttgattgcga gtgagatatt tatgccagcc
     1381 agccagacgc agacgcgccg agacagaact taatgggccc gctaacagcg cgatttgctg
     1441 gtgacccaat gcgaccagat gctccacgcc cagtcgcgta ccgtcttcat gggagaaaat
     1501 aatactgttg atgggtgtct ggtcagagac atcaagaaat aacgccggaa cattagtgca
     1561 ggcagcttcc acagcaatgg catcctggtc atccagcgga tagttaatga tcagcccact
     1621 gacgcgttgc gcgagaagat tgtgcaccgc cgctttacag gcttcgacgc cgcttcgttc
     1681 taccatcgac accaccacgc tggcacccag ttgatcggcg cgagatttaa tcgccgcgac
     1741 aatttgcgac ggcgcgtgca gggccagact ggaggtggca acgccaatca gcaacgactg
     1801 tttgcccgcc agttgttgtg ccacgcggtt gggaatgtaa ttcagctccg ccatcgccgc
     1861 ttccactttt tcccgcgttt tcgcagaaac gtggctggcc tggttcacca cgcgggaaac
     1921 ggtctgataa gagacaccgg catactctgc gacatcgtat aacgttactg gtttcacatt
     1981 caccaccctg aattgactct cttccgggcg ctatcatgcc ataccgcgaa aggttttgcg
     2041 ccattcgatg gtgtccggga tctcgacgct ctcccttatg cgactcctgc attaggaagc
     2101 agcccagtag taggttgagg ccgttgagca ccgccgccgc aaggaatggt gcatgcaagg
     2161 agatggcgcc caacagtccc ccggccacgg ggcctgccac catacccacg ccgaaacaag
     2221 cgctcatgag cccgaagtgg cgagcccgat cttccccatc ggtgatgtcg gcgatatagg
     2281 cgccagcaac cgcacctgtg gcgccggtga tgccggccac gatgcgtccg gcgtagagga
     2341 tcgagatcga tctcgatccc gcgaaattaa tacgactcac tataggggaa ttgtgagcgg
     2401 ataacaattc ccctctagaa ataattttgt ttaactttaa gaaggagata tacatatgaa
     2461 tcacaaagtg catcatcatc atcatcatat cgaaggtagg cataatGGAT CCGACCTGGG
     2521 TAAGAAACTG CTGGAAGCTG CTCGTGCTGG TCAGGACGAC GAAGTTCGTA TCCTGGTGGC
     2581 TAACGGTGCT GACGTTAACG CTTATTTTGG TACTACTCCG CTGCACCTGG CTGCTGCTCA
     2641 TGGTCGCCTG GAAATCGTTG AAGTTCTGCT GAAGAACGGT GCTGACGTTA ACGCTCAGGA
     2701 CGTTTGGGGT ATTACTCCGT TGCACCTGGC TGCTTATAAT GGTCACCTGG AAATCGTTGA
     2761 AGTTCTGCTG AAGTACGGTG CTGACGTTAA CGCTCATGAC ACTCGTGGTT GGACTCCGCT
     2821 GCACCTGGCC GCTATTAATG GTCACCTGGA AATCGTTGAA GTTCTGCTGA AGAATGTTGC
     2881 TGACGTTAAC GCTCAGGACA GATCCGGTTG CACCCCGTTC GACTTAGCGA TCGACAACGG
     2941 TAACGAGGAC ATTGCTGAAG TGCTGCAAAA AGCGGCGAAG CTTAATcttc ctgaaacagg
     3001 cggttagctc gagcaccacc accaccacca ctgagatccg gctgctaaca aagcccgaaa
     3061 ggaagctgag ttggctgctg ccaccgctga gcaataacta gcataacccc ttggggcctc
     3121 taaacgggtc ttgaggggtt ttttgctgaa aggaggaact atatccggat tggcgaatgg
     3181 gacgcgccct gtagcggcgc attaagcgcg gcgggtgtgg tggttacgcg cagcgtgacc
     3241 gctacacttg ccagcgccct agcgcccgct cctttcgctt tcttcccttc ctttctcgcc
     3301 acgttcgccg gctttccccg tcaagctcta aatcgggggc tccctttagg gttccgattt
     3361 agtgctttac ggcacctcga ccccaaaaaa cttgattagg gtgatggttc acgtagtggg
     3421 ccatcgccct gatagacggt ttttcgccct ttgacgttgg agtccacgtt ctttaatagt
     3481 ggactcttgt tccaaactgg aacaacactc aaccctatct cggtctattc ttttgattta
     3541 taagggattt tgccgatttc ggcctattgg ttaaaaaatg agctgattta acaaaaattt
     3601 aacgcgaatt ttaacaaaat attaacgttt acaatttcag gtggcacttt tcggggaaat
     3661 gtgcgcggaa cccctatttg tttatttttc taaatacatt caaatatgta tccgctcatg
     3721 aattaattct tagaaaaact catcgagcat caaatgaaac tgcaatttat tcatatcagg
     3781 attatcaata ccatattttt gaaaaagccg tttctgtaat gaaggagaaa actcaccgag
     3841 gcagttccat aggatggcaa gatcctggta tcggtctgcg attccgactc gtccaacatc
     3901 aatacaacct attaatttcc cctcgtcaaa aataaggtta tcaagtgaga aatcaccatg
     3961 agtgacgact gaatccggtg agaatggcaa aagtttatgc atttctttcc agacttgttc
     4021 aacaggccag ccattacgct cgtcatcaaa atcactcgca tcaaccaaac cgttattcat
     4081 tcgtgattgc gcctgagcga gacgaaatac gcgatcgctg ttaaaaggac aattacaaac
     4141 aggaatcgaa tgcaaccggc gcaggaacac tgccagcgca tcaacaatat tttcacctga
     4201 atcaggatat tcttctaata cctggaatgc tgttttcccg gggatcgcag tggtgagtaa
     4261 ccatgcatca tcaggagtac ggataaaatg cttgatggtc ggaagaggca taaattccgt
     4321 cagccagttt agtctgacca tctcatctgt aacatcattg gcaacgctac ctttgccatg
     4381 tttcagaaac aactctggcg catcgggctt cccatacaat cgatagattg tcgcacctga
     4441 ttgcccgaca ttatcgcgag cccatttata cccatataaa tcagcatcca tgttggaatt
     4501 taatcgcggc ctagagcaag acgtttcccg ttgaatatgg ctcataacac cccttgtatt
     4561 actgtttatg taagcagaca gttttattgt tcatgaccaa aatcccttaa cgtgagtttt
     4621 cgttccactg agcgtcagac cccgtagaaa agatcaaagg atcttcttga gatccttttt
     4681 ttctgcgcgt aatctgctgc ttgcaaacaa aaaaaccacc gctaccagcg gtggtttgtt
     4741 tgccggatca agagctacca actctttttc cgaaggtaac tggcttcagc agagcgcaga
     4801 taccaaatac tgtccttcta gtgtagccgt agttaggcca ccacttcaag aactctgtag
     4861 caccgcctac atacctcgct ctgctaatcc tgttaccagt ggctgctgcc agtggcgata
     4921 agtcgtgtct taccgggttg gactcaagac gatagttacc ggataaggcg cagcggtcgg
     4981 gctgaacggg gggttcgtgc acacagccca gcttggagcg aacgacctac accgaactga
     5041 gatacctaca gcgtgagcta tgagaaagcg ccacgcttcc cgaagggaga aaggcggaca
     5101 ggtatccggt aagcggcagg gtcggaacag gagagcgcac gagggagctt ccagggggaa
     5161 acgcctggta tctttatagt cctgtcgggt ttcgccacct ctgacttgag cgtcgatttt
     5221 tgtgatgctc gtcagggggg cggagcctat ggaaaaacgc cagcaacgcg gcctttttac
     5281 ggttcctggc cttttgctgg ccttttgctc acatgttctt tcctgcgtta tcccctgatt
     5341 ctgtggataa ccgtattacc gcctttgagt gagctgatac cgctcgccgc agccgaacga
     5401 ccgagcgcag cgagtcagtg agcgaggaag cggaagagcg cctgatgcgg tattttctcc
     5461 ttacgcatct gtgcggtatt tcacaccgca tatatggtgc actctcagta caatctgctc
     5521 tgatgccgca tagttaagcc agtatacact ccgctatcgc tacgtgactg ggtcatggct
     5581 gcgccccgac acccgccaac acccgctgac gcgccctgac gggcttgtct gctcccggca
     5641 tccgcttaca gacaagctgt gaccgtctcc gggagctgca tgtgtcagag gttttcaccg
     5701 tcatcaccga aacgcgcgag gcagctgcgg taaagctcat cagcgtggtc gtgaagcgat
     5761 tcacagatgt ctgcctgttc atccgcgtcc
//
