# Supplementary material for: Design of Antigen-Targeting Fluorogenic Probes Utilizing Intramolecular Addition Reaction of Protein-Dye Hybrids
Source: J Am Chem Soc. 2025 Jul 23;147(34):30684–93. doi: 10.1021/jacs.5c04193 (PMC12396215; doi:10.1021/jacs.5c04193)
Supplement: Supplementary file 2 [file ja5c04193_si_002.zip › Data S1-S18/Data S18 Sequence of pMN227.gb]

LOCUS       pMN227_EpCAM-EGFP_in_pS 7337 bp ds-DNA     circular     29-MAY-2025
DEFINITION  .
SOURCE      synthetic DNA construct
  ORGANISM  synthetic DNA construct
COMMENT     Imported using the Genbank importer. File name:
            addgene-plasmid-60523-sequence-97523.gbk SB-transposon with
            constitutive bi-directional promoter, one side: SfiI cloning site
            for GOI (contains filler DNA), other side: puromycin resistance
            gene.
FEATURES             Location/Qualifiers
     source          complement(1..7337)
                     /label="source"
                     /ApEinfo_revcolor="#c6c9d1"
                     /ApEinfo_fwdcolor="#c6c9d1"
     promoter        109..213
                     /label="AmpR promoter"
                     /ApEinfo_revcolor="#84b0dc"
                     /ApEinfo_fwdcolor="#84b0dc"
     CDS             214..1074
                     /label="AmpR"
                     /ApEinfo_revcolor="#d6b295"
                     /ApEinfo_fwdcolor="#d6b295"
     primer_bind     complement(432..451)
                     /label="Amp-R"
                     /ApEinfo_revcolor="#c6c9d1"
                     /ApEinfo_fwdcolor="#c6c9d1"
     rep_origin      1245..1833
                     /label="ori"
                     /ApEinfo_revcolor="#f8d3a9"
                     /ApEinfo_fwdcolor="#f8d3a9"
     primer_bind     1734..1753
                     /label="pBR322ori-F"
                     /ApEinfo_revcolor="#f8d3a9"
                     /ApEinfo_fwdcolor="#f8d3a9"
     primer_bind     1987..2004
                     /label="L4440"
                     /ApEinfo_revcolor="#f8d3a9"
                     /ApEinfo_fwdcolor="#f8d3a9"
     primer_bind     2378..2397
                     /label="rbglobpA-R"
                     /ApEinfo_revcolor="#84b0dc"
                     /ApEinfo_fwdcolor="#84b0dc"
     polyA_site      complement(2396..2451)
                     /label="-beta-globin poly(A) signal"
                     /ApEinfo_revcolor="#b1ff67"
                     /ApEinfo_fwdcolor="#b1ff67"
     primer_bind     2497..2516
                     /label="Bglob-pA-R"
                     /ApEinfo_revcolor="#f58a5e"
                     /ApEinfo_fwdcolor="#f58a5e"
     CDS             complement(2616..3215)
                     /label="PuroR"
                     /ApEinfo_revcolor="#84b0dc"
                     /ApEinfo_fwdcolor="#84b0dc"
     primer_bind     complement(2699..2719)
                     /label="Puro-F"
                     /ApEinfo_revcolor="#9eafd2"
                     /ApEinfo_fwdcolor="#9eafd2"
     primer_bind     3196..3215
                     /label="Puro-R"
                     /ApEinfo_revcolor="#f58a5e"
                     /ApEinfo_fwdcolor="#f58a5e"
     promoter        3848..5029
                     /label="EF-1-alpha promoter"
                     /ApEinfo_revcolor="#d6b295"
                     /ApEinfo_fwdcolor="#d6b295"
     primer_bind     4977..4997
                     /label="EF1a-F"
                     /ApEinfo_revcolor="#c6c9d1"
                     /ApEinfo_fwdcolor="#c6c9d1"
     regulatory      complement(5055..5058)
                     /label="vertebrate consensus sequence for strong initiation of translation (Kozak, 1987)"
                     /ApEinfo_revcolor="#ff9ccd"
                     /ApEinfo_fwdcolor="#ff9ccd"
     misc_feature    5061..6002
                     /label="EpCAM"
                     /ApEinfo_revcolor="#ffef86"
                     /ApEinfo_fwdcolor="#ffef86"
     CDS             5061..6002
                     /label="Translation 5061-6002"
                     /translation="MAPPQVLAFGLLLAAATATFAAAQEECVCENYKLAVNCFVNNNRQCQCTSVGAQNTVICSKLAAKCLVMKAEMNGSKLGRRAKPEGALQNNDGLYDPDCDESGLFKAKQCNGTSTCWCVNTAGVRRTDKDTEITCSERVRTYWIIIELKHKAREKPYDSKSLRTALQKEITTRYQLDPKFITSILYENNVITIDLVQNSSQKTQNDVDIADVAYYFEKDVKGESLFHSKKMDLTVNGEQLDLDPGQTLIYYVDEKAPEFSMQGLKAGVIAVIVVVVIAVVAGIVVLVISRKKRMAKYEKAEIKEMGEMHRELNA"
     misc_feature    5580..6002
                     /label="Epcam"
                     /ApEinfo_revcolor="#c7b0e3"
                     /ApEinfo_fwdcolor="#c7b0e3"
     CDS             5580..6002
                     /ApEinfo_revcolor="#84b0dc"
                     /ApEinfo_fwdcolor="#84b0dc"
                     /translation="YQLDPKFITSILYENNVITIDLVQNSSQKTQNDVDIADVAYYFEKDVKGESLFHSKKMDLTVNGEQLDLDPGQTLIYYVDEKAPEFSMQGLKAGVIAVIVVVVIAVVAGIVVLVISRKKRMAKYEKAEIKEMGEMHRELNA"
     primer          complement(5977..6056)
                     /label="oMN344"
                     /note="sequence: cttgctcaccatAgatccaccagcactaccaccagcactaccaccGgcggccgcTGCATTGAGTTCCCTATGCATCTCAC"
                     /ApEinfo_revcolor="#d59687"
                     /ApEinfo_fwdcolor="#d59687"
     primer          complement(5977..6056)
                     /label="rev revised"
                     /note="sequence: cttgctcaccatAgatccaccagcactaccaccagcactaccaccGgcggccgcTGCATTGAGTTCCCTATGCATCTCAC"
                     /ApEinfo_revcolor="#f8d3a9"
                     /ApEinfo_fwdcolor="#f8d3a9"
     primer          complement(5977..6056)
                     /label="oMN367(for PhD thesis)"
                     /note="sequence: cttgctcaccatAgatccaccagcactaccaccagcactaccaccGgcggccgcTGCATTGAGTTCCCTATGCATCTCAC"
                     /ApEinfo_revcolor="#d59687"
                     /ApEinfo_fwdcolor="#d59687"
     misc_feature    6003..6010
                     /label="NotI"
                     /ApEinfo_revcolor="#85dae9"
                     /ApEinfo_fwdcolor="#85dae9"
     misc_feature    6012..6038
                     /label="linker"
                     /ApEinfo_revcolor="#ff9ccd"
                     /ApEinfo_fwdcolor="#ff9ccd"
     misc_feature    6039..6044
                     /label="BamHI"
                     /ApEinfo_revcolor="#85dae9"
                     /ApEinfo_fwdcolor="#85dae9"
     misc_feature    6045..6764
                     /label="enhanced GFP"
                     /ApEinfo_revcolor="#75c6a9"
                     /ApEinfo_fwdcolor="#75c6a9"
     primer          complement(6708..6764)
                     /label="oMN81-stop-XbaI"
                     /note="sequence: attaTCTAGAttacttgtacagctcgtccatgccgagagtgatcccggcggcggtcacgaactccag"
                     /ApEinfo_revcolor="#b7e6d7"
                     /ApEinfo_fwdcolor="#b7e6d7"
     primer          complement(6732..6764)
                     /label="oMN80-XbaI-end no.2"
                     /note="sequence: attaTCTAGAttacttgtacagctcgtccatgccgagagtgat"
                     /ApEinfo_revcolor="#84b0dc"
                     /ApEinfo_fwdcolor="#84b0dc"
     misc_feature    6765..6770
                     /label="XbaI"
                     /ApEinfo_revcolor="#85dae9"
                     /ApEinfo_fwdcolor="#85dae9"
     primer_bind     complement(6784..6801)
                     /label="BGH-rev"
                     /ApEinfo_revcolor="#85dae9"
                     /ApEinfo_fwdcolor="#85dae9"
     polyA_signal    complement(6790..7014)
                     /label="bGH poly(A) signal"
                     /ApEinfo_revcolor="#faac61"
                     /ApEinfo_fwdcolor="#faac61"
ORIGIN
        1 aattttaaca aaatattaac gcttacaatt tcctgatgcg gtattttctc cttacgcatc
       61 tgtgcggtat ttcacaccgc atcaggtggc acttttcggg gaaatgtgcg cggaacccct
      121 atttgtttat ttttctaaat acattcaaat atgtatccgc tcatgagaca ataaccctga
      181 taaatgcttc aataatattg aaaaaggaag agtatgagta ttcaacattt ccgtgtcgcc
      241 cttattccct tttttgcggc attttgcctt cctgtttttg ctcacccaga aacgctggtg
      301 aaagtaaaag atgctgaaga tcagttgggt gcacgagtgg gttacatcga actggatctc
      361 aacagcggta agatccttga gagttttcgc cccgaagaac gttttccaat gatgagcact
      421 tttaaagttc tgctatgtgg cgcggtatta tcccgtattg acgccgggca agagcaactc
      481 ggtcgccgca tacactattc tcagaatgac ttggttgagt actcaccagt cacagaaaag
      541 catcttacgg atggcatgac agtaagagaa ttatgcagtg ctgccataac catgagtgat
      601 aacactgcgg ccaacttact tctgacaacg atcggaggac cgaaggagct aaccgctttt
      661 ttgcacaaca tgggggatca tgtaactcgc cttgatcgtt gggaaccgga gctgaatgaa
      721 gccataccaa acgacgagcg tgacaccacg atgcctgtag caatggcaac aacgttgcgc
      781 aaactattaa ctggcgaact acttactcta gcttcccggc aacaattaat agactggatg
      841 gaggcggata aagttgcagg accacttctg cgctcggccc ttccggctgg ctggtttatt
      901 gctgataaat ctggagccgg tgagcgtggg tctcgcggta tcattgcagc actggggcca
      961 gatggtaagc cctcccgtat cgtagttatc tacacgacgg ggagtcaggc aactatggat
     1021 gaacgaaata gacagatcgc tgagataggt gcctcactga ttaagcattg gtaactgtca
     1081 gaccaagttt actcatatat actttagatt gatttaaaac ttcattttta atttaaaagg
     1141 atctaggtga agatcctttt tgataatctc atgaccaaaa tcccttaacg tgagttttcg
     1201 ttccactgag cgtcagaccc cgtagaaaag atcaaaggat cttcttgaga tccttttttt
     1261 ctgcgcgtaa tctgctgctt gcaaacaaaa aaaccaccgc taccagcggt ggtttgtttg
     1321 ccggatcaag agctaccaac tctttttccg aaggtaactg gcttcagcag agcgcagata
     1381 ccaaatactg ttcttctagt gtagccgtag ttaggccacc acttcaagaa ctctgtagca
     1441 ccgcctacat acctcgctct gctaatcctg ttaccagtgg ctgctgccag tggcgataag
     1501 tcgtgtctta ccgggttgga ctcaagacga tagttaccgg ataaggcgca gcggtcgggc
     1561 tgaacggggg gttcgtgcac acagcccagc ttggagcgaa cgacctacac cgaactgaga
     1621 tacctacagc gtgagctatg agaaagcgcc acgcttcccg aagggagaaa ggcggacagg
     1681 tatccggtaa gcggcagggt cggaacagga gagcgcacga gggagcttcc agggggaaac
     1741 gcctggtatc tttatagtcc tgtcgggttt cgccacctct gacttgagcg tcgatttttg
     1801 tgatgctcgt caggggggcg gagcctatgg aaaaacgcca gcaacgcggc ctttttacgg
     1861 ttcctggcct tttgctggcc ttttgctcac atgttctttc ctgcgttatc ccctgattct
     1921 gtggataacc gtattaccgc ctttgagtga gctgataccg ctcgccgcag ccgaacgacc
     1981 gagcgcagcg agtcagtgag cgaggaagcg gatccctata cagttgaagt cggaagttta
     2041 catacacctt agccaaatac atttaaactc actttttcac aattcctgac atttaatcct
     2101 agtaaaaatt ccctgtctta ggtcagttag gatcaccact ttattttaag aatgtgaaat
     2161 atcagaataa tagtagagag aatgattcat ttcagctttt atttctttca tcacattccc
     2221 agtgggtcag aagtttacat acactcgact cctctgcaga atgcggcgat gtttcggtaa
     2281 ggggtcccga gtagctagtt catggcagcc agcatatggc atatgttgcc aaactctaaa
     2341 ccaaatactc attctgatgt tttaaatgat ttgccctccc atatgtcctt ccgagtgaga
     2401 gacacaaaaa attccaacac actattgcaa tgaaaataaa tttcctttat tagccagaag
     2461 tcagatgctc aaggggcttc atgatgtccc cataattttt ggcagaggga aaaagatctc
     2521 agtggtattt gtgagccagg gcattggcca caccagccac caccttctga taggcagcct
     2581 gcacctgagg agtgaattca cgacaggcct tcgaatcagg caccgggctt gcgggtcatg
     2641 caccaggtgc gcggtccttc gggcacctcg acgtcggcgg tgacggtgaa gccgagccgc
     2701 tcgtagaagg ggaggttgcg gggcgcggag gtctccagga aggcgggcac cccggcgcgc
     2761 tcggccgcct ccactccggg gagcacgacg gcgctgccca gacccttgcc ctggtggtcg
     2821 ggcgagacgc cgacggtggc caggaaccac gcgggctcct tgggccggtg cggcgccagg
     2881 aggccttcca tctgttgctg cgcggccagc cgggaaccgc tcaactcggc catgcgcggg
     2941 ccgatctcgg cgaacaccgc ccccgcttcg acgctctccg gcgtggtcca gaccgccacc
     3001 gcggcgccgt cgtccgcgac ccacaccttg ccgatgtcga gcccgacgcg cgtgaggaag
     3061 agttcttgca gctcggtgac ccgctcgatg tggcggtccg gatcgacggt gtggcgcgtg
     3121 gcggggtagt cggcgaacgc ggcggcgagg gtgcgtacgg ccctggggac gtcgtcgcgg
     3181 gtggcgaggc gcaccgtggg cttgtactcg gtcatggtgg cctcaggtgc agaggtttct
     3241 acagggaaag agagaaaggc tacagttagt ttgctgtgat gatgctaagt gccgaggtca
     3301 gatgtctatg gattgtacac ggaatcccaa cgcaggaacc aaaaaacact cacccaaaaa
     3361 aatggcgcta aggccgagag aaaggcgaag ttccgtctac ggctatatac cttgaaacag
     3421 gggcggcaga agtgacgcaa cgcggttgcg cggacggctt cctgtgtttt cattggtcga
     3481 agcgttctgc gcgtgcgcag agattcccca gggaaggcgg gccctcttcc gaatgtccaa
     3541 tccggacatt cttccggttg gacctccgcg gtcagcgctg tgcccggcga gagatcacgt
     3601 ggggcgcgga ggcggtgctg ctggggcacg gccgtccagc ctcggcggcc atatttttga
     3661 ggggctgttc atctcgttca cacgctctgt ccgccatgtt tgtgagtgga agcgccatta
     3721 ccccttcaag cgactgaagg ctgcagggcc tctggtggcc cgcatgggga gaccagaccc
     3781 gccaggcccg cctttccgca ctcagtccgg gcttacttta ttttgtgaga cagggtctcg
     3841 cctagaggct ccggtgcccg tcagtgggca gagcgcacat cgcccacagt ccccgagaag
     3901 ttggggggag gggtcggcaa ttgaaccggt gcctagagaa ggtggcgcgg ggtaaactgg
     3961 gaaagtgatg tcgtgtactg gctccgcctt tttcccgagg gtgggggaga accgtatata
     4021 agtgcagtag tcgccgtgaa cgttcttttt cgcaacgggt ttgccgccag aacacaggta
     4081 agtgccgtgt gtggttcccg cgggcctggc ctctttacgg gttatggccc ttgcgtgcct
     4141 tgaattactt ccacgcccct ggctgcagta cgtgattctt gatcccgagc ttcgggttgg
     4201 aagtgggtgg gagagttcga ggccttgcgc ttaaggagcc ccttcgcctc gtgcttgagt
     4261 tgaggcttgg cctgggcgct ggggccgccg cgtgcgaatc tggtggcacc ttcgcgcctg
     4321 tctcgctgct ttcgataagt ctctagccat ttaaaatttt tgatgacctg ctgcgacgct
     4381 ttttttctgg caagatagtc ttgtaaatgc gggccaagat ctgcacactg gtatttcggt
     4441 ttttggggcc gcgggcggcg acggggcccg tgcgtcccag cgcacatgtt cggcgaggcg
     4501 gggcctgcga gcgcggccac cgagaatcgg acgggggtag tctcaagctg gccggcctgc
     4561 tctggtgcct ggcctcgcgc cgccgtgtat cgccccgccc tgggcggcaa ggctggcccg
     4621 gtcggcacca gttgcgtgag cggaaagatg gccgcttccc ggccctgctg cagggagctc
     4681 aaaatggagg acgcggcgct cgggagagcg ggcgggtgag tcacccacac aaaggaaaag
     4741 ggcctttccg tcctcagccg tcgcttcatg tgactccacg gagtaccggg cgccgtccag
     4801 gcacctcgat tagttctcga gcttttggag tacgtcgtct ttaggttggg gggaggggtt
     4861 ttatgcgatg gagtttcccc atactgagtg ggtggagact gaagttaggc cagcttggca
     4921 cttgatgtaa ttctccttgg aatttgccct ttttgagttt ggatcttggt tcattctcaa
     4981 gcctcagaca gtggttcaaa gtttttttct tccatttaag gtgtcgtgaa aactacccca
     5041 agctggcctc tgaggccacc ATGGCGCCCC CGCAGGTCCT CGCGTTCGGG CTTCTGCTTG
     5101 CCGCGGCGAC GGCGACTTTT GCCGCAGCTC AGGAAGAATG TGTCTGTGAA AACTACAAGC
     5161 TGGCCGTAAA CTGCTTTGTG AATAATAATC GTCAATGCCA GTGTACTTCA GTTGGTGCAC
     5221 AAAATACTGT CATTTGCTCA AAGCTGGCTG CCAAATGTTT GGTGATGAAG GCAGAAATGA
     5281 ATGGCTCAAA ACTTGGGAGA AGAGCAAAAC CTGAAGGGGC CCTCCAGAAC AATGATGGGC
     5341 TTTATGATCC TGACTGCGAT GAGAGCGGGC TCTTTAAGGC CAAGCAGTGC AACGGCACCT
     5401 CCACGTGCTG GTGTGTGAAC ACTGCTGGGG TCAGAAGAAC AGACAAGGAC ACTGAAATAA
     5461 CCTGCTCTGA GCGAGTGAGA ACCTACTGGA TCATCATTGA ACTAAAACAC AAAGCAAGAG
     5521 AAAAACCTTA TGATAGTAAA AGTTTGCGGA CTGCACTTCA GAAGGAGATC ACAACGCGTT
     5581 ATCAACTGGA TCCAAAATTT ATCACGAGTA TTTTGTATGA GAATAATGTT ATCACTATTG
     5641 ATCTGGTTCA AAATTCTTCT CAAAAAACTC AGAATGATGT GGACATAGCT GATGTGGCTT
     5701 ATTATTTTGA AAAAGATGTT AAAGGTGAAT CCTTGTTTCA TTCTAAGAAA ATGGACCTGA
     5761 CAGTAAATGG GGAACAACTG GATCTGGATC CTGGTCAAAC TTTAATTTAT TATGTTGATG
     5821 AAAAAGCACC TGAATTCTCA ATGCAGGGTC TAAAAGCTGG TGTTATTGCT GTTATTGTGG
     5881 TTGTGGTGAT AGCAGTTGTT GCTGGAATTG TTGTGCTGGT TATTTCCAGA AAGAAGAGAA
     5941 TGGCAAAGTA TGAGAAGGCT GAGATAAAGG AGATGGGTGA GATGCATAGG GAACTCAATG
     6001 CAgcggccgc Cggtggtagt gctggtggta gtgctggtgg atcTatggtg agcaagggcg
     6061 aggagctgtt caccggggtg gtgcccatcc tggtcgagct ggacggcgac gtaaacggcc
     6121 acaagttcag cgtgtccggc gagggcgagg gcgatgccac ctacggcaag ctgaccctga
     6181 agttcatctg caccaccggc aagctgcccg tgccctggcc caccctcgtg accaccctga
     6241 cctacggcgt gcagtgcttc agccgctacc ccgaccacat gaagcagcac gacttcttca
     6301 agtccgccat gcccgaaggc tacgtccagg agcgcaccat cttcttcaag gacgacggca
     6361 actacaagac ccgcgccgag gtgaagttcg agggcgacac cctggtgaac cgcatcgagc
     6421 tgaagggcat cgacttcaag gaggacggca acatcctggg gcacaagctg gagtacaact
     6481 acaacagcca caacgtctat atcatggccg acaagcagaa gaacggcatc aaggtgaact
     6541 tcaagatccg ccacaacatc gaggacggca gcgtgcagct cgccgaccac taccagcaga
     6601 acacccccat cggcgacggc cccgtgctgc tgcccgacaa ccactacctg agcacccagt
     6661 ccgccctgag caaagacccc aacgagaagc gcgatcacat ggtcctgctg gagttcgtga
     6721 ccgccgccgg gatcactctc ggcatggacg agctgtacaa gtaaTCTAGA gctcgctgat
     6781 cagcctcgac tgtgccttct agttgccagc catctgttgt ttgcccctcc cccgtgcctt
     6841 ccttgaccct ggaaggtgcc actcccactg tcctttccta ataaaatgag gaaattgcat
     6901 cgcattgtct gagtaggtgt cattctattc tggggggtgg ggtggggcag gacagcaagg
     6961 gggaggattg ggaagacaat agcaggcatg ctggggatgc ggtgggctct atggcttctg
     7021 aggcggaaag aaccagctgg gcctactaga tagcggaccc cttaccgaaa catcgccgca
     7081 ttctgcagag gagtcgaact tagtgtatgt aaacttctga cccactggaa ttgtgataca
     7141 gtgaattata agtgaaataa tctgtctgta aacaattgtt ggaaaaatga cttgtgtcat
     7201 gcacaaagta gatgtcctaa ctgacttgcc aaaactattg tttgttaaca agaaatttgt
     7261 ggagtagttg aaaaacgagt tttaatgact ccaacttaag tgtatgtaaa cttccgactt
     7321 caactgtata gggatcc
//
