# Supplementary material for: Design of Antigen-Targeting Fluorogenic Probes Utilizing Intramolecular Addition Reaction of Protein-Dye Hybrids
Source: J Am Chem Soc. 2025 Jul 23;147(34):30684–93. doi: 10.1021/jacs.5c04193 (PMC12396215; doi:10.1021/jacs.5c04193)
Supplement: Supplementary file 2 [file ja5c04193_si_002.zip › Data S1-S18/Data S2 151_ON.pdb]

TITLE      ONIOM_DARPin_withWater_A_151_open_re4_SP
ATOM      1  N   MET A   1     -28.591 -20.051   5.754  0.00  0.00           N  
ATOM      2  CA  MET A   1     -27.808 -20.928   4.870  0.00  0.00           C  
ATOM      3  CB  MET A   1     -27.240 -22.004   5.786  0.00  0.00           C  
ATOM      4  CG  MET A   1     -25.991 -21.676   6.619  0.00  0.00           C  
ATOM      5  SD  MET A   1     -26.328 -20.302   7.769  0.00  0.00           S  
ATOM      6  CE  MET A   1     -24.648 -20.195   8.357  0.00  0.00           C  
ATOM      7  C   MET A   1     -28.735 -21.551   3.824  0.00  0.00           C  
ATOM      8  O   MET A   1     -29.951 -21.482   3.946  0.00  0.00           O  
ATOM      9  H   MET A   1     -29.351 -20.565   6.151  0.00  0.00           H  
ATOM     10  HA  MET A   1     -27.135 -20.366   4.393  0.00  0.00           H  
ATOM     11 HB2  MET A   1     -27.974 -22.305   6.440  0.00  0.00           H  
ATOM     12 HB3  MET A   1     -27.023 -22.838   5.224  0.00  0.00           H  
ATOM     13 HG2  MET A   1     -25.713 -22.506   7.127  0.00  0.00           H  
ATOM     14 HG3  MET A   1     -25.235 -21.437   5.990  0.00  0.00           H  
ATOM     15 HE1  MET A   1     -24.240 -19.328   8.063  0.00  0.00           H  
ATOM     16 HE2  MET A   1     -24.634 -20.242   9.357  0.00  0.00           H  
ATOM     17 HE3  MET A   1     -24.109 -20.955   7.985  0.00  0.00           H  
ATOM     18  H2  MET A   1     -28.007 -19.706   6.489  0.00  0.00           H  
ATOM     19  H3  MET A   1     -28.952 -19.280   5.230  0.00  0.00           H  
ATOM     20  N   ASN A   2     -28.284 -21.746   2.595  0.00  0.00           N  
ATOM     21  CA  ASN A   2     -29.060 -22.264   1.453  0.00  0.00           C  
ATOM     22  CB  ASN A   2     -28.198 -22.339   0.197  0.00  0.00           C  
ATOM     23  CG  ASN A   2     -29.056 -22.565  -1.049  0.00  0.00           C  
ATOM     24  C   ASN A   2     -29.525 -23.697   1.693  0.00  0.00           C  
ATOM     25  O   ASN A   2     -28.769 -24.637   1.932  0.00  0.00           O  
ATOM     26  H   ASN A   2     -27.254 -21.485   2.482  0.00  0.00           H  
ATOM     27  HA  ASN A   2     -29.885 -21.691   1.379  0.00  0.00           H  
ATOM     28 HB2  ASN A   2     -27.714 -21.483   0.090  0.00  0.00           H  
ATOM     29 HB3  ASN A   2     -27.571 -23.099   0.286  0.00  0.00           H  
ATOM     30 OD1  ASN A   2     -30.080 -21.906  -1.242  0.00  0.00           O  
ATOM     31 ND2  ASN A   2     -28.813 -23.520  -1.935  0.00  0.00           N  
ATOM     32 HD22 ASN A   2     -27.993 -24.103  -1.705  0.00  0.00           H  
ATOM     33 HD21 ASN A   2     -29.346 -23.662  -2.721  0.00  0.00           H  
ATOM     34  N   HIS A   3     -30.856 -23.799   1.721  0.00  0.00           N  
ATOM     35  CA  HIS A   3     -31.431 -25.136   1.901  0.00  0.00           C  
ATOM     36  CB  HIS A   3     -32.042 -25.341   3.296  0.00  0.00           C  
ATOM     37  CG  HIS A   3     -32.127 -26.786   3.797  0.00  0.00           C  
ATOM     38  C   HIS A   3     -32.452 -25.480   0.807  0.00  0.00           C  
ATOM     39  O   HIS A   3     -33.345 -24.688   0.508  0.00  0.00           O  
ATOM     40  H   HIS A   3     -31.383 -22.946   1.615  0.00  0.00           H  
ATOM     41  HA  HIS A   3     -30.684 -25.813   1.855  0.00  0.00           H  
ATOM     42 HB2  HIS A   3     -31.502 -24.818   3.976  0.00  0.00           H  
ATOM     43 HB3  HIS A   3     -32.983 -24.965   3.304  0.00  0.00           H  
ATOM     44 ND1  HIS A   3     -31.868 -27.884   3.108  0.00  0.00           N  
ATOM     45 CD2  HIS A   3     -32.442 -27.103   5.051  0.00  0.00           C  
ATOM     46 CE1  HIS A   3     -31.890 -28.893   3.979  0.00  0.00           C  
ATOM     47 NE2  HIS A   3     -32.255 -28.407   5.164  0.00  0.00           N  
ATOM     48 HD2  HIS A   3     -32.759 -26.465   5.761  0.00  0.00           H  
ATOM     49 HE1  HIS A   3     -31.674 -29.838   3.780  0.00  0.00           H  
ATOM     50 HE2  HIS A   3     -32.362 -28.971   5.994  0.00  0.00           H  
ATOM     51  N   LYS A   4     -32.379 -26.725   0.365  0.00  0.00           N  
ATOM     52  CA  LYS A   4     -33.206 -27.278  -0.723  0.00  0.00           C  
ATOM     53  CB  LYS A   4     -32.652 -28.652  -1.115  0.00  0.00           C  
ATOM     54  CG  LYS A   4     -31.199 -28.500  -1.579  0.00  0.00           C  
ATOM     55  CD  LYS A   4     -30.936 -27.852  -2.941  0.00  0.00           C  
ATOM     56  CE  LYS A   4     -29.436 -27.805  -3.250  0.00  0.00           C  
ATOM     57  NZ  LYS A   4     -29.182 -27.660  -4.690  0.00  0.00           N  
ATOM     58  C   LYS A   4     -34.706 -27.372  -0.397  0.00  0.00           C  
ATOM     59  O   LYS A   4     -35.531 -26.867  -1.155  0.00  0.00           O  
ATOM     60  H   LYS A   4     -31.658 -27.315   0.866  0.00  0.00           H  
ATOM     61  HA  LYS A   4     -33.093 -26.686  -1.544  0.00  0.00           H  
ATOM     62 HB2  LYS A   4     -32.665 -29.231  -0.328  0.00  0.00           H  
ATOM     63 HB3  LYS A   4     -33.180 -29.001  -1.860  0.00  0.00           H  
ATOM     64 HG2  LYS A   4     -30.688 -27.964  -0.866  0.00  0.00           H  
ATOM     65 HG3  LYS A   4     -30.763 -29.431  -1.580  0.00  0.00           H  
ATOM     66 HD2  LYS A   4     -31.386 -28.387  -3.643  0.00  0.00           H  
ATOM     67 HD3  LYS A   4     -31.282 -26.923  -2.926  0.00  0.00           H  
ATOM     68 HE2  LYS A   4     -29.035 -27.030  -2.754  0.00  0.00           H  
ATOM     69 HE3  LYS A   4     -29.018 -28.655  -2.915  0.00  0.00           H  
ATOM     70 HZ1  LYS A   4     -28.369 -28.187  -4.948  0.00  0.00           H  
ATOM     71 HZ2  LYS A   4     -29.970 -27.999  -5.211  0.00  0.00           H  
ATOM     72 HZ3  LYS A   4     -29.031 -26.695  -4.914  0.00  0.00           H  
ATOM     73  N   VAL A   5     -35.027 -27.844   0.805  0.00  0.00           N  
ATOM     74  CA  VAL A   5     -36.393 -27.976   1.320  0.00  0.00           C  
ATOM     75  CB  VAL A   5     -36.400 -28.822   2.600  0.00  0.00           C  
ATOM     76 CG1  VAL A   5     -36.266 -30.303   2.242  0.00  0.00           C  
ATOM     77 CG2  VAL A   5     -35.493 -28.525   3.802  0.00  0.00           C  
ATOM     78  C   VAL A   5     -37.116 -26.633   1.418  0.00  0.00           C  
ATOM     79  O   VAL A   5     -38.179 -26.521   0.809  0.00  0.00           O  
ATOM     80  H   VAL A   5     -34.183 -28.127   1.382  0.00  0.00           H  
ATOM     81  HA  VAL A   5     -36.912 -28.562   0.679  0.00  0.00           H  
ATOM     82  HB  VAL A   5     -37.284 -28.711   3.036  0.00  0.00           H  
ATOM     83 HG11 VAL A   5     -36.734 -30.477   1.376  0.00  0.00           H  
ATOM     84 HG12 VAL A   5     -35.299 -30.535   2.153  0.00  0.00           H  
ATOM     85 HG13 VAL A   5     -36.680 -30.856   2.964  0.00  0.00           H  
ATOM     86 HG21 VAL A   5     -35.555 -27.554   4.022  0.00  0.00           H  
ATOM     87 HG22 VAL A   5     -35.796 -29.072   4.579  0.00  0.00           H  
ATOM     88 HG23 VAL A   5     -34.553 -28.763   3.564  0.00  0.00           H  
ATOM     89  N   HIS A   6     -36.311 -25.617   1.707  0.00  0.00           N  
ATOM     90  CA  HIS A   6     -36.914 -24.278   1.759  0.00  0.00           C  
ATOM     91  CB  HIS A   6     -35.909 -23.361   2.461  0.00  0.00           C  
ATOM     92  CG  HIS A   6     -35.572 -23.588   3.931  0.00  0.00           C  
ATOM     93  C   HIS A   6     -37.268 -23.724   0.376  0.00  0.00           C  
ATOM     94  O   HIS A   6     -38.392 -23.230   0.257  0.00  0.00           O  
ATOM     95  H   HIS A   6     -35.343 -25.825   1.872  0.00  0.00           H  
ATOM     96  HA  HIS A   6     -37.767 -24.337   2.303  0.00  0.00           H  
ATOM     97 HB2  HIS A   6     -35.019 -23.385   1.942  0.00  0.00           H  
ATOM     98 HB3  HIS A   6     -36.235 -22.387   2.376  0.00  0.00           H  
ATOM     99 ND1  HIS A   6     -35.791 -24.791   4.460  0.00  0.00           N  
ATOM    100 CD2  HIS A   6     -35.053 -22.785   4.857  0.00  0.00           C  
ATOM    101 CE1  HIS A   6     -35.391 -24.781   5.731  0.00  0.00           C  
ATOM    102 NE2  HIS A   6     -34.957 -23.538   5.950  0.00  0.00           N  
ATOM    103 HD1  HIS A   6     -36.188 -25.590   4.002  0.00  0.00           H  
ATOM    104 HD2  HIS A   6     -34.798 -21.829   4.746  0.00  0.00           H  
ATOM    105 HE1  HIS A   6     -35.411 -25.516   6.364  0.00  0.00           H  
ATOM    106  N   HIS A   7     -36.234 -23.593  -0.447  0.00  0.00           N  
ATOM    107  CA  HIS A   7     -36.474 -23.263  -1.864  0.00  0.00           C  
ATOM    108  CB  HIS A   7     -35.176 -23.398  -2.660  0.00  0.00           C  
ATOM    109  CG  HIS A   7     -34.236 -22.193  -2.589  0.00  0.00           C  
ATOM    110 ND1  HIS A   7     -33.167 -22.025  -1.809  0.00  0.00           N  
ATOM    111 CD2  HIS A   7     -34.453 -20.996  -3.130  0.00  0.00           C  
ATOM    112 CE1  HIS A   7     -32.851 -20.730  -1.715  0.00  0.00           C  
ATOM    113 NE2  HIS A   7     -33.715 -20.090  -2.506  0.00  0.00           N  
ATOM    114  C   HIS A   7     -37.622 -24.035  -2.517  0.00  0.00           C  
ATOM    115  O   HIS A   7     -38.414 -23.314  -3.137  0.00  0.00           O  
ATOM    116  H   HIS A   7     -35.309 -23.732  -0.042  0.00  0.00           H  
ATOM    117  HA  HIS A   7     -36.690 -22.267  -1.920  0.00  0.00           H  
ATOM    118 HB2  HIS A   7     -34.661 -24.201  -2.327  0.00  0.00           H  
ATOM    119 HB3  HIS A   7     -35.394 -23.552  -3.634  0.00  0.00           H  
ATOM    120 HD2  HIS A   7     -35.095 -20.816  -3.907  0.00  0.00           H  
ATOM    121 HE1  HIS A   7     -32.140 -20.336  -1.180  0.00  0.00           H  
ATOM    122 HE2  HIS A   7     -33.769 -19.091  -2.589  0.00  0.00           H  
ATOM    123  N   HIS A   8     -37.789 -25.330  -2.305  0.00  0.00           N  
ATOM    124  CA  HIS A   8     -38.901 -26.160  -2.820  0.00  0.00           C  
ATOM    125  CB  HIS A   8     -38.553 -27.642  -2.671  0.00  0.00           C  
ATOM    126  CG  HIS A   8     -39.637 -28.399  -3.433  0.00  0.00           C  
ATOM    127  C   HIS A   8     -40.237 -25.866  -2.145  0.00  0.00           C  
ATOM    128  O   HIS A   8     -41.148 -25.543  -2.906  0.00  0.00           O  
ATOM    129  H   HIS A   8     -37.022 -25.760  -1.702  0.00  0.00           H  
ATOM    130  HA  HIS A   8     -38.994 -25.970  -3.812  0.00  0.00           H  
ATOM    131 HB2  HIS A   8     -37.700 -27.827  -3.095  0.00  0.00           H  
ATOM    132 HB3  HIS A   8     -38.603 -27.901  -1.737  0.00  0.00           H  
ATOM    133 ND1  HIS A   8     -39.692 -28.662  -4.731  0.00  0.00           N  
ATOM    134 CD2  HIS A   8     -40.615 -29.105  -2.862  0.00  0.00           C  
ATOM    135 CE1  HIS A   8     -40.784 -29.372  -4.991  0.00  0.00           C  
ATOM    136 NE2  HIS A   8     -41.296 -29.736  -3.812  0.00  0.00           N  
ATOM    137 HD1  HIS A   8     -39.025 -28.381  -5.434  0.00  0.00           H  
ATOM    138 HD2  HIS A   8     -40.799 -29.144  -1.861  0.00  0.00           H  
ATOM    139 HE1  HIS A   8     -41.149 -29.590  -5.875  0.00  0.00           H  
ATOM    140  N   HIS A   9     -40.263 -25.564  -0.853  0.00  0.00           N  
ATOM    141  CA  HIS A   9     -41.520 -25.122  -0.238  0.00  0.00           C  
ATOM    142  CB  HIS A   9     -41.579 -25.079   1.282  0.00  0.00           C  
ATOM    143  CG  HIS A   9     -41.698 -26.323   2.178  0.00  0.00           C  
ATOM    144  C   HIS A   9     -42.004 -23.773  -0.768  0.00  0.00           C  
ATOM    145  O   HIS A   9     -42.919 -23.757  -1.592  0.00  0.00           O  
ATOM    146  H   HIS A   9     -39.380 -25.661  -0.348  0.00  0.00           H  
ATOM    147  HA  HIS A   9     -42.231 -25.815  -0.441  0.00  0.00           H  
ATOM    148 HB2  HIS A   9     -40.740 -24.552   1.634  0.00  0.00           H  
ATOM    149 HB3  HIS A   9     -42.368 -24.445   1.567  0.00  0.00           H  
ATOM    150 ND1  HIS A   9     -42.538 -26.524   3.191  0.00  0.00           N  
ATOM    151 CD2  HIS A   9     -40.925 -27.377   1.970  0.00  0.00           C  
ATOM    152 CE1  HIS A   9     -42.186 -27.700   3.700  0.00  0.00           C  
ATOM    153 NE2  HIS A   9     -41.184 -28.201   2.980  0.00  0.00           N  
ATOM    154 HD1  HIS A   9     -43.264 -25.949   3.512  0.00  0.00           H  
ATOM    155 HD2  HIS A   9     -40.287 -27.516   1.215  0.00  0.00           H  
ATOM    156 HE1  HIS A   9     -42.602 -28.138   4.493  0.00  0.00           H  
ATOM    157  N   HIS A  10     -40.973 -22.936  -0.874  0.00  0.00           N  
ATOM    158  CA  HIS A  10     -41.050 -21.540  -1.332  0.00  0.00           C  
ATOM    159  CB  HIS A  10     -39.814 -20.716  -0.959  0.00  0.00           C  
ATOM    160  CG  HIS A  10     -39.696 -20.330   0.510  0.00  0.00           C  
ATOM    161  C   HIS A  10     -41.357 -21.284  -2.811  0.00  0.00           C  
ATOM    162  O   HIS A  10     -41.881 -20.238  -3.205  0.00  0.00           O  
ATOM    163  H   HIS A  10     -40.048 -23.375  -0.588  0.00  0.00           H  
ATOM    164  HA  HIS A  10     -41.782 -21.069  -0.773  0.00  0.00           H  
ATOM    165 HB2  HIS A  10     -38.981 -21.236  -1.205  0.00  0.00           H  
ATOM    166 HB3  HIS A  10     -39.810 -19.860  -1.499  0.00  0.00           H  
ATOM    167 ND1  HIS A  10     -40.754 -20.273   1.321  0.00  0.00           N  
ATOM    168 CD2  HIS A  10     -38.623 -19.802   1.098  0.00  0.00           C  
ATOM    169 CE1  HIS A  10     -40.297 -19.786   2.471  0.00  0.00           C  
ATOM    170 NE2  HIS A  10     -39.016 -19.461   2.321  0.00  0.00           N  
ATOM    171 HD2  HIS A  10     -37.716 -19.690   0.693  0.00  0.00           H  
ATOM    172 HE1  HIS A  10     -40.827 -19.680   3.307  0.00  0.00           H  
ATOM    173 HE2  HIS A  10     -38.457 -19.027   3.041  0.00  0.00           H  
ATOM    174  N   HIS A  11     -40.857 -22.202  -3.626  0.00  0.00           N  
ATOM    175  CA  HIS A  11     -41.191 -22.214  -5.054  0.00  0.00           C  
ATOM    176  CB  HIS A  11     -39.988 -22.752  -5.819  0.00  0.00           C  
ATOM    177  CG  HIS A  11     -38.986 -21.638  -6.097  0.00  0.00           C  
ATOM    178  C   HIS A  11     -42.520 -22.882  -5.433  0.00  0.00           C  
ATOM    179  O   HIS A  11     -43.265 -22.262  -6.196  0.00  0.00           O  
ATOM    180  H   HIS A  11     -40.227 -22.893  -3.184  0.00  0.00           H  
ATOM    181  HA  HIS A  11     -41.227 -21.241  -5.378  0.00  0.00           H  
ATOM    182 HB2  HIS A  11     -39.528 -23.445  -5.279  0.00  0.00           H  
ATOM    183 HB3  HIS A  11     -40.281 -23.119  -6.692  0.00  0.00           H  
ATOM    184 ND1  HIS A  11     -39.179 -20.721  -7.049  0.00  0.00           N  
ATOM    185 CD2  HIS A  11     -37.691 -21.969  -6.060  0.00  0.00           C  
ATOM    186 CE1  HIS A  11     -37.987 -20.442  -7.568  0.00  0.00           C  
ATOM    187 NE2  HIS A  11     -37.093 -21.217  -6.978  0.00  0.00           N  
ATOM    188 HD1  HIS A  11     -40.036 -20.310  -7.333  0.00  0.00           H  
ATOM    189 HD2  HIS A  11     -37.271 -22.649  -5.457  0.00  0.00           H  
ATOM    190 HE1  HIS A  11     -37.804 -19.771  -8.274  0.00  0.00           H  
ATOM    191  N   ILE A  12     -42.935 -23.958  -4.776  0.00  0.00           N  
ATOM    192  CA  ILE A  12     -44.270 -24.553  -4.979  0.00  0.00           C  
ATOM    193  CB  ILE A  12     -44.191 -26.071  -4.838  0.00  0.00           C  
ATOM    194 CG1  ILE A  12     -43.134 -26.858  -5.616  0.00  0.00           C  
ATOM    195 CG2  ILE A  12     -45.528 -26.807  -4.896  0.00  0.00           C  
ATOM    196 CD1  ILE A  12     -43.190 -26.580  -7.124  0.00  0.00           C  
ATOM    197  C   ILE A  12     -45.432 -23.759  -4.388  0.00  0.00           C  
ATOM    198  O   ILE A  12     -46.525 -23.726  -4.948  0.00  0.00           O  
ATOM    199  H   ILE A  12     -42.242 -24.353  -4.103  0.00  0.00           H  
ATOM    200  HA  ILE A  12     -44.413 -24.572  -5.987  0.00  0.00           H  
ATOM    201  HB  ILE A  12     -44.048 -26.283  -3.833  0.00  0.00           H  
ATOM    202 HG12 ILE A  12     -42.237 -26.606  -5.282  0.00  0.00           H  
ATOM    203 HG13 ILE A  12     -43.289 -27.826  -5.472  0.00  0.00           H  
ATOM    204 HG21 ILE A  12     -45.425 -27.713  -4.491  0.00  0.00           H  
ATOM    205 HG22 ILE A  12     -46.212 -26.290  -4.387  0.00  0.00           H  
ATOM    206 HG23 ILE A  12     -45.816 -26.896  -5.847  0.00  0.00           H  
ATOM    207 HD11 ILE A  12     -43.034 -25.608  -7.277  0.00  0.00           H  
ATOM    208 HD12 ILE A  12     -42.483 -27.115  -7.576  0.00  0.00           H  
ATOM    209 HD13 ILE A  12     -44.089 -26.840  -7.465  0.00  0.00           H  
ATOM    210  N   GLU A  13     -45.066 -22.955  -3.393  0.00  0.00           N  
ATOM    211  CA  GLU A  13     -46.021 -22.057  -2.724  0.00  0.00           C  
ATOM    212  CB  GLU A  13     -45.887 -22.227  -1.209  0.00  0.00           C  
ATOM    213  CG  GLU A  13     -46.656 -23.416  -0.663  0.00  0.00           C  
ATOM    214  CD  GLU A  13     -48.020 -22.940  -0.160  0.00  0.00           C  
ATOM    215 OE1  GLU A  13     -48.043 -22.207   0.846  0.00  0.00           O  
ATOM    216 OE2  GLU A  13     -49.057 -23.129  -0.841  0.00  0.00           O  
ATOM    217  C   GLU A  13     -45.844 -20.646  -3.295  0.00  0.00           C  
ATOM    218  O   GLU A  13     -44.701 -20.291  -3.567  0.00  0.00           O  
ATOM    219  H   GLU A  13     -44.063 -23.011  -3.131  0.00  0.00           H  
ATOM    220  HA  GLU A  13     -46.949 -22.372  -2.891  0.00  0.00           H  
ATOM    221 HB2  GLU A  13     -44.936 -22.368  -1.008  0.00  0.00           H  
ATOM    222 HB3  GLU A  13     -46.245 -21.418  -0.785  0.00  0.00           H  
ATOM    223 HG2  GLU A  13     -46.815 -24.041  -1.384  0.00  0.00           H  
ATOM    224 HG3  GLU A  13     -46.178 -23.777   0.096  0.00  0.00           H  
ATOM    225  N   GLY A  14     -46.992 -20.080  -3.662  0.00  0.00           N  
ATOM    226  CA  GLY A  14     -46.991 -18.764  -4.322  0.00  0.00           C  
ATOM    227  C   GLY A  14     -46.900 -17.610  -3.323  0.00  0.00           C  
ATOM    228  O   GLY A  14     -47.852 -16.887  -3.029  0.00  0.00           O  
ATOM    229  H   GLY A  14     -47.842 -20.616  -3.455  0.00  0.00           H  
ATOM    230 HA2  GLY A  14     -46.208 -18.715  -4.960  0.00  0.00           H  
ATOM    231 HA3  GLY A  14     -47.837 -18.667  -4.868  0.00  0.00           H  
ATOM    232  N   ARG A  15     -45.634 -17.387  -3.004  0.00  0.00           N  
ATOM    233  CA  ARG A  15     -45.066 -16.289  -2.201  0.00  0.00           C  
ATOM    234  CB  ARG A  15     -43.591 -16.513  -1.888  0.00  0.00           C  
ATOM    235  CG  ARG A  15     -43.336 -17.931  -1.372  0.00  0.00           C  
ATOM    236  CD  ARG A  15     -43.880 -17.998   0.050  0.00  0.00           C  
ATOM    237  NE  ARG A  15     -43.417 -19.277   0.599  0.00  0.00           N  
ATOM    238  CZ  ARG A  15     -44.273 -20.135   1.184  0.00  0.00           C  
ATOM    239 NH1  ARG A  15     -45.593 -20.019   1.381  0.00  0.00           N  
ATOM    240 NH2  ARG A  15     -43.655 -21.184   1.754  0.00  0.00           N  
ATOM    241  C   ARG A  15     -45.122 -14.966  -2.960  0.00  0.00           C  
ATOM    242  O   ARG A  15     -44.406 -14.646  -3.904  0.00  0.00           O  
ATOM    243  H   ARG A  15     -44.976 -18.147  -3.416  0.00  0.00           H  
ATOM    244  HA  ARG A  15     -45.605 -16.201  -1.355  0.00  0.00           H  
ATOM    245 HB2  ARG A  15     -43.070 -16.392  -2.715  0.00  0.00           H  
ATOM    246 HB3  ARG A  15     -43.317 -15.881  -1.184  0.00  0.00           H  
ATOM    247 HG2  ARG A  15     -43.826 -18.573  -1.923  0.00  0.00           H  
ATOM    248 HG3  ARG A  15     -42.373 -18.101  -1.344  0.00  0.00           H  
ATOM    249 HD2  ARG A  15     -43.496 -17.265   0.561  0.00  0.00           H  
ATOM    250 HD3  ARG A  15     -44.851 -17.992   0.007  0.00  0.00           H  
ATOM    251  HE  ARG A  15     -42.467 -19.514   0.540  0.00  0.00           H  
ATOM    252 HH11 ARG A  15     -45.981 -19.146   1.004  0.00  0.00           H  
ATOM    253 HH12 ARG A  15     -46.114 -20.684   1.825  0.00  0.00           H  
ATOM    254 HH21 ARG A  15     -42.690 -21.338   1.738  0.00  0.00           H  
ATOM    255 HH22 ARG A  15     -44.247 -21.872   2.239  0.00  0.00           H  
ATOM    256  N   HIS A  16     -46.308 -14.408  -2.744  0.00  0.00           N  
ATOM    257  CA  HIS A  16     -46.524 -12.965  -2.948  0.00  0.00           C  
ATOM    258  CB  HIS A  16     -47.989 -12.616  -2.658  0.00  0.00           C  
ATOM    259  CG  HIS A  16     -48.603 -13.150  -1.360  0.00  0.00           C  
ATOM    260  C   HIS A  16     -45.748 -12.058  -1.996  0.00  0.00           C  
ATOM    261  O   HIS A  16     -45.499 -12.383  -0.835  0.00  0.00           O  
ATOM    262  H   HIS A  16     -47.051 -15.053  -2.428  0.00  0.00           H  
ATOM    263  HA  HIS A  16     -46.241 -12.740  -3.903  0.00  0.00           H  
ATOM    264 HB2  HIS A  16     -48.094 -11.603  -2.644  0.00  0.00           H  
ATOM    265 HB3  HIS A  16     -48.569 -12.955  -3.425  0.00  0.00           H  
ATOM    266 ND1  HIS A  16     -49.036 -14.409  -1.287  0.00  0.00           N  
ATOM    267 CD2  HIS A  16     -48.967 -12.467  -0.277  0.00  0.00           C  
ATOM    268 CE1  HIS A  16     -49.602 -14.523  -0.092  0.00  0.00           C  
ATOM    269 NE2  HIS A  16     -49.590 -13.338   0.513  0.00  0.00           N  
ATOM    270 HD1  HIS A  16     -48.964 -15.122  -1.961  0.00  0.00           H  
ATOM    271 HD2  HIS A  16     -48.802 -11.494  -0.103  0.00  0.00           H  
ATOM    272 HE1  HIS A  16     -49.978 -15.363   0.294  0.00  0.00           H  
ATOM    273  N   ASN A  17     -45.695 -10.798  -2.391  0.00  0.00           N  
ATOM    274  CA  ASN A  17     -44.985  -9.816  -1.562  0.00  0.00           C  
ATOM    275  CB  ASN A  17     -43.872  -9.068  -2.313  0.00  0.00           C  
ATOM    276  CG  ASN A  17     -42.533  -9.495  -1.732  0.00  0.00           C  
ATOM    277  C   ASN A  17     -45.895  -8.860  -0.785  0.00  0.00           C  
ATOM    278  O   ASN A  17     -46.749  -8.160  -1.316  0.00  0.00           O  
ATOM    279  H   ASN A  17     -46.161 -10.576  -3.271  0.00  0.00           H  
ATOM    280  HA  ASN A  17     -44.453 -10.343  -0.871  0.00  0.00           H  
ATOM    281 HB2  ASN A  17     -43.905  -9.324  -3.256  0.00  0.00           H  
ATOM    282 HB3  ASN A  17     -43.990  -8.109  -2.167  0.00  0.00           H  
ATOM    283 OD1  ASN A  17     -41.919 -10.532  -1.983  0.00  0.00           O  
ATOM    284 ND2  ASN A  17     -42.003  -8.639  -0.866  0.00  0.00           N  
ATOM    285 HD22 ASN A  17     -42.466  -7.793  -0.625  0.00  0.00           H  
ATOM    286 HD21 ASN A  17     -41.112  -8.850  -0.442  0.00  0.00           H  
ATOM    287  N   GLY A  18     -45.863  -9.070   0.529  0.00  0.00           N  
ATOM    288  CA  GLY A  18     -46.577  -8.228   1.490  0.00  0.00           C  
ATOM    289  C   GLY A  18     -46.068  -6.789   1.421  0.00  0.00           C  
ATOM    290  O   GLY A  18     -46.691  -5.927   0.801  0.00  0.00           O  
ATOM    291  H   GLY A  18     -45.281  -9.891   0.818  0.00  0.00           H  
ATOM    292 HA2  GLY A  18     -47.559  -8.243   1.284  0.00  0.00           H  
ATOM    293 HA3  GLY A  18     -46.437  -8.585   2.417  0.00  0.00           H  
ATOM    294  N   SER A  19     -44.888  -6.589   2.009  0.00  0.00           N  
ATOM    295  CA  SER A  19     -44.224  -5.290   1.867  0.00  0.00           C  
ATOM    296  CB  SER A  19     -43.128  -5.151   2.920  0.00  0.00           C  
ATOM    297  OG  SER A  19     -43.146  -3.834   3.476  0.00  0.00           O  
ATOM    298  C   SER A  19     -43.503  -5.087   0.529  0.00  0.00           C  
ATOM    299  O   SER A  19     -43.226  -6.023  -0.214  0.00  0.00           O  
ATOM    300  H   SER A  19     -44.511  -7.377   2.538  0.00  0.00           H  
ATOM    301  HA  SER A  19     -44.936  -4.566   1.945  0.00  0.00           H  
ATOM    302 HB2  SER A  19     -43.288  -5.806   3.646  0.00  0.00           H  
ATOM    303 HB3  SER A  19     -42.246  -5.304   2.494  0.00  0.00           H  
ATOM    304  HG  SER A  19     -42.427  -3.760   4.163  0.00  0.00           H  
ATOM    305  N   ASP A  20     -43.333  -3.807   0.217  0.00  0.00           N  
ATOM    306  CA  ASP A  20     -42.753  -3.238  -1.009  0.00  0.00           C  
ATOM    307  CB  ASP A  20     -42.728  -1.699  -0.942  0.00  0.00           C  
ATOM    308  CG  ASP A  20     -42.177  -1.061  -2.214  0.00  0.00           C  
ATOM    309 OD1  ASP A  20     -42.988  -0.604  -3.050  0.00  0.00           O  
ATOM    310 OD2  ASP A  20     -40.933  -1.044  -2.333  0.00  0.00           O  
ATOM    311  C   ASP A  20     -41.308  -3.681  -1.235  0.00  0.00           C  
ATOM    312  O   ASP A  20     -40.425  -3.602  -0.382  0.00  0.00           O  
ATOM    313  H   ASP A  20     -43.685  -3.151   1.005  0.00  0.00           H  
ATOM    314  HA  ASP A  20     -43.297  -3.594  -1.784  0.00  0.00           H  
ATOM    315 HB2  ASP A  20     -43.659  -1.385  -0.806  0.00  0.00           H  
ATOM    316 HB3  ASP A  20     -42.152  -1.436  -0.179  0.00  0.00           H  
ATOM    317  N   LEU A  21     -41.073  -4.006  -2.502  0.00  0.00           N  
ATOM    318  CA  LEU A  21     -39.850  -4.776  -2.813  0.00  0.00           C  
ATOM    319  CB  LEU A  21     -39.708  -5.083  -4.300  0.00  0.00           C  
ATOM    320  CG  LEU A  21     -40.696  -6.127  -4.821  0.00  0.00           C  
ATOM    321 CD1  LEU A  21     -41.157  -5.774  -6.233  0.00  0.00           C  
ATOM    322 CD2  LEU A  21     -40.355  -7.624  -4.742  0.00  0.00           C  
ATOM    323  C   LEU A  21     -38.521  -4.122  -2.441  0.00  0.00           C  
ATOM    324  O   LEU A  21     -37.850  -4.659  -1.561  0.00  0.00           O  
ATOM    325  H   LEU A  21     -41.751  -3.705  -3.189  0.00  0.00           H  
ATOM    326  HA  LEU A  21     -39.914  -5.675  -2.320  0.00  0.00           H  
ATOM    327 HB2  LEU A  21     -39.867  -4.247  -4.803  0.00  0.00           H  
ATOM    328 HB3  LEU A  21     -38.798  -5.432  -4.457  0.00  0.00           H  
ATOM    329  HG  LEU A  21     -41.489  -6.157  -4.213  0.00  0.00           H  
ATOM    330 HD11 LEU A  21     -40.366  -5.744  -6.842  0.00  0.00           H  
ATOM    331 HD12 LEU A  21     -41.801  -6.467  -6.555  0.00  0.00           H  
ATOM    332 HD13 LEU A  21     -41.605  -4.881  -6.222  0.00  0.00           H  
ATOM    333 HD21 LEU A  21     -40.215  -7.877  -3.787  0.00  0.00           H  
ATOM    334 HD22 LEU A  21     -41.110  -8.152  -5.126  0.00  0.00           H  
ATOM    335 HD23 LEU A  21     -39.522  -7.797  -5.264  0.00  0.00           H  
ATOM    336  N   GLY A  22     -38.539  -2.836  -2.794  0.00  0.00           N  
ATOM    337  CA  GLY A  22     -37.420  -1.909  -2.578  0.00  0.00           C  
ATOM    338  C   GLY A  22     -37.160  -1.656  -1.099  0.00  0.00           C  
ATOM    339  O   GLY A  22     -36.093  -1.923  -0.543  0.00  0.00           O  
ATOM    340  H   GLY A  22     -39.438  -2.534  -3.250  0.00  0.00           H  
ATOM    341 HA2  GLY A  22     -36.587  -2.292  -3.004  0.00  0.00           H  
ATOM    342 HA3  GLY A  22     -37.624  -1.032  -3.037  0.00  0.00           H  
ATOM    343  N   LYS A  23     -38.248  -1.353  -0.398  0.00  0.00           N  
ATOM    344  CA  LYS A  23     -38.166  -1.204   1.058  0.00  0.00           C  
ATOM    345  CB  LYS A  23     -39.541  -0.787   1.603  0.00  0.00           C  
ATOM    346  CG  LYS A  23     -40.026   0.562   1.073  0.00  0.00           C  
ATOM    347  CD  LYS A  23     -41.408   0.941   1.599  0.00  0.00           C  
ATOM    348  CE  LYS A  23     -42.148   2.132   0.986  0.00  0.00           C  
ATOM    349  NZ  LYS A  23     -42.722   1.840  -0.331  0.00  0.00           N  
ATOM    350  C   LYS A  23     -37.752  -2.455   1.839  0.00  0.00           C  
ATOM    351  O   LYS A  23     -36.806  -2.493   2.629  0.00  0.00           O  
ATOM    352  H   LYS A  23     -39.112  -1.236  -0.940  0.00  0.00           H  
ATOM    353  HA  LYS A  23     -37.494  -0.457   1.269  0.00  0.00           H  
ATOM    354 HB2  LYS A  23     -40.204  -1.481   1.341  0.00  0.00           H  
ATOM    355 HB3  LYS A  23     -39.477  -0.729   2.594  0.00  0.00           H  
ATOM    356 HG2  LYS A  23     -39.371   1.273   1.346  0.00  0.00           H  
ATOM    357 HG3  LYS A  23     -40.062   0.523   0.071  0.00  0.00           H  
ATOM    358 HD2  LYS A  23     -42.019   0.117   1.512  0.00  0.00           H  
ATOM    359 HD3  LYS A  23     -41.330   1.111   2.611  0.00  0.00           H  
ATOM    360 HE2  LYS A  23     -42.881   2.409   1.624  0.00  0.00           H  
ATOM    361 HE3  LYS A  23     -41.497   2.903   0.912  0.00  0.00           H  
ATOM    362 HZ1  LYS A  23     -42.812   0.848  -0.453  0.00  0.00           H  
ATOM    363 HZ2  LYS A  23     -43.628   2.262  -0.412  0.00  0.00           H  
ATOM    364 HZ3  LYS A  23     -42.126   2.204  -1.052  0.00  0.00           H  
ATOM    365  N   LYS A  24     -38.456  -3.533   1.521  0.00  0.00           N  
ATOM    366  CA  LYS A  24     -38.268  -4.801   2.225  0.00  0.00           C  
ATOM    367  CB  LYS A  24     -39.198  -5.953   1.819  0.00  0.00           C  
ATOM    368  CG  LYS A  24     -39.216  -7.039   2.897  0.00  0.00           C  
ATOM    369  CD  LYS A  24     -39.459  -6.569   4.334  0.00  0.00           C  
ATOM    370  CE  LYS A  24     -38.774  -7.545   5.294  0.00  0.00           C  
ATOM    371  NZ  LYS A  24     -39.153  -7.252   6.683  0.00  0.00           N  
ATOM    372  C   LYS A  24     -36.844  -5.326   2.037  0.00  0.00           C  
ATOM    373  O   LYS A  24     -36.149  -5.609   3.009  0.00  0.00           O  
ATOM    374  H   LYS A  24     -39.134  -3.404   0.749  0.00  0.00           H  
ATOM    375  HA  LYS A  24     -38.429  -4.655   3.208  0.00  0.00           H  
ATOM    376 HB2  LYS A  24     -40.109  -5.597   1.720  0.00  0.00           H  
ATOM    377 HB3  LYS A  24     -38.859  -6.348   0.985  0.00  0.00           H  
ATOM    378 HG2  LYS A  24     -39.937  -7.720   2.657  0.00  0.00           H  
ATOM    379 HG3  LYS A  24     -38.328  -7.537   2.870  0.00  0.00           H  
ATOM    380 HD2  LYS A  24     -39.061  -5.680   4.451  0.00  0.00           H  
ATOM    381 HD3  LYS A  24     -40.424  -6.577   4.514  0.00  0.00           H  
ATOM    382 HE2  LYS A  24     -39.052  -8.473   5.053  0.00  0.00           H  
ATOM    383 HE3  LYS A  24     -37.785  -7.453   5.184  0.00  0.00           H  
ATOM    384 HZ1  LYS A  24     -38.937  -6.297   6.901  0.00  0.00           H  
ATOM    385 HZ2  LYS A  24     -40.136  -7.403   6.807  0.00  0.00           H  
ATOM    386 HZ3  LYS A  24     -38.648  -7.852   7.307  0.00  0.00           H  
ATOM    387  N   LEU A  25     -36.314  -5.307   0.810  0.00  0.00           N  
ATOM    388  CA  LEU A  25     -34.936  -5.543   0.361  0.00  0.00           C  
ATOM    389  CB  LEU A  25     -34.857  -5.577  -1.161  0.00  0.00           C  
ATOM    390  CG  LEU A  25     -33.474  -5.704  -1.786  0.00  0.00           C  
ATOM    391 CD1  LEU A  25     -32.888  -7.110  -1.634  0.00  0.00           C  
ATOM    392 CD2  LEU A  25     -33.644  -5.285  -3.253  0.00  0.00           C  
ATOM    393  C   LEU A  25     -33.879  -4.667   1.038  0.00  0.00           C  
ATOM    394  O   LEU A  25     -32.844  -5.199   1.442  0.00  0.00           O  
ATOM    395  H   LEU A  25     -37.087  -5.072   0.065  0.00  0.00           H  
ATOM    396  HA  LEU A  25     -34.704  -6.520   0.547  0.00  0.00           H  
ATOM    397 HB2  LEU A  25     -35.400  -6.358  -1.478  0.00  0.00           H  
ATOM    398 HB3  LEU A  25     -35.265  -4.730  -1.507  0.00  0.00           H  
ATOM    399  HG  LEU A  25     -32.852  -5.043  -1.349  0.00  0.00           H  
ATOM    400 HD11 LEU A  25     -33.490  -7.769  -2.082  0.00  0.00           H  
ATOM    401 HD12 LEU A  25     -31.985  -7.139  -2.059  0.00  0.00           H  
ATOM    402 HD13 LEU A  25     -32.809  -7.331  -0.663  0.00  0.00           H  
ATOM    403 HD21 LEU A  25     -33.976  -4.344  -3.289  0.00  0.00           H  
ATOM    404 HD22 LEU A  25     -32.762  -5.349  -3.716  0.00  0.00           H  
ATOM    405 HD23 LEU A  25     -34.302  -5.892  -3.693  0.00  0.00           H  
ATOM    406  N   LEU A  26     -34.228  -3.403   1.293  0.00  0.00           N  
ATOM    407  CA  LEU A  26     -33.407  -2.469   2.079  0.00  0.00           C  
ATOM    408  CB  LEU A  26     -33.812  -1.000   2.166  0.00  0.00           C  
ATOM    409  CG  LEU A  26     -33.261  -0.090   1.064  0.00  0.00           C  
ATOM    410 CD1  LEU A  26     -33.801   1.326   1.303  0.00  0.00           C  
ATOM    411 CD2  LEU A  26     -31.744  -0.180   0.939  0.00  0.00           C  
ATOM    412  C   LEU A  26     -33.345  -2.925   3.533  0.00  0.00           C  
ATOM    413  O   LEU A  26     -32.243  -2.906   4.088  0.00  0.00           O  
ATOM    414  H   LEU A  26     -35.153  -3.126   0.879  0.00  0.00           H  
ATOM    415  HA  LEU A  26     -32.479  -2.471   1.704  0.00  0.00           H  
ATOM    416 HB2  LEU A  26     -34.805  -0.952   2.120  0.00  0.00           H  
ATOM    417 HB3  LEU A  26     -33.488  -0.642   3.036  0.00  0.00           H  
ATOM    418  HG  LEU A  26     -33.574  -0.415   0.186  0.00  0.00           H  
ATOM    419 HD11 LEU A  26     -33.499   1.646   2.199  0.00  0.00           H  
ATOM    420 HD12 LEU A  26     -33.451   1.934   0.593  0.00  0.00           H  
ATOM    421 HD13 LEU A  26     -34.799   1.307   1.270  0.00  0.00           H  
ATOM    422 HD21 LEU A  26     -31.483  -1.120   0.723  0.00  0.00           H  
ATOM    423 HD22 LEU A  26     -31.434   0.430   0.210  0.00  0.00           H  
ATOM    424 HD23 LEU A  26     -31.323   0.093   1.804  0.00  0.00           H  
ATOM    425  N   GLU A  27     -34.492  -3.193   4.146  0.00  0.00           N  
ATOM    426  CA  GLU A  27     -34.454  -3.831   5.473  0.00  0.00           C  
ATOM    427  CB  GLU A  27     -35.776  -3.948   6.216  0.00  0.00           C  
ATOM    428  CG  GLU A  27     -36.803  -2.816   6.165  0.00  0.00           C  
ATOM    429  CD  GLU A  27     -38.004  -3.245   7.012  0.00  0.00           C  
ATOM    430 OE1  GLU A  27     -38.991  -3.877   6.581  0.00  0.00           O  
ATOM    431 OE2  GLU A  27     -37.877  -2.951   8.218  0.00  0.00           O  
ATOM    432  C   GLU A  27     -33.770  -5.184   5.684  0.00  0.00           C  
ATOM    433  O   GLU A  27     -32.778  -5.349   6.383  0.00  0.00           O  
ATOM    434  H   GLU A  27     -35.343  -2.937   3.656  0.00  0.00           H  
ATOM    435  HA  GLU A  27     -34.041  -3.143   6.152  0.00  0.00           H  
ATOM    436 HB2  GLU A  27     -36.244  -4.779   5.875  0.00  0.00           H  
ATOM    437 HB3  GLU A  27     -35.563  -4.101   7.194  0.00  0.00           H  
ATOM    438 HG2  GLU A  27     -36.420  -2.037   6.575  0.00  0.00           H  
ATOM    439 HG3  GLU A  27     -37.106  -2.718   5.260  0.00  0.00           H  
ATOM    440  N   ALA A  28     -34.248  -6.058   4.795  0.00  0.00           N  
ATOM    441  CA  ALA A  28     -33.802  -7.448   4.629  0.00  0.00           C  
ATOM    442  CB  ALA A  28     -34.688  -8.210   3.643  0.00  0.00           C  
ATOM    443  C   ALA A  28     -32.293  -7.590   4.448  0.00  0.00           C  
ATOM    444  O   ALA A  28     -31.726  -8.348   5.243  0.00  0.00           O  
ATOM    445  H   ALA A  28     -35.018  -5.646   4.184  0.00  0.00           H  
ATOM    446  HA  ALA A  28     -34.078  -7.973   5.455  0.00  0.00           H  
ATOM    447 HB1  ALA A  28     -34.228  -8.266   2.759  0.00  0.00           H  
ATOM    448 HB2  ALA A  28     -34.856  -9.131   3.992  0.00  0.00           H  
ATOM    449 HB3  ALA A  28     -35.557  -7.728   3.539  0.00  0.00           H  
ATOM    450  N   ALA A  29     -31.605  -6.678   3.774  0.00  0.00           N  
ATOM    451  CA  ALA A  29     -30.154  -6.506   3.704  0.00  0.00           C  
ATOM    452  CB  ALA A  29     -29.869  -5.380   2.707  0.00  0.00           C  
ATOM    453  C   ALA A  29     -29.460  -6.208   5.036  0.00  0.00           C  
ATOM    454  O   ALA A  29     -28.461  -6.834   5.354  0.00  0.00           O  
ATOM    455  H   ALA A  29     -32.259  -6.007   3.228  0.00  0.00           H  
ATOM    456  HA  ALA A  29     -29.746  -7.364   3.318  0.00  0.00           H  
ATOM    457 HB1  ALA A  29     -29.251  -5.716   2.000  0.00  0.00           H  
ATOM    458 HB2  ALA A  29     -30.727  -5.084   2.290  0.00  0.00           H  
ATOM    459 HB3  ALA A  29     -29.447  -4.613   3.187  0.00  0.00           H  
ATOM    460  N   ARG A  30     -29.870  -5.191   5.799  0.00  0.00           N  
ATOM    461  CA  ARG A  30     -29.287  -4.869   7.107  0.00  0.00           C  
ATOM    462  CB  ARG A  30     -29.552  -3.418   7.534  0.00  0.00           C  
ATOM    463  CG  ARG A  30     -28.686  -3.000   8.724  0.00  0.00           C  
ATOM    464  CD  ARG A  30     -29.103  -1.611   9.188  0.00  0.00           C  
ATOM    465  NE  ARG A  30     -28.478  -0.646   8.272  0.00  0.00           N  
ATOM    466  CZ  ARG A  30     -27.239  -0.149   8.408  0.00  0.00           C  
ATOM    467 NH1  ARG A  30     -26.365  -0.454   9.373  0.00  0.00           N  
ATOM    468 NH2  ARG A  30     -26.966   0.998   7.775  0.00  0.00           N  
ATOM    469  C   ARG A  30     -29.771  -5.724   8.278  0.00  0.00           C  
ATOM    470  O   ARG A  30     -28.993  -6.104   9.150  0.00  0.00           O  
ATOM    471  H   ARG A  30     -30.655  -4.634   5.380  0.00  0.00           H  
ATOM    472  HA  ARG A  30     -28.269  -4.969   7.037  0.00  0.00           H  
ATOM    473 HB2  ARG A  30     -29.337  -2.826   6.776  0.00  0.00           H  
ATOM    474 HB3  ARG A  30     -30.498  -3.340   7.802  0.00  0.00           H  
ATOM    475 HG2  ARG A  30     -28.824  -3.632   9.469  0.00  0.00           H  
ATOM    476 HG3  ARG A  30     -27.741  -2.964   8.445  0.00  0.00           H  
ATOM    477 HD2  ARG A  30     -30.073  -1.541   9.123  0.00  0.00           H  
ATOM    478 HD3  ARG A  30     -28.760  -1.471  10.091  0.00  0.00           H  
ATOM    479  HE  ARG A  30     -29.019  -0.334   7.481  0.00  0.00           H  
ATOM    480 HH11 ARG A  30     -26.679  -1.144  10.048  0.00  0.00           H  
ATOM    481 HH12 ARG A  30     -25.487  -0.041   9.421  0.00  0.00           H  
ATOM    482 HH21 ARG A  30     -27.645   1.450   7.211  0.00  0.00           H  
ATOM    483 HH22 ARG A  30     -26.050   1.407   7.875  0.00  0.00           H  
ATOM    484  N   ALA A  31     -30.989  -6.225   8.100  0.00  0.00           N  
ATOM    485  CA  ALA A  31     -31.461  -7.317   8.983  0.00  0.00           C  
ATOM    486  CB  ALA A  31     -32.929  -7.652   8.769  0.00  0.00           C  
ATOM    487  C   ALA A  31     -30.644  -8.601   8.783  0.00  0.00           C  
ATOM    488  O   ALA A  31     -30.754  -9.543   9.574  0.00  0.00           O  
ATOM    489  H   ALA A  31     -31.544  -5.820   7.349  0.00  0.00           H  
ATOM    490  HA  ALA A  31     -31.359  -7.017   9.939  0.00  0.00           H  
ATOM    491 HB1  ALA A  31     -33.353  -6.949   8.200  0.00  0.00           H  
ATOM    492 HB2  ALA A  31     -33.008  -8.539   8.315  0.00  0.00           H  
ATOM    493 HB3  ALA A  31     -33.396  -7.689   9.653  0.00  0.00           H  
ATOM    494  N   GLY A  32     -30.142  -8.759   7.564  0.00  0.00           N  
ATOM    495  CA  GLY A  32     -29.401  -9.969   7.187  0.00  0.00           C  
ATOM    496  C   GLY A  32     -30.256 -11.224   6.999  0.00  0.00           C  
ATOM    497  O   GLY A  32     -29.874 -12.380   7.174  0.00  0.00           O  
ATOM    498  H   GLY A  32     -30.313  -7.972   6.912  0.00  0.00           H  
ATOM    499 HA2  GLY A  32     -28.888  -9.786   6.321  0.00  0.00           H  
ATOM    500 HA3  GLY A  32     -28.690 -10.157   7.898  0.00  0.00           H  
ATOM    501  N   GLN A  33     -31.358 -10.979   6.289  0.00  0.00           N  
ATOM    502  CA  GLN A  33     -32.378 -12.021   6.139  0.00  0.00           C  
ATOM    503  CB  GLN A  33     -33.777 -11.480   6.461  0.00  0.00           C  
ATOM    504  CG  GLN A  33     -33.861 -10.977   7.903  0.00  0.00           C  
ATOM    505  CD  GLN A  33     -33.947 -12.096   8.947  0.00  0.00           C  
ATOM    506  C   GLN A  33     -32.345 -12.525   4.695  0.00  0.00           C  
ATOM    507  O   GLN A  33     -32.845 -11.900   3.759  0.00  0.00           O  
ATOM    508  H   GLN A  33     -31.426 -10.043   5.878  0.00  0.00           H  
ATOM    509  HA  GLN A  33     -32.132 -12.781   6.733  0.00  0.00           H  
ATOM    510 HB2  GLN A  33     -33.976 -10.723   5.858  0.00  0.00           H  
ATOM    511 HB3  GLN A  33     -34.437 -12.210   6.349  0.00  0.00           H  
ATOM    512 HG2  GLN A  33     -33.046 -10.428   8.098  0.00  0.00           H  
ATOM    513 HG3  GLN A  33     -34.676 -10.400   7.993  0.00  0.00           H  
ATOM    514 OE1  GLN A  33     -33.197 -12.083   9.914  0.00  0.00           O  
ATOM    515 NE2  GLN A  33     -34.851 -13.062   8.890  0.00  0.00           N  
ATOM    516 HE21 GLN A  33     -34.919 -13.788   9.526  0.00  0.00           H  
ATOM    517 HE22 GLN A  33     -35.529 -13.016   8.091  0.00  0.00           H  
ATOM    518  N   ASP A  34     -31.574 -13.602   4.569  0.00  0.00           N  
ATOM    519  CA  ASP A  34     -31.333 -14.370   3.341  0.00  0.00           C  
ATOM    520  CB  ASP A  34     -30.115 -15.266   3.551  0.00  0.00           C  
ATOM    521  CG  ASP A  34     -30.174 -16.036   4.866  0.00  0.00           C  
ATOM    522 OD1  ASP A  34     -30.038 -15.423   5.950  0.00  0.00           O  
ATOM    523 OD2  ASP A  34     -29.969 -17.268   4.944  0.00  0.00           O  
ATOM    524  C   ASP A  34     -32.586 -15.079   2.811  0.00  0.00           C  
ATOM    525  O   ASP A  34     -32.725 -15.238   1.600  0.00  0.00           O  
ATOM    526  H   ASP A  34     -31.112 -13.885   5.495  0.00  0.00           H  
ATOM    527  HA  ASP A  34     -31.047 -13.707   2.629  0.00  0.00           H  
ATOM    528 HB2  ASP A  34     -30.078 -15.920   2.806  0.00  0.00           H  
ATOM    529 HB3  ASP A  34     -29.305 -14.695   3.557  0.00  0.00           H  
ATOM    530  N   ASP A  35     -33.393 -15.747   3.639  0.00  0.00           N  
ATOM    531  CA  ASP A  35     -34.639 -16.366   3.184  0.00  0.00           C  
ATOM    532  CB  ASP A  35     -35.378 -17.239   4.214  0.00  0.00           C  
ATOM    533  CG  ASP A  35     -36.677 -17.962   3.856  0.00  0.00           C  
ATOM    534 OD1  ASP A  35     -37.763 -17.400   4.086  0.00  0.00           O  
ATOM    535 OD2  ASP A  35     -36.617 -19.211   3.828  0.00  0.00           O  
ATOM    536  C   ASP A  35     -35.623 -15.397   2.513  0.00  0.00           C  
ATOM    537  O   ASP A  35     -35.993 -15.663   1.362  0.00  0.00           O  
ATOM    538  H   ASP A  35     -33.063 -15.788   4.625  0.00  0.00           H  
ATOM    539  HA  ASP A  35     -34.388 -17.061   2.482  0.00  0.00           H  
ATOM    540 HB2  ASP A  35     -34.708 -17.947   4.546  0.00  0.00           H  
ATOM    541 HB3  ASP A  35     -35.566 -16.646   5.034  0.00  0.00           H  
ATOM    542  N   GLU A  36     -35.779 -14.199   3.064  0.00  0.00           N  
ATOM    543  CA  GLU A  36     -36.411 -12.980   2.530  0.00  0.00           C  
ATOM    544  CB  GLU A  36     -36.192 -11.899   3.592  0.00  0.00           C  
ATOM    545  CG  GLU A  36     -37.087 -12.116   4.799  0.00  0.00           C  
ATOM    546  CD  GLU A  36     -36.747 -13.126   5.907  0.00  0.00           C  
ATOM    547 OE1  GLU A  36     -35.792 -13.935   5.886  0.00  0.00           O  
ATOM    548 OE2  GLU A  36     -37.157 -12.826   7.047  0.00  0.00           O  
ATOM    549  C   GLU A  36     -35.911 -12.642   1.127  0.00  0.00           C  
ATOM    550  O   GLU A  36     -36.689 -12.859   0.209  0.00  0.00           O  
ATOM    551  H   GLU A  36     -35.350 -14.176   4.074  0.00  0.00           H  
ATOM    552  HA  GLU A  36     -37.413 -13.107   2.509  0.00  0.00           H  
ATOM    553 HB2  GLU A  36     -35.267 -11.958   3.890  0.00  0.00           H  
ATOM    554 HB3  GLU A  36     -36.425 -11.041   3.197  0.00  0.00           H  
ATOM    555 HG2  GLU A  36     -37.204 -11.213   5.266  0.00  0.00           H  
ATOM    556 HG3  GLU A  36     -38.016 -12.374   4.457  0.00  0.00           H  
ATOM    557  N   VAL A  37     -34.607 -12.441   0.926  0.00  0.00           N  
ATOM    558  CA  VAL A  37     -33.959 -12.217  -0.379  0.00  0.00           C  
ATOM    559  CB  VAL A  37     -32.511 -11.774  -0.162  0.00  0.00           C  
ATOM    560 CG1  VAL A  37     -31.594 -11.676  -1.381  0.00  0.00           C  
ATOM    561 CG2  VAL A  37     -32.575 -10.414   0.548  0.00  0.00           C  
ATOM    562  C   VAL A  37     -34.078 -13.284  -1.463  0.00  0.00           C  
ATOM    563  O   VAL A  37     -34.165 -13.002  -2.657  0.00  0.00           O  
ATOM    564  H   VAL A  37     -34.041 -12.458   1.827  0.00  0.00           H  
ATOM    565  HA  VAL A  37     -34.353 -11.335  -0.765  0.00  0.00           H  
ATOM    566  HB  VAL A  37     -32.071 -12.452   0.472  0.00  0.00           H  
ATOM    567 HG11 VAL A  37     -31.422 -10.714  -1.589  0.00  0.00           H  
ATOM    568 HG12 VAL A  37     -30.730 -12.136  -1.182  0.00  0.00           H  
ATOM    569 HG13 VAL A  37     -32.035 -12.115  -2.163  0.00  0.00           H  
ATOM    570 HG21 VAL A  37     -33.501 -10.272   0.891  0.00  0.00           H  
ATOM    571 HG22 VAL A  37     -31.926 -10.414   1.304  0.00  0.00           H  
ATOM    572 HG23 VAL A  37     -32.340  -9.698  -0.105  0.00  0.00           H  
ATOM    573  N   ARG A  38     -34.453 -14.501  -1.063  0.00  0.00           N  
ATOM    574  CA  ARG A  38     -34.614 -15.555  -2.079  0.00  0.00           C  
ATOM    575  CB  ARG A  38     -34.342 -16.935  -1.482  0.00  0.00           C  
ATOM    576  CG  ARG A  38     -32.866 -17.212  -1.202  0.00  0.00           C  
ATOM    577  CD  ARG A  38     -32.553 -18.454  -0.365  0.00  0.00           C  
ATOM    578  NE  ARG A  38     -31.098 -18.412  -0.199  0.00  0.00           N  
ATOM    579  CZ  ARG A  38     -30.444 -18.445   0.970  0.00  0.00           C  
ATOM    580 NH1  ARG A  38     -31.092 -18.400   2.139  0.00  0.00           N  
ATOM    581 NH2  ARG A  38     -29.107 -18.333   1.033  0.00  0.00           N  
ATOM    582  C   ARG A  38     -36.080 -15.600  -2.521  0.00  0.00           C  
ATOM    583  O   ARG A  38     -36.419 -15.953  -3.650  0.00  0.00           O  
ATOM    584  H   ARG A  38     -34.605 -14.627  -0.070  0.00  0.00           H  
ATOM    585  HA  ARG A  38     -34.047 -15.330  -2.867  0.00  0.00           H  
ATOM    586 HB2  ARG A  38     -34.834 -17.007  -0.620  0.00  0.00           H  
ATOM    587 HB3  ARG A  38     -34.666 -17.624  -2.122  0.00  0.00           H  
ATOM    588 HG2  ARG A  38     -32.373 -17.306  -2.086  0.00  0.00           H  
ATOM    589 HG3  ARG A  38     -32.463 -16.412  -0.723  0.00  0.00           H  
ATOM    590 HD2  ARG A  38     -32.984 -18.359   0.491  0.00  0.00           H  
ATOM    591 HD3  ARG A  38     -32.802 -19.234  -0.877  0.00  0.00           H  
ATOM    592  HE  ARG A  38     -30.533 -18.351  -1.040  0.00  0.00           H  
ATOM    593 HH11 ARG A  38     -32.091 -18.360   2.145  0.00  0.00           H  
ATOM    594 HH12 ARG A  38     -30.580 -18.408   2.993  0.00  0.00           H  
ATOM    595 HH21 ARG A  38     -28.607 -18.241   0.165  0.00  0.00           H  
ATOM    596 HH22 ARG A  38     -28.642 -18.342   1.898  0.00  0.00           H  
ATOM    597  N   ILE A  39     -36.995 -15.159  -1.670  0.00  0.00           N  
ATOM    598  CA  ILE A  39     -38.365 -14.878  -2.126  0.00  0.00           C  
ATOM    599  CB  ILE A  39     -39.384 -14.791  -0.986  0.00  0.00           C  
ATOM    600 CG1  ILE A  39     -39.439 -16.087  -0.176  0.00  0.00           C  
ATOM    601 CG2  ILE A  39     -40.757 -14.316  -1.457  0.00  0.00           C  
ATOM    602 CD1  ILE A  39     -40.505 -16.151   0.930  0.00  0.00           C  
ATOM    603  C   ILE A  39     -38.524 -13.693  -3.065  0.00  0.00           C  
ATOM    604  O   ILE A  39     -39.047 -13.798  -4.181  0.00  0.00           O  
ATOM    605  H   ILE A  39     -36.681 -15.033  -0.699  0.00  0.00           H  
ATOM    606  HA  ILE A  39     -38.658 -15.708  -2.648  0.00  0.00           H  
ATOM    607  HB  ILE A  39     -39.099 -14.057  -0.370  0.00  0.00           H  
ATOM    608 HG12 ILE A  39     -39.598 -16.855  -0.808  0.00  0.00           H  
ATOM    609 HG13 ILE A  39     -38.539 -16.233   0.253  0.00  0.00           H  
ATOM    610 HG21 ILE A  39     -41.340 -14.153  -0.664  0.00  0.00           H  
ATOM    611 HG22 ILE A  39     -40.654 -13.471  -1.976  0.00  0.00           H  
ATOM    612 HG23 ILE A  39     -41.168 -15.017  -2.036  0.00  0.00           H  
ATOM    613 HD11 ILE A  39     -41.402 -16.038   0.516  0.00  0.00           H  
ATOM    614 HD12 ILE A  39     -40.443 -17.035   1.383  0.00  0.00           H  
ATOM    615 HD13 ILE A  39     -40.333 -15.418   1.582  0.00  0.00           H  
ATOM    616  N   LEU A  40     -37.933 -12.580  -2.647  0.00  0.00           N  
ATOM    617  CA  LEU A  40     -37.852 -11.282  -3.330  0.00  0.00           C  
ATOM    618  CB  LEU A  40     -37.002 -10.259  -2.564  0.00  0.00           C  
ATOM    619  CG  LEU A  40     -37.718  -9.963  -1.252  0.00  0.00           C  
ATOM    620 CD1  LEU A  40     -36.655  -9.714  -0.187  0.00  0.00           C  
ATOM    621 CD2  LEU A  40     -38.513  -8.669  -1.447  0.00  0.00           C  
ATOM    622  C   LEU A  40     -37.245 -11.419  -4.732  0.00  0.00           C  
ATOM    623  O   LEU A  40     -37.980 -11.128  -5.678  0.00  0.00           O  
ATOM    624  H   LEU A  40     -37.473 -12.711  -1.675  0.00  0.00           H  
ATOM    625  HA  LEU A  40     -38.784 -10.912  -3.424  0.00  0.00           H  
ATOM    626 HB2  LEU A  40     -36.156 -10.668  -2.358  0.00  0.00           H  
ATOM    627 HB3  LEU A  40     -36.971  -9.449  -3.078  0.00  0.00           H  
ATOM    628  HG  LEU A  40     -38.266 -10.744  -0.994  0.00  0.00           H  
ATOM    629 HD11 LEU A  40     -36.089  -8.935  -0.458  0.00  0.00           H  
ATOM    630 HD12 LEU A  40     -37.100  -9.517   0.687  0.00  0.00           H  
ATOM    631 HD13 LEU A  40     -36.081 -10.527  -0.094  0.00  0.00           H  
ATOM    632 HD21 LEU A  40     -39.172  -8.794  -2.188  0.00  0.00           H  
ATOM    633 HD22 LEU A  40     -38.995  -8.447  -0.601  0.00  0.00           H  
ATOM    634 HD23 LEU A  40     -37.884  -7.928  -1.680  0.00  0.00           H  
ATOM    635  N   MET A  41     -36.113 -12.125  -4.762  0.00  0.00           N  
ATOM    636  CA  MET A  41     -35.467 -12.371  -6.051  0.00  0.00           C  
ATOM    637  CB  MET A  41     -34.059 -12.981  -5.998  0.00  0.00           C  
ATOM    638  CG  MET A  41     -33.106 -12.052  -5.260  0.00  0.00           C  
ATOM    639  SD  MET A  41     -33.088 -10.274  -5.720  0.00  0.00           S  
ATOM    640  CE  MET A  41     -32.121  -9.567  -4.404  0.00  0.00           C  
ATOM    641  C   MET A  41     -36.355 -13.097  -7.060  0.00  0.00           C  
ATOM    642  O   MET A  41     -36.382 -12.769  -8.247  0.00  0.00           O  
ATOM    643  H   MET A  41     -35.764 -12.453  -3.865  0.00  0.00           H  
ATOM    644  HA  MET A  41     -35.215 -11.470  -6.452  0.00  0.00           H  
ATOM    645 HB2  MET A  41     -34.099 -13.848  -5.516  0.00  0.00           H  
ATOM    646 HB3  MET A  41     -33.726 -13.109  -6.925  0.00  0.00           H  
ATOM    647 HG2  MET A  41     -33.293 -12.149  -4.231  0.00  0.00           H  
ATOM    648 HG3  MET A  41     -32.137 -12.448  -5.343  0.00  0.00           H  
ATOM    649 HE1  MET A  41     -31.158  -9.511  -4.680  0.00  0.00           H  
ATOM    650 HE2  MET A  41     -32.455  -8.645  -4.192  0.00  0.00           H  
ATOM    651 HE3  MET A  41     -32.194 -10.138  -3.582  0.00  0.00           H  
ATOM    652  N   ALA A  42     -36.930 -14.242  -6.693  0.00  0.00           N  
ATOM    653  CA  ALA A  42     -37.789 -15.024  -7.586  0.00  0.00           C  
ATOM    654  CB  ALA A  42     -38.077 -16.411  -7.007  0.00  0.00           C  
ATOM    655  C   ALA A  42     -39.140 -14.387  -7.901  0.00  0.00           C  
ATOM    656  O   ALA A  42     -39.733 -14.812  -8.897  0.00  0.00           O  
ATOM    657  H   ALA A  42     -36.715 -14.536  -5.713  0.00  0.00           H  
ATOM    658  HA  ALA A  42     -37.289 -15.167  -8.467  0.00  0.00           H  
ATOM    659 HB1  ALA A  42     -37.987 -17.095  -7.728  0.00  0.00           H  
ATOM    660 HB2  ALA A  42     -37.425 -16.605  -6.277  0.00  0.00           H  
ATOM    661 HB3  ALA A  42     -39.006 -16.430  -6.641  0.00  0.00           H  
ATOM    662  N   ASN A  43     -39.560 -13.367  -7.159  0.00  0.00           N  
ATOM    663  CA  ASN A  43     -40.590 -12.435  -7.629  0.00  0.00           C  
ATOM    664  CB  ASN A  43     -41.317 -11.821  -6.440  0.00  0.00           C  
ATOM    665  CG  ASN A  43     -42.384 -12.717  -5.806  0.00  0.00           C  
ATOM    666  C   ASN A  43     -40.042 -11.255  -8.444  0.00  0.00           C  
ATOM    667  O   ASN A  43     -40.774 -10.711  -9.276  0.00  0.00           O  
ATOM    668  H   ASN A  43     -39.103 -13.287  -6.228  0.00  0.00           H  
ATOM    669  HA  ASN A  43     -41.203 -12.958  -8.248  0.00  0.00           H  
ATOM    670 HB2  ASN A  43     -40.641 -11.596  -5.731  0.00  0.00           H  
ATOM    671 HB3  ASN A  43     -41.764 -10.972  -6.741  0.00  0.00           H  
ATOM    672 OD1  ASN A  43     -43.246 -13.386  -6.378  0.00  0.00           O  
ATOM    673 ND2  ASN A  43     -42.475 -12.772  -4.476  0.00  0.00           N  
ATOM    674 HD22 ASN A  43     -41.827 -12.205  -3.944  0.00  0.00           H  
ATOM    675 HD21 ASN A  43     -43.143 -13.339  -4.034  0.00  0.00           H  
ATOM    676  N   GLY A  44     -38.748 -10.972  -8.346  0.00  0.00           N  
ATOM    677  CA  GLY A  44     -38.229  -9.723  -8.933  0.00  0.00           C  
ATOM    678  C   GLY A  44     -38.193  -8.405  -8.161  0.00  0.00           C  
ATOM    679  O   GLY A  44     -39.241  -7.813  -7.909  0.00  0.00           O  
ATOM    680  H   GLY A  44     -38.170 -11.656  -7.856  0.00  0.00           H  
ATOM    681 HA2  GLY A  44     -37.254  -9.920  -9.289  0.00  0.00           H  
ATOM    682 HA3  GLY A  44     -38.747  -9.558  -9.839  0.00  0.00           H  
ATOM    683  N   ALA A  45     -37.022  -7.917  -7.779  0.00  0.00           N  
ATOM    684  CA  ALA A  45     -36.788  -6.775  -6.877  0.00  0.00           C  
ATOM    685  CB  ALA A  45     -36.412  -7.379  -5.518  0.00  0.00           C  
ATOM    686  C   ALA A  45     -35.748  -5.757  -7.342  0.00  0.00           C  
ATOM    687  O   ALA A  45     -34.724  -6.101  -7.947  0.00  0.00           O  
ATOM    688  H   ALA A  45     -36.193  -8.453  -8.206  0.00  0.00           H  
ATOM    689  HA  ALA A  45     -37.681  -6.287  -6.747  0.00  0.00           H  
ATOM    690 HB1  ALA A  45     -36.278  -8.362  -5.622  0.00  0.00           H  
ATOM    691 HB2  ALA A  45     -35.567  -6.957  -5.193  0.00  0.00           H  
ATOM    692 HB3  ALA A  45     -37.148  -7.206  -4.867  0.00  0.00           H  
ATOM    693  N   ASP A  46     -35.960  -4.509  -6.948  0.00  0.00           N  
ATOM    694  CA  ASP A  46     -35.143  -3.293  -7.118  0.00  0.00           C  
ATOM    695  CB  ASP A  46     -35.860  -2.072  -6.554  0.00  0.00           C  
ATOM    696  CG  ASP A  46     -37.288  -1.857  -7.043  0.00  0.00           C  
ATOM    697 OD1  ASP A  46     -38.099  -2.552  -6.385  0.00  0.00           O  
ATOM    698 OD2  ASP A  46     -37.526  -1.188  -8.069  0.00  0.00           O  
ATOM    699  C   ASP A  46     -33.741  -3.327  -6.504  0.00  0.00           C  
ATOM    700  O   ASP A  46     -33.483  -2.617  -5.534  0.00  0.00           O  
ATOM    701  H   ASP A  46     -36.918  -4.429  -6.412  0.00  0.00           H  
ATOM    702  HA  ASP A  46     -35.021  -3.162  -8.128  0.00  0.00           H  
ATOM    703 HB2  ASP A  46     -35.881  -2.159  -5.551  0.00  0.00           H  
ATOM    704 HB3  ASP A  46     -35.321  -1.257  -6.791  0.00  0.00           H  
ATOM    705  N   VAL A  47     -32.890  -4.180  -7.076  0.00  0.00           N  
ATOM    706  CA  VAL A  47     -31.531  -4.408  -6.564  0.00  0.00           C  
ATOM    707  CB  VAL A  47     -30.811  -5.559  -7.259  0.00  0.00           C  
ATOM    708 CG1  VAL A  47     -31.366  -6.975  -7.061  0.00  0.00           C  
ATOM    709 CG2  VAL A  47     -30.689  -5.221  -8.750  0.00  0.00           C  
ATOM    710  C   VAL A  47     -30.657  -3.187  -6.322  0.00  0.00           C  
ATOM    711  O   VAL A  47     -29.594  -3.286  -5.708  0.00  0.00           O  
ATOM    712  H   VAL A  47     -33.267  -4.670  -7.916  0.00  0.00           H  
ATOM    713  HA  VAL A  47     -31.623  -4.911  -5.667  0.00  0.00           H  
ATOM    714  HB  VAL A  47     -29.848  -5.583  -6.910  0.00  0.00           H  
ATOM    715 HG11 VAL A  47     -31.235  -7.248  -6.110  0.00  0.00           H  
ATOM    716 HG12 VAL A  47     -32.339  -6.980  -7.282  0.00  0.00           H  
ATOM    717 HG13 VAL A  47     -30.880  -7.605  -7.663  0.00  0.00           H  
ATOM    718 HG21 VAL A  47     -30.188  -4.363  -8.849  0.00  0.00           H  
ATOM    719 HG22 VAL A  47     -30.196  -5.958  -9.211  0.00  0.00           H  
ATOM    720 HG23 VAL A  47     -31.603  -5.129  -9.138  0.00  0.00           H  
ATOM    721  N   ASN A  48     -30.923  -2.061  -6.979  0.00  0.00           N  
ATOM    722  CA  ASN A  48     -30.303  -0.764  -6.666  0.00  0.00           C  
ATOM    723  CB  ASN A  48     -29.529  -0.384  -7.925  0.00  0.00           C  
ATOM    724  CG  ASN A  48     -28.115  -0.958  -7.737  0.00  0.00           C  
ATOM    725  C   ASN A  48     -31.160   0.351  -6.070  0.00  0.00           C  
ATOM    726  O   ASN A  48     -30.716   1.509  -6.097  0.00  0.00           O  
ATOM    727  H   ASN A  48     -31.625  -2.174  -7.754  0.00  0.00           H  
ATOM    728  HA  ASN A  48     -29.550  -0.960  -5.979  0.00  0.00           H  
ATOM    729 HB2  ASN A  48     -29.933  -0.814  -8.690  0.00  0.00           H  
ATOM    730 HB3  ASN A  48     -29.463   0.579  -7.981  0.00  0.00           H  
ATOM    731 OD1  ASN A  48     -27.617  -1.712  -8.568  0.00  0.00           O  
ATOM    732 ND2  ASN A  48     -27.319  -0.214  -6.981  0.00  0.00           N  
ATOM    733 HD22 ASN A  48     -27.630   0.637  -6.573  0.00  0.00           H  
ATOM    734 HD21 ASN A  48     -26.369  -0.519  -6.811  0.00  0.00           H  
ATOM    735  N   ALA A  49     -32.041  -0.113  -5.178  0.00  0.00           N  
ATOM    736  CA  ALA A  49     -32.823   0.760  -4.303  0.00  0.00           C  
ATOM    737  CB  ALA A  49     -33.867  -0.038  -3.513  0.00  0.00           C  
ATOM    738  C   ALA A  49     -31.977   1.418  -3.220  0.00  0.00           C  
ATOM    739  O   ALA A  49     -31.143   0.910  -2.470  0.00  0.00           O  
ATOM    740  H   ALA A  49     -32.123  -1.155  -5.161  0.00  0.00           H  
ATOM    741  HA  ALA A  49     -33.244   1.489  -4.869  0.00  0.00           H  
ATOM    742 HB1  ALA A  49     -34.072  -0.884  -4.001  0.00  0.00           H  
ATOM    743 HB2  ALA A  49     -33.502  -0.250  -2.608  0.00  0.00           H  
ATOM    744 HB3  ALA A  49     -34.697   0.509  -3.421  0.00  0.00           H  
ATOM    745  N   LEU A  50     -32.474   2.635  -2.974  0.00  0.00           N  
ATOM    746  CA  LEU A  50     -31.721   3.687  -2.274  0.00  0.00           C  
ATOM    747  CB  LEU A  50     -31.573   4.938  -3.151  0.00  0.00           C  
ATOM    748  CG  LEU A  50     -30.680   4.748  -4.375  0.00  0.00           C  
ATOM    749 CD1  LEU A  50     -30.752   5.996  -5.259  0.00  0.00           C  
ATOM    750 CD2  LEU A  50     -29.218   4.481  -4.005  0.00  0.00           C  
ATOM    751  C   LEU A  50     -32.211   3.950  -0.847  0.00  0.00           C  
ATOM    752  O   LEU A  50     -33.403   4.135  -0.606  0.00  0.00           O  
ATOM    753  H   LEU A  50     -33.449   2.776  -3.324  0.00  0.00           H  
ATOM    754  HA  LEU A  50     -30.747   3.402  -2.227  0.00  0.00           H  
ATOM    755 HB2  LEU A  50     -32.473   5.191  -3.473  0.00  0.00           H  
ATOM    756 HB3  LEU A  50     -31.175   5.651  -2.596  0.00  0.00           H  
ATOM    757  HG  LEU A  50     -30.997   3.961  -4.894  0.00  0.00           H  
ATOM    758 HD11 LEU A  50     -30.439   6.788  -4.737  0.00  0.00           H  
ATOM    759 HD12 LEU A  50     -30.167   5.868  -6.059  0.00  0.00           H  
ATOM    760 HD13 LEU A  50     -31.696   6.139  -5.553  0.00  0.00           H  
ATOM    761 HD21 LEU A  50     -29.164   3.650  -3.453  0.00  0.00           H  
ATOM    762 HD22 LEU A  50     -28.683   4.366  -4.841  0.00  0.00           H  
ATOM    763 HD23 LEU A  50     -28.863   5.256  -3.483  0.00  0.00           H  
ATOM    764  N   ASP A  51     -31.169   4.069  -0.034  0.00  0.00           N  
ATOM    765  CA  ASP A  51     -31.339   4.463   1.369  0.00  0.00           C  
ATOM    766  CB  ASP A  51     -30.188   3.699   2.018  0.00  0.00           C  
ATOM    767  CG  ASP A  51     -29.769   4.139   3.427  0.00  0.00           C  
ATOM    768 OD1  ASP A  51     -28.581   4.436   3.686  0.00  0.00           O  
ATOM    769 OD2  ASP A  51     -30.648   4.180   4.313  0.00  0.00           O  
ATOM    770  C   ASP A  51     -31.306   5.980   1.499  0.00  0.00           C  
ATOM    771  O   ASP A  51     -30.694   6.763   0.761  0.00  0.00           O  
ATOM    772  H   ASP A  51     -30.249   3.866  -0.460  0.00  0.00           H  
ATOM    773  HA  ASP A  51     -32.253   4.161   1.651  0.00  0.00           H  
ATOM    774 HB2  ASP A  51     -30.446   2.723   2.063  0.00  0.00           H  
ATOM    775 HB3  ASP A  51     -29.382   3.778   1.416  0.00  0.00           H  
ATOM    776  N   ARG A  52     -31.642   6.334   2.729  0.00  0.00           N  
ATOM    777  CA  ARG A  52     -31.590   7.681   3.311  0.00  0.00           C  
ATOM    778  CB  ARG A  52     -32.144   7.541   4.737  0.00  0.00           C  
ATOM    779  CG  ARG A  52     -33.665   7.453   4.775  0.00  0.00           C  
ATOM    780  CD  ARG A  52     -34.090   7.338   6.241  0.00  0.00           C  
ATOM    781  NE  ARG A  52     -33.589   6.092   6.853  0.00  0.00           N  
ATOM    782  CZ  ARG A  52     -34.381   5.138   7.347  0.00  0.00           C  
ATOM    783 NH1  ARG A  52     -35.712   5.116   7.359  0.00  0.00           N  
ATOM    784 NH2  ARG A  52     -33.790   4.054   7.875  0.00  0.00           N  
ATOM    785  C   ARG A  52     -30.195   8.308   3.176  0.00  0.00           C  
ATOM    786  O   ARG A  52     -29.989   9.142   2.288  0.00  0.00           O  
ATOM    787  H   ARG A  52     -31.981   5.498   3.317  0.00  0.00           H  
ATOM    788  HA  ARG A  52     -32.251   8.268   2.825  0.00  0.00           H  
ATOM    789 HB2  ARG A  52     -31.776   6.712   5.132  0.00  0.00           H  
ATOM    790 HB3  ARG A  52     -31.868   8.337   5.256  0.00  0.00           H  
ATOM    791 HG2  ARG A  52     -34.055   8.272   4.405  0.00  0.00           H  
ATOM    792 HG3  ARG A  52     -33.962   6.645   4.307  0.00  0.00           H  
ATOM    793 HD2  ARG A  52     -33.716   8.114   6.732  0.00  0.00           H  
ATOM    794 HD3  ARG A  52     -35.081   7.342   6.275  0.00  0.00           H  
ATOM    795  HE  ARG A  52     -32.599   5.959   6.899  0.00  0.00           H  
ATOM    796 HH11 ARG A  52     -36.162   5.920   6.920  0.00  0.00           H  
ATOM    797 HH12 ARG A  52     -36.215   4.389   7.754  0.00  0.00           H  
ATOM    798 HH21 ARG A  52     -32.803   3.961   7.877  0.00  0.00           H  
ATOM    799 HH22 ARG A  52     -34.363   3.330   8.272  0.00  0.00           H  
ATOM    800  N   PHE A  53     -29.183   7.667   3.755  0.00  0.00           N  
ATOM    801  CA  PHE A  53     -27.796   8.151   3.669  0.00  0.00           C  
ATOM    802  CB  PHE A  53     -27.003   7.913   4.948  0.00  0.00           C  
ATOM    803  CG  PHE A  53     -27.817   8.143   6.225  0.00  0.00           C  
ATOM    804 CD1  PHE A  53     -28.574   7.166   6.867  0.00  0.00           C  
ATOM    805 CD2  PHE A  53     -27.686   9.393   6.832  0.00  0.00           C  
ATOM    806 CE1  PHE A  53     -29.226   7.452   8.057  0.00  0.00           C  
ATOM    807 CE2  PHE A  53     -28.229   9.596   8.087  0.00  0.00           C  
ATOM    808  CZ  PHE A  53     -29.025   8.650   8.726  0.00  0.00           C  
ATOM    809  C   PHE A  53     -27.020   7.627   2.461  0.00  0.00           C  
ATOM    810  O   PHE A  53     -25.906   7.124   2.614  0.00  0.00           O  
ATOM    811  H   PHE A  53     -29.450   6.803   4.269  0.00  0.00           H  
ATOM    812  HA  PHE A  53     -27.848   9.162   3.567  0.00  0.00           H  
ATOM    813 HB2  PHE A  53     -26.703   6.974   4.959  0.00  0.00           H  
ATOM    814 HB3  PHE A  53     -26.246   8.542   4.968  0.00  0.00           H  
ATOM    815 HD1  PHE A  53     -28.647   6.258   6.473  0.00  0.00           H  
ATOM    816 HD2  PHE A  53     -27.207  10.122   6.364  0.00  0.00           H  
ATOM    817 HE1  PHE A  53     -29.868   6.761   8.443  0.00  0.00           H  
ATOM    818 HE2  PHE A  53     -28.037  10.489   8.569  0.00  0.00           H  
ATOM    819  HZ  PHE A  53     -29.423   8.820   9.602  0.00  0.00           H  
ATOM    820  N   GLY A  54     -27.763   7.426   1.380  0.00  0.00           N  
ATOM    821  CA  GLY A  54     -27.373   7.055   0.008  0.00  0.00           C  
ATOM    822  C   GLY A  54     -26.987   5.638  -0.447  0.00  0.00           C  
ATOM    823  O   GLY A  54     -26.695   5.331  -1.602  0.00  0.00           O  
ATOM    824  H   GLY A  54     -28.828   7.574   1.608  0.00  0.00           H  
ATOM    825 HA2  GLY A  54     -28.145   7.401  -0.645  0.00  0.00           H  
ATOM    826 HA3  GLY A  54     -26.583   7.712  -0.286  0.00  0.00           H  
ATOM    827  N   LEU A  55     -26.855   4.767   0.550  0.00  0.00           N  
ATOM    828  CA  LEU A  55     -26.420   3.371   0.428  0.00  0.00           C  
ATOM    829  CB  LEU A  55     -26.124   2.798   1.815  0.00  0.00           C  
ATOM    830  CG  LEU A  55     -25.165   3.543   2.757  0.00  0.00           C  
ATOM    831 CD1  LEU A  55     -25.118   2.855   4.122  0.00  0.00           C  
ATOM    832 CD2  LEU A  55     -23.805   3.684   2.080  0.00  0.00           C  
ATOM    833  C   LEU A  55     -27.464   2.529  -0.302  0.00  0.00           C  
ATOM    834  O   LEU A  55     -28.650   2.838  -0.284  0.00  0.00           O  
ATOM    835  H   LEU A  55     -27.104   5.188   1.500  0.00  0.00           H  
ATOM    836  HA  LEU A  55     -25.565   3.350  -0.103  0.00  0.00           H  
ATOM    837 HB2  LEU A  55     -27.005   2.712   2.304  0.00  0.00           H  
ATOM    838 HB3  LEU A  55     -25.749   1.869   1.689  0.00  0.00           H  
ATOM    839  HG  LEU A  55     -25.486   4.480   2.870  0.00  0.00           H  
ATOM    840 HD11 LEU A  55     -24.799   1.915   4.008  0.00  0.00           H  
ATOM    841 HD12 LEU A  55     -24.491   3.351   4.721  0.00  0.00           H  
ATOM    842 HD13 LEU A  55     -26.033   2.852   4.523  0.00  0.00           H  
ATOM    843 HD21 LEU A  55     -23.909   4.200   1.230  0.00  0.00           H  
ATOM    844 HD22 LEU A  55     -23.178   4.169   2.690  0.00  0.00           H  
ATOM    845 HD23 LEU A  55     -23.439   2.776   1.877  0.00  0.00           H  
ATOM    846  N   THR A  56     -26.985   1.336  -0.631  0.00  0.00           N  
ATOM    847  CA  THR A  56     -27.725   0.352  -1.439  0.00  0.00           C  
ATOM    848  CB  THR A  56     -27.266   0.186  -2.891  0.00  0.00           C  
ATOM    849 OG1  THR A  56     -25.976  -0.433  -2.859  0.00  0.00           O  
ATOM    850 CG2  THR A  56     -27.162   1.518  -3.627  0.00  0.00           C  
ATOM    851  C   THR A  56     -27.644  -1.016  -0.778  0.00  0.00           C  
ATOM    852  O   THR A  56     -26.870  -1.241   0.145  0.00  0.00           O  
ATOM    853  H   THR A  56     -26.018   1.144  -0.264  0.00  0.00           H  
ATOM    854  HA  THR A  56     -28.684   0.635  -1.476  0.00  0.00           H  
ATOM    855  HB  THR A  56     -27.905  -0.434  -3.372  0.00  0.00           H  
ATOM    856 HG21 THR A  56     -26.884   1.360  -4.576  0.00  0.00           H  
ATOM    857 HG22 THR A  56     -28.051   1.980  -3.617  0.00  0.00           H  
ATOM    858 HG23 THR A  56     -26.483   2.101  -3.177  0.00  0.00           H  
ATOM    859 HG1  THR A  56     -25.949  -1.219  -3.486  0.00  0.00           H  
ATOM    860  N   PRO A  57     -28.469  -2.007  -1.120  0.00  0.00           N  
ATOM    861  CA  PRO A  57     -28.426  -3.363  -0.572  0.00  0.00           C  
ATOM    862  CB  PRO A  57     -29.543  -4.186  -1.216  0.00  0.00           C  
ATOM    863  CG  PRO A  57     -30.635  -3.122  -1.373  0.00  0.00           C  
ATOM    864  CD  PRO A  57     -29.823  -1.868  -1.706  0.00  0.00           C  
ATOM    865  C   PRO A  57     -27.070  -4.062  -0.680  0.00  0.00           C  
ATOM    866  O   PRO A  57     -26.910  -5.010   0.091  0.00  0.00           O  
ATOM    867  HA  PRO A  57     -28.746  -3.363   0.402  0.00  0.00           H  
ATOM    868 HB2  PRO A  57     -29.274  -4.529  -2.099  0.00  0.00           H  
ATOM    869 HB3  PRO A  57     -29.852  -4.904  -0.619  0.00  0.00           H  
ATOM    870 HG2  PRO A  57     -31.237  -3.361  -2.116  0.00  0.00           H  
ATOM    871 HG3  PRO A  57     -31.124  -3.011  -0.525  0.00  0.00           H  
ATOM    872 HD2  PRO A  57     -29.759  -1.742  -2.714  0.00  0.00           H  
ATOM    873 HD3  PRO A  57     -30.282  -1.036  -1.338  0.00  0.00           H  
ATOM    874  N   LEU A  58     -26.166  -3.745  -1.605  0.00  0.00           N  
ATOM    875  CA  LEU A  58     -24.750  -4.125  -1.557  0.00  0.00           C  
ATOM    876  CB  LEU A  58     -24.012  -3.861  -2.872  0.00  0.00           C  
ATOM    877  CG  LEU A  58     -24.026  -5.153  -3.694  0.00  0.00           C  
ATOM    878 CD1  LEU A  58     -23.250  -4.857  -4.977  0.00  0.00           C  
ATOM    879 CD2  LEU A  58     -23.310  -6.319  -3.006  0.00  0.00           C  
ATOM    880  C   LEU A  58     -24.038  -3.538  -0.337  0.00  0.00           C  
ATOM    881  O   LEU A  58     -23.386  -4.325   0.343  0.00  0.00           O  
ATOM    882  H   LEU A  58     -26.565  -3.177  -2.405  0.00  0.00           H  
ATOM    883  HA  LEU A  58     -24.691  -5.131  -1.504  0.00  0.00           H  
ATOM    884 HB2  LEU A  58     -24.501  -3.192  -3.365  0.00  0.00           H  
ATOM    885 HB3  LEU A  58     -23.096  -3.650  -2.670  0.00  0.00           H  
ATOM    886  HG  LEU A  58     -24.954  -5.385  -3.918  0.00  0.00           H  
ATOM    887 HD11 LEU A  58     -22.316  -4.590  -4.744  0.00  0.00           H  
ATOM    888 HD12 LEU A  58     -23.231  -5.675  -5.550  0.00  0.00           H  
ATOM    889 HD13 LEU A  58     -23.697  -4.112  -5.470  0.00  0.00           H  
ATOM    890 HD21 LEU A  58     -23.755  -6.512  -2.133  0.00  0.00           H  
ATOM    891 HD22 LEU A  58     -23.355  -7.127  -3.592  0.00  0.00           H  
ATOM    892 HD23 LEU A  58     -22.354  -6.072  -2.849  0.00  0.00           H  
ATOM    893  N   HIS A  59     -23.961  -2.219  -0.233  0.00  0.00           N  
ATOM    894  CA  HIS A  59     -23.317  -1.560   0.918  0.00  0.00           C  
ATOM    895  CB  HIS A  59     -23.628  -0.067   0.831  0.00  0.00           C  
ATOM    896  CG  HIS A  59     -23.109   0.641  -0.425  0.00  0.00           C  
ATOM    897  C   HIS A  59     -23.782  -2.118   2.272  0.00  0.00           C  
ATOM    898  O   HIS A  59     -22.926  -2.635   2.993  0.00  0.00           O  
ATOM    899  H   HIS A  59     -24.387  -1.689  -1.018  0.00  0.00           H  
ATOM    900  HA  HIS A  59     -22.318  -1.706   0.844  0.00  0.00           H  
ATOM    901 HB2  HIS A  59     -24.628   0.072   0.860  0.00  0.00           H  
ATOM    902 HB3  HIS A  59     -23.226   0.407   1.627  0.00  0.00           H  
ATOM    903 ND1  HIS A  59     -23.922   0.978  -1.421  0.00  0.00           N  
ATOM    904 CD2  HIS A  59     -21.971   1.310  -0.616  0.00  0.00           C  
ATOM    905 CE1  HIS A  59     -23.364   1.935  -2.147  0.00  0.00           C  
ATOM    906 NE2  HIS A  59     -22.130   2.102  -1.683  0.00  0.00           N  
ATOM    907 HD2  HIS A  59     -21.135   1.227  -0.050  0.00  0.00           H  
ATOM    908 HE1  HIS A  59     -23.780   2.429  -2.890  0.00  0.00           H  
ATOM    909 HE2  HIS A  59     -21.451   2.724  -2.081  0.00  0.00           H  
ATOM    910  N   LEU A  60     -25.080  -2.370   2.322  0.00  0.00           N  
ATOM    911  CA  LEU A  60     -25.709  -3.002   3.494  0.00  0.00           C  
ATOM    912  CB  LEU A  60     -27.243  -2.922   3.558  0.00  0.00           C  
ATOM    913  CG  LEU A  60     -27.859  -1.534   3.718  0.00  0.00           C  
ATOM    914 CD1  LEU A  60     -29.391  -1.526   3.732  0.00  0.00           C  
ATOM    915 CD2  LEU A  60     -27.309  -1.080   5.074  0.00  0.00           C  
ATOM    916  C   LEU A  60     -25.194  -4.417   3.742  0.00  0.00           C  
ATOM    917  O   LEU A  60     -24.439  -4.680   4.678  0.00  0.00           O  
ATOM    918  H   LEU A  60     -25.618  -2.089   1.477  0.00  0.00           H  
ATOM    919  HA  LEU A  60     -25.500  -2.438   4.306  0.00  0.00           H  
ATOM    920 HB2  LEU A  60     -27.601  -3.313   2.710  0.00  0.00           H  
ATOM    921 HB3  LEU A  60     -27.541  -3.475   4.334  0.00  0.00           H  
ATOM    922  HG  LEU A  60     -27.537  -0.942   2.960  0.00  0.00           H  
ATOM    923 HD11 LEU A  60     -29.717  -2.082   4.494  0.00  0.00           H  
ATOM    924 HD12 LEU A  60     -29.715  -0.587   3.840  0.00  0.00           H  
ATOM    925 HD13 LEU A  60     -29.731  -1.901   2.871  0.00  0.00           H  
ATOM    926 HD21 LEU A  60     -26.311  -1.059   5.035  0.00  0.00           H  
ATOM    927 HD22 LEU A  60     -27.656  -0.166   5.281  0.00  0.00           H  
ATOM    928 HD23 LEU A  60     -27.605  -1.720   5.781  0.00  0.00           H  
ATOM    929  N   ALA A  61     -25.249  -5.320   2.762  0.00  0.00           N  
ATOM    930  CA  ALA A  61     -24.791  -6.710   2.872  0.00  0.00           C  
ATOM    931  CB  ALA A  61     -25.311  -7.465   1.654  0.00  0.00           C  
ATOM    932  C   ALA A  61     -23.318  -6.901   3.216  0.00  0.00           C  
ATOM    933  O   ALA A  61     -23.082  -7.513   4.254  0.00  0.00           O  
ATOM    934  H   ALA A  61     -25.665  -4.939   1.865  0.00  0.00           H  
ATOM    935  HA  ALA A  61     -25.353  -7.175   3.596  0.00  0.00           H  
ATOM    936 HB1  ALA A  61     -26.122  -7.991   1.909  0.00  0.00           H  
ATOM    937 HB2  ALA A  61     -25.548  -6.814   0.935  0.00  0.00           H  
ATOM    938 HB3  ALA A  61     -24.603  -8.087   1.320  0.00  0.00           H  
ATOM    939  N   ALA A  62     -22.499  -6.080   2.557  0.00  0.00           N  
ATOM    940  CA  ALA A  62     -21.060  -5.890   2.841  0.00  0.00           C  
ATOM    941  CB  ALA A  62     -20.453  -4.927   1.829  0.00  0.00           C  
ATOM    942  C   ALA A  62     -20.812  -5.366   4.247  0.00  0.00           C  
ATOM    943  O   ALA A  62     -20.214  -6.149   4.998  0.00  0.00           O  
ATOM    944  H   ALA A  62     -22.981  -5.547   1.775  0.00  0.00           H  
ATOM    945  HA  ALA A  62     -20.599  -6.784   2.739  0.00  0.00           H  
ATOM    946 HB1  ALA A  62     -21.118  -4.739   1.107  0.00  0.00           H  
ATOM    947 HB2  ALA A  62     -20.207  -4.073   2.286  0.00  0.00           H  
ATOM    948 HB3  ALA A  62     -19.634  -5.338   1.428  0.00  0.00           H  
ATOM    949  N   GLN A  63     -21.644  -4.460   4.758  0.00  0.00           N  
ATOM    950  CA  GLN A  63     -21.596  -3.927   6.132  0.00  0.00           C  
ATOM    951  CB  GLN A  63     -22.467  -2.678   6.172  0.00  0.00           C  
ATOM    952  CG  GLN A  63     -22.075  -1.633   7.221  0.00  0.00           C  
ATOM    953  CD  GLN A  63     -23.163  -0.557   7.219  0.00  0.00           C  
ATOM    954  C   GLN A  63     -21.904  -4.970   7.215  0.00  0.00           C  
ATOM    955  O   GLN A  63     -21.107  -5.236   8.111  0.00  0.00           O  
ATOM    956  H   GLN A  63     -22.382  -4.135   4.065  0.00  0.00           H  
ATOM    957  HA  GLN A  63     -20.653  -3.585   6.294  0.00  0.00           H  
ATOM    958 HB2  GLN A  63     -22.437  -2.229   5.270  0.00  0.00           H  
ATOM    959 HB3  GLN A  63     -23.421  -2.951   6.356  0.00  0.00           H  
ATOM    960 HG2  GLN A  63     -22.054  -2.056   8.098  0.00  0.00           H  
ATOM    961 HG3  GLN A  63     -21.228  -1.225   6.962  0.00  0.00           H  
ATOM    962 OE1  GLN A  63     -24.356  -0.835   7.134  0.00  0.00           O  
ATOM    963 NE2  GLN A  63     -22.791   0.683   7.520  0.00  0.00           N  
ATOM    964 HE21 GLN A  63     -23.456   1.440   7.523  0.00  0.00           H  
ATOM    965 HE22 GLN A  63     -21.811   0.855   7.751  0.00  0.00           H  
ATOM    966  N   ARG A  64     -22.976  -5.738   6.999  0.00  0.00           N  
ATOM    967  CA  ARG A  64     -23.489  -6.771   7.901  0.00  0.00           C  
ATOM    968  CB  ARG A  64     -24.921  -7.161   7.529  0.00  0.00           C  
ATOM    969  CG  ARG A  64     -25.501  -8.307   8.352  0.00  0.00           C  
ATOM    970  CD  ARG A  64     -25.793  -7.889   9.796  0.00  0.00           C  
ATOM    971  NE  ARG A  64     -26.517  -8.997  10.420  0.00  0.00           N  
ATOM    972  CZ  ARG A  64     -27.762  -9.059  10.926  0.00  0.00           C  
ATOM    973 NH1  ARG A  64     -28.460  -7.958  11.236  0.00  0.00           N  
ATOM    974 NH2  ARG A  64     -28.188 -10.261  11.340  0.00  0.00           N  
ATOM    975  C   ARG A  64     -22.571  -7.990   7.948  0.00  0.00           C  
ATOM    976  O   ARG A  64     -22.356  -8.559   9.012  0.00  0.00           O  
ATOM    977  H   ARG A  64     -23.451  -5.526   6.068  0.00  0.00           H  
ATOM    978  HA  ARG A  64     -23.556  -6.384   8.831  0.00  0.00           H  
ATOM    979 HB2  ARG A  64     -25.505  -6.363   7.658  0.00  0.00           H  
ATOM    980 HB3  ARG A  64     -24.931  -7.437   6.571  0.00  0.00           H  
ATOM    981 HG2  ARG A  64     -26.357  -8.612   7.942  0.00  0.00           H  
ATOM    982 HG3  ARG A  64     -24.849  -9.060   8.378  0.00  0.00           H  
ATOM    983 HD2  ARG A  64     -24.942  -7.752  10.251  0.00  0.00           H  
ATOM    984 HD3  ARG A  64     -26.359  -7.095   9.773  0.00  0.00           H  
ATOM    985  HE  ARG A  64     -25.981  -9.899  10.490  0.00  0.00           H  
ATOM    986 HH11 ARG A  64     -28.050  -7.062  11.067  0.00  0.00           H  
ATOM    987 HH12 ARG A  64     -29.370  -8.038  11.624  0.00  0.00           H  
ATOM    988 HH21 ARG A  64     -27.620 -11.068  11.259  0.00  0.00           H  
ATOM    989 HH22 ARG A  64     -29.109 -10.339  11.743  0.00  0.00           H  
ATOM    990  N   GLY A  65     -21.863  -8.112   6.829  0.00  0.00           N  
ATOM    991  CA  GLY A  65     -21.020  -9.307   6.674  0.00  0.00           C  
ATOM    992  C   GLY A  65     -21.600 -10.689   6.392  0.00  0.00           C  
ATOM    993  O   GLY A  65     -21.046 -11.783   6.498  0.00  0.00           O  
ATOM    994  H   GLY A  65     -21.948  -7.371   6.148  0.00  0.00           H  
ATOM    995 HA2  GLY A  65     -20.301  -9.095   5.927  0.00  0.00           H  
ATOM    996 HA3  GLY A  65     -20.405  -9.377   7.532  0.00  0.00           H  
ATOM    997  N   HIS A  66     -22.571 -10.663   5.478  0.00  0.00           N  
ATOM    998  CA  HIS A  66     -23.361 -11.829   5.061  0.00  0.00           C  
ATOM    999  CB  HIS A  66     -24.818 -11.561   5.453  0.00  0.00           C  
ATOM   1000  CG  HIS A  66     -25.622 -12.865   5.551  0.00  0.00           C  
ATOM   1001 ND1  HIS A  66     -26.275 -13.266   6.640  0.00  0.00           N  
ATOM   1002 CD2  HIS A  66     -25.492 -13.988   4.858  0.00  0.00           C  
ATOM   1003 CE1  HIS A  66     -26.493 -14.583   6.650  0.00  0.00           C  
ATOM   1004 NE2  HIS A  66     -26.002 -15.040   5.499  0.00  0.00           N  
ATOM   1005  C   HIS A  66     -23.179 -12.135   3.575  0.00  0.00           C  
ATOM   1006  O   HIS A  66     -23.830 -11.566   2.695  0.00  0.00           O  
ATOM   1007  H   HIS A  66     -22.732  -9.703   5.064  0.00  0.00           H  
ATOM   1008  HA  HIS A  66     -23.045 -12.628   5.589  0.00  0.00           H  
ATOM   1009 HB2  HIS A  66     -24.851 -11.121   6.342  0.00  0.00           H  
ATOM   1010 HB3  HIS A  66     -25.251 -10.993   4.764  0.00  0.00           H  
ATOM   1011 HD2  HIS A  66     -25.042 -14.037   3.920  0.00  0.00           H  
ATOM   1012 HE1  HIS A  66     -26.921 -15.102   7.355  0.00  0.00           H  
ATOM   1013 HE2  HIS A  66     -26.025 -15.987   5.204  0.00  0.00           H  
ATOM   1014  N   LEU A  67     -22.368 -13.178   3.428  0.00  0.00           N  
ATOM   1015  CA  LEU A  67     -21.889 -13.765   2.166  0.00  0.00           C  
ATOM   1016  CB  LEU A  67     -21.020 -14.971   2.524  0.00  0.00           C  
ATOM   1017  CG  LEU A  67     -19.923 -15.232   1.491  0.00  0.00           C  
ATOM   1018 CD1  LEU A  67     -19.183 -13.929   1.180  0.00  0.00           C  
ATOM   1019 CD2  LEU A  67     -18.951 -16.321   1.970  0.00  0.00           C  
ATOM   1020  C   LEU A  67     -22.982 -14.099   1.162  0.00  0.00           C  
ATOM   1021  O   LEU A  67     -22.882 -13.675   0.011  0.00  0.00           O  
ATOM   1022  H   LEU A  67     -22.064 -13.593   4.373  0.00  0.00           H  
ATOM   1023  HA  LEU A  67     -21.247 -13.098   1.734  0.00  0.00           H  
ATOM   1024 HB2  LEU A  67     -20.581 -14.788   3.383  0.00  0.00           H  
ATOM   1025 HB3  LEU A  67     -21.595 -15.764   2.554  0.00  0.00           H  
ATOM   1026  HG  LEU A  67     -20.338 -15.582   0.656  0.00  0.00           H  
ATOM   1027 HD11 LEU A  67     -18.771 -13.575   2.018  0.00  0.00           H  
ATOM   1028 HD12 LEU A  67     -18.469 -14.108   0.504  0.00  0.00           H  
ATOM   1029 HD13 LEU A  67     -19.830 -13.261   0.815  0.00  0.00           H  
ATOM   1030 HD21 LEU A  67     -19.457 -17.169   2.121  0.00  0.00           H  
ATOM   1031 HD22 LEU A  67     -18.251 -16.465   1.273  0.00  0.00           H  
ATOM   1032 HD23 LEU A  67     -18.524 -16.026   2.823  0.00  0.00           H  
ATOM   1033  N   GLU A  68     -23.998 -14.788   1.661  0.00  0.00           N  
ATOM   1034  CA  GLU A  68     -25.053 -15.231   0.737  0.00  0.00           C  
ATOM   1035  CB  GLU A  68     -25.929 -16.287   1.423  0.00  0.00           C  
ATOM   1036  CG  GLU A  68     -25.157 -17.585   1.703  0.00  0.00           C  
ATOM   1037  CD  GLU A  68     -26.144 -18.560   2.347  0.00  0.00           C  
ATOM   1038 OE1  GLU A  68     -26.092 -19.721   1.905  0.00  0.00           O  
ATOM   1039 OE2  GLU A  68     -26.790 -18.309   3.379  0.00  0.00           O  
ATOM   1040  C   GLU A  68     -25.883 -14.074   0.177  0.00  0.00           C  
ATOM   1041  O   GLU A  68     -26.356 -14.145  -0.961  0.00  0.00           O  
ATOM   1042  H   GLU A  68     -23.988 -14.970   2.655  0.00  0.00           H  
ATOM   1043  HA  GLU A  68     -24.631 -15.742  -0.030  0.00  0.00           H  
ATOM   1044 HB2  GLU A  68     -26.217 -15.928   2.281  0.00  0.00           H  
ATOM   1045 HB3  GLU A  68     -26.662 -16.507   0.821  0.00  0.00           H  
ATOM   1046 HG2  GLU A  68     -24.880 -17.958   0.867  0.00  0.00           H  
ATOM   1047 HG3  GLU A  68     -24.471 -17.396   2.344  0.00  0.00           H  
ATOM   1048  N   ILE A  69     -26.004 -12.974   0.901  0.00  0.00           N  
ATOM   1049  CA  ILE A  69     -26.725 -11.807   0.372  0.00  0.00           C  
ATOM   1050  CB  ILE A  69     -27.155 -10.824   1.464  0.00  0.00           C  
ATOM   1051 CG1  ILE A  69     -27.565 -11.529   2.755  0.00  0.00           C  
ATOM   1052 CG2  ILE A  69     -28.340 -10.029   0.899  0.00  0.00           C  
ATOM   1053 CD1  ILE A  69     -27.816 -10.489   3.856  0.00  0.00           C  
ATOM   1054  C   ILE A  69     -25.862 -11.098  -0.671  0.00  0.00           C  
ATOM   1055  O   ILE A  69     -26.308 -10.990  -1.816  0.00  0.00           O  
ATOM   1056  H   ILE A  69     -25.568 -12.999   1.833  0.00  0.00           H  
ATOM   1057  HA  ILE A  69     -27.521 -12.167  -0.111  0.00  0.00           H  
ATOM   1058  HB  ILE A  69     -26.373 -10.230   1.672  0.00  0.00           H  
ATOM   1059 HG12 ILE A  69     -28.394 -12.028   2.599  0.00  0.00           H  
ATOM   1060 HG13 ILE A  69     -26.835 -12.116   3.043  0.00  0.00           H  
ATOM   1061 HG21 ILE A  69     -28.627  -9.350   1.569  0.00  0.00           H  
ATOM   1062 HG22 ILE A  69     -28.059  -9.575   0.059  0.00  0.00           H  
ATOM   1063 HG23 ILE A  69     -29.093 -10.655   0.709  0.00  0.00           H  
ATOM   1064 HD11 ILE A  69     -28.545  -9.878   3.560  0.00  0.00           H  
ATOM   1065 HD12 ILE A  69     -28.082 -10.963   4.690  0.00  0.00           H  
ATOM   1066 HD13 ILE A  69     -26.977  -9.974   4.007  0.00  0.00           H  
ATOM   1067  N   VAL A  70     -24.584 -10.913  -0.370  0.00  0.00           N  
ATOM   1068  CA  VAL A  70     -23.638 -10.426  -1.384  0.00  0.00           C  
ATOM   1069  CB  VAL A  70     -22.303 -10.146  -0.690  0.00  0.00           C  
ATOM   1070 CG1  VAL A  70     -21.262  -9.562  -1.640  0.00  0.00           C  
ATOM   1071 CG2  VAL A  70     -22.485  -9.152   0.460  0.00  0.00           C  
ATOM   1072  C   VAL A  70     -23.584 -11.240  -2.688  0.00  0.00           C  
ATOM   1073  O   VAL A  70     -23.719 -10.664  -3.763  0.00  0.00           O  
ATOM   1074  H   VAL A  70     -24.316 -11.131   0.600  0.00  0.00           H  
ATOM   1075  HA  VAL A  70     -23.911  -9.471  -1.631  0.00  0.00           H  
ATOM   1076  HB  VAL A  70     -21.936 -11.021  -0.363  0.00  0.00           H  
ATOM   1077 HG11 VAL A  70     -21.435  -9.892  -2.568  0.00  0.00           H  
ATOM   1078 HG12 VAL A  70     -21.320  -8.564  -1.625  0.00  0.00           H  
ATOM   1079 HG13 VAL A  70     -20.349  -9.847  -1.349  0.00  0.00           H  
ATOM   1080 HG21 VAL A  70     -21.698  -8.538   0.488  0.00  0.00           H  
ATOM   1081 HG22 VAL A  70     -23.320  -8.627   0.307  0.00  0.00           H  
ATOM   1082 HG23 VAL A  70     -22.554  -9.657   1.318  0.00  0.00           H  
ATOM   1083  N   GLU A  71     -23.737 -12.555  -2.627  0.00  0.00           N  
ATOM   1084  CA  GLU A  71     -23.795 -13.357  -3.864  0.00  0.00           C  
ATOM   1085  CB  GLU A  71     -23.334 -14.808  -3.807  0.00  0.00           C  
ATOM   1086  CG  GLU A  71     -21.825 -14.973  -3.662  0.00  0.00           C  
ATOM   1087  CD  GLU A  71     -21.215 -16.350  -3.911  0.00  0.00           C  
ATOM   1088 OE1  GLU A  71     -20.229 -16.403  -4.683  0.00  0.00           O  
ATOM   1089 OE2  GLU A  71     -21.612 -17.340  -3.252  0.00  0.00           O  
ATOM   1090  C   GLU A  71     -25.111 -13.328  -4.644  0.00  0.00           C  
ATOM   1091  O   GLU A  71     -25.084 -12.805  -5.758  0.00  0.00           O  
ATOM   1092  H   GLU A  71     -23.809 -12.958  -1.686  0.00  0.00           H  
ATOM   1093  HA  GLU A  71     -23.030 -13.057  -4.486  0.00  0.00           H  
ATOM   1094 HB2  GLU A  71     -23.752 -15.229  -3.022  0.00  0.00           H  
ATOM   1095 HB3  GLU A  71     -23.599 -15.245  -4.648  0.00  0.00           H  
ATOM   1096 HG2  GLU A  71     -21.383 -14.337  -4.304  0.00  0.00           H  
ATOM   1097 HG3  GLU A  71     -21.572 -14.707  -2.726  0.00  0.00           H  
ATOM   1098  N   VAL A  72     -26.280 -13.400  -4.016  0.00  0.00           N  
ATOM   1099  CA  VAL A  72     -27.612 -13.337  -4.638  0.00  0.00           C  
ATOM   1100  CB  VAL A  72     -28.752 -13.501  -3.638  0.00  0.00           C  
ATOM   1101 CG1  VAL A  72     -30.066 -13.643  -4.422  0.00  0.00           C  
ATOM   1102 CG2  VAL A  72     -28.618 -14.797  -2.832  0.00  0.00           C  
ATOM   1103  C   VAL A  72     -27.852 -11.987  -5.320  0.00  0.00           C  
ATOM   1104  O   VAL A  72     -28.233 -12.069  -6.492  0.00  0.00           O  
ATOM   1105  H   VAL A  72     -26.173 -13.514  -2.957  0.00  0.00           H  
ATOM   1106  HA  VAL A  72     -27.658 -14.053  -5.345  0.00  0.00           H  
ATOM   1107  HB  VAL A  72     -28.827 -12.670  -3.112  0.00  0.00           H  
ATOM   1108 HG11 VAL A  72     -30.818 -13.773  -3.780  0.00  0.00           H  
ATOM   1109 HG12 VAL A  72     -30.218 -12.815  -4.957  0.00  0.00           H  
ATOM   1110 HG13 VAL A  72     -30.001 -14.431  -5.030  0.00  0.00           H  
ATOM   1111 HG21 VAL A  72     -28.717 -14.588  -1.861  0.00  0.00           H  
ATOM   1112 HG22 VAL A  72     -29.332 -15.433  -3.117  0.00  0.00           H  
ATOM   1113 HG23 VAL A  72     -27.719 -15.195  -3.003  0.00  0.00           H  
ATOM   1114  N   LEU A  73     -27.370 -10.974  -4.606  0.00  0.00           N  
ATOM   1115  CA  LEU A  73     -27.415  -9.596  -5.121  0.00  0.00           C  
ATOM   1116  CB  LEU A  73     -27.105  -8.582  -4.011  0.00  0.00           C  
ATOM   1117  CG  LEU A  73     -28.271  -8.308  -3.059  0.00  0.00           C  
ATOM   1118 CD1  LEU A  73     -27.680  -7.655  -1.802  0.00  0.00           C  
ATOM   1119 CD2  LEU A  73     -29.267  -7.332  -3.680  0.00  0.00           C  
ATOM   1120  C   LEU A  73     -26.530  -9.350  -6.339  0.00  0.00           C  
ATOM   1121  O   LEU A  73     -27.046  -8.819  -7.327  0.00  0.00           O  
ATOM   1122  H   LEU A  73     -26.972 -11.226  -3.689  0.00  0.00           H  
ATOM   1123  HA  LEU A  73     -28.378  -9.388  -5.378  0.00  0.00           H  
ATOM   1124 HB2  LEU A  73     -26.358  -8.941  -3.472  0.00  0.00           H  
ATOM   1125 HB3  LEU A  73     -26.863  -7.727  -4.440  0.00  0.00           H  
ATOM   1126  HG  LEU A  73     -28.699  -9.158  -2.813  0.00  0.00           H  
ATOM   1127 HD11 LEU A  73     -27.224  -6.805  -2.057  0.00  0.00           H  
ATOM   1128 HD12 LEU A  73     -28.417  -7.462  -1.156  0.00  0.00           H  
ATOM   1129 HD13 LEU A  73     -27.022  -8.280  -1.386  0.00  0.00           H  
ATOM   1130 HD21 LEU A  73     -29.629  -7.721  -4.527  0.00  0.00           H  
ATOM   1131 HD22 LEU A  73     -30.016  -7.171  -3.038  0.00  0.00           H  
ATOM   1132 HD23 LEU A  73     -28.805  -6.468  -3.879  0.00  0.00           H  
ATOM   1133  N   LEU A  74     -25.322  -9.888  -6.287  0.00  0.00           N  
ATOM   1134  CA  LEU A  74     -24.387  -9.783  -7.423  0.00  0.00           C  
ATOM   1135  CB  LEU A  74     -22.994 -10.205  -6.980  0.00  0.00           C  
ATOM   1136  CG  LEU A  74     -22.171  -9.095  -6.330  0.00  0.00           C  
ATOM   1137 CD1  LEU A  74     -21.061  -9.619  -5.417  0.00  0.00           C  
ATOM   1138 CD2  LEU A  74     -21.703  -8.078  -7.367  0.00  0.00           C  
ATOM   1139  C   LEU A  74     -24.978 -10.608  -8.566  0.00  0.00           C  
ATOM   1140  O   LEU A  74     -25.161 -10.118  -9.676  0.00  0.00           O  
ATOM   1141  H   LEU A  74     -25.088 -10.378  -5.407  0.00  0.00           H  
ATOM   1142  HA  LEU A  74     -24.340  -8.837  -7.706  0.00  0.00           H  
ATOM   1143 HB2  LEU A  74     -23.089 -10.932  -6.313  0.00  0.00           H  
ATOM   1144 HB3  LEU A  74     -22.496 -10.515  -7.778  0.00  0.00           H  
ATOM   1145  HG  LEU A  74     -22.787  -8.504  -5.789  0.00  0.00           H  
ATOM   1146 HD11 LEU A  74     -20.435 -10.187  -5.951  0.00  0.00           H  
ATOM   1147 HD12 LEU A  74     -20.563  -8.846  -5.026  0.00  0.00           H  
ATOM   1148 HD13 LEU A  74     -21.465 -10.164  -4.684  0.00  0.00           H  
ATOM   1149 HD21 LEU A  74     -22.498  -7.667  -7.812  0.00  0.00           H  
ATOM   1150 HD22 LEU A  74     -21.168  -7.364  -6.914  0.00  0.00           H  
ATOM   1151 HD23 LEU A  74     -21.137  -8.538  -8.051  0.00  0.00           H  
ATOM   1152  N   LYS A  75     -25.510 -11.792  -8.279  0.00  0.00           N  
ATOM   1153  CA  LYS A  75     -26.256 -12.535  -9.309  0.00  0.00           C  
ATOM   1154  CB  LYS A  75     -26.684 -13.888  -8.746  0.00  0.00           C  
ATOM   1155  CG  LYS A  75     -25.642 -14.900  -8.259  0.00  0.00           C  
ATOM   1156  CD  LYS A  75     -26.268 -16.087  -7.529  0.00  0.00           C  
ATOM   1157  CE  LYS A  75     -25.280 -17.112  -6.955  0.00  0.00           C  
ATOM   1158  NZ  LYS A  75     -24.565 -17.759  -8.059  0.00  0.00           N  
ATOM   1159  C   LYS A  75     -27.455 -11.867  -9.988  0.00  0.00           C  
ATOM   1160  O   LYS A  75     -27.648 -11.770 -11.195  0.00  0.00           O  
ATOM   1161  H   LYS A  75     -25.364 -12.131  -7.323  0.00  0.00           H  
ATOM   1162  HA  LYS A  75     -25.581 -12.813 -10.049  0.00  0.00           H  
ATOM   1163 HB2  LYS A  75     -27.327 -13.712  -7.963  0.00  0.00           H  
ATOM   1164 HB3  LYS A  75     -27.254 -14.357  -9.462  0.00  0.00           H  
ATOM   1165 HG2  LYS A  75     -25.129 -15.242  -9.052  0.00  0.00           H  
ATOM   1166 HG3  LYS A  75     -25.006 -14.436  -7.636  0.00  0.00           H  
ATOM   1167 HD2  LYS A  75     -26.830 -15.735  -6.766  0.00  0.00           H  
ATOM   1168 HD3  LYS A  75     -26.882 -16.572  -8.168  0.00  0.00           H  
ATOM   1169 HE2  LYS A  75     -24.639 -16.633  -6.365  0.00  0.00           H  
ATOM   1170 HE3  LYS A  75     -25.792 -17.786  -6.437  0.00  0.00           H  
ATOM   1171 HZ1  LYS A  75     -25.003 -17.530  -8.932  0.00  0.00           H  
ATOM   1172 HZ2  LYS A  75     -23.612 -17.445  -8.081  0.00  0.00           H  
ATOM   1173 HZ3  LYS A  75     -24.578 -18.755  -7.939  0.00  0.00           H  
ATOM   1174  N   ASN A  76     -28.321 -11.312  -9.144  0.00  0.00           N  
ATOM   1175  CA  ASN A  76     -29.410 -10.449  -9.602  0.00  0.00           C  
ATOM   1176  CB  ASN A  76     -30.524 -10.460  -8.558  0.00  0.00           C  
ATOM   1177  CG  ASN A  76     -31.472 -11.647  -8.731  0.00  0.00           C  
ATOM   1178 OD1  ASN A  76     -32.469 -11.385  -9.394  0.00  0.00           O  
ATOM   1179 ND2  ASN A  76     -31.197 -12.783  -8.086  0.00  0.00           N  
ATOM   1180  C   ASN A  76     -29.044  -9.075 -10.164  0.00  0.00           C  
ATOM   1181  O   ASN A  76     -29.709  -8.078  -9.879  0.00  0.00           O  
ATOM   1182  H   ASN A  76     -28.159 -11.541  -8.142  0.00  0.00           H  
ATOM   1183  HA  ASN A  76     -29.891 -10.958 -10.361  0.00  0.00           H  
ATOM   1184 HB2  ASN A  76     -30.114 -10.518  -7.654  0.00  0.00           H  
ATOM   1185 HB3  ASN A  76     -31.053  -9.622  -8.648  0.00  0.00           H  
ATOM   1186 HD22 ASN A  76     -30.372 -12.802  -7.504  0.00  0.00           H  
ATOM   1187 HD21 ASN A  76     -31.779 -13.571  -8.175  0.00  0.00           H  
ATOM   1188  N   GLY A  77     -27.772  -8.992 -10.548  0.00  0.00           N  
ATOM   1189  CA  GLY A  77     -27.223  -7.879 -11.340  0.00  0.00           C  
ATOM   1190  C   GLY A  77     -26.954  -6.522 -10.701  0.00  0.00           C  
ATOM   1191  O   GLY A  77     -27.501  -5.583 -11.282  0.00  0.00           O  
ATOM   1192  H   GLY A  77     -27.178  -9.801 -10.234  0.00  0.00           H  
ATOM   1193 HA2  GLY A  77     -26.336  -8.213 -11.792  0.00  0.00           H  
ATOM   1194 HA3  GLY A  77     -27.851  -7.736 -12.169  0.00  0.00           H  
ATOM   1195  N   ALA A  78     -26.817  -6.481  -9.375  0.00  0.00           N  
ATOM   1196  CA  ALA A  78     -26.678  -5.173  -8.724  0.00  0.00           C  
ATOM   1197  CB  ALA A  78     -26.915  -5.250  -7.211  0.00  0.00           C  
ATOM   1198  C   ALA A  78     -25.279  -4.609  -8.943  0.00  0.00           C  
ATOM   1199  O   ALA A  78     -24.306  -5.288  -9.295  0.00  0.00           O  
ATOM   1200  H   ALA A  78     -26.818  -7.373  -8.891  0.00  0.00           H  
ATOM   1201  HA  ALA A  78     -27.348  -4.542  -9.126  0.00  0.00           H  
ATOM   1202 HB1  ALA A  78     -26.824  -4.337  -6.817  0.00  0.00           H  
ATOM   1203 HB2  ALA A  78     -27.833  -5.600  -7.040  0.00  0.00           H  
ATOM   1204 HB3  ALA A  78     -26.240  -5.862  -6.803  0.00  0.00           H  
ATOM   1205  N   ASP A  79     -25.193  -3.290  -8.807  0.00  0.00           N  
ATOM   1206  CA  ASP A  79     -23.961  -2.489  -8.924  0.00  0.00           C  
ATOM   1207  CB  ASP A  79     -24.296  -1.000  -8.873  0.00  0.00           C  
ATOM   1208  CG  ASP A  79     -23.267  -0.314  -9.773  0.00  0.00           C  
ATOM   1209 OD1  ASP A  79     -22.046  -0.576  -9.658  0.00  0.00           O  
ATOM   1210 OD2  ASP A  79     -23.721   0.448 -10.649  0.00  0.00           O  
ATOM   1211  C   ASP A  79     -22.797  -2.720  -7.963  0.00  0.00           C  
ATOM   1212  O   ASP A  79     -22.790  -2.242  -6.836  0.00  0.00           O  
ATOM   1213  H   ASP A  79     -26.130  -2.830  -8.595  0.00  0.00           H  
ATOM   1214  HA  ASP A  79     -23.593  -2.663  -9.884  0.00  0.00           H  
ATOM   1215 HB2  ASP A  79     -25.174  -0.868  -9.249  0.00  0.00           H  
ATOM   1216 HB3  ASP A  79     -24.177  -0.686  -7.970  0.00  0.00           H  
ATOM   1217  N   VAL A  80     -21.820  -3.487  -8.443  0.00  0.00           N  
ATOM   1218  CA  VAL A  80     -20.568  -3.746  -7.713  0.00  0.00           C  
ATOM   1219  CB  VAL A  80     -19.826  -4.834  -8.503  0.00  0.00           C  
ATOM   1220 CG1  VAL A  80     -19.163  -4.301  -9.777  0.00  0.00           C  
ATOM   1221 CG2  VAL A  80     -18.860  -5.636  -7.626  0.00  0.00           C  
ATOM   1222  C   VAL A  80     -19.725  -2.490  -7.463  0.00  0.00           C  
ATOM   1223  O   VAL A  80     -18.871  -2.572  -6.586  0.00  0.00           O  
ATOM   1224  H   VAL A  80     -22.015  -3.893  -9.387  0.00  0.00           H  
ATOM   1225  HA  VAL A  80     -20.813  -4.140  -6.809  0.00  0.00           H  
ATOM   1226  HB  VAL A  80     -20.502  -5.516  -8.796  0.00  0.00           H  
ATOM   1227 HG11 VAL A  80     -18.217  -4.054  -9.577  0.00  0.00           H  
ATOM   1228 HG12 VAL A  80     -19.184  -5.009 -10.480  0.00  0.00           H  
ATOM   1229 HG13 VAL A  80     -19.661  -3.497 -10.095  0.00  0.00           H  
ATOM   1230 HG21 VAL A  80     -19.374  -6.332  -7.128  0.00  0.00           H  
ATOM   1231 HG22 VAL A  80     -18.176  -6.070  -8.208  0.00  0.00           H  
ATOM   1232 HG23 VAL A  80     -18.415  -5.016  -6.982  0.00  0.00           H  
ATOM   1233  N   ASN A  81     -19.982  -1.341  -8.085  0.00  0.00           N  
ATOM   1234  CA  ASN A  81     -19.178  -0.127  -7.864  0.00  0.00           C  
ATOM   1235  CB  ASN A  81     -18.296   0.279  -9.044  0.00  0.00           C  
ATOM   1236  CG  ASN A  81     -17.017  -0.529  -9.222  0.00  0.00           C  
ATOM   1237  C   ASN A  81     -19.889   1.030  -7.149  0.00  0.00           C  
ATOM   1238  O   ASN A  81     -19.212   2.014  -6.885  0.00  0.00           O  
ATOM   1239  H   ASN A  81     -20.794  -1.370  -8.736  0.00  0.00           H  
ATOM   1240  HA  ASN A  81     -18.391  -0.401  -7.271  0.00  0.00           H  
ATOM   1241 HB2  ASN A  81     -18.840   0.197  -9.889  0.00  0.00           H  
ATOM   1242 HB3  ASN A  81     -18.041   1.248  -8.928  0.00  0.00           H  
ATOM   1243 OD1  ASN A  81     -15.969  -0.391  -8.596  0.00  0.00           O  
ATOM   1244 ND2  ASN A  81     -16.921  -1.308 -10.303  0.00  0.00           N  
ATOM   1245 HD22 ASN A  81     -17.690  -1.323 -10.951  0.00  0.00           H  
ATOM   1246 HD21 ASN A  81     -16.113  -1.856 -10.460  0.00  0.00           H  
ATOM   1247  N   ALA A  82     -21.211   0.916  -7.063  0.00  0.00           N  
ATOM   1248  CA  ALA A  82     -22.159   1.991  -6.732  0.00  0.00           C  
ATOM   1249  CB  ALA A  82     -23.559   1.446  -6.488  0.00  0.00           C  
ATOM   1250  C   ALA A  82     -21.789   2.915  -5.578  0.00  0.00           C  
ATOM   1251  O   ALA A  82     -21.506   2.428  -4.487  0.00  0.00           O  
ATOM   1252  H   ALA A  82     -21.554  -0.077  -7.265  0.00  0.00           H  
ATOM   1253  HA  ALA A  82     -22.289   2.568  -7.579  0.00  0.00           H  
ATOM   1254 HB1  ALA A  82     -23.738   0.690  -7.117  0.00  0.00           H  
ATOM   1255 HB2  ALA A  82     -23.630   1.119  -5.546  0.00  0.00           H  
ATOM   1256 HB3  ALA A  82     -24.231   2.171  -6.640  0.00  0.00           H  
ATOM   1257  N   ALA A  83     -22.014   4.216  -5.733  0.00  0.00           N  
ATOM   1258  CA  ALA A  83     -21.388   5.153  -4.786  0.00  0.00           C  
ATOM   1259  CB  ALA A  83     -20.775   6.380  -5.467  0.00  0.00           C  
ATOM   1260  C   ALA A  83     -22.331   5.610  -3.677  0.00  0.00           C  
ATOM   1261  O   ALA A  83     -23.556   5.570  -3.835  0.00  0.00           O  
ATOM   1262  H   ALA A  83     -22.611   4.489  -6.505  0.00  0.00           H  
ATOM   1263  HA  ALA A  83     -20.589   4.692  -4.362  0.00  0.00           H  
ATOM   1264 HB1  ALA A  83     -19.835   6.174  -5.734  0.00  0.00           H  
ATOM   1265 HB2  ALA A  83     -21.312   6.609  -6.278  0.00  0.00           H  
ATOM   1266 HB3  ALA A  83     -20.784   7.148  -4.831  0.00  0.00           H  
ATOM   1267  N   ASP A  84     -21.824   6.026  -2.521  0.00  0.00           N  
ATOM   1268  CA  ASP A  84     -22.735   6.553  -1.488  0.00  0.00           C  
ATOM   1269  CB  ASP A  84     -22.346   5.865  -0.185  0.00  0.00           C  
ATOM   1270  CG  ASP A  84     -21.334   6.651   0.659  0.00  0.00           C  
ATOM   1271 OD1  ASP A  84     -21.336   6.276   1.860  0.00  0.00           O  
ATOM   1272 OD2  ASP A  84     -20.571   7.513   0.175  0.00  0.00           O  
ATOM   1273  C   ASP A  84     -23.007   8.060  -1.505  0.00  0.00           C  
ATOM   1274  O   ASP A  84     -23.144   8.666  -2.559  0.00  0.00           O  
ATOM   1275  H   ASP A  84     -20.815   5.955  -2.414  0.00  0.00           H  
ATOM   1276  HA  ASP A  84     -23.640   6.086  -1.632  0.00  0.00           H  
ATOM   1277 HB2  ASP A  84     -23.171   5.736   0.361  0.00  0.00           H  
ATOM   1278 HB3  ASP A  84     -21.945   4.979  -0.405  0.00  0.00           H  
ATOM   1279  N   LEU A  85     -23.452   8.500  -0.329  0.00  0.00           N  
ATOM   1280  CA  LEU A  85     -23.776   9.886   0.033  0.00  0.00           C  
ATOM   1281  CB  LEU A  85     -24.123   9.895   1.522  0.00  0.00           C  
ATOM   1282  CG  LEU A  85     -24.722  11.152   2.153  0.00  0.00           C  
ATOM   1283 CD1  LEU A  85     -26.167  11.501   1.777  0.00  0.00           C  
ATOM   1284 CD2  LEU A  85     -24.462  11.247   3.666  0.00  0.00           C  
ATOM   1285  C   LEU A  85     -22.690  10.926  -0.278  0.00  0.00           C  
ATOM   1286  O   LEU A  85     -23.028  12.058  -0.611  0.00  0.00           O  
ATOM   1287  H   LEU A  85     -23.563   7.706   0.386  0.00  0.00           H  
ATOM   1288  HA  LEU A  85     -24.625  10.155  -0.471  0.00  0.00           H  
ATOM   1289 HB2  LEU A  85     -24.777   9.141   1.687  0.00  0.00           H  
ATOM   1290 HB3  LEU A  85     -23.276   9.682   2.034  0.00  0.00           H  
ATOM   1291  HG  LEU A  85     -24.123  11.952   1.919  0.00  0.00           H  
ATOM   1292 HD11 LEU A  85     -26.767  10.751   2.046  0.00  0.00           H  
ATOM   1293 HD12 LEU A  85     -26.437  12.336   2.252  0.00  0.00           H  
ATOM   1294 HD13 LEU A  85     -26.224  11.641   0.790  0.00  0.00           H  
ATOM   1295 HD21 LEU A  85     -23.477  11.262   3.828  0.00  0.00           H  
ATOM   1296 HD22 LEU A  85     -24.877  12.083   4.017  0.00  0.00           H  
ATOM   1297 HD23 LEU A  85     -24.867  10.454   4.117  0.00  0.00           H  
ATOM   1298  N   TRP A  86     -21.391  10.688  -0.126  0.00  0.00           N  
ATOM   1299  CA  TRP A  86     -20.333  11.268  -0.967  0.00  0.00           C  
ATOM   1300  CB  TRP A  86     -19.343  11.934  -0.008  0.00  0.00           C  
ATOM   1301  CG  TRP A  86     -18.366  11.120   0.832  0.00  0.00           C  
ATOM   1302 CD1  TRP A  86     -17.324  10.429   0.450  0.00  0.00           C  
ATOM   1303 CD2  TRP A  86     -18.248  11.308   2.212  0.00  0.00           C  
ATOM   1304 NE1  TRP A  86     -16.615  10.007   1.515  0.00  0.00           N  
ATOM   1305 CE2  TRP A  86     -17.232  10.501   2.595  0.00  0.00           C  
ATOM   1306 CE3  TRP A  86     -19.122  11.866   3.160  0.00  0.00           C  
ATOM   1307 CZ2  TRP A  86     -17.146  10.057   3.907  0.00  0.00           C  
ATOM   1308 CZ3  TRP A  86     -18.949  11.540   4.500  0.00  0.00           C  
ATOM   1309 CH2  TRP A  86     -18.024  10.553   4.815  0.00  0.00           C  
ATOM   1310  C   TRP A  86     -19.714  10.486  -2.123  0.00  0.00           C  
ATOM   1311  O   TRP A  86     -19.438  11.060  -3.182  0.00  0.00           O  
ATOM   1312  H   TRP A  86     -21.171  10.030   0.671  0.00  0.00           H  
ATOM   1313  HA  TRP A  86     -20.728  12.149  -1.375  0.00  0.00           H  
ATOM   1314 HB2  TRP A  86     -18.767  12.596  -0.542  0.00  0.00           H  
ATOM   1315 HB3  TRP A  86     -19.872  12.509   0.658  0.00  0.00           H  
ATOM   1316 HD1  TRP A  86     -17.045  10.310  -0.555  0.00  0.00           H  
ATOM   1317 HE1  TRP A  86     -15.712   9.506   1.482  0.00  0.00           H  
ATOM   1318 HE3  TRP A  86     -19.799  12.541   2.892  0.00  0.00           H  
ATOM   1319 HZ2  TRP A  86     -16.458   9.273   4.167  0.00  0.00           H  
ATOM   1320 HZ3  TRP A  86     -19.467  11.995   5.188  0.00  0.00           H  
ATOM   1321 HH2  TRP A  86     -17.942  10.265   5.791  0.00  0.00           H  
ATOM   1322  N   GLY A  87     -19.538   9.177  -1.988  0.00  0.00           N  
ATOM   1323  CA  GLY A  87     -19.148   8.301  -3.110  0.00  0.00           C  
ATOM   1324  C   GLY A  87     -18.476   6.951  -2.826  0.00  0.00           C  
ATOM   1325  O   GLY A  87     -18.056   6.286  -3.765  0.00  0.00           O  
ATOM   1326  H   GLY A  87     -19.697   8.814  -1.022  0.00  0.00           H  
ATOM   1327 HA2  GLY A  87     -19.994   8.129  -3.695  0.00  0.00           H  
ATOM   1328 HA3  GLY A  87     -18.530   8.847  -3.748  0.00  0.00           H  
ATOM   1329  N   GLN A  88     -18.586   6.419  -1.616  0.00  0.00           N  
ATOM   1330  CA  GLN A  88     -18.046   5.088  -1.280  0.00  0.00           C  
ATOM   1331  CB  GLN A  88     -18.169   4.781   0.210  0.00  0.00           C  
ATOM   1332  CG  GLN A  88     -17.754   5.974   1.071  0.00  0.00           C  
ATOM   1333  CD  GLN A  88     -17.714   5.546   2.547  0.00  0.00           C  
ATOM   1334  C   GLN A  88     -18.643   3.926  -2.084  0.00  0.00           C  
ATOM   1335  O   GLN A  88     -19.858   3.758  -2.187  0.00  0.00           O  
ATOM   1336  H   GLN A  88     -19.084   7.014  -0.920  0.00  0.00           H  
ATOM   1337  HA  GLN A  88     -17.044   5.109  -1.469  0.00  0.00           H  
ATOM   1338 HB2  GLN A  88     -19.114   4.564   0.420  0.00  0.00           H  
ATOM   1339 HB3  GLN A  88     -17.575   4.018   0.435  0.00  0.00           H  
ATOM   1340 HG2  GLN A  88     -16.853   6.263   0.807  0.00  0.00           H  
ATOM   1341 HG3  GLN A  88     -18.421   6.689   0.972  0.00  0.00           H  
ATOM   1342 OE1  GLN A  88     -16.714   5.107   3.097  0.00  0.00           O  
ATOM   1343 NE2  GLN A  88     -18.801   5.658   3.304  0.00  0.00           N  
ATOM   1344 HE21 GLN A  88     -18.823   5.384   4.248  0.00  0.00           H  
ATOM   1345 HE22 GLN A  88     -19.649   6.054   2.859  0.00  0.00           H  
ATOM   1346  N   THR A  89     -17.715   3.095  -2.533  0.00  0.00           N  
ATOM   1347  CA  THR A  89     -17.973   1.860  -3.278  0.00  0.00           C  
ATOM   1348  CB  THR A  89     -16.808   1.434  -4.177  0.00  0.00           C  
ATOM   1349 OG1  THR A  89     -15.710   1.121  -3.328  0.00  0.00           O  
ATOM   1350 CG2  THR A  89     -16.444   2.562  -5.140  0.00  0.00           C  
ATOM   1351  C   THR A  89     -18.416   0.734  -2.339  0.00  0.00           C  
ATOM   1352  O   THR A  89     -17.912   0.840  -1.223  0.00  0.00           O  
ATOM   1353  H   THR A  89     -16.724   3.407  -2.302  0.00  0.00           H  
ATOM   1354  HA  THR A  89     -18.715   2.033  -3.935  0.00  0.00           H  
ATOM   1355  HB  THR A  89     -17.072   0.597  -4.683  0.00  0.00           H  
ATOM   1356 HG21 THR A  89     -16.773   3.435  -4.776  0.00  0.00           H  
ATOM   1357 HG22 THR A  89     -15.450   2.604  -5.250  0.00  0.00           H  
ATOM   1358 HG23 THR A  89     -16.868   2.394  -6.032  0.00  0.00           H  
ATOM   1359 HG1  THR A  89     -14.932   0.775  -3.866  0.00  0.00           H  
ATOM   1360  N   PRO A  90     -19.047  -0.359  -2.734  0.00  0.00           N  
ATOM   1361  CA  PRO A  90     -19.325  -1.364  -1.694  0.00  0.00           C  
ATOM   1362  CB  PRO A  90     -20.095  -2.461  -2.431  0.00  0.00           C  
ATOM   1363  CG  PRO A  90     -20.779  -1.748  -3.596  0.00  0.00           C  
ATOM   1364  CD  PRO A  90     -19.918  -0.528  -3.904  0.00  0.00           C  
ATOM   1365  C   PRO A  90     -18.035  -1.927  -1.078  0.00  0.00           C  
ATOM   1366  O   PRO A  90     -18.111  -2.467   0.018  0.00  0.00           O  
ATOM   1367  HA  PRO A  90     -19.921  -0.978  -0.976  0.00  0.00           H  
ATOM   1368 HB2  PRO A  90     -19.476  -3.167  -2.777  0.00  0.00           H  
ATOM   1369 HB3  PRO A  90     -20.780  -2.885  -1.837  0.00  0.00           H  
ATOM   1370 HG2  PRO A  90     -20.830  -2.358  -4.388  0.00  0.00           H  
ATOM   1371 HG3  PRO A  90     -21.705  -1.473  -3.330  0.00  0.00           H  
ATOM   1372 HD2  PRO A  90     -19.373  -0.678  -4.737  0.00  0.00           H  
ATOM   1373 HD3  PRO A  90     -20.492   0.287  -4.044  0.00  0.00           H  
ATOM   1374  N   LEU A  91     -16.920  -1.943  -1.805  0.00  0.00           N  
ATOM   1375  CA  LEU A  91     -15.654  -2.333  -1.177  0.00  0.00           C  
ATOM   1376  CB  LEU A  91     -14.513  -2.236  -2.186  0.00  0.00           C  
ATOM   1377  CG  LEU A  91     -13.343  -3.202  -1.996  0.00  0.00           C  
ATOM   1378 CD1  LEU A  91     -12.639  -3.312  -3.352  0.00  0.00           C  
ATOM   1379 CD2  LEU A  91     -12.468  -2.717  -0.830  0.00  0.00           C  
ATOM   1380  C   LEU A  91     -15.224  -1.471   0.011  0.00  0.00           C  
ATOM   1381  O   LEU A  91     -14.950  -2.031   1.075  0.00  0.00           O  
ATOM   1382  H   LEU A  91     -17.019  -1.675  -2.786  0.00  0.00           H  
ATOM   1383  HA  LEU A  91     -15.745  -3.299  -0.852  0.00  0.00           H  
ATOM   1384 HB2  LEU A  91     -14.892  -2.405  -3.095  0.00  0.00           H  
ATOM   1385 HB3  LEU A  91     -14.142  -1.310  -2.142  0.00  0.00           H  
ATOM   1386  HG  LEU A  91     -13.688  -4.084  -1.735  0.00  0.00           H  
ATOM   1387 HD11 LEU A  91     -12.314  -2.409  -3.628  0.00  0.00           H  
ATOM   1388 HD12 LEU A  91     -11.865  -3.938  -3.271  0.00  0.00           H  
ATOM   1389 HD13 LEU A  91     -13.283  -3.660  -4.031  0.00  0.00           H  
ATOM   1390 HD21 LEU A  91     -13.019  -2.686   0.002  0.00  0.00           H  
ATOM   1391 HD22 LEU A  91     -11.705  -3.350  -0.707  0.00  0.00           H  
ATOM   1392 HD23 LEU A  91     -12.121  -1.805  -1.039  0.00  0.00           H  
ATOM   1393  N   HIS A  92     -15.516  -0.166   0.022  0.00  0.00           N  
ATOM   1394  CA  HIS A  92     -15.294   0.755   1.139  0.00  0.00           C  
ATOM   1395  CB  HIS A  92     -15.685   2.192   0.772  0.00  0.00           C  
ATOM   1396  CG  HIS A  92     -14.707   2.924  -0.147  0.00  0.00           C  
ATOM   1397  C   HIS A  92     -15.850   0.253   2.470  0.00  0.00           C  
ATOM   1398  O   HIS A  92     -15.028  -0.185   3.269  0.00  0.00           O  
ATOM   1399  H   HIS A  92     -15.944   0.165  -0.897  0.00  0.00           H  
ATOM   1400  HA  HIS A  92     -14.292   0.887   1.246  0.00  0.00           H  
ATOM   1401 HB2  HIS A  92     -16.585   2.186   0.312  0.00  0.00           H  
ATOM   1402 HB3  HIS A  92     -15.773   2.738   1.616  0.00  0.00           H  
ATOM   1403 ND1  HIS A  92     -15.010   3.167  -1.419  0.00  0.00           N  
ATOM   1404 CD2  HIS A  92     -13.854   3.867   0.266  0.00  0.00           C  
ATOM   1405 CE1  HIS A  92     -14.367   4.286  -1.743  0.00  0.00           C  
ATOM   1406 NE2  HIS A  92     -13.676   4.757  -0.706  0.00  0.00           N  
ATOM   1407 HD1  HIS A  92     -15.590   2.645  -2.023  0.00  0.00           H  
ATOM   1408 HD2  HIS A  92     -13.414   3.888   1.188  0.00  0.00           H  
ATOM   1409 HE1  HIS A  92     -14.396   4.720  -2.653  0.00  0.00           H  
ATOM   1410  N   LEU A  93     -17.090  -0.226   2.359  0.00  0.00           N  
ATOM   1411  CA  LEU A  93     -17.839  -0.723   3.521  0.00  0.00           C  
ATOM   1412  CB  LEU A  93     -19.332  -0.624   3.187  0.00  0.00           C  
ATOM   1413  CG  LEU A  93     -19.920   0.654   3.790  0.00  0.00           C  
ATOM   1414 CD1  LEU A  93     -19.549   1.982   3.129  0.00  0.00           C  
ATOM   1415 CD2  LEU A  93     -21.449   0.615   3.726  0.00  0.00           C  
ATOM   1416  C   LEU A  93     -17.432  -2.134   3.965  0.00  0.00           C  
ATOM   1417  O   LEU A  93     -17.166  -2.312   5.150  0.00  0.00           O  
ATOM   1418  H   LEU A  93     -17.476  -0.217   1.395  0.00  0.00           H  
ATOM   1419  HA  LEU A  93     -17.677  -0.088   4.298  0.00  0.00           H  
ATOM   1420 HB2  LEU A  93     -19.424  -0.567   2.222  0.00  0.00           H  
ATOM   1421 HB3  LEU A  93     -19.784  -1.379   3.592  0.00  0.00           H  
ATOM   1422  HG  LEU A  93     -19.651   0.697   4.782  0.00  0.00           H  
ATOM   1423 HD11 LEU A  93     -19.852   1.973   2.177  0.00  0.00           H  
ATOM   1424 HD12 LEU A  93     -19.996   2.731   3.616  0.00  0.00           H  
ATOM   1425 HD13 LEU A  93     -18.558   2.103   3.163  0.00  0.00           H  
ATOM   1426 HD21 LEU A  93     -21.780  -0.175   4.241  0.00  0.00           H  
ATOM   1427 HD22 LEU A  93     -21.817   1.454   4.123  0.00  0.00           H  
ATOM   1428 HD23 LEU A  93     -21.738   0.539   2.772  0.00  0.00           H  
ATOM   1429  N   ALA A  94     -17.207  -3.005   2.984  0.00  0.00           N  
ATOM   1430  CA  ALA A  94     -16.621  -4.342   3.122  0.00  0.00           C  
ATOM   1431  CB  ALA A  94     -16.606  -5.004   1.743  0.00  0.00           C  
ATOM   1432  C   ALA A  94     -15.294  -4.337   3.881  0.00  0.00           C  
ATOM   1433  O   ALA A  94     -15.211  -4.857   4.997  0.00  0.00           O  
ATOM   1434  H   ALA A  94     -17.507  -2.631   2.026  0.00  0.00           H  
ATOM   1435  HA  ALA A  94     -17.276  -4.930   3.626  0.00  0.00           H  
ATOM   1436 HB1  ALA A  94     -17.452  -5.519   1.616  0.00  0.00           H  
ATOM   1437 HB2  ALA A  94     -16.534  -4.299   1.040  0.00  0.00           H  
ATOM   1438 HB3  ALA A  94     -15.824  -5.621   1.681  0.00  0.00           H  
ATOM   1439  N   ALA A  95     -14.372  -3.492   3.440  0.00  0.00           N  
ATOM   1440  CA  ALA A  95     -13.022  -3.227   3.969  0.00  0.00           C  
ATOM   1441  CB  ALA A  95     -12.125  -2.400   3.046  0.00  0.00           C  
ATOM   1442  C   ALA A  95     -13.075  -2.704   5.406  0.00  0.00           C  
ATOM   1443  O   ALA A  95     -12.268  -3.298   6.121  0.00  0.00           O  
ATOM   1444  H   ALA A  95     -14.720  -2.947   2.562  0.00  0.00           H  
ATOM   1445  HA  ALA A  95     -12.501  -4.088   3.959  0.00  0.00           H  
ATOM   1446 HB1  ALA A  95     -11.285  -2.908   2.860  0.00  0.00           H  
ATOM   1447 HB2  ALA A  95     -12.606  -2.221   2.190  0.00  0.00           H  
ATOM   1448 HB3  ALA A  95     -11.901  -1.535   3.492  0.00  0.00           H  
ATOM   1449  N   THR A  96     -13.879  -1.665   5.629  0.00  0.00           N  
ATOM   1450  CA  THR A  96     -14.001  -1.069   6.974  0.00  0.00           C  
ATOM   1451  CB  THR A  96     -14.350   0.407   6.838  0.00  0.00           C  
ATOM   1452 OG1  THR A  96     -15.747   0.620   6.616  0.00  0.00           O  
ATOM   1453 CG2  THR A  96     -13.498   1.155   5.814  0.00  0.00           C  
ATOM   1454  C   THR A  96     -14.830  -1.922   7.940  0.00  0.00           C  
ATOM   1455  O   THR A  96     -14.478  -1.859   9.119  0.00  0.00           O  
ATOM   1456  H   THR A  96     -14.397  -1.320   4.807  0.00  0.00           H  
ATOM   1457  HA  THR A  96     -13.068  -0.970   7.359  0.00  0.00           H  
ATOM   1458  HB  THR A  96     -14.093   0.896   7.712  0.00  0.00           H  
ATOM   1459 HG21 THR A  96     -14.020   1.279   4.968  0.00  0.00           H  
ATOM   1460 HG22 THR A  96     -13.243   2.052   6.180  0.00  0.00           H  
ATOM   1461 HG23 THR A  96     -12.669   0.629   5.617  0.00  0.00           H  
ATOM   1462 HG1  THR A  96     -16.159  -0.185   6.177  0.00  0.00           H  
ATOM   1463  N   ALA A  97     -15.784  -2.736   7.532  0.00  0.00           N  
ATOM   1464  CA  ALA A  97     -16.424  -3.793   8.333  0.00  0.00           C  
ATOM   1465  CB  ALA A  97     -17.654  -4.391   7.638  0.00  0.00           C  
ATOM   1466  C   ALA A  97     -15.446  -4.919   8.645  0.00  0.00           C  
ATOM   1467  O   ALA A  97     -15.859  -5.929   9.216  0.00  0.00           O  
ATOM   1468  H   ALA A  97     -16.078  -2.563   6.519  0.00  0.00           H  
ATOM   1469  HA  ALA A  97     -16.740  -3.389   9.200  0.00  0.00           H  
ATOM   1470 HB1  ALA A  97     -17.410  -4.650   6.705  0.00  0.00           H  
ATOM   1471 HB2  ALA A  97     -17.957  -5.196   8.143  0.00  0.00           H  
ATOM   1472 HB3  ALA A  97     -18.383  -3.711   7.619  0.00  0.00           H  
ATOM   1473  N   GLY A  98     -14.274  -5.053   8.036  0.00  0.00           N  
ATOM   1474  CA  GLY A  98     -13.426  -6.206   8.364  0.00  0.00           C  
ATOM   1475  C   GLY A  98     -13.807  -7.570   7.798  0.00  0.00           C  
ATOM   1476  O   GLY A  98     -13.216  -8.555   8.248  0.00  0.00           O  
ATOM   1477  H   GLY A  98     -14.028  -4.330   7.361  0.00  0.00           H  
ATOM   1478 HA2  GLY A  98     -12.453  -5.988   8.075  0.00  0.00           H  
ATOM   1479 HA3  GLY A  98     -13.363  -6.281   9.397  0.00  0.00           H  
ATOM   1480  N   HIS A  99     -14.563  -7.587   6.695  0.00  0.00           N  
ATOM   1481  CA  HIS A  99     -15.094  -8.791   6.046  0.00  0.00           C  
ATOM   1482  CB  HIS A  99     -16.612  -8.604   5.903  0.00  0.00           C  
ATOM   1483  CG  HIS A  99     -17.315  -9.147   7.147  0.00  0.00           C  
ATOM   1484  C   HIS A  99     -14.278  -9.160   4.796  0.00  0.00           C  
ATOM   1485  O   HIS A  99     -14.649  -8.765   3.690  0.00  0.00           O  
ATOM   1486  H   HIS A  99     -14.755  -6.615   6.310  0.00  0.00           H  
ATOM   1487  HA  HIS A  99     -15.032  -9.557   6.695  0.00  0.00           H  
ATOM   1488 HB2  HIS A  99     -16.823  -7.645   5.830  0.00  0.00           H  
ATOM   1489 HB3  HIS A  99     -16.936  -9.113   5.124  0.00  0.00           H  
ATOM   1490 ND1  HIS A  99     -17.614 -10.413   7.409  0.00  0.00           N  
ATOM   1491 CD2  HIS A  99     -17.887  -8.455   8.135  0.00  0.00           C  
ATOM   1492 CE1  HIS A  99     -18.377 -10.513   8.496  0.00  0.00           C  
ATOM   1493 NE2  HIS A  99     -18.472  -9.283   8.986  0.00  0.00           N  
ATOM   1494 HD1  HIS A  99     -17.314 -11.225   6.869  0.00  0.00           H  
ATOM   1495 HD2  HIS A  99     -17.868  -7.431   8.210  0.00  0.00           H  
ATOM   1496 HE1  HIS A  99     -18.784 -11.325   8.856  0.00  0.00           H  
ATOM   1497  N   LEU A 100     -13.262  -9.986   5.027  0.00  0.00           N  
ATOM   1498  CA  LEU A 100     -12.380 -10.429   3.931  0.00  0.00           C  
ATOM   1499  CB  LEU A 100     -11.233 -11.283   4.473  0.00  0.00           C  
ATOM   1500  CG  LEU A 100     -10.116 -11.566   3.469  0.00  0.00           C  
ATOM   1501 CD1  LEU A 100      -9.377 -10.253   3.186  0.00  0.00           C  
ATOM   1502 CD2  LEU A 100      -9.065 -12.574   3.934  0.00  0.00           C  
ATOM   1503  C   LEU A 100     -13.053 -11.276   2.845  0.00  0.00           C  
ATOM   1504  O   LEU A 100     -12.992 -10.862   1.696  0.00  0.00           O  
ATOM   1505  H   LEU A 100     -13.143 -10.284   6.006  0.00  0.00           H  
ATOM   1506  HA  LEU A 100     -11.988  -9.595   3.486  0.00  0.00           H  
ATOM   1507 HB2  LEU A 100     -10.828 -10.802   5.239  0.00  0.00           H  
ATOM   1508 HB3  LEU A 100     -11.608 -12.154   4.756  0.00  0.00           H  
ATOM   1509  HG  LEU A 100     -10.510 -11.906   2.627  0.00  0.00           H  
ATOM   1510 HD11 LEU A 100      -8.993  -9.902   4.039  0.00  0.00           H  
ATOM   1511 HD12 LEU A 100      -8.644 -10.423   2.531  0.00  0.00           H  
ATOM   1512 HD13 LEU A 100     -10.019  -9.589   2.808  0.00  0.00           H  
ATOM   1513 HD21 LEU A 100      -9.508 -13.451   4.124  0.00  0.00           H  
ATOM   1514 HD22 LEU A 100      -8.380 -12.694   3.215  0.00  0.00           H  
ATOM   1515 HD23 LEU A 100      -8.624 -12.234   4.763  0.00  0.00           H  
ATOM   1516  N   GLU A 101     -13.950 -12.193   3.206  0.00  0.00           N  
ATOM   1517  CA  GLU A 101     -14.667 -13.008   2.213  0.00  0.00           C  
ATOM   1518  CB  GLU A 101     -15.497 -14.177   2.760  0.00  0.00           C  
ATOM   1519  CG  GLU A 101     -14.666 -15.426   3.025  0.00  0.00           C  
ATOM   1520  CD  GLU A 101     -13.987 -15.561   4.390  0.00  0.00           C  
ATOM   1521 OE1  GLU A 101     -12.946 -14.983   4.757  0.00  0.00           O  
ATOM   1522 OE2  GLU A 101     -14.577 -16.406   5.098  0.00  0.00           O  
ATOM   1523  C   GLU A 101     -15.620 -12.254   1.289  0.00  0.00           C  
ATOM   1524  O   GLU A 101     -15.431 -12.266   0.071  0.00  0.00           O  
ATOM   1525  H   GLU A 101     -14.099 -12.282   4.228  0.00  0.00           H  
ATOM   1526  HA  GLU A 101     -13.979 -13.516   1.644  0.00  0.00           H  
ATOM   1527 HB2  GLU A 101     -15.888 -13.892   3.611  0.00  0.00           H  
ATOM   1528 HB3  GLU A 101     -16.171 -14.404   2.087  0.00  0.00           H  
ATOM   1529 HG2  GLU A 101     -15.263 -16.224   2.918  0.00  0.00           H  
ATOM   1530 HG3  GLU A 101     -13.939 -15.469   2.334  0.00  0.00           H  
ATOM   1531  N   ILE A 102     -16.224 -11.214   1.847  0.00  0.00           N  
ATOM   1532  CA  ILE A 102     -17.003 -10.270   1.044  0.00  0.00           C  
ATOM   1533  CB  ILE A 102     -18.020  -9.364   1.739  0.00  0.00           C  
ATOM   1534 CG1  ILE A 102     -19.048 -10.278   2.412  0.00  0.00           C  
ATOM   1535 CG2  ILE A 102     -18.666  -8.353   0.790  0.00  0.00           C  
ATOM   1536 CD1  ILE A 102     -20.135  -9.517   3.177  0.00  0.00           C  
ATOM   1537  C   ILE A 102     -16.155  -9.437   0.085  0.00  0.00           C  
ATOM   1538  O   ILE A 102     -16.509  -9.436  -1.094  0.00  0.00           O  
ATOM   1539  H   ILE A 102     -16.103 -11.129   2.871  0.00  0.00           H  
ATOM   1540  HA  ILE A 102     -17.620 -10.832   0.469  0.00  0.00           H  
ATOM   1541  HB  ILE A 102     -17.556  -8.859   2.442  0.00  0.00           H  
ATOM   1542 HG12 ILE A 102     -19.484 -10.838   1.714  0.00  0.00           H  
ATOM   1543 HG13 ILE A 102     -18.570 -10.872   3.055  0.00  0.00           H  
ATOM   1544 HG21 ILE A 102     -19.300  -7.778   1.302  0.00  0.00           H  
ATOM   1545 HG22 ILE A 102     -17.956  -7.785   0.381  0.00  0.00           H  
ATOM   1546 HG23 ILE A 102     -19.159  -8.841   0.074  0.00  0.00           H  
ATOM   1547 HD11 ILE A 102     -20.624  -8.928   2.541  0.00  0.00           H  
ATOM   1548 HD12 ILE A 102     -20.762 -10.175   3.584  0.00  0.00           H  
ATOM   1549 HD13 ILE A 102     -19.704  -8.969   3.888  0.00  0.00           H  
ATOM   1550  N   VAL A 103     -14.986  -9.007   0.572  0.00  0.00           N  
ATOM   1551  CA  VAL A 103     -14.031  -8.265  -0.256  0.00  0.00           C  
ATOM   1552  CB  VAL A 103     -12.844  -7.732   0.557  0.00  0.00           C  
ATOM   1553 CG1  VAL A 103     -11.849  -6.919  -0.284  0.00  0.00           C  
ATOM   1554 CG2  VAL A 103     -13.324  -6.821   1.684  0.00  0.00           C  
ATOM   1555  C   VAL A 103     -13.540  -9.084  -1.456  0.00  0.00           C  
ATOM   1556  O   VAL A 103     -13.950  -8.786  -2.572  0.00  0.00           O  
ATOM   1557  H   VAL A 103     -14.818  -9.242   1.568  0.00  0.00           H  
ATOM   1558  HA  VAL A 103     -14.500  -7.444  -0.614  0.00  0.00           H  
ATOM   1559  HB  VAL A 103     -12.336  -8.521   0.916  0.00  0.00           H  
ATOM   1560 HG11 VAL A 103     -12.061  -7.041  -1.251  0.00  0.00           H  
ATOM   1561 HG12 VAL A 103     -11.926  -5.955  -0.039  0.00  0.00           H  
ATOM   1562 HG13 VAL A 103     -10.924  -7.242  -0.098  0.00  0.00           H  
ATOM   1563 HG21 VAL A 103     -13.779  -6.024   1.289  0.00  0.00           H  
ATOM   1564 HG22 VAL A 103     -13.965  -7.325   2.261  0.00  0.00           H  
ATOM   1565 HG23 VAL A 103     -12.538  -6.528   2.227  0.00  0.00           H  
ATOM   1566  N   GLU A 104     -13.186 -10.351  -1.266  0.00  0.00           N  
ATOM   1567  CA  GLU A 104     -12.857 -11.276  -2.372  0.00  0.00           C  
ATOM   1568  CB  GLU A 104     -12.276 -12.555  -1.767  0.00  0.00           C  
ATOM   1569  CG  GLU A 104     -10.930 -12.389  -1.065  0.00  0.00           C  
ATOM   1570  CD  GLU A 104      -9.882 -13.156  -1.881  0.00  0.00           C  
ATOM   1571 OE1  GLU A 104      -9.363 -12.479  -2.799  0.00  0.00           O  
ATOM   1572 OE2  GLU A 104      -9.515 -14.294  -1.535  0.00  0.00           O  
ATOM   1573  C   GLU A 104     -13.930 -11.648  -3.395  0.00  0.00           C  
ATOM   1574  O   GLU A 104     -13.622 -11.659  -4.588  0.00  0.00           O  
ATOM   1575  H   GLU A 104     -13.158 -10.647  -0.264  0.00  0.00           H  
ATOM   1576  HA  GLU A 104     -12.030 -10.890  -2.880  0.00  0.00           H  
ATOM   1577 HB2  GLU A 104     -12.920 -12.889  -1.096  0.00  0.00           H  
ATOM   1578 HB3  GLU A 104     -12.149 -13.205  -2.501  0.00  0.00           H  
ATOM   1579 HG2  GLU A 104     -10.687 -11.460  -1.083  0.00  0.00           H  
ATOM   1580 HG3  GLU A 104     -10.981 -12.801  -0.199  0.00  0.00           H  
ATOM   1581  N   VAL A 105     -15.191 -11.746  -2.994  0.00  0.00           N  
ATOM   1582  CA  VAL A 105     -16.403 -11.987  -3.793  0.00  0.00           C  
ATOM   1583  CB  VAL A 105     -17.651 -12.426  -3.029  0.00  0.00           C  
ATOM   1584 CG1  VAL A 105     -18.860 -12.633  -3.944  0.00  0.00           C  
ATOM   1585 CG2  VAL A 105     -17.374 -13.736  -2.297  0.00  0.00           C  
ATOM   1586  C   VAL A 105     -16.696 -10.735  -4.632  0.00  0.00           C  
ATOM   1587  O   VAL A 105     -16.666 -10.834  -5.858  0.00  0.00           O  
ATOM   1588  H   VAL A 105     -15.275 -11.622  -1.914  0.00  0.00           H  
ATOM   1589  HA  VAL A 105     -16.219 -12.740  -4.418  0.00  0.00           H  
ATOM   1590  HB  VAL A 105     -17.900 -11.692  -2.392  0.00  0.00           H  
ATOM   1591 HG11 VAL A 105     -19.665 -12.832  -3.387  0.00  0.00           H  
ATOM   1592 HG12 VAL A 105     -19.016 -11.804  -4.477  0.00  0.00           H  
ATOM   1593 HG13 VAL A 105     -18.681 -13.399  -4.560  0.00  0.00           H  
ATOM   1594 HG21 VAL A 105     -16.394 -13.812  -2.121  0.00  0.00           H  
ATOM   1595 HG22 VAL A 105     -17.875 -13.741  -1.432  0.00  0.00           H  
ATOM   1596 HG23 VAL A 105     -17.676 -14.500  -2.866  0.00  0.00           H  
ATOM   1597  N   LEU A 106     -16.703  -9.545  -4.041  0.00  0.00           N  
ATOM   1598  CA  LEU A 106     -16.862  -8.253  -4.710  0.00  0.00           C  
ATOM   1599  CB  LEU A 106     -16.871  -7.085  -3.730  0.00  0.00           C  
ATOM   1600  CG  LEU A 106     -18.255  -6.847  -3.122  0.00  0.00           C  
ATOM   1601 CD1  LEU A 106     -18.146  -5.817  -1.994  0.00  0.00           C  
ATOM   1602 CD2  LEU A 106     -19.161  -6.214  -4.181  0.00  0.00           C  
ATOM   1603  C   LEU A 106     -15.676  -7.932  -5.626  0.00  0.00           C  
ATOM   1604  O   LEU A 106     -15.894  -7.285  -6.655  0.00  0.00           O  
ATOM   1605  H   LEU A 106     -16.576  -9.609  -2.982  0.00  0.00           H  
ATOM   1606  HA  LEU A 106     -17.697  -8.285  -5.276  0.00  0.00           H  
ATOM   1607 HB2  LEU A 106     -16.258  -7.296  -2.994  0.00  0.00           H  
ATOM   1608 HB3  LEU A 106     -16.617  -6.273  -4.216  0.00  0.00           H  
ATOM   1609  HG  LEU A 106     -18.601  -7.702  -2.753  0.00  0.00           H  
ATOM   1610 HD11 LEU A 106     -17.791  -4.960  -2.364  0.00  0.00           H  
ATOM   1611 HD12 LEU A 106     -19.051  -5.663  -1.600  0.00  0.00           H  
ATOM   1612 HD13 LEU A 106     -17.527  -6.163  -1.291  0.00  0.00           H  
ATOM   1613 HD21 LEU A 106     -19.237  -6.832  -4.963  0.00  0.00           H  
ATOM   1614 HD22 LEU A 106     -20.067  -6.057  -3.790  0.00  0.00           H  
ATOM   1615 HD23 LEU A 106     -18.767  -5.345  -4.476  0.00  0.00           H  
ATOM   1616  N   LEU A 107     -14.484  -8.310  -5.174  0.00  0.00           N  
ATOM   1617  CA  LEU A 107     -13.348  -8.091  -6.077  0.00  0.00           C  
ATOM   1618  CB  LEU A 107     -11.986  -8.289  -5.417  0.00  0.00           C  
ATOM   1619  CG  LEU A 107     -11.510  -7.090  -4.599  0.00  0.00           C  
ATOM   1620 CD1  LEU A 107     -10.254  -7.596  -3.878  0.00  0.00           C  
ATOM   1621 CD2  LEU A 107     -11.229  -5.897  -5.525  0.00  0.00           C  
ATOM   1622  C   LEU A 107     -13.405  -8.815  -7.427  0.00  0.00           C  
ATOM   1623  O   LEU A 107     -13.833  -8.207  -8.407  0.00  0.00           O  
ATOM   1624  H   LEU A 107     -14.437  -8.714  -4.261  0.00  0.00           H  
ATOM   1625  HA  LEU A 107     -13.281  -7.083  -6.263  0.00  0.00           H  
ATOM   1626 HB2  LEU A 107     -12.052  -9.060  -4.803  0.00  0.00           H  
ATOM   1627 HB3  LEU A 107     -11.320  -8.447  -6.129  0.00  0.00           H  
ATOM   1628  HG  LEU A 107     -12.188  -6.854  -3.941  0.00  0.00           H  
ATOM   1629 HD11 LEU A 107      -9.578  -7.879  -4.556  0.00  0.00           H  
ATOM   1630 HD12 LEU A 107      -9.880  -6.861  -3.316  0.00  0.00           H  
ATOM   1631 HD13 LEU A 107     -10.498  -8.372  -3.299  0.00  0.00           H  
ATOM   1632 HD21 LEU A 107     -12.067  -5.655  -6.010  0.00  0.00           H  
ATOM   1633 HD22 LEU A 107     -10.919  -5.123  -4.976  0.00  0.00           H  
ATOM   1634 HD23 LEU A 107     -10.521  -6.151  -6.181  0.00  0.00           H  
ATOM   1635  N   LYS A 108     -13.549 -10.131  -7.281  0.00  0.00           N  
ATOM   1636  CA  LYS A 108     -13.629 -11.085  -8.402  0.00  0.00           C  
ATOM   1637  CB  LYS A 108     -13.633 -12.530  -7.899  0.00  0.00           C  
ATOM   1638  CG  LYS A 108     -12.180 -12.837  -7.494  0.00  0.00           C  
ATOM   1639  CD  LYS A 108     -12.126 -14.132  -6.680  0.00  0.00           C  
ATOM   1640  CE  LYS A 108     -10.896 -14.024  -5.781  0.00  0.00           C  
ATOM   1641  NZ  LYS A 108     -10.751 -15.092  -4.778  0.00  0.00           N  
ATOM   1642  C   LYS A 108     -14.761 -10.844  -9.398  0.00  0.00           C  
ATOM   1643  O   LYS A 108     -14.759 -11.306 -10.540  0.00  0.00           O  
ATOM   1644  H   LYS A 108     -13.603 -10.445  -6.277  0.00  0.00           H  
ATOM   1645  HA  LYS A 108     -12.738 -11.053  -8.910  0.00  0.00           H  
ATOM   1646 HB2  LYS A 108     -14.185 -12.586  -7.112  0.00  0.00           H  
ATOM   1647 HB3  LYS A 108     -13.876 -13.114  -8.625  0.00  0.00           H  
ATOM   1648 HG2  LYS A 108     -11.636 -12.949  -8.315  0.00  0.00           H  
ATOM   1649 HG3  LYS A 108     -11.837 -12.092  -6.939  0.00  0.00           H  
ATOM   1650 HD2  LYS A 108     -12.921 -14.188  -6.121  0.00  0.00           H  
ATOM   1651 HD3  LYS A 108     -12.010 -14.884  -7.284  0.00  0.00           H  
ATOM   1652 HE2  LYS A 108     -10.069 -14.008  -6.378  0.00  0.00           H  
ATOM   1653 HE3  LYS A 108     -10.925 -13.120  -5.309  0.00  0.00           H  
ATOM   1654 HZ1  LYS A 108      -9.959 -14.904  -4.194  0.00  0.00           H  
ATOM   1655 HZ2  LYS A 108     -11.574 -15.138  -4.209  0.00  0.00           H  
ATOM   1656 HZ3  LYS A 108     -10.619 -15.974  -5.237  0.00  0.00           H  
ATOM   1657  N   TYR A 109     -15.876 -10.275  -8.938  0.00  0.00           N  
ATOM   1658  CA  TYR A 109     -17.096  -9.717  -9.538  0.00  0.00           C  
ATOM   1659  CB  TYR A 109     -18.201  -9.712  -8.479  0.00  0.00           C  
ATOM   1660  CG  TYR A 109     -19.095 -10.765  -9.120  0.00  0.00           C  
ATOM   1661 CD1  TYR A 109     -20.290 -10.476  -9.763  0.00  0.00           C  
ATOM   1662 CD2  TYR A 109     -18.852 -12.033  -8.594  0.00  0.00           C  
ATOM   1663 CE1  TYR A 109     -21.314 -11.413  -9.824  0.00  0.00           C  
ATOM   1664 CE2  TYR A 109     -19.812 -13.017  -8.763  0.00  0.00           C  
ATOM   1665  CZ  TYR A 109     -21.008 -12.695  -9.375  0.00  0.00           C  
ATOM   1666  OH  TYR A 109     -21.678 -13.806  -9.786  0.00  0.00           O  
ATOM   1667  C   TYR A 109     -16.983  -8.388 -10.284  0.00  0.00           C  
ATOM   1668  O   TYR A 109     -17.642  -8.264 -11.317  0.00  0.00           O  
ATOM   1669  H   TYR A 109     -15.806 -10.242  -7.803  0.00  0.00           H  
ATOM   1670  HA  TYR A 109     -17.463 -10.419 -10.203  0.00  0.00           H  
ATOM   1671 HB2  TYR A 109     -17.858 -10.057  -7.682  0.00  0.00           H  
ATOM   1672 HB3  TYR A 109     -18.645  -8.890  -8.510  0.00  0.00           H  
ATOM   1673 HD1  TYR A 109     -20.420  -9.580 -10.189  0.00  0.00           H  
ATOM   1674 HD2  TYR A 109     -18.016 -12.222  -8.114  0.00  0.00           H  
ATOM   1675 HE1  TYR A 109     -22.202 -11.187 -10.164  0.00  0.00           H  
ATOM   1676 HE2  TYR A 109     -19.641 -13.948  -8.446  0.00  0.00           H  
ATOM   1677  HH  TYR A 109     -22.595 -13.549 -10.096  0.00  0.00           H  
ATOM   1678  N   GLY A 110     -16.233  -7.408  -9.792  0.00  0.00           N  
ATOM   1679  CA  GLY A 110     -16.133  -6.088 -10.440  0.00  0.00           C  
ATOM   1680  C   GLY A 110     -15.565  -4.894  -9.670  0.00  0.00           C  
ATOM   1681  O   GLY A 110     -15.242  -3.861 -10.262  0.00  0.00           O  
ATOM   1682  H   GLY A 110     -15.723  -7.645  -8.917  0.00  0.00           H  
ATOM   1683 HA2  GLY A 110     -15.583  -6.202 -11.323  0.00  0.00           H  
ATOM   1684 HA3  GLY A 110     -17.082  -5.830 -10.794  0.00  0.00           H  
ATOM   1685  N   ALA A 111     -15.507  -4.878  -8.349  0.00  0.00           N  
ATOM   1686  CA  ALA A 111     -15.070  -3.725  -7.538  0.00  0.00           C  
ATOM   1687  CB  ALA A 111     -14.917  -4.277  -6.120  0.00  0.00           C  
ATOM   1688  C   ALA A 111     -13.649  -3.217  -7.800  0.00  0.00           C  
ATOM   1689  O   ALA A 111     -12.636  -3.908  -7.849  0.00  0.00           O  
ATOM   1690  H   ALA A 111     -15.808  -5.787  -7.897  0.00  0.00           H  
ATOM   1691  HA  ALA A 111     -15.724  -2.952  -7.708  0.00  0.00           H  
ATOM   1692 HB1  ALA A 111     -15.815  -4.528  -5.763  0.00  0.00           H  
ATOM   1693 HB2  ALA A 111     -14.329  -5.084  -6.141  0.00  0.00           H  
ATOM   1694 HB3  ALA A 111     -14.507  -3.579  -5.535  0.00  0.00           H  
ATOM   1695  N   ASP A 112     -13.496  -1.903  -7.892  0.00  0.00           N  
ATOM   1696  CA  ASP A 112     -12.219  -1.217  -8.127  0.00  0.00           C  
ATOM   1697  CB  ASP A 112     -12.569   0.221  -8.493  0.00  0.00           C  
ATOM   1698  CG  ASP A 112     -11.289   0.808  -9.074  0.00  0.00           C  
ATOM   1699 OD1  ASP A 112     -10.926   0.329 -10.176  0.00  0.00           O  
ATOM   1700 OD2  ASP A 112     -10.950   1.929  -8.626  0.00  0.00           O  
ATOM   1701  C   ASP A 112     -11.296  -1.274  -6.906  0.00  0.00           C  
ATOM   1702  O   ASP A 112     -11.637  -0.778  -5.842  0.00  0.00           O  
ATOM   1703  H   ASP A 112     -14.403  -1.364  -7.779  0.00  0.00           H  
ATOM   1704  HA  ASP A 112     -11.751  -1.711  -8.873  0.00  0.00           H  
ATOM   1705 HB2  ASP A 112     -13.246   0.208  -9.178  0.00  0.00           H  
ATOM   1706 HB3  ASP A 112     -12.794   0.699  -7.688  0.00  0.00           H  
ATOM   1707  N   VAL A 113     -10.077  -1.654  -7.280  0.00  0.00           N  
ATOM   1708  CA  VAL A 113      -8.934  -1.763  -6.362  0.00  0.00           C  
ATOM   1709  CB  VAL A 113      -7.818  -2.466  -7.145  0.00  0.00           C  
ATOM   1710 CG1  VAL A 113      -8.079  -3.959  -7.324  0.00  0.00           C  
ATOM   1711 CG2  VAL A 113      -7.375  -1.859  -8.475  0.00  0.00           C  
ATOM   1712  C   VAL A 113      -8.474  -0.466  -5.717  0.00  0.00           C  
ATOM   1713  O   VAL A 113      -8.041  -0.420  -4.561  0.00  0.00           O  
ATOM   1714  H   VAL A 113      -9.995  -1.874  -8.305  0.00  0.00           H  
ATOM   1715  HA  VAL A 113      -9.203  -2.409  -5.612  0.00  0.00           H  
ATOM   1716  HB  VAL A 113      -6.970  -2.383  -6.615  0.00  0.00           H  
ATOM   1717 HG11 VAL A 113      -8.212  -4.382  -6.428  0.00  0.00           H  
ATOM   1718 HG12 VAL A 113      -8.899  -4.088  -7.879  0.00  0.00           H  
ATOM   1719 HG13 VAL A 113      -7.297  -4.381  -7.779  0.00  0.00           H  
ATOM   1720 HG21 VAL A 113      -7.280  -2.587  -9.152  0.00  0.00           H  
ATOM   1721 HG22 VAL A 113      -8.063  -1.202  -8.780  0.00  0.00           H  
ATOM   1722 HG23 VAL A 113      -6.498  -1.397  -8.348  0.00  0.00           H  
ATOM   1723  N   ASN A 114      -8.732   0.676  -6.357  0.00  0.00           N  
ATOM   1724  CA  ASN A 114      -8.365   2.028  -5.947  0.00  0.00           C  
ATOM   1725  CB  ASN A 114      -7.739   2.799  -7.114  0.00  0.00           C  
ATOM   1726  CG  ASN A 114      -6.407   2.153  -7.496  0.00  0.00           C  
ATOM   1727  C   ASN A 114      -9.469   2.875  -5.298  0.00  0.00           C  
ATOM   1728  O   ASN A 114      -9.179   3.695  -4.439  0.00  0.00           O  
ATOM   1729  H   ASN A 114      -9.275   0.506  -7.274  0.00  0.00           H  
ATOM   1730  HA  ASN A 114      -7.619   1.936  -5.246  0.00  0.00           H  
ATOM   1731 HB2  ASN A 114      -8.343   2.749  -7.886  0.00  0.00           H  
ATOM   1732 HB3  ASN A 114      -7.568   3.722  -6.827  0.00  0.00           H  
ATOM   1733 OD1  ASN A 114      -5.368   2.288  -6.848  0.00  0.00           O  
ATOM   1734 ND2  ASN A 114      -6.390   1.479  -8.638  0.00  0.00           N  
ATOM   1735 HD22 ASN A 114      -7.217   1.420  -9.200  0.00  0.00           H  
ATOM   1736 HD21 ASN A 114      -5.550   1.027  -8.943  0.00  0.00           H  
ATOM   1737  N   ALA A 115     -10.597   2.813  -6.007  0.00  0.00           N  
ATOM   1738  CA  ALA A 115     -11.899   3.338  -5.581  0.00  0.00           C  
ATOM   1739  CB  ALA A 115     -12.709   2.309  -4.786  0.00  0.00           C  
ATOM   1740  C   ALA A 115     -12.021   4.724  -4.946  0.00  0.00           C  
ATOM   1741  O   ALA A 115     -12.252   4.947  -3.760  0.00  0.00           O  
ATOM   1742  H   ALA A 115     -10.471   2.333  -6.947  0.00  0.00           H  
ATOM   1743  HA  ALA A 115     -12.536   3.314  -6.415  0.00  0.00           H  
ATOM   1744 HB1  ALA A 115     -13.186   2.770  -4.040  0.00  0.00           H  
ATOM   1745 HB2  ALA A 115     -13.374   1.875  -5.391  0.00  0.00           H  
ATOM   1746 HB3  ALA A 115     -12.092   1.619  -4.415  0.00  0.00           H  
ATOM   1747  N   LEU A 116     -11.707   5.668  -5.825  0.00  0.00           N  
ATOM   1748  CA  LEU A 116     -11.472   7.060  -5.391  0.00  0.00           C  
ATOM   1749  CB  LEU A 116     -10.483   7.780  -6.316  0.00  0.00           C  
ATOM   1750  CG  LEU A 116      -9.032   7.519  -5.895  0.00  0.00           C  
ATOM   1751 CD1  LEU A 116      -8.406   6.225  -6.395  0.00  0.00           C  
ATOM   1752 CD2  LEU A 116      -8.254   8.821  -6.119  0.00  0.00           C  
ATOM   1753  C   LEU A 116     -12.762   7.848  -5.152  0.00  0.00           C  
ATOM   1754  O   LEU A 116     -13.587   7.987  -6.047  0.00  0.00           O  
ATOM   1755  H   LEU A 116     -11.642   5.362  -6.806  0.00  0.00           H  
ATOM   1756  HA  LEU A 116     -10.948   7.035  -4.524  0.00  0.00           H  
ATOM   1757 HB2  LEU A 116     -10.597   7.426  -7.218  0.00  0.00           H  
ATOM   1758 HB3  LEU A 116     -10.644   8.739  -6.247  0.00  0.00           H  
ATOM   1759  HG  LEU A 116      -8.987   7.535  -4.872  0.00  0.00           H  
ATOM   1760 HD11 LEU A 116      -8.406   6.219  -7.396  0.00  0.00           H  
ATOM   1761 HD12 LEU A 116      -7.465   6.160  -6.063  0.00  0.00           H  
ATOM   1762 HD13 LEU A 116      -8.934   5.446  -6.057  0.00  0.00           H  
ATOM   1763 HD21 LEU A 116      -8.697   9.580  -5.464  0.00  0.00           H  
ATOM   1764 HD22 LEU A 116      -7.301   8.686  -5.854  0.00  0.00           H  
ATOM   1765 HD23 LEU A 116      -8.302   9.071  -7.085  0.00  0.00           H  
ATOM   1766  N   ASP A 117     -13.174   7.995  -3.904  0.00  0.00           N  
ATOM   1767  CA  ASP A 117     -14.310   8.875  -3.554  0.00  0.00           C  
ATOM   1768  CB  ASP A 117     -14.934   8.385  -2.251  0.00  0.00           C  
ATOM   1769  CG  ASP A 117     -14.093   8.649  -1.037  0.00  0.00           C  
ATOM   1770 OD1  ASP A 117     -14.230   9.739  -0.425  0.00  0.00           O  
ATOM   1771 OD2  ASP A 117     -13.480   7.714  -0.458  0.00  0.00           O  
ATOM   1772  C   ASP A 117     -13.925  10.296  -3.506  0.00  0.00           C  
ATOM   1773  O   ASP A 117     -12.781  10.722  -3.787  0.00  0.00           O  
ATOM   1774  H   ASP A 117     -12.646   7.453  -3.195  0.00  0.00           H  
ATOM   1775  HA  ASP A 117     -14.969   8.817  -4.317  0.00  0.00           H  
ATOM   1776 HB2  ASP A 117     -15.818   8.841  -2.140  0.00  0.00           H  
ATOM   1777 HB3  ASP A 117     -15.078   7.398  -2.330  0.00  0.00           H  
ATOM   1778  N   LEU A 118     -14.970  11.156  -3.197  0.00  0.00           N  
ATOM   1779  CA  LEU A 118     -14.903  12.603  -3.134  0.00  0.00           C  
ATOM   1780  CB  LEU A 118     -16.189  13.012  -2.465  0.00  0.00           C  
ATOM   1781  CG  LEU A 118     -16.459  14.494  -2.474  0.00  0.00           C  
ATOM   1782 CD1  LEU A 118     -16.884  14.927  -3.875  0.00  0.00           C  
ATOM   1783 CD2  LEU A 118     -17.528  14.746  -1.425  0.00  0.00           C  
ATOM   1784  C   LEU A 118     -13.726  13.097  -2.346  0.00  0.00           C  
ATOM   1785  O   LEU A 118     -12.829  13.753  -2.924  0.00  0.00           O  
ATOM   1786  H   LEU A 118     -15.872  10.638  -3.291  0.00  0.00           H  
ATOM   1787  HA  LEU A 118     -14.836  12.999  -4.165  0.00  0.00           H  
ATOM   1788 HB2  LEU A 118     -16.958  12.515  -3.033  0.00  0.00           H  
ATOM   1789 HB3  LEU A 118     -16.253  12.589  -1.440  0.00  0.00           H  
ATOM   1790  HG  LEU A 118     -15.551  15.059  -2.176  0.00  0.00           H  
ATOM   1791 HD11 LEU A 118     -17.668  14.418  -4.230  0.00  0.00           H  
ATOM   1792 HD12 LEU A 118     -17.099  15.902  -3.855  0.00  0.00           H  
ATOM   1793 HD13 LEU A 118     -16.043  14.826  -4.590  0.00  0.00           H  
ATOM   1794 HD21 LEU A 118     -17.150  14.480  -0.419  0.00  0.00           H  
ATOM   1795 HD22 LEU A 118     -17.821  15.750  -1.411  0.00  0.00           H  
ATOM   1796 HD23 LEU A 118     -18.480  14.272  -1.634  0.00  0.00           H  
ATOM   1797  N   ILE A 119     -13.693  12.940  -0.928  0.00  0.00           N  
ATOM   1798  CA  ILE A 119     -12.522  13.347  -0.139  0.00  0.00           C  
ATOM   1799  CB  ILE A 119     -12.845  13.384   1.369  0.00  0.00           C  
ATOM   1800 CG1  ILE A 119     -13.182  11.992   1.965  0.00  0.00           C  
ATOM   1801 CG2  ILE A 119     -13.977  14.381   1.612  0.00  0.00           C  
ATOM   1802 CD1  ILE A 119     -13.277  12.025   3.488  0.00  0.00           C  
ATOM   1803  C   ILE A 119     -11.344  12.465  -0.412  0.00  0.00           C  
ATOM   1804  O   ILE A 119     -10.259  12.704   0.169  0.00  0.00           O  
ATOM   1805  H   ILE A 119     -14.311  12.191  -0.550  0.00  0.00           H  
ATOM   1806  HA  ILE A 119     -12.219  14.371  -0.451  0.00  0.00           H  
ATOM   1807  HB  ILE A 119     -11.939  13.757   1.890  0.00  0.00           H  
ATOM   1808 HG12 ILE A 119     -14.141  11.602   1.569  0.00  0.00           H  
ATOM   1809 HG13 ILE A 119     -12.386  11.271   1.694  0.00  0.00           H  
ATOM   1810 HG21 ILE A 119     -14.085  14.541   2.696  0.00  0.00           H  
ATOM   1811 HG22 ILE A 119     -13.747  15.357   1.136  0.00  0.00           H  
ATOM   1812 HG23 ILE A 119     -14.926  14.001   1.186  0.00  0.00           H  
ATOM   1813 HD11 ILE A 119     -14.278  12.378   3.800  0.00  0.00           H  
ATOM   1814 HD12 ILE A 119     -13.128  11.016   3.901  0.00  0.00           H  
ATOM   1815 HD13 ILE A 119     -12.496  12.675   3.922  0.00  0.00           H  
ATOM   1816  N   GLY A 120     -11.500  11.253  -1.149  0.00  0.00           N  
ATOM   1817  CA  GLY A 120     -10.399  10.480  -1.701  0.00  0.00           C  
ATOM   1818  C   GLY A 120     -10.097   9.270  -0.875  0.00  0.00           C  
ATOM   1819  O   GLY A 120      -9.119   8.564  -1.232  0.00  0.00           O  
ATOM   1820  H   GLY A 120     -12.455  10.912  -1.344  0.00  0.00           H  
ATOM   1821 HA2  GLY A 120     -10.648  10.140  -2.726  0.00  0.00           H  
ATOM   1822 HA3  GLY A 120      -9.500  11.111  -1.793  0.00  0.00           H  
ATOM   1823  N   LYS A 121     -10.847   8.930   0.315  0.00  0.00           N  
ATOM   1824  CA  LYS A 121     -10.439   7.850   1.235  0.00  0.00           C  
ATOM   1825  CB  LYS A 121     -11.119   7.934   2.620  0.00  0.00           C  
ATOM   1826  CG  LYS A 121     -10.714   9.171   3.434  0.00  0.00           C  
ATOM   1827  CD  LYS A 121      -9.418   8.947   4.222  0.00  0.00           C  
ATOM   1828  CE  LYS A 121      -9.112  10.163   5.102  0.00  0.00           C  
ATOM   1829  NZ  LYS A 121      -7.759  10.076   5.655  0.00  0.00           N  
ATOM   1830  C   LYS A 121     -10.571   6.463   0.563  0.00  0.00           C  
ATOM   1831  O   LYS A 121     -11.435   5.735   1.039  0.00  0.00           O  
ATOM   1832  H   LYS A 121     -11.812   9.319   0.405  0.00  0.00           H  
ATOM   1833  HA  LYS A 121      -9.377   8.042   1.494  0.00  0.00           H  
ATOM   1834 HB2  LYS A 121     -12.200   7.933   2.508  0.00  0.00           H  
ATOM   1835 HB3  LYS A 121     -10.879   7.025   3.207  0.00  0.00           H  
ATOM   1836 HG2  LYS A 121     -10.610  10.056   2.770  0.00  0.00           H  
ATOM   1837 HG3  LYS A 121     -11.524   9.383   4.160  0.00  0.00           H  
ATOM   1838 HD2  LYS A 121      -9.521   8.048   4.868  0.00  0.00           H  
ATOM   1839 HD3  LYS A 121      -8.578   8.775   3.516  0.00  0.00           H  
ATOM   1840 HE2  LYS A 121      -9.196  11.091   4.488  0.00  0.00           H  
ATOM   1841 HE3  LYS A 121      -9.864  10.232   5.922  0.00  0.00           H  
ATOM   1842 HZ1  LYS A 121      -7.067  10.241   4.887  0.00  0.00           H  
ATOM   1843 HZ2  LYS A 121      -7.625  10.820   6.378  0.00  0.00           H  
ATOM   1844 HZ3  LYS A 121      -7.565   9.145   6.082  0.00  0.00           H  
ATOM   1845  N   THR A 122      -9.418   6.089   0.027  0.00  0.00           N  
ATOM   1846  CA  THR A 122      -9.248   4.765  -0.586  0.00  0.00           C  
ATOM   1847  CB  THR A 122      -7.883   4.516  -1.223  0.00  0.00           C  
ATOM   1848 OG1  THR A 122      -6.760   4.483  -0.332  0.00  0.00           O  
ATOM   1849 CG2  THR A 122      -7.537   5.598  -2.255  0.00  0.00           C  
ATOM   1850  C   THR A 122      -9.398   3.529   0.305  0.00  0.00           C  
ATOM   1851  O   THR A 122      -9.004   3.532   1.463  0.00  0.00           O  
ATOM   1852  H   THR A 122      -8.659   6.794   0.074  0.00  0.00           H  
ATOM   1853  HA  THR A 122      -9.938   4.685  -1.354  0.00  0.00           H  
ATOM   1854  HB  THR A 122      -7.908   3.593  -1.723  0.00  0.00           H  
ATOM   1855 HG21 THR A 122      -8.359   6.125  -2.474  0.00  0.00           H  
ATOM   1856 HG22 THR A 122      -6.840   6.209  -1.877  0.00  0.00           H  
ATOM   1857 HG23 THR A 122      -7.186   5.165  -3.086  0.00  0.00           H  
ATOM   1858 HG1  THR A 122      -6.574   5.402   0.031  0.00  0.00           H  
ATOM   1859  N   PRO A 123      -9.923   2.428  -0.230  0.00  0.00           N  
ATOM   1860  CA  PRO A 123      -9.787   1.140   0.478  0.00  0.00           C  
ATOM   1861  CB  PRO A 123     -10.097   0.049  -0.551  0.00  0.00           C  
ATOM   1862  CG  PRO A 123     -11.134   0.826  -1.348  0.00  0.00           C  
ATOM   1863  CD  PRO A 123     -10.764   2.314  -1.430  0.00  0.00           C  
ATOM   1864  C   PRO A 123      -8.453   0.853   1.157  0.00  0.00           C  
ATOM   1865  O   PRO A 123      -8.474   0.478   2.327  0.00  0.00           O  
ATOM   1866  HA  PRO A 123     -10.562   1.035   1.156  0.00  0.00           H  
ATOM   1867 HB2  PRO A 123      -9.321  -0.150  -1.101  0.00  0.00           H  
ATOM   1868 HB3  PRO A 123     -10.500  -0.729  -0.132  0.00  0.00           H  
ATOM   1869 HG2  PRO A 123     -11.215   0.433  -2.289  0.00  0.00           H  
ATOM   1870 HG3  PRO A 123     -12.054   0.717  -0.917  0.00  0.00           H  
ATOM   1871 HD2  PRO A 123     -10.250   2.501  -2.247  0.00  0.00           H  
ATOM   1872 HD3  PRO A 123     -11.568   2.877  -1.360  0.00  0.00           H  
ATOM   1873  N   LEU A 124      -7.332   0.974   0.458  0.00  0.00           N  
ATOM   1874  CA  LEU A 124      -6.033   0.950   1.161  0.00  0.00           C  
ATOM   1875  CB  LEU A 124      -4.847   1.239   0.245  0.00  0.00           C  
ATOM   1876  CG  LEU A 124      -4.048  -0.030  -0.035  0.00  0.00           C  
ATOM   1877 CD1  LEU A 124      -2.934   0.393  -0.988  0.00  0.00           C  
ATOM   1878 CD2  LEU A 124      -3.645  -0.836   1.204  0.00  0.00           C  
ATOM   1879  C   LEU A 124      -5.835   1.862   2.376  0.00  0.00           C  
ATOM   1880  O   LEU A 124      -5.520   1.322   3.434  0.00  0.00           O  
ATOM   1881  H   LEU A 124      -7.432   1.080  -0.551  0.00  0.00           H  
ATOM   1882  HA  LEU A 124      -5.863  -0.026   1.467  0.00  0.00           H  
ATOM   1883 HB2  LEU A 124      -5.191   1.568  -0.606  0.00  0.00           H  
ATOM   1884 HB3  LEU A 124      -4.257   1.870   0.698  0.00  0.00           H  
ATOM   1885  HG  LEU A 124      -4.625  -0.688  -0.475  0.00  0.00           H  
ATOM   1886 HD11 LEU A 124      -2.369   1.091  -0.550  0.00  0.00           H  
ATOM   1887 HD12 LEU A 124      -2.369  -0.401  -1.212  0.00  0.00           H  
ATOM   1888 HD13 LEU A 124      -3.336   0.764  -1.825  0.00  0.00           H  
ATOM   1889 HD21 LEU A 124      -4.467  -1.118   1.696  0.00  0.00           H  
ATOM   1890 HD22 LEU A 124      -3.130  -1.643   0.920  0.00  0.00           H  
ATOM   1891 HD23 LEU A 124      -3.077  -0.266   1.797  0.00  0.00           H  
ATOM   1892  N   HIS A 125      -6.084   3.171   2.334  0.00  0.00           N  
ATOM   1893  CA  HIS A 125      -6.076   4.013   3.535  0.00  0.00           C  
ATOM   1894  CB  HIS A 125      -6.507   5.445   3.210  0.00  0.00           C  
ATOM   1895  CG  HIS A 125      -5.890   6.187   2.021  0.00  0.00           C  
ATOM   1896  C   HIS A 125      -7.041   3.502   4.600  0.00  0.00           C  
ATOM   1897  O   HIS A 125      -6.594   3.294   5.727  0.00  0.00           O  
ATOM   1898  H   HIS A 125      -6.283   3.543   1.381  0.00  0.00           H  
ATOM   1899  HA  HIS A 125      -5.143   4.002   3.922  0.00  0.00           H  
ATOM   1900 HB2  HIS A 125      -7.530   5.462   3.071  0.00  0.00           H  
ATOM   1901 HB3  HIS A 125      -6.349   6.036   4.042  0.00  0.00           H  
ATOM   1902 ND1  HIS A 125      -6.587   6.983   1.218  0.00  0.00           N  
ATOM   1903 CD2  HIS A 125      -4.636   6.246   1.569  0.00  0.00           C  
ATOM   1904 CE1  HIS A 125      -5.823   7.405   0.231  0.00  0.00           C  
ATOM   1905 NE2  HIS A 125      -4.582   6.968   0.450  0.00  0.00           N  
ATOM   1906 HD2  HIS A 125      -3.833   5.795   2.026  0.00  0.00           H  
ATOM   1907 HE1  HIS A 125      -6.111   7.951  -0.546  0.00  0.00           H  
ATOM   1908 HE2  HIS A 125      -3.797   7.160  -0.122  0.00  0.00           H  
ATOM   1909  N   LEU A 126      -8.321   3.298   4.305  0.00  0.00           N  
ATOM   1910  CA  LEU A 126      -9.365   2.872   5.252  0.00  0.00           C  
ATOM   1911  CB  LEU A 126     -10.745   2.896   4.610  0.00  0.00           C  
ATOM   1912  CG  LEU A 126     -11.246   4.297   4.261  0.00  0.00           C  
ATOM   1913 CD1  LEU A 126     -12.635   4.176   3.627  0.00  0.00           C  
ATOM   1914 CD2  LEU A 126     -11.598   5.070   5.536  0.00  0.00           C  
ATOM   1915  C   LEU A 126      -9.133   1.490   5.870  0.00  0.00           C  
ATOM   1916  O   LEU A 126      -9.428   1.363   7.059  0.00  0.00           O  
ATOM   1917  H   LEU A 126      -8.546   3.474   3.279  0.00  0.00           H  
ATOM   1918  HA  LEU A 126      -9.403   3.555   6.007  0.00  0.00           H  
ATOM   1919 HB2  LEU A 126     -10.703   2.379   3.768  0.00  0.00           H  
ATOM   1920 HB3  LEU A 126     -11.389   2.501   5.246  0.00  0.00           H  
ATOM   1921  HG  LEU A 126     -10.625   4.715   3.612  0.00  0.00           H  
ATOM   1922 HD11 LEU A 126     -13.257   3.742   4.277  0.00  0.00           H  
ATOM   1923 HD12 LEU A 126     -12.971   5.087   3.395  0.00  0.00           H  
ATOM   1924 HD13 LEU A 126     -12.571   3.620   2.799  0.00  0.00           H  
ATOM   1925 HD21 LEU A 126     -10.785   5.147   6.110  0.00  0.00           H  
ATOM   1926 HD22 LEU A 126     -11.923   5.981   5.290  0.00  0.00           H  
ATOM   1927 HD23 LEU A 126     -12.315   4.580   6.031  0.00  0.00           H  
ATOM   1928  N   THR A 127      -8.378   0.603   5.232  0.00  0.00           N  
ATOM   1929  CA  THR A 127      -7.771  -0.565   5.885  0.00  0.00           C  
ATOM   1930  CB  THR A 127      -7.682  -1.769   4.953  0.00  0.00           C  
ATOM   1931 OG1  THR A 127      -6.760  -1.581   3.871  0.00  0.00           O  
ATOM   1932 CG2  THR A 127      -9.082  -2.167   4.467  0.00  0.00           C  
ATOM   1933  C   THR A 127      -6.446  -0.363   6.627  0.00  0.00           C  
ATOM   1934  O   THR A 127      -6.346  -0.788   7.775  0.00  0.00           O  
ATOM   1935  H   THR A 127      -8.247   0.805   4.210  0.00  0.00           H  
ATOM   1936  HA  THR A 127      -8.458  -0.938   6.562  0.00  0.00           H  
ATOM   1937  HB  THR A 127      -7.363  -2.592   5.495  0.00  0.00           H  
ATOM   1938 HG21 THR A 127      -9.231  -3.141   4.641  0.00  0.00           H  
ATOM   1939 HG22 THR A 127      -9.771  -1.632   4.957  0.00  0.00           H  
ATOM   1940 HG23 THR A 127      -9.158  -1.988   3.485  0.00  0.00           H  
ATOM   1941 HG1  THR A 127      -7.127  -0.918   3.211  0.00  0.00           H  
ATOM   1942  N   ALA A 128      -5.459   0.340   6.079  0.00  0.00           N  
ATOM   1943  CA  ALA A 128      -4.269   0.813   6.816  0.00  0.00           C  
ATOM   1944  CB  ALA A 128      -3.364   1.675   5.935  0.00  0.00           C  
ATOM   1945  C   ALA A 128      -4.403   1.551   8.144  0.00  0.00           C  
ATOM   1946  O   ALA A 128      -3.578   1.358   9.037  0.00  0.00           O  
ATOM   1947  H   ALA A 128      -5.594   0.539   5.054  0.00  0.00           H  
ATOM   1948  HA  ALA A 128      -3.651  -0.021   6.972  0.00  0.00           H  
ATOM   1949 HB1  ALA A 128      -2.694   2.143   6.509  0.00  0.00           H  
ATOM   1950 HB2  ALA A 128      -2.893   1.091   5.277  0.00  0.00           H  
ATOM   1951 HB3  ALA A 128      -3.919   2.348   5.450  0.00  0.00           H  
ATOM   1952  N   ILE A 129      -5.372   2.434   8.319  0.00  0.00           N  
ATOM   1953  CA  ILE A 129      -5.713   3.134   9.567  0.00  0.00           C  
ATOM   1954  CB  ILE A 129      -6.694   4.289   9.340  0.00  0.00           C  
ATOM   1955 CG1  ILE A 129      -8.095   3.838   8.915  0.00  0.00           C  
ATOM   1956 CG2  ILE A 129      -6.329   5.381   8.336  0.00  0.00           C  
ATOM   1957 CD1  ILE A 129      -9.088   5.000   9.066  0.00  0.00           C  
ATOM   1958  C   ILE A 129      -6.293   2.201  10.634  0.00  0.00           C  
ATOM   1959  O   ILE A 129      -6.275   2.481  11.830  0.00  0.00           O  
ATOM   1960  H   ILE A 129      -5.932   2.617   7.421  0.00  0.00           H  
ATOM   1961  HA  ILE A 129      -4.841   3.487   9.936  0.00  0.00           H  
ATOM   1962  HB  ILE A 129      -6.785   4.795  10.207  0.00  0.00           H  
ATOM   1963 HG12 ILE A 129      -8.072   3.564   7.975  0.00  0.00           H  
ATOM   1964 HG13 ILE A 129      -8.382   3.106   9.500  0.00  0.00           H  
ATOM   1965 HG21 ILE A 129      -6.995   6.121   8.396  0.00  0.00           H  
ATOM   1966 HG22 ILE A 129      -5.419   5.732   8.546  0.00  0.00           H  
ATOM   1967 HG23 ILE A 129      -6.336   4.999   7.415  0.00  0.00           H  
ATOM   1968 HD11 ILE A 129      -8.790   5.753   8.487  0.00  0.00           H  
ATOM   1969 HD12 ILE A 129      -9.990   4.687   8.786  0.00  0.00           H  
ATOM   1970 HD13 ILE A 129      -9.104   5.284  10.019  0.00  0.00           H  
ATOM   1971  N   ASP A 130      -6.915   1.083  10.291  0.00  0.00           N  
ATOM   1972  CA  ASP A 130      -7.360   0.058  11.246  0.00  0.00           C  
ATOM   1973  CB  ASP A 130      -8.625  -0.653  10.770  0.00  0.00           C  
ATOM   1974  CG  ASP A 130      -9.886  -0.345  11.580  0.00  0.00           C  
ATOM   1975 OD1  ASP A 130     -10.904  -0.313  10.863  0.00  0.00           O  
ATOM   1976 OD2  ASP A 130      -9.918  -0.188  12.817  0.00  0.00           O  
ATOM   1977  C   ASP A 130      -6.325  -0.993  11.620  0.00  0.00           C  
ATOM   1978  O   ASP A 130      -6.438  -1.625  12.663  0.00  0.00           O  
ATOM   1979  H   ASP A 130      -7.072   0.982   9.252  0.00  0.00           H  
ATOM   1980  HA  ASP A 130      -7.611   0.552  12.108  0.00  0.00           H  
ATOM   1981 HB2  ASP A 130      -8.792  -0.388   9.818  0.00  0.00           H  
ATOM   1982 HB3  ASP A 130      -8.461  -1.641  10.810  0.00  0.00           H  
ATOM   1983  N   GLY A 131      -5.229  -1.101  10.872  0.00  0.00           N  
ATOM   1984  CA  GLY A 131      -4.447  -2.345  10.816  0.00  0.00           C  
ATOM   1985  C   GLY A 131      -5.041  -3.641  10.270  0.00  0.00           C  
ATOM   1986  O   GLY A 131      -4.723  -4.677  10.846  0.00  0.00           O  
ATOM   1987  H   GLY A 131      -4.975  -0.248  10.340  0.00  0.00           H  
ATOM   1988 HA2  GLY A 131      -3.559  -2.143  10.288  0.00  0.00           H  
ATOM   1989 HA3  GLY A 131      -4.078  -2.536  11.785  0.00  0.00           H  
ATOM   1990  N   HIS A 132      -6.015  -3.544   9.374  0.00  0.00           N  
ATOM   1991  CA  HIS A 132      -6.609  -4.785   8.831  0.00  0.00           C  
ATOM   1992  CB  HIS A 132      -7.930  -4.559   8.099  0.00  0.00           C  
ATOM   1993  CG  HIS A 132      -9.103  -4.348   9.052  0.00  0.00           C  
ATOM   1994 ND1  HIS A 132     -10.262  -3.804   8.709  0.00  0.00           N  
ATOM   1995 CD2  HIS A 132      -9.127  -4.618  10.357  0.00  0.00           C  
ATOM   1996 CE1  HIS A 132     -10.955  -3.600   9.821  0.00  0.00           C  
ATOM   1997 NE2  HIS A 132     -10.274  -4.130  10.826  0.00  0.00           N  
ATOM   1998  C   HIS A 132      -5.724  -5.533   7.832  0.00  0.00           C  
ATOM   1999  O   HIS A 132      -5.858  -5.451   6.612  0.00  0.00           O  
ATOM   2000  H   HIS A 132      -6.302  -2.608   9.107  0.00  0.00           H  
ATOM   2001  HA  HIS A 132      -6.797  -5.407   9.616  0.00  0.00           H  
ATOM   2002 HB2  HIS A 132      -7.859  -3.747   7.521  0.00  0.00           H  
ATOM   2003 HB3  HIS A 132      -8.140  -5.356   7.534  0.00  0.00           H  
ATOM   2004 HD1  HIS A 132     -10.584  -3.580   7.791  0.00  0.00           H  
ATOM   2005 HD2  HIS A 132      -8.412  -5.097  10.877  0.00  0.00           H  
ATOM   2006 HE1  HIS A 132     -11.827  -3.133   9.890  0.00  0.00           H  
ATOM   2007  N   LEU A 133      -4.833  -6.279   8.475  0.00  0.00           N  
ATOM   2008  CA  LEU A 133      -3.673  -6.928   7.845  0.00  0.00           C  
ATOM   2009  CB  LEU A 133      -2.906  -7.651   8.952  0.00  0.00           C  
ATOM   2010  CG  LEU A 133      -1.938  -6.592   9.487  0.00  0.00           C  
ATOM   2011 CD1  LEU A 133      -1.643  -6.768  10.979  0.00  0.00           C  
ATOM   2012 CD2  LEU A 133      -0.613  -6.611   8.716  0.00  0.00           C  
ATOM   2013  C   LEU A 133      -3.951  -7.854   6.652  0.00  0.00           C  
ATOM   2014  O   LEU A 133      -3.550  -7.532   5.537  0.00  0.00           O  
ATOM   2015  H   LEU A 133      -5.028  -6.375   9.510  0.00  0.00           H  
ATOM   2016  HA  LEU A 133      -3.032  -6.187   7.526  0.00  0.00           H  
ATOM   2017 HB2  LEU A 133      -3.514  -7.867   9.647  0.00  0.00           H  
ATOM   2018 HB3  LEU A 133      -2.392  -8.344   8.560  0.00  0.00           H  
ATOM   2019  HG  LEU A 133      -2.338  -5.680   9.338  0.00  0.00           H  
ATOM   2020 HD11 LEU A 133      -1.233  -7.667  11.130  0.00  0.00           H  
ATOM   2021 HD12 LEU A 133      -1.010  -6.056  11.276  0.00  0.00           H  
ATOM   2022 HD13 LEU A 133      -2.496  -6.696  11.494  0.00  0.00           H  
ATOM   2023 HD21 LEU A 133      -0.791  -6.423   7.751  0.00  0.00           H  
ATOM   2024 HD22 LEU A 133      -0.006  -5.910   9.089  0.00  0.00           H  
ATOM   2025 HD23 LEU A 133      -0.190  -7.510   8.813  0.00  0.00           H  
ATOM   2026  N   GLU A 134      -4.934  -8.732   6.848  0.00  0.00           N  
ATOM   2027  CA  GLU A 134      -5.336  -9.633   5.759  0.00  0.00           C  
ATOM   2028  CB  GLU A 134      -6.386 -10.651   6.223  0.00  0.00           C  
ATOM   2029  CG  GLU A 134      -6.085 -11.390   7.531  0.00  0.00           C  
ATOM   2030  CD  GLU A 134      -7.319 -12.177   7.993  0.00  0.00           C  
ATOM   2031 OE1  GLU A 134      -8.251 -12.259   7.161  0.00  0.00           O  
ATOM   2032 OE2  GLU A 134      -7.249 -12.921   8.986  0.00  0.00           O  
ATOM   2033  C   GLU A 134      -5.857  -8.928   4.508  0.00  0.00           C  
ATOM   2034  O   GLU A 134      -5.281  -9.036   3.433  0.00  0.00           O  
ATOM   2035  H   GLU A 134      -5.363  -8.725   7.776  0.00  0.00           H  
ATOM   2036  HA  GLU A 134      -4.542 -10.223   5.506  0.00  0.00           H  
ATOM   2037 HB2  GLU A 134      -7.240 -10.164   6.351  0.00  0.00           H  
ATOM   2038 HB3  GLU A 134      -6.476 -11.337   5.512  0.00  0.00           H  
ATOM   2039 HG2  GLU A 134      -5.376 -12.031   7.365  0.00  0.00           H  
ATOM   2040 HG3  GLU A 134      -5.884 -10.735   8.216  0.00  0.00           H  
ATOM   2041  N   ILE A 135      -6.771  -7.999   4.785  0.00  0.00           N  
ATOM   2042  CA  ILE A 135      -7.400  -7.166   3.751  0.00  0.00           C  
ATOM   2043  CB  ILE A 135      -8.657  -6.394   4.187  0.00  0.00           C  
ATOM   2044 CG1  ILE A 135      -9.702  -7.350   4.768  0.00  0.00           C  
ATOM   2045 CG2  ILE A 135      -9.246  -5.524   3.077  0.00  0.00           C  
ATOM   2046 CD1  ILE A 135     -10.999  -6.704   5.268  0.00  0.00           C  
ATOM   2047  C   ILE A 135      -6.381  -6.278   3.034  0.00  0.00           C  
ATOM   2048  O   ILE A 135      -6.414  -6.220   1.804  0.00  0.00           O  
ATOM   2049  H   ILE A 135      -7.004  -7.910   5.800  0.00  0.00           H  
ATOM   2050  HA  ILE A 135      -7.762  -7.803   3.061  0.00  0.00           H  
ATOM   2051  HB  ILE A 135      -8.393  -5.755   4.904  0.00  0.00           H  
ATOM   2052 HG12 ILE A 135      -9.939  -8.029   4.065  0.00  0.00           H  
ATOM   2053 HG13 ILE A 135      -9.284  -7.846   5.539  0.00  0.00           H  
ATOM   2054 HG21 ILE A 135      -9.999  -4.983   3.446  0.00  0.00           H  
ATOM   2055 HG22 ILE A 135      -8.539  -4.916   2.724  0.00  0.00           H  
ATOM   2056 HG23 ILE A 135      -9.583  -6.109   2.343  0.00  0.00           H  
ATOM   2057 HD11 ILE A 135     -11.438  -6.233   4.508  0.00  0.00           H  
ATOM   2058 HD12 ILE A 135     -11.598  -7.417   5.621  0.00  0.00           H  
ATOM   2059 HD13 ILE A 135     -10.778  -6.055   5.990  0.00  0.00           H  
ATOM   2060  N   VAL A 136      -5.371  -5.728   3.717  0.00  0.00           N  
ATOM   2061  CA  VAL A 136      -4.312  -4.937   3.088  0.00  0.00           C  
ATOM   2062  CB  VAL A 136      -3.364  -4.446   4.181  0.00  0.00           C  
ATOM   2063 CG1  VAL A 136      -2.163  -3.747   3.527  0.00  0.00           C  
ATOM   2064 CG2  VAL A 136      -3.998  -3.317   4.993  0.00  0.00           C  
ATOM   2065  C   VAL A 136      -3.507  -5.821   2.123  0.00  0.00           C  
ATOM   2066  O   VAL A 136      -3.356  -5.430   0.964  0.00  0.00           O  
ATOM   2067  H   VAL A 136      -5.403  -5.914   4.748  0.00  0.00           H  
ATOM   2068  HA  VAL A 136      -4.740  -4.209   2.551  0.00  0.00           H  
ATOM   2069  HB  VAL A 136      -3.005  -5.234   4.658  0.00  0.00           H  
ATOM   2070 HG11 VAL A 136      -1.424  -3.675   4.193  0.00  0.00           H  
ATOM   2071 HG12 VAL A 136      -1.860  -4.284   2.742  0.00  0.00           H  
ATOM   2072 HG13 VAL A 136      -2.438  -2.836   3.227  0.00  0.00           H  
ATOM   2073 HG21 VAL A 136      -4.866  -3.634   5.372  0.00  0.00           H  
ATOM   2074 HG22 VAL A 136      -3.379  -3.060   5.734  0.00  0.00           H  
ATOM   2075 HG23 VAL A 136      -4.155  -2.533   4.396  0.00  0.00           H  
ATOM   2076  N   GLU A 137      -3.094  -6.994   2.580  0.00  0.00           N  
ATOM   2077  CA  GLU A 137      -2.362  -7.954   1.734  0.00  0.00           C  
ATOM   2078  CB  GLU A 137      -2.184  -9.289   2.459  0.00  0.00           C  
ATOM   2079  CG  GLU A 137      -1.010  -9.964   1.753  0.00  0.00           C  
ATOM   2080  CD  GLU A 137      -0.396 -11.273   2.244  0.00  0.00           C  
ATOM   2081 OE1  GLU A 137       0.030 -11.459   3.405  0.00  0.00           O  
ATOM   2082 OE2  GLU A 137      -0.304 -12.161   1.370  0.00  0.00           O  
ATOM   2083  C   GLU A 137      -3.198  -8.266   0.486  0.00  0.00           C  
ATOM   2084  O   GLU A 137      -2.735  -8.085  -0.641  0.00  0.00           O  
ATOM   2085  H   GLU A 137      -3.324  -7.185   3.576  0.00  0.00           H  
ATOM   2086  HA  GLU A 137      -1.488  -7.561   1.461  0.00  0.00           H  
ATOM   2087 HB2  GLU A 137      -1.920  -9.108   3.352  0.00  0.00           H  
ATOM   2088 HB3  GLU A 137      -2.957  -9.815   2.307  0.00  0.00           H  
ATOM   2089 HG2  GLU A 137      -1.291 -10.123   0.781  0.00  0.00           H  
ATOM   2090 HG3  GLU A 137      -0.246  -9.283   1.711  0.00  0.00           H  
ATOM   2091  N   VAL A 138      -4.474  -8.515   0.759  0.00  0.00           N  
ATOM   2092  CA  VAL A 138      -5.394  -8.899  -0.328  0.00  0.00           C  
ATOM   2093  CB  VAL A 138      -6.583  -9.633   0.286  0.00  0.00           C  
ATOM   2094 CG1  VAL A 138      -7.803  -9.717  -0.641  0.00  0.00           C  
ATOM   2095 CG2  VAL A 138      -6.099 -10.981   0.817  0.00  0.00           C  
ATOM   2096  C   VAL A 138      -5.689  -7.792  -1.340  0.00  0.00           C  
ATOM   2097  O   VAL A 138      -5.607  -8.108  -2.520  0.00  0.00           O  
ATOM   2098  H   VAL A 138      -4.754  -8.424   1.738  0.00  0.00           H  
ATOM   2099  HA  VAL A 138      -4.966  -9.677  -0.832  0.00  0.00           H  
ATOM   2100  HB  VAL A 138      -6.881  -9.119   1.100  0.00  0.00           H  
ATOM   2101 HG11 VAL A 138      -7.949 -10.668  -0.904  0.00  0.00           H  
ATOM   2102 HG12 VAL A 138      -8.606  -9.372  -0.158  0.00  0.00           H  
ATOM   2103 HG13 VAL A 138      -7.635  -9.164  -1.455  0.00  0.00           H  
ATOM   2104 HG21 VAL A 138      -6.887 -11.581   0.951  0.00  0.00           H  
ATOM   2105 HG22 VAL A 138      -5.472 -11.388   0.154  0.00  0.00           H  
ATOM   2106 HG23 VAL A 138      -5.628 -10.840   1.686  0.00  0.00           H  
ATOM   2107  N   LEU A 139      -5.711  -6.518  -0.938  0.00  0.00           N  
ATOM   2108  CA  LEU A 139      -5.699  -5.392  -1.870  0.00  0.00           C  
ATOM   2109  CB  LEU A 139      -6.090  -4.057  -1.228  0.00  0.00           C  
ATOM   2110  CG  LEU A 139      -7.608  -3.966  -1.040  0.00  0.00           C  
ATOM   2111 CD1  LEU A 139      -7.722  -3.253   0.307  0.00  0.00           C  
ATOM   2112 CD2  LEU A 139      -8.303  -3.250  -2.195  0.00  0.00           C  
ATOM   2113  C   LEU A 139      -4.396  -5.194  -2.654  0.00  0.00           C  
ATOM   2114  O   LEU A 139      -4.460  -5.007  -3.877  0.00  0.00           O  
ATOM   2115  H   LEU A 139      -5.736  -6.397   0.099  0.00  0.00           H  
ATOM   2116  HA  LEU A 139      -6.455  -5.530  -2.548  0.00  0.00           H  
ATOM   2117 HB2  LEU A 139      -5.679  -4.012  -0.346  0.00  0.00           H  
ATOM   2118 HB3  LEU A 139      -5.822  -3.340  -1.828  0.00  0.00           H  
ATOM   2119  HG  LEU A 139      -7.978  -4.856  -0.970  0.00  0.00           H  
ATOM   2120 HD11 LEU A 139      -7.280  -2.359   0.247  0.00  0.00           H  
ATOM   2121 HD12 LEU A 139      -8.687  -3.136   0.540  0.00  0.00           H  
ATOM   2122 HD13 LEU A 139      -7.273  -3.802   1.011  0.00  0.00           H  
ATOM   2123 HD21 LEU A 139      -8.128  -3.745  -3.046  0.00  0.00           H  
ATOM   2124 HD22 LEU A 139      -9.288  -3.218  -2.022  0.00  0.00           H  
ATOM   2125 HD23 LEU A 139      -7.947  -2.319  -2.271  0.00  0.00           H  
ATOM   2126  N   LEU A 140      -3.244  -5.326  -2.015  0.00  0.00           N  
ATOM   2127  CA  LEU A 140      -1.981  -5.283  -2.756  0.00  0.00           C  
ATOM   2128  CB  LEU A 140      -0.802  -5.163  -1.790  0.00  0.00           C  
ATOM   2129  CG  LEU A 140      -0.779  -3.885  -0.952  0.00  0.00           C  
ATOM   2130 CD1  LEU A 140       0.337  -4.234   0.037  0.00  0.00           C  
ATOM   2131 CD2  LEU A 140      -0.199  -2.728  -1.769  0.00  0.00           C  
ATOM   2132  C   LEU A 140      -1.841  -6.468  -3.726  0.00  0.00           C  
ATOM   2133  O   LEU A 140      -1.396  -6.376  -4.865  0.00  0.00           O  
ATOM   2134  H   LEU A 140      -3.307  -5.456  -0.998  0.00  0.00           H  
ATOM   2135  HA  LEU A 140      -1.955  -4.432  -3.297  0.00  0.00           H  
ATOM   2136 HB2  LEU A 140      -0.842  -5.930  -1.162  0.00  0.00           H  
ATOM   2137 HB3  LEU A 140       0.034  -5.185  -2.323  0.00  0.00           H  
ATOM   2138  HG  LEU A 140      -1.608  -3.793  -0.482  0.00  0.00           H  
ATOM   2139 HD11 LEU A 140       1.182  -4.406  -0.466  0.00  0.00           H  
ATOM   2140 HD12 LEU A 140       0.470  -3.471   0.667  0.00  0.00           H  
ATOM   2141 HD13 LEU A 140       0.079  -5.051   0.550  0.00  0.00           H  
ATOM   2142 HD21 LEU A 140      -0.766  -2.580  -2.579  0.00  0.00           H  
ATOM   2143 HD22 LEU A 140      -0.190  -1.901  -1.209  0.00  0.00           H  
ATOM   2144 HD23 LEU A 140       0.733  -2.955  -2.048  0.00  0.00           H  
ATOM   2145  N   LYS A 141      -2.336  -7.634  -3.327  0.00  0.00           N  
ATOM   2146  CA  LYS A 141      -2.331  -8.854  -4.152  0.00  0.00           C  
ATOM   2147  CB  LYS A 141      -2.653 -10.168  -3.451  0.00  0.00           C  
ATOM   2148  CG  LYS A 141      -1.660 -10.649  -2.387  0.00  0.00           C  
ATOM   2149  CD  LYS A 141      -2.191 -11.930  -1.738  0.00  0.00           C  
ATOM   2150  CE  LYS A 141      -2.093 -13.155  -2.642  0.00  0.00           C  
ATOM   2151  NZ  LYS A 141      -2.411 -14.474  -2.076  0.00  0.00           N  
ATOM   2152  C   LYS A 141      -3.245  -8.746  -5.378  0.00  0.00           C  
ATOM   2153  O   LYS A 141      -2.794  -9.112  -6.463  0.00  0.00           O  
ATOM   2154  H   LYS A 141      -2.741  -7.618  -2.356  0.00  0.00           H  
ATOM   2155  HA  LYS A 141      -1.385  -9.024  -4.469  0.00  0.00           H  
ATOM   2156 HB2  LYS A 141      -3.556 -10.077  -3.007  0.00  0.00           H  
ATOM   2157 HB3  LYS A 141      -2.725 -10.891  -4.152  0.00  0.00           H  
ATOM   2158 HG2  LYS A 141      -0.792 -10.845  -2.821  0.00  0.00           H  
ATOM   2159 HG3  LYS A 141      -1.565  -9.952  -1.692  0.00  0.00           H  
ATOM   2160 HD2  LYS A 141      -1.663 -12.108  -0.905  0.00  0.00           H  
ATOM   2161 HD3  LYS A 141      -3.153 -11.790  -1.496  0.00  0.00           H  
ATOM   2162 HE2  LYS A 141      -2.699 -12.988  -3.464  0.00  0.00           H  
ATOM   2163 HE3  LYS A 141      -1.136 -13.181  -3.034  0.00  0.00           H  
ATOM   2164 HZ1  LYS A 141      -1.793 -14.676  -1.313  0.00  0.00           H  
ATOM   2165 HZ2  LYS A 141      -3.357 -14.483  -1.744  0.00  0.00           H  
ATOM   2166 HZ3  LYS A 141      -2.305 -15.180  -2.780  0.00  0.00           H  
ATOM   2167  N   HIS A 142      -4.488  -8.325  -5.189  0.00  0.00           N  
ATOM   2168  CA  HIS A 142      -5.431  -7.911  -6.238  0.00  0.00           C  
ATOM   2169  CB  HIS A 142      -6.858  -7.985  -5.703  0.00  0.00           C  
ATOM   2170  CG  HIS A 142      -7.136  -9.488  -5.666  0.00  0.00           C  
ATOM   2171  C   HIS A 142      -5.191  -6.550  -6.895  0.00  0.00           C  
ATOM   2172  O   HIS A 142      -6.034  -6.103  -7.665  0.00  0.00           O  
ATOM   2173  H   HIS A 142      -4.769  -8.308  -4.159  0.00  0.00           H  
ATOM   2174  HA  HIS A 142      -5.408  -8.627  -6.979  0.00  0.00           H  
ATOM   2175 HB2  HIS A 142      -6.893  -7.653  -4.803  0.00  0.00           H  
ATOM   2176 HB3  HIS A 142      -7.467  -7.585  -6.330  0.00  0.00           H  
ATOM   2177 ND1  HIS A 142      -6.875 -10.501  -6.479  0.00  0.00           N  
ATOM   2178 CD2  HIS A 142      -7.930  -9.948  -4.698  0.00  0.00           C  
ATOM   2179 CE1  HIS A 142      -7.551 -11.575  -6.088  0.00  0.00           C  
ATOM   2180 NE2  HIS A 142      -8.152 -11.236  -4.956  0.00  0.00           N  
ATOM   2181 HD2  HIS A 142      -8.289  -9.414  -3.923  0.00  0.00           H  
ATOM   2182 HE1  HIS A 142      -7.598 -12.440  -6.544  0.00  0.00           H  
ATOM   2183 HE2  HIS A 142      -8.693 -11.879  -4.390  0.00  0.00           H  
ATOM   2184  N   GLY A 143      -4.113  -5.862  -6.512  0.00  0.00           N  
ATOM   2185  CA  GLY A 143      -3.524  -4.785  -7.321  0.00  0.00           C  
ATOM   2186  C   GLY A 143      -3.680  -3.324  -6.893  0.00  0.00           C  
ATOM   2187  O   GLY A 143      -3.917  -2.454  -7.736  0.00  0.00           O  
ATOM   2188  H   GLY A 143      -3.722  -6.153  -5.588  0.00  0.00           H  
ATOM   2189 HA2  GLY A 143      -2.504  -4.987  -7.434  0.00  0.00           H  
ATOM   2190 HA3  GLY A 143      -3.883  -4.880  -8.300  0.00  0.00           H  
ATOM   2191  N   ALA A 144      -3.816  -3.014  -5.608  0.00  0.00           N  
ATOM   2192  CA  ALA A 144      -3.873  -1.637  -5.095  0.00  0.00           C  
ATOM   2193  CB  ALA A 144      -4.340  -1.639  -3.637  0.00  0.00           C  
ATOM   2194  C   ALA A 144      -2.492  -0.990  -5.110  0.00  0.00           C  
ATOM   2195  O   ALA A 144      -1.582  -1.263  -4.324  0.00  0.00           O  
ATOM   2196  H   ALA A 144      -3.881  -3.851  -4.972  0.00  0.00           H  
ATOM   2197  HA  ALA A 144      -4.487  -1.102  -5.684  0.00  0.00           H  
ATOM   2198 HB1  ALA A 144      -4.409  -0.698  -3.312  0.00  0.00           H  
ATOM   2199 HB2  ALA A 144      -5.233  -2.081  -3.578  0.00  0.00           H  
ATOM   2200 HB3  ALA A 144      -3.680  -2.141  -3.080  0.00  0.00           H  
ATOM   2201  N   ASP A 145      -2.608   0.152  -5.778  0.00  0.00           N  
ATOM   2202  CA  ASP A 145      -1.424   1.003  -5.967  0.00  0.00           C  
ATOM   2203  CB  ASP A 145      -1.655   2.004  -7.099  0.00  0.00           C  
ATOM   2204  CG  ASP A 145      -0.369   2.703  -7.570  0.00  0.00           C  
ATOM   2205 OD1  ASP A 145       0.102   2.148  -8.589  0.00  0.00           O  
ATOM   2206 OD2  ASP A 145       0.178   3.647  -6.968  0.00  0.00           O  
ATOM   2207  C   ASP A 145      -1.257   1.892  -4.724  0.00  0.00           C  
ATOM   2208  O   ASP A 145      -2.111   2.701  -4.370  0.00  0.00           O  
ATOM   2209  H   ASP A 145      -3.540   0.378  -6.129  0.00  0.00           H  
ATOM   2210  HA  ASP A 145      -0.631   0.402  -6.003  0.00  0.00           H  
ATOM   2211 HB2  ASP A 145      -2.044   1.517  -7.873  0.00  0.00           H  
ATOM   2212 HB3  ASP A 145      -2.286   2.701  -6.776  0.00  0.00           H  
ATOM   2213  N   VAL A 146      -0.010   1.847  -4.291  0.00  0.00           N  
ATOM   2214  CA  VAL A 146       0.411   2.604  -3.098  0.00  0.00           C  
ATOM   2215  CB  VAL A 146       1.642   1.945  -2.484  0.00  0.00           C  
ATOM   2216 CG1  VAL A 146       1.383   0.571  -1.865  0.00  0.00           C  
ATOM   2217 CG2  VAL A 146       2.835   1.880  -3.445  0.00  0.00           C  
ATOM   2218  C   VAL A 146       0.582   4.120  -3.218  0.00  0.00           C  
ATOM   2219  O   VAL A 146       0.369   4.868  -2.257  0.00  0.00           O  
ATOM   2220  H   VAL A 146       0.634   1.254  -4.840  0.00  0.00           H  
ATOM   2221  HA  VAL A 146      -0.294   2.428  -2.360  0.00  0.00           H  
ATOM   2222  HB  VAL A 146       1.972   2.538  -1.733  0.00  0.00           H  
ATOM   2223 HG11 VAL A 146       2.248   0.078  -1.783  0.00  0.00           H  
ATOM   2224 HG12 VAL A 146       0.976   0.688  -0.960  0.00  0.00           H  
ATOM   2225 HG13 VAL A 146       0.758   0.058  -2.451  0.00  0.00           H  
ATOM   2226 HG21 VAL A 146       3.649   2.220  -2.977  0.00  0.00           H  
ATOM   2227 HG22 VAL A 146       2.974   0.932  -3.726  0.00  0.00           H  
ATOM   2228 HG23 VAL A 146       2.639   2.448  -4.243  0.00  0.00           H  
ATOM   2229  N   ASN A 147       0.611   4.673  -4.427  0.00  0.00           N  
ATOM   2230  CA  ASN A 147       0.767   6.117  -4.661  0.00  0.00           C  
ATOM   2231  CB  ASN A 147       1.396   6.396  -6.027  0.00  0.00           C  
ATOM   2232  CG  ASN A 147       2.799   5.786  -6.091  0.00  0.00           C  
ATOM   2233  C   ASN A 147      -0.594   6.802  -4.653  0.00  0.00           C  
ATOM   2234  O   ASN A 147      -0.640   8.028  -4.754  0.00  0.00           O  
ATOM   2235  H   ASN A 147       0.513   3.986  -5.215  0.00  0.00           H  
ATOM   2236  HA  ASN A 147       1.288   6.484  -3.886  0.00  0.00           H  
ATOM   2237 HB2  ASN A 147       0.843   5.977  -6.724  0.00  0.00           H  
ATOM   2238 HB3  ASN A 147       1.474   7.369  -6.148  0.00  0.00           H  
ATOM   2239 OD1  ASN A 147       3.815   6.229  -5.561  0.00  0.00           O  
ATOM   2240 ND2  ASN A 147       2.854   4.558  -6.604  0.00  0.00           N  
ATOM   2241 HD22 ASN A 147       2.031   4.097  -6.920  0.00  0.00           H  
ATOM   2242 HD21 ASN A 147       3.742   4.090  -6.672  0.00  0.00           H  
ATOM   2243  N   ALA A 148      -1.716   6.084  -4.604  0.00  0.00           N  
ATOM   2244  CA  ALA A 148      -3.075   6.637  -4.613  0.00  0.00           C  
ATOM   2245  CB  ALA A 148      -4.003   5.416  -4.730  0.00  0.00           C  
ATOM   2246  C   ALA A 148      -3.407   7.452  -3.363  0.00  0.00           C  
ATOM   2247  O   ALA A 148      -3.528   7.063  -2.204  0.00  0.00           O  
ATOM   2248  H   ALA A 148      -1.540   5.039  -4.556  0.00  0.00           H  
ATOM   2249  HA  ALA A 148      -3.171   7.239  -5.425  0.00  0.00           H  
ATOM   2250 HB1  ALA A 148      -4.587   5.371  -3.924  0.00  0.00           H  
ATOM   2251 HB2  ALA A 148      -4.564   5.509  -5.550  0.00  0.00           H  
ATOM   2252 HB3  ALA A 148      -3.449   4.590  -4.792  0.00  0.00           H  
ATOM   2253  N   GLN A 149      -3.437   8.748  -3.689  0.00  0.00           N  
ATOM   2254  CA  GLN A 149      -3.569   9.802  -2.682  0.00  0.00           C  
ATOM   2255  CB  GLN A 149      -2.357  10.682  -2.713  0.00  0.00           C  
ATOM   2256  CG  GLN A 149      -1.210   9.999  -1.955  0.00  0.00           C  
ATOM   2257  CD  GLN A 149       0.167  10.654  -2.154  0.00  0.00           C  
ATOM   2258  C   GLN A 149      -4.873  10.542  -2.581  0.00  0.00           C  
ATOM   2259  O   GLN A 149      -5.285  11.269  -3.515  0.00  0.00           O  
ATOM   2260  H   GLN A 149      -3.342   8.951  -4.697  0.00  0.00           H  
ATOM   2261  HA  GLN A 149      -3.566   9.324  -1.743  0.00  0.00           H  
ATOM   2262 HB2  GLN A 149      -2.077  10.798  -3.646  0.00  0.00           H  
ATOM   2263 HB3  GLN A 149      -2.556  11.676  -2.256  0.00  0.00           H  
ATOM   2264 HG2  GLN A 149      -1.424  10.011  -0.974  0.00  0.00           H  
ATOM   2265 HG3  GLN A 149      -1.149   9.044  -2.261  0.00  0.00           H  
ATOM   2266 OE1  GLN A 149       0.873  11.027  -1.219  0.00  0.00           O  
ATOM   2267 NE2  GLN A 149       0.474  10.913  -3.420  0.00  0.00           N  
ATOM   2268 HE21 GLN A 149       1.371  11.363  -3.641  0.00  0.00           H  
ATOM   2269 HE22 GLN A 149      -0.174  10.664  -4.151  0.00  0.00           H  
ATOM   2270  N   ASP A 150      -5.440  10.695  -1.274  0.00  0.00           N  
ATOM   2271  CA  ASP A 150      -6.631  11.506  -1.037  0.00  0.00           C  
ATOM   2272  CB  ASP A 150      -7.389  10.931   0.174  0.00  0.00           C  
ATOM   2273  CG  ASP A 150      -6.814  11.214   1.521  0.00  0.00           C  
ATOM   2274 OD1  ASP A 150      -5.721  11.823   1.667  0.00  0.00           O  
ATOM   2275 OD2  ASP A 150      -7.406  10.770   2.538  0.00  0.00           O  
ATOM   2276  C   ASP A 150      -6.289  12.976  -0.895  0.00  0.00           C  
ATOM   2277  O   ASP A 150      -5.093  13.363  -0.962  0.00  0.00           O  
ATOM   2278  H   ASP A 150      -4.789  10.605  -0.460  0.00  0.00           H  
ATOM   2279  HA  ASP A 150      -7.292  11.423  -1.924  0.00  0.00           H  
ATOM   2280 HB2  ASP A 150      -8.414  11.310   0.178  0.00  0.00           H  
ATOM   2281 HB3  ASP A 150      -7.452   9.832   0.067  0.00  0.00           H  
ATOM   2282  N   CYS A 151      -7.321  13.951  -0.783  0.00  0.00           N  
ATOM   2283  CA  CYS A 151      -7.058  15.381  -0.991  0.00  0.00           C  
ATOM   2284  CB  CYS A 151      -8.330  16.091  -1.426  0.00  0.00           C  
ATOM   2285  SG  CYS A 151      -9.652  16.047  -0.148  0.00  0.00           S  
ATOM   2286  C   CYS A 151      -6.427  16.065   0.206  0.00  0.00           C  
ATOM   2287  O   CYS A 151      -6.128  17.281   0.091  0.00  0.00           O  
ATOM   2288  H   CYS A 151      -8.290  13.617  -0.614  0.00  0.00           H  
ATOM   2289  HA  CYS A 151      -6.324  15.492  -1.822  0.00  0.00           H  
ATOM   2290 HB2  CYS A 151      -8.104  17.119  -1.698  0.00  0.00           H  
ATOM   2291 HB3  CYS A 151      -8.733  15.594  -2.309  0.00  0.00           H  
ATOM   2292  HG  CYS A 151      -9.010  16.717   0.833  0.00  0.00           H  
ATOM   2293  N   PHE A 152      -6.084  15.377   1.421  0.00  0.00           N  
ATOM   2294  CA  PHE A 152      -4.944  15.854   2.224  0.00  0.00           C  
ATOM   2295  CB  PHE A 152      -4.961  15.255   3.639  0.00  0.00           C  
ATOM   2296  CG  PHE A 152      -3.862  15.837   4.505  0.00  0.00           C  
ATOM   2297 CD1  PHE A 152      -2.725  15.079   4.851  0.00  0.00           C  
ATOM   2298 CD2  PHE A 152      -3.950  17.164   4.950  0.00  0.00           C  
ATOM   2299 CE1  PHE A 152      -1.747  15.599   5.630  0.00  0.00           C  
ATOM   2300 CE2  PHE A 152      -2.963  17.697   5.687  0.00  0.00           C  
ATOM   2301  CZ  PHE A 152      -1.850  16.925   6.032  0.00  0.00           C  
ATOM   2302  C   PHE A 152      -3.648  15.511   1.544  0.00  0.00           C  
ATOM   2303  O   PHE A 152      -2.875  16.432   1.179  0.00  0.00           O  
ATOM   2304  H   PHE A 152      -6.383  14.381   1.517  0.00  0.00           H  
ATOM   2305  HA  PHE A 152      -5.013  16.956   2.327  0.00  0.00           H  
ATOM   2306 HB2  PHE A 152      -5.938  15.477   4.103  0.00  0.00           H  
ATOM   2307 HB3  PHE A 152      -4.864  14.151   3.578  0.00  0.00           H  
ATOM   2308 HD1  PHE A 152      -2.626  14.088   4.450  0.00  0.00           H  
ATOM   2309 HD2  PHE A 152      -4.822  17.754   4.711  0.00  0.00           H  
ATOM   2310 HE1  PHE A 152      -0.971  15.045   5.830  0.00  0.00           H  
ATOM   2311 HE2  PHE A 152      -3.029  18.719   6.032  0.00  0.00           H  
ATOM   2312  HZ  PHE A 152      -1.131  17.306   6.639  0.00  0.00           H  
ATOM   2313  N   GLY A 153      -3.285  14.144   1.348  0.00  0.00           N  
ATOM   2314  CA  GLY A 153      -1.945  13.710   0.952  0.00  0.00           C  
ATOM   2315  C   GLY A 153      -1.290  12.868   2.022  0.00  0.00           C  
ATOM   2316  O   GLY A 153      -0.155  13.226   2.331  0.00  0.00           O  
ATOM   2317  H   GLY A 153      -4.054  13.442   1.379  0.00  0.00           H  
ATOM   2318 HA2  GLY A 153      -2.008  13.119   0.014  0.00  0.00           H  
ATOM   2319 HA3  GLY A 153      -1.296  14.587   0.734  0.00  0.00           H  
ATOM   2320  N   LYS A 154      -1.737  11.631   2.214  0.00  0.00           N  
ATOM   2321  CA  LYS A 154      -1.090  10.467   2.846  0.00  0.00           C  
ATOM   2322  CB  LYS A 154      -1.721  10.309   4.223  0.00  0.00           C  
ATOM   2323  CG  LYS A 154      -1.381  11.360   5.289  0.00  0.00           C  
ATOM   2324  CD  LYS A 154      -1.739  10.911   6.704  0.00  0.00           C  
ATOM   2325  CE  LYS A 154      -1.796  12.162   7.590  0.00  0.00           C  
ATOM   2326  NZ  LYS A 154      -2.450  11.760   8.841  0.00  0.00           N  
ATOM   2327  C   LYS A 154      -1.274   9.193   2.022  0.00  0.00           C  
ATOM   2328  O   LYS A 154      -2.311   8.917   1.423  0.00  0.00           O  
ATOM   2329  H   LYS A 154      -2.722  11.477   1.892  0.00  0.00           H  
ATOM   2330  HA  LYS A 154      -0.102  10.658   2.931  0.00  0.00           H  
ATOM   2331 HB2  LYS A 154      -2.728  10.304   4.112  0.00  0.00           H  
ATOM   2332 HB3  LYS A 154      -1.454   9.404   4.592  0.00  0.00           H  
ATOM   2333 HG2  LYS A 154      -0.395  11.550   5.250  0.00  0.00           H  
ATOM   2334 HG3  LYS A 154      -1.882  12.205   5.080  0.00  0.00           H  
ATOM   2335 HD2  LYS A 154      -2.624  10.495   6.695  0.00  0.00           H  
ATOM   2336 HD3  LYS A 154      -1.038  10.321   7.043  0.00  0.00           H  
ATOM   2337 HE2  LYS A 154      -0.877  12.463   7.766  0.00  0.00           H  
ATOM   2338 HE3  LYS A 154      -2.331  12.847   7.129  0.00  0.00           H  
ATOM   2339 HZ1  LYS A 154      -3.386  11.451   8.653  0.00  0.00           H  
ATOM   2340 HZ2  LYS A 154      -1.939  11.010   9.268  0.00  0.00           H  
ATOM   2341 HZ3  LYS A 154      -2.482  12.537   9.474  0.00  0.00           H  
ATOM   2342  N   THR A 155      -0.377   8.252   2.288  0.00  0.00           N  
ATOM   2343  CA  THR A 155      -0.337   6.925   1.672  0.00  0.00           C  
ATOM   2344  CB  THR A 155       1.065   6.785   1.073  0.00  0.00           C  
ATOM   2345 OG1  THR A 155       2.096   6.698   2.053  0.00  0.00           O  
ATOM   2346 CG2  THR A 155       1.367   7.947   0.118  0.00  0.00           C  
ATOM   2347  C   THR A 155      -0.571   5.778   2.667  0.00  0.00           C  
ATOM   2348  O   THR A 155      -0.504   6.097   3.852  0.00  0.00           O  
ATOM   2349  H   THR A 155       0.340   8.550   3.014  0.00  0.00           H  
ATOM   2350  HA  THR A 155      -1.065   6.878   0.965  0.00  0.00           H  
ATOM   2351  HB  THR A 155       1.097   5.921   0.501  0.00  0.00           H  
ATOM   2352 HG21 THR A 155       0.509   8.360  -0.187  0.00  0.00           H  
ATOM   2353 HG22 THR A 155       1.918   8.635   0.593  0.00  0.00           H  
ATOM   2354 HG23 THR A 155       1.873   7.604  -0.674  0.00  0.00           H  
ATOM   2355 HG1  THR A 155       2.788   6.021   1.778  0.00  0.00           H  
ATOM   2356  N   ALA A 156      -0.867   4.589   2.149  0.00  0.00           N  
ATOM   2357  CA  ALA A 156      -0.959   3.447   3.064  0.00  0.00           C  
ATOM   2358  CB  ALA A 156      -1.233   2.198   2.218  0.00  0.00           C  
ATOM   2359  C   ALA A 156       0.373   3.243   3.799  0.00  0.00           C  
ATOM   2360  O   ALA A 156       0.453   2.480   4.768  0.00  0.00           O  
ATOM   2361  H   ALA A 156      -1.010   4.547   1.150  0.00  0.00           H  
ATOM   2362  HA  ALA A 156      -1.672   3.633   3.745  0.00  0.00           H  
ATOM   2363 HB1  ALA A 156      -2.066   2.337   1.686  0.00  0.00           H  
ATOM   2364 HB2  ALA A 156      -0.463   2.043   1.602  0.00  0.00           H  
ATOM   2365 HB3  ALA A 156      -1.346   1.411   2.821  0.00  0.00           H  
ATOM   2366  N   PHE A 157       1.489   3.785   3.333  0.00  0.00           N  
ATOM   2367  CA  PHE A 157       2.777   3.811   4.029  0.00  0.00           C  
ATOM   2368  CB  PHE A 157       3.934   4.131   3.081  0.00  0.00           C  
ATOM   2369  CG  PHE A 157       4.290   2.928   2.210  0.00  0.00           C  
ATOM   2370 CD1  PHE A 157       4.014   2.885   0.848  0.00  0.00           C  
ATOM   2371 CD2  PHE A 157       5.258   2.066   2.706  0.00  0.00           C  
ATOM   2372 CE1  PHE A 157       4.555   1.908   0.011  0.00  0.00           C  
ATOM   2373 CE2  PHE A 157       5.783   1.113   1.907  0.00  0.00           C  
ATOM   2374  CZ  PHE A 157       5.399   1.008   0.555  0.00  0.00           C  
ATOM   2375  C   PHE A 157       2.837   4.962   5.050  0.00  0.00           C  
ATOM   2376  O   PHE A 157       2.996   4.674   6.227  0.00  0.00           O  
ATOM   2377  H   PHE A 157       1.372   4.220   2.368  0.00  0.00           H  
ATOM   2378  HA  PHE A 157       2.845   2.958   4.557  0.00  0.00           H  
ATOM   2379 HB2  PHE A 157       3.655   4.853   2.486  0.00  0.00           H  
ATOM   2380 HB3  PHE A 157       4.720   4.350   3.618  0.00  0.00           H  
ATOM   2381 HD1  PHE A 157       3.407   3.577   0.446  0.00  0.00           H  
ATOM   2382 HD2  PHE A 157       5.493   2.061   3.658  0.00  0.00           H  
ATOM   2383 HE1  PHE A 157       4.176   1.779  -0.911  0.00  0.00           H  
ATOM   2384 HE2  PHE A 157       6.478   0.395   2.319  0.00  0.00           H  
ATOM   2385  HZ  PHE A 157       5.752   0.163  -0.018  0.00  0.00           H  
ATOM   2386  N   ASP A 158       2.492   6.187   4.652  0.00  0.00           N  
ATOM   2387  CA  ASP A 158       2.522   7.203   5.709  0.00  0.00           C  
ATOM   2388  CB  ASP A 158       2.165   8.509   4.995  0.00  0.00           C  
ATOM   2389  CG  ASP A 158       3.053   9.015   3.856  0.00  0.00           C  
ATOM   2390 OD1  ASP A 158       2.611   9.951   3.142  0.00  0.00           O  
ATOM   2391 OD2  ASP A 158       4.250   8.654   3.836  0.00  0.00           O  
ATOM   2392  C   ASP A 158       1.627   6.956   6.927  0.00  0.00           C  
ATOM   2393  O   ASP A 158       2.110   7.037   8.061  0.00  0.00           O  
ATOM   2394  H   ASP A 158       2.246   6.326   3.706  0.00  0.00           H  
ATOM   2395  HA  ASP A 158       3.489   7.239   6.056  0.00  0.00           H  
ATOM   2396 HB2  ASP A 158       1.215   8.409   4.629  0.00  0.00           H  
ATOM   2397 HB3  ASP A 158       2.118   9.244   5.704  0.00  0.00           H  
ATOM   2398  N   ILE A 159       0.432   6.432   6.684  0.00  0.00           N  
ATOM   2399  CA  ILE A 159      -0.507   6.051   7.757  0.00  0.00           C  
ATOM   2400  CB  ILE A 159      -1.800   5.520   7.131  0.00  0.00           C  
ATOM   2401 CG1  ILE A 159      -2.526   6.673   6.437  0.00  0.00           C  
ATOM   2402 CG2  ILE A 159      -2.714   4.876   8.180  0.00  0.00           C  
ATOM   2403 CD1  ILE A 159      -3.915   6.523   5.812  0.00  0.00           C  
ATOM   2404  C   ILE A 159      -0.041   4.978   8.742  0.00  0.00           C  
ATOM   2405  O   ILE A 159      -0.102   5.077   9.967  0.00  0.00           O  
ATOM   2406  H   ILE A 159       0.207   6.310   5.673  0.00  0.00           H  
ATOM   2407  HA  ILE A 159      -0.660   6.904   8.306  0.00  0.00           H  
ATOM   2408  HB  ILE A 159      -1.559   4.851   6.443  0.00  0.00           H  
ATOM   2409 HG12 ILE A 159      -2.571   7.465   7.108  0.00  0.00           H  
ATOM   2410 HG13 ILE A 159      -1.894   7.037   5.697  0.00  0.00           H  
ATOM   2411 HG21 ILE A 159      -3.532   4.527   7.731  0.00  0.00           H  
ATOM   2412 HG22 ILE A 159      -2.228   4.128   8.624  0.00  0.00           H  
ATOM   2413 HG23 ILE A 159      -2.968   5.561   8.859  0.00  0.00           H  
ATOM   2414 HD11 ILE A 159      -4.560   6.250   6.521  0.00  0.00           H  
ATOM   2415 HD12 ILE A 159      -4.188   7.397   5.420  0.00  0.00           H  
ATOM   2416 HD13 ILE A 159      -3.875   5.826   5.101  0.00  0.00           H  
ATOM   2417  N   SER A 160       0.702   4.054   8.149  0.00  0.00           N  
ATOM   2418  CA  SER A 160       1.466   3.018   8.846  0.00  0.00           C  
ATOM   2419  CB  SER A 160       1.872   1.820   7.986  0.00  0.00           C  
ATOM   2420  OG  SER A 160       0.763   1.284   7.252  0.00  0.00           O  
ATOM   2421  C   SER A 160       2.632   3.444   9.747  0.00  0.00           C  
ATOM   2422  O   SER A 160       2.453   3.415  10.970  0.00  0.00           O  
ATOM   2423  H   SER A 160       0.699   4.127   7.091  0.00  0.00           H  
ATOM   2424  HA  SER A 160       0.800   2.488   9.438  0.00  0.00           H  
ATOM   2425 HB2  SER A 160       2.572   2.108   7.337  0.00  0.00           H  
ATOM   2426 HB3  SER A 160       2.235   1.104   8.579  0.00  0.00           H  
ATOM   2427  HG  SER A 160       0.694   1.756   6.378  0.00  0.00           H  
ATOM   2428  N   ILE A 161       3.406   4.346   9.165  0.00  0.00           N  
ATOM   2429  CA  ILE A 161       4.474   5.067   9.885  0.00  0.00           C  
ATOM   2430  CB  ILE A 161       5.373   5.845   8.917  0.00  0.00           C  
ATOM   2431 CG1  ILE A 161       5.675   4.960   7.710  0.00  0.00           C  
ATOM   2432 CG2  ILE A 161       6.719   6.058   9.601  0.00  0.00           C  
ATOM   2433 CD1  ILE A 161       6.422   5.628   6.551  0.00  0.00           C  
ATOM   2434  C   ILE A 161       3.965   6.039  10.947  0.00  0.00           C  
ATOM   2435  O   ILE A 161       4.319   5.955  12.124  0.00  0.00           O  
ATOM   2436  H   ILE A 161       3.205   4.509   8.154  0.00  0.00           H  
ATOM   2437  HA  ILE A 161       5.007   4.356  10.373  0.00  0.00           H  
ATOM   2438  HB  ILE A 161       4.872   6.636   8.599  0.00  0.00           H  
ATOM   2439 HG12 ILE A 161       6.217   4.169   8.019  0.00  0.00           H  
ATOM   2440 HG13 ILE A 161       4.803   4.602   7.352  0.00  0.00           H  
ATOM   2441 HG21 ILE A 161       7.348   6.504   8.967  0.00  0.00           H  
ATOM   2442 HG22 ILE A 161       6.594   6.635  10.407  0.00  0.00           H  
ATOM   2443 HG23 ILE A 161       7.094   5.176   9.878  0.00  0.00           H  
ATOM   2444 HD11 ILE A 161       7.301   5.960   6.884  0.00  0.00           H  
ATOM   2445 HD12 ILE A 161       6.562   4.958   5.829  0.00  0.00           H  
ATOM   2446 HD13 ILE A 161       5.876   6.388   6.212  0.00  0.00           H  
ATOM   2447  N   ASP A 162       3.034   6.903  10.548  0.00  0.00           N  
ATOM   2448  CA  ASP A 162       2.369   7.786  11.508  0.00  0.00           C  
ATOM   2449  CB  ASP A 162       1.208   8.537  10.853  0.00  0.00           C  
ATOM   2450  CG  ASP A 162       0.464   9.563  11.707  0.00  0.00           C  
ATOM   2451 OD1  ASP A 162       1.129  10.583  12.012  0.00  0.00           O  
ATOM   2452 OD2  ASP A 162      -0.735   9.408  12.035  0.00  0.00           O  
ATOM   2453  C   ASP A 162       1.850   7.079  12.763  0.00  0.00           C  
ATOM   2454  O   ASP A 162       2.037   7.562  13.874  0.00  0.00           O  
ATOM   2455  H   ASP A 162       2.829   6.896   9.537  0.00  0.00           H  
ATOM   2456  HA  ASP A 162       3.063   8.464  11.819  0.00  0.00           H  
ATOM   2457 HB2  ASP A 162       1.570   9.013  10.036  0.00  0.00           H  
ATOM   2458 HB3  ASP A 162       0.537   7.850  10.533  0.00  0.00           H  
ATOM   2459  N   ASN A 163       1.181   5.925  12.654  0.00  0.00           N  
ATOM   2460  CA  ASN A 163       0.694   5.191  13.835  0.00  0.00           C  
ATOM   2461  CB  ASN A 163      -0.508   4.415  13.298  0.00  0.00           C  
ATOM   2462  CG  ASN A 163      -1.725   5.318  13.044  0.00  0.00           C  
ATOM   2463  C   ASN A 163       1.757   4.312  14.489  0.00  0.00           C  
ATOM   2464  O   ASN A 163       1.552   3.729  15.553  0.00  0.00           O  
ATOM   2465  H   ASN A 163       1.035   5.597  11.682  0.00  0.00           H  
ATOM   2466  HA  ASN A 163       0.422   5.889  14.520  0.00  0.00           H  
ATOM   2467 HB2  ASN A 163      -0.255   3.988  12.437  0.00  0.00           H  
ATOM   2468 HB3  ASN A 163      -0.768   3.727  13.966  0.00  0.00           H  
ATOM   2469 OD1  ASN A 163      -1.836   6.455  13.512  0.00  0.00           O  
ATOM   2470 ND2  ASN A 163      -2.589   4.971  12.094  0.00  0.00           N  
ATOM   2471 HD22 ASN A 163      -2.406   4.118  11.583  0.00  0.00           H  
ATOM   2472 HD21 ASN A 163      -3.379   5.524  11.896  0.00  0.00           H  
ATOM   2473  N   GLY A 164       2.759   4.046  13.654  0.00  0.00           N  
ATOM   2474  CA  GLY A 164       3.867   3.103  13.854  0.00  0.00           C  
ATOM   2475  C   GLY A 164       3.548   1.619  13.609  0.00  0.00           C  
ATOM   2476  O   GLY A 164       4.089   0.766  14.318  0.00  0.00           O  
ATOM   2477  H   GLY A 164       2.690   4.623  12.745  0.00  0.00           H  
ATOM   2478 HA2  GLY A 164       4.648   3.375  13.246  0.00  0.00           H  
ATOM   2479 HA3  GLY A 164       4.222   3.207  14.812  0.00  0.00           H  
ATOM   2480  N   ASN A 165       2.506   1.304  12.842  0.00  0.00           N  
ATOM   2481  CA  ASN A 165       2.191  -0.060  12.427  0.00  0.00           C  
ATOM   2482  CB  ASN A 165       0.823  -0.204  11.758  0.00  0.00           C  
ATOM   2483  CG  ASN A 165      -0.370  -0.066  12.716  0.00  0.00           C  
ATOM   2484  C   ASN A 165       3.239  -0.763  11.555  0.00  0.00           C  
ATOM   2485  O   ASN A 165       3.090  -0.927  10.357  0.00  0.00           O  
ATOM   2486  H   ASN A 165       1.922   2.131  12.559  0.00  0.00           H  
ATOM   2487  HA  ASN A 165       2.100  -0.620  13.281  0.00  0.00           H  
ATOM   2488 HB2  ASN A 165       0.736   0.502  11.053  0.00  0.00           H  
ATOM   2489 HB3  ASN A 165       0.771  -1.108  11.329  0.00  0.00           H  
ATOM   2490 OD1  ASN A 165      -0.409   0.912  13.453  0.00  0.00           O  
ATOM   2491 ND2  ASN A 165      -1.092  -1.155  12.973  0.00  0.00           N  
ATOM   2492 HD22 ASN A 165      -0.821  -2.022  12.535  0.00  0.00           H  
ATOM   2493 HD21 ASN A 165      -1.872  -1.115  13.579  0.00  0.00           H  
ATOM   2494  N   GLU A 166       4.268  -1.314  12.210  0.00  0.00           N  
ATOM   2495  CA  GLU A 166       5.474  -1.958  11.685  0.00  0.00           C  
ATOM   2496  CB  GLU A 166       6.450  -2.485  12.742  0.00  0.00           C  
ATOM   2497  CG  GLU A 166       7.067  -1.363  13.582  0.00  0.00           C  
ATOM   2498  CD  GLU A 166       7.801  -1.725  14.869  0.00  0.00           C  
ATOM   2499 OE1  GLU A 166       8.771  -1.001  15.204  0.00  0.00           O  
ATOM   2500 OE2  GLU A 166       7.386  -2.707  15.524  0.00  0.00           O  
ATOM   2501  C   GLU A 166       5.130  -3.196  10.843  0.00  0.00           C  
ATOM   2502  O   GLU A 166       5.787  -3.460   9.836  0.00  0.00           O  
ATOM   2503  H   GLU A 166       4.122  -1.238  13.292  0.00  0.00           H  
ATOM   2504  HA  GLU A 166       5.988  -1.304  11.117  0.00  0.00           H  
ATOM   2505 HB2  GLU A 166       5.952  -3.065  13.349  0.00  0.00           H  
ATOM   2506 HB3  GLU A 166       7.178  -2.941  12.279  0.00  0.00           H  
ATOM   2507 HG2  GLU A 166       7.723  -0.871  12.998  0.00  0.00           H  
ATOM   2508 HG3  GLU A 166       6.328  -0.728  13.834  0.00  0.00           H  
ATOM   2509  N   ASP A 167       4.060  -3.909  11.180  0.00  0.00           N  
ATOM   2510  CA  ASP A 167       3.592  -5.069  10.411  0.00  0.00           C  
ATOM   2511  CB  ASP A 167       2.589  -5.902  11.195  0.00  0.00           C  
ATOM   2512  CG  ASP A 167       3.223  -6.877  12.184  0.00  0.00           C  
ATOM   2513 OD1  ASP A 167       3.542  -6.524  13.344  0.00  0.00           O  
ATOM   2514 OD2  ASP A 167       3.766  -7.882  11.664  0.00  0.00           O  
ATOM   2515  C   ASP A 167       2.926  -4.604   9.112  0.00  0.00           C  
ATOM   2516  O   ASP A 167       3.188  -5.190   8.065  0.00  0.00           O  
ATOM   2517  H   ASP A 167       3.574  -3.573  12.044  0.00  0.00           H  
ATOM   2518  HA  ASP A 167       4.402  -5.598  10.152  0.00  0.00           H  
ATOM   2519 HB2  ASP A 167       1.996  -5.279  11.706  0.00  0.00           H  
ATOM   2520 HB3  ASP A 167       2.041  -6.427  10.545  0.00  0.00           H  
ATOM   2521  N   LEU A 168       2.157  -3.514   9.148  0.00  0.00           N  
ATOM   2522  CA  LEU A 168       1.675  -2.852   7.924  0.00  0.00           C  
ATOM   2523  CB  LEU A 168       0.661  -1.745   8.168  0.00  0.00           C  
ATOM   2524  CG  LEU A 168      -0.699  -2.400   8.430  0.00  0.00           C  
ATOM   2525 CD1  LEU A 168      -1.585  -1.329   9.051  0.00  0.00           C  
ATOM   2526 CD2  LEU A 168      -1.319  -3.040   7.179  0.00  0.00           C  
ATOM   2527  C   LEU A 168       2.788  -2.330   7.010  0.00  0.00           C  
ATOM   2528  O   LEU A 168       2.910  -2.772   5.865  0.00  0.00           O  
ATOM   2529  H   LEU A 168       1.928  -3.174  10.103  0.00  0.00           H  
ATOM   2530  HA  LEU A 168       1.122  -3.526   7.398  0.00  0.00           H  
ATOM   2531 HB2  LEU A 168       0.913  -1.266   8.965  0.00  0.00           H  
ATOM   2532 HB3  LEU A 168       0.582  -1.218   7.366  0.00  0.00           H  
ATOM   2533  HG  LEU A 168      -0.583  -3.143   9.064  0.00  0.00           H  
ATOM   2534 HD11 LEU A 168      -1.676  -0.563   8.416  0.00  0.00           H  
ATOM   2535 HD12 LEU A 168      -2.489  -1.713   9.242  0.00  0.00           H  
ATOM   2536 HD13 LEU A 168      -1.174  -1.009   9.904  0.00  0.00           H  
ATOM   2537 HD21 LEU A 168      -0.704  -3.747   6.833  0.00  0.00           H  
ATOM   2538 HD22 LEU A 168      -2.199  -3.447   7.421  0.00  0.00           H  
ATOM   2539 HD23 LEU A 168      -1.452  -2.336   6.483  0.00  0.00           H  
ATOM   2540  N   ALA A 169       3.718  -1.596   7.614  0.00  0.00           N  
ATOM   2541  CA  ALA A 169       4.910  -1.059   6.952  0.00  0.00           C  
ATOM   2542  CB  ALA A 169       5.800  -0.232   7.884  0.00  0.00           C  
ATOM   2543  C   ALA A 169       5.723  -2.133   6.324  0.00  0.00           C  
ATOM   2544  O   ALA A 169       6.066  -2.086   5.115  0.00  0.00           O  
ATOM   2545  H   ALA A 169       3.522  -1.427   8.639  0.00  0.00           H  
ATOM   2546  HA  ALA A 169       4.606  -0.429   6.204  0.00  0.00           H  
ATOM   2547 HB1  ALA A 169       6.611   0.068   7.385  0.00  0.00           H  
ATOM   2548 HB2  ALA A 169       5.290   0.563   8.205  0.00  0.00           H  
ATOM   2549 HB3  ALA A 169       6.073  -0.793   8.663  0.00  0.00           H  
ATOM   2550  N   GLU A 170       6.001  -3.202   7.083  0.00  0.00           N  
ATOM   2551  CA  GLU A 170       6.789  -4.357   6.643  0.00  0.00           C  
ATOM   2552  CB  GLU A 170       6.913  -5.396   7.766  0.00  0.00           C  
ATOM   2553  CG  GLU A 170       7.798  -6.574   7.328  0.00  0.00           C  
ATOM   2554  CD  GLU A 170       7.935  -7.607   8.393  0.00  0.00           C  
ATOM   2555 OE1  GLU A 170       8.484  -8.691   8.068  0.00  0.00           O  
ATOM   2556 OE2  GLU A 170       8.124  -7.243   9.589  0.00  0.00           O  
ATOM   2557  C   GLU A 170       6.158  -5.008   5.463  0.00  0.00           C  
ATOM   2558  O   GLU A 170       6.887  -5.499   4.566  0.00  0.00           O  
ATOM   2559  H   GLU A 170       5.557  -3.143   8.033  0.00  0.00           H  
ATOM   2560  HA  GLU A 170       7.786  -3.996   6.359  0.00  0.00           H  
ATOM   2561 HB2  GLU A 170       7.378  -4.946   8.486  0.00  0.00           H  
ATOM   2562 HB3  GLU A 170       6.046  -5.753   8.000  0.00  0.00           H  
ATOM   2563 HG2  GLU A 170       7.363  -7.077   6.438  0.00  0.00           H  
ATOM   2564 HG3  GLU A 170       8.810  -6.210   7.045  0.00  0.00           H  
ATOM   2565  N   ILE A 171       4.777  -5.331   5.533  0.00  0.00           N  
ATOM   2566  CA  ILE A 171       4.062  -6.092   4.489  0.00  0.00           C  
ATOM   2567  CB  ILE A 171       2.690  -6.678   4.962  0.00  0.00           C  
ATOM   2568 CG1  ILE A 171       2.267  -7.759   3.967  0.00  0.00           C  
ATOM   2569 CG2  ILE A 171       1.586  -5.639   5.163  0.00  0.00           C  
ATOM   2570 CD1  ILE A 171       1.196  -8.735   4.459  0.00  0.00           C  
ATOM   2571  C   ILE A 171       3.913  -5.296   3.219  0.00  0.00           C  
ATOM   2572  O   ILE A 171       4.021  -5.855   2.097  0.00  0.00           O  
ATOM   2573  H   ILE A 171       4.325  -4.825   6.323  0.00  0.00           H  
ATOM   2574  HA  ILE A 171       4.720  -6.950   4.262  0.00  0.00           H  
ATOM   2575  HB  ILE A 171       2.871  -7.117   5.833  0.00  0.00           H  
ATOM   2576 HG12 ILE A 171       1.927  -7.310   3.133  0.00  0.00           H  
ATOM   2577 HG13 ILE A 171       3.082  -8.291   3.713  0.00  0.00           H  
ATOM   2578 HG21 ILE A 171       0.768  -6.090   5.513  0.00  0.00           H  
ATOM   2579 HG22 ILE A 171       1.895  -4.951   5.816  0.00  0.00           H  
ATOM   2580 HG23 ILE A 171       1.381  -5.202   4.289  0.00  0.00           H  
ATOM   2581 HD11 ILE A 171       0.373  -8.222   4.688  0.00  0.00           H  
ATOM   2582 HD12 ILE A 171       1.000  -9.390   3.735  0.00  0.00           H  
ATOM   2583 HD13 ILE A 171       1.539  -9.209   5.265  0.00  0.00           H  
ATOM   2584  N   LEU A 172       3.834  -3.885   3.286  0.00  0.00           N  
ATOM   2585  CA  LEU A 172       3.956  -2.986   2.132  0.00  0.00           C  
ATOM   2586  CB  LEU A 172       3.550  -1.565   2.489  0.00  0.00           C  
ATOM   2587  CG  LEU A 172       2.120  -1.391   3.001  0.00  0.00           C  
ATOM   2588 CD1  LEU A 172       2.031  -0.237   4.004  0.00  0.00           C  
ATOM   2589 CD2  LEU A 172       1.313  -1.039   1.746  0.00  0.00           C  
ATOM   2590  C   LEU A 172       5.328  -3.003   1.497  0.00  0.00           C  
ATOM   2591  O   LEU A 172       5.429  -2.769   0.267  0.00  0.00           O  
ATOM   2592  H   LEU A 172       3.556  -3.540   4.219  0.00  0.00           H  
ATOM   2593  HA  LEU A 172       3.272  -3.304   1.374  0.00  0.00           H  
ATOM   2594 HB2  LEU A 172       4.274  -1.190   3.247  0.00  0.00           H  
ATOM   2595 HB3  LEU A 172       3.651  -0.996   1.682  0.00  0.00           H  
ATOM   2596  HG  LEU A 172       1.827  -2.237   3.448  0.00  0.00           H  
ATOM   2597 HD11 LEU A 172       2.317   0.609   3.558  0.00  0.00           H  
ATOM   2598 HD12 LEU A 172       1.087  -0.148   4.320  0.00  0.00           H  
ATOM   2599 HD13 LEU A 172       2.629  -0.428   4.781  0.00  0.00           H  
ATOM   2600 HD21 LEU A 172       1.389  -1.785   1.086  0.00  0.00           H  
ATOM   2601 HD22 LEU A 172       0.355  -0.907   1.997  0.00  0.00           H  
ATOM   2602 HD23 LEU A 172       1.676  -0.198   1.347  0.00  0.00           H  
ATOM   2603  N   GLN A 173       6.443  -3.301   2.216  0.00  0.00           N  
ATOM   2604  CA  GLN A 173       7.783  -3.464   1.624  0.00  0.00           C  
ATOM   2605  CB  GLN A 173       8.843  -3.012   2.639  0.00  0.00           C  
ATOM   2606  CG  GLN A 173       8.696  -1.530   3.026  0.00  0.00           C  
ATOM   2607  CD  GLN A 173       9.596  -1.176   4.169  0.00  0.00           C  
ATOM   2608  C   GLN A 173       8.036  -4.908   1.201  0.00  0.00           C  
ATOM   2609  O   GLN A 173       8.719  -5.131   0.167  0.00  0.00           O  
ATOM   2610  H   GLN A 173       6.320  -3.459   3.236  0.00  0.00           H  
ATOM   2611  HA  GLN A 173       7.884  -2.825   0.717  0.00  0.00           H  
ATOM   2612 HB2  GLN A 173       8.747  -3.638   3.547  0.00  0.00           H  
ATOM   2613 HB3  GLN A 173       9.851  -3.167   2.212  0.00  0.00           H  
ATOM   2614 HG2  GLN A 173       8.934  -0.882   2.160  0.00  0.00           H  
ATOM   2615 HG3  GLN A 173       7.655  -1.318   3.331  0.00  0.00           H  
ATOM   2616 OE1  GLN A 173       9.122  -0.869   5.285  0.00  0.00           O  
ATOM   2617 NE2  GLN A 173      10.933  -1.264   4.059  0.00  0.00           N  
ATOM   2618 HE21 GLN A 173      11.495  -1.075   4.913  0.00  0.00           H  
ATOM   2619 HE22 GLN A 173      11.393  -1.529   3.167  0.00  0.00           H  
ATOM   2620  N   LYS A 174       7.309  -6.000   1.790  0.00  0.00           N  
ATOM   2621  CA  LYS A 174       7.282  -7.370   1.236  0.00  0.00           C  
ATOM   2622  CB  LYS A 174       6.485  -8.323   2.159  0.00  0.00           C  
ATOM   2623  CG  LYS A 174       7.284  -8.724   3.399  0.00  0.00           C  
ATOM   2624  CD  LYS A 174       8.146  -9.957   3.094  0.00  0.00           C  
ATOM   2625  CE  LYS A 174       9.408  -9.977   3.945  0.00  0.00           C  
ATOM   2626  NZ  LYS A 174      10.207 -11.173   3.656  0.00  0.00           N  
ATOM   2627  C   LYS A 174       6.645  -7.403  -0.111  0.00  0.00           C  
ATOM   2628  O   LYS A 174       6.743  -8.463  -0.775  0.00  0.00           O  
ATOM   2629  H   LYS A 174       6.502  -5.726   2.380  0.00  0.00           H  
ATOM   2630  HA  LYS A 174       8.322  -7.735   1.102  0.00  0.00           H  
ATOM   2631 HB2  LYS A 174       5.534  -7.847   2.455  0.00  0.00           H  
ATOM   2632 HB3  LYS A 174       6.174  -9.246   1.616  0.00  0.00           H  
ATOM   2633 HG2  LYS A 174       7.904  -7.866   3.742  0.00  0.00           H  
ATOM   2634 HG3  LYS A 174       6.580  -8.971   4.223  0.00  0.00           H  
ATOM   2635 HD2  LYS A 174       7.542 -10.873   3.277  0.00  0.00           H  
ATOM   2636 HD3  LYS A 174       8.452  -9.962   2.026  0.00  0.00           H  
ATOM   2637 HE2  LYS A 174      10.000  -9.063   3.713  0.00  0.00           H  
ATOM   2638 HE3  LYS A 174       9.127  -9.931   5.023  0.00  0.00           H  
ATOM   2639 HZ1  LYS A 174      10.291 -11.339   2.627  0.00  0.00           H  
ATOM   2640 HZ2  LYS A 174      11.164 -11.069   4.060  0.00  0.00           H  
ATOM   2641 HZ3  LYS A 174       9.792 -12.026   4.075  0.00  0.00           H  
ATOM   2642  N   LEU A 175       5.692  -6.411  -0.488  0.00  0.00           N  
ATOM   2643  CA  LEU A 175       4.887  -6.512  -1.700  0.00  0.00           C  
ATOM   2644  CB  LEU A 175       3.403  -6.642  -1.324  0.00  0.00           C  
ATOM   2645  CG  LEU A 175       2.950  -7.837  -0.484  0.00  0.00           C  
ATOM   2646 CD1  LEU A 175       1.417  -7.787  -0.442  0.00  0.00           C  
ATOM   2647 CD2  LEU A 175       3.370  -9.193  -1.066  0.00  0.00           C  
ATOM   2648  C   LEU A 175       5.064  -5.309  -2.603  0.00  0.00           C  
ATOM   2649  O   LEU A 175       4.563  -5.345  -3.745  0.00  0.00           O  
ATOM   2650  H   LEU A 175       5.456  -5.661   0.192  0.00  0.00           H  
ATOM   2651  HA  LEU A 175       5.195  -7.394  -2.302  0.00  0.00           H  
ATOM   2652 HB2  LEU A 175       3.083  -5.705  -0.819  0.00  0.00           H  
ATOM   2653 HB3  LEU A 175       2.827  -6.766  -2.233  0.00  0.00           H  
ATOM   2654  HG  LEU A 175       3.356  -7.751   0.544  0.00  0.00           H  
ATOM   2655 HD11 LEU A 175       1.060  -7.885  -1.369  0.00  0.00           H  
ATOM   2656 HD12 LEU A 175       1.080  -8.532   0.130  0.00  0.00           H  
ATOM   2657 HD13 LEU A 175       1.128  -6.911  -0.060  0.00  0.00           H  
ATOM   2658 HD21 LEU A 175       4.464  -9.261  -1.197  0.00  0.00           H  
ATOM   2659 HD22 LEU A 175       3.106  -9.918  -0.433  0.00  0.00           H  
ATOM   2660 HD23 LEU A 175       2.914  -9.329  -1.944  0.00  0.00           H  
ATOM   2661  N   ASN A 176       5.744  -4.117  -2.243  0.00  0.00           N  
ATOM   2662  CA  ASN A 176       5.835  -3.049  -3.250  0.00  0.00           C  
ATOM   2663  CB  ASN A 176       5.646  -1.695  -2.594  0.00  0.00           C  
ATOM   2664  CG  ASN A 176       5.788  -0.541  -3.536  0.00  0.00           C  
ATOM   2665  C   ASN A 176       7.104  -3.197  -4.071  0.00  0.00           C  
ATOM   2666  O   ASN A 176       8.101  -3.784  -3.581  0.00  0.00           O  
ATOM   2667  H   ASN A 176       6.439  -4.148  -1.466  0.00  0.00           H  
ATOM   2668  HA  ASN A 176       4.973  -3.116  -3.951  0.00  0.00           H  
ATOM   2669 HB2  ASN A 176       4.641  -1.638  -2.127  0.00  0.00           H  
ATOM   2670 HB3  ASN A 176       6.404  -1.608  -1.787  0.00  0.00           H  
ATOM   2671 OD1  ASN A 176       5.518  -0.620  -4.783  0.00  0.00           O  
ATOM   2672 ND2  ASN A 176       6.309   0.521  -3.059  0.00  0.00           N  
ATOM   2673 HD22 ASN A 176       6.520   0.624  -2.054  0.00  0.00           H  
ATOM   2674 HD21 ASN A 176       6.745   1.209  -3.665  0.00  0.00           H  
ATOM   2675  N   LEU A 177       6.989  -3.092  -5.486  0.00  0.00           N  
ATOM   2676  CA  LEU A 177       7.876  -3.742  -6.453  0.00  0.00           C  
ATOM   2677  CB  LEU A 177       7.126  -3.973  -7.824  0.00  0.00           C  
ATOM   2678  CG  LEU A 177       7.639  -5.203  -8.563  0.00  0.00           C  
ATOM   2679 CD1  LEU A 177       7.425  -6.632  -8.040  0.00  0.00           C  
ATOM   2680 CD2  LEU A 177       7.012  -5.185  -9.960  0.00  0.00           C  
ATOM   2681  C   LEU A 177       9.206  -3.002  -6.546  0.00  0.00           C  
ATOM   2682  O   LEU A 177      10.241  -3.713  -6.580  0.00  0.00           O  
ATOM   2683  H   LEU A 177       6.103  -2.688  -5.796  0.00  0.00           H  
ATOM   2684  HA  LEU A 177       8.120  -4.740  -6.030  0.00  0.00           H  
ATOM   2685 HB2  LEU A 177       6.193  -4.135  -7.584  0.00  0.00           H  
ATOM   2686 HB3  LEU A 177       7.250  -3.199  -8.405  0.00  0.00           H  
ATOM   2687  HG  LEU A 177       8.673  -5.077  -8.724  0.00  0.00           H  
ATOM   2688 HD11 LEU A 177       6.445  -6.810  -7.967  0.00  0.00           H  
ATOM   2689 HD12 LEU A 177       7.840  -7.279  -8.678  0.00  0.00           H  
ATOM   2690 HD13 LEU A 177       7.853  -6.720  -7.143  0.00  0.00           H  
ATOM   2691 HD21 LEU A 177       7.286  -4.348 -10.434  0.00  0.00           H  
ATOM   2692 HD22 LEU A 177       7.329  -5.982 -10.474  0.00  0.00           H  
ATOM   2693 HD23 LEU A 177       6.018  -5.213  -9.876  0.00  0.00           H  
ATOM   2694  N   PRO A 178       9.363  -1.603  -6.206  0.00  0.00           N  
ATOM   2695  CA  PRO A 178      10.698  -1.020  -5.992  0.00  0.00           C  
ATOM   2696  CB  PRO A 178      10.467   0.483  -5.934  0.00  0.00           C  
ATOM   2697  CG  PRO A 178       9.275   0.675  -6.855  0.00  0.00           C  
ATOM   2698  CD  PRO A 178       8.404  -0.542  -6.536  0.00  0.00           C  
ATOM   2699  C   PRO A 178      11.411  -1.514  -4.756  0.00  0.00           C  
ATOM   2700  O   PRO A 178      10.778  -1.635  -3.683  0.00  0.00           O  
ATOM   2701  HA  PRO A 178      11.327  -1.248  -6.880  0.00  0.00           H  
ATOM   2702 HB2  PRO A 178      10.205   0.815  -4.903  0.00  0.00           H  
ATOM   2703 HB3  PRO A 178      11.366   1.021  -6.286  0.00  0.00           H  
ATOM   2704 HG2  PRO A 178       8.787   1.504  -6.704  0.00  0.00           H  
ATOM   2705 HG3  PRO A 178       9.665   0.602  -7.745  0.00  0.00           H  
ATOM   2706 HD2  PRO A 178       7.835  -0.367  -5.732  0.00  0.00           H  
ATOM   2707 HD3  PRO A 178       7.817  -0.769  -7.314  0.00  0.00           H  
ATOM   2708  N   GLU A 179      12.847  -1.539  -4.732  0.00  0.00           N  
ATOM   2709  CA  GLU A 179      13.673  -1.750  -3.521  0.00  0.00           C  
ATOM   2710  CB  GLU A 179      13.580  -0.554  -2.560  0.00  0.00           C  
ATOM   2711  CG  GLU A 179      14.292   0.681  -3.103  0.00  0.00           C  
ATOM   2712  CD  GLU A 179      14.620   1.594  -1.967  0.00  0.00           C  
ATOM   2713 OE1  GLU A 179      13.704   2.038  -1.229  0.00  0.00           O  
ATOM   2714 OE2  GLU A 179      15.820   1.866  -1.684  0.00  0.00           O  
ATOM   2715  C   GLU A 179      13.375  -3.045  -2.805  0.00  0.00           C  
ATOM   2716  O   GLU A 179      13.840  -3.211  -1.645  0.00  0.00           O  
ATOM   2717  H   GLU A 179      13.330  -1.181  -5.581  0.00  0.00           H  
ATOM   2718  HA  GLU A 179      14.734  -1.859  -3.826  0.00  0.00           H  
ATOM   2719 HB2  GLU A 179      12.519  -0.307  -2.344  0.00  0.00           H  
ATOM   2720 HB3  GLU A 179      14.067  -0.825  -1.601  0.00  0.00           H  
ATOM   2721 HG2  GLU A 179      15.233   0.390  -3.614  0.00  0.00           H  
ATOM   2722 HG3  GLU A 179      13.637   1.199  -3.839  0.00  0.00           H  
ATOM   2723  N   THR A 180      13.073  -4.209  -3.567  0.00  0.00           N  
ATOM   2724  CA  THR A 180      13.018  -5.562  -2.975  0.00  0.00           C  
ATOM   2725  CB  THR A 180      11.797  -6.333  -3.510  0.00  0.00           C  
ATOM   2726 OG1  THR A 180      11.783  -6.256  -4.910  0.00  0.00           O  
ATOM   2727 CG2  THR A 180      10.514  -5.727  -2.944  0.00  0.00           C  
ATOM   2728  C   THR A 180      14.315  -6.293  -3.219  0.00  0.00           C  
ATOM   2729  O   THR A 180      14.330  -7.390  -3.835  0.00  0.00           O  
ATOM   2730  H   THR A 180      12.805  -4.077  -4.567  0.00  0.00           H  
ATOM   2731  HA  THR A 180      12.908  -5.496  -1.871  0.00  0.00           H  
ATOM   2732  HB  THR A 180      11.846  -7.400  -3.191  0.00  0.00           H  
ATOM   2733 HG21 THR A 180       9.625  -6.263  -3.328  0.00  0.00           H  
ATOM   2734 HG22 THR A 180      10.506  -5.789  -1.836  0.00  0.00           H  
ATOM   2735 HG23 THR A 180      10.436  -4.661  -3.245  0.00  0.00           H  
ATOM   2736 HG1  THR A 180      10.931  -6.664  -5.214  0.00  0.00           H  
ATOM   2737  N   GLY A 181      15.474  -5.819  -2.663  0.00  0.00           N  
ATOM   2738  CA  GLY A 181      16.792  -6.451  -2.848  0.00  0.00           C  
ATOM   2739  C   GLY A 181      17.832  -5.451  -3.279  0.00  0.00           C  
ATOM   2740  O   GLY A 181      17.622  -4.732  -4.288  0.00  0.00           O  
ATOM   2741  H   GLY A 181      15.413  -4.959  -2.078  0.00  0.00           H  
ATOM   2742 HA2  GLY A 181      17.099  -6.912  -1.894  0.00  0.00           H  
ATOM   2743 HA3  GLY A 181      16.754  -7.252  -3.615  0.00  0.00           H  
ATOM   2744  N   GLY A 182      19.065  -5.309  -2.565  0.00  0.00           N  
ATOM   2745  CA  GLY A 182      20.073  -4.311  -2.948  0.00  0.00           C  
ATOM   2746  C   GLY A 182      21.470  -4.712  -2.539  0.00  0.00           C  
ATOM   2747  O   GLY A 182      21.695  -5.008  -1.340  0.00  0.00           O  
ATOM   2748  H   GLY A 182      19.120  -5.726  -1.614  0.00  0.00           H  
ATOM   2749 HA2  GLY A 182      20.039  -4.152  -4.044  0.00  0.00           H  
ATOM   2750 HA3  GLY A 182      19.840  -3.348  -2.448  0.00  0.00           H  
ATOM   2751  N   GLY A 183      22.504  -4.678  -3.433  0.00  0.00           N  
ATOM   2752  CA  GLY A 183      23.921  -4.832  -3.065  0.00  0.00           C  
ATOM   2753  C   GLY A 183      24.669  -3.545  -3.270  0.00  0.00           C  
ATOM   2754  O   GLY A 183      24.482  -2.589  -2.479  0.00  0.00           O  
ATOM   2755  H   GLY A 183      22.277  -4.450  -4.423  0.00  0.00           H  
ATOM   2756 HA2  GLY A 183      24.042  -5.139  -2.005  0.00  0.00           H  
ATOM   2757 HA3  GLY A 183      24.381  -5.626  -3.689  0.00  0.00           H  
ATOM   2758  N   GLY A 184      25.550  -3.380  -4.382  0.00  0.00           N  
ATOM   2759  CA  GLY A 184      26.280  -2.134  -4.667  0.00  0.00           C  
ATOM   2760  C   GLY A 184      27.144  -1.686  -3.515  0.00  0.00           C  
ATOM   2761  O   GLY A 184      27.085  -0.488  -3.135  0.00  0.00           O  
ATOM   2762  H   GLY A 184      25.499  -4.098  -5.134  0.00  0.00           H  
ATOM   2763 HA2  GLY A 184      26.940  -2.290  -5.543  0.00  0.00           H  
ATOM   2764 HA3  GLY A 184      25.560  -1.330  -4.925  0.00  0.00           H  
HETATM 2765  N1  SIP A 185      27.974  -2.567  -2.869  0.00  0.00           N  
HETATM 2766  H1  SIP A 185      28.002  -3.550  -3.224  0.00  0.00           H  
HETATM 2767  C1  SIP A 185      28.142  -2.834  -0.418  0.00  0.00           C  
HETATM 2768  O1  SIP A 185      28.978  -3.431   0.513  0.00  0.00           O  
HETATM 2769  N2  SIP A 185      26.742  -2.747  -0.163  0.00  0.00           N  
HETATM 2770  H2  SIP A 185      26.202  -2.122  -0.799  0.00  0.00           H  
HETATM 2771  N3  SIP A 185      22.522  -3.326   2.169  0.00  0.00           N  
HETATM 2772  C2  SIP A 185      21.517  -4.121   1.712  0.00  0.00           C  
HETATM 2773  C3  SIP A 185      20.247  -3.560   1.373  0.00  0.00           C  
HETATM 2774  H3  SIP A 185      20.148  -2.480   1.360  0.00  0.00           H  
HETATM 2775  C4  SIP A 185      19.153  -4.333   1.057  0.00  0.00           C  
HETATM 2776  C5  SIP A 185      19.287  -5.761   1.047  0.00  0.00           C  
HETATM 2777  C6  SIP A 185      20.580  -6.315   1.274  0.00  0.00           C  
HETATM 2778  H4  SIP A 185      20.702  -7.393   1.242  0.00  0.00           H  
HETATM 2779  C7  SIP A 185      21.661  -5.535   1.595  0.00  0.00           C  
HETATM 2780  H5  SIP A 185      22.602  -6.014   1.820  0.00  0.00           H  
HETATM 2781  C8  SIP A 185      18.190  -6.630   0.900  0.00  0.00           C  
HETATM 2782  H6  SIP A 185      18.428  -7.692   0.874  0.00  0.00           H  
HETATM 2783  C9  SIP A 185      16.814  -6.334   0.861  0.00  0.00           C  
HETATM 2784 C10  SIP A 185      16.293  -4.999   0.811  0.00  0.00           C  
HETATM 2785 Si1  SIP A 185      17.470  -3.523   0.772  0.00  0.00          Si  
HETATM 2786 C11  SIP A 185      14.930  -4.807   0.858  0.00  0.00           C  
HETATM 2787  H7  SIP A 185      14.549  -3.795   0.862  0.00  0.00           H  
HETATM 2788 C12  SIP A 185      14.000  -5.891   0.927  0.00  0.00           C  
HETATM 2789 C13  SIP A 185      14.538  -7.208   1.006  0.00  0.00           C  
HETATM 2790  H8  SIP A 185      13.873  -8.047   1.134  0.00  0.00           H  
HETATM 2791 C14  SIP A 185      15.891  -7.413   0.970  0.00  0.00           C  
HETATM 2792  H9  SIP A 185      16.277  -8.421   1.090  0.00  0.00           H  
HETATM 2793  N4  SIP A 185      12.663  -5.686   0.938  0.00  0.00           N  
HETATM 2794 C15  SIP A 185      28.734  -2.214  -1.648  0.00  0.00           C  
HETATM 2795 H10  SIP A 185      29.787  -2.551  -1.740  0.00  0.00           H  
HETATM 2796 H11  SIP A 185      28.750  -1.116  -1.482  0.00  0.00           H  
HETATM 2797 C16  SIP A 185      26.143  -3.128   1.114  0.00  0.00           C  
HETATM 2798 H12  SIP A 185      26.579  -4.077   1.487  0.00  0.00           H  
HETATM 2799 H13  SIP A 185      26.345  -2.334   1.870  0.00  0.00           H  
HETATM 2800 C17  SIP A 185      24.635  -3.294   0.925  0.00  0.00           C  
HETATM 2801 H14  SIP A 185      24.221  -2.323   0.597  0.00  0.00           H  
HETATM 2802 H15  SIP A 185      24.419  -4.023   0.118  0.00  0.00           H  
HETATM 2803 C18  SIP A 185      23.933  -3.724   2.203  0.00  0.00           C  
HETATM 2804 H16  SIP A 185      24.035  -4.799   2.343  0.00  0.00           H  
HETATM 2805 H17  SIP A 185      24.380  -3.234   3.069  0.00  0.00           H  
HETATM 2806 C19  SIP A 185      22.253  -1.990   2.696  0.00  0.00           C  
HETATM 2807 H18  SIP A 185      22.537  -1.204   1.997  0.00  0.00           H  
HETATM 2808 H19  SIP A 185      21.199  -1.861   2.932  0.00  0.00           H  
HETATM 2809 H20  SIP A 185      22.821  -1.839   3.619  0.00  0.00           H  
HETATM 2810 C20  SIP A 185      17.139  -2.467   2.273  0.00  0.00           C  
HETATM 2811 H21  SIP A 185      16.823  -3.146   3.060  0.00  0.00           H  
HETATM 2812 H22  SIP A 185      18.010  -1.899   2.609  0.00  0.00           H  
HETATM 2813 H23  SIP A 185      16.333  -1.752   2.114  0.00  0.00           H  
HETATM 2814 C21  SIP A 185      17.328  -2.554  -0.833  0.00  0.00           C  
HETATM 2815 H24  SIP A 185      17.396  -3.182  -1.719  0.00  0.00           H  
HETATM 2816 H25  SIP A 185      16.352  -2.051  -0.852  0.00  0.00           H  
HETATM 2817 H26  SIP A 185      18.092  -1.772  -0.891  0.00  0.00           H  
HETATM 2818 C22  SIP A 185      12.093  -4.347   1.046  0.00  0.00           C  
HETATM 2819 H27  SIP A 185      12.067  -3.999   2.085  0.00  0.00           H  
HETATM 2820 H28  SIP A 185      12.648  -3.620   0.460  0.00  0.00           H  
HETATM 2821 H29  SIP A 185      11.082  -4.361   0.644  0.00  0.00           H  
HETATM 2822 C23  SIP A 185      11.725  -6.802   1.061  0.00  0.00           C  
HETATM 2823 H30  SIP A 185      11.946  -7.581   0.331  0.00  0.00           H  
HETATM 2824 H31  SIP A 185      11.734  -7.235   2.067  0.00  0.00           H  
HETATM 2825 H32  SIP A 185      10.722  -6.433   0.860  0.00  0.00           H  
HETATM 2826  O1  HOH A 200     -11.297  16.002   2.578  0.00  0.00           O  
HETATM 2827  H1  HOH A 200     -11.458  16.462   1.745  0.00  0.00           H  
HETATM 2828  H2  HOH A 200     -10.324  15.988   2.662  0.00  0.00           H  
HETATM 2829  O2  HOH A 200      -8.762  16.820   3.222  0.00  0.00           O  
HETATM 2830  H3  HOH A 200      -8.163  16.347   3.812  0.00  0.00           H  
HETATM 2831  H4  HOH A 200      -9.363  17.283   3.851  0.00  0.00           H  
HETATM 2832  O3  HOH A 200     -10.915  17.470   4.871  0.00  0.00           O  
HETATM 2833  H5  HOH A 200     -11.138  18.401   4.751  0.00  0.00           H  
HETATM 2834  H6  HOH A 200     -11.301  17.012   4.090  0.00  0.00           H  
HETATM 2835  OW  SOL C   1     -10.062  23.628   1.121  0.00  0.00           O  
HETATM 2836 HW1  SOL C   1      -9.833  24.568   1.130  0.00  0.00           H  
HETATM 2837 HW2  SOL C   1      -9.374  22.994   0.875  0.00  0.00           H  
HETATM 2838  OW  SOL C   2      10.384   5.711   7.135  0.00  0.00           O  
HETATM 2839 HW1  SOL C   2      10.718   5.559   8.059  0.00  0.00           H  
HETATM 2840 HW2  SOL C   2       9.958   4.869   6.788  0.00  0.00           H  
HETATM 2841  OW  SOL C   3       9.687 -17.685   7.663  0.00  0.00           O  
HETATM 2842 HW1  SOL C   3       9.319 -17.975   6.776  0.00  0.00           H  
HETATM 2843 HW2  SOL C   3      10.689 -17.607   7.600  0.00  0.00           H  
HETATM 2844  OW  SOL C   4      -6.092  25.537  -0.680  0.00  0.00           O  
HETATM 2845 HW1  SOL C   4      -5.732  25.740   0.198  0.00  0.00           H  
HETATM 2846 HW2  SOL C   4      -5.525  25.946  -1.395  0.00  0.00           H  
HETATM 2847  OW  SOL C   5      31.547   2.476  -7.005  0.00  0.00           O  
HETATM 2848 HW1  SOL C   5      31.184   2.648  -6.083  0.00  0.00           H  
HETATM 2849 HW2  SOL C   5      31.461   3.315  -7.545  0.00  0.00           H  
HETATM 2850  OW  SOL C   6      34.692   1.383   0.053  0.00  0.00           O  
HETATM 2851 HW1  SOL C   6      35.455   1.915  -0.316  0.00  0.00           H  
HETATM 2852 HW2  SOL C   6      34.588   1.586   1.028  0.00  0.00           H  
HETATM 2853  OW  SOL C   7      24.419 -11.923   6.995  0.00  0.00           O  
HETATM 2854 HW1  SOL C   7      24.298 -11.045   6.613  0.00  0.00           H  
HETATM 2855 HW2  SOL C   7      25.170 -11.989   7.650  0.00  0.00           H  
HETATM 2856  OW  SOL C   8      11.801 -20.877   8.507  0.00  0.00           O  
HETATM 2857 HW1  SOL C   8      12.491 -20.232   8.190  0.00  0.00           H  
HETATM 2858 HW2  SOL C   8      12.054 -21.804   8.214  0.00  0.00           H  
HETATM 2859  OW  SOL C   9      -4.630  27.610  -6.775  0.00  0.00           O  
HETATM 2860 HW1  SOL C   9      -4.099  27.936  -6.000  0.00  0.00           H  
HETATM 2861 HW2  SOL C   9      -4.021  27.257  -7.488  0.00  0.00           H  
HETATM 2862  OW  SOL C  10      28.805   6.220   8.490  0.00  0.00           O  
HETATM 2863 HW1  SOL C  10      28.667   6.053   9.465  0.00  0.00           H  
HETATM 2864 HW2  SOL C  10      27.924   6.438   8.063  0.00  0.00           H  
HETATM 2865  OW  SOL C  11       1.124  15.898  -2.984  0.00  0.00           O  
HETATM 2866 HW1  SOL C  11       1.562  15.905  -3.880  0.00  0.00           H  
HETATM 2867 HW2  SOL C  11       1.274  15.015  -2.542  0.00  0.00           H  
HETATM 2868  OW  SOL C  12     -25.521  17.538   1.220  0.00  0.00           O  
HETATM 2869 HW1  SOL C  12     -26.515  17.499   1.334  0.00  0.00           H  
HETATM 2870 HW2  SOL C  12     -25.104  16.747   1.681  0.00  0.00           H  
HETATM 2871  OW  SOL C  13       4.146   8.353  -3.153  0.00  0.00           O  
HETATM 2872 HW1  SOL C  13       3.578   7.594  -3.471  0.00  0.00           H  
HETATM 2873 HW2  SOL C  13       4.853   8.009  -2.540  0.00  0.00           H  
HETATM 2874  OW  SOL C  14      19.889 -20.835  -4.826  0.00  0.00           O  
HETATM 2875 HW1  SOL C  14      20.862 -20.674  -4.708  0.00  0.00           H  
HETATM 2876 HW2  SOL C  14      19.712 -21.180  -5.751  0.00  0.00           H  
HETATM 2877  OW  SOL C  15      23.251 -14.906  -5.509  0.00  0.00           O  
HETATM 2878 HW1  SOL C  15      22.876 -15.829  -5.540  0.00  0.00           H  
HETATM 2879 HW2  SOL C  15      24.097 -14.859  -6.024  0.00  0.00           H  
HETATM 2880  OW  SOL C  16      23.484   6.132  -2.529  0.00  0.00           O  
HETATM 2881 HW1  SOL C  16      24.208   5.506  -2.430  0.00  0.00           H  
HETATM 2882 HW2  SOL C  16      22.756   5.704  -3.053  0.00  0.00           H  
HETATM 2883  OW  SOL C  17      29.200  -0.800   3.546  0.00  0.00           O  
HETATM 2884 HW1  SOL C  17      28.542  -1.079   2.894  0.00  0.00           H  
HETATM 2885 HW2  SOL C  17      29.324   0.143   3.724  0.00  0.00           H  
HETATM 2886  OW  SOL C  18      -9.445  26.703   6.980  0.00  0.00           O  
HETATM 2887 HW1  SOL C  18      -8.607  26.246   7.267  0.00  0.00           H  
HETATM 2888 HW2  SOL C  18      -9.311  27.693   7.022  0.00  0.00           H  
HETATM 2889  OW  SOL C  19      36.898  -0.619   9.035  0.00  0.00           O  
HETATM 2890 HW1  SOL C  19      35.928  -0.528   9.276  0.00  0.00           H  
HETATM 2891 HW2  SOL C  19      37.461  -0.498   9.862  0.00  0.00           H  
HETATM 2892  OW  SOL C  20       5.555  22.673   1.017  0.00  0.00           O  
HETATM 2893 HW1  SOL C  20       6.188  22.361   1.722  0.00  0.00           H  
HETATM 2894 HW2  SOL C  20       5.821  23.583   0.709  0.00  0.00           H  
HETATM 2895  OW  SOL C  21      11.841  -7.738   4.665  0.00  0.00           O  
HETATM 2896 HW1  SOL C  21      12.539  -8.117   5.215  0.00  0.00           H  
HETATM 2897 HW2  SOL C  21      11.271  -7.043   5.024  0.00  0.00           H  
HETATM 2898  OW  SOL C  22      31.418   1.583 -17.328  0.00  0.00           O  
HETATM 2899 HW1  SOL C  22      31.846   2.423 -17.658  0.00  0.00           H  
HETATM 2900 HW2  SOL C  22      31.081   1.055 -18.110  0.00  0.00           H  
HETATM 2901  OW  SOL C  23      -4.755  19.544   1.069  0.00  0.00           O  
HETATM 2902 HW1  SOL C  23      -5.005  19.457   0.139  0.00  0.00           H  
HETATM 2903 HW2  SOL C  23      -4.179  18.863   1.441  0.00  0.00           H  
HETATM 2904  OW  SOL C  24      29.356  -0.389 -12.244  0.00  0.00           O  
HETATM 2905 HW1  SOL C  24      29.713   0.202 -11.525  0.00  0.00           H  
HETATM 2906 HW2  SOL C  24      28.990   0.167 -12.982  0.00  0.00           H  
HETATM 2907  OW  SOL C  25       5.695  21.258  -1.430  0.00  0.00           O  
HETATM 2908 HW1  SOL C  25       5.951  21.594  -0.532  0.00  0.00           H  
HETATM 2909 HW2  SOL C  25       6.068  21.861  -2.135  0.00  0.00           H  
HETATM 2910  OW  SOL C  26      36.444  -3.990  -8.414  0.00  0.00           O  
HETATM 2911 HW1  SOL C  26      36.658  -4.570  -7.621  0.00  0.00           H  
HETATM 2912 HW2  SOL C  26      35.962  -3.177  -8.112  0.00  0.00           H  
HETATM 2913  OW  SOL C  27      20.511  10.226   7.473  0.00  0.00           O  
HETATM 2914 HW1  SOL C  27      19.696  10.776   7.664  0.00  0.00           H  
HETATM 2915 HW2  SOL C  27      20.633  10.125   6.485  0.00  0.00           H  
HETATM 2916  OW  SOL C  28      26.628  10.507  -6.302  0.00  0.00           O  
HETATM 2917 HW1  SOL C  28      26.158  10.569  -5.418  0.00  0.00           H  
HETATM 2918 HW2  SOL C  28      26.086   9.964  -6.939  0.00  0.00           H  
HETATM 2919  OW  SOL C  29     -14.174  12.401  -9.538  0.00  0.00           O  
HETATM 2920 HW1  SOL C  29     -14.279  12.767  -8.609  0.00  0.00           H  
HETATM 2921 HW2  SOL C  29     -15.069  12.111  -9.872  0.00  0.00           H  
HETATM 2922  OW  SOL C  30      -3.360  23.690 -12.375  0.00  0.00           O  
HETATM 2923 HW1  SOL C  30      -4.150  23.308 -12.854  0.00  0.00           H  
HETATM 2924 HW2  SOL C  30      -3.095  23.073 -11.631  0.00  0.00           H  
HETATM 2925  OW  SOL C  31      -8.053  24.612  -7.191  0.00  0.00           O  
HETATM 2926 HW1  SOL C  31      -7.574  23.981  -7.790  0.00  0.00           H  
HETATM 2927 HW2  SOL C  31      -8.332  24.139  -6.358  0.00  0.00           H  
HETATM 2928  OW  SOL C  32      -7.559  23.476  -1.710  0.00  0.00           O  
HETATM 2929 HW1  SOL C  32      -6.682  23.676  -2.068  0.00  0.00           H  
HETATM 2930 HW2  SOL C  32      -7.959  24.080  -1.072  0.00  0.00           H  
HETATM 2931  OW  SOL C  33       0.975  21.008   0.824  0.00  0.00           O  
HETATM 2932 HW1  SOL C  33       0.360  20.884   0.050  0.00  0.00           H  
HETATM 2933 HW2  SOL C  33       0.435  21.198   1.649  0.00  0.00           H  
HETATM 2934  OW  SOL C  34       1.542  10.158 -11.150  0.00  0.00           O  
HETATM 2935 HW1  SOL C  34       2.484  10.054 -10.823  0.00  0.00           H  
HETATM 2936 HW2  SOL C  34       1.021  10.679 -10.471  0.00  0.00           H  
HETATM 2937  OW  SOL C  35      14.742  -4.835  12.736  0.00  0.00           O  
HETATM 2938 HW1  SOL C  35      13.895  -4.438  13.064  0.00  0.00           H  
HETATM 2939 HW2  SOL C  35      14.753  -4.823  11.736  0.00  0.00           H  
HETATM 2940  OW  SOL C  36     -13.098  20.712  10.832  0.00  0.00           O  
HETATM 2941 HW1  SOL C  36     -13.902  21.285  10.995  0.00  0.00           H  
HETATM 2942 HW2  SOL C  36     -13.161  20.193  10.013  0.00  0.00           H  
HETATM 2943  OW  SOL C  37       9.899   8.214   8.300  0.00  0.00           O  
HETATM 2944 HW1  SOL C  37       9.860   7.382   7.741  0.00  0.00           H  
HETATM 2945 HW2  SOL C  37       8.978   8.541   8.491  0.00  0.00           H  
HETATM 2946  OW  SOL C  38       8.464 -15.934   3.436  0.00  0.00           O  
HETATM 2947 HW1  SOL C  38       8.683 -15.943   4.412  0.00  0.00           H  
HETATM 2948 HW2  SOL C  38       7.467 -15.993   3.313  0.00  0.00           H  
HETATM 2949  OW  SOL C  39      17.765   0.386  -9.999  0.00  0.00           O  
HETATM 2950 HW1  SOL C  39      17.231   0.843 -10.718  0.00  0.00           H  
HETATM 2951 HW2  SOL C  39      17.982   1.052  -9.280  0.00  0.00           H  
HETATM 2952  OW  SOL C  40      -8.730  28.943  -3.089  0.00  0.00           O  
HETATM 2953 HW1  SOL C  40      -9.548  29.382  -2.733  0.00  0.00           H  
HETATM 2954 HW2  SOL C  40      -8.856  28.731  -4.059  0.00  0.00           H  
HETATM 2955  OW  SOL C  41      38.560   5.344   1.400  0.00  0.00           O  
HETATM 2956 HW1  SOL C  41      38.881   5.301   0.452  0.00  0.00           H  
HETATM 2957 HW2  SOL C  41      37.581   5.159   1.429  0.00  0.00           H  
HETATM 2958  OW  SOL C  42      12.773 -13.532 -11.792  0.00  0.00           O  
HETATM 2959 HW1  SOL C  42      12.870 -12.542 -11.870  0.00  0.00           H  
HETATM 2960 HW2  SOL C  42      12.229 -13.747 -10.975  0.00  0.00           H  
HETATM 2961  OW  SOL C  43      26.868  -7.341  -8.703  0.00  0.00           O  
HETATM 2962 HW1  SOL C  43      26.587  -8.168  -9.188  0.00  0.00           H  
HETATM 2963 HW2  SOL C  43      27.854  -7.365  -8.542  0.00  0.00           H  
HETATM 2964  OW  SOL C  44      16.127 -13.550  13.635  0.00  0.00           O  
HETATM 2965 HW1  SOL C  44      16.286 -13.025  12.800  0.00  0.00           H  
HETATM 2966 HW2  SOL C  44      16.374 -13.006  14.430  0.00  0.00           H  
HETATM 2967  OW  SOL C  45     -25.914  15.577   3.500  0.00  0.00           O  
HETATM 2968 HW1  SOL C  45     -25.887  16.240   4.245  0.00  0.00           H  
HETATM 2969 HW2  SOL C  45     -25.019  15.550   3.045  0.00  0.00           H  
HETATM 2970  OW  SOL C  46      -2.508  16.328 -12.329  0.00  0.00           O  
HETATM 2971 HW1  SOL C  46      -1.897  17.113 -12.422  0.00  0.00           H  
HETATM 2972 HW2  SOL C  46      -2.364  15.702 -13.091  0.00  0.00           H  
HETATM 2973  OW  SOL C  47      24.934 -18.471  -7.308  0.00  0.00           O  
HETATM 2974 HW1  SOL C  47      25.115 -18.454  -8.292  0.00  0.00           H  
HETATM 2975 HW2  SOL C  47      25.196 -19.357  -6.935  0.00  0.00           H  
HETATM 2976  OW  SOL C  48      14.622  -7.655  10.939  0.00  0.00           O  
HETATM 2977 HW1  SOL C  48      14.087  -7.208  10.222  0.00  0.00           H  
HETATM 2978 HW2  SOL C  48      14.112  -8.429  11.307  0.00  0.00           H  
HETATM 2979  OW  SOL C  49      43.279  -0.749   1.031  0.00  0.00           O  
HETATM 2980 HW1  SOL C  49      43.251  -0.811   0.034  0.00  0.00           H  
HETATM 2981 HW2  SOL C  49      42.905   0.133   1.313  0.00  0.00           H  
HETATM 2982  OW  SOL C  50      20.370   7.734  -4.518  0.00  0.00           O  
HETATM 2983 HW1  SOL C  50      20.738   6.828  -4.326  0.00  0.00           H  
HETATM 2984 HW2  SOL C  50      19.486   7.638  -4.994  0.00  0.00           H  
HETATM 2985  OW  SOL C  51     -13.574  27.813   4.110  0.00  0.00           O  
HETATM 2986 HW1  SOL C  51     -13.900  26.920   4.408  0.00  0.00           H  
HETATM 2987 HW2  SOL C  51     -14.195  28.529   4.440  0.00  0.00           H  
HETATM 2988  OW  SOL C  52      40.155 -10.208  -3.818  0.00  0.00           O  
HETATM 2989 HW1  SOL C  52      40.109 -11.165  -4.101  0.00  0.00           H  
HETATM 2990 HW2  SOL C  52      41.102  -9.893  -3.839  0.00  0.00           H  
HETATM 2991  OW  SOL C  53       1.045  16.690  12.666  0.00  0.00           O  
HETATM 2992 HW1  SOL C  53       0.257  17.260  12.914  0.00  0.00           H  
HETATM 2993 HW2  SOL C  53       1.183  15.990  13.360  0.00  0.00           H  
HETATM 2994  OW  SOL C  54     -14.522  26.693   8.682  0.00  0.00           O  
HETATM 2995 HW1  SOL C  54     -14.789  27.511   8.175  0.00  0.00           H  
HETATM 2996 HW2  SOL C  54     -14.245  26.941   9.603  0.00  0.00           H  
HETATM 2997  OW  SOL C  55      12.666 -17.907   7.841  0.00  0.00           O  
HETATM 2998 HW1  SOL C  55      13.294 -18.359   8.478  0.00  0.00           H  
HETATM 2999 HW2  SOL C  55      13.151 -17.188   7.344  0.00  0.00           H  
HETATM 3000  OW  SOL C  56     -19.866  20.367   0.093  0.00  0.00           O  
HETATM 3001 HW1  SOL C  56     -19.204  20.515  -0.644  0.00  0.00           H  
HETATM 3002 HW2  SOL C  56     -19.850  19.407   0.376  0.00  0.00           H  
HETATM 3003  OW  SOL C  57     -12.602  11.638   9.375  0.00  0.00           O  
HETATM 3004 HW1  SOL C  57     -13.555  11.760   9.257  0.00  0.00           H  
HETATM 3005 HW2  SOL C  57     -12.193  10.763   9.356  0.00  0.00           H  
HETATM 3006  OW  SOL C  58      17.991 -14.023   4.035  0.00  0.00           O  
HETATM 3007 HW1  SOL C  58      17.612 -14.143   4.915  0.00  0.00           H  
HETATM 3008 HW2  SOL C  58      17.425 -14.174   3.263  0.00  0.00           H  
HETATM 3009  OW  SOL C  59     -14.817  23.379   1.286  0.00  0.00           O  
HETATM 3010 HW1  SOL C  59     -14.763  22.526   0.828  0.00  0.00           H  
HETATM 3011 HW2  SOL C  59     -15.362  23.400   2.089  0.00  0.00           H  
HETATM 3012  OW  SOL C  60      -6.666  12.832 -13.309  0.00  0.00           O  
HETATM 3013 HW1  SOL C  60      -7.059  13.375 -12.570  0.00  0.00           H  
HETATM 3014 HW2  SOL C  60      -6.295  11.983 -12.926  0.00  0.00           H  
HETATM 3015  OW  SOL C  61      35.458 -10.864  -7.462  0.00  0.00           O  
HETATM 3016 HW1  SOL C  61      36.207 -11.455  -7.768  0.00  0.00           H  
HETATM 3017 HW2  SOL C  61      35.718  -9.904  -7.596  0.00  0.00           H  
HETATM 3018  OW  SOL C  62      35.084   5.019  -7.136  0.00  0.00           O  
HETATM 3019 HW1  SOL C  62      34.645   5.076  -6.239  0.00  0.00           H  
HETATM 3020 HW2  SOL C  62      35.049   4.078  -7.466  0.00  0.00           H  
HETATM 3021  OW  SOL C  63      17.475  10.924  -1.563  0.00  0.00           O  
HETATM 3022 HW1  SOL C  63      16.569  10.610  -1.847  0.00  0.00           H  
HETATM 3023 HW2  SOL C  63      18.108  10.150  -1.577  0.00  0.00           H  
HETATM 3024  OW  SOL C  64      27.097   2.042  12.619  0.00  0.00           O  
HETATM 3025 HW1  SOL C  64      26.306   2.110  13.222  0.00  0.00           H  
HETATM 3026 HW2  SOL C  64      27.887   2.473  13.059  0.00  0.00           H  
HETATM 3027  OW  SOL C  65     -16.512   6.033  -6.268  0.00  0.00           O  
HETATM 3028 HW1  SOL C  65     -16.642   5.954  -5.282  0.00  0.00           H  
HETATM 3029 HW2  SOL C  65     -16.428   6.992  -6.526  0.00  0.00           H  
HETATM 3030  OW  SOL C  66      40.888 -10.809   2.068  0.00  0.00           O  
HETATM 3031 HW1  SOL C  66      40.698  -9.994   2.613  0.00  0.00           H  
HETATM 3032 HW2  SOL C  66      41.031 -11.583   2.671  0.00  0.00           H  
HETATM 3033  OW  SOL C  67       5.438 -12.515  -9.124  0.00  0.00           O  
HETATM 3034 HW1  SOL C  67       4.556 -12.687  -8.694  0.00  0.00           H  
HETATM 3035 HW2  SOL C  67       6.081 -12.151  -8.453  0.00  0.00           H  
HETATM 3036  OW  SOL C  68      41.177  -8.928  -6.993  0.00  0.00           O  
HETATM 3037 HW1  SOL C  68      40.604  -8.153  -7.252  0.00  0.00           H  
HETATM 3038 HW2  SOL C  68      40.978  -9.705  -7.577  0.00  0.00           H  
HETATM 3039  OW  SOL C  69      25.150 -17.663  10.689  0.00  0.00           O  
HETATM 3040 HW1  SOL C  69      25.893 -17.094  10.338  0.00  0.00           H  
HETATM 3041 HW2  SOL C  69      25.474 -18.211  11.454  0.00  0.00           H  
HETATM 3042  OW  SOL C  70     -16.426  12.394  -7.012  0.00  0.00           O  
HETATM 3043 HW1  SOL C  70     -17.337  12.784  -6.853  0.00  0.00           H  
HETATM 3044 HW2  SOL C  70     -16.420  11.907  -7.892  0.00  0.00           H  
HETATM 3045  OW  SOL C  71      26.412  -0.016   3.668  0.00  0.00           O  
HETATM 3046 HW1  SOL C  71      26.965  -0.024   4.462  0.00  0.00           H  
HETATM 3047 HW2  SOL C  71      25.471   0.174   3.788  0.00  0.00           H  
HETATM 3048  OW  SOL C  72     -17.735  26.288  -3.059  0.00  0.00           O  
HETATM 3049 HW1  SOL C  72     -17.993  27.230  -3.270  0.00  0.00           H  
HETATM 3050 HW2  SOL C  72     -17.201  26.270  -2.206  0.00  0.00           H  
HETATM 3051  OW  SOL C  73     -17.444  29.286  -2.971  0.00  0.00           O  
HETATM 3052 HW1  SOL C  73     -16.556  28.824  -2.968  0.00  0.00           H  
HETATM 3053 HW2  SOL C  73     -17.538  29.836  -2.149  0.00  0.00           H  
HETATM 3054  OW  SOL C  74     -15.550  22.981  -9.465  0.00  0.00           O  
HETATM 3055 HW1  SOL C  74     -15.458  23.002 -10.466  0.00  0.00           H  
HETATM 3056 HW2  SOL C  74     -15.525  22.030  -9.154  0.00  0.00           H  
HETATM 3057  OW  SOL C  75      16.926  -9.784 -10.784  0.00  0.00           O  
HETATM 3058 HW1  SOL C  75      16.299  -9.116 -11.200  0.00  0.00           H  
HETATM 3059 HW2  SOL C  75      16.756  -9.823  -9.803  0.00  0.00           H  
HETATM 3060  OW  SOL C  76       6.096 -13.843   1.357  0.00  0.00           O  
HETATM 3061 HW1  SOL C  76       5.823 -13.695   2.302  0.00  0.00           H  
HETATM 3062 HW2  SOL C  76       5.449 -14.457   0.911  0.00  0.00           H  
HETATM 3063  OW  SOL C  77      36.382   2.970  -1.339  0.00  0.00           O  
HETATM 3064 HW1  SOL C  77      37.287   2.691  -1.028  0.00  0.00           H  
HETATM 3065 HW2  SOL C  77      36.354   2.981  -2.340  0.00  0.00           H  
HETATM 3066  OW  SOL C  78      -8.078   8.858   8.457  0.00  0.00           O  
HETATM 3067 HW1  SOL C  78      -7.477   8.584   9.211  0.00  0.00           H  
HETATM 3068 HW2  SOL C  78      -9.018   8.659   8.569  0.00  0.00           H  
HETATM 3069  OW  SOL C  79      25.675 -18.280  -2.705  0.00  0.00           O  
HETATM 3070 HW1  SOL C  79      25.745 -17.449  -2.145  0.00  0.00           H  
HETATM 3071 HW2  SOL C  79      24.821 -18.262  -3.220  0.00  0.00           H  
HETATM 3072  OW  SOL C  80      25.277 -16.206 -10.682  0.00  0.00           O  
HETATM 3073 HW1  SOL C  80      25.192 -17.154 -10.397  0.00  0.00           H  
HETATM 3074 HW2  SOL C  80      24.369 -15.776 -10.685  0.00  0.00           H  
HETATM 3075  OW  SOL C  81      33.292  -4.887  -8.610  0.00  0.00           O  
HETATM 3076 HW1  SOL C  81      32.534  -5.179  -9.194  0.00  0.00           H  
HETATM 3077 HW2  SOL C  81      33.993  -4.439  -9.154  0.00  0.00           H  
HETATM 3078  OW  SOL C  82     -15.484  18.195   9.047  0.00  0.00           O  
HETATM 3079 HW1  SOL C  82     -14.545  18.137   9.276  0.00  0.00           H  
HETATM 3080 HW2  SOL C  82     -15.839  17.482   8.501  0.00  0.00           H  
HETATM 3081  OW  SOL C  83      16.592   5.560   1.134  0.00  0.00           O  
HETATM 3082 HW1  SOL C  83      15.781   5.136   0.824  0.00  0.00           H  
HETATM 3083 HW2  SOL C  83      16.488   6.236   1.859  0.00  0.00           H  
HETATM 3084  OW  SOL C  84      11.912  -4.783  -9.081  0.00  0.00           O  
HETATM 3085 HW1  SOL C  84      11.411  -4.594  -8.232  0.00  0.00           H  
HETATM 3086 HW2  SOL C  84      11.323  -4.559  -9.858  0.00  0.00           H  
HETATM 3087  OW  SOL C  85      -3.593  28.140  -4.388  0.00  0.00           O  
HETATM 3088 HW1  SOL C  85      -4.162  28.669  -3.746  0.00  0.00           H  
HETATM 3089 HW2  SOL C  85      -2.712  27.935  -3.956  0.00  0.00           H  
HETATM 3090  OW  SOL C  86      41.936   1.843  -9.281  0.00  0.00           O  
HETATM 3091 HW1  SOL C  86      42.154   0.870  -9.400  0.00  0.00           H  
HETATM 3092 HW2  SOL C  86      41.065   2.054  -9.726  0.00  0.00           H  
HETATM 3093  OW  SOL C  87      38.642 -14.020  -8.499  0.00  0.00           O  
HETATM 3094 HW1  SOL C  87      38.250 -13.568  -7.687  0.00  0.00           H  
HETATM 3095 HW2  SOL C  87      38.064 -13.831  -9.287  0.00  0.00           H  
HETATM 3096  OW  SOL C  88      30.864   5.719   1.566  0.00  0.00           O  
HETATM 3097 HW1  SOL C  88      30.701   5.788   2.554  0.00  0.00           H  
HETATM 3098 HW2  SOL C  88      31.823   5.488   1.407  0.00  0.00           H  
HETATM 3099  OW  SOL C  89      -9.828  29.481   6.358  0.00  0.00           O  
HETATM 3100 HW1  SOL C  89      -9.289  29.319   5.523  0.00  0.00           H  
HETATM 3101 HW2  SOL C  89      -9.505  30.316   6.799  0.00  0.00           H  
HETATM 3102  OW  SOL C  90      23.968  -7.590   3.940  0.00  0.00           O  
HETATM 3103 HW1  SOL C  90      24.477  -7.292   3.174  0.00  0.00           H  
HETATM 3104 HW2  SOL C  90      23.925  -7.010   4.712  0.00  0.00           H  
HETATM 3105  OW  SOL C  91      -9.547  23.491   5.427  0.00  0.00           O  
HETATM 3106 HW1  SOL C  91      -9.212  24.189   6.006  0.00  0.00           H  
HETATM 3107 HW2  SOL C  91      -9.630  22.594   5.775  0.00  0.00           H  
HETATM 3108  OW  SOL C  92      11.775 -10.923  15.842  0.00  0.00           O  
HETATM 3109 HW1  SOL C  92      11.361 -10.406  15.085  0.00  0.00           H  
HETATM 3110 HW2  SOL C  92      11.059 -11.225  16.472  0.00  0.00           H  
HETATM 3111  OW  SOL C  93      -2.068  19.868   0.748  0.00  0.00           O  
HETATM 3112 HW1  SOL C  93      -1.519  19.249   0.250  0.00  0.00           H  
HETATM 3113 HW2  SOL C  93      -2.610  20.491   0.250  0.00  0.00           H  
HETATM 3114  OW  SOL C  94      16.661   0.660   1.629  0.00  0.00           O  
HETATM 3115 HW1  SOL C  94      17.266   1.382   1.838  0.00  0.00           H  
HETATM 3116 HW2  SOL C  94      16.394   0.544   0.706  0.00  0.00           H  
HETATM 3117  OW  SOL C  95       0.593  11.259 -13.656  0.00  0.00           O  
HETATM 3118 HW1  SOL C  95      -0.379  11.506 -13.694  0.00  0.00           H  
HETATM 3119 HW2  SOL C  95       0.819  10.947 -12.734  0.00  0.00           H  
HETATM 3120  OW  SOL C  96      33.255  11.091  -5.104  0.00  0.00           O  
HETATM 3121 HW1  SOL C  96      33.018  10.780  -6.022  0.00  0.00           H  
HETATM 3122 HW2  SOL C  96      32.755  11.934  -4.898  0.00  0.00           H  
HETATM 3123  OW  SOL C  97     -14.333   4.765  -7.442  0.00  0.00           O  
HETATM 3124 HW1  SOL C  97     -14.969   5.304  -6.890  0.00  0.00           H  
HETATM 3125 HW2  SOL C  97     -14.762   3.900  -7.696  0.00  0.00           H  
HETATM 3126  OW  SOL C  98      17.399 -20.713  -1.168  0.00  0.00           O  
HETATM 3127 HW1  SOL C  98      16.795 -20.794  -1.967  0.00  0.00           H  
HETATM 3128 HW2  SOL C  98      16.886 -20.968  -0.344  0.00  0.00           H  
HETATM 3129  OW  SOL C  99     -16.307  16.165 -13.506  0.00  0.00           O  
HETATM 3130 HW1  SOL C  99     -16.553  15.715 -14.365  0.00  0.00           H  
HETATM 3131 HW2  SOL C  99     -16.249  15.474 -12.785  0.00  0.00           H  
HETATM 3132  OW  SOL C 100       9.830 -10.032  -8.100  0.00  0.00           O  
HETATM 3133 HW1  SOL C 100       9.718  -9.485  -8.931  0.00  0.00           H  
HETATM 3134 HW2  SOL C 100       8.939 -10.210  -7.689  0.00  0.00           H  
HETATM 3135  OW  SOL C 101      25.358   7.218  14.150  0.00  0.00           O  
HETATM 3136 HW1  SOL C 101      24.613   7.863  14.003  0.00  0.00           H  
HETATM 3137 HW2  SOL C 101      25.197   6.385  13.618  0.00  0.00           H  
HETATM 3138  OW  SOL C 102      21.238 -18.468   7.614  0.00  0.00           O  
HETATM 3139 HW1  SOL C 102      21.413 -19.406   7.290  0.00  0.00           H  
HETATM 3140 HW2  SOL C 102      22.105 -18.037   7.835  0.00  0.00           H  
HETATM 3141  OW  SOL C 103     -11.877  20.425  -8.214  0.00  0.00           O  
HETATM 3142 HW1  SOL C 103     -12.646  20.043  -8.725  0.00  0.00           H  
HETATM 3143 HW2  SOL C 103     -11.090  20.532  -8.826  0.00  0.00           H  
HETATM 3144  OW  SOL C 104      19.254  -6.157   4.251  0.00  0.00           O  
HETATM 3145 HW1  SOL C 104      19.116  -5.203   4.150  0.00  0.00           H  
HETATM 3146 HW2  SOL C 104      19.605  -6.493   5.086  0.00  0.00           H  
HETATM 3147  OW  SOL C 105      33.716  -0.739  -8.230  0.00  0.00           O  
HETATM 3148 HW1  SOL C 105      34.307  -0.484  -8.996  0.00  0.00           H  
HETATM 3149 HW2  SOL C 105      33.782  -0.053  -7.513  0.00  0.00           H  
HETATM 3150  OW  SOL C 106      19.252  -2.146 -10.205  0.00  0.00           O  
HETATM 3151 HW1  SOL C 106      19.734  -2.579  -9.523  0.00  0.00           H  
HETATM 3152 HW2  SOL C 106      18.609  -1.384 -10.198  0.00  0.00           H  
HETATM 3153  OW  SOL C 107      28.003   8.303  -2.557  0.00  0.00           O  
HETATM 3154 HW1  SOL C 107      28.401   8.005  -1.686  0.00  0.00           H  
HETATM 3155 HW2  SOL C 107      27.313   7.644  -2.861  0.00  0.00           H  
HETATM 3156  OW  SOL C 108      -4.727  23.292   8.135  0.00  0.00           O  
HETATM 3157 HW1  SOL C 108      -4.690  23.866   7.321  0.00  0.00           H  
HETATM 3158 HW2  SOL C 108      -4.783  22.332   7.873  0.00  0.00           H  
HETATM 3159  OW  SOL C 109      -4.590  31.359   1.203  0.00  0.00           O  
HETATM 3160 HW1  SOL C 109      -4.443  30.459   0.779  0.00  0.00           H  
HETATM 3161 HW2  SOL C 109      -4.758  32.039   0.482  0.00  0.00           H  
HETATM 3162  OW  SOL C 110      -9.259  16.139 -11.391  0.00  0.00           O  
HETATM 3163 HW1  SOL C 110      -9.628  16.913 -10.869  0.00  0.00           H  
HETATM 3164 HW2  SOL C 110      -8.399  16.396 -11.819  0.00  0.00           H  
HETATM 3165  OW  SOL C 111     -25.055  14.435  -1.273  0.00  0.00           O  
HETATM 3166 HW1  SOL C 111     -24.932  13.690  -1.920  0.00  0.00           H  
HETATM 3167 HW2  SOL C 111     -24.264  14.480  -0.666  0.00  0.00           H  
HETATM 3168  OW  SOL C 112      28.918 -17.399  -5.987  0.00  0.00           O  
HETATM 3169 HW1  SOL C 112      29.632 -17.449  -6.684  0.00  0.00           H  
HETATM 3170 HW2  SOL C 112      28.121 -16.917  -6.354  0.00  0.00           H  
HETATM 3171  OW  SOL C 113      36.993   5.197   5.124  0.00  0.00           O  
HETATM 3172 HW1  SOL C 113      36.613   5.233   6.051  0.00  0.00           H  
HETATM 3173 HW2  SOL C 113      37.101   6.133   4.769  0.00  0.00           H  
HETATM 3174  OW  SOL C 114     -18.616  24.345   6.074  0.00  0.00           O  
HETATM 3175 HW1  SOL C 114     -18.137  24.728   6.860  0.00  0.00           H  
HETATM 3176 HW2  SOL C 114     -18.285  24.763   5.231  0.00  0.00           H  
HETATM 3177  OW  SOL C 115      25.902 -13.185  13.224  0.00  0.00           O  
HETATM 3178 HW1  SOL C 115      25.780 -12.394  13.823  0.00  0.00           H  
HETATM 3179 HW2  SOL C 115      25.003 -13.615  13.065  0.00  0.00           H  
HETATM 3180  OW  SOL C 116     -17.865  17.937  -6.286  0.00  0.00           O  
HETATM 3181 HW1  SOL C 116     -17.595  17.136  -6.824  0.00  0.00           H  
HETATM 3182 HW2  SOL C 116     -18.785  17.824  -5.931  0.00  0.00           H  
HETATM 3183  OW  SOL C 117       5.369  17.828   5.466  0.00  0.00           O  
HETATM 3184 HW1  SOL C 117       6.055  17.116   5.603  0.00  0.00           H  
HETATM 3185 HW2  SOL C 117       4.517  17.563   5.930  0.00  0.00           H  
HETATM 3186  OW  SOL C 118     -21.867  20.630  -8.233  0.00  0.00           O  
HETATM 3187 HW1  SOL C 118     -22.220  21.363  -8.799  0.00  0.00           H  
HETATM 3188 HW2  SOL C 118     -21.647  19.840  -8.797  0.00  0.00           H  
HETATM 3189  OW  SOL C 119      -8.464  13.778  13.848  0.00  0.00           O  
HETATM 3190 HW1  SOL C 119      -8.071  12.915  14.163  0.00  0.00           H  
HETATM 3191 HW2  SOL C 119      -9.360  13.907  14.258  0.00  0.00           H  
HETATM 3192  OW  SOL C 120      15.826   7.809  11.227  0.00  0.00           O  
HETATM 3193 HW1  SOL C 120      16.306   8.096  12.045  0.00  0.00           H  
HETATM 3194 HW2  SOL C 120      15.015   7.269  11.480  0.00  0.00           H  
HETATM 3195  OW  SOL C 121      37.608   2.875  -7.725  0.00  0.00           O  
HETATM 3196 HW1  SOL C 121      36.647   2.790  -8.017  0.00  0.00           H  
HETATM 3197 HW2  SOL C 121      37.851   2.084  -7.175  0.00  0.00           H  
HETATM 3198  OW  SOL C 122      26.131  12.133   1.611  0.00  0.00           O  
HETATM 3199 HW1  SOL C 122      25.848  12.531   2.480  0.00  0.00           H  
HETATM 3200 HW2  SOL C 122      26.509  12.852   1.025  0.00  0.00           H  
HETATM 3201  OW  SOL C 123      15.068   0.460  16.581  0.00  0.00           O  
HETATM 3202 HW1  SOL C 123      15.154   0.722  17.543  0.00  0.00           H  
HETATM 3203 HW2  SOL C 123      14.144   0.692  16.254  0.00  0.00           H  
HETATM 3204  OW  SOL C 124       2.973   0.929 -10.176  0.00  0.00           O  
HETATM 3205 HW1  SOL C 124       3.959   0.832 -10.286  0.00  0.00           H  
HETATM 3206 HW2  SOL C 124       2.779   1.344  -9.290  0.00  0.00           H  
HETATM 3207  OW  SOL C 125     -10.939  14.719 -12.950  0.00  0.00           O  
HETATM 3208 HW1  SOL C 125     -11.391  13.947 -12.518  0.00  0.00           H  
HETATM 3209 HW2  SOL C 125     -10.439  15.248 -12.258  0.00  0.00           H  
HETATM 3210  OW  SOL C 126      19.566 -13.319  14.286  0.00  0.00           O  
HETATM 3211 HW1  SOL C 126      19.412 -12.715  13.498  0.00  0.00           H  
HETATM 3212 HW2  SOL C 126      19.143 -12.911  15.093  0.00  0.00           H  
HETATM 3213  OW  SOL C 127      20.700 -14.987  10.247  0.00  0.00           O  
HETATM 3214 HW1  SOL C 127      20.581 -15.891  10.664  0.00  0.00           H  
HETATM 3215 HW2  SOL C 127      21.346 -15.059   9.491  0.00  0.00           H  
HETATM 3216  OW  SOL C 128      21.543  -5.441  -9.871  0.00  0.00           O  
HETATM 3217 HW1  SOL C 128      22.459  -5.830  -9.871  0.00  0.00           H  
HETATM 3218 HW2  SOL C 128      21.529  -4.614 -10.445  0.00  0.00           H  
HETATM 3219  OW  SOL C 129      40.646   0.336  -5.147  0.00  0.00           O  
HETATM 3220 HW1  SOL C 129      40.659   0.762  -6.048  0.00  0.00           H  
HETATM 3221 HW2  SOL C 129      40.344   1.008  -4.460  0.00  0.00           H  
HETATM 3222  OW  SOL C 130      34.861 -11.913   0.798  0.00  0.00           O  
HETATM 3223 HW1  SOL C 130      34.834 -11.036   1.276  0.00  0.00           H  
HETATM 3224 HW2  SOL C 130      35.408 -11.812  -0.043  0.00  0.00           H  
HETATM 3225  OW  SOL C 131      22.895  -0.722  -0.858  0.00  0.00           O  
HETATM 3226 HW1  SOL C 131      22.483  -1.596  -0.919  0.00  0.00           H  
HETATM 3227 HW2  SOL C 131      23.730  -0.563  -1.319  0.00  0.00           H  
HETATM 3228  OW  SOL C 132      30.468   8.571   8.558  0.00  0.00           O  
HETATM 3229 HW1  SOL C 132      30.215   9.167   9.326  0.00  0.00           H  
HETATM 3230 HW2  SOL C 132      30.008   7.693   8.657  0.00  0.00           H  
HETATM 3231  OW  SOL C 133       6.768   3.381  -8.601  0.00  0.00           O  
HETATM 3232 HW1  SOL C 133       6.320   4.139  -9.063  0.00  0.00           H  
HETATM 3233 HW2  SOL C 133       7.737   3.362  -8.845  0.00  0.00           H  
HETATM 3234  OW  SOL C 134      42.815  -4.309  -5.947  0.00  0.00           O  
HETATM 3235 HW1  SOL C 134      41.875  -4.589  -6.160  0.00  0.00           H  
HETATM 3236 HW2  SOL C 134      43.071  -4.663  -5.051  0.00  0.00           H  
HETATM 3237  OW  SOL C 135      39.998  -7.542  -3.005  0.00  0.00           O  
HETATM 3238 HW1  SOL C 135      39.963  -8.498  -3.288  0.00  0.00           H  
HETATM 3239 HW2  SOL C 135      40.926  -7.318  -2.710  0.00  0.00           H  
HETATM 3240  OW  SOL C 136      25.696   4.305   8.714  0.00  0.00           O  
HETATM 3241 HW1  SOL C 136      26.418   4.095   9.376  0.00  0.00           H  
HETATM 3242 HW2  SOL C 136      25.561   5.290   8.684  0.00  0.00           H  
HETATM 3243  OW  SOL C 137      10.485 -13.551   0.380  0.00  0.00           O  
HETATM 3244 HW1  SOL C 137      11.048 -12.830   0.068  0.00  0.00           H  
HETATM 3245 HW2  SOL C 137      10.450 -13.716   1.335  0.00  0.00           H  
HETATM 3246  OW  SOL C 138      13.733  -0.580   6.519  0.00  0.00           O  
HETATM 3247 HW1  SOL C 138      13.631  -1.530   6.659  0.00  0.00           H  
HETATM 3248 HW2  SOL C 138      12.960   0.000   6.558  0.00  0.00           H  
HETATM 3249  OW  SOL C 139      24.384   1.813 -13.367  0.00  0.00           O  
HETATM 3250 HW1  SOL C 139      23.690   1.838 -12.649  0.00  0.00           H  
HETATM 3251 HW2  SOL C 139      24.194   2.532 -14.038  0.00  0.00           H  
HETATM 3252  OW  SOL C 140     -13.256  18.356   7.208  0.00  0.00           O  
HETATM 3253 HW1  SOL C 140     -12.447  17.877   7.438  0.00  0.00           H  
HETATM 3254 HW2  SOL C 140     -13.830  17.962   6.539  0.00  0.00           H  
HETATM 3255  OW  SOL C 141      10.884   7.050  12.177  0.00  0.00           O  
HETATM 3256 HW1  SOL C 141      10.522   7.580  12.942  0.00  0.00           H  
HETATM 3257 HW2  SOL C 141      10.724   6.069  12.343  0.00  0.00           H  
HETATM 3258  OW  SOL C 142      -0.007  24.334 -11.150  0.00  0.00           O  
HETATM 3259 HW1  SOL C 142       0.878  23.985 -11.462  0.00  0.00           H  
HETATM 3260 HW2  SOL C 142      -0.030  24.354 -10.152  0.00  0.00           H  
HETATM 3261  OW  SOL C 143       2.302  -5.844 -11.271  0.00  0.00           O  
HETATM 3262 HW1  SOL C 143       2.811  -6.700 -11.155  0.00  0.00           H  
HETATM 3263 HW2  SOL C 143       2.938  -5.070 -11.189  0.00  0.00           H  
HETATM 3264  OW  SOL C 144     -24.554  12.825  -3.341  0.00  0.00           O  
HETATM 3265 HW1  SOL C 144     -24.886  13.340  -4.138  0.00  0.00           H  
HETATM 3266 HW2  SOL C 144     -24.451  11.858  -3.594  0.00  0.00           H  
HETATM 3267  OW  SOL C 145      -5.442   9.357   3.390  0.00  0.00           O  
HETATM 3268 HW1  SOL C 145      -4.921  10.119   3.102  0.00  0.00           H  
HETATM 3269 HW2  SOL C 145      -5.343   8.487   2.902  0.00  0.00           H  
HETATM 3270  OW  SOL C 146      -6.944  16.725 -12.442  0.00  0.00           O  
HETATM 3271 HW1  SOL C 146      -7.034  16.833 -13.437  0.00  0.00           H  
HETATM 3272 HW2  SOL C 146      -6.182  17.287 -12.112  0.00  0.00           H  
HETATM 3273  OW  SOL C 147      28.354  10.907  -0.655  0.00  0.00           O  
HETATM 3274 HW1  SOL C 147      27.925  11.794  -0.842  0.00  0.00           H  
HETATM 3275 HW2  SOL C 147      28.932  10.642  -1.421  0.00  0.00           H  
HETATM 3276  OW  SOL C 148      -0.517  26.914  -6.453  0.00  0.00           O  
HETATM 3277 HW1  SOL C 148      -0.200  27.448  -7.232  0.00  0.00           H  
HETATM 3278 HW2  SOL C 148      -0.779  27.530  -5.714  0.00  0.00           H  
HETATM 3279  OW  SOL C 149      -2.299   8.842   9.885  0.00  0.00           O  
HETATM 3280 HW1  SOL C 149      -2.609   7.911   9.712  0.00  0.00           H  
HETATM 3281 HW2  SOL C 149      -1.674   8.833  10.675  0.00  0.00           H  
HETATM 3282  OW  SOL C 150      29.424   4.130   0.096  0.00  0.00           O  
HETATM 3283 HW1  SOL C 150      29.529   3.191   0.407  0.00  0.00           H  
HETATM 3284 HW2  SOL C 150      29.905   4.741   0.717  0.00  0.00           H  
HETATM 3285  OW  SOL C 151      -1.543  24.526   5.289  0.00  0.00           O  
HETATM 3286 HW1  SOL C 151      -1.618  24.955   6.186  0.00  0.00           H  
HETATM 3287 HW2  SOL C 151      -1.781  23.562   5.352  0.00  0.00           H  
HETATM 3288  OW  SOL C 152     -10.848  15.525   9.292  0.00  0.00           O  
HETATM 3289 HW1  SOL C 152     -11.259  16.395   9.388  0.00  0.00           H  
HETATM 3290 HW2  SOL C 152      -9.930  15.406   9.571  0.00  0.00           H  
HETATM 3291  OW  SOL C 153      -1.878  13.953  13.693  0.00  0.00           O  
HETATM 3292 HW1  SOL C 153      -2.237  14.783  13.252  0.00  0.00           H  
HETATM 3293 HW2  SOL C 153      -2.515  13.644  14.392  0.00  0.00           H  
HETATM 3294  OW  SOL C 154       8.533 -15.636   6.142  0.00  0.00           O  
HETATM 3295 HW1  SOL C 154       9.121 -16.143   6.776  0.00  0.00           H  
HETATM 3296 HW2  SOL C 154       8.685 -14.658   6.242  0.00  0.00           H  
HETATM 3297  OW  SOL C 155     -10.893  30.538  -2.529  0.00  0.00           O  
HETATM 3298 HW1  SOL C 155     -11.002  30.401  -1.552  0.00  0.00           H  
HETATM 3299 HW2  SOL C 155     -11.457  31.309  -2.830  0.00  0.00           H  
HETATM 3300  OW  SOL C 156       7.573  -8.989 -11.578  0.00  0.00           O  
HETATM 3301 HW1  SOL C 156       7.820  -8.803 -12.535  0.00  0.00           H  
HETATM 3302 HW2  SOL C 156       8.362  -8.833 -10.990  0.00  0.00           H  
HETATM 3303  OW  SOL C 157      22.755  -6.537 -16.301  0.00  0.00           O  
HETATM 3304 HW1  SOL C 157      22.137  -6.144 -15.623  0.00  0.00           H  
HETATM 3305 HW2  SOL C 157      23.694  -6.380 -16.013  0.00  0.00           H  
HETATM 3306  OW  SOL C 158       9.165  -1.117 -13.535  0.00  0.00           O  
HETATM 3307 HW1  SOL C 158      10.135  -1.254 -13.758  0.00  0.00           H  
HETATM 3308 HW2  SOL C 158       9.064  -0.342 -12.919  0.00  0.00           H  
HETATM 3309  OW  SOL C 159      22.371   5.609  14.462  0.00  0.00           O  
HETATM 3310 HW1  SOL C 159      22.109   6.501  14.110  0.00  0.00           H  
HETATM 3311 HW2  SOL C 159      21.867   4.896  13.973  0.00  0.00           H  
HETATM 3312  OW  SOL C 160      -2.462  24.894  -5.662  0.00  0.00           O  
HETATM 3313 HW1  SOL C 160      -1.758  25.591  -5.794  0.00  0.00           H  
HETATM 3314 HW2  SOL C 160      -2.597  24.386  -6.507  0.00  0.00           H  
HETATM 3315  OW  SOL C 161      21.343 -10.172  -9.796  0.00  0.00           O  
HETATM 3316 HW1  SOL C 161      20.727  -9.403  -9.982  0.00  0.00           H  
HETATM 3317 HW2  SOL C 161      22.261  -9.954 -10.124  0.00  0.00           H  
HETATM 3318  OW  SOL C 162       8.918  15.413   1.661  0.00  0.00           O  
HETATM 3319 HW1  SOL C 162       8.660  14.906   2.486  0.00  0.00           H  
HETATM 3320 HW2  SOL C 162       9.748  15.025   1.266  0.00  0.00           H  
HETATM 3321  OW  SOL C 163      33.920 -10.766  -9.800  0.00  0.00           O  
HETATM 3322 HW1  SOL C 163      34.441 -11.104  -9.017  0.00  0.00           H  
HETATM 3323 HW2  SOL C 163      34.508 -10.157 -10.341  0.00  0.00           H  
HETATM 3324  OW  SOL C 164      31.877  -7.906   9.675  0.00  0.00           O  
HETATM 3325 HW1  SOL C 164      32.221  -7.105   9.175  0.00  0.00           H  
HETATM 3326 HW2  SOL C 164      31.809  -8.675   9.051  0.00  0.00           H  
HETATM 3327  OW  SOL C 165      29.791   3.012   3.595  0.00  0.00           O  
HETATM 3328 HW1  SOL C 165      29.255   3.850   3.664  0.00  0.00           H  
HETATM 3329 HW2  SOL C 165      30.097   2.922   2.683  0.00  0.00           H  
HETATM 3330  OW  SOL C 166      18.647   7.396  -6.498  0.00  0.00           O  
HETATM 3331 HW1  SOL C 166      17.944   6.688  -6.394  0.00  0.00           H  
HETATM 3332 HW2  SOL C 166      18.248   8.290  -6.328  0.00  0.00           H  
HETATM 3333  OW  SOL C 167      39.380  -5.134  -1.685  0.00  0.00           O  
HETATM 3334 HW1  SOL C 167      39.419  -5.992  -2.201  0.00  0.00           H  
HETATM 3335 HW2  SOL C 167      40.149  -5.088  -1.047  0.00  0.00           H  
HETATM 3336  OW  SOL C 168     -11.460  27.096   2.487  0.00  0.00           O  
HETATM 3337 HW1  SOL C 168     -11.815  26.245   2.114  0.00  0.00           H  
HETATM 3338 HW2  SOL C 168     -12.136  27.506   3.093  0.00  0.00           H  
HETATM 3339  OW  SOL C 169       8.963 -14.524  -3.512  0.00  0.00           O  
HETATM 3340 HW1  SOL C 169       8.141 -13.956  -3.424  0.00  0.00           H  
HETATM 3341 HW2  SOL C 169       8.958 -14.983  -4.402  0.00  0.00           H  
HETATM 3342  OW  SOL C 170      16.031 -16.178  -3.786  0.00  0.00           O  
HETATM 3343 HW1  SOL C 170      15.108 -16.167  -3.411  0.00  0.00           H  
HETATM 3344 HW2  SOL C 170      16.533 -16.969  -3.449  0.00  0.00           H  
HETATM 3345  OW  SOL C 171      38.250  -0.099 -12.979  0.00  0.00           O  
HETATM 3346 HW1  SOL C 171      38.327  -1.093 -13.032  0.00  0.00           H  
HETATM 3347 HW2  SOL C 171      37.818   0.165 -12.123  0.00  0.00           H  
HETATM 3348  OW  SOL C 172      33.376  -5.305   8.792  0.00  0.00           O  
HETATM 3349 HW1  SOL C 172      33.069  -4.514   8.271  0.00  0.00           H  
HETATM 3350 HW2  SOL C 172      33.672  -5.019   9.699  0.00  0.00           H  
HETATM 3351  OW  SOL C 173      -8.628  19.547  -3.305  0.00  0.00           O  
HETATM 3352 HW1  SOL C 173      -8.045  19.047  -2.727  0.00  0.00           H  
HETATM 3353 HW2  SOL C 173      -9.247  20.175  -2.910  0.00  0.00           H  
HETATM 3354  OW  SOL C 174      11.700  -8.644  -6.544  0.00  0.00           O  
HETATM 3355 HW1  SOL C 174      10.975  -9.127  -6.126  0.00  0.00           H  
HETATM 3356 HW2  SOL C 174      11.672  -8.467  -7.494  0.00  0.00           H  
HETATM 3357  OW  SOL C 175      34.157   2.353 -14.156  0.00  0.00           O  
HETATM 3358 HW1  SOL C 175      34.530   3.125 -13.649  0.00  0.00           H  
HETATM 3359 HW2  SOL C 175      34.216   2.529 -15.138  0.00  0.00           H  
HETATM 3360  OW  SOL C 176      18.245   3.404 -12.709  0.00  0.00           O  
HETATM 3361 HW1  SOL C 176      18.182   4.116 -12.005  0.00  0.00           H  
HETATM 3362 HW2  SOL C 176      18.057   3.799 -13.607  0.00  0.00           H  
HETATM 3363  OW  SOL C 177       8.715 -17.084  -5.501  0.00  0.00           O  
HETATM 3364 HW1  SOL C 177       9.363 -17.177  -4.745  0.00  0.00           H  
HETATM 3365 HW2  SOL C 177       8.423 -16.128  -5.580  0.00  0.00           H  
HETATM 3366  OW  SOL C 178      24.970   4.921 -12.511  0.00  0.00           O  
HETATM 3367 HW1  SOL C 178      24.209   5.324 -13.019  0.00  0.00           H  
HETATM 3368 HW2  SOL C 178      25.369   4.177 -13.042  0.00  0.00           H  
HETATM 3369  OW  SOL C 179       0.507  23.544  -8.684  0.00  0.00           O  
HETATM 3370 HW1  SOL C 179       0.476  22.655  -8.227  0.00  0.00           H  
HETATM 3371 HW2  SOL C 179       1.429  23.923  -8.612  0.00  0.00           H  
HETATM 3372  OW  SOL C 180      38.654 -10.196  -8.530  0.00  0.00           O  
HETATM 3373 HW1  SOL C 180      39.512 -10.721  -8.495  0.00  0.00           H  
HETATM 3374 HW2  SOL C 180      38.390  -9.933  -7.593  0.00  0.00           H  
HETATM 3375  OW  SOL C 181     -14.692  26.870  -9.349  0.00  0.00           O  
HETATM 3376 HW1  SOL C 181     -13.855  26.323  -9.318  0.00  0.00           H  
HETATM 3377 HW2  SOL C 181     -15.482  26.250  -9.416  0.00  0.00           H  
HETATM 3378  OW  SOL C 182      -0.758  11.531  -6.521  0.00  0.00           O  
HETATM 3379 HW1  SOL C 182      -1.248  10.685  -6.753  0.00  0.00           H  
HETATM 3380 HW2  SOL C 182      -1.379  12.311  -6.584  0.00  0.00           H  
HETATM 3381  OW  SOL C 183      21.328 -10.301  -5.460  0.00  0.00           O  
HETATM 3382 HW1  SOL C 183      21.117 -11.051  -4.882  0.00  0.00           H  
HETATM 3383 HW2  SOL C 183      22.260 -10.045  -5.538  0.00  0.00           H  
HETATM 3384  OW  SOL C 184     -16.695  17.603   4.333  0.00  0.00           O  
HETATM 3385 HW1  SOL C 184     -15.938  17.834   4.887  0.00  0.00           H  
HETATM 3386 HW2  SOL C 184     -17.537  17.384   4.756  0.00  0.00           H  
HETATM 3387  OW  SOL C 185      -5.424  29.366  -2.796  0.00  0.00           O  
HETATM 3388 HW1  SOL C 185      -6.090  29.667  -2.110  0.00  0.00           H  
HETATM 3389 HW2  SOL C 185      -5.806  29.468  -3.715  0.00  0.00           H  
HETATM 3390  OW  SOL C 186      41.631   3.216  -2.247  0.00  0.00           O  
HETATM 3391 HW1  SOL C 186      41.595   2.913  -1.294  0.00  0.00           H  
HETATM 3392 HW2  SOL C 186      42.018   4.136  -2.289  0.00  0.00           H  
HETATM 3393  OW  SOL C 187      -5.194  16.264  14.585  0.00  0.00           O  
HETATM 3394 HW1  SOL C 187      -5.120  17.171  14.971  0.00  0.00           H  
HETATM 3395 HW2  SOL C 187      -6.015  16.198  14.016  0.00  0.00           H  
HETATM 3396  OW  SOL C 188     -21.969  22.760   3.090  0.00  0.00           O  
HETATM 3397 HW1  SOL C 188     -22.025  22.144   2.297  0.00  0.00           H  
HETATM 3398 HW2  SOL C 188     -22.748  23.378   3.079  0.00  0.00           H  
HETATM 3399  OW  SOL C 189     -15.317  20.487  -8.025  0.00  0.00           O  
HETATM 3400 HW1  SOL C 189     -15.094  20.291  -7.069  0.00  0.00           H  
HETATM 3401 HW2  SOL C 189     -14.858  19.818  -8.611  0.00  0.00           H  
HETATM 3402  OW  SOL C 190      13.138 -10.868 -11.660  0.00  0.00           O  
HETATM 3403 HW1  SOL C 190      13.619 -10.722 -10.792  0.00  0.00           H  
HETATM 3404 HW2  SOL C 190      12.170 -10.631 -11.545  0.00  0.00           H  
HETATM 3405  OW  SOL C 191      13.945  -9.610  -9.006  0.00  0.00           O  
HETATM 3406 HW1  SOL C 191      14.131  -9.068  -8.182  0.00  0.00           H  
HETATM 3407 HW2  SOL C 191      14.173  -9.077  -9.820  0.00  0.00           H  
HETATM 3408  OW  SOL C 192      -8.142  27.129  -0.252  0.00  0.00           O  
HETATM 3409 HW1  SOL C 192      -7.425  26.463  -0.437  0.00  0.00           H  
HETATM 3410 HW2  SOL C 192      -7.901  28.006  -0.686  0.00  0.00           H  
HETATM 3411  OW  SOL C 193      32.694  -4.041 -14.492  0.00  0.00           O  
HETATM 3412 HW1  SOL C 193      32.195  -4.571 -15.184  0.00  0.00           H  
HETATM 3413 HW2  SOL C 193      32.081  -3.370 -14.081  0.00  0.00           H  
HETATM 3414  OW  SOL C 194      11.198   2.399   4.252  0.00  0.00           O  
HETATM 3415 HW1  SOL C 194      11.011   1.596   3.743  0.00  0.00           H  
HETATM 3416 HW2  SOL C 194      12.017   2.878   4.048  0.00  0.00           H  
HETATM 3417  OW  SOL C 195      -9.021  24.664  10.357  0.00  0.00           O  
HETATM 3418 HW1  SOL C 195      -9.917  24.358  10.039  0.00  0.00           H  
HETATM 3419 HW2  SOL C 195      -8.397  24.735   9.582  0.00  0.00           H  
HETATM 3420  OW  SOL C 196      26.529  -3.924 -15.418  0.00  0.00           O  
HETATM 3421 HW1  SOL C 196      26.270  -4.655 -16.052  0.00  0.00           H  
HETATM 3422 HW2  SOL C 196      26.954  -3.182 -15.937  0.00  0.00           H  
HETATM 3423  OW  SOL C 197      -2.331  23.468   0.054  0.00  0.00           O  
HETATM 3424 HW1  SOL C 197      -1.931  22.684   0.454  0.00  0.00           H  
HETATM 3425 HW2  SOL C 197      -2.610  23.448  -0.913  0.00  0.00           H  
HETATM 3426  OW  SOL C 198      16.264 -11.664  11.572  0.00  0.00           O  
HETATM 3427 HW1  SOL C 198      16.287 -11.725  10.577  0.00  0.00           H  
HETATM 3428 HW2  SOL C 198      17.026 -11.104  11.893  0.00  0.00           H  
HETATM 3429  OW  SOL C 199      21.956  -4.692 -14.102  0.00  0.00           O  
HETATM 3430 HW1  SOL C 199      21.477  -4.655 -13.231  0.00  0.00           H  
HETATM 3431 HW2  SOL C 199      22.951  -4.653 -13.940  0.00  0.00           H  
HETATM 3432  OW  SOL C 200      10.724  -3.769 -11.227  0.00  0.00           O  
HETATM 3433 HW1  SOL C 200       9.976  -3.982 -11.859  0.00  0.00           H  
HETATM 3434 HW2  SOL C 200      11.590  -3.801 -11.724  0.00  0.00           H  
HETATM 3435  OW  SOL C 201     -11.122  22.448   3.550  0.00  0.00           O  
HETATM 3436 HW1  SOL C 201     -10.962  23.401   3.512  0.00  0.00           H  
HETATM 3437 HW2  SOL C 201     -11.484  22.031   2.756  0.00  0.00           H  
HETATM 3438  OW  SOL C 202      10.244   8.241  -3.216  0.00  0.00           O  
HETATM 3439 HW1  SOL C 202      10.229   9.191  -3.527  0.00  0.00           H  
HETATM 3440 HW2  SOL C 202      10.715   7.679  -3.892  0.00  0.00           H  
HETATM 3441  OW  SOL C 203       1.389  25.705   5.962  0.00  0.00           O  
HETATM 3442 HW1  SOL C 203       0.551  25.761   6.494  0.00  0.00           H  
HETATM 3443 HW2  SOL C 203       1.204  25.269   5.078  0.00  0.00           H  
HETATM 3444  OW  SOL C 204      -7.844  22.896  12.258  0.00  0.00           O  
HETATM 3445 HW1  SOL C 204      -8.171  21.956  12.330  0.00  0.00           H  
HETATM 3446 HW2  SOL C 204      -8.410  23.394  11.597  0.00  0.00           H  
HETATM 3447  OW  SOL C 205      20.241   7.565 -11.405  0.00  0.00           O  
HETATM 3448 HW1  SOL C 205      21.201   7.315 -11.282  0.00  0.00           H  
HETATM 3449 HW2  SOL C 205      19.983   7.459 -12.373  0.00  0.00           H  
HETATM 3450  OW  SOL C 206     -12.749  20.383 -11.962  0.00  0.00           O  
HETATM 3451 HW1  SOL C 206     -13.148  19.474 -11.862  0.00  0.00           H  
HETATM 3452 HW2  SOL C 206     -11.862  20.302 -12.421  0.00  0.00           H  
HETATM 3453  OW  SOL C 207      19.550   8.216   9.071  0.00  0.00           O  
HETATM 3454 HW1  SOL C 207      18.664   7.860   8.791  0.00  0.00           H  
HETATM 3455 HW2  SOL C 207      19.819   8.954   8.452  0.00  0.00           H  
HETATM 3456  OW  SOL C 208      27.845 -16.674   1.627  0.00  0.00           O  
HETATM 3457 HW1  SOL C 208      28.686 -16.378   2.073  0.00  0.00           H  
HETATM 3458 HW2  SOL C 208      27.461 -17.458   2.119  0.00  0.00           H  
HETATM 3459  OW  SOL C 209      32.793   8.366   3.512  0.00  0.00           O  
HETATM 3460 HW1  SOL C 209      31.953   8.520   4.021  0.00  0.00           H  
HETATM 3461 HW2  SOL C 209      32.622   8.479   2.534  0.00  0.00           H  
HETATM 3462  OW  SOL C 210     -14.723  28.218  -2.752  0.00  0.00           O  
HETATM 3463 HW1  SOL C 210     -14.090  28.460  -2.007  0.00  0.00           H  
HETATM 3464 HW2  SOL C 210     -14.682  27.240  -2.918  0.00  0.00           H  
HETATM 3465  OW  SOL C 211     -14.525   9.561 -13.785  0.00  0.00           O  
HETATM 3466 HW1  SOL C 211     -14.063   8.735 -13.457  0.00  0.00           H  
HETATM 3467 HW2  SOL C 211     -13.852  10.281 -13.947  0.00  0.00           H  
HETATM 3468  OW  SOL C 212      39.063 -15.032   0.156  0.00  0.00           O  
HETATM 3469 HW1  SOL C 212      38.838 -14.116   0.507  0.00  0.00           H  
HETATM 3470 HW2  SOL C 212      39.706 -14.944  -0.602  0.00  0.00           H  
HETATM 3471  OW  SOL C 213      15.710  -4.075 -10.861  0.00  0.00           O  
HETATM 3472 HW1  SOL C 213      16.208  -4.836 -10.439  0.00  0.00           H  
HETATM 3473 HW2  SOL C 213      16.003  -3.223 -10.427  0.00  0.00           H  
HETATM 3474  OW  SOL C 214      11.489  -1.604   7.737  0.00  0.00           O  
HETATM 3475 HW1  SOL C 214      10.556  -1.447   7.532  0.00  0.00           H  
HETATM 3476 HW2  SOL C 214      11.728  -1.781   8.657  0.00  0.00           H  
HETATM 3477  OW  SOL C 215      -2.026  24.356  12.060  0.00  0.00           O  
HETATM 3478 HW1  SOL C 215      -1.951  24.002  11.137  0.00  0.00           H  
HETATM 3479 HW2  SOL C 215      -1.221  24.912  12.278  0.00  0.00           H  
HETATM 3480  OW  SOL C 216      -2.804  21.588 -10.605  0.00  0.00           O  
HETATM 3481 HW1  SOL C 216      -3.458  21.501  -9.846  0.00  0.00           H  
HETATM 3482 HW2  SOL C 216      -1.908  21.281 -10.316  0.00  0.00           H  
HETATM 3483  OW  SOL C 217       1.800  19.460 -10.539  0.00  0.00           O  
HETATM 3484 HW1  SOL C 217       2.371  19.732  -9.765  0.00  0.00           H  
HETATM 3485 HW2  SOL C 217       0.829  19.572 -10.296  0.00  0.00           H  
HETATM 3486  OW  SOL C 218      20.683  -6.658  16.211  0.00  0.00           O  
HETATM 3487 HW1  SOL C 218      20.321  -7.417  15.677  0.00  0.00           H  
HETATM 3488 HW2  SOL C 218      20.154  -6.564  17.059  0.00  0.00           H  
HETATM 3489  OW  SOL C 219      22.904  -2.077  15.256  0.00  0.00           O  
HETATM 3490 HW1  SOL C 219      23.859  -2.204  15.517  0.00  0.00           H  
HETATM 3491 HW2  SOL C 219      22.316  -2.401  16.004  0.00  0.00           H  
HETATM 3492  OW  SOL C 220     -18.305  21.145   8.252  0.00  0.00           O  
HETATM 3493 HW1  SOL C 220     -18.555  21.134   7.282  0.00  0.00           H  
HETATM 3494 HW2  SOL C 220     -17.426  21.594   8.372  0.00  0.00           H  
HETATM 3495  OW  SOL C 221       6.554  15.602  -2.138  0.00  0.00           O  
HETATM 3496 HW1  SOL C 221       6.251  14.648  -2.198  0.00  0.00           H  
HETATM 3497 HW2  SOL C 221       5.756  16.209  -2.178  0.00  0.00           H  
HETATM 3498  OW  SOL C 222      13.123  -6.098   6.313  0.00  0.00           O  
HETATM 3499 HW1  SOL C 222      13.757  -6.260   7.024  0.00  0.00           H  
HETATM 3500 HW2  SOL C 222      12.468  -5.396   6.444  0.00  0.00           H  
HETATM 3501  OW  SOL C 223      14.994   9.874  -0.748  0.00  0.00           O  
HETATM 3502 HW1  SOL C 223      14.569   8.972  -0.809  0.00  0.00           H  
HETATM 3503 HW2  SOL C 223      14.330  10.582  -0.988  0.00  0.00           H  
HETATM 3504  OW  SOL C 224       7.215 -13.289  12.460  0.00  0.00           O  
HETATM 3505 HW1  SOL C 224       6.956 -12.422  12.032  0.00  0.00           H  
HETATM 3506 HW2  SOL C 224       6.731 -14.048  12.019  0.00  0.00           H  
HETATM 3507  OW  SOL C 225       3.998  29.024   0.025  0.00  0.00           O  
HETATM 3508 HW1  SOL C 225       3.605  28.137   0.247  0.00  0.00           H  
HETATM 3509 HW2  SOL C 225       4.118  29.104  -0.962  0.00  0.00           H  
HETATM 3510  OW  SOL C 226      29.634  12.998  -4.177  0.00  0.00           O  
HETATM 3511 HW1  SOL C 226      30.160  13.067  -5.018  0.00  0.00           H  
HETATM 3512 HW2  SOL C 226      29.137  12.130  -4.168  0.00  0.00           H  
HETATM 3513  OW  SOL C 227      40.206  -9.177 -11.244  0.00  0.00           O  
HETATM 3514 HW1  SOL C 227      40.850  -8.429 -11.111  0.00  0.00           H  
HETATM 3515 HW2  SOL C 227      40.666 -10.057 -11.132  0.00  0.00           H  
HETATM 3516  OW  SOL C 228     -22.478  21.325   0.563  0.00  0.00           O  
HETATM 3517 HW1  SOL C 228     -23.211  20.682   0.368  0.00  0.00           H  
HETATM 3518 HW2  SOL C 228     -21.629  20.993   0.148  0.00  0.00           H  
HETATM 3519  OW  SOL C 229     -11.312  10.128 -12.836  0.00  0.00           O  
HETATM 3520 HW1  SOL C 229     -11.575   9.464 -12.125  0.00  0.00           H  
HETATM 3521 HW2  SOL C 229     -10.337  10.328 -12.763  0.00  0.00           H  
HETATM 3522  OW  SOL C 230     -16.541  15.369  -7.651  0.00  0.00           O  
HETATM 3523 HW1  SOL C 230     -16.578  14.437  -7.285  0.00  0.00           H  
HETATM 3524 HW2  SOL C 230     -15.589  15.631  -7.824  0.00  0.00           H  
HETATM 3525  OW  SOL C 231       0.255 -14.833   2.991  0.00  0.00           O  
HETATM 3526 HW1  SOL C 231       0.049 -14.006   2.483  0.00  0.00           H  
HETATM 3527 HW2  SOL C 231       0.532 -14.601   3.926  0.00  0.00           H  
HETATM 3528  OW  SOL C 232      37.612 -16.557   1.843  0.00  0.00           O  
HETATM 3529 HW1  SOL C 232      38.176 -16.081   1.168  0.00  0.00           H  
HETATM 3530 HW2  SOL C 232      36.722 -16.101   1.916  0.00  0.00           H  
HETATM 3531  OW  SOL C 233      22.615   9.049   1.042  0.00  0.00           O  
HETATM 3532 HW1  SOL C 233      21.787   8.656   1.445  0.00  0.00           H  
HETATM 3533 HW2  SOL C 233      22.905   9.836   1.594  0.00  0.00           H  
HETATM 3534  OW  SOL C 234      40.874   6.985  -4.184  0.00  0.00           O  
HETATM 3535 HW1  SOL C 234      40.906   6.243  -4.857  0.00  0.00           H  
HETATM 3536 HW2  SOL C 234      41.372   6.713  -3.361  0.00  0.00           H  
HETATM 3537  OW  SOL C 235     -14.485  20.557  -5.284  0.00  0.00           O  
HETATM 3538 HW1  SOL C 235     -15.180  21.261  -5.142  0.00  0.00           H  
HETATM 3539 HW2  SOL C 235     -13.577  20.811  -5.494  0.00  0.00           H  
HETATM 3540  OW  SOL C 236      16.584  -5.668   4.257  0.00  0.00           O  
HETATM 3541 HW1  SOL C 236      16.061  -5.963   5.015  0.00  0.00           H  
HETATM 3542 HW2  SOL C 236      16.941  -6.301   3.622  0.00  0.00           H  
HETATM 3543  OW  SOL C 237      34.699  -9.091  12.737  0.00  0.00           O  
HETATM 3544 HW1  SOL C 237      35.669  -9.269  12.549  0.00  0.00           H  
HETATM 3545 HW2  SOL C 237      34.137  -9.680  12.148  0.00  0.00           H  
HETATM 3546  OW  SOL C 238       3.596  20.583  -8.437  0.00  0.00           O  
HETATM 3547 HW1  SOL C 238       3.909  21.419  -8.897  0.00  0.00           H  
HETATM 3548 HW2  SOL C 238       4.281  19.858  -8.551  0.00  0.00           H  
HETATM 3549  OW  SOL C 239       4.653  18.483  -4.454  0.00  0.00           O  
HETATM 3550 HW1  SOL C 239       4.472  17.999  -3.592  0.00  0.00           H  
HETATM 3551 HW2  SOL C 239       5.396  18.028  -4.946  0.00  0.00           H  
HETATM 3552  OW  SOL C 240      30.478   3.752 -11.136  0.00  0.00           O  
HETATM 3553 HW1  SOL C 240      29.543   3.488 -10.877  0.00  0.00           H  
HETATM 3554 HW2  SOL C 240      30.722   3.313 -12.002  0.00  0.00           H  
HETATM 3555  OW  SOL C 241      30.001  -4.111  11.132  0.00  0.00           O  
HETATM 3556 HW1  SOL C 241      29.077  -4.066  11.516  0.00  0.00           H  
HETATM 3557 HW2  SOL C 241      30.379  -3.188  11.068  0.00  0.00           H  
HETATM 3558  OW  SOL C 242       9.238 -15.252  11.483  0.00  0.00           O  
HETATM 3559 HW1  SOL C 242      10.226 -15.362  11.611  0.00  0.00           H  
HETATM 3560 HW2  SOL C 242       8.919 -14.468  12.003  0.00  0.00           H  
HETATM 3561  OW  SOL C 243      -0.698  18.742  -3.068  0.00  0.00           O  
HETATM 3562 HW1  SOL C 243      -0.724  18.358  -3.984  0.00  0.00           H  
HETATM 3563 HW2  SOL C 243       0.093  18.350  -2.687  0.00  0.00           H  
HETATM 3564  OW  SOL C 244      21.891  -1.319 -13.024  0.00  0.00           O  
HETATM 3565 HW1  SOL C 244      22.769  -1.732 -12.762  0.00  0.00           H  
HETATM 3566 HW2  SOL C 244      21.974  -0.321 -13.019  0.00  0.00           H  
HETATM 3567  OW  SOL C 245      24.010   9.160  11.568  0.00  0.00           O  
HETATM 3568 HW1  SOL C 245      23.175   8.719  11.256  0.00  0.00           H  
HETATM 3569 HW2  SOL C 245      23.961  10.136  11.363  0.00  0.00           H  
HETATM 3570  OW  SOL C 246      -5.444  11.193   8.832  0.00  0.00           O  
HETATM 3571 HW1  SOL C 246      -6.094  10.668   8.350  0.00  0.00           H  
HETATM 3572 HW2  SOL C 246      -5.300  10.959   9.799  0.00  0.00           H  
HETATM 3573  OW  SOL C 247      33.303  -3.299  -0.601  0.00  0.00           O  
HETATM 3574 HW1  SOL C 247      33.659  -3.566   0.300  0.00  0.00           H  
HETATM 3575 HW2  SOL C 247      32.826  -2.426  -0.521  0.00  0.00           H  
HETATM 3576  OW  SOL C 248      20.572  -1.741  14.184  0.00  0.00           O  
HETATM 3577 HW1  SOL C 248      21.499  -2.041  14.407  0.00  0.00           H  
HETATM 3578 HW2  SOL C 248      19.910  -2.401  14.548  0.00  0.00           H  
HETATM 3579  OW  SOL C 249      -8.532  17.559   6.294  0.00  0.00           O  
HETATM 3580 HW1  SOL C 249      -7.974  17.399   7.066  0.00  0.00           H  
HETATM 3581 HW2  SOL C 249      -8.775  18.470   6.084  0.00  0.00           H  
HETATM 3582  OW  SOL C 250      -4.723   4.808  -8.223  0.00  0.00           O  
HETATM 3583 HW1  SOL C 250      -5.163   4.590  -9.085  0.00  0.00           H  
HETATM 3584 HW2  SOL C 250      -5.087   4.222  -7.502  0.00  0.00           H  
HETATM 3585  OW  SOL C 251      -7.154  15.147   6.255  0.00  0.00           O  
HETATM 3586 HW1  SOL C 251      -7.585  14.660   5.540  0.00  0.00           H  
HETATM 3587 HW2  SOL C 251      -6.834  14.669   7.031  0.00  0.00           H  
HETATM 3588  OW  SOL C 252      10.274   9.469   5.672  0.00  0.00           O  
HETATM 3589 HW1  SOL C 252      10.228   9.184   6.617  0.00  0.00           H  
HETATM 3590 HW2  SOL C 252      11.206   9.777   5.451  0.00  0.00           H  
HETATM 3591  OW  SOL C 253       9.470 -12.792  -9.937  0.00  0.00           O  
HETATM 3592 HW1  SOL C 253      10.094 -13.399  -9.437  0.00  0.00           H  
HETATM 3593 HW2  SOL C 253       8.533 -13.142  -9.861  0.00  0.00           H  
HETATM 3594  OW  SOL C 254      36.225 -11.048  -1.901  0.00  0.00           O  
HETATM 3595 HW1  SOL C 254      35.418 -10.565  -2.237  0.00  0.00           H  
HETATM 3596 HW2  SOL C 254      36.874 -10.388  -1.535  0.00  0.00           H  
HETATM 3597  OW  SOL C 255      -6.625  23.454  -9.341  0.00  0.00           O  
HETATM 3598 HW1  SOL C 255      -6.221  24.339  -9.572  0.00  0.00           H  
HETATM 3599 HW2  SOL C 255      -6.700  22.891 -10.165  0.00  0.00           H  
HETATM 3600  OW  SOL C 256      18.201   2.722  14.223  0.00  0.00           O  
HETATM 3601 HW1  SOL C 256      17.643   1.891  14.217  0.00  0.00           H  
HETATM 3602 HW2  SOL C 256      19.070   2.539  14.659  0.00  0.00           H  
HETATM 3603  OW  SOL C 257       6.652  25.305   0.807  0.00  0.00           O  
HETATM 3604 HW1  SOL C 257       7.420  25.584   1.385  0.00  0.00           H  
HETATM 3605 HW2  SOL C 257       6.974  25.162  -0.127  0.00  0.00           H  
HETATM 3606  OW  SOL C 258       6.239 -19.507   4.611  0.00  0.00           O  
HETATM 3607 HW1  SOL C 258       5.298 -19.814   4.471  0.00  0.00           H  
HETATM 3608 HW2  SOL C 258       6.864 -20.177   4.200  0.00  0.00           H  
HETATM 3609  OW  SOL C 259      31.056 -17.494   6.462  0.00  0.00           O  
HETATM 3610 HW1  SOL C 259      31.432 -17.789   7.342  0.00  0.00           H  
HETATM 3611 HW2  SOL C 259      30.183 -17.046   6.602  0.00  0.00           H  
HETATM 3612  OW  SOL C 260       0.207  -2.967  -5.952  0.00  0.00           O  
HETATM 3613 HW1  SOL C 260       0.632  -3.879  -5.989  0.00  0.00           H  
HETATM 3614 HW2  SOL C 260      -0.399  -2.928  -5.162  0.00  0.00           H  
HETATM 3615  OW  SOL C 261      -9.148  19.217   8.470  0.00  0.00           O  
HETATM 3616 HW1  SOL C 261      -9.206  20.037   8.976  0.00  0.00           H  
HETATM 3617 HW2  SOL C 261      -9.790  18.513   8.636  0.00  0.00           H  
HETATM 3618  OW  SOL C 262       8.039  17.123  -3.928  0.00  0.00           O  
HETATM 3619 HW1  SOL C 262       8.109  17.967  -3.393  0.00  0.00           H  
HETATM 3620 HW2  SOL C 262       7.423  16.488  -3.464  0.00  0.00           H  
HETATM 3621  OW  SOL C 263      20.355   1.872  11.368  0.00  0.00           O  
HETATM 3622 HW1  SOL C 263      19.553   1.902  10.766  0.00  0.00           H  
HETATM 3623 HW2  SOL C 263      20.542   0.923  11.621  0.00  0.00           H  
HETATM 3624  OW  SOL C 264     -22.655   9.479  -7.000  0.00  0.00           O  
HETATM 3625 HW1  SOL C 264     -22.841   9.211  -7.952  0.00  0.00           H  
HETATM 3626 HW2  SOL C 264     -21.814  10.014  -6.965  0.00  0.00           H  
HETATM 3627  OW  SOL C 265      17.448   8.509   5.202  0.00  0.00           O  
HETATM 3628 HW1  SOL C 265      18.401   8.720   5.006  0.00  0.00           H  
HETATM 3629 HW2  SOL C 265      17.076   9.177   5.846  0.00  0.00           H  
HETATM 3630  OW  SOL C 266      36.116   3.580   3.293  0.00  0.00           O  
HETATM 3631 HW1  SOL C 266      36.270   3.923   2.362  0.00  0.00           H  
HETATM 3632 HW2  SOL C 266      36.484   4.237   3.956  0.00  0.00           H  
HETATM 3633  OW  SOL C 267       1.369 -12.315  -3.039  0.00  0.00           O  
HETATM 3634 HW1  SOL C 267       2.034 -11.711  -3.469  0.00  0.00           H  
HETATM 3635 HW2  SOL C 267       0.787 -12.720  -3.736  0.00  0.00           H  
HETATM 3636  OW  SOL C 268       6.143  -9.794   7.068  0.00  0.00           O  
HETATM 3637 HW1  SOL C 268       5.318  -9.252   6.933  0.00  0.00           H  
HETATM 3638 HW2  SOL C 268       6.947  -9.396   6.711  0.00  0.00           H  
HETATM 3639  OW  SOL C 269      22.237 -11.784  14.189  0.00  0.00           O  
HETATM 3640 HW1  SOL C 269      22.020 -12.439  13.466  0.00  0.00           H  
HETATM 3641 HW2  SOL C 269      23.107 -11.330  13.989  0.00  0.00           H  
HETATM 3642  OW  SOL C 270      12.851 -15.940   2.001  0.00  0.00           O  
HETATM 3643 HW1  SOL C 270      13.343 -16.242   1.192  0.00  0.00           H  
HETATM 3644 HW2  SOL C 270      13.272 -16.353   2.817  0.00  0.00           H  
HETATM 3645  OW  SOL C 271      36.157  -4.450   6.806  0.00  0.00           O  
HETATM 3646 HW1  SOL C 271      36.093  -4.003   7.696  0.00  0.00           H  
HETATM 3647 HW2  SOL C 271      37.118  -4.544   6.557  0.00  0.00           H  
HETATM 3648  OW  SOL C 272      37.207  -7.402  -4.027  0.00  0.00           O  
HETATM 3649 HW1  SOL C 272      36.562  -6.866  -3.485  0.00  0.00           H  
HETATM 3650 HW2  SOL C 272      38.146  -7.194  -3.747  0.00  0.00           H  
HETATM 3651  OW  SOL C 273       4.940  -7.599 -11.600  0.00  0.00           O  
HETATM 3652 HW1  SOL C 273       5.850  -8.010 -11.666  0.00  0.00           H  
HETATM 3653 HW2  SOL C 273       4.649  -7.570 -10.635  0.00  0.00           H  
HETATM 3654  OW  SOL C 274      25.313 -13.813  -7.319  0.00  0.00           O  
HETATM 3655 HW1  SOL C 274      24.915 -13.205  -8.001  0.00  0.00           H  
HETATM 3656 HW2  SOL C 274      25.630 -13.284  -6.537  0.00  0.00           H  
HETATM 3657  OW  SOL C 275      21.105 -17.591   0.965  0.00  0.00           O  
HETATM 3658 HW1  SOL C 275      21.968 -18.070   0.825  0.00  0.00           H  
HETATM 3659 HW2  SOL C 275      20.378 -18.071   0.480  0.00  0.00           H  
HETATM 3660  OW  SOL C 276      16.274  -9.629  -5.447  0.00  0.00           O  
HETATM 3661 HW1  SOL C 276      16.691  -8.797  -5.712  0.00  0.00           H  
HETATM 3662 HW2  SOL C 276      16.338  -9.762  -4.491  0.00  0.00           H  
HETATM 3663  OW  SOL C 277       2.144  26.197  -9.538  0.00  0.00           O  
HETATM 3664 HW1  SOL C 277       2.040  26.477 -10.498  0.00  0.00           H  
HETATM 3665 HW2  SOL C 277       1.695  26.866  -8.951  0.00  0.00           H  
HETATM 3666  OW  SOL C 278      14.653   0.746 -13.939  0.00  0.00           O  
HETATM 3667 HW1  SOL C 278      15.414   0.086 -13.955  0.00  0.00           H  
HETATM 3668 HW2  SOL C 278      14.447   1.036 -14.864  0.00  0.00           H  
HETATM 3669  OW  SOL C 279     -21.890  11.991   5.494  0.00  0.00           O  
HETATM 3670 HW1  SOL C 279     -21.567  11.841   6.427  0.00  0.00           H  
HETATM 3671 HW2  SOL C 279     -21.981  11.110   5.035  0.00  0.00           H  
HETATM 3672  OW  SOL C 280      -5.091   9.860  11.292  0.00  0.00           O  
HETATM 3673 HW1  SOL C 280      -5.375  10.774  11.577  0.00  0.00           H  
HETATM 3674 HW2  SOL C 280      -4.556   9.429  12.024  0.00  0.00           H  
HETATM 3675  OW  SOL C 281      -5.190  25.335 -10.707  0.00  0.00           O  
HETATM 3676 HW1  SOL C 281      -4.402  25.589 -10.141  0.00  0.00           H  
HETATM 3677 HW2  SOL C 281      -4.866  24.932 -11.561  0.00  0.00           H  
HETATM 3678  OW  SOL C 282      23.126 -13.729  12.336  0.00  0.00           O  
HETATM 3679 HW1  SOL C 282      23.566 -13.767  11.433  0.00  0.00           H  
HETATM 3680 HW2  SOL C 282      23.069 -14.658  12.711  0.00  0.00           H  
HETATM 3681  OW  SOL C 283      34.135  -8.062 -10.312  0.00  0.00           O  
HETATM 3682 HW1  SOL C 283      34.832  -7.963  -9.611  0.00  0.00           H  
HETATM 3683 HW2  SOL C 283      33.769  -7.164 -10.554  0.00  0.00           H  
HETATM 3684  OW  SOL C 284      16.396   0.350  12.335  0.00  0.00           O  
HETATM 3685 HW1  SOL C 284      16.546   0.303  13.321  0.00  0.00           H  
HETATM 3686 HW2  SOL C 284      16.703  -0.496  11.910  0.00  0.00           H  
HETATM 3687  OW  SOL C 285      22.795 -15.198   8.343  0.00  0.00           O  
HETATM 3688 HW1  SOL C 285      23.197 -14.835   7.499  0.00  0.00           H  
HETATM 3689 HW2  SOL C 285      23.144 -16.124   8.509  0.00  0.00           H  
HETATM 3690  OW  SOL C 286      33.583   0.191  13.155  0.00  0.00           O  
HETATM 3691 HW1  SOL C 286      33.743  -0.785  13.301  0.00  0.00           H  
HETATM 3692 HW2  SOL C 286      34.311   0.726  13.589  0.00  0.00           H  
HETATM 3693  OW  SOL C 287      11.058 -21.399  -1.566  0.00  0.00           O  
HETATM 3694 HW1  SOL C 287      10.160 -21.058  -1.824  0.00  0.00           H  
HETATM 3695 HW2  SOL C 287      11.247 -22.257  -2.055  0.00  0.00           H  
HETATM 3696  OW  SOL C 288       2.317 -15.126  -7.884  0.00  0.00           O  
HETATM 3697 HW1  SOL C 288       2.857 -14.733  -7.132  0.00  0.00           H  
HETATM 3698 HW2  SOL C 288       2.065 -14.404  -8.516  0.00  0.00           H  
HETATM 3699  OW  SOL C 289      11.403   8.067   1.975  0.00  0.00           O  
HETATM 3700 HW1  SOL C 289      10.613   8.569   2.332  0.00  0.00           H  
HETATM 3701 HW2  SOL C 289      11.403   8.113   0.984  0.00  0.00           H  
HETATM 3702  OW  SOL C 290     -16.215  27.476   1.723  0.00  0.00           O  
HETATM 3703 HW1  SOL C 290     -16.118  28.065   2.528  0.00  0.00           H  
HETATM 3704 HW2  SOL C 290     -17.155  27.533   1.381  0.00  0.00           H  
HETATM 3705  OW  SOL C 291       6.839 -12.780  -1.127  0.00  0.00           O  
HETATM 3706 HW1  SOL C 291       5.981 -12.606  -1.622  0.00  0.00           H  
HETATM 3707 HW2  SOL C 291       6.626 -13.165  -0.227  0.00  0.00           H  
HETATM 3708  OW  SOL C 292      39.776  -2.213  -4.852  0.00  0.00           O  
HETATM 3709 HW1  SOL C 292      40.188  -1.324  -5.040  0.00  0.00           H  
HETATM 3710 HW2  SOL C 292      39.625  -2.305  -3.871  0.00  0.00           H  
HETATM 3711  OW  SOL C 293      30.447 -11.026  10.796  0.00  0.00           O  
HETATM 3712 HW1  SOL C 293      30.747 -10.537   9.979  0.00  0.00           H  
HETATM 3713 HW2  SOL C 293      29.848 -11.789  10.530  0.00  0.00           H  
HETATM 3714  OW  SOL C 294     -13.793  17.250   3.833  0.00  0.00           O  
HETATM 3715 HW1  SOL C 294     -13.434  18.119   4.055  0.00  0.00           H  
HETATM 3716 HW2  SOL C 294     -13.553  16.854   2.989  0.00  0.00           H  
HETATM 3717  OW  SOL C 295     -11.511  16.560  -7.488  0.00  0.00           O  
HETATM 3718 HW1  SOL C 295     -11.695  17.500  -7.391  0.00  0.00           H  
HETATM 3719 HW2  SOL C 295     -12.027  15.928  -6.971  0.00  0.00           H  
HETATM 3720  OW  SOL C 296      29.767  -4.478   8.263  0.00  0.00           O  
HETATM 3721 HW1  SOL C 296      28.964  -4.446   7.726  0.00  0.00           H  
HETATM 3722 HW2  SOL C 296      29.659  -4.690   9.234  0.00  0.00           H  
HETATM 3723  OW  SOL C 297      29.654 -14.259 -13.021  0.00  0.00           O  
HETATM 3724 HW1  SOL C 297      30.593 -14.534 -12.848  0.00  0.00           H  
HETATM 3725 HW2  SOL C 297      29.100 -14.443 -12.204  0.00  0.00           H  
HETATM 3726  OW  SOL C 298      22.825 -15.238 -10.824  0.00  0.00           O  
HETATM 3727 HW1  SOL C 298      22.342 -14.421 -10.512  0.00  0.00           H  
HETATM 3728 HW2  SOL C 298      22.394 -16.051 -10.419  0.00  0.00           H  
HETATM 3729  OW  SOL C 299      11.168 -18.328  -6.851  0.00  0.00           O  
HETATM 3730 HW1  SOL C 299      11.329 -19.302  -7.003  0.00  0.00           H  
HETATM 3731 HW2  SOL C 299      11.415 -18.092  -5.907  0.00  0.00           H  
HETATM 3732  OW  SOL C 300      16.945  -6.241  -9.646  0.00  0.00           O  
HETATM 3733 HW1  SOL C 300      16.335  -6.965  -9.925  0.00  0.00           H  
HETATM 3734 HW2  SOL C 300      17.730  -6.461  -9.126  0.00  0.00           H  
HETATM 3735  OW  SOL C 301     -22.306  18.128   5.542  0.00  0.00           O  
HETATM 3736 HW1  SOL C 301     -22.303  17.419   4.846  0.00  0.00           H  
HETATM 3737 HW2  SOL C 301     -21.726  17.848   6.308  0.00  0.00           H  
HETATM 3738  OW  SOL C 302     -16.826  25.291  -5.380  0.00  0.00           O  
HETATM 3739 HW1  SOL C 302     -16.916  26.033  -6.045  0.00  0.00           H  
HETATM 3740 HW2  SOL C 302     -16.881  25.676  -4.456  0.00  0.00           H  
HETATM 3741  OW  SOL C 303      -0.735  25.901   7.521  0.00  0.00           O  
HETATM 3742 HW1  SOL C 303      -1.438  26.610   7.586  0.00  0.00           H  
HETATM 3743 HW2  SOL C 303      -0.733  25.357   8.357  0.00  0.00           H  
HETATM 3744  OW  SOL C 304      36.701   9.694  -1.712  0.00  0.00           O  
HETATM 3745 HW1  SOL C 304      36.773   8.774  -1.315  0.00  0.00           H  
HETATM 3746 HW2  SOL C 304      36.584   9.612  -2.705  0.00  0.00           H  
HETATM 3747  OW  SOL C 305      -3.795   7.542 -12.936  0.00  0.00           O  
HETATM 3748 HW1  SOL C 305      -4.001   7.137 -13.820  0.00  0.00           H  
HETATM 3749 HW2  SOL C 305      -4.533   7.331 -12.285  0.00  0.00           H  
HETATM 3750  OW  SOL C 306      10.664  -4.063   8.744  0.00  0.00           O  
HETATM 3751 HW1  SOL C 306       9.959  -3.890   9.432  0.00  0.00           H  
HETATM 3752 HW2  SOL C 306      10.417  -4.710   8.081  0.00  0.00           H  
HETATM 3753  OW  SOL C 307      17.648   8.550   0.766  0.00  0.00           O  
HETATM 3754 HW1  SOL C 307      17.032   7.918   1.239  0.00  0.00           H  
HETATM 3755 HW2  SOL C 307      17.377   9.494   0.956  0.00  0.00           H  
HETATM 3756  OW  SOL C 308      31.221   2.700 -13.550  0.00  0.00           O  
HETATM 3757 HW1  SOL C 308      30.843   2.517 -14.464  0.00  0.00           H  
HETATM 3758 HW2  SOL C 308      32.223   2.699 -13.597  0.00  0.00           H  
HETATM 3759  OW  SOL C 309      -0.549 -10.872   5.944  0.00  0.00           O  
HETATM 3760 HW1  SOL C 309       0.357 -10.761   6.342  0.00  0.00           H  
HETATM 3761 HW2  SOL C 309      -0.478 -10.891   4.947  0.00  0.00           H  
HETATM 3762  OW  SOL C 310      -8.051  18.947  -6.062  0.00  0.00           O  
HETATM 3763 HW1  SOL C 310      -8.420  18.421  -5.346  0.00  0.00           H  
HETATM 3764 HW2  SOL C 310      -8.261  18.674  -6.965  0.00  0.00           H  
HETATM 3765  OW  SOL C 311      -1.662  20.812  -6.168  0.00  0.00           O  
HETATM 3766 HW1  SOL C 311      -2.158  21.300  -6.888  0.00  0.00           H  
HETATM 3767 HW2  SOL C 311      -2.180  20.842  -5.318  0.00  0.00           H  
HETATM 3768  OW  SOL C 312       4.739 -13.581   3.610  0.00  0.00           O  
HETATM 3769 HW1  SOL C 312       4.026 -13.071   3.141  0.00  0.00           H  
HETATM 3770 HW2  SOL C 312       5.334 -12.948   4.111  0.00  0.00           H  
HETATM 3771  OW  SOL C 313     -11.191  11.344  -6.229  0.00  0.00           O  
HETATM 3772 HW1  SOL C 313     -11.004  11.205  -5.291  0.00  0.00           H  
HETATM 3773 HW2  SOL C 313     -10.450  11.364  -6.852  0.00  0.00           H  
HETATM 3774  OW  SOL C 314      14.532 -21.704   5.770  0.00  0.00           O  
HETATM 3775 HW1  SOL C 314      14.147 -22.256   6.499  0.00  0.00           H  
HETATM 3776 HW2  SOL C 314      15.022 -22.297   5.126  0.00  0.00           H  
HETATM 3777  OW  SOL C 315      38.074 -12.828  -5.991  0.00  0.00           O  
HETATM 3778 HW1  SOL C 315      38.595 -12.673  -5.156  0.00  0.00           H  
HETATM 3779 HW2  SOL C 315      37.119 -13.026  -5.756  0.00  0.00           H  
HETATM 3780  OW  SOL C 316      -6.353  31.644   3.316  0.00  0.00           O  
HETATM 3781 HW1  SOL C 316      -5.794  31.489   2.500  0.00  0.00           H  
HETATM 3782 HW2  SOL C 316      -7.018  32.378   3.119  0.00  0.00           H  
HETATM 3783  OW  SOL C 317      37.707   4.114 -13.039  0.00  0.00           O  
HETATM 3784 HW1  SOL C 317      38.063   3.860 -12.131  0.00  0.00           H  
HETATM 3785 HW2  SOL C 317      36.750   4.361 -12.959  0.00  0.00           H  
HETATM 3786  OW  SOL C 318      21.889 -11.180   8.157  0.00  0.00           O  
HETATM 3787 HW1  SOL C 318      22.875 -11.274   8.026  0.00  0.00           H  
HETATM 3788 HW2  SOL C 318      21.440 -12.031   7.908  0.00  0.00           H  
HETATM 3789  OW  SOL C 319      -5.438  20.280  11.500  0.00  0.00           O  
HETATM 3790 HW1  SOL C 319      -6.301  20.097  11.988  0.00  0.00           H  
HETATM 3791 HW2  SOL C 319      -4.875  20.901  12.057  0.00  0.00           H  
HETATM 3792  OW  SOL C 320     -17.914   8.012   7.306  0.00  0.00           O  
HETATM 3793 HW1  SOL C 320     -17.237   7.662   6.658  0.00  0.00           H  
HETATM 3794 HW2  SOL C 320     -18.694   8.385   6.807  0.00  0.00           H  
HETATM 3795  OW  SOL C 321      10.775  -9.098 -13.721  0.00  0.00           O  
HETATM 3796 HW1  SOL C 321       9.951  -8.702 -14.123  0.00  0.00           H  
HETATM 3797 HW2  SOL C 321      10.528  -9.872 -13.143  0.00  0.00           H  
HETATM 3798  OW  SOL C 322     -17.142  22.000   4.891  0.00  0.00           O  
HETATM 3799 HW1  SOL C 322     -17.953  22.339   4.415  0.00  0.00           H  
HETATM 3800 HW2  SOL C 322     -16.310  22.052   4.407  0.00  0.00           H  
HETATM 3801  OW  SOL C 323       6.484  17.379  -6.120  0.00  0.00           O  
HETATM 3802 HW1  SOL C 323       7.063  17.155  -5.342  0.00  0.00           H  
HETATM 3803 HW2  SOL C 323       7.055  17.614  -6.912  0.00  0.00           H  
HETATM 3804  OW  SOL C 324       1.548  19.699  -5.268  0.00  0.00           O  
HETATM 3805 HW1  SOL C 324       1.338  19.656  -4.297  0.00  0.00           H  
HETATM 3806 HW2  SOL C 324       2.324  20.316  -5.423  0.00  0.00           H  
HETATM 3807  OW  SOL C 325       8.707 -16.375  -9.055  0.00  0.00           O  
HETATM 3808 HW1  SOL C 325       9.518 -16.621  -9.586  0.00  0.00           H  
HETATM 3809 HW2  SOL C 325       8.058 -15.897  -9.649  0.00  0.00           H  
HETATM 3810  OW  SOL C 326     -12.029   4.616  -8.745  0.00  0.00           O  
HETATM 3811 HW1  SOL C 326     -12.768   4.500  -8.096  0.00  0.00           H  
HETATM 3812 HW2  SOL C 326     -11.464   3.792  -8.775  0.00  0.00           H  
HETATM 3813  OW  SOL C 327      -1.769  25.993 -12.261  0.00  0.00           O  
HETATM 3814 HW1  SOL C 327      -2.656  25.548 -12.129  0.00  0.00           H  
HETATM 3815 HW2  SOL C 327      -1.037  25.366 -11.973  0.00  0.00           H  
HETATM 3816  OW  SOL C 328      19.960 -12.388  11.485  0.00  0.00           O  
HETATM 3817 HW1  SOL C 328      20.456 -13.254  11.456  0.00  0.00           H  
HETATM 3818 HW2  SOL C 328      20.602 -11.630  11.403  0.00  0.00           H  
HETATM 3819  OW  SOL C 329     -18.348  24.648   0.351  0.00  0.00           O  
HETATM 3820 HW1  SOL C 329     -17.806  25.187  -0.293  0.00  0.00           H  
HETATM 3821 HW2  SOL C 329     -19.195  25.147   0.580  0.00  0.00           H  
HETATM 3822  OW  SOL C 330     -18.524  15.474  -9.542  0.00  0.00           O  
HETATM 3823 HW1  SOL C 330     -18.966  16.371  -9.607  0.00  0.00           H  
HETATM 3824 HW2  SOL C 330     -17.837  15.497  -8.814  0.00  0.00           H  
HETATM 3825  OW  SOL C 331       9.927   3.138  10.814  0.00  0.00           O  
HETATM 3826 HW1  SOL C 331       9.100   2.611  10.649  0.00  0.00           H  
HETATM 3827 HW2  SOL C 331      10.692   2.503  10.989  0.00  0.00           H  
HETATM 3828  OW  SOL C 332       2.353  11.221   0.898  0.00  0.00           O  
HETATM 3829 HW1  SOL C 332       1.539  11.315   0.327  0.00  0.00           H  
HETATM 3830 HW2  SOL C 332       2.214  10.469   1.538  0.00  0.00           H  
HETATM 3831  OW  SOL C 333      12.135 -11.574  -8.419  0.00  0.00           O  
HETATM 3832 HW1  SOL C 333      12.773 -10.973  -8.923  0.00  0.00           H  
HETATM 3833 HW2  SOL C 333      11.245 -11.121  -8.356  0.00  0.00           H  
HETATM 3834  OW  SOL C 334     -18.402   4.438  -7.415  0.00  0.00           O  
HETATM 3835 HW1  SOL C 334     -18.855   3.869  -6.735  0.00  0.00           H  
HETATM 3836 HW2  SOL C 334     -17.856   5.140  -6.960  0.00  0.00           H  
HETATM 3837  OW  SOL C 335      23.806 -17.602   8.244  0.00  0.00           O  
HETATM 3838 HW1  SOL C 335      24.633 -17.528   7.687  0.00  0.00           H  
HETATM 3839 HW2  SOL C 335      24.049 -17.800   9.190  0.00  0.00           H  
HETATM 3840  OW  SOL C 336       8.935  -0.319  10.330  0.00  0.00           O  
HETATM 3841 HW1  SOL C 336       8.748  -1.297  10.379  0.00  0.00           H  
HETATM 3842 HW2  SOL C 336       9.798  -0.119  10.801  0.00  0.00           H  
HETATM 3843  OW  SOL C 337      -9.898  18.032  -9.542  0.00  0.00           O  
HETATM 3844 HW1  SOL C 337     -10.840  18.168  -9.371  0.00  0.00           H  
HETATM 3845 HW2  SOL C 337      -9.245  18.772  -9.341  0.00  0.00           H  
HETATM 3846  OW  SOL C 338      -7.876  12.861  -7.991  0.00  0.00           O  
HETATM 3847 HW1  SOL C 338      -8.607  13.211  -7.464  0.00  0.00           H  
HETATM 3848 HW2  SOL C 338      -6.982  13.166  -7.803  0.00  0.00           H  
HETATM 3849  OW  SOL C 339       8.409  -8.973  -2.926  0.00  0.00           O  
HETATM 3850 HW1  SOL C 339       8.909  -9.033  -3.750  0.00  0.00           H  
HETATM 3851 HW2  SOL C 339       8.214  -8.099  -2.570  0.00  0.00           H  
HETATM 3852  OW  SOL C 340      -7.390  30.038  -1.059  0.00  0.00           O  
HETATM 3853 HW1  SOL C 340      -7.526  30.959  -0.696  0.00  0.00           H  
HETATM 3854 HW2  SOL C 340      -7.830  29.956  -1.958  0.00  0.00           H  
HETATM 3855  OW  SOL C 341      38.443   4.688  -5.942  0.00  0.00           O  
HETATM 3856 HW1  SOL C 341      38.267   4.252  -6.825  0.00  0.00           H  
HETATM 3857 HW2  SOL C 341      37.786   4.339  -5.262  0.00  0.00           H  
HETATM 3858  OW  SOL C 342      21.571  -9.721   0.113  0.00  0.00           O  
HETATM 3859 HW1  SOL C 342      22.128 -10.435   0.446  0.00  0.00           H  
HETATM 3860 HW2  SOL C 342      20.614  -9.815   0.200  0.00  0.00           H  
HETATM 3861  OW  SOL C 343      28.509  10.566  -4.122  0.00  0.00           O  
HETATM 3862 HW1  SOL C 343      27.966  10.445  -4.948  0.00  0.00           H  
HETATM 3863 HW2  SOL C 343      28.361   9.785  -3.506  0.00  0.00           H  
HETATM 3864  OW  SOL C 344      37.562   8.280   3.359  0.00  0.00           O  
HETATM 3865 HW1  SOL C 344      38.264   7.576   3.334  0.00  0.00           H  
HETATM 3866 HW2  SOL C 344      37.989   9.182   3.357  0.00  0.00           H  
HETATM 3867  OW  SOL C 345     -10.027  14.611  -8.873  0.00  0.00           O  
HETATM 3868 HW1  SOL C 345      -9.729  14.772  -9.808  0.00  0.00           H  
HETATM 3869 HW2  SOL C 345      -9.698  15.232  -8.214  0.00  0.00           H  
HETATM 3870  OW  SOL C 346      33.465   3.656 -10.959  0.00  0.00           O  
HETATM 3871 HW1  SOL C 346      32.545   3.283 -11.107  0.00  0.00           H  
HETATM 3872 HW2  SOL C 346      33.654   3.702  -9.983  0.00  0.00           H  
HETATM 3873  OW  SOL C 347     -10.824  12.693 -14.962  0.00  0.00           O  
HETATM 3874 HW1  SOL C 347      -9.994  12.502 -15.491  0.00  0.00           H  
HETATM 3875 HW2  SOL C 347     -10.665  13.476 -14.361  0.00  0.00           H  
HETATM 3876  OW  SOL C 348     -15.645  18.945  12.170  0.00  0.00           O  
HETATM 3877 HW1  SOL C 348     -15.811  18.745  11.206  0.00  0.00           H  
HETATM 3878 HW2  SOL C 348     -14.669  18.848  12.368  0.00  0.00           H  
HETATM 3879  OW  SOL C 349      19.877   2.570  -4.133  0.00  0.00           O  
HETATM 3880 HW1  SOL C 349      19.672   2.717  -3.202  0.00  0.00           H  
HETATM 3881 HW2  SOL C 349      20.809   2.592  -4.378  0.00  0.00           H  
HETATM 3882  OW  SOL C 350      11.652 -14.133  -9.282  0.00  0.00           O  
HETATM 3883 HW1  SOL C 350      11.887 -14.736  -8.523  0.00  0.00           H  
HETATM 3884 HW2  SOL C 350      11.921 -13.190  -9.072  0.00  0.00           H  
HETATM 3885  OW  SOL C 351       9.531   1.878   1.202  0.00  0.00           O  
HETATM 3886 HW1  SOL C 351       9.405   2.476   1.955  0.00  0.00           H  
HETATM 3887 HW2  SOL C 351       9.650   2.271   0.328  0.00  0.00           H  
HETATM 3888  OW  SOL C 352      12.423  11.270  -1.755  0.00  0.00           O  
HETATM 3889 HW1  SOL C 352      12.532  11.413  -2.744  0.00  0.00           H  
HETATM 3890 HW2  SOL C 352      13.079  11.844  -1.273  0.00  0.00           H  
HETATM 3891  OW  SOL C 353      -7.523  23.882 -13.413  0.00  0.00           O  
HETATM 3892 HW1  SOL C 353      -7.322  24.574 -14.103  0.00  0.00           H  
HETATM 3893 HW2  SOL C 353      -8.296  24.192 -12.850  0.00  0.00           H  
HETATM 3894  OW  SOL C 354      38.680  -9.109   9.330  0.00  0.00           O  
HETATM 3895 HW1  SOL C 354      38.408  -8.216   8.977  0.00  0.00           H  
HETATM 3896 HW2  SOL C 354      37.869  -9.613   9.625  0.00  0.00           H  
HETATM 3897  OW  SOL C 355      -2.213  15.913  -5.084  0.00  0.00           O  
HETATM 3898 HW1  SOL C 355      -1.631  16.638  -5.443  0.00  0.00           H  
HETATM 3899 HW2  SOL C 355      -2.021  15.679  -4.165  0.00  0.00           H  
HETATM 3900  OW  SOL C 356     -12.277   8.635 -10.729  0.00  0.00           O  
HETATM 3901 HW1  SOL C 356     -12.787   9.019  -9.960  0.00  0.00           H  
HETATM 3902 HW2  SOL C 356     -12.920   8.278 -11.412  0.00  0.00           H  
HETATM 3903  OW  SOL C 357      13.708   8.993  -5.533  0.00  0.00           O  
HETATM 3904 HW1  SOL C 357      14.062   8.670  -6.403  0.00  0.00           H  
HETATM 3905 HW2  SOL C 357      13.689   8.237  -4.878  0.00  0.00           H  
HETATM 3906  OW  SOL C 358      29.203   3.454  -2.686  0.00  0.00           O  
HETATM 3907 HW1  SOL C 358      29.550   3.814  -1.813  0.00  0.00           H  
HETATM 3908 HW2  SOL C 358      28.292   3.834  -2.863  0.00  0.00           H  
HETATM 3909  OW  SOL C 359      30.546   8.964 -12.983  0.00  0.00           O  
HETATM 3910 HW1  SOL C 359      30.189   8.839 -12.063  0.00  0.00           H  
HETATM 3911 HW2  SOL C 359      30.029   9.687 -13.456  0.00  0.00           H  
HETATM 3912  OW  SOL C 360      -7.077  20.815  -1.390  0.00  0.00           O  
HETATM 3913 HW1  SOL C 360      -7.850  21.159  -0.920  0.00  0.00           H  
HETATM 3914 HW2  SOL C 360      -6.261  21.332  -1.393  0.00  0.00           H  
HETATM 3915  OW  SOL C 361     -25.201  17.144  -3.008  0.00  0.00           O  
HETATM 3916 HW1  SOL C 361     -24.696  16.444  -2.500  0.00  0.00           H  
HETATM 3917 HW2  SOL C 361     -26.183  16.988  -2.895  0.00  0.00           H  
HETATM 3918  OW  SOL C 362      -3.979  17.602  -6.354  0.00  0.00           O  
HETATM 3919 HW1  SOL C 362      -3.887  16.676  -6.627  0.00  0.00           H  
HETATM 3920 HW2  SOL C 362      -3.858  17.822  -5.419  0.00  0.00           H  
HETATM 3921  OW  SOL C 363      14.431  -8.112  -6.755  0.00  0.00           O  
HETATM 3922 HW1  SOL C 363      13.787  -7.399  -6.810  0.00  0.00           H  
HETATM 3923 HW2  SOL C 363      14.274  -8.669  -5.980  0.00  0.00           H  
HETATM 3924  OW  SOL C 364      10.931  -9.289   6.667  0.00  0.00           O  
HETATM 3925 HW1  SOL C 364      11.472  -9.462   7.442  0.00  0.00           H  
HETATM 3926 HW2  SOL C 364      10.302  -8.557   6.713  0.00  0.00           H  
HETATM 3927  OW  SOL C 365      -5.919  18.972   9.003  0.00  0.00           O  
HETATM 3928 HW1  SOL C 365      -5.481  18.501   9.728  0.00  0.00           H  
HETATM 3929 HW2  SOL C 365      -6.728  19.460   9.204  0.00  0.00           H  
HETATM 3930  OW  SOL C 366      19.748  11.270  -5.213  0.00  0.00           O  
HETATM 3931 HW1  SOL C 366      20.051  10.704  -4.442  0.00  0.00           H  
HETATM 3932 HW2  SOL C 366      19.246  10.710  -5.873  0.00  0.00           H  
HETATM 3933  OW  SOL C 367      26.948  -9.936  -2.697  0.00  0.00           O  
HETATM 3934 HW1  SOL C 367      27.297  -9.264  -3.295  0.00  0.00           H  
HETATM 3935 HW2  SOL C 367      26.648 -10.776  -3.070  0.00  0.00           H  
HETATM 3936  OW  SOL C 368     -18.445  19.788   4.788  0.00  0.00           O  
HETATM 3937 HW1  SOL C 368     -19.200  20.043   4.194  0.00  0.00           H  
HETATM 3938 HW2  SOL C 368     -17.570  19.791   4.385  0.00  0.00           H  
HETATM 3939  OW  SOL C 369       3.931  19.103  -0.300  0.00  0.00           O  
HETATM 3940 HW1  SOL C 369       3.906  19.920  -0.871  0.00  0.00           H  
HETATM 3941 HW2  SOL C 369       3.001  18.753  -0.169  0.00  0.00           H  
HETATM 3942  OW  SOL C 370       7.810  21.661   2.365  0.00  0.00           O  
HETATM 3943 HW1  SOL C 370       7.210  20.925   2.695  0.00  0.00           H  
HETATM 3944 HW2  SOL C 370       7.866  22.379   3.060  0.00  0.00           H  
HETATM 3945  OW  SOL C 371      21.586   4.158 -15.263  0.00  0.00           O  
HETATM 3946 HW1  SOL C 371      20.806   4.210 -15.894  0.00  0.00           H  
HETATM 3947 HW2  SOL C 371      21.329   3.634 -14.455  0.00  0.00           H  
HETATM 3948  OW  SOL C 372     -24.771  21.770  -2.411  0.00  0.00           O  
HETATM 3949 HW1  SOL C 372     -24.158  22.272  -1.802  0.00  0.00           H  
HETATM 3950 HW2  SOL C 372     -24.484  20.812  -2.460  0.00  0.00           H  
HETATM 3951  OW  SOL C 373      16.156  -3.455  -6.939  0.00  0.00           O  
HETATM 3952 HW1  SOL C 373      16.481  -4.199  -7.463  0.00  0.00           H  
HETATM 3953 HW2  SOL C 373      15.963  -3.603  -6.001  0.00  0.00           H  
HETATM 3954  OW  SOL C 374      19.829  12.196  -2.259  0.00  0.00           O  
HETATM 3955 HW1  SOL C 374      20.235  11.371  -2.655  0.00  0.00           H  
HETATM 3956 HW2  SOL C 374      18.847  12.066  -2.133  0.00  0.00           H  
HETATM 3957  OW  SOL C 375      22.577  -2.562  10.655  0.00  0.00           O  
HETATM 3958 HW1  SOL C 375      21.721  -2.979  10.819  0.00  0.00           H  
HETATM 3959 HW2  SOL C 375      23.077  -2.110  11.396  0.00  0.00           H  
HETATM 3960  OW  SOL C 376      25.868 -10.406 -15.407  0.00  0.00           O  
HETATM 3961 HW1  SOL C 376      25.293  -9.585 -15.355  0.00  0.00           H  
HETATM 3962 HW2  SOL C 376      25.945 -10.809 -14.501  0.00  0.00           H  
HETATM 3963  OW  SOL C 377      28.945 -13.830  -1.317  0.00  0.00           O  
HETATM 3964 HW1  SOL C 377      28.810 -13.456  -0.393  0.00  0.00           H  
HETATM 3965 HW2  SOL C 377      29.063 -13.070  -1.959  0.00  0.00           H  
HETATM 3966  OW  SOL C 378      16.346  -4.266  15.195  0.00  0.00           O  
HETATM 3967 HW1  SOL C 378      15.878  -3.585  15.755  0.00  0.00           H  
HETATM 3968 HW2  SOL C 378      15.925  -4.307  14.292  0.00  0.00           H  
HETATM 3969  OW  SOL C 379      11.095 -20.845   1.082  0.00  0.00           O  
HETATM 3970 HW1  SOL C 379      10.251 -20.373   1.289  0.00  0.00           H  
HETATM 3971 HW2  SOL C 379      11.129 -21.057   0.108  0.00  0.00           H  
HETATM 3972  OW  SOL C 380       3.678 -15.121  -0.332  0.00  0.00           O  
HETATM 3973 HW1  SOL C 380       3.991 -15.652   0.448  0.00  0.00           H  
HETATM 3974 HW2  SOL C 380       3.274 -14.265   0.001  0.00  0.00           H  
HETATM 3975  OW  SOL C 381      -2.433  19.820  10.692  0.00  0.00           O  
HETATM 3976 HW1  SOL C 381      -3.314  20.260  10.813  0.00  0.00           H  
HETATM 3977 HW2  SOL C 381      -1.916  20.279   9.968  0.00  0.00           H  
HETATM 3978  OW  SOL C 382       5.772   7.175  -1.452  0.00  0.00           O  
HETATM 3979 HW1  SOL C 382       5.292   6.582  -2.111  0.00  0.00           H  
HETATM 3980 HW2  SOL C 382       6.749   7.145  -1.639  0.00  0.00           H  
HETATM 3981  OW  SOL C 383      11.732 -17.801  -4.376  0.00  0.00           O  
HETATM 3982 HW1  SOL C 383      12.596 -17.770  -3.877  0.00  0.00           H  
HETATM 3983 HW2  SOL C 383      10.970 -17.695  -3.730  0.00  0.00           H  
HETATM 3984  OW  SOL C 384      16.998  -6.503  11.176  0.00  0.00           O  
HETATM 3985 HW1  SOL C 384      16.162  -7.044  11.302  0.00  0.00           H  
HETATM 3986 HW2  SOL C 384      16.793  -5.688  10.630  0.00  0.00           H  
HETATM 3987  OW  SOL C 385     -11.159  22.639 -14.260  0.00  0.00           O  
HETATM 3988 HW1  SOL C 385     -11.473  23.218 -13.508  0.00  0.00           H  
HETATM 3989 HW2  SOL C 385     -10.678  21.848 -13.892  0.00  0.00           H  
HETATM 3990  OW  SOL C 386      16.902 -17.823  12.123  0.00  0.00           O  
HETATM 3991 HW1  SOL C 386      15.937 -18.051  12.061  0.00  0.00           H  
HETATM 3992 HW2  SOL C 386      17.444 -18.614  11.826  0.00  0.00           H  
HETATM 3993  OW  SOL C 387      -0.006  15.324  10.496  0.00  0.00           O  
HETATM 3994 HW1  SOL C 387       0.250  15.815  11.321  0.00  0.00           H  
HETATM 3995 HW2  SOL C 387      -0.310  14.402  10.743  0.00  0.00           H  
HETATM 3996  OW  SOL C 388      -8.191   8.593  11.523  0.00  0.00           O  
HETATM 3997 HW1  SOL C 388      -9.076   8.120  11.602  0.00  0.00           H  
HETATM 3998 HW2  SOL C 388      -8.294   9.542  11.814  0.00  0.00           H  
HETATM 3999  OW  SOL C 389      -7.073  19.476   4.483  0.00  0.00           O  
HETATM 4000 HW1  SOL C 389      -7.110  18.596   4.088  0.00  0.00           H  
HETATM 4001 HW2  SOL C 389      -7.033  20.231   3.887  0.00  0.00           H  
HETATM 4002  OW  SOL C 390      34.309 -12.306   9.266  0.00  0.00           O  
HETATM 4003 HW1  SOL C 390      35.157 -12.764   9.552  0.00  0.00           H  
HETATM 4004 HW2  SOL C 390      33.857 -11.928  10.082  0.00  0.00           H  
HETATM 4005  OW  SOL C 391      23.344  -5.775  15.790  0.00  0.00           O  
HETATM 4006 HW1  SOL C 391      22.451  -6.226  15.786  0.00  0.00           H  
HETATM 4007 HW2  SOL C 391      23.570  -5.485  14.860  0.00  0.00           H  
HETATM 4008  OW  SOL C 392      13.965 -15.893   6.614  0.00  0.00           O  
HETATM 4009 HW1  SOL C 392      14.914 -16.148   6.813  0.00  0.00           H  
HETATM 4010 HW2  SOL C 392      13.778 -16.002   5.639  0.00  0.00           H  
HETATM 4011  OW  SOL C 393      17.924  -8.041   7.031  0.00  0.00           O  
HETATM 4012 HW1  SOL C 393      17.436  -7.695   7.790  0.00  0.00           H  
HETATM 4013 HW2  SOL C 393      17.655  -7.765   6.144  0.00  0.00           H  
HETATM 4014  OW  SOL C 394       6.028 -11.848   5.343  0.00  0.00           O  
HETATM 4015 HW1  SOL C 394       6.911 -12.292   5.488  0.00  0.00           H  
HETATM 4016 HW2  SOL C 394       6.009 -10.990   5.859  0.00  0.00           H  
HETATM 4017  OW  SOL C 395     -11.781  18.890  12.482  0.00  0.00           O  
HETATM 4018 HW1  SOL C 395     -12.169  19.494  11.789  0.00  0.00           H  
HETATM 4019 HW2  SOL C 395     -12.395  18.112  12.624  0.00  0.00           H  
HETATM 4020  OW  SOL C 396      -7.276  20.443   1.552  0.00  0.00           O  
HETATM 4021 HW1  SOL C 396      -6.585  21.091   1.356  0.00  0.00           H  
HETATM 4022 HW2  SOL C 396      -7.210  19.537   1.216  0.00  0.00           H  
HETATM 4023  OW  SOL C 397      20.451  -0.856  11.592  0.00  0.00           O  
HETATM 4024 HW1  SOL C 397      20.457  -1.219  12.523  0.00  0.00           H  
HETATM 4025 HW2  SOL C 397      21.218  -0.874  11.010  0.00  0.00           H  
HETATM 4026  OW  SOL C 398      38.165  -3.504 -12.748  0.00  0.00           O  
HETATM 4027 HW1  SOL C 398      37.461  -4.075 -12.342  0.00  0.00           H  
HETATM 4028 HW2  SOL C 398      38.188  -3.647 -13.736  0.00  0.00           H  
HETATM 4029  OW  SOL C 399     -15.721  18.187  -2.077  0.00  0.00           O  
HETATM 4030 HW1  SOL C 399     -16.681  18.222  -2.203  0.00  0.00           H  
HETATM 4031 HW2  SOL C 399     -15.334  17.455  -1.578  0.00  0.00           H  
HETATM 4032  OW  SOL C 400     -11.524  23.906   9.522  0.00  0.00           O  
HETATM 4033 HW1  SOL C 400     -11.188  23.109  10.025  0.00  0.00           H  
HETATM 4034 HW2  SOL C 400     -12.239  24.362  10.046  0.00  0.00           H  
HETATM 4035  OW  SOL C 401      34.118  -3.736   5.145  0.00  0.00           O  
HETATM 4036 HW1  SOL C 401      33.250  -3.607   5.619  0.00  0.00           H  
HETATM 4037 HW2  SOL C 401      34.821  -3.998   5.814  0.00  0.00           H  
HETATM 4038  OW  SOL C 402      17.396 -15.393   9.248  0.00  0.00           O  
HETATM 4039 HW1  SOL C 402      17.810 -14.481   9.306  0.00  0.00           H  
HETATM 4040 HW2  SOL C 402      16.588 -15.429   9.825  0.00  0.00           H  
HETATM 4041  OW  SOL C 403      35.055  -8.543   9.782  0.00  0.00           O  
HETATM 4042 HW1  SOL C 403      35.433  -9.451   9.965  0.00  0.00           H  
HETATM 4043 HW2  SOL C 403      34.094  -8.621   9.509  0.00  0.00           H  
HETATM 4044  OW  SOL C 404       5.571  10.903   4.955  0.00  0.00           O  
HETATM 4045 HW1  SOL C 404       4.890  11.566   4.645  0.00  0.00           H  
HETATM 4046 HW2  SOL C 404       5.305   9.981   4.652  0.00  0.00           H  
HETATM 4047  OW  SOL C 405      33.367  -8.514  -4.799  0.00  0.00           O  
HETATM 4048 HW1  SOL C 405      33.852  -7.796  -5.296  0.00  0.00           H  
HETATM 4049 HW2  SOL C 405      33.077  -9.232  -5.428  0.00  0.00           H  
HETATM 4050  OW  SOL C 406       7.454  -7.345  -4.865  0.00  0.00           O  
HETATM 4051 HW1  SOL C 406       7.301  -6.480  -4.456  0.00  0.00           H  
HETATM 4052 HW2  SOL C 406       6.705  -7.946  -4.983  0.00  0.00           H  
HETATM 4053  OW  SOL C 407      23.669  11.016   2.779  0.00  0.00           O  
HETATM 4054 HW1  SOL C 407      23.388  11.726   3.421  0.00  0.00           H  
HETATM 4055 HW2  SOL C 407      24.481  11.318   2.269  0.00  0.00           H  
HETATM 4056  OW  SOL C 408      16.087   9.421  -3.760  0.00  0.00           O  
HETATM 4057 HW1  SOL C 408      16.945   9.257  -3.269  0.00  0.00           H  
HETATM 4058 HW2  SOL C 408      15.572   8.577  -3.835  0.00  0.00           H  
HETATM 4059  OW  SOL C 409      26.994 -11.847  -9.839  0.00  0.00           O  
HETATM 4060 HW1  SOL C 409      26.000 -11.794  -9.767  0.00  0.00           H  
HETATM 4061 HW2  SOL C 409      27.266 -12.776 -10.077  0.00  0.00           H  
HETATM 4062  OW  SOL C 410       3.217  15.719 -11.778  0.00  0.00           O  
HETATM 4063 HW1  SOL C 410       4.027  15.665 -12.364  0.00  0.00           H  
HETATM 4064 HW2  SOL C 410       2.615  16.446 -12.085  0.00  0.00           H  
HETATM 4065  OW  SOL C 411      17.400 -11.709   2.962  0.00  0.00           O  
HETATM 4066 HW1  SOL C 411      17.137 -10.779   2.978  0.00  0.00           H  
HETATM 4067 HW2  SOL C 411      18.339 -11.903   2.848  0.00  0.00           H  
HETATM 4068  OW  SOL C 412     -14.692  22.732   6.168  0.00  0.00           O  
HETATM 4069 HW1  SOL C 412     -15.552  22.880   6.592  0.00  0.00           H  
HETATM 4070 HW2  SOL C 412     -14.260  21.888   6.352  0.00  0.00           H  
HETATM 4071  OW  SOL C 413      19.298  -7.592  10.180  0.00  0.00           O  
HETATM 4072 HW1  SOL C 413      18.569  -6.992  10.484  0.00  0.00           H  
HETATM 4073 HW2  SOL C 413      19.444  -7.612   9.226  0.00  0.00           H  
HETATM 4074  OW  SOL C 414     -15.933   6.741   5.735  0.00  0.00           O  
HETATM 4075 HW1  SOL C 414     -15.717   5.923   6.272  0.00  0.00           H  
HETATM 4076 HW2  SOL C 414     -16.556   6.500   4.991  0.00  0.00           H  
HETATM 4077  OW  SOL C 415      25.128   4.806   2.721  0.00  0.00           O  
HETATM 4078 HW1  SOL C 415      24.922   4.013   2.207  0.00  0.00           H  
HETATM 4079 HW2  SOL C 415      24.483   5.136   3.363  0.00  0.00           H  
HETATM 4080  OW  SOL C 416      31.879 -10.406   1.360  0.00  0.00           O  
HETATM 4081 HW1  SOL C 416      31.367 -10.696   2.173  0.00  0.00           H  
HETATM 4082 HW2  SOL C 416      31.354  -9.729   0.849  0.00  0.00           H  
HETATM 4083  OW  SOL C 417       2.641 -12.226   2.572  0.00  0.00           O  
HETATM 4084 HW1  SOL C 417       2.629 -12.041   1.585  0.00  0.00           H  
HETATM 4085 HW2  SOL C 417       1.811 -11.841   2.989  0.00  0.00           H  
HETATM 4086  OW  SOL C 418     -19.614  18.204 -12.115  0.00  0.00           O  
HETATM 4087 HW1  SOL C 418     -18.772  18.256 -11.582  0.00  0.00           H  
HETATM 4088 HW2  SOL C 418     -19.646  17.317 -12.590  0.00  0.00           H  
HETATM 4089  OW  SOL C 419     -20.630  15.474 -11.306  0.00  0.00           O  
HETATM 4090 HW1  SOL C 419     -20.539  15.585 -12.294  0.00  0.00           H  
HETATM 4091 HW2  SOL C 419     -19.721  15.398 -10.896  0.00  0.00           H  
HETATM 4092  OW  SOL C 420      26.321 -17.579   7.185  0.00  0.00           O  
HETATM 4093 HW1  SOL C 420      26.646 -18.520   7.186  0.00  0.00           H  
HETATM 4094 HW2  SOL C 420      26.760 -17.075   7.926  0.00  0.00           H  
HETATM 4095  OW  SOL C 421       0.647   7.763 -12.053  0.00  0.00           O  
HETATM 4096 HW1  SOL C 421       0.581   7.492 -13.010  0.00  0.00           H  
HETATM 4097 HW2  SOL C 421       1.121   8.644 -11.993  0.00  0.00           H  
HETATM 4098  OW  SOL C 422      16.584 -13.429  -3.929  0.00  0.00           O  
HETATM 4099 HW1  SOL C 422      16.504 -14.419  -4.064  0.00  0.00           H  
HETATM 4100 HW2  SOL C 422      17.111 -13.064  -3.210  0.00  0.00           H  
HETATM 4101  OW  SOL C 423     -15.617  21.140   8.354  0.00  0.00           O  
HETATM 4102 HW1  SOL C 423     -15.481  21.292   9.334  0.00  0.00           H  
HETATM 4103 HW2  SOL C 423     -15.182  20.383   7.935  0.00  0.00           H  
HETATM 4104  OW  SOL C 424      10.240   4.457  12.920  0.00  0.00           O  
HETATM 4105 HW1  SOL C 424      10.075   4.037  12.022  0.00  0.00           H  
HETATM 4106 HW2  SOL C 424      10.853   3.873  13.454  0.00  0.00           H  
HETATM 4107  OW  SOL C 425      -2.986  30.267  -6.253  0.00  0.00           O  
HETATM 4108 HW1  SOL C 425      -2.279  30.541  -6.904  0.00  0.00           H  
HETATM 4109 HW2  SOL C 425      -2.820  29.322  -5.959  0.00  0.00           H  
HETATM 4110  OW  SOL C 426     -13.525   7.292 -12.712  0.00  0.00           O  
HETATM 4111 HW1  SOL C 426     -13.263   6.558 -12.086  0.00  0.00           H  
HETATM 4112 HW2  SOL C 426     -14.085   6.916 -13.450  0.00  0.00           H  
HETATM 4113  OW  SOL C 427      25.497 -20.633   0.600  0.00  0.00           O  
HETATM 4114 HW1  SOL C 427      25.580 -21.560   0.948  0.00  0.00           H  
HETATM 4115 HW2  SOL C 427      25.984 -20.553  -0.268  0.00  0.00           H  
HETATM 4116  OW  SOL C 428      36.456  -5.134 -11.088  0.00  0.00           O  
HETATM 4117 HW1  SOL C 428      36.582  -4.835 -10.139  0.00  0.00           H  
HETATM 4118 HW2  SOL C 428      35.524  -5.486 -11.202  0.00  0.00           H  
HETATM 4119  OW  SOL C 429      33.632  -6.639   1.996  0.00  0.00           O  
HETATM 4120 HW1  SOL C 429      33.416  -7.169   1.177  0.00  0.00           H  
HETATM 4121 HW2  SOL C 429      33.224  -7.082   2.793  0.00  0.00           H  
HETATM 4122  OW  SOL C 430      39.272  -7.084  -7.421  0.00  0.00           O  
HETATM 4123 HW1  SOL C 430      38.942  -6.684  -8.272  0.00  0.00           H  
HETATM 4124 HW2  SOL C 430      39.764  -6.389  -6.893  0.00  0.00           H  
HETATM 4125  OW  SOL C 431      10.771   4.583  -1.019  0.00  0.00           O  
HETATM 4126 HW1  SOL C 431      10.826   3.673  -1.349  0.00  0.00           H  
HETATM 4127 HW2  SOL C 431      10.589   4.679  -0.042  0.00  0.00           H  
HETATM 4128  OW  SOL C 432      33.903  -5.525 -11.809  0.00  0.00           O  
HETATM 4129 HW1  SOL C 432      33.772  -4.557 -11.612  0.00  0.00           H  
HETATM 4130 HW2  SOL C 432      33.877  -5.679 -12.795  0.00  0.00           H  
HETATM 4131  OW  SOL C 433      21.781   6.046   4.496  0.00  0.00           O  
HETATM 4132 HW1  SOL C 433      22.508   6.139   5.179  0.00  0.00           H  
HETATM 4133 HW2  SOL C 433      21.850   6.803   3.842  0.00  0.00           H  
HETATM 4134  OW  SOL C 434      -4.344  20.638   7.443  0.00  0.00           O  
HETATM 4135 HW1  SOL C 434      -4.891  20.061   6.893  0.00  0.00           H  
HETATM 4136 HW2  SOL C 434      -4.472  20.448   8.391  0.00  0.00           H  
HETATM 4137  OW  SOL C 435      33.825  -2.728 -11.623  0.00  0.00           O  
HETATM 4138 HW1  SOL C 435      33.509  -1.952 -12.160  0.00  0.00           H  
HETATM 4139 HW2  SOL C 435      34.786  -2.611 -11.394  0.00  0.00           H  
HETATM 4140  OW  SOL C 436      18.103   5.129  -1.182  0.00  0.00           O  
HETATM 4141 HW1  SOL C 436      18.509   5.573  -0.423  0.00  0.00           H  
HETATM 4142 HW2  SOL C 436      17.289   4.627  -1.018  0.00  0.00           H  
HETATM 4143  OW  SOL C 437      35.087   4.050  11.812  0.00  0.00           O  
HETATM 4144 HW1  SOL C 437      35.812   4.717  11.987  0.00  0.00           H  
HETATM 4145 HW2  SOL C 437      34.568   4.315  11.000  0.00  0.00           H  
HETATM 4146  OW  SOL C 438      16.983 -10.078  -8.020  0.00  0.00           O  
HETATM 4147 HW1  SOL C 438      17.901 -10.129  -7.629  0.00  0.00           H  
HETATM 4148 HW2  SOL C 438      16.300 -10.154  -7.288  0.00  0.00           H  
HETATM 4149  OW  SOL C 439      29.076   2.048   9.522  0.00  0.00           O  
HETATM 4150 HW1  SOL C 439      28.809   1.977   8.561  0.00  0.00           H  
HETATM 4151 HW2  SOL C 439      30.042   2.291   9.567  0.00  0.00           H  
HETATM 4152  OW  SOL C 440       5.919  19.819   2.938  0.00  0.00           O  
HETATM 4153 HW1  SOL C 440       5.749  19.069   3.585  0.00  0.00           H  
HETATM 4154 HW2  SOL C 440       5.045  20.138   2.561  0.00  0.00           H  
HETATM 4155  OW  SOL C 441      -1.979  11.824  -9.795  0.00  0.00           O  
HETATM 4156 HW1  SOL C 441      -2.245  10.903  -9.515  0.00  0.00           H  
HETATM 4157 HW2  SOL C 441      -0.995  11.941  -9.651  0.00  0.00           H  
HETATM 4158  OW  SOL C 442       7.683 -10.771  -6.947  0.00  0.00           O  
HETATM 4159 HW1  SOL C 442       7.572 -11.544  -6.380  0.00  0.00           H  
HETATM 4160 HW2  SOL C 442       6.895 -10.152  -7.013  0.00  0.00           H  
HETATM 4161  OW  SOL C 443      29.436   3.035  13.800  0.00  0.00           O  
HETATM 4162 HW1  SOL C 443      29.507   4.028  13.912  0.00  0.00           H  
HETATM 4163 HW2  SOL C 443      30.122   2.723  13.139  0.00  0.00           H  
HETATM 4164  OW  SOL C 444     -16.512  11.084  -9.642  0.00  0.00           O  
HETATM 4165 HW1  SOL C 444     -16.976  10.226  -9.424  0.00  0.00           H  
HETATM 4166 HW2  SOL C 444     -16.975  11.534 -10.410  0.00  0.00           H  
HETATM 4167  OW  SOL C 445      16.934  -0.845 -14.094  0.00  0.00           O  
HETATM 4168 HW1  SOL C 445      17.764  -0.535 -14.553  0.00  0.00           H  
HETATM 4169 HW2  SOL C 445      17.030  -1.814 -13.837  0.00  0.00           H  
HETATM 4170  OW  SOL C 446      22.376   1.833   7.620  0.00  0.00           O  
HETATM 4171 HW1  SOL C 446      21.756   1.332   8.166  0.00  0.00           H  
HETATM 4172 HW2  SOL C 446      22.456   2.782   7.796  0.00  0.00           H  
HETATM 4173  OW  SOL C 447      29.579   4.994 -14.634  0.00  0.00           O  
HETATM 4174 HW1  SOL C 447      30.158   4.462 -14.013  0.00  0.00           H  
HETATM 4175 HW2  SOL C 447      29.990   5.896 -14.785  0.00  0.00           H  
HETATM 4176  OW  SOL C 448      22.456 -17.424  -6.037  0.00  0.00           O  
HETATM 4177 HW1  SOL C 448      23.142 -17.708  -6.708  0.00  0.00           H  
HETATM 4178 HW2  SOL C 448      21.588 -17.263  -6.508  0.00  0.00           H  
HETATM 4179  OW  SOL C 449      22.911   6.100 -13.784  0.00  0.00           O  
HETATM 4180 HW1  SOL C 449      23.166   6.896 -14.327  0.00  0.00           H  
HETATM 4181 HW2  SOL C 449      22.337   5.492 -14.334  0.00  0.00           H  
HETATM 4182  OW  SOL C 450      19.417  -8.140  -1.494  0.00  0.00           O  
HETATM 4183 HW1  SOL C 450      19.077  -8.273  -2.386  0.00  0.00           H  
HETATM 4184 HW2  SOL C 450      20.368  -8.012  -1.372  0.00  0.00           H  
HETATM 4185  OW  SOL C 451      24.513 -12.203  -9.373  0.00  0.00           O  
HETATM 4186 HW1  SOL C 451      23.970 -12.801  -9.958  0.00  0.00           H  
HETATM 4187 HW2  SOL C 451      24.078 -11.307  -9.320  0.00  0.00           H  
HETATM 4188  OW  SOL C 452      38.896  -4.804   6.458  0.00  0.00           O  
HETATM 4189 HW1  SOL C 452      38.717  -5.541   5.808  0.00  0.00           H  
HETATM 4190 HW2  SOL C 452      39.369  -4.051   6.001  0.00  0.00           H  
HETATM 4191  OW  SOL C 453      25.651  -7.372  12.310  0.00  0.00           O  
HETATM 4192 HW1  SOL C 453      24.868  -7.918  12.640  0.00  0.00           H  
HETATM 4193 HW2  SOL C 453      26.408  -7.978  12.083  0.00  0.00           H  
HETATM 4194  OW  SOL C 454      29.454  -6.973   7.066  0.00  0.00           O  
HETATM 4195 HW1  SOL C 454      29.553  -7.172   8.008  0.00  0.00           H  
HETATM 4196 HW2  SOL C 454      30.223  -6.657   6.572  0.00  0.00           H  
HETATM 4197  OW  SOL C 455      13.159   4.234 -11.120  0.00  0.00           O  
HETATM 4198 HW1  SOL C 455      13.086   4.500 -12.085  0.00  0.00           H  
HETATM 4199 HW2  SOL C 455      14.097   4.379 -10.807  0.00  0.00           H  
HETATM 4200  OW  SOL C 456      27.189   6.786 -13.991  0.00  0.00           O  
HETATM 4201 HW1  SOL C 456      26.835   5.956 -14.424  0.00  0.00           H  
HETATM 4202 HW2  SOL C 456      27.453   6.577 -13.050  0.00  0.00           H  
HETATM 4203  OW  SOL C 457      27.449  -1.116 -16.121  0.00  0.00           O  
HETATM 4204 HW1  SOL C 457      28.035  -0.408 -15.710  0.00  0.00           H  
HETATM 4205 HW2  SOL C 457      27.509  -1.060 -17.113  0.00  0.00           H  
HETATM 4206  OW  SOL C 458       2.534 -17.912   3.641  0.00  0.00           O  
HETATM 4207 HW1  SOL C 458       2.678 -16.991   4.003  0.00  0.00           H  
HETATM 4208 HW2  SOL C 458       2.676 -17.918   2.652  0.00  0.00           H  
HETATM 4209  OW  SOL C 459      30.947  -1.409  11.549  0.00  0.00           O  
HETATM 4210 HW1  SOL C 459      31.144  -1.214  10.588  0.00  0.00           H  
HETATM 4211 HW2  SOL C 459      30.120  -0.911  11.833  0.00  0.00           H  
HETATM 4212  OW  SOL C 460     -24.449  19.633  -0.192  0.00  0.00           O  
HETATM 4213 HW1  SOL C 460     -24.204  19.267  -1.093  0.00  0.00           H  
HETATM 4214 HW2  SOL C 460     -25.023  18.970   0.283  0.00  0.00           H  
HETATM 4215  OW  SOL C 461       2.321  21.155 -12.669  0.00  0.00           O  
HETATM 4216 HW1  SOL C 461       2.095  20.593 -11.877  0.00  0.00           H  
HETATM 4217 HW2  SOL C 461       2.772  20.585 -13.364  0.00  0.00           H  
HETATM 4218  OW  SOL C 462      10.676  -8.163  10.016  0.00  0.00           O  
HETATM 4219 HW1  SOL C 462       9.810  -7.795   9.686  0.00  0.00           H  
HETATM 4220 HW2  SOL C 462      10.885  -9.015   9.516  0.00  0.00           H  
HETATM 4221  OW  SOL C 463      23.265   8.745  -1.658  0.00  0.00           O  
HETATM 4222 HW1  SOL C 463      23.299   7.780  -1.934  0.00  0.00           H  
HETATM 4223 HW2  SOL C 463      22.964   8.801  -0.704  0.00  0.00           H  
HETATM 4224  OW  SOL C 465      32.863 -10.730  -6.471  0.00  0.00           O  
HETATM 4225 HW1  SOL C 465      33.832 -10.761  -6.721  0.00  0.00           H  
HETATM 4226 HW2  SOL C 465      32.309 -10.726  -7.299  0.00  0.00           H  
HETATM 4227  OW  SOL C 466     -21.992  14.635  -3.285  0.00  0.00           O  
HETATM 4228 HW1  SOL C 466     -21.570  14.310  -4.130  0.00  0.00           H  
HETATM 4229 HW2  SOL C 466     -22.701  13.989  -3.001  0.00  0.00           H  
HETATM 4230  OW  SOL C 467      26.397  -1.124  11.026  0.00  0.00           O  
HETATM 4231 HW1  SOL C 467      26.046  -0.985  10.142  0.00  0.00           H  
HETATM 4232 HW2  SOL C 467      27.253  -0.652  11.212  0.00  0.00           H  
HETATM 4233  OW  SOL C 468      26.198   0.787  -9.168  0.00  0.00           O  
HETATM 4234 HW1  SOL C 468      26.680   0.810  -8.290  0.00  0.00           H  
HETATM 4235 HW2  SOL C 468      26.031  -0.155  -9.440  0.00  0.00           H  
HETATM 4236  OW  SOL C 469      -4.588  21.865  -8.457  0.00  0.00           O  
HETATM 4237 HW1  SOL C 469      -4.840  21.200  -7.746  0.00  0.00           H  
HETATM 4238 HW2  SOL C 469      -5.389  22.415  -8.689  0.00  0.00           H  
HETATM 4239  OW  SOL C 470      21.670  -4.370  -7.166  0.00  0.00           O  
HETATM 4240 HW1  SOL C 470      20.910  -4.545  -6.596  0.00  0.00           H  
HETATM 4241 HW2  SOL C 470      22.170  -5.119  -7.517  0.00  0.00           H  
HETATM 4242  OW  SOL C 471      23.870   4.486  16.627  0.00  0.00           O  
HETATM 4243 HW1  SOL C 471      23.497   4.938  17.441  0.00  0.00           H  
HETATM 4244 HW2  SOL C 471      23.451   4.885  15.804  0.00  0.00           H  
HETATM 4245  OW  SOL C 472     -15.879   6.185  -9.848  0.00  0.00           O  
HETATM 4246 HW1  SOL C 472     -15.951   5.291  -9.402  0.00  0.00           H  
HETATM 4247 HW2  SOL C 472     -15.089   6.676  -9.481  0.00  0.00           H  
HETATM 4248  OW  SOL C 473      16.447  -3.334 -13.328  0.00  0.00           O  
HETATM 4249 HW1  SOL C 473      15.825  -3.688 -14.034  0.00  0.00           H  
HETATM 4250 HW2  SOL C 473      16.092  -3.582 -12.428  0.00  0.00           H  
HETATM 4251  OW  SOL C 474     -16.427  21.233   1.985  0.00  0.00           O  
HETATM 4252 HW1  SOL C 474     -17.087  21.416   1.302  0.00  0.00           H  
HETATM 4253 HW2  SOL C 474     -16.218  20.309   2.182  0.00  0.00           H  
HETATM 4254  OW  SOL C 475       2.048  13.571  -1.957  0.00  0.00           O  
HETATM 4255 HW1  SOL C 475       1.730  12.630  -1.884  0.00  0.00           H  
HETATM 4256 HW2  SOL C 475       2.507  13.846  -1.114  0.00  0.00           H  
HETATM 4257  OW  SOL C 476      13.690 -12.967   7.565  0.00  0.00           O  
HETATM 4258 HW1  SOL C 476      12.998 -13.009   8.275  0.00  0.00           H  
HETATM 4259 HW2  SOL C 476      13.769 -13.858   7.105  0.00  0.00           H  
HETATM 4260  OW  SOL C 477     -17.242  10.286  -5.183  0.00  0.00           O  
HETATM 4261 HW1  SOL C 477     -16.814  10.989  -5.752  0.00  0.00           H  
HETATM 4262 HW2  SOL C 477     -17.878  10.715  -4.551  0.00  0.00           H  
HETATM 4263  OW  SOL C 478      10.356 -11.118 -11.856  0.00  0.00           O  
HETATM 4264 HW1  SOL C 478       9.886 -11.478 -11.059  0.00  0.00           H  
HETATM 4265 HW2  SOL C 478      10.100 -11.645 -12.667  0.00  0.00           H  
HETATM 4266  OW  SOL C 479      14.610 -19.577   8.888  0.00  0.00           O  
HETATM 4267 HW1  SOL C 479      15.408 -19.494   8.296  0.00  0.00           H  
HETATM 4268 HW2  SOL C 479      14.429 -20.541   9.069  0.00  0.00           H  
HETATM 4269  OW  SOL C 480     -16.792  28.576   4.242  0.00  0.00           O  
HETATM 4270 HW1  SOL C 480     -16.856  29.525   4.534  0.00  0.00           H  
HETATM 4271 HW2  SOL C 480     -16.838  27.976   5.043  0.00  0.00           H  
HETATM 4272  OW  SOL C 481      34.744  11.136  -0.349  0.00  0.00           O  
HETATM 4273 HW1  SOL C 481      34.836  10.936   0.625  0.00  0.00           H  
HETATM 4274 HW2  SOL C 481      35.507  10.730  -0.857  0.00  0.00           H  
HETATM 4275  OW  SOL C 482      -5.456  19.419  -3.588  0.00  0.00           O  
HETATM 4276 HW1  SOL C 482      -5.536  19.106  -2.675  0.00  0.00           H  
HETATM 4277 HW2  SOL C 482      -6.265  19.543  -4.103  0.00  0.00           H  
HETATM 4278  OW  SOL C 483      27.183 -14.270   6.794  0.00  0.00           O  
HETATM 4279 HW1  SOL C 483      26.466 -14.712   6.264  0.00  0.00           H  
HETATM 4280 HW2  SOL C 483      27.179 -14.633   7.725  0.00  0.00           H  
HETATM 4281  OW  SOL C 484     -21.204  25.097  -5.125  0.00  0.00           O  
HETATM 4282 HW1  SOL C 484     -21.888  25.103  -4.400  0.00  0.00           H  
HETATM 4283 HW2  SOL C 484     -20.394  24.581  -4.820  0.00  0.00           H  
HETATM 4284  OW  SOL C 485      12.277 -15.787  -6.743  0.00  0.00           O  
HETATM 4285 HW1  SOL C 485      12.859 -15.646  -5.955  0.00  0.00           H  
HETATM 4286 HW2  SOL C 485      11.797 -16.659  -6.659  0.00  0.00           H  
HETATM 4287  OW  SOL C 486      -6.712   6.455  12.631  0.00  0.00           O  
HETATM 4288 HW1  SOL C 486      -7.132   7.262  12.218  0.00  0.00           H  
HETATM 4289 HW2  SOL C 486      -7.392   5.708  12.655  0.00  0.00           H  
HETATM 4290  OW  SOL C 487      35.697  -9.431   6.682  0.00  0.00           O  
HETATM 4291 HW1  SOL C 487      36.594  -9.717   6.339  0.00  0.00           H  
HETATM 4292 HW2  SOL C 487      35.559  -8.462   6.488  0.00  0.00           H  
HETATM 4293  OW  SOL C 488     -12.631   5.018 -11.377  0.00  0.00           O  
HETATM 4294 HW1  SOL C 488     -12.928   4.106 -11.684  0.00  0.00           H  
HETATM 4295 HW2  SOL C 488     -12.351   4.973 -10.418  0.00  0.00           H  
HETATM 4296  OW  SOL C 489      -9.705  16.727 -14.675  0.00  0.00           O  
HETATM 4297 HW1  SOL C 489      -9.936  16.035 -13.987  0.00  0.00           H  
HETATM 4298 HW2  SOL C 489      -9.076  16.338 -15.343  0.00  0.00           H  
HETATM 4299  OW  SOL C 490     -12.128  17.028 -15.697  0.00  0.00           O  
HETATM 4300 HW1  SOL C 490     -11.286  17.140 -15.175  0.00  0.00           H  
HETATM 4301 HW2  SOL C 490     -12.467  16.094 -15.606  0.00  0.00           H  
HETATM 4302  OW  SOL C 491      24.719   7.344   2.107  0.00  0.00           O  
HETATM 4303 HW1  SOL C 491      25.408   7.527   1.411  0.00  0.00           H  
HETATM 4304 HW2  SOL C 491      23.878   7.834   1.883  0.00  0.00           H  
HETATM 4305  OW  SOL C 492     -23.652  19.312  -2.732  0.00  0.00           O  
HETATM 4306 HW1  SOL C 492     -22.652  19.355  -2.742  0.00  0.00           H  
HETATM 4307 HW2  SOL C 492     -23.948  18.407  -3.042  0.00  0.00           H  
HETATM 4308  OW  SOL C 493      15.962 -15.599  -9.438  0.00  0.00           O  
HETATM 4309 HW1  SOL C 493      15.461 -15.090  -8.734  0.00  0.00           H  
HETATM 4310 HW2  SOL C 493      16.918 -15.318  -9.436  0.00  0.00           H  
HETATM 4311  OW  SOL C 494      -0.718  29.051   3.889  0.00  0.00           O  
HETATM 4312 HW1  SOL C 494      -1.403  29.127   4.632  0.00  0.00           H  
HETATM 4313 HW2  SOL C 494       0.177  29.341   4.224  0.00  0.00           H  
HETATM 4314  OW  SOL C 495      31.139 -10.408   7.945  0.00  0.00           O  
HETATM 4315 HW1  SOL C 495      30.363 -11.029   7.815  0.00  0.00           H  
HETATM 4316 HW2  SOL C 495      31.960 -10.829   7.550  0.00  0.00           H  
HETATM 4317  OW  SOL C 496      18.356  -5.400   6.974  0.00  0.00           O  
HETATM 4318 HW1  SOL C 496      17.936  -5.311   7.838  0.00  0.00           H  
HETATM 4319 HW2  SOL C 496      17.855  -5.165   6.192  0.00  0.00           H  
HETATM 4320  OW  SOL C 497     -15.981   3.337   5.119  0.00  0.00           O  
HETATM 4321 HW1  SOL C 497     -16.260   4.004   4.421  0.00  0.00           H  
HETATM 4322 HW2  SOL C 497     -15.555   2.550   4.678  0.00  0.00           H  
HETATM 4323  OW  SOL C 498      34.358  -3.905   1.747  0.00  0.00           O  
HETATM 4324 HW1  SOL C 498      34.204  -4.854   2.032  0.00  0.00           H  
HETATM 4325 HW2  SOL C 498      34.807  -3.409   2.492  0.00  0.00           H  
HETATM 4326  OW  SOL C 499      12.870 -19.567   4.782  0.00  0.00           O  
HETATM 4327 HW1  SOL C 499      11.982 -20.018   4.896  0.00  0.00           H  
HETATM 4328 HW2  SOL C 499      13.573 -20.112   5.243  0.00  0.00           H  
HETATM 4329  OW  SOL C 500     -19.797  15.610   3.398  0.00  0.00           O  
HETATM 4330 HW1  SOL C 500     -18.969  15.348   3.828  0.00  0.00           H  
HETATM 4331 HW2  SOL C 500     -19.893  16.557   3.107  0.00  0.00           H  
HETATM 4332  OW  SOL C 501      16.146  10.334   7.168  0.00  0.00           O  
HETATM 4333 HW1  SOL C 501      15.654  10.053   7.979  0.00  0.00           H  
HETATM 4334 HW2  SOL C 501      16.981  10.831   7.428  0.00  0.00           H  
HETATM 4335  OW  SOL C 502       1.466  18.064  -0.304  0.00  0.00           O  
HETATM 4336 HW1  SOL C 502       0.708  17.820  -0.903  0.00  0.00           H  
HETATM 4337 HW2  SOL C 502       1.144  18.699   0.396  0.00  0.00           H  
HETATM 4338  OW  SOL C 503      -2.348   9.530  -7.164  0.00  0.00           O  
HETATM 4339 HW1  SOL C 503      -2.090   8.566  -7.263  0.00  0.00           H  
HETATM 4340 HW2  SOL C 503      -3.334   9.594  -7.032  0.00  0.00           H  
HETATM 4341  OW  SOL C 504      41.826  -1.759   3.767  0.00  0.00           O  
HETATM 4342 HW1  SOL C 504      41.981  -2.115   2.837  0.00  0.00           H  
HETATM 4343 HW2  SOL C 504      41.000  -2.181   4.148  0.00  0.00           H  
HETATM 4344  OW  SOL C 505      26.516  -7.413   8.085  0.00  0.00           O  
HETATM 4345 HW1  SOL C 505      26.613  -7.299   9.044  0.00  0.00           H  
HETATM 4346 HW2  SOL C 505      27.038  -6.860   7.491  0.00  0.00           H  
HETATM 4347  OW  SOL C 506      17.391 -18.247   4.500  0.00  0.00           O  
HETATM 4348 HW1  SOL C 506      18.161 -17.766   4.902  0.00  0.00           H  
HETATM 4349 HW2  SOL C 506      16.885 -18.742   5.216  0.00  0.00           H  
HETATM 4350  OW  SOL C 507       9.344   1.551   7.881  0.00  0.00           O  
HETATM 4351 HW1  SOL C 507      10.250   1.709   8.262  0.00  0.00           H  
HETATM 4352 HW2  SOL C 507       9.149   0.571   7.898  0.00  0.00           H  
HETATM 4353  OW  SOL C 508      -7.932  13.747 -11.068  0.00  0.00           O  
HETATM 4354 HW1  SOL C 508      -8.335  14.666 -11.129  0.00  0.00           H  
HETATM 4355 HW2  SOL C 508      -7.068  13.789 -10.564  0.00  0.00           H  
HETATM 4356  OW  SOL C 509     -21.801  14.467  -6.377  0.00  0.00           O  
HETATM 4357 HW1  SOL C 509     -21.806  14.212  -7.348  0.00  0.00           H  
HETATM 4358 HW2  SOL C 509     -22.712  14.304  -5.983  0.00  0.00           H  
HETATM 4359  OW  SOL C 510      21.462 -22.794  -2.081  0.00  0.00           O  
HETATM 4360 HW1  SOL C 510      21.606 -21.805  -2.071  0.00  0.00           H  
HETATM 4361 HW2  SOL C 510      20.513 -23.002  -2.330  0.00  0.00           H  
HETATM 4362  OW  SOL C 511      12.166   1.149   8.698  0.00  0.00           O  
HETATM 4363 HW1  SOL C 511      11.928   1.007   9.661  0.00  0.00           H  
HETATM 4364 HW2  SOL C 511      13.072   1.421   8.492  0.00  0.00           H  
HETATM 4365  OW  SOL C 512     -13.564  30.575   2.467  0.00  0.00           O  
HETATM 4366 HW1  SOL C 512     -12.943  29.855   2.158  0.00  0.00           H  
HETATM 4367 HW2  SOL C 512     -13.675  30.509   3.462  0.00  0.00           H  
HETATM 4368  OW  SOL C 513      31.629  -4.937  -1.935  0.00  0.00           O  
HETATM 4369 HW1  SOL C 513      32.314  -4.583  -1.293  0.00  0.00           H  
HETATM 4370 HW2  SOL C 513      31.627  -4.376  -2.757  0.00  0.00           H  
HETATM 4371  OW  SOL C 514     -20.795  26.450   0.872  0.00  0.00           O  
HETATM 4372 HW1  SOL C 514     -21.273  26.763   0.046  0.00  0.00           H  
HETATM 4373 HW2  SOL C 514     -21.401  26.543   1.664  0.00  0.00           H  
HETATM 4374  OW  SOL C 515      28.738   5.033  -7.080  0.00  0.00           O  
HETATM 4375 HW1  SOL C 515      29.605   4.988  -7.583  0.00  0.00           H  
HETATM 4376 HW2  SOL C 515      28.510   4.124  -6.739  0.00  0.00           H  
HETATM 4377  OW  SOL C 516       7.474 -17.105   9.626  0.00  0.00           O  
HETATM 4378 HW1  SOL C 516       7.439 -16.718  10.550  0.00  0.00           H  
HETATM 4379 HW2  SOL C 516       8.416 -17.365   9.413  0.00  0.00           H  
HETATM 4380  OW  SOL C 517      19.319  -4.111  14.783  0.00  0.00           O  
HETATM 4381 HW1  SOL C 517      18.416  -4.462  15.001  0.00  0.00           H  
HETATM 4382 HW2  SOL C 517      20.007  -4.551  15.366  0.00  0.00           H  
HETATM 4383  OW  SOL C 518      28.515 -18.101  -3.350  0.00  0.00           O  
HETATM 4384 HW1  SOL C 518      27.547 -18.131  -3.090  0.00  0.00           H  
HETATM 4385 HW2  SOL C 518      28.591 -17.829  -4.301  0.00  0.00           H  
HETATM 4386  OW  SOL C 519      25.719 -13.297   1.376  0.00  0.00           O  
HETATM 4387 HW1  SOL C 519      26.382 -12.945   0.766  0.00  0.00           H  
HETATM 4388 HW2  SOL C 519      25.181 -12.687   1.905  0.00  0.00           H  
HETATM 4389  OW  SOL C 520      32.431 -16.406   4.523  0.00  0.00           O  
HETATM 4390 HW1  SOL C 520      32.959 -15.644   4.880  0.00  0.00           H  
HETATM 4391 HW2  SOL C 520      32.055 -16.945   5.290  0.00  0.00           H  
HETATM 4392  OW  SOL C 521      31.385  -6.686  -4.121  0.00  0.00           O  
HETATM 4393 HW1  SOL C 521      31.511  -6.195  -3.261  0.00  0.00           H  
HETATM 4394 HW2  SOL C 521      32.200  -7.218  -4.320  0.00  0.00           H  
HETATM 4395  OW  SOL C 522     -17.518  14.722   7.014  0.00  0.00           O  
HETATM 4396 HW1  SOL C 522     -17.224  15.541   6.578  0.00  0.00           H  
HETATM 4397 HW2  SOL C 522     -17.233  13.903   6.580  0.00  0.00           H  
HETATM 4398  OW  SOL C 523      33.878  -9.890  -2.286  0.00  0.00           O  
HETATM 4399 HW1  SOL C 523      33.885  -9.304  -3.094  0.00  0.00           H  
HETATM 4400 HW2  SOL C 523      32.947 -10.231  -2.127  0.00  0.00           H  
HETATM 4401  OW  SOL C 524     -16.649  14.460 -11.376  0.00  0.00           O  
HETATM 4402 HW1  SOL C 524     -16.849  13.487 -11.521  0.00  0.00           H  
HETATM 4403 HW2  SOL C 524     -17.189  14.801 -10.604  0.00  0.00           H  
HETATM 4404  OW  SOL C 525      27.645 -14.377 -10.543  0.00  0.00           O  
HETATM 4405 HW1  SOL C 525      28.175 -14.668  -9.743  0.00  0.00           H  
HETATM 4406 HW2  SOL C 525      26.718 -14.742 -10.482  0.00  0.00           H  
HETATM 4407  OW  SOL C 526      35.527  -2.108  -6.593  0.00  0.00           O  
HETATM 4408 HW1  SOL C 526      36.060  -1.454  -6.060  0.00  0.00           H  
HETATM 4409 HW2  SOL C 526      34.647  -1.707  -6.830  0.00  0.00           H  
HETATM 4410  OW  SOL C 527     -14.394  17.615  14.992  0.00  0.00           O  
HETATM 4411 HW1  SOL C 527     -15.083  17.423  15.690  0.00  0.00           H  
HETATM 4412 HW2  SOL C 527     -14.061  18.552  15.090  0.00  0.00           H  
HETATM 4413  OW  SOL C 528       0.134  15.466  -9.430  0.00  0.00           O  
HETATM 4414 HW1  SOL C 528       0.538  15.349  -8.526  0.00  0.00           H  
HETATM 4415 HW2  SOL C 528       0.694  14.997 -10.114  0.00  0.00           H  
HETATM 4416  OW  SOL C 529      10.281  -2.391  -1.116  0.00  0.00           O  
HETATM 4417 HW1  SOL C 529      11.106  -2.788  -1.414  0.00  0.00           H  
HETATM 4418 HW2  SOL C 529       9.491  -2.556  -1.652  0.00  0.00           H  
HETATM 4419  OW  SOL C 530     -21.125  11.794   7.955  0.00  0.00           O  
HETATM 4420 HW1  SOL C 530     -21.327  12.752   8.185  0.00  0.00           H  
HETATM 4421 HW2  SOL C 530     -20.211  11.569   8.269  0.00  0.00           H  
HETATM 4422  OW  SOL C 531     -16.893  20.698  13.780  0.00  0.00           O  
HETATM 4423 HW1  SOL C 531     -16.792  20.534  14.763  0.00  0.00           H  
HETATM 4424 HW2  SOL C 531     -16.337  20.035  13.269  0.00  0.00           H  
HETATM 4425  OW  SOL C 532      34.566   5.009  -4.396  0.00  0.00           O  
HETATM 4426 HW1  SOL C 532      35.210   4.253  -4.448  0.00  0.00           H  
HETATM 4427 HW2  SOL C 532      34.118   5.003  -3.499  0.00  0.00           H  
HETATM 4428  OW  SOL C 533      11.723   7.728  -7.614  0.00  0.00           O  
HETATM 4429 HW1  SOL C 533      11.583   8.700  -7.439  0.00  0.00           H  
HETATM 4430 HW2  SOL C 533      12.281   7.605  -8.429  0.00  0.00           H  
HETATM 4431  OW  SOL C 534      36.563  -5.426  -6.128  0.00  0.00           O  
HETATM 4432 HW1  SOL C 534      37.015  -6.085  -5.532  0.00  0.00           H  
HETATM 4433 HW2  SOL C 534      36.075  -4.746  -5.568  0.00  0.00           H  
HETATM 4434  OW  SOL C 535      -6.536   7.360 -11.936  0.00  0.00           O  
HETATM 4435 HW1  SOL C 535      -6.691   7.999 -12.684  0.00  0.00           H  
HETATM 4436 HW2  SOL C 535      -6.968   7.714 -11.100  0.00  0.00           H  
HETATM 4437  OW  SOL C 536      33.565 -16.430   1.924  0.00  0.00           O  
HETATM 4438 HW1  SOL C 536      33.105 -16.373   2.819  0.00  0.00           H  
HETATM 4439 HW2  SOL C 536      32.877 -16.409   1.202  0.00  0.00           H  
HETATM 4440  OW  SOL C 537     -20.114  17.956  -8.570  0.00  0.00           O  
HETATM 4441 HW1  SOL C 537     -19.378  18.600  -8.768  0.00  0.00           H  
HETATM 4442 HW2  SOL C 537     -20.173  17.801  -7.586  0.00  0.00           H  
HETATM 4443  OW  SOL C 538      17.051  13.273  -0.385  0.00  0.00           O  
HETATM 4444 HW1  SOL C 538      17.937  13.595  -0.050  0.00  0.00           H  
HETATM 4445 HW2  SOL C 538      17.157  12.342  -0.745  0.00  0.00           H  
HETATM 4446  OW  SOL C 539      -9.142  13.540   6.985  0.00  0.00           O  
HETATM 4447 HW1  SOL C 539      -9.329  14.450   7.263  0.00  0.00           H  
HETATM 4448 HW2  SOL C 539      -9.735  12.850   7.310  0.00  0.00           H  
HETATM 4449  OW  SOL C 540       2.052  -9.489  10.328  0.00  0.00           O  
HETATM 4450 HW1  SOL C 540       1.380  -8.753  10.322  0.00  0.00           H  
HETATM 4451 HW2  SOL C 540       2.850  -9.214  10.866  0.00  0.00           H  
HETATM 4452  OW  SOL C 541       8.545   0.321  -1.004  0.00  0.00           O  
HETATM 4453 HW1  SOL C 541       9.336   0.027  -1.481  0.00  0.00           H  
HETATM 4454 HW2  SOL C 541       8.439   0.030  -0.087  0.00  0.00           H  
HETATM 4455  OW  SOL C 542      26.128 -12.450  -5.305  0.00  0.00           O  
HETATM 4456 HW1  SOL C 542      26.518 -11.617  -5.687  0.00  0.00           H  
HETATM 4457 HW2  SOL C 542      25.214 -12.272  -4.966  0.00  0.00           H  
HETATM 4458  OW  SOL C 543       5.884 -16.725   3.754  0.00  0.00           O  
HETATM 4459 HW1  SOL C 543       5.396 -16.041   4.292  0.00  0.00           H  
HETATM 4460 HW2  SOL C 543       5.882 -17.597   4.228  0.00  0.00           H  
HETATM 4461  OW  SOL C 544      24.421 -21.531  -3.535  0.00  0.00           O  
HETATM 4462 HW1  SOL C 544      23.794 -21.034  -2.926  0.00  0.00           H  
HETATM 4463 HW2  SOL C 544      24.234 -22.510  -3.486  0.00  0.00           H  
HETATM 4464  OW  SOL C 545      23.728 -14.261   5.920  0.00  0.00           O  
HETATM 4465 HW1  SOL C 545      23.988 -13.309   6.096  0.00  0.00           H  
HETATM 4466 HW2  SOL C 545      24.279 -14.624   5.177  0.00  0.00           H  
HETATM 4467  OW  SOL C 546      13.497  -1.631 -11.053  0.00  0.00           O  
HETATM 4468 HW1  SOL C 546      14.475  -1.806 -10.872  0.00  0.00           H  
HETATM 4469 HW2  SOL C 546      13.071  -2.474 -11.402  0.00  0.00           H  
HETATM 4470  OW  SOL C 547      21.884  -6.715  -5.513  0.00  0.00           O  
HETATM 4471 HW1  SOL C 547      21.684  -7.567  -5.923  0.00  0.00           H  
HETATM 4472 HW2  SOL C 547      22.814  -6.492  -5.389  0.00  0.00           H  
HETATM 4473  OW  SOL C 548      25.967  -4.761  -8.036  0.00  0.00           O  
HETATM 4474 HW1  SOL C 548      26.311  -5.698  -7.993  0.00  0.00           H  
HETATM 4475 HW2  SOL C 548      26.680  -4.158  -8.411  0.00  0.00           H  
HETATM 4476  OW  SOL C 549       3.956  20.871  -5.736  0.00  0.00           O  
HETATM 4477 HW1  SOL C 549       3.919  20.776  -6.734  0.00  0.00           H  
HETATM 4478 HW2  SOL C 549       4.466  20.108  -5.346  0.00  0.00           H  
HETATM 4479  OW  SOL C 550     -19.449  21.916  -4.003  0.00  0.00           O  
HETATM 4480 HW1  SOL C 550     -19.379  22.023  -5.002  0.00  0.00           H  
HETATM 4481 HW2  SOL C 550     -19.356  22.809  -3.569  0.00  0.00           H  
HETATM 4482  OW  SOL C 551       9.081  -3.476  11.024  0.00  0.00           O  
HETATM 4483 HW1  SOL C 551       8.851  -4.352  11.459  0.00  0.00           H  
HETATM 4484 HW2  SOL C 551       9.705  -2.958  11.619  0.00  0.00           H  
HETATM 4485  OW  SOL C 552       4.331 -17.774  -3.876  0.00  0.00           O  
HETATM 4486 HW1  SOL C 552       4.205 -18.035  -2.920  0.00  0.00           H  
HETATM 4487 HW2  SOL C 552       5.228 -18.095  -4.197  0.00  0.00           H  
HETATM 4488  OW  SOL C 553      23.943 -15.462   0.688  0.00  0.00           O  
HETATM 4489 HW1  SOL C 553      24.565 -14.715   0.938  0.00  0.00           H  
HETATM 4490 HW2  SOL C 553      24.414 -16.336   0.788  0.00  0.00           H  
HETATM 4491  OW  SOL C 554      32.576  -0.614  -0.123  0.00  0.00           O  
HETATM 4492 HW1  SOL C 554      32.197  -0.633   0.801  0.00  0.00           H  
HETATM 4493 HW2  SOL C 554      33.158   0.186  -0.233  0.00  0.00           H  
HETATM 4494  OW  SOL C 555     -12.331  12.673  14.524  0.00  0.00           O  
HETATM 4495 HW1  SOL C 555     -12.991  13.379  14.794  0.00  0.00           H  
HETATM 4496 HW2  SOL C 555     -12.358  12.548  13.528  0.00  0.00           H  
HETATM 4497  OW  SOL C 556      25.356  -0.695 -14.405  0.00  0.00           O  
HETATM 4498 HW1  SOL C 556      26.214  -0.762 -14.912  0.00  0.00           H  
HETATM 4499 HW2  SOL C 556      25.212   0.256 -14.107  0.00  0.00           H  
HETATM 4500  OW  SOL C 557      -1.921   8.212 -11.129  0.00  0.00           O  
HETATM 4501 HW1  SOL C 557      -2.493   7.939 -11.903  0.00  0.00           H  
HETATM 4502 HW2  SOL C 557      -1.001   7.845 -11.253  0.00  0.00           H  
HETATM 4503  OW  SOL C 558      25.607  -1.709   5.595  0.00  0.00           O  
HETATM 4504 HW1  SOL C 558      25.648  -2.265   4.806  0.00  0.00           H  
HETATM 4505 HW2  SOL C 558      24.821  -1.164   5.729  0.00  0.00           H  
HETATM 4506  OW  SOL C 559       9.371   3.501   5.792  0.00  0.00           O  
HETATM 4507 HW1  SOL C 559       9.037   2.697   6.283  0.00  0.00           H  
HETATM 4508 HW2  SOL C 559      10.027   3.229   5.095  0.00  0.00           H  
HETATM 4509  OW  SOL C 560      14.615   7.037  -3.503  0.00  0.00           O  
HETATM 4510 HW1  SOL C 560      14.604   6.042  -3.623  0.00  0.00           H  
HETATM 4511 HW2  SOL C 560      14.311   7.264  -2.576  0.00  0.00           H  
HETATM 4512  OW  SOL C 561      23.561 -11.010   2.703  0.00  0.00           O  
HETATM 4513 HW1  SOL C 561      23.520 -10.050   2.606  0.00  0.00           H  
HETATM 4514 HW2  SOL C 561      23.172 -11.412   3.493  0.00  0.00           H  
HETATM 4515  OW  SOL C 562      29.238  -3.624   3.706  0.00  0.00           O  
HETATM 4516 HW1  SOL C 562      28.401  -3.921   3.324  0.00  0.00           H  
HETATM 4517 HW2  SOL C 562      29.854  -3.141   3.143  0.00  0.00           H  
HETATM 4518  OW  SOL C 563     -13.789  20.870   4.160  0.00  0.00           O  
HETATM 4519 HW1  SOL C 563     -14.559  20.289   4.103  0.00  0.00           H  
HETATM 4520 HW2  SOL C 563     -13.794  21.701   3.664  0.00  0.00           H  
HETATM 4521  OW  SOL C 564      15.682  -4.523   7.215  0.00  0.00           O  
HETATM 4522 HW1  SOL C 564      14.855  -4.284   6.777  0.00  0.00           H  
HETATM 4523 HW2  SOL C 564      16.248  -3.783   7.477  0.00  0.00           H  
HETATM 4524  OW  SOL C 565      25.478  13.130   4.355  0.00  0.00           O  
HETATM 4525 HW1  SOL C 565      25.474  12.167   4.628  0.00  0.00           H  
HETATM 4526 HW2  SOL C 565      24.542  13.480   4.368  0.00  0.00           H  
HETATM 4527  OW  SOL C 566       3.003   6.501  -9.417  0.00  0.00           O  
HETATM 4528 HW1  SOL C 566       2.361   7.273  -9.413  0.00  0.00           H  
HETATM 4529 HW2  SOL C 566       2.486   5.645  -9.402  0.00  0.00           H  
HETATM 4530  OW  SOL C 567      -9.451  21.084 -10.877  0.00  0.00           O  
HETATM 4531 HW1  SOL C 567      -9.868  21.881 -10.439  0.00  0.00           H  
HETATM 4532 HW2  SOL C 567      -8.478  21.060 -10.653  0.00  0.00           H  
HETATM 4533  OW  SOL C 568       3.998  23.509  -5.490  0.00  0.00           O  
HETATM 4534 HW1  SOL C 568       4.234  22.539  -5.513  0.00  0.00           H  
HETATM 4535 HW2  SOL C 568       3.651  23.801  -6.379  0.00  0.00           H  
HETATM 4536  OW  SOL C 569       8.990 -19.443   1.150  0.00  0.00           O  
HETATM 4537 HW1  SOL C 569       9.381 -18.536   1.347  0.00  0.00           H  
HETATM 4538 HW2  SOL C 569       8.823 -19.522   0.165  0.00  0.00           H  
HETATM 4539  OW  SOL C 570      37.851 -15.322  -5.001  0.00  0.00           O  
HETATM 4540 HW1  SOL C 570      38.393 -14.503  -4.844  0.00  0.00           H  
HETATM 4541 HW2  SOL C 570      36.946 -15.063  -5.338  0.00  0.00           H  
HETATM 4542  OW  SOL C 571      10.947   0.542 -10.593  0.00  0.00           O  
HETATM 4543 HW1  SOL C 571      11.138   1.363 -10.067  0.00  0.00           H  
HETATM 4544 HW2  SOL C 571      11.789  -0.003 -10.678  0.00  0.00           H  
HETATM 4545  OW  SOL C 572      17.716 -18.367  -2.854  0.00  0.00           O  
HETATM 4546 HW1  SOL C 572      18.482 -17.747  -3.000  0.00  0.00           H  
HETATM 4547 HW2  SOL C 572      17.731 -18.704  -1.909  0.00  0.00           H  
HETATM 4548  OW  SOL C 573      39.418   7.838  -0.360  0.00  0.00           O  
HETATM 4549 HW1  SOL C 573      39.530   6.874  -0.602  0.00  0.00           H  
HETATM 4550 HW2  SOL C 573      38.503   7.984   0.011  0.00  0.00           H  
HETATM 4551  OW  SOL C 574      26.369   8.382  -9.746  0.00  0.00           O  
HETATM 4552 HW1  SOL C 574      25.619   8.324  -9.086  0.00  0.00           H  
HETATM 4553 HW2  SOL C 574      26.595   7.469 -10.086  0.00  0.00           H  
HETATM 4554  OW  SOL C 575      25.503  -1.883  -9.619  0.00  0.00           O  
HETATM 4555 HW1  SOL C 575      24.958  -2.009  -8.790  0.00  0.00           H  
HETATM 4556 HW2  SOL C 575      26.433  -2.206  -9.461  0.00  0.00           H  
HETATM 4557  OW  SOL C 576       4.413   9.731   7.344  0.00  0.00           O  
HETATM 4558 HW1  SOL C 576       4.559  10.336   6.556  0.00  0.00           H  
HETATM 4559 HW2  SOL C 576       3.884   8.931   7.064  0.00  0.00           H  
HETATM 4560  OW  SOL C 577      14.228   4.599   3.872  0.00  0.00           O  
HETATM 4561 HW1  SOL C 577      13.641   5.382   3.694  0.00  0.00           H  
HETATM 4562 HW2  SOL C 577      14.862   4.683   4.598  0.00  0.00           H  
HETATM 4563  OW  SOL C 578      30.306  -2.031  15.632  0.00  0.00           O  
HETATM 4564 HW1  SOL C 578      30.446  -1.288  14.965  0.00  0.00           H  
HETATM 4565 HW2  SOL C 578      30.992  -2.744  15.493  0.00  0.00           H  
HETATM 4566  OW  SOL C 579      21.232   1.205  -6.150  0.00  0.00           O  
HETATM 4567 HW1  SOL C 579      20.637   0.597  -5.692  0.00  0.00           H  
HETATM 4568 HW2  SOL C 579      22.179   1.127  -5.990  0.00  0.00           H  
HETATM 4569  OW  SOL C 580      26.555   4.427   0.194  0.00  0.00           O  
HETATM 4570 HW1  SOL C 580      27.021   4.447   1.042  0.00  0.00           H  
HETATM 4571 HW2  SOL C 580      26.735   5.132  -0.441  0.00  0.00           H  
HETATM 4572  OW  SOL C 581     -11.071   1.867   9.069  0.00  0.00           O  
HETATM 4573 HW1  SOL C 581     -10.894   1.029   9.579  0.00  0.00           H  
HETATM 4574 HW2  SOL C 581     -10.710   1.777   8.138  0.00  0.00           H  
HETATM 4575  OW  SOL C 582       9.161 -11.281  -0.292  0.00  0.00           O  
HETATM 4576 HW1  SOL C 582       9.229 -11.871  -1.056  0.00  0.00           H  
HETATM 4577 HW2  SOL C 582       8.436 -10.637  -0.326  0.00  0.00           H  
HETATM 4578  OW  SOL C 583       5.028  18.246  -9.200  0.00  0.00           O  
HETATM 4579 HW1  SOL C 583       5.912  18.398  -8.776  0.00  0.00           H  
HETATM 4580 HW2  SOL C 583       4.812  17.276  -9.187  0.00  0.00           H  
HETATM 4581  OW  SOL C 584      30.051  -5.770  -6.335  0.00  0.00           O  
HETATM 4582 HW1  SOL C 584      30.702  -5.266  -6.901  0.00  0.00           H  
HETATM 4583 HW2  SOL C 584      30.509  -6.080  -5.499  0.00  0.00           H  
HETATM 4584  OW  SOL C 585      20.477   4.783   8.661  0.00  0.00           O  
HETATM 4585 HW1  SOL C 585      19.821   5.153   7.998  0.00  0.00           H  
HETATM 4586 HW2  SOL C 585      20.350   3.789   8.728  0.00  0.00           H  
HETATM 4587  OW  SOL C 586      19.326  -4.710  12.005  0.00  0.00           O  
HETATM 4588 HW1  SOL C 586      19.633  -4.405  12.905  0.00  0.00           H  
HETATM 4589 HW2  SOL C 586      18.419  -5.134  12.077  0.00  0.00           H  
HETATM 4590  OW  SOL C 587      32.296   1.002   7.272  0.00  0.00           O  
HETATM 4591 HW1  SOL C 587      33.071   0.388   7.112  0.00  0.00           H  
HETATM 4592 HW2  SOL C 587      31.449   0.512   7.092  0.00  0.00           H  
HETATM 4593  OW  SOL C 588     -16.284  30.063  -0.486  0.00  0.00           O  
HETATM 4594 HW1  SOL C 588     -16.713  29.368   0.111  0.00  0.00           H  
HETATM 4595 HW2  SOL C 588     -15.300  29.909  -0.512  0.00  0.00           H  
HETATM 4596  OW  SOL C 589      28.260 -17.626  -9.418  0.00  0.00           O  
HETATM 4597 HW1  SOL C 589      27.734 -16.915  -8.955  0.00  0.00           H  
HETATM 4598 HW2  SOL C 589      29.117 -17.789  -8.927  0.00  0.00           H  
HETATM 4599  OW  SOL C 590       7.396   1.861  10.159  0.00  0.00           O  
HETATM 4600 HW1  SOL C 590       7.830   1.015  10.460  0.00  0.00           H  
HETATM 4601 HW2  SOL C 590       7.447   1.914   9.157  0.00  0.00           H  
HETATM 4602  OW  SOL C 591       9.097   1.732 -12.168  0.00  0.00           O  
HETATM 4603 HW1  SOL C 591       9.658   1.454 -11.393  0.00  0.00           H  
HETATM 4604 HW2  SOL C 591       8.241   2.141 -11.834  0.00  0.00           H  
HETATM 4605  OW  SOL C 592      37.424   8.837  -4.237  0.00  0.00           O  
HETATM 4606 HW1  SOL C 592      37.627   8.157  -4.946  0.00  0.00           H  
HETATM 4607 HW2  SOL C 592      37.741   9.739  -4.541  0.00  0.00           H  
HETATM 4608  OW  SOL C 593      36.048   1.485   5.790  0.00  0.00           O  
HETATM 4609 HW1  SOL C 593      35.931   2.353   5.303  0.00  0.00           H  
HETATM 4610 HW2  SOL C 593      36.498   0.823   5.191  0.00  0.00           H  
HETATM 4611  OW  SOL C 594       6.620  12.508   1.711  0.00  0.00           O  
HETATM 4612 HW1  SOL C 594       6.066  11.682   1.596  0.00  0.00           H  
HETATM 4613 HW2  SOL C 594       7.342  12.323   2.384  0.00  0.00           H  
HETATM 4614  OW  SOL C 595     -21.246  19.770  -3.724  0.00  0.00           O  
HETATM 4615 HW1  SOL C 595     -20.664  20.568  -3.843  0.00  0.00           H  
HETATM 4616 HW2  SOL C 595     -21.685  19.549  -4.595  0.00  0.00           H  
HETATM 4617  OW  SOL C 596      30.181  -0.505   6.257  0.00  0.00           O  
HETATM 4618 HW1  SOL C 596      30.491  -1.230   5.692  0.00  0.00           H  
HETATM 4619 HW2  SOL C 596      29.399  -0.675   6.806  0.00  0.00           H  
HETATM 4620  OW  SOL C 597      28.494   2.057   6.762  0.00  0.00           O  
HETATM 4621 HW1  SOL C 597      28.766   1.596   5.955  0.00  0.00           H  
HETATM 4622 HW2  SOL C 597      27.567   2.346   6.834  0.00  0.00           H  
HETATM 4623  OW  SOL C 598      40.937  -9.708  -0.636  0.00  0.00           O  
HETATM 4624 HW1  SOL C 598      40.007  -9.638  -1.002  0.00  0.00           H  
HETATM 4625 HW2  SOL C 598      40.918 -10.237   0.216  0.00  0.00           H  
HETATM 4626  OW  SOL C 599     -19.858   9.292  -9.300  0.00  0.00           O  
HETATM 4627 HW1  SOL C 599     -20.379   8.451  -9.460  0.00  0.00           H  
HETATM 4628 HW2  SOL C 599     -18.933   9.067  -9.018  0.00  0.00           H  
HETATM 4629  OW  SOL C 600      11.888  -0.791 -13.420  0.00  0.00           O  
HETATM 4630 HW1  SOL C 600      12.343  -1.598 -13.800  0.00  0.00           H  
HETATM 4631 HW2  SOL C 600      12.266  -0.579 -12.516  0.00  0.00           H  
HETATM 4632  OW  SOL C 601      20.014 -15.949  -7.364  0.00  0.00           O  
HETATM 4633 HW1  SOL C 601      19.165 -16.265  -6.956  0.00  0.00           H  
HETATM 4634 HW2  SOL C 601      19.953 -14.955  -7.522  0.00  0.00           H  
HETATM 4635  OW  SOL C 602      27.003  -9.562   6.384  0.00  0.00           O  
HETATM 4636 HW1  SOL C 602      27.776  -9.001   6.561  0.00  0.00           H  
HETATM 4637 HW2  SOL C 602      26.152  -9.113   6.307  0.00  0.00           H  
HETATM 4638  OW  SOL C 603      14.585 -14.544  -7.218  0.00  0.00           O  
HETATM 4639 HW1  SOL C 603      14.071 -15.391  -7.334  0.00  0.00           H  
HETATM 4640 HW2  SOL C 603      14.019 -13.860  -6.768  0.00  0.00           H  
HETATM 4641  OW  SOL C 604      38.275  -9.655  -1.272  0.00  0.00           O  
HETATM 4642 HW1  SOL C 604      38.499  -9.339  -2.190  0.00  0.00           H  
HETATM 4643 HW2  SOL C 604      38.025  -8.867  -0.709  0.00  0.00           H  
HETATM 4644  OW  SOL C 605      -0.955  20.946  -1.727  0.00  0.00           O  
HETATM 4645 HW1  SOL C 605      -0.785  20.121  -2.271  0.00  0.00           H  
HETATM 4646 HW2  SOL C 605      -0.287  21.654  -1.982  0.00  0.00           H  
HETATM 4647  OW  SOL C 606     -11.272  18.617  -2.782  0.00  0.00           O  
HETATM 4648 HW1  SOL C 606     -12.161  18.254  -2.916  0.00  0.00           H  
HETATM 4649 HW2  SOL C 606     -10.630  18.094  -2.283  0.00  0.00           H  
HETATM 4650  OW  SOL C 607     -18.495  28.414   0.643  0.00  0.00           O  
HETATM 4651 HW1  SOL C 607     -18.862  29.239   1.072  0.00  0.00           H  
HETATM 4652 HW2  SOL C 607     -19.204  27.707   0.599  0.00  0.00           H  
HETATM 4653  OW  SOL C 608      30.986   8.727   6.022  0.00  0.00           O  
HETATM 4654 HW1  SOL C 608      30.581   8.549   6.917  0.00  0.00           H  
HETATM 4655 HW2  SOL C 608      30.742   9.645   5.714  0.00  0.00           H  
HETATM 4656  OW  SOL C 609      27.308  -3.840   5.691  0.00  0.00           O  
HETATM 4657 HW1  SOL C 609      27.794  -3.003   5.676  0.00  0.00           H  
HETATM 4658 HW2  SOL C 609      27.819  -4.658   5.740  0.00  0.00           H  
HETATM 4659  OW  SOL C 610      31.526  -9.678  -8.658  0.00  0.00           O  
HETATM 4660 HW1  SOL C 610      30.959 -10.394  -9.064  0.00  0.00           H  
HETATM 4661 HW2  SOL C 610      32.342  -9.541  -9.215  0.00  0.00           H  
HETATM 4662  OW  SOL C 611      32.843 -16.513  -2.705  0.00  0.00           O  
HETATM 4663 HW1  SOL C 611      33.454 -17.249  -2.394  0.00  0.00           H  
HETATM 4664 HW2  SOL C 611      31.891 -16.775  -2.565  0.00  0.00           H  
HETATM 4665  OW  SOL C 612      13.196 -19.943   2.213  0.00  0.00           O  
HETATM 4666 HW1  SOL C 612      12.321 -20.361   1.965  0.00  0.00           H  
HETATM 4667 HW2  SOL C 612      13.203 -19.730   3.187  0.00  0.00           H  
HETATM 4668  OW  SOL C 613      35.012   1.901 -16.616  0.00  0.00           O  
HETATM 4669 HW1  SOL C 613      35.227   1.656 -17.561  0.00  0.00           H  
HETATM 4670 HW2  SOL C 613      35.563   1.332 -16.005  0.00  0.00           H  
HETATM 4671  OW  SOL C 614      -2.509   4.344  -9.642  0.00  0.00           O  
HETATM 4672 HW1  SOL C 614      -3.442   4.608  -9.388  0.00  0.00           H  
HETATM 4673 HW2  SOL C 614      -2.206   3.594  -9.062  0.00  0.00           H  
HETATM 4674  OW  SOL C 615      28.503 -12.711   9.848  0.00  0.00           O  
HETATM 4675 HW1  SOL C 615      28.130 -13.615  10.055  0.00  0.00           H  
HETATM 4676 HW2  SOL C 615      28.743 -12.667   8.878  0.00  0.00           H  
HETATM 4677  OW  SOL C 616       9.269   7.066  -7.208  0.00  0.00           O  
HETATM 4678 HW1  SOL C 616       9.010   8.031  -7.109  0.00  0.00           H  
HETATM 4679 HW2  SOL C 616      10.262   6.981  -7.248  0.00  0.00           H  
HETATM 4680  OW  SOL C 617      -9.771  16.400  14.337  0.00  0.00           O  
HETATM 4681 HW1  SOL C 617     -10.509  16.333  13.665  0.00  0.00           H  
HETATM 4682 HW2  SOL C 617      -8.898  16.562  13.877  0.00  0.00           H  
HETATM 4683  OW  SOL C 618      17.868  -2.048  11.244  0.00  0.00           O  
HETATM 4684 HW1  SOL C 618      18.293  -2.768  11.787  0.00  0.00           H  
HETATM 4685 HW2  SOL C 618      18.566  -1.364  11.010  0.00  0.00           H  
HETATM 4686  OW  SOL C 619      39.401   6.685   6.411  0.00  0.00           O  
HETATM 4687 HW1  SOL C 619      39.336   6.401   5.448  0.00  0.00           H  
HETATM 4688 HW2  SOL C 619      40.199   7.267   6.524  0.00  0.00           H  
HETATM 4689  OW  SOL C 620     -16.387  26.350  -0.805  0.00  0.00           O  
HETATM 4690 HW1  SOL C 620     -16.332  26.680   0.142  0.00  0.00           H  
HETATM 4691 HW2  SOL C 620     -15.462  26.191  -1.150  0.00  0.00           H  
HETATM 4692  OW  SOL C 621       4.843  12.731  -4.516  0.00  0.00           O  
HETATM 4693 HW1  SOL C 621       4.552  11.913  -5.006  0.00  0.00           H  
HETATM 4694 HW2  SOL C 621       4.594  12.643  -3.553  0.00  0.00           H  
HETATM 4695  OW  SOL C 622      31.057  -6.148 -10.130  0.00  0.00           O  
HETATM 4696 HW1  SOL C 622      30.625  -6.739  -9.452  0.00  0.00           H  
HETATM 4697 HW2  SOL C 622      30.440  -6.007 -10.901  0.00  0.00           H  
HETATM 4698  OW  SOL C 623      13.218   7.066  -9.923  0.00  0.00           O  
HETATM 4699 HW1  SOL C 623      13.780   7.279 -10.718  0.00  0.00           H  
HETATM 4700 HW2  SOL C 623      12.883   6.122  -9.988  0.00  0.00           H  
HETATM 4701  OW  SOL C 624     -18.912  13.508  11.170  0.00  0.00           O  
HETATM 4702 HW1  SOL C 624     -19.524  13.827  10.452  0.00  0.00           H  
HETATM 4703 HW2  SOL C 624     -17.966  13.721  10.919  0.00  0.00           H  
HETATM 4704  OW  SOL C 625      32.783 -15.153 -10.643  0.00  0.00           O  
HETATM 4705 HW1  SOL C 625      33.592 -15.658 -10.946  0.00  0.00           H  
HETATM 4706 HW2  SOL C 625      32.660 -14.354 -11.233  0.00  0.00           H  
HETATM 4707  OW  SOL C 626       3.615  21.219   2.003  0.00  0.00           O  
HETATM 4708 HW1  SOL C 626       4.219  21.890   1.580  0.00  0.00           H  
HETATM 4709 HW2  SOL C 626       2.805  21.079   1.428  0.00  0.00           H  
HETATM 4710  OW  SOL C 627       9.171   4.940  -9.109  0.00  0.00           O  
HETATM 4711 HW1  SOL C 627       8.839   5.615  -8.446  0.00  0.00           H  
HETATM 4712 HW2  SOL C 627       9.194   5.354 -10.016  0.00  0.00           H  
HETATM 4713  OW  SOL C 628      -0.640  12.719  11.233  0.00  0.00           O  
HETATM 4714 HW1  SOL C 628       0.029  11.977  11.315  0.00  0.00           H  
HETATM 4715 HW2  SOL C 628      -1.149  12.803  12.086  0.00  0.00           H  
HETATM 4716  OW  SOL C 629     -12.389  12.653 -11.690  0.00  0.00           O  
HETATM 4717 HW1  SOL C 629     -13.013  12.595 -10.908  0.00  0.00           H  
HETATM 4718 HW2  SOL C 629     -12.057  11.738 -11.920  0.00  0.00           H  
HETATM 4719  OW  SOL C 630      -0.799  29.009  -4.545  0.00  0.00           O  
HETATM 4720 HW1  SOL C 630      -0.510  29.956  -4.685  0.00  0.00           H  
HETATM 4721 HW2  SOL C 630      -0.183  28.575  -3.884  0.00  0.00           H  
HETATM 4722  OW  SOL C 631      -4.728  25.956  -2.863  0.00  0.00           O  
HETATM 4723 HW1  SOL C 631      -4.370  26.453  -3.660  0.00  0.00           H  
HETATM 4724 HW2  SOL C 631      -3.984  25.442  -2.433  0.00  0.00           H  
HETATM 4725  OW  SOL C 632      41.985   0.728   4.791  0.00  0.00           O  
HETATM 4726 HW1  SOL C 632      41.882  -0.174   4.392  0.00  0.00           H  
HETATM 4727 HW2  SOL C 632      42.614   1.271   4.244  0.00  0.00           H  
HETATM 4728  OW  SOL C 633      26.662  -8.408 -13.033  0.00  0.00           O  
HETATM 4729 HW1  SOL C 633      25.813  -7.884 -13.004  0.00  0.00           H  
HETATM 4730 HW2  SOL C 633      27.250  -8.055 -13.759  0.00  0.00           H  
HETATM 4731  OW  SOL C 634      -7.843  10.711  -9.571  0.00  0.00           O  
HETATM 4732 HW1  SOL C 634      -7.985  11.424  -8.892  0.00  0.00           H  
HETATM 4733 HW2  SOL C 634      -7.028  10.927 -10.115  0.00  0.00           H  
HETATM 4734  OW  SOL C 635      19.948   8.399   2.123  0.00  0.00           O  
HETATM 4735 HW1  SOL C 635      19.225   8.625   1.477  0.00  0.00           H  
HETATM 4736 HW2  SOL C 635      20.000   7.411   2.236  0.00  0.00           H  
HETATM 4737  OW  SOL C 636       5.814 -11.302  11.217  0.00  0.00           O  
HETATM 4738 HW1  SOL C 636       4.900 -11.178  11.584  0.00  0.00           H  
HETATM 4739 HW2  SOL C 636       6.263 -10.411  11.124  0.00  0.00           H  
HETATM 4740  OW  SOL C 637      -1.637  30.308   0.099  0.00  0.00           O  
HETATM 4741 HW1  SOL C 637      -1.400  30.946   0.829  0.00  0.00           H  
HETATM 4742 HW2  SOL C 637      -2.407  30.672  -0.427  0.00  0.00           H  
HETATM 4743  OW  SOL C 638      32.721 -12.652  -0.444  0.00  0.00           O  
HETATM 4744 HW1  SOL C 638      32.185 -11.840  -0.662  0.00  0.00           H  
HETATM 4745 HW2  SOL C 638      33.417 -12.430   0.247  0.00  0.00           H  
HETATM 4746  OW  SOL C 639      14.683  -6.270 -14.012  0.00  0.00           O  
HETATM 4747 HW1  SOL C 639      14.034  -6.927 -14.369  0.00  0.00           H  
HETATM 4748 HW2  SOL C 639      15.587  -6.698 -13.946  0.00  0.00           H  
HETATM 4749  OW  SOL C 640      34.586   0.629  10.665  0.00  0.00           O  
HETATM 4750 HW1  SOL C 640      34.011   0.572  11.481  0.00  0.00           H  
HETATM 4751 HW2  SOL C 640      35.023   1.527  10.623  0.00  0.00           H  
HETATM 4752  OW  SOL C 641      31.428  -1.661 -13.546  0.00  0.00           O  
HETATM 4753 HW1  SOL C 641      31.958  -0.900 -13.919  0.00  0.00           H  
HETATM 4754 HW2  SOL C 641      30.694  -1.298 -12.979  0.00  0.00           H  
HETATM 4755  OW  SOL C 642      40.365  -3.224 -10.942  0.00  0.00           O  
HETATM 4756 HW1  SOL C 642      39.659  -3.462 -11.616  0.00  0.00           H  
HETATM 4757 HW2  SOL C 642      41.169  -3.809 -11.079  0.00  0.00           H  
HETATM 4758  OW  SOL C 643      13.283 -15.024  14.118  0.00  0.00           O  
HETATM 4759 HW1  SOL C 643      13.960 -14.301  14.208  0.00  0.00           H  
HETATM 4760 HW2  SOL C 643      12.434 -14.755  14.565  0.00  0.00           H  
HETATM 4761  OW  SOL C 644      18.931  -9.940 -12.743  0.00  0.00           O  
HETATM 4762 HW1  SOL C 644      18.200  -9.969 -12.060  0.00  0.00           H  
HETATM 4763 HW2  SOL C 644      19.473 -10.772 -12.676  0.00  0.00           H  
HETATM 4764  OW  SOL C 645       6.220   7.212  -7.055  0.00  0.00           O  
HETATM 4765 HW1  SOL C 645       6.941   6.742  -6.557  0.00  0.00           H  
HETATM 4766 HW2  SOL C 645       5.322   6.915  -6.709  0.00  0.00           H  
HETATM 4767  OW  SOL C 646      13.495   7.537  -0.932  0.00  0.00           O  
HETATM 4768 HW1  SOL C 646      13.417   6.612  -0.548  0.00  0.00           H  
HETATM 4769 HW2  SOL C 646      12.661   8.043  -0.747  0.00  0.00           H  
HETATM 4770  OW  SOL C 647     -23.376  20.758   4.563  0.00  0.00           O  
HETATM 4771 HW1  SOL C 647     -22.820  21.560   4.336  0.00  0.00           H  
HETATM 4772 HW2  SOL C 647     -22.832  20.119   5.093  0.00  0.00           H  
HETATM 4773  OW  SOL C 648      33.061 -16.599  -5.444  0.00  0.00           O  
HETATM 4774 HW1  SOL C 648      33.524 -17.432  -5.740  0.00  0.00           H  
HETATM 4775 HW2  SOL C 648      33.148 -16.514  -4.442  0.00  0.00           H  
HETATM 4776  OW  SOL C 649      -5.517  11.390 -10.993  0.00  0.00           O  
HETATM 4777 HW1  SOL C 649      -5.094  12.278 -11.182  0.00  0.00           H  
HETATM 4778 HW2  SOL C 649      -4.816  10.746 -10.690  0.00  0.00           H  
HETATM 4779  OW  SOL C 650      17.190   6.535   8.924  0.00  0.00           O  
HETATM 4780 HW1  SOL C 650      17.332   5.551   8.986  0.00  0.00           H  
HETATM 4781 HW2  SOL C 650      16.718   6.859   9.737  0.00  0.00           H  
HETATM 4782  OW  SOL C 651      19.356 -13.435  -8.043  0.00  0.00           O  
HETATM 4783 HW1  SOL C 651      19.182 -12.962  -7.175  0.00  0.00           H  
HETATM 4784 HW2  SOL C 651      18.553 -13.366  -8.626  0.00  0.00           H  
HETATM 4785  OW  SOL C 652      32.861   8.131 -11.759  0.00  0.00           O  
HETATM 4786 HW1  SOL C 652      32.802   7.390 -11.089  0.00  0.00           H  
HETATM 4787 HW2  SOL C 652      31.949   8.337 -12.098  0.00  0.00           H  
HETATM 4788  OW  SOL C 653      23.321 -12.249  -4.907  0.00  0.00           O  
HETATM 4789 HW1  SOL C 653      23.467 -11.982  -4.002  0.00  0.00           H  
HETATM 4790 HW2  SOL C 653      23.307 -13.175  -5.284  0.00  0.00           H  
HETATM 4791  OW  SOL C 654      33.585 -11.217   6.963  0.00  0.00           O  
HETATM 4792 HW1  SOL C 654      33.914 -11.627   7.817  0.00  0.00           H  
HETATM 4793 HW2  SOL C 654      34.297 -10.598   6.603  0.00  0.00           H  
HETATM 4794  OW  SOL C 655      14.931   7.648  -7.763  0.00  0.00           O  
HETATM 4795 HW1  SOL C 655      14.561   7.569  -8.682  0.00  0.00           H  
HETATM 4796 HW2  SOL C 655      14.849   6.765  -7.288  0.00  0.00           H  
HETATM 4797  OW  SOL C 656      16.382  -0.427   6.225  0.00  0.00           O  
HETATM 4798 HW1  SOL C 656      16.014   0.279   6.774  0.00  0.00           H  
HETATM 4799 HW2  SOL C 656      15.956  -0.603   5.375  0.00  0.00           H  
HETATM 4800  OW  SOL C 657      22.310 -17.754   3.759  0.00  0.00           O  
HETATM 4801 HW1  SOL C 657      21.832 -17.737   4.635  0.00  0.00           H  
HETATM 4802 HW2  SOL C 657      21.688 -17.461   3.029  0.00  0.00           H  
HETATM 4803  OW  SOL C 658      24.945  -0.058   1.381  0.00  0.00           O  
HETATM 4804 HW1  SOL C 658      25.613   0.625   1.513  0.00  0.00           H  
HETATM 4805 HW2  SOL C 658      24.047   0.237   1.184  0.00  0.00           H  
HETATM 4806  OW  SOL C 659      32.340   1.892   4.208  0.00  0.00           O  
HETATM 4807 HW1  SOL C 659      31.489   2.363   3.990  0.00  0.00           H  
HETATM 4808 HW2  SOL C 659      32.381   1.717   5.192  0.00  0.00           H  
HETATM 4809  OW  SOL C 660      15.247   2.925   1.580  0.00  0.00           O  
HETATM 4810 HW1  SOL C 660      15.150   2.577   0.683  0.00  0.00           H  
HETATM 4811 HW2  SOL C 660      14.565   2.726   2.234  0.00  0.00           H  
HETATM 4812  OW  SOL C 661       8.455  -5.899  12.069  0.00  0.00           O  
HETATM 4813 HW1  SOL C 661       7.642  -6.109  12.600  0.00  0.00           H  
HETATM 4814 HW2  SOL C 661       8.299  -6.131  11.105  0.00  0.00           H  
HETATM 4815  OW  SOL C 662      17.970   1.548  -7.556  0.00  0.00           O  
HETATM 4816 HW1  SOL C 662      18.394   2.420  -7.792  0.00  0.00           H  
HETATM 4817 HW2  SOL C 662      18.190   1.179  -6.688  0.00  0.00           H  
HETATM 4818  OW  SOL C 663      41.078   3.511   0.820  0.00  0.00           O  
HETATM 4819 HW1  SOL C 663      41.358   4.451   1.021  0.00  0.00           H  
HETATM 4820 HW2  SOL C 663      40.158   3.357   1.178  0.00  0.00           H  
HETATM 4821  OW  SOL C 664       4.615 -15.103  -3.388  0.00  0.00           O  
HETATM 4822 HW1  SOL C 664       4.606 -15.222  -2.393  0.00  0.00           H  
HETATM 4823 HW2  SOL C 664       4.583 -16.008  -3.826  0.00  0.00           H  
HETATM 4824  OW  SOL C 665      10.484 -11.961  -4.138  0.00  0.00           O  
HETATM 4825 HW1  SOL C 665      10.495 -12.789  -4.637  0.00  0.00           H  
HETATM 4826 HW2  SOL C 665      10.020 -11.199  -4.509  0.00  0.00           H  
HETATM 4827  OW  SOL C 666       5.490   5.586  -3.452  0.00  0.00           O  
HETATM 4828 HW1  SOL C 666       6.169   4.899  -3.696  0.00  0.00           H  
HETATM 4829 HW2  SOL C 666       4.982   5.848  -4.273  0.00  0.00           H  
HETATM 4830  OW  SOL C 667      34.181  -3.723  11.342  0.00  0.00           O  
HETATM 4831 HW1  SOL C 667      34.912  -3.110  11.029  0.00  0.00           H  
HETATM 4832 HW2  SOL C 667      33.759  -3.344  12.160  0.00  0.00           H  
HETATM 4833  OW  SOL C 668      -0.298  22.311   3.056  0.00  0.00           O  
HETATM 4834 HW1  SOL C 668       0.355  23.051   3.256  0.00  0.00           H  
HETATM 4835 HW2  SOL C 668      -1.000  22.279   3.762  0.00  0.00           H  
HETATM 4836  OW  SOL C 669      18.191  -9.771  11.449  0.00  0.00           O  
HETATM 4837 HW1  SOL C 669      18.465  -8.962  10.912  0.00  0.00           H  
HETATM 4838 HW2  SOL C 669      18.950 -10.426  11.473  0.00  0.00           H  
HETATM 4839  OW  SOL C 670      -9.793  14.640  -5.239  0.00  0.00           O  
HETATM 4840 HW1  SOL C 670     -10.564  14.055  -5.182  0.00  0.00           H  
HETATM 4841 HW2  SOL C 670      -9.808  15.365  -5.879  0.00  0.00           H  
HETATM 4842  OW  SOL C 671      -5.145  16.539   7.879  0.00  0.00           O  
HETATM 4843 HW1  SOL C 671      -5.612  16.964   7.147  0.00  0.00           H  
HETATM 4844 HW2  SOL C 671      -4.354  16.978   8.225  0.00  0.00           H  
HETATM 4845  OW  SOL C 672      -5.683  30.617  -5.309  0.00  0.00           O  
HETATM 4846 HW1  SOL C 672      -4.691  30.518  -5.302  0.00  0.00           H  
HETATM 4847 HW2  SOL C 672      -6.021  30.449  -6.238  0.00  0.00           H  
HETATM 4848  OW  SOL C 673       4.026  -1.742  -6.736  0.00  0.00           O  
HETATM 4849 HW1  SOL C 673       4.118  -1.339  -7.646  0.00  0.00           H  
HETATM 4850 HW2  SOL C 673       4.648  -1.284  -6.099  0.00  0.00           H  
HETATM 4851  OW  SOL C 674     -18.257   4.508   5.951  0.00  0.00           O  
HETATM 4852 HW1  SOL C 674     -17.476   3.881   5.934  0.00  0.00           H  
HETATM 4853 HW2  SOL C 674     -19.070   4.007   6.255  0.00  0.00           H  
HETATM 4854  OW  SOL C 675     -14.014  18.184  -9.175  0.00  0.00           O  
HETATM 4855 HW1  SOL C 675     -13.990  17.991 -10.157  0.00  0.00           H  
HETATM 4856 HW2  SOL C 675     -13.688  17.387  -8.673  0.00  0.00           H  
HETATM 4857  OW  SOL C 676      34.549  -6.623   6.518  0.00  0.00           O  
HETATM 4858 HW1  SOL C 676      34.137  -6.232   7.342  0.00  0.00           H  
HETATM 4859 HW2  SOL C 676      35.034  -5.918   6.015  0.00  0.00           H  
HETATM 4860  OW  SOL C 677       2.546  20.758   4.700  0.00  0.00           O  
HETATM 4861 HW1  SOL C 677       2.505  21.734   4.888  0.00  0.00           H  
HETATM 4862 HW2  SOL C 677       3.338  20.559   4.121  0.00  0.00           H  
HETATM 4863  OW  SOL C 678      24.605   2.926   6.538  0.00  0.00           O  
HETATM 4864 HW1  SOL C 678      24.038   2.417   5.945  0.00  0.00           H  
HETATM 4865 HW2  SOL C 678      24.857   2.527   7.379  0.00  0.00           H  
HETATM 4866  OW  SOL C 679      -4.585  24.329   1.302  0.00  0.00           O  
HETATM 4867 HW1  SOL C 679      -4.732  23.651   0.628  0.00  0.00           H  
HETATM 4868 HW2  SOL C 679      -4.266  24.049   2.169  0.00  0.00           H  
HETATM 4869  OW  SOL C 680      30.463   0.750  -9.845  0.00  0.00           O  
HETATM 4870 HW1  SOL C 680      29.792   1.492  -9.895  0.00  0.00           H  
HETATM 4871 HW2  SOL C 680      30.695   0.586  -8.889  0.00  0.00           H  
HETATM 4872  OW  SOL C 681      35.719 -13.013   6.799  0.00  0.00           O  
HETATM 4873 HW1  SOL C 681      35.208 -12.778   7.630  0.00  0.00           H  
HETATM 4874 HW2  SOL C 681      36.414 -12.310   6.622  0.00  0.00           H  
HETATM 4875  OW  SOL C 682      33.995  -6.467  -6.348  0.00  0.00           O  
HETATM 4876 HW1  SOL C 682      33.668  -6.144  -7.236  0.00  0.00           H  
HETATM 4877 HW2  SOL C 682      34.871  -6.030  -6.139  0.00  0.00           H  
HETATM 4878  OW  SOL C 683       0.722  24.235   0.272  0.00  0.00           O  
HETATM 4879 HW1  SOL C 683      -0.193  24.435   0.612  0.00  0.00           H  
HETATM 4880 HW2  SOL C 683       0.777  23.298  -0.046  0.00  0.00           H  
HETATM 4881  OW  SOL C 684     -15.322   4.611   7.699  0.00  0.00           O  
HETATM 4882 HW1  SOL C 684     -14.838   4.126   8.426  0.00  0.00           H  
HETATM 4883 HW2  SOL C 684     -15.458   4.001   6.922  0.00  0.00           H  
HETATM 4884  OW  SOL C 685       8.228   4.718   3.375  0.00  0.00           O  
HETATM 4885 HW1  SOL C 685       8.374   4.389   4.311  0.00  0.00           H  
HETATM 4886 HW2  SOL C 685       7.704   5.571   3.397  0.00  0.00           H  
HETATM 4887  OW  SOL C 686       0.706  12.043  -9.380  0.00  0.00           O  
HETATM 4888 HW1  SOL C 686       0.954  12.576 -10.192  0.00  0.00           H  
HETATM 4889 HW2  SOL C 686       1.350  12.237  -8.650  0.00  0.00           H  
HETATM 4890  OW  SOL C 687      16.273  -4.392   9.979  0.00  0.00           O  
HETATM 4891 HW1  SOL C 687      16.918  -3.688   9.800  0.00  0.00           H  
HETATM 4892 HW2  SOL C 687      15.367  -4.241   9.662  0.00  0.00           H  
HETATM 4893  OW  SOL C 688      33.158  -8.508   4.295  0.00  0.00           O  
HETATM 4894 HW1  SOL C 688      32.297  -8.966   4.507  0.00  0.00           H  
HETATM 4895 HW2  SOL C 688      33.475  -7.985   5.088  0.00  0.00           H  
HETATM 4896  OW  SOL C 689       1.126  21.120  -7.476  0.00  0.00           O  
HETATM 4897 HW1  SOL C 689       2.068  20.905  -7.737  0.00  0.00           H  
HETATM 4898 HW2  SOL C 689       0.924  20.706  -6.597  0.00  0.00           H  
HETATM 4899  OW  SOL C 690      -8.296  20.133  12.421  0.00  0.00           O  
HETATM 4900 HW1  SOL C 690      -8.578  19.356  11.866  0.00  0.00           H  
HETATM 4901 HW2  SOL C 690      -8.764  20.092  13.308  0.00  0.00           H  
HETATM 4902  OW  SOL C 691      -3.738  31.079  -1.551  0.00  0.00           O  
HETATM 4903 HW1  SOL C 691      -3.495  31.898  -2.060  0.00  0.00           H  
HETATM 4904 HW2  SOL C 691      -4.220  30.434  -2.149  0.00  0.00           H  
HETATM 4905  OW  SOL C 692      29.293  -1.469  -6.295  0.00  0.00           O  
HETATM 4906 HW1  SOL C 692      29.550  -0.882  -5.526  0.00  0.00           H  
HETATM 4907 HW2  SOL C 692      30.046  -1.506  -6.954  0.00  0.00           H  
HETATM 4908  OW  SOL C 693      20.876   0.313   1.068  0.00  0.00           O  
HETATM 4909 HW1  SOL C 693      20.044   0.332   0.576  0.00  0.00           H  
HETATM 4910 HW2  SOL C 693      21.627   0.825   0.739  0.00  0.00           H  
HETATM 4911  OW  SOL C 694       1.867 -13.000  -0.122  0.00  0.00           O  
HETATM 4912 HW1  SOL C 694       1.614 -12.777  -1.057  0.00  0.00           H  
HETATM 4913 HW2  SOL C 694       1.240 -12.549   0.513  0.00  0.00           H  
HETATM 4914  OW  SOL C 695      21.666   1.515   3.349  0.00  0.00           O  
HETATM 4915 HW1  SOL C 695      22.219   1.739   4.108  0.00  0.00           H  
HETATM 4916 HW2  SOL C 695      21.077   0.753   3.430  0.00  0.00           H  
HETATM 4917  OW  SOL C 696     -12.179  25.934  -9.268  0.00  0.00           O  
HETATM 4918 HW1  SOL C 696     -11.811  25.566  -8.416  0.00  0.00           H  
HETATM 4919 HW2  SOL C 696     -11.580  25.683 -10.027  0.00  0.00           H  
HETATM 4920  OW  SOL C 697      13.986   1.815  12.528  0.00  0.00           O  
HETATM 4921 HW1  SOL C 697      14.763   1.229  12.295  0.00  0.00           H  
HETATM 4922 HW2  SOL C 697      14.208   2.768  12.311  0.00  0.00           H  
HETATM 4923  OW  SOL C 698       6.622 -19.272   7.584  0.00  0.00           O  
HETATM 4924 HW1  SOL C 698       7.236 -19.172   6.799  0.00  0.00           H  
HETATM 4925 HW2  SOL C 698       6.899 -18.647   8.309  0.00  0.00           H  
HETATM 4926  OW  SOL C 699      28.192   8.918   4.421  0.00  0.00           O  
HETATM 4927 HW1  SOL C 699      28.087   9.365   5.310  0.00  0.00           H  
HETATM 4928 HW2  SOL C 699      28.434   9.602   3.736  0.00  0.00           H  
HETATM 4929  OW  SOL C 700      29.731  -8.854  -4.211  0.00  0.00           O  
HETATM 4930 HW1  SOL C 700      30.105  -7.924  -4.161  0.00  0.00           H  
HETATM 4931 HW2  SOL C 700      30.379  -9.499  -3.824  0.00  0.00           H  
HETATM 4932  OW  SOL C 701      -9.904  28.012  -9.442  0.00  0.00           O  
HETATM 4933 HW1  SOL C 701      -9.826  27.124  -9.893  0.00  0.00           H  
HETATM 4934 HW2  SOL C 701     -10.873  28.218  -9.264  0.00  0.00           H  
HETATM 4935  OW  SOL C 702      13.991 -18.612  -0.448  0.00  0.00           O  
HETATM 4936 HW1  SOL C 702      13.604 -19.104   0.335  0.00  0.00           H  
HETATM 4937 HW2  SOL C 702      13.665 -19.034  -1.288  0.00  0.00           H
[truncated: 203,153 more chars]
