# Supplementary material for: Design of Antigen-Targeting Fluorogenic Probes Utilizing Intramolecular Addition Reaction of Protein-Dye Hybrids
Source: J Am Chem Soc. 2025 Jul 23;147(34):30684–93. doi: 10.1021/jacs.5c04193 (PMC12396215; doi:10.1021/jacs.5c04193)
Supplement: Supplementary file 2 [file ja5c04193_si_002.zip › Data S1-S18/Data S3 152_OFF.pdb]

TITLE      ONIOM_DARPin_withWater_A_152_close_re9_SP
ATOM      1  N   MET A   1      29.611  -8.263  19.582  0.00  0.00           N  
ATOM      2  CA  MET A   1      30.297  -7.623  18.453  0.00  0.00           C  
ATOM      3  CB  MET A   1      29.303  -6.710  17.725  0.00  0.00           C  
ATOM      4  CG  MET A   1      28.974  -5.437  18.508  0.00  0.00           C  
ATOM      5  SD  MET A   1      28.225  -5.812  20.142  0.00  0.00           S  
ATOM      6  CE  MET A   1      27.038  -4.505  20.347  0.00  0.00           C  
ATOM      7  C   MET A   1      31.575  -6.938  18.942  0.00  0.00           C  
ATOM      8  O   MET A   1      31.645  -6.464  20.074  0.00  0.00           O  
ATOM      9  H   MET A   1      29.592  -7.639  20.364  0.00  0.00           H  
ATOM     10  HA  MET A   1      30.557  -8.336  17.802  0.00  0.00           H  
ATOM     11 HB2  MET A   1      29.691  -6.443  16.839  0.00  0.00           H  
ATOM     12 HB3  MET A   1      28.449  -7.214  17.569  0.00  0.00           H  
ATOM     13 HG2  MET A   1      29.826  -4.896  18.629  0.00  0.00           H  
ATOM     14 HG3  MET A   1      28.339  -4.865  17.956  0.00  0.00           H  
ATOM     15 HE1  MET A   1      26.878  -4.047  19.468  0.00  0.00           H  
ATOM     16 HE2  MET A   1      26.169  -4.880  20.682  0.00  0.00           H  
ATOM     17 HE3  MET A   1      27.379  -3.833  21.009  0.00  0.00           H  
ATOM     18  H2  MET A   1      28.672  -8.492  19.322  0.00  0.00           H  
ATOM     19  H3  MET A   1      30.094  -9.100  19.842  0.00  0.00           H  
ATOM     20  N   ASN A   2      32.575  -7.009  18.061  0.00  0.00           N  
ATOM     21  CA  ASN A   2      33.923  -6.533  18.387  0.00  0.00           C  
ATOM     22  CB  ASN A   2      34.928  -7.030  17.346  0.00  0.00           C  
ATOM     23  CG  ASN A   2      35.240  -8.522  17.412  0.00  0.00           C  
ATOM     24  C   ASN A   2      34.203  -5.104  18.866  0.00  0.00           C  
ATOM     25  O   ASN A   2      33.453  -4.185  18.528  0.00  0.00           O  
ATOM     26  H   ASN A   2      32.321  -7.421  17.144  0.00  0.00           H  
ATOM     27  HA  ASN A   2      34.280  -7.169  19.146  0.00  0.00           H  
ATOM     28 HB2  ASN A   2      34.564  -6.825  16.432  0.00  0.00           H  
ATOM     29 HB3  ASN A   2      35.788  -6.524  17.471  0.00  0.00           H  
ATOM     30 OD1  ASN A   2      34.798  -9.325  16.580  0.00  0.00           O  
ATOM     31 ND2  ASN A   2      36.043  -8.976  18.362  0.00  0.00           N  
ATOM     32 HD22 ASN A   2      36.417  -8.298  19.019  0.00  0.00           H  
ATOM     33 HD21 ASN A   2      36.271  -9.930  18.433  0.00  0.00           H  
ATOM     34  N   HIS A   3      35.343  -5.047  19.541  0.00  0.00           N  
ATOM     35  CA  HIS A   3      35.899  -3.772  19.994  0.00  0.00           C  
ATOM     36  CB  HIS A   3      36.716  -3.922  21.277  0.00  0.00           C  
ATOM     37  CG  HIS A   3      36.669  -2.781  22.298  0.00  0.00           C  
ATOM     38  C   HIS A   3      36.827  -3.234  18.902  0.00  0.00           C  
ATOM     39  O   HIS A   3      37.347  -3.983  18.073  0.00  0.00           O  
ATOM     40  H   HIS A   3      35.797  -5.962  19.718  0.00  0.00           H  
ATOM     41  HA  HIS A   3      35.153  -3.124  20.117  0.00  0.00           H  
ATOM     42 HB2  HIS A   3      36.422  -4.770  21.765  0.00  0.00           H  
ATOM     43 HB3  HIS A   3      37.699  -4.063  21.033  0.00  0.00           H  
ATOM     44 ND1  HIS A   3      37.382  -1.664  22.226  0.00  0.00           N  
ATOM     45 CD2  HIS A   3      35.812  -2.751  23.324  0.00  0.00           C  
ATOM     46 CE1  HIS A   3      36.936  -0.890  23.219  0.00  0.00           C  
ATOM     47 NE2  HIS A   3      35.936  -1.526  23.818  0.00  0.00           N  
ATOM     48 HD2  HIS A   3      35.224  -3.486  23.633  0.00  0.00           H  
ATOM     49 HE1  HIS A   3      37.292  -0.000  23.464  0.00  0.00           H  
ATOM     50 HE2  HIS A   3      35.364  -1.107  24.547  0.00  0.00           H  
ATOM     51  N   LYS A   4      37.320  -2.026  19.184  0.00  0.00           N  
ATOM     52  CA  LYS A   4      38.042  -1.254  18.161  0.00  0.00           C  
ATOM     53  CB  LYS A   4      38.389   0.147  18.680  0.00  0.00           C  
ATOM     54  CG  LYS A   4      37.171   1.066  18.776  0.00  0.00           C  
ATOM     55  CD  LYS A   4      36.408   1.247  17.461  0.00  0.00           C  
ATOM     56  CE  LYS A   4      35.350   2.346  17.467  0.00  0.00           C  
ATOM     57  NZ  LYS A   4      34.675   2.398  16.155  0.00  0.00           N  
ATOM     58  C   LYS A   4      39.161  -1.841  17.295  0.00  0.00           C  
ATOM     59  O   LYS A   4      38.987  -2.056  16.097  0.00  0.00           O  
ATOM     60  H   LYS A   4      37.159  -1.694  20.143  0.00  0.00           H  
ATOM     61  HA  LYS A   4      37.314  -0.849  17.506  0.00  0.00           H  
ATOM     62 HB2  LYS A   4      38.782   0.056  19.586  0.00  0.00           H  
ATOM     63 HB3  LYS A   4      39.041   0.559  18.055  0.00  0.00           H  
ATOM     64 HG2  LYS A   4      36.533   0.690  19.466  0.00  0.00           H  
ATOM     65 HG3  LYS A   4      37.473   1.975  19.099  0.00  0.00           H  
ATOM     66 HD2  LYS A   4      37.076   1.454  16.732  0.00  0.00           H  
ATOM     67 HD3  LYS A   4      35.956   0.374  17.231  0.00  0.00           H  
ATOM     68 HE2  LYS A   4      34.684   2.145  18.180  0.00  0.00           H  
ATOM     69 HE3  LYS A   4      35.795   3.218  17.651  0.00  0.00           H  
ATOM     70 HZ1  LYS A   4      33.822   1.877  16.193  0.00  0.00           H  
ATOM     71 HZ2  LYS A   4      34.471   3.350  15.918  0.00  0.00           H  
ATOM     72 HZ3  LYS A   4      35.272   2.004  15.453  0.00  0.00           H  
ATOM     73  N   VAL A   5      40.143  -2.445  17.957  0.00  0.00           N  
ATOM     74  CA  VAL A   5      41.349  -2.993  17.306  0.00  0.00           C  
ATOM     75  CB  VAL A   5      42.563  -3.283  18.188  0.00  0.00           C  
ATOM     76 CG1  VAL A   5      43.775  -3.619  17.314  0.00  0.00           C  
ATOM     77 CG2  VAL A   5      42.746  -2.025  19.049  0.00  0.00           C  
ATOM     78  C   VAL A   5      41.063  -4.177  16.386  0.00  0.00           C  
ATOM     79  O   VAL A   5      41.204  -4.088  15.175  0.00  0.00           O  
ATOM     80  H   VAL A   5      39.993  -2.503  18.993  0.00  0.00           H  
ATOM     81  HA  VAL A   5      41.758  -2.252  16.745  0.00  0.00           H  
ATOM     82  HB  VAL A   5      42.367  -4.094  18.727  0.00  0.00           H  
ATOM     83 HG11 VAL A   5      43.691  -4.557  16.982  0.00  0.00           H  
ATOM     84 HG12 VAL A   5      43.807  -2.990  16.541  0.00  0.00           H  
ATOM     85 HG13 VAL A   5      44.608  -3.528  17.858  0.00  0.00           H  
ATOM     86 HG21 VAL A   5      42.418  -2.214  19.972  0.00  0.00           H  
ATOM     87 HG22 VAL A   5      43.714  -1.787  19.072  0.00  0.00           H  
ATOM     88 HG23 VAL A   5      42.221  -1.279  18.646  0.00  0.00           H  
ATOM     89  N   HIS A   6      40.474  -5.225  16.968  0.00  0.00           N  
ATOM     90  CA  HIS A   6      40.133  -6.436  16.220  0.00  0.00           C  
ATOM     91  CB  HIS A   6      39.586  -7.558  17.114  0.00  0.00           C  
ATOM     92  CG  HIS A   6      40.760  -8.364  17.682  0.00  0.00           C  
ATOM     93  C   HIS A   6      39.030  -6.357  15.169  0.00  0.00           C  
ATOM     94  O   HIS A   6      38.912  -7.147  14.234  0.00  0.00           O  
ATOM     95  H   HIS A   6      40.282  -5.106  17.981  0.00  0.00           H  
ATOM     96  HA  HIS A   6      40.996  -6.763  15.745  0.00  0.00           H  
ATOM     97 HB2  HIS A   6      39.093  -7.170  17.869  0.00  0.00           H  
ATOM     98 HB3  HIS A   6      39.033  -8.168  16.579  0.00  0.00           H  
ATOM     99 ND1  HIS A   6      41.467  -9.254  16.993  0.00  0.00           N  
ATOM    100 CD2  HIS A   6      41.135  -8.509  18.951  0.00  0.00           C  
ATOM    101 CE1  HIS A   6      42.248  -9.959  17.813  0.00  0.00           C  
ATOM    102 NE2  HIS A   6      42.006  -9.505  19.039  0.00  0.00           N  
ATOM    103 HD1  HIS A   6      41.439  -9.400  15.991  0.00  0.00           H  
ATOM    104 HD2  HIS A   6      40.797  -7.936  19.728  0.00  0.00           H  
ATOM    105 HE1  HIS A   6      42.873 -10.669  17.561  0.00  0.00           H  
ATOM    106  N   HIS A   7      38.029  -5.539  15.488  0.00  0.00           N  
ATOM    107  CA  HIS A   7      37.118  -4.965  14.480  0.00  0.00           C  
ATOM    108  CB  HIS A   7      36.089  -4.023  15.127  0.00  0.00           C  
ATOM    109  CG  HIS A   7      34.947  -3.521  14.245  0.00  0.00           C  
ATOM    110  C   HIS A   7      37.800  -4.371  13.259  0.00  0.00           C  
ATOM    111  O   HIS A   7      37.541  -4.816  12.140  0.00  0.00           O  
ATOM    112  H   HIS A   7      37.940  -5.337  16.506  0.00  0.00           H  
ATOM    113  HA  HIS A   7      36.493  -5.711  14.168  0.00  0.00           H  
ATOM    114 HB2  HIS A   7      35.670  -4.491  15.928  0.00  0.00           H  
ATOM    115 HB3  HIS A   7      36.574  -3.203  15.489  0.00  0.00           H  
ATOM    116 ND1  HIS A   7      34.920  -2.369  13.579  0.00  0.00           N  
ATOM    117 CD2  HIS A   7      33.872  -4.243  13.969  0.00  0.00           C  
ATOM    118 CE1  HIS A   7      33.715  -2.325  13.022  0.00  0.00           C  
ATOM    119 NE2  HIS A   7      33.044  -3.441  13.308  0.00  0.00           N  
ATOM    120 HD1  HIS A   7      35.619  -1.686  13.499  0.00  0.00           H  
ATOM    121 HD2  HIS A   7      33.719  -5.207  14.214  0.00  0.00           H  
ATOM    122 HE1  HIS A   7      33.359  -1.569  12.471  0.00  0.00           H  
ATOM    123  N   HIS A   8      38.812  -3.520  13.428  0.00  0.00           N  
ATOM    124  CA  HIS A   8      39.633  -3.074  12.295  0.00  0.00           C  
ATOM    125  CB  HIS A   8      40.646  -2.093  12.875  0.00  0.00           C  
ATOM    126  CG  HIS A   8      41.518  -1.329  11.867  0.00  0.00           C  
ATOM    127  C   HIS A   8      40.227  -4.303  11.598  0.00  0.00           C  
ATOM    128  O   HIS A   8      39.872  -4.481  10.432  0.00  0.00           O  
ATOM    129  H   HIS A   8      38.966  -3.208  14.402  0.00  0.00           H  
ATOM    130  HA  HIS A   8      39.044  -2.599  11.645  0.00  0.00           H  
ATOM    131 HB2  HIS A   8      40.162  -1.397  13.434  0.00  0.00           H  
ATOM    132 HB3  HIS A   8      41.278  -2.588  13.496  0.00  0.00           H  
ATOM    133 ND1  HIS A   8      42.820  -1.522  11.654  0.00  0.00           N  
ATOM    134 CD2  HIS A   8      41.109  -0.455  10.955  0.00  0.00           C  
ATOM    135 CE1  HIS A   8      43.240  -0.878  10.567  0.00  0.00           C  
ATOM    136 NE2  HIS A   8      42.164  -0.202  10.169  0.00  0.00           N  
ATOM    137 HD1  HIS A   8      43.440  -2.088  12.235  0.00  0.00           H  
ATOM    138 HD2  HIS A   8      40.189  -0.062  10.874  0.00  0.00           H  
ATOM    139 HE1  HIS A   8      44.114  -0.895  10.165  0.00  0.00           H  
ATOM    140  N   HIS A   9      40.839  -5.216  12.348  0.00  0.00           N  
ATOM    141  CA  HIS A   9      41.492  -6.450  11.880  0.00  0.00           C  
ATOM    142  CB  HIS A   9      42.186  -7.171  13.033  0.00  0.00           C  
ATOM    143  CG  HIS A   9      43.513  -6.514  13.383  0.00  0.00           C  
ATOM    144  C   HIS A   9      40.635  -7.436  11.091  0.00  0.00           C  
ATOM    145  O   HIS A   9      41.146  -7.958  10.093  0.00  0.00           O  
ATOM    146  H   HIS A   9      40.821  -4.968  13.392  0.00  0.00           H  
ATOM    147  HA  HIS A   9      42.287  -6.173  11.285  0.00  0.00           H  
ATOM    148 HB2  HIS A   9      41.609  -7.142  13.842  0.00  0.00           H  
ATOM    149 HB3  HIS A   9      42.371  -8.113  12.774  0.00  0.00           H  
ATOM    150 ND1  HIS A   9      44.546  -7.219  13.848  0.00  0.00           N  
ATOM    151 CD2  HIS A   9      43.976  -5.269  13.328  0.00  0.00           C  
ATOM    152 CE1  HIS A   9      45.655  -6.500  13.970  0.00  0.00           C  
ATOM    153 NE2  HIS A   9      45.284  -5.289  13.557  0.00  0.00           N  
ATOM    154 HD1  HIS A   9      44.510  -8.220  14.094  0.00  0.00           H  
ATOM    155 HD2  HIS A   9      43.411  -4.440  13.142  0.00  0.00           H  
ATOM    156 HE1  HIS A   9      46.519  -6.781  14.283  0.00  0.00           H  
ATOM    157  N   HIS A  10      39.325  -7.419  11.344  0.00  0.00           N  
ATOM    158  CA  HIS A  10      38.356  -8.205  10.576  0.00  0.00           C  
ATOM    159  CB  HIS A  10      37.050  -8.172  11.383  0.00  0.00           C  
ATOM    160  CG  HIS A  10      37.011  -9.083  12.600  0.00  0.00           C  
ATOM    161 ND1  HIS A  10      36.409  -8.894  13.773  0.00  0.00           N  
ATOM    162 CD2  HIS A  10      37.691 -10.218  12.665  0.00  0.00           C  
ATOM    163 CE1  HIS A  10      36.808  -9.835  14.621  0.00  0.00           C  
ATOM    164 NE2  HIS A  10      37.594 -10.652  13.928  0.00  0.00           N  
ATOM    165  C   HIS A  10      38.102  -7.643   9.175  0.00  0.00           C  
ATOM    166  O   HIS A  10      37.525  -8.416   8.410  0.00  0.00           O  
ATOM    167  H   HIS A  10      39.049  -6.797  12.137  0.00  0.00           H  
ATOM    168  HA  HIS A  10      38.719  -9.147  10.476  0.00  0.00           H  
ATOM    169 HB2  HIS A  10      36.883  -7.228  11.702  0.00  0.00           H  
ATOM    170 HB3  HIS A  10      36.282  -8.434  10.780  0.00  0.00           H  
ATOM    171 HD2  HIS A  10      38.186 -10.665  11.911  0.00  0.00           H  
ATOM    172 HE1  HIS A  10      36.573  -9.912  15.569  0.00  0.00           H  
ATOM    173 HE2  HIS A  10      38.041 -11.471  14.317  0.00  0.00           H  
ATOM    174  N   HIS A  11      38.265  -6.348   8.949  0.00  0.00           N  
ATOM    175  CA  HIS A  11      37.874  -5.669   7.702  0.00  0.00           C  
ATOM    176  CB  HIS A  11      36.949  -4.495   8.020  0.00  0.00           C  
ATOM    177  CG  HIS A  11      35.742  -4.759   8.926  0.00  0.00           C  
ATOM    178 ND1  HIS A  11      34.621  -5.399   8.647  0.00  0.00           N  
ATOM    179 CD2  HIS A  11      35.628  -4.101  10.075  0.00  0.00           C  
ATOM    180 CE1  HIS A  11      33.738  -4.955   9.528  0.00  0.00           C  
ATOM    181 NE2  HIS A  11      34.354  -4.217  10.445  0.00  0.00           N  
ATOM    182  C   HIS A  11      39.066  -5.287   6.820  0.00  0.00           C  
ATOM    183  O   HIS A  11      38.985  -5.384   5.593  0.00  0.00           O  
ATOM    184  H   HIS A  11      38.709  -5.825   9.751  0.00  0.00           H  
ATOM    185  HA  HIS A  11      37.280  -6.299   7.174  0.00  0.00           H  
ATOM    186 HB2  HIS A  11      37.491  -3.748   8.458  0.00  0.00           H  
ATOM    187 HB3  HIS A  11      36.587  -4.108   7.148  0.00  0.00           H  
ATOM    188 HD2  HIS A  11      36.360  -3.616  10.559  0.00  0.00           H  
ATOM    189 HE1  HIS A  11      32.755  -5.144   9.509  0.00  0.00           H  
ATOM    190 HE2  HIS A  11      33.916  -3.831  11.256  0.00  0.00           H  
ATOM    191  N   ILE A  12      40.141  -4.994   7.534  0.00  0.00           N  
ATOM    192  CA  ILE A  12      41.430  -4.688   6.881  0.00  0.00           C  
ATOM    193  CB  ILE A  12      42.447  -3.745   7.504  0.00  0.00           C  
ATOM    194 CG1  ILE A  12      42.860  -3.959   8.968  0.00  0.00           C  
ATOM    195 CG2  ILE A  12      41.842  -2.341   7.391  0.00  0.00           C  
ATOM    196 CD1  ILE A  12      43.950  -5.015   9.127  0.00  0.00           C  
ATOM    197  C   ILE A  12      42.234  -5.877   6.346  0.00  0.00           C  
ATOM    198  O   ILE A  12      43.197  -5.701   5.593  0.00  0.00           O  
ATOM    199  H   ILE A  12      40.013  -4.996   8.558  0.00  0.00           H  
ATOM    200  HA  ILE A  12      41.198  -4.106   6.070  0.00  0.00           H  
ATOM    201  HB  ILE A  12      43.309  -3.792   6.940  0.00  0.00           H  
ATOM    202 HG12 ILE A  12      43.192  -3.098   9.333  0.00  0.00           H  
ATOM    203 HG13 ILE A  12      42.059  -4.251   9.479  0.00  0.00           H  
ATOM    204 HG21 ILE A  12      42.524  -1.667   7.663  0.00  0.00           H  
ATOM    205 HG22 ILE A  12      41.565  -2.178   6.447  0.00  0.00           H  
ATOM    206 HG23 ILE A  12      41.048  -2.276   7.990  0.00  0.00           H  
ATOM    207 HD11 ILE A  12      44.757  -4.727   8.618  0.00  0.00           H  
ATOM    208 HD12 ILE A  12      44.174  -5.108  10.094  0.00  0.00           H  
ATOM    209 HD13 ILE A  12      43.615  -5.884   8.771  0.00  0.00           H  
ATOM    210  N   GLU A  13      42.019  -7.104   6.807  0.00  0.00           N  
ATOM    211  CA  GLU A  13      42.704  -8.335   6.384  0.00  0.00           C  
ATOM    212  CB  GLU A  13      43.456  -8.917   7.585  0.00  0.00           C  
ATOM    213  CG  GLU A  13      44.973  -8.818   7.432  0.00  0.00           C  
ATOM    214  CD  GLU A  13      45.695  -9.942   6.699  0.00  0.00           C  
ATOM    215 OE1  GLU A  13      45.507 -10.042   5.463  0.00  0.00           O  
ATOM    216 OE2  GLU A  13      46.053 -10.946   7.348  0.00  0.00           O  
ATOM    217  C   GLU A  13      41.711  -9.433   5.986  0.00  0.00           C  
ATOM    218  O   GLU A  13      40.517  -9.339   6.239  0.00  0.00           O  
ATOM    219  H   GLU A  13      41.256  -7.132   7.560  0.00  0.00           H  
ATOM    220  HA  GLU A  13      43.308  -8.130   5.602  0.00  0.00           H  
ATOM    221 HB2  GLU A  13      43.205  -8.400   8.375  0.00  0.00           H  
ATOM    222 HB3  GLU A  13      43.227  -9.863   7.654  0.00  0.00           H  
ATOM    223 HG2  GLU A  13      45.175  -7.966   6.939  0.00  0.00           H  
ATOM    224 HG3  GLU A  13      45.372  -8.762   8.351  0.00  0.00           H  
ATOM    225  N   GLY A  14      42.283 -10.495   5.429  0.00  0.00           N  
ATOM    226  CA  GLY A  14      41.610 -11.732   4.999  0.00  0.00           C  
ATOM    227  C   GLY A  14      40.465 -11.583   4.003  0.00  0.00           C  
ATOM    228  O   GLY A  14      40.084 -12.603   3.441  0.00  0.00           O  
ATOM    229  H   GLY A  14      43.341 -10.377   5.308  0.00  0.00           H  
ATOM    230 HA2  GLY A  14      42.318 -12.367   4.601  0.00  0.00           H  
ATOM    231 HA3  GLY A  14      41.261 -12.221   5.837  0.00  0.00           H  
ATOM    232  N   ARG A  15      39.947 -10.377   3.818  0.00  0.00           N  
ATOM    233  CA  ARG A  15      38.755 -10.077   3.015  0.00  0.00           C  
ATOM    234  CB  ARG A  15      38.064  -8.757   3.367  0.00  0.00           C  
ATOM    235  CG  ARG A  15      37.620  -8.868   4.816  0.00  0.00           C  
ATOM    236  CD  ARG A  15      36.524  -9.941   4.874  0.00  0.00           C  
ATOM    237  NE  ARG A  15      36.155 -10.196   6.275  0.00  0.00           N  
ATOM    238  CZ  ARG A  15      35.387 -11.116   6.867  0.00  0.00           C  
ATOM    239 NH1  ARG A  15      34.605 -11.998   6.228  0.00  0.00           N  
ATOM    240 NH2  ARG A  15      35.434 -11.075   8.207  0.00  0.00           N  
ATOM    241  C   ARG A  15      38.994 -10.194   1.507  0.00  0.00           C  
ATOM    242  O   ARG A  15      38.650  -9.351   0.689  0.00  0.00           O  
ATOM    243  H   ARG A  15      40.486  -9.608   4.318  0.00  0.00           H  
ATOM    244  HA  ARG A  15      38.020 -10.727   3.275  0.00  0.00           H  
ATOM    245 HB2  ARG A  15      38.711  -8.042   3.298  0.00  0.00           H  
ATOM    246 HB3  ARG A  15      37.280  -8.661   2.811  0.00  0.00           H  
ATOM    247 HG2  ARG A  15      38.366  -9.165   5.373  0.00  0.00           H  
ATOM    248 HG3  ARG A  15      37.231  -8.021   5.113  0.00  0.00           H  
ATOM    249 HD2  ARG A  15      35.740  -9.603   4.384  0.00  0.00           H  
ATOM    250 HD3  ARG A  15      36.883 -10.766   4.473  0.00  0.00           H  
ATOM    251  HE  ARG A  15      36.588  -9.504   6.967  0.00  0.00           H  
ATOM    252 HH11 ARG A  15      34.622 -11.965   5.218  0.00  0.00           H  
ATOM    253 HH12 ARG A  15      34.053 -12.636   6.718  0.00  0.00           H  
ATOM    254 HH21 ARG A  15      35.989 -10.452   8.721  0.00  0.00           H  
ATOM    255 HH22 ARG A  15      34.850 -11.743   8.723  0.00  0.00           H  
ATOM    256  N   HIS A  16      39.323 -11.435   1.150  0.00  0.00           N  
ATOM    257  CA  HIS A  16      39.709 -11.973  -0.169  0.00  0.00           C  
ATOM    258  CB  HIS A  16      40.368 -13.342  -0.025  0.00  0.00           C  
ATOM    259  CG  HIS A  16      39.645 -14.494   0.683  0.00  0.00           C  
ATOM    260  C   HIS A  16      38.619 -11.889  -1.236  0.00  0.00           C  
ATOM    261  O   HIS A  16      38.932 -11.844  -2.420  0.00  0.00           O  
ATOM    262  H   HIS A  16      39.281 -12.111   2.010  0.00  0.00           H  
ATOM    263  HA  HIS A  16      40.517 -11.443  -0.497  0.00  0.00           H  
ATOM    264 HB2  HIS A  16      40.624 -13.691  -0.967  0.00  0.00           H  
ATOM    265 HB3  HIS A  16      41.277 -13.227   0.456  0.00  0.00           H  
ATOM    266 ND1  HIS A  16      38.336 -14.713   0.675  0.00  0.00           N  
ATOM    267 CD2  HIS A  16      40.251 -15.301   1.554  0.00  0.00           C  
ATOM    268 CE1  HIS A  16      38.097 -15.590   1.643  0.00  0.00           C  
ATOM    269 NE2  HIS A  16      39.253 -15.868   2.227  0.00  0.00           N  
ATOM    270 HD1  HIS A  16      37.651 -14.318   0.079  0.00  0.00           H  
ATOM    271 HD2  HIS A  16      41.226 -15.438   1.667  0.00  0.00           H  
ATOM    272 HE1  HIS A  16      37.215 -15.965   1.885  0.00  0.00           H  
ATOM    273  N   ASN A  17      37.366 -11.792  -0.784  0.00  0.00           N  
ATOM    274  CA  ASN A  17      36.205 -11.607  -1.665  0.00  0.00           C  
ATOM    275  CB  ASN A  17      34.906 -11.855  -0.904  0.00  0.00           C  
ATOM    276  CG  ASN A  17      34.692 -11.180   0.450  0.00  0.00           C  
ATOM    277  C   ASN A  17      36.129 -10.301  -2.450  0.00  0.00           C  
ATOM    278  O   ASN A  17      36.333  -9.229  -1.894  0.00  0.00           O  
ATOM    279  H   ASN A  17      37.280 -11.860   0.257  0.00  0.00           H  
ATOM    280  HA  ASN A  17      36.238 -12.368  -2.357  0.00  0.00           H  
ATOM    281 HB2  ASN A  17      34.126 -11.584  -1.511  0.00  0.00           H  
ATOM    282 HB3  ASN A  17      34.809 -12.865  -0.764  0.00  0.00           H  
ATOM    283 OD1  ASN A  17      35.426 -11.383   1.412  0.00  0.00           O  
ATOM    284 ND2  ASN A  17      33.614 -10.426   0.661  0.00  0.00           N  
ATOM    285 HD22 ASN A  17      32.966 -10.342  -0.118  0.00  0.00           H  
ATOM    286 HD21 ASN A  17      33.455  -9.981   1.513  0.00  0.00           H  
ATOM    287  N   GLY A  18      35.925 -10.452  -3.761  0.00  0.00           N  
ATOM    288  CA  GLY A  18      36.107  -9.323  -4.681  0.00  0.00           C  
ATOM    289  C   GLY A  18      37.495  -8.733  -4.929  0.00  0.00           C  
ATOM    290  O   GLY A  18      37.933  -7.702  -4.434  0.00  0.00           O  
ATOM    291  H   GLY A  18      35.640 -11.394  -4.059  0.00  0.00           H  
ATOM    292 HA2  GLY A  18      35.694  -9.590  -5.607  0.00  0.00           H  
ATOM    293 HA3  GLY A  18      35.471  -8.547  -4.371  0.00  0.00           H  
ATOM    294  N   SER A  19      38.169  -9.355  -5.892  0.00  0.00           N  
ATOM    295  CA  SER A  19      39.431  -8.907  -6.514  0.00  0.00           C  
ATOM    296  CB  SER A  19      40.264  -9.906  -7.322  0.00  0.00           C  
ATOM    297  OG  SER A  19      40.727 -10.890  -6.393  0.00  0.00           O  
ATOM    298  C   SER A  19      39.141  -7.623  -7.293  0.00  0.00           C  
ATOM    299  O   SER A  19      39.966  -6.709  -7.307  0.00  0.00           O  
ATOM    300  H   SER A  19      37.698 -10.264  -6.205  0.00  0.00           H  
ATOM    301  HA  SER A  19      40.070  -8.690  -5.787  0.00  0.00           H  
ATOM    302 HB2  SER A  19      39.694 -10.336  -7.986  0.00  0.00           H  
ATOM    303 HB3  SER A  19      41.032  -9.445  -7.708  0.00  0.00           H  
ATOM    304  HG  SER A  19      40.220 -10.800  -5.540  0.00  0.00           H  
ATOM    305  N   ASP A  20      38.145  -7.448  -8.162  0.00  0.00           N  
ATOM    306  CA  ASP A  20      37.780  -6.162  -8.765  0.00  0.00           C  
ATOM    307  CB  ASP A  20      36.760  -6.559  -9.827  0.00  0.00           C  
ATOM    308  CG  ASP A  20      36.093  -5.401 -10.573  0.00  0.00           C  
ATOM    309 OD1  ASP A  20      34.904  -5.111 -10.324  0.00  0.00           O  
ATOM    310 OD2  ASP A  20      36.762  -4.840 -11.472  0.00  0.00           O  
ATOM    311  C   ASP A  20      37.216  -5.186  -7.740  0.00  0.00           C  
ATOM    312  O   ASP A  20      36.464  -5.602  -6.858  0.00  0.00           O  
ATOM    313  H   ASP A  20      37.623  -8.340  -8.387  0.00  0.00           H  
ATOM    314  HA  ASP A  20      38.630  -5.755  -9.127  0.00  0.00           H  
ATOM    315 HB2  ASP A  20      37.224  -7.139 -10.504  0.00  0.00           H  
ATOM    316 HB3  ASP A  20      36.039  -7.100  -9.382  0.00  0.00           H  
ATOM    317  N   LEU A  21      37.345  -3.908  -8.088  0.00  0.00           N  
ATOM    318  CA  LEU A  21      36.807  -2.814  -7.277  0.00  0.00           C  
ATOM    319  CB  LEU A  21      37.422  -1.582  -7.947  0.00  0.00           C  
ATOM    320  CG  LEU A  21      38.860  -1.236  -7.539  0.00  0.00           C  
ATOM    321 CD1  LEU A  21      39.411  -0.056  -8.326  0.00  0.00           C  
ATOM    322 CD2  LEU A  21      39.001  -0.973  -6.040  0.00  0.00           C  
ATOM    323  C   LEU A  21      35.297  -2.757  -7.031  0.00  0.00           C  
ATOM    324  O   LEU A  21      34.806  -2.882  -5.914  0.00  0.00           O  
ATOM    325  H   LEU A  21      37.860  -3.753  -8.981  0.00  0.00           H  
ATOM    326  HA  LEU A  21      37.276  -2.846  -6.352  0.00  0.00           H  
ATOM    327 HB2  LEU A  21      37.423  -1.737  -8.931  0.00  0.00           H  
ATOM    328 HB3  LEU A  21      36.854  -0.797  -7.723  0.00  0.00           H  
ATOM    329  HG  LEU A  21      39.441  -2.042  -7.694  0.00  0.00           H  
ATOM    330 HD11 LEU A  21      38.840   0.749  -8.165  0.00  0.00           H  
ATOM    331 HD12 LEU A  21      40.347   0.135  -8.030  0.00  0.00           H  
ATOM    332 HD13 LEU A  21      39.410  -0.275  -9.302  0.00  0.00           H  
ATOM    333 HD21 LEU A  21      38.725  -1.788  -5.532  0.00  0.00           H  
ATOM    334 HD22 LEU A  21      39.953  -0.753  -5.830  0.00  0.00           H  
ATOM    335 HD23 LEU A  21      38.415  -0.205  -5.782  0.00  0.00           H  
ATOM    336  N   GLY A  22      34.580  -2.512  -8.121  0.00  0.00           N  
ATOM    337  CA  GLY A  22      33.153  -2.785  -8.302  0.00  0.00           C  
ATOM    338  C   GLY A  22      32.620  -4.022  -7.588  0.00  0.00           C  
ATOM    339  O   GLY A  22      31.825  -3.971  -6.653  0.00  0.00           O  
ATOM    340  H   GLY A  22      35.162  -2.071  -8.905  0.00  0.00           H  
ATOM    341 HA2  GLY A  22      32.617  -1.966  -7.992  0.00  0.00           H  
ATOM    342 HA3  GLY A  22      32.957  -2.871  -9.306  0.00  0.00           H  
ATOM    343  N   LYS A  23      33.272  -5.146  -7.886  0.00  0.00           N  
ATOM    344  CA  LYS A  23      32.940  -6.442  -7.279  0.00  0.00           C  
ATOM    345  CB  LYS A  23      33.627  -7.663  -7.903  0.00  0.00           C  
ATOM    346  CG  LYS A  23      33.316  -8.930  -7.101  0.00  0.00           C  
ATOM    347  CD  LYS A  23      31.901  -9.506  -7.209  0.00  0.00           C  
ATOM    348  CE  LYS A  23      31.806 -10.814  -6.414  0.00  0.00           C  
ATOM    349  NZ  LYS A  23      30.720 -11.742  -6.744  0.00  0.00           N  
ATOM    350  C   LYS A  23      33.169  -6.342  -5.774  0.00  0.00           C  
ATOM    351  O   LYS A  23      32.228  -6.546  -5.002  0.00  0.00           O  
ATOM    352  H   LYS A  23      34.037  -5.029  -8.586  0.00  0.00           H  
ATOM    353  HA  LYS A  23      31.979  -6.640  -7.448  0.00  0.00           H  
ATOM    354 HB2  LYS A  23      33.285  -7.782  -8.815  0.00  0.00           H  
ATOM    355 HB3  LYS A  23      34.600  -7.516  -7.886  0.00  0.00           H  
ATOM    356 HG2  LYS A  23      33.979  -9.659  -7.380  0.00  0.00           H  
ATOM    357 HG3  LYS A  23      33.510  -8.743  -6.113  0.00  0.00           H  
ATOM    358 HD2  LYS A  23      31.263  -8.859  -6.826  0.00  0.00           H  
ATOM    359 HD3  LYS A  23      31.704  -9.699  -8.155  0.00  0.00           H  
ATOM    360 HE2  LYS A  23      32.710 -11.303  -6.511  0.00  0.00           H  
ATOM    361 HE3  LYS A  23      31.750 -10.568  -5.414  0.00  0.00           H  
ATOM    362 HZ1  LYS A  23      30.894 -12.636  -6.324  0.00  0.00           H  
ATOM    363 HZ2  LYS A  23      29.848 -11.385  -6.400  0.00  0.00           H  
ATOM    364 HZ3  LYS A  23      30.656 -11.856  -7.739  0.00  0.00           H  
ATOM    365  N   LYS A  24      34.306  -5.828  -5.298  0.00  0.00           N  
ATOM    366  CA  LYS A  24      34.580  -5.665  -3.863  0.00  0.00           C  
ATOM    367  CB  LYS A  24      35.971  -5.152  -3.482  0.00  0.00           C  
ATOM    368  CG  LYS A  24      36.364  -5.175  -2.004  0.00  0.00           C  
ATOM    369  CD  LYS A  24      37.862  -4.886  -1.829  0.00  0.00           C  
ATOM    370  CE  LYS A  24      38.260  -5.107  -0.372  0.00  0.00           C  
ATOM    371  NZ  LYS A  24      38.348  -6.543  -0.078  0.00  0.00           N  
ATOM    372  C   LYS A  24      33.616  -4.662  -3.223  0.00  0.00           C  
ATOM    373  O   LYS A  24      33.109  -5.064  -2.178  0.00  0.00           O  
ATOM    374  H   LYS A  24      34.992  -5.548  -6.039  0.00  0.00           H  
ATOM    375  HA  LYS A  24      34.466  -6.556  -3.409  0.00  0.00           H  
ATOM    376 HB2  LYS A  24      36.656  -5.699  -3.992  0.00  0.00           H  
ATOM    377 HB3  LYS A  24      36.050  -4.194  -3.809  0.00  0.00           H  
ATOM    378 HG2  LYS A  24      35.846  -4.477  -1.519  0.00  0.00           H  
ATOM    379 HG3  LYS A  24      36.167  -6.074  -1.627  0.00  0.00           H  
ATOM    380 HD2  LYS A  24      38.372  -5.508  -2.396  0.00  0.00           H  
ATOM    381 HD3  LYS A  24      38.033  -3.946  -2.066  0.00  0.00           H  
ATOM    382 HE2  LYS A  24      39.146  -4.673  -0.216  0.00  0.00           H  
ATOM    383 HE3  LYS A  24      37.571  -4.682   0.214  0.00  0.00           H  
ATOM    384 HZ1  LYS A  24      39.292  -6.787   0.157  0.00  0.00           H  
ATOM    385 HZ2  LYS A  24      37.750  -6.771   0.694  0.00  0.00           H  
ATOM    386 HZ3  LYS A  24      38.064  -7.074  -0.879  0.00  0.00           H  
ATOM    387  N   LEU A  25      33.138  -3.620  -3.899  0.00  0.00           N  
ATOM    388  CA  LEU A  25      32.098  -2.684  -3.428  0.00  0.00           C  
ATOM    389  CB  LEU A  25      31.814  -1.533  -4.397  0.00  0.00           C  
ATOM    390  CG  LEU A  25      31.304  -0.226  -3.799  0.00  0.00           C  
ATOM    391 CD1  LEU A  25      32.457   0.344  -2.971  0.00  0.00           C  
ATOM    392 CD2  LEU A  25      30.891   0.721  -4.936  0.00  0.00           C  
ATOM    393  C   LEU A  25      30.790  -3.431  -3.178  0.00  0.00           C  
ATOM    394  O   LEU A  25      30.052  -3.224  -2.221  0.00  0.00           O  
ATOM    395  H   LEU A  25      33.586  -3.506  -4.859  0.00  0.00           H  
ATOM    396  HA  LEU A  25      32.407  -2.280  -2.565  0.00  0.00           H  
ATOM    397 HB2  LEU A  25      32.666  -1.328  -4.882  0.00  0.00           H  
ATOM    398 HB3  LEU A  25      31.129  -1.849  -5.053  0.00  0.00           H  
ATOM    399  HG  LEU A  25      30.539  -0.410  -3.211  0.00  0.00           H  
ATOM    400 HD11 LEU A  25      33.244   0.504  -3.565  0.00  0.00           H  
ATOM    401 HD12 LEU A  25      32.170   1.207  -2.556  0.00  0.00           H  
ATOM    402 HD13 LEU A  25      32.703  -0.307  -2.255  0.00  0.00           H  
ATOM    403 HD21 LEU A  25      30.168   0.290  -5.474  0.00  0.00           H  
ATOM    404 HD22 LEU A  25      30.557   1.577  -4.545  0.00  0.00           H  
ATOM    405 HD23 LEU A  25      31.683   0.901  -5.516  0.00  0.00           H  
ATOM    406  N   LEU A  26      30.443  -4.341  -4.092  0.00  0.00           N  
ATOM    407  CA  LEU A  26      29.286  -5.214  -3.850  0.00  0.00           C  
ATOM    408  CB  LEU A  26      29.049  -5.989  -5.145  0.00  0.00           C  
ATOM    409  CG  LEU A  26      28.644  -5.236  -6.411  0.00  0.00           C  
ATOM    410 CD1  LEU A  26      28.942  -6.091  -7.643  0.00  0.00           C  
ATOM    411 CD2  LEU A  26      27.188  -4.780  -6.326  0.00  0.00           C  
ATOM    412  C   LEU A  26      29.331  -6.147  -2.640  0.00  0.00           C  
ATOM    413  O   LEU A  26      28.662  -5.939  -1.628  0.00  0.00           O  
ATOM    414  H   LEU A  26      31.024  -4.375  -4.932  0.00  0.00           H  
ATOM    415  HA  LEU A  26      28.452  -4.610  -3.754  0.00  0.00           H  
ATOM    416 HB2  LEU A  26      29.900  -6.491  -5.360  0.00  0.00           H  
ATOM    417 HB3  LEU A  26      28.326  -6.672  -4.963  0.00  0.00           H  
ATOM    418  HG  LEU A  26      29.162  -4.387  -6.467  0.00  0.00           H  
ATOM    419 HD11 LEU A  26      28.426  -6.944  -7.587  0.00  0.00           H  
ATOM    420 HD12 LEU A  26      28.675  -5.591  -8.466  0.00  0.00           H  
ATOM    421 HD13 LEU A  26      29.920  -6.292  -7.677  0.00  0.00           H  
ATOM    422 HD21 LEU A  26      27.076  -4.173  -5.539  0.00  0.00           H  
ATOM    423 HD22 LEU A  26      26.945  -4.291  -7.163  0.00  0.00           H  
ATOM    424 HD23 LEU A  26      26.596  -5.578  -6.220  0.00  0.00           H  
ATOM    425  N   GLU A  27      30.496  -6.789  -2.578  0.00  0.00           N  
ATOM    426  CA  GLU A  27      30.890  -7.516  -1.358  0.00  0.00           C  
ATOM    427  CB  GLU A  27      32.153  -8.295  -1.701  0.00  0.00           C  
ATOM    428  CG  GLU A  27      32.066  -9.334  -2.814  0.00  0.00           C  
ATOM    429  CD  GLU A  27      31.168 -10.524  -2.439  0.00  0.00           C  
ATOM    430 OE1  GLU A  27      30.198 -10.731  -3.197  0.00  0.00           O  
ATOM    431 OE2  GLU A  27      31.528 -11.262  -1.489  0.00  0.00           O  
ATOM    432  C   GLU A  27      30.923  -6.690  -0.066  0.00  0.00           C  
ATOM    433  O   GLU A  27      30.324  -7.182   0.882  0.00  0.00           O  
ATOM    434  H   GLU A  27      31.078  -6.737  -3.424  0.00  0.00           H  
ATOM    435  HA  GLU A  27      30.255  -8.313  -1.228  0.00  0.00           H  
ATOM    436 HB2  GLU A  27      32.852  -7.634  -1.971  0.00  0.00           H  
ATOM    437 HB3  GLU A  27      32.448  -8.773  -0.875  0.00  0.00           H  
ATOM    438 HG2  GLU A  27      31.671  -8.911  -3.603  0.00  0.00           H  
ATOM    439 HG3  GLU A  27      32.963  -9.690  -2.980  0.00  0.00           H  
ATOM    440  N   ALA A  28      31.594  -5.537  -0.137  0.00  0.00           N  
ATOM    441  CA  ALA A  28      31.764  -4.478   0.872  0.00  0.00           C  
ATOM    442  CB  ALA A  28      32.724  -3.433   0.311  0.00  0.00           C  
ATOM    443  C   ALA A  28      30.466  -3.807   1.332  0.00  0.00           C  
ATOM    444  O   ALA A  28      30.125  -3.856   2.512  0.00  0.00           O  
ATOM    445  H   ALA A  28      32.067  -5.424  -1.118  0.00  0.00           H  
ATOM    446  HA  ALA A  28      32.221  -4.887   1.690  0.00  0.00           H  
ATOM    447 HB1  ALA A  28      32.899  -3.628  -0.653  0.00  0.00           H  
ATOM    448 HB2  ALA A  28      32.316  -2.525   0.399  0.00  0.00           H  
ATOM    449 HB3  ALA A  28      33.583  -3.464   0.819  0.00  0.00           H  
ATOM    450  N   ALA A  29      29.593  -3.495   0.377  0.00  0.00           N  
ATOM    451  CA  ALA A  29      28.196  -3.111   0.642  0.00  0.00           C  
ATOM    452  CB  ALA A  29      27.473  -2.826  -0.671  0.00  0.00           C  
ATOM    453  C   ALA A  29      27.418  -4.232   1.346  0.00  0.00           C  
ATOM    454  O   ALA A  29      27.148  -4.054   2.525  0.00  0.00           O  
ATOM    455  H   ALA A  29      29.985  -3.546  -0.596  0.00  0.00           H  
ATOM    456  HA  ALA A  29      28.195  -2.298   1.239  0.00  0.00           H  
ATOM    457 HB1  ALA A  29      26.506  -2.659  -0.488  0.00  0.00           H  
ATOM    458 HB2  ALA A  29      27.875  -2.020  -1.104  0.00  0.00           H  
ATOM    459 HB3  ALA A  29      27.567  -3.613  -1.279  0.00  0.00           H  
ATOM    460  N   ARG A  30      27.446  -5.447   0.811  0.00  0.00           N  
ATOM    461  CA  ARG A  30      26.765  -6.647   1.308  0.00  0.00           C  
ATOM    462  CB  ARG A  30      27.117  -7.868   0.454  0.00  0.00           C  
ATOM    463  CG  ARG A  30      26.407  -7.950  -0.888  0.00  0.00           C  
ATOM    464  CD  ARG A  30      26.572  -9.206  -1.754  0.00  0.00           C  
ATOM    465  NE  ARG A  30      26.641 -10.451  -0.992  0.00  0.00           N  
ATOM    466  CZ  ARG A  30      25.735 -11.284  -0.453  0.00  0.00           C  
ATOM    467 NH1  ARG A  30      24.439 -11.173  -0.807  0.00  0.00           N  
ATOM    468 NH2  ARG A  30      26.063 -12.049   0.600  0.00  0.00           N  
ATOM    469  C   ARG A  30      27.160  -6.950   2.755  0.00  0.00           C  
ATOM    470  O   ARG A  30      26.313  -7.393   3.540  0.00  0.00           O  
ATOM    471  H   ARG A  30      28.050  -5.488  -0.078  0.00  0.00           H  
ATOM    472  HA  ARG A  30      25.771  -6.492   1.273  0.00  0.00           H  
ATOM    473 HB2  ARG A  30      28.103  -7.853   0.282  0.00  0.00           H  
ATOM    474 HB3  ARG A  30      26.886  -8.690   0.977  0.00  0.00           H  
ATOM    475 HG2  ARG A  30      25.396  -7.818  -0.739  0.00  0.00           H  
ATOM    476 HG3  ARG A  30      26.694  -7.147  -1.466  0.00  0.00           H  
ATOM    477 HD2  ARG A  30      25.791  -9.245  -2.384  0.00  0.00           H  
ATOM    478 HD3  ARG A  30      27.415  -9.097  -2.288  0.00  0.00           H  
ATOM    479  HE  ARG A  30      27.654 -10.789  -0.816  0.00  0.00           H  
ATOM    480 HH11 ARG A  30      24.152 -10.500  -1.474  0.00  0.00           H  
ATOM    481 HH12 ARG A  30      23.766 -11.786  -0.385  0.00  0.00           H  
ATOM    482 HH21 ARG A  30      26.997 -11.998   0.958  0.00  0.00           H  
ATOM    483 HH22 ARG A  30      25.390 -12.649   1.008  0.00  0.00           H  
ATOM    484  N   ALA A  31      28.460  -6.933   3.030  0.00  0.00           N  
ATOM    485  CA  ALA A  31      29.032  -7.137   4.363  0.00  0.00           C  
ATOM    486  CB  ALA A  31      30.555  -7.241   4.282  0.00  0.00           C  
ATOM    487  C   ALA A  31      28.763  -5.944   5.279  0.00  0.00           C  
ATOM    488  O   ALA A  31      28.739  -6.164   6.491  0.00  0.00           O  
ATOM    489  H   ALA A  31      29.067  -6.756   2.182  0.00  0.00           H  
ATOM    490  HA  ALA A  31      28.611  -7.958   4.773  0.00  0.00           H  
ATOM    491 HB1  ALA A  31      30.811  -8.181   4.064  0.00  0.00           H  
ATOM    492 HB2  ALA A  31      30.892  -6.628   3.570  0.00  0.00           H  
ATOM    493 HB3  ALA A  31      30.951  -6.982   5.161  0.00  0.00           H  
ATOM    494  N   GLY A  32      28.521  -4.724   4.791  0.00  0.00           N  
ATOM    495  CA  GLY A  32      28.354  -3.554   5.663  0.00  0.00           C  
ATOM    496  C   GLY A  32      29.641  -2.862   6.092  0.00  0.00           C  
ATOM    497  O   GLY A  32      29.764  -2.182   7.116  0.00  0.00           O  
ATOM    498  H   GLY A  32      28.462  -4.675   3.756  0.00  0.00           H  
ATOM    499 HA2  GLY A  32      27.751  -2.873   5.187  0.00  0.00           H  
ATOM    500 HA3  GLY A  32      27.833  -3.840   6.499  0.00  0.00           H  
ATOM    501  N   GLN A  33      30.664  -2.994   5.258  0.00  0.00           N  
ATOM    502  CA  GLN A  33      31.962  -2.383   5.598  0.00  0.00           C  
ATOM    503  CB  GLN A  33      33.009  -3.172   4.800  0.00  0.00           C  
ATOM    504  CG  GLN A  33      33.270  -4.560   5.396  0.00  0.00           C  
ATOM    505  CD  GLN A  33      34.431  -5.362   4.814  0.00  0.00           C  
ATOM    506  C   GLN A  33      31.985  -0.909   5.195  0.00  0.00           C  
ATOM    507  O   GLN A  33      32.366  -0.520   4.086  0.00  0.00           O  
ATOM    508  H   GLN A  33      30.488  -3.526   4.405  0.00  0.00           H  
ATOM    509  HA  GLN A  33      32.071  -2.433   6.594  0.00  0.00           H  
ATOM    510 HB2  GLN A  33      32.682  -3.293   3.871  0.00  0.00           H  
ATOM    511 HB3  GLN A  33      33.865  -2.669   4.807  0.00  0.00           H  
ATOM    512 HG2  GLN A  33      33.432  -4.450   6.394  0.00  0.00           H  
ATOM    513 HG3  GLN A  33      32.422  -5.112   5.296  0.00  0.00           H  
ATOM    514 OE1  GLN A  33      34.342  -6.558   4.536  0.00  0.00           O  
ATOM    515 NE2  GLN A  33      35.634  -4.812   4.788  0.00  0.00           N  
ATOM    516 HE21 GLN A  33      36.433  -5.296   4.432  0.00  0.00           H  
ATOM    517 HE22 GLN A  33      35.734  -3.853   5.151  0.00  0.00           H  
ATOM    518  N   ASP A  34      31.613  -0.159   6.223  0.00  0.00           N  
ATOM    519  CA  ASP A  34      31.411   1.303   6.271  0.00  0.00           C  
ATOM    520  CB  ASP A  34      30.621   1.849   7.452  0.00  0.00           C  
ATOM    521  CG  ASP A  34      31.051   1.452   8.867  0.00  0.00           C  
ATOM    522 OD1  ASP A  34      31.636   2.317   9.542  0.00  0.00           O  
ATOM    523 OD2  ASP A  34      31.069   0.280   9.305  0.00  0.00           O  
ATOM    524  C   ASP A  34      32.634   2.205   6.050  0.00  0.00           C  
ATOM    525  O   ASP A  34      32.614   2.961   5.082  0.00  0.00           O  
ATOM    526  H   ASP A  34      31.451  -0.753   7.117  0.00  0.00           H  
ATOM    527  HA  ASP A  34      30.738   1.529   5.523  0.00  0.00           H  
ATOM    528 HB2  ASP A  34      30.640   2.866   7.397  0.00  0.00           H  
ATOM    529 HB3  ASP A  34      29.649   1.570   7.334  0.00  0.00           H  
ATOM    530  N   ASP A  35      33.702   1.778   6.713  0.00  0.00           N  
ATOM    531  CA  ASP A  35      35.033   2.324   6.403  0.00  0.00           C  
ATOM    532  CB  ASP A  35      35.876   2.143   7.670  0.00  0.00           C  
ATOM    533  CG  ASP A  35      37.249   2.815   7.525  0.00  0.00           C  
ATOM    534 OD1  ASP A  35      38.283   2.129   7.640  0.00  0.00           O  
ATOM    535 OD2  ASP A  35      37.360   4.051   7.444  0.00  0.00           O  
ATOM    536  C   ASP A  35      35.664   2.014   5.039  0.00  0.00           C  
ATOM    537  O   ASP A  35      35.891   2.906   4.227  0.00  0.00           O  
ATOM    538  H   ASP A  35      33.530   1.065   7.430  0.00  0.00           H  
ATOM    539  HA  ASP A  35      34.948   3.355   6.460  0.00  0.00           H  
ATOM    540 HB2  ASP A  35      35.400   2.566   8.421  0.00  0.00           H  
ATOM    541 HB3  ASP A  35      36.014   1.180   7.817  0.00  0.00           H  
ATOM    542  N   GLU A  36      35.594   0.738   4.682  0.00  0.00           N  
ATOM    543  CA  GLU A  36      35.922   0.228   3.336  0.00  0.00           C  
ATOM    544  CB  GLU A  36      36.083  -1.277   3.110  0.00  0.00           C  
ATOM    545  CG  GLU A  36      37.431  -1.748   3.670  0.00  0.00           C  
ATOM    546  CD  GLU A  36      37.412  -1.884   5.188  0.00  0.00           C  
ATOM    547 OE1  GLU A  36      38.538  -1.916   5.731  0.00  0.00           O  
ATOM    548 OE2  GLU A  36      36.359  -2.200   5.792  0.00  0.00           O  
ATOM    549  C   GLU A  36      35.194   0.773   2.110  0.00  0.00           C  
ATOM    550  O   GLU A  36      35.818   1.301   1.195  0.00  0.00           O  
ATOM    551  H   GLU A  36      35.275   0.094   5.456  0.00  0.00           H  
ATOM    552  HA  GLU A  36      36.952   0.341   3.190  0.00  0.00           H  
ATOM    553 HB2  GLU A  36      35.388  -1.733   3.604  0.00  0.00           H  
ATOM    554 HB3  GLU A  36      36.090  -1.440   2.159  0.00  0.00           H  
ATOM    555 HG2  GLU A  36      37.625  -2.630   3.295  0.00  0.00           H  
ATOM    556 HG3  GLU A  36      38.108  -1.078   3.441  0.00  0.00           H  
ATOM    557  N   VAL A  37      33.872   0.881   2.150  0.00  0.00           N  
ATOM    558  CA  VAL A  37      33.113   1.378   0.992  0.00  0.00           C  
ATOM    559  CB  VAL A  37      31.595   1.217   1.079  0.00  0.00           C  
ATOM    560 CG1  VAL A  37      31.246  -0.272   0.994  0.00  0.00           C  
ATOM    561 CG2  VAL A  37      30.932   1.899   2.276  0.00  0.00           C  
ATOM    562  C   VAL A  37      33.544   2.775   0.561  0.00  0.00           C  
ATOM    563  O   VAL A  37      33.584   3.034  -0.646  0.00  0.00           O  
ATOM    564  H   VAL A  37      33.429   0.593   3.038  0.00  0.00           H  
ATOM    565  HA  VAL A  37      33.281   0.746   0.219  0.00  0.00           H  
ATOM    566  HB  VAL A  37      31.192   1.649   0.285  0.00  0.00           H  
ATOM    567 HG11 VAL A  37      30.812  -0.558   1.847  0.00  0.00           H  
ATOM    568 HG12 VAL A  37      30.619  -0.420   0.231  0.00  0.00           H  
ATOM    569 HG13 VAL A  37      32.082  -0.798   0.849  0.00  0.00           H  
ATOM    570 HG21 VAL A  37      31.219   1.439   3.115  0.00  0.00           H  
ATOM    571 HG22 VAL A  37      31.212   2.858   2.302  0.00  0.00           H  
ATOM    572 HG23 VAL A  37      29.940   1.838   2.178  0.00  0.00           H  
ATOM    573  N   ARG A  38      33.668   3.677   1.522  0.00  0.00           N  
ATOM    574  CA  ARG A  38      34.144   5.033   1.209  0.00  0.00           C  
ATOM    575  CB  ARG A  38      34.247   5.879   2.475  0.00  0.00           C  
ATOM    576  CG  ARG A  38      32.915   6.138   3.169  0.00  0.00           C  
ATOM    577  CD  ARG A  38      33.116   7.179   4.279  0.00  0.00           C  
ATOM    578  NE  ARG A  38      33.658   6.498   5.469  0.00  0.00           N  
ATOM    579  CZ  ARG A  38      33.117   6.323   6.685  0.00  0.00           C  
ATOM    580 NH1  ARG A  38      31.948   6.852   7.049  0.00  0.00           N  
ATOM    581 NH2  ARG A  38      33.731   5.650   7.667  0.00  0.00           N  
ATOM    582  C   ARG A  38      35.503   5.173   0.514  0.00  0.00           C  
ATOM    583  O   ARG A  38      35.778   5.863  -0.463  0.00  0.00           O  
ATOM    584  H   ARG A  38      33.415   3.366   2.468  0.00  0.00           H  
ATOM    585  HA  ARG A  38      33.433   5.489   0.613  0.00  0.00           H  
ATOM    586 HB2  ARG A  38      34.842   5.407   3.120  0.00  0.00           H  
ATOM    587 HB3  ARG A  38      34.642   6.761   2.232  0.00  0.00           H  
ATOM    588 HG2  ARG A  38      32.267   6.502   2.522  0.00  0.00           H  
ATOM    589 HG3  ARG A  38      32.590   5.307   3.587  0.00  0.00           H  
ATOM    590 HD2  ARG A  38      33.761   7.844   3.960  0.00  0.00           H  
ATOM    591 HD3  ARG A  38      32.242   7.567   4.494  0.00  0.00           H  
ATOM    592  HE  ARG A  38      34.611   6.087   5.351  0.00  0.00           H  
ATOM    593 HH11 ARG A  38      31.439   7.393   6.371  0.00  0.00           H  
ATOM    594 HH12 ARG A  38      31.594   6.713   7.962  0.00  0.00           H  
ATOM    595 HH21 ARG A  38      34.635   5.252   7.444  0.00  0.00           H  
ATOM    596 HH22 ARG A  38      33.324   5.552   8.548  0.00  0.00           H  
ATOM    597  N   ILE A  39      36.494   4.531   1.127  0.00  0.00           N  
ATOM    598  CA  ILE A  39      37.860   4.318   0.625  0.00  0.00           C  
ATOM    599  CB  ILE A  39      38.671   3.647   1.736  0.00  0.00           C  
ATOM    600 CG1  ILE A  39      38.591   4.414   3.050  0.00  0.00           C  
ATOM    601 CG2  ILE A  39      40.165   3.682   1.366  0.00  0.00           C  
ATOM    602 CD1  ILE A  39      39.080   3.603   4.250  0.00  0.00           C  
ATOM    603  C   ILE A  39      38.009   3.678  -0.761  0.00  0.00           C  
ATOM    604  O   ILE A  39      38.726   4.040  -1.684  0.00  0.00           O  
ATOM    605  H   ILE A  39      36.200   4.152   2.089  0.00  0.00           H  
ATOM    606  HA  ILE A  39      38.281   5.251   0.558  0.00  0.00           H  
ATOM    607  HB  ILE A  39      38.290   2.732   1.888  0.00  0.00           H  
ATOM    608 HG12 ILE A  39      39.145   5.237   2.978  0.00  0.00           H  
ATOM    609 HG13 ILE A  39      37.643   4.671   3.212  0.00  0.00           H  
ATOM    610 HG21 ILE A  39      40.689   3.243   2.090  0.00  0.00           H  
ATOM    611 HG22 ILE A  39      40.298   3.195   0.508  0.00  0.00           H  
ATOM    612 HG23 ILE A  39      40.453   4.630   1.267  0.00  0.00           H  
ATOM    613 HD11 ILE A  39      40.032   3.347   4.101  0.00  0.00           H  
ATOM    614 HD12 ILE A  39      39.001   4.160   5.072  0.00  0.00           H  
ATOM    615 HD13 ILE A  39      38.517   2.785   4.337  0.00  0.00           H  
ATOM    616  N   LEU A  40      37.104   2.717  -0.958  0.00  0.00           N  
ATOM    617  CA  LEU A  40      37.069   1.973  -2.226  0.00  0.00           C  
ATOM    618  CB  LEU A  40      36.131   0.763  -2.179  0.00  0.00           C  
ATOM    619  CG  LEU A  40      36.691  -0.541  -1.610  0.00  0.00           C  
ATOM    620 CD1  LEU A  40      35.525  -1.517  -1.427  0.00  0.00           C  
ATOM    621 CD2  LEU A  40      37.804  -1.195  -2.434  0.00  0.00           C  
ATOM    622  C   LEU A  40      36.522   2.880  -3.326  0.00  0.00           C  
ATOM    623  O   LEU A  40      37.106   2.901  -4.409  0.00  0.00           O  
ATOM    624  H   LEU A  40      36.458   2.548  -0.177  0.00  0.00           H  
ATOM    625  HA  LEU A  40      38.002   1.710  -2.465  0.00  0.00           H  
ATOM    626 HB2  LEU A  40      35.338   1.015  -1.620  0.00  0.00           H  
ATOM    627 HB3  LEU A  40      35.829   0.575  -3.114  0.00  0.00           H  
ATOM    628  HG  LEU A  40      37.108  -0.362  -0.733  0.00  0.00           H  
ATOM    629 HD11 LEU A  40      35.092  -1.682  -2.311  0.00  0.00           H  
ATOM    630 HD12 LEU A  40      35.870  -2.377  -1.056  0.00  0.00           H  
ATOM    631 HD13 LEU A  40      34.859  -1.121  -0.795  0.00  0.00           H  
ATOM    632 HD21 LEU A  40      38.575  -0.563  -2.508  0.00  0.00           H  
ATOM    633 HD22 LEU A  40      38.099  -2.035  -1.982  0.00  0.00           H  
ATOM    634 HD23 LEU A  40      37.456  -1.409  -3.346  0.00  0.00           H  
ATOM    635  N   MET A  41      35.457   3.638  -3.055  0.00  0.00           N  
ATOM    636  CA  MET A  41      34.935   4.728  -3.895  0.00  0.00           C  
ATOM    637  CB  MET A  41      33.647   5.303  -3.307  0.00  0.00           C  
ATOM    638  CG  MET A  41      32.518   4.319  -3.612  0.00  0.00           C  
ATOM    639  SD  MET A  41      30.917   5.078  -3.173  0.00  0.00           S  
ATOM    640  CE  MET A  41      30.551   4.054  -1.761  0.00  0.00           C  
ATOM    641  C   MET A  41      35.965   5.794  -4.263  0.00  0.00           C  
ATOM    642  O   MET A  41      36.380   5.866  -5.419  0.00  0.00           O  
ATOM    643  H   MET A  41      34.989   3.378  -2.133  0.00  0.00           H  
ATOM    644  HA  MET A  41      34.592   4.313  -4.761  0.00  0.00           H  
ATOM    645 HB2  MET A  41      33.738   5.384  -2.333  0.00  0.00           H  
ATOM    646 HB3  MET A  41      33.444   6.160  -3.739  0.00  0.00           H  
ATOM    647 HG2  MET A  41      32.539   4.087  -4.592  0.00  0.00           H  
ATOM    648 HG3  MET A  41      32.663   3.475  -3.084  0.00  0.00           H  
ATOM    649 HE1  MET A  41      31.351   4.006  -1.159  0.00  0.00           H  
ATOM    650 HE2  MET A  41      29.780   4.440  -1.250  0.00  0.00           H  
ATOM    651 HE3  MET A  41      30.313   3.129  -2.064  0.00  0.00           H  
ATOM    652  N   ALA A  42      36.568   6.385  -3.240  0.00  0.00           N  
ATOM    653  CA  ALA A  42      37.656   7.373  -3.359  0.00  0.00           C  
ATOM    654  CB  ALA A  42      37.954   7.842  -1.929  0.00  0.00           C  
ATOM    655  C   ALA A  42      38.927   6.929  -4.088  0.00  0.00           C  
ATOM    656  O   ALA A  42      39.587   7.738  -4.744  0.00  0.00           O  
ATOM    657  H   ALA A  42      36.196   6.083  -2.296  0.00  0.00           H  
ATOM    658  HA  ALA A  42      37.279   8.200  -3.846  0.00  0.00           H  
ATOM    659 HB1  ALA A  42      37.785   7.090  -1.295  0.00  0.00           H  
ATOM    660 HB2  ALA A  42      38.908   8.125  -1.869  0.00  0.00           H  
ATOM    661 HB3  ALA A  42      37.359   8.612  -1.706  0.00  0.00           H  
ATOM    662  N   ASN A  43      39.388   5.721  -3.766  0.00  0.00           N  
ATOM    663  CA  ASN A  43      40.430   5.119  -4.611  0.00  0.00           C  
ATOM    664  CB  ASN A  43      40.905   3.842  -3.912  0.00  0.00           C  
ATOM    665  CG  ASN A  43      41.898   4.213  -2.814  0.00  0.00           C  
ATOM    666  C   ASN A  43      39.968   4.857  -6.045  0.00  0.00           C  
ATOM    667  O   ASN A  43      40.762   5.209  -6.918  0.00  0.00           O  
ATOM    668  H   ASN A  43      38.986   5.284  -2.945  0.00  0.00           H  
ATOM    669  HA  ASN A  43      41.189   5.788  -4.662  0.00  0.00           H  
ATOM    670 HB2  ASN A  43      40.132   3.402  -3.500  0.00  0.00           H  
ATOM    671 HB3  ASN A  43      41.361   3.274  -4.569  0.00  0.00           H  
ATOM    672 OD1  ASN A  43      42.632   5.194  -2.842  0.00  0.00           O  
ATOM    673 ND2  ASN A  43      42.206   3.278  -1.904  0.00  0.00           N  
ATOM    674 HD22 ASN A  43      41.772   2.374  -1.992  0.00  0.00           H  
ATOM    675 HD21 ASN A  43      42.838   3.475  -1.174  0.00  0.00           H  
ATOM    676  N   GLY A  44      38.816   4.208  -6.191  0.00  0.00           N  
ATOM    677  CA  GLY A  44      38.455   3.717  -7.532  0.00  0.00           C  
ATOM    678  C   GLY A  44      36.999   3.350  -7.829  0.00  0.00           C  
ATOM    679  O   GLY A  44      36.456   3.812  -8.817  0.00  0.00           O  
ATOM    680  H   GLY A  44      38.249   4.088  -5.361  0.00  0.00           H  
ATOM    681 HA2  GLY A  44      38.765   4.425  -8.231  0.00  0.00           H  
ATOM    682 HA3  GLY A  44      39.054   2.893  -7.748  0.00  0.00           H  
ATOM    683  N   ALA A  45      36.379   2.516  -6.989  0.00  0.00           N  
ATOM    684  CA  ALA A  45      35.144   1.789  -7.308  0.00  0.00           C  
ATOM    685  CB  ALA A  45      34.686   1.029  -6.058  0.00  0.00           C  
ATOM    686  C   ALA A  45      33.952   2.686  -7.649  0.00  0.00           C  
ATOM    687  O   ALA A  45      33.565   3.571  -6.895  0.00  0.00           O  
ATOM    688  H   ALA A  45      36.862   2.421  -6.057  0.00  0.00           H  
ATOM    689  HA  ALA A  45      35.326   1.182  -8.107  0.00  0.00           H  
ATOM    690 HB1  ALA A  45      34.108   0.263  -6.332  0.00  0.00           H  
ATOM    691 HB2  ALA A  45      35.487   0.688  -5.569  0.00  0.00           H  
ATOM    692 HB3  ALA A  45      34.170   1.646  -5.468  0.00  0.00           H  
ATOM    693  N   ASP A  46      33.622   2.516  -8.929  0.00  0.00           N  
ATOM    694  CA  ASP A  46      32.620   3.326  -9.638  0.00  0.00           C  
ATOM    695  CB  ASP A  46      32.734   3.039 -11.137  0.00  0.00           C  
ATOM    696  CG  ASP A  46      31.851   3.866 -12.080  0.00  0.00           C  
ATOM    697 OD1  ASP A  46      31.544   3.265 -13.131  0.00  0.00           O  
ATOM    698 OD2  ASP A  46      31.680   5.064 -11.773  0.00  0.00           O  
ATOM    699  C   ASP A  46      31.209   2.997  -9.133  0.00  0.00           C  
ATOM    700  O   ASP A  46      30.939   1.794  -9.148  0.00  0.00           O  
ATOM    701  H   ASP A  46      34.149   1.737  -9.403  0.00  0.00           H  
ATOM    702  HA  ASP A  46      32.797   4.286  -9.406  0.00  0.00           H  
ATOM    703 HB2  ASP A  46      33.698   3.183 -11.408  0.00  0.00           H  
ATOM    704 HB3  ASP A  46      32.518   2.063 -11.283  0.00  0.00           H  
ATOM    705  N   VAL A  47      30.418   4.001  -8.772  0.00  0.00           N  
ATOM    706  CA  VAL A  47      29.182   3.870  -7.983  0.00  0.00           C  
ATOM    707  CB  VAL A  47      28.508   5.190  -7.608  0.00  0.00           C  
ATOM    708 CG1  VAL A  47      29.325   5.564  -6.372  0.00  0.00           C  
ATOM    709 CG2  VAL A  47      28.531   6.274  -8.690  0.00  0.00           C  
ATOM    710  C   VAL A  47      28.050   2.982  -8.507  0.00  0.00           C  
ATOM    711  O   VAL A  47      27.509   2.195  -7.728  0.00  0.00           O  
ATOM    712  H   VAL A  47      30.759   4.948  -9.111  0.00  0.00           H  
ATOM    713  HA  VAL A  47      29.454   3.504  -7.048  0.00  0.00           H  
ATOM    714  HB  VAL A  47      27.619   4.997  -7.306  0.00  0.00           H  
ATOM    715 HG11 VAL A  47      30.206   5.939  -6.658  0.00  0.00           H  
ATOM    716 HG12 VAL A  47      28.827   6.248  -5.841  0.00  0.00           H  
ATOM    717 HG13 VAL A  47      29.473   4.749  -5.814  0.00  0.00           H  
ATOM    718 HG21 VAL A  47      28.991   7.084  -8.330  0.00  0.00           H  
ATOM    719 HG22 VAL A  47      29.024   5.928  -9.487  0.00  0.00           H  
ATOM    720 HG23 VAL A  47      27.593   6.499  -8.944  0.00  0.00           H  
ATOM    721  N   ASN A  48      27.981   2.919  -9.841  0.00  0.00           N  
ATOM    722  CA  ASN A  48      26.912   2.122 -10.458  0.00  0.00           C  
ATOM    723  CB  ASN A  48      26.195   2.937 -11.529  0.00  0.00           C  
ATOM    724  CG  ASN A  48      25.274   3.984 -10.903  0.00  0.00           C  
ATOM    725  C   ASN A  48      27.323   0.737 -10.956  0.00  0.00           C  
ATOM    726  O   ASN A  48      26.762   0.245 -11.935  0.00  0.00           O  
ATOM    727  H   ASN A  48      28.687   3.437 -10.354  0.00  0.00           H  
ATOM    728  HA  ASN A  48      26.199   1.979  -9.739  0.00  0.00           H  
ATOM    729 HB2  ASN A  48      26.870   3.405 -12.081  0.00  0.00           H  
ATOM    730 HB3  ASN A  48      25.644   2.326 -12.079  0.00  0.00           H  
ATOM    731 OD1  ASN A  48      24.155   3.711 -10.479  0.00  0.00           O  
ATOM    732 ND2  ASN A  48      25.695   5.247 -10.877  0.00  0.00           N  
ATOM    733 HD22 ASN A  48      26.597   5.459 -11.274  0.00  0.00           H  
ATOM    734 HD21 ASN A  48      25.137   5.960 -10.479  0.00  0.00           H  
ATOM    735  N   ALA A  49      28.137   0.035 -10.169  0.00  0.00           N  
ATOM    736  CA  ALA A  49      28.551  -1.370 -10.328  0.00  0.00           C  
ATOM    737  CB  ALA A  49      29.739  -1.674  -9.417  0.00  0.00           C  
ATOM    738  C   ALA A  49      27.490  -2.476 -10.258  0.00  0.00           C  
ATOM    739  O   ALA A  49      27.111  -3.105  -9.279  0.00  0.00           O  
ATOM    740  H   ALA A  49      28.501   0.620  -9.339  0.00  0.00           H  
ATOM    741  HA  ALA A  49      29.038  -1.454 -11.243  0.00  0.00           H  
ATOM    742 HB1  ALA A  49      30.159  -0.817  -9.121  0.00  0.00           H  
ATOM    743 HB2  ALA A  49      29.423  -2.185  -8.619  0.00  0.00           H  
ATOM    744 HB3  ALA A  49      30.410  -2.219  -9.918  0.00  0.00           H  
ATOM    745  N   LEU A  50      26.994  -2.769 -11.457  0.00  0.00           N  
ATOM    746  CA  LEU A  50      25.968  -3.817 -11.633  0.00  0.00           C  
ATOM    747  CB  LEU A  50      25.332  -3.887 -13.020  0.00  0.00           C  
ATOM    748  CG  LEU A  50      24.329  -2.747 -13.272  0.00  0.00           C  
ATOM    749 CD1  LEU A  50      23.589  -2.863 -14.609  0.00  0.00           C  
ATOM    750 CD2  LEU A  50      23.402  -2.389 -12.115  0.00  0.00           C  
ATOM    751  C   LEU A  50      26.363  -5.256 -11.324  0.00  0.00           C  
ATOM    752  O   LEU A  50      27.449  -5.708 -11.701  0.00  0.00           O  
ATOM    753  H   LEU A  50      27.377  -2.215 -12.241  0.00  0.00           H  
ATOM    754  HA  LEU A  50      25.165  -3.567 -11.033  0.00  0.00           H  
ATOM    755 HB2  LEU A  50      26.043  -3.803 -13.691  0.00  0.00           H  
ATOM    756 HB3  LEU A  50      24.839  -4.731 -13.092  0.00  0.00           H  
ATOM    757  HG  LEU A  50      24.826  -1.868 -13.245  0.00  0.00           H  
ATOM    758 HD11 LEU A  50      23.079  -3.721 -14.630  0.00  0.00           H  
ATOM    759 HD12 LEU A  50      22.959  -2.094 -14.704  0.00  0.00           H  
ATOM    760 HD13 LEU A  50      24.254  -2.848 -15.355  0.00  0.00           H  
ATOM    761 HD21 LEU A  50      23.948  -2.105 -11.327  0.00  0.00           H  
ATOM    762 HD22 LEU A  50      22.798  -1.641 -12.391  0.00  0.00           H  
ATOM    763 HD23 LEU A  50      22.853  -3.188 -11.870  0.00  0.00           H  
ATOM    764  N   ASP A  51      25.557  -5.904 -10.482  0.00  0.00           N  
ATOM    765  CA  ASP A  51      25.448  -7.365 -10.375  0.00  0.00           C  
ATOM    766  CB  ASP A  51      25.107  -7.628  -8.907  0.00  0.00           C  
ATOM    767  CG  ASP A  51      24.675  -9.062  -8.613  0.00  0.00           C  
ATOM    768 OD1  ASP A  51      23.441  -9.228  -8.468  0.00  0.00           O  
ATOM    769 OD2  ASP A  51      25.583  -9.910  -8.637  0.00  0.00           O  
ATOM    770  C   ASP A  51      24.622  -8.081 -11.449  0.00  0.00           C  
ATOM    771  O   ASP A  51      23.862  -7.506 -12.218  0.00  0.00           O  
ATOM    772  H   ASP A  51      24.979  -5.256  -9.873  0.00  0.00           H  
ATOM    773  HA  ASP A  51      26.405  -7.737 -10.441  0.00  0.00           H  
ATOM    774 HB2  ASP A  51      25.917  -7.423  -8.360  0.00  0.00           H  
ATOM    775 HB3  ASP A  51      24.362  -7.015  -8.647  0.00  0.00           H  
ATOM    776  N   ARG A  52      24.814  -9.392 -11.514  0.00  0.00           N  
ATOM    777  CA  ARG A  52      24.068 -10.235 -12.457  0.00  0.00           C  
ATOM    778  CB  ARG A  52      24.705 -11.602 -12.752  0.00  0.00           C  
ATOM    779  CG  ARG A  52      26.081 -11.646 -13.417  0.00  0.00           C  
ATOM    780  CD  ARG A  52      26.112 -12.748 -14.480  0.00  0.00           C  
ATOM    781  NE  ARG A  52      25.875 -14.045 -13.844  0.00  0.00           N  
ATOM    782  CZ  ARG A  52      26.840 -14.933 -13.559  0.00  0.00           C  
ATOM    783 NH1  ARG A  52      28.061 -14.732 -14.080  0.00  0.00           N  
ATOM    784 NH2  ARG A  52      26.866 -15.614 -12.408  0.00  0.00           N  
ATOM    785  C   ARG A  52      22.590 -10.398 -12.103  0.00  0.00           C  
ATOM    786  O   ARG A  52      21.882 -10.785 -13.032  0.00  0.00           O  
ATOM    787  H   ARG A  52      25.521  -9.767 -10.855  0.00  0.00           H  
ATOM    788  HA  ARG A  52      24.133  -9.816 -13.382  0.00  0.00           H  
ATOM    789 HB2  ARG A  52      24.774 -12.106 -11.874  0.00  0.00           H  
ATOM    790 HB3  ARG A  52      24.064 -12.121 -13.343  0.00  0.00           H  
ATOM    791 HG2  ARG A  52      26.261 -10.783 -13.862  0.00  0.00           H  
ATOM    792 HG3  ARG A  52      26.770 -11.854 -12.740  0.00  0.00           H  
ATOM    793 HD2  ARG A  52      25.397 -12.563 -15.131  0.00  0.00           H  
ATOM    794 HD3  ARG A  52      27.004 -12.742 -14.898  0.00  0.00           H  
ATOM    795  HE  ARG A  52      24.931 -14.291 -13.606  0.00  0.00           H  
ATOM    796 HH11 ARG A  52      28.268 -13.948 -14.643  0.00  0.00           H  
ATOM    797 HH12 ARG A  52      28.787 -15.409 -13.884  0.00  0.00           H  
ATOM    798 HH21 ARG A  52      26.133 -15.421 -11.741  0.00  0.00           H  
ATOM    799 HH22 ARG A  52      27.570 -16.271 -12.223  0.00  0.00           H  
ATOM    800  N   PHE A  53      22.121  -9.922 -10.958  0.00  0.00           N  
ATOM    801  CA  PHE A  53      20.682  -9.829 -10.659  0.00  0.00           C  
ATOM    802  CB  PHE A  53      20.370 -10.435  -9.293  0.00  0.00           C  
ATOM    803  CG  PHE A  53      20.522 -11.955  -9.468  0.00  0.00           C  
ATOM    804 CD1  PHE A  53      21.701 -12.563  -9.060  0.00  0.00           C  
ATOM    805 CD2  PHE A  53      19.464 -12.830  -9.664  0.00  0.00           C  
ATOM    806 CE1  PHE A  53      21.791 -13.945  -8.901  0.00  0.00           C  
ATOM    807 CE2  PHE A  53      19.467 -14.216  -9.527  0.00  0.00           C  
ATOM    808  CZ  PHE A  53      20.684 -14.755  -9.116  0.00  0.00           C  
ATOM    809  C   PHE A  53      20.059  -8.429 -10.664  0.00  0.00           C  
ATOM    810  O   PHE A  53      18.886  -8.207 -10.388  0.00  0.00           O  
ATOM    811  H   PHE A  53      22.855  -9.615 -10.280  0.00  0.00           H  
ATOM    812  HA  PHE A  53      20.200 -10.365 -11.390  0.00  0.00           H  
ATOM    813 HB2  PHE A  53      21.033 -10.150  -8.671  0.00  0.00           H  
ATOM    814 HB3  PHE A  53      19.456 -10.261  -9.081  0.00  0.00           H  
ATOM    815 HD1  PHE A  53      22.509 -12.003  -8.873  0.00  0.00           H  
ATOM    816 HD2  PHE A  53      18.551 -12.398  -9.949  0.00  0.00           H  
ATOM    817 HE1  PHE A  53      22.674 -14.352  -8.628  0.00  0.00           H  
ATOM    818 HE2  PHE A  53      18.679 -14.760  -9.708  0.00  0.00           H  
ATOM    819  HZ  PHE A  53      20.764 -15.748  -8.971  0.00  0.00           H  
ATOM    820  N   GLY A  54      20.857  -7.570 -11.301  0.00  0.00           N  
ATOM    821  CA  GLY A  54      20.783  -6.134 -11.597  0.00  0.00           C  
ATOM    822  C   GLY A  54      21.038  -5.210 -10.399  0.00  0.00           C  
ATOM    823  O   GLY A  54      20.690  -4.032 -10.505  0.00  0.00           O  
ATOM    824  H   GLY A  54      21.766  -8.128 -11.666  0.00  0.00           H  
ATOM    825 HA2  GLY A  54      21.457  -5.911 -12.333  0.00  0.00           H  
ATOM    826 HA3  GLY A  54      19.862  -5.922 -11.986  0.00  0.00           H  
ATOM    827  N   LEU A  55      21.455  -5.782  -9.281  0.00  0.00           N  
ATOM    828  CA  LEU A  55      21.736  -5.041  -8.042  0.00  0.00           C  
ATOM    829  CB  LEU A  55      21.932  -6.070  -6.928  0.00  0.00           C  
ATOM    830  CG  LEU A  55      20.792  -6.976  -6.444  0.00  0.00           C  
ATOM    831 CD1  LEU A  55      21.075  -7.592  -5.079  0.00  0.00           C  
ATOM    832 CD2  LEU A  55      19.398  -6.341  -6.522  0.00  0.00           C  
ATOM    833  C   LEU A  55      22.908  -4.073  -8.168  0.00  0.00           C  
ATOM    834  O   LEU A  55      23.900  -4.373  -8.824  0.00  0.00           O  
ATOM    835  H   LEU A  55      21.572  -6.825  -9.347  0.00  0.00           H  
ATOM    836  HA  LEU A  55      20.907  -4.510  -7.798  0.00  0.00           H  
ATOM    837 HB2  LEU A  55      22.693  -6.690  -7.217  0.00  0.00           H  
ATOM    838 HB3  LEU A  55      22.275  -5.568  -6.106  0.00  0.00           H  
ATOM    839  HG  LEU A  55      20.654  -7.711  -7.117  0.00  0.00           H  
ATOM    840 HD11 LEU A  55      21.199  -6.865  -4.404  0.00  0.00           H  
ATOM    841 HD12 LEU A  55      20.306  -8.171  -4.808  0.00  0.00           H  
ATOM    842 HD13 LEU A  55      21.907  -8.145  -5.129  0.00  0.00           H  
ATOM    843 HD21 LEU A  55      19.199  -6.102  -7.472  0.00  0.00           H  
ATOM    844 HD22 LEU A  55      18.720  -6.995  -6.190  0.00  0.00           H  
ATOM    845 HD23 LEU A  55      19.378  -5.519  -5.956  0.00  0.00           H  
ATOM    846  N   THR A  56      22.590  -2.842  -7.766  0.00  0.00           N  
ATOM    847  CA  THR A  56      23.576  -1.780  -7.570  0.00  0.00           C  
ATOM    848  CB  THR A  56      22.909  -0.432  -7.864  0.00  0.00           C  
ATOM    849 OG1  THR A  56      21.801  -0.283  -6.968  0.00  0.00           O  
ATOM    850 CG2  THR A  56      22.521  -0.142  -9.314  0.00  0.00           C  
ATOM    851  C   THR A  56      24.036  -1.869  -6.110  0.00  0.00           C  
ATOM    852  O   THR A  56      23.393  -2.438  -5.223  0.00  0.00           O  
ATOM    853  H   THR A  56      21.564  -2.699  -7.600  0.00  0.00           H  
ATOM    854  HA  THR A  56      24.356  -1.955  -8.153  0.00  0.00           H  
ATOM    855  HB  THR A  56      23.571   0.314  -7.675  0.00  0.00           H  
ATOM    856 HG21 THR A  56      22.855  -0.877  -9.906  0.00  0.00           H  
ATOM    857 HG22 THR A  56      21.525  -0.082  -9.389  0.00  0.00           H  
ATOM    858 HG23 THR A  56      22.927   0.726  -9.603  0.00  0.00           H  
ATOM    859 HG1  THR A  56      21.031  -0.857  -7.266  0.00  0.00           H  
ATOM    860  N   PRO A  57      25.173  -1.245  -5.813  0.00  0.00           N  
ATOM    861  CA  PRO A  57      25.491  -0.894  -4.419  0.00  0.00           C  
ATOM    862  CB  PRO A  57      26.794  -0.125  -4.596  0.00  0.00           C  
ATOM    863  CG  PRO A  57      27.468  -1.068  -5.597  0.00  0.00           C  
ATOM    864  CD  PRO A  57      26.378  -1.220  -6.655  0.00  0.00           C  
ATOM    865  C   PRO A  57      24.541  -0.129  -3.499  0.00  0.00           C  
ATOM    866  O   PRO A  57      24.237  -0.662  -2.439  0.00  0.00           O  
ATOM    867  HA  PRO A  57      25.822  -1.776  -3.917  0.00  0.00           H  
ATOM    868 HB2  PRO A  57      26.645   0.748  -5.004  0.00  0.00           H  
ATOM    869 HB3  PRO A  57      27.307  -0.089  -3.769  0.00  0.00           H  
ATOM    870 HG2  PRO A  57      28.271  -0.644  -5.973  0.00  0.00           H  
ATOM    871 HG3  PRO A  57      27.667  -1.929  -5.168  0.00  0.00           H  
ATOM    872 HD2  PRO A  57      26.369  -0.444  -7.267  0.00  0.00           H  
ATOM    873 HD3  PRO A  57      26.484  -2.069  -7.152  0.00  0.00           H  
ATOM    874  N   LEU A  58      23.737   0.748  -4.091  0.00  0.00           N  
ATOM    875  CA  LEU A  58      22.537   1.345  -3.482  0.00  0.00           C  
ATOM    876  CB  LEU A  58      22.030   2.553  -4.275  0.00  0.00           C  
ATOM    877  CG  LEU A  58      21.045   3.471  -3.537  0.00  0.00           C  
ATOM    878 CD1  LEU A  58      21.645   3.993  -2.239  0.00  0.00           C  
ATOM    879 CD2  LEU A  58      20.616   4.511  -4.580  0.00  0.00           C  
ATOM    880  C   LEU A  58      21.376   0.426  -3.113  0.00  0.00           C  
ATOM    881  O   LEU A  58      21.026   0.504  -1.931  0.00  0.00           O  
ATOM    882  H   LEU A  58      24.038   0.995  -5.079  0.00  0.00           H  
ATOM    883  HA  LEU A  58      22.838   1.838  -2.621  0.00  0.00           H  
ATOM    884 HB2  LEU A  58      22.817   3.106  -4.527  0.00  0.00           H  
ATOM    885 HB3  LEU A  58      21.568   2.214  -5.087  0.00  0.00           H  
ATOM    886  HG  LEU A  58      20.212   2.953  -3.335  0.00  0.00           H  
ATOM    887 HD11 LEU A  58      22.476   4.512  -2.440  0.00  0.00           H  
ATOM    888 HD12 LEU A  58      20.983   4.586  -1.781  0.00  0.00           H  
ATOM    889 HD13 LEU A  58      21.871   3.223  -1.642  0.00  0.00           H  
ATOM    890 HD21 LEU A  58      20.182   4.045  -5.349  0.00  0.00           H  
ATOM    891 HD22 LEU A  58      19.969   5.146  -4.162  0.00  0.00           H  
ATOM    892 HD23 LEU A  58      21.420   5.010  -4.897  0.00  0.00           H  
ATOM    893  N   HIS A  59      21.006  -0.514  -3.973  0.00  0.00           N  
ATOM    894  CA  HIS A  59      19.880  -1.437  -3.760  0.00  0.00           C  
ATOM    895  CB  HIS A  59      19.468  -2.119  -5.055  0.00  0.00           C  
ATOM    896  CG  HIS A  59      18.313  -3.128  -5.105  0.00  0.00           C  
ATOM    897  C   HIS A  59      20.276  -2.426  -2.652  0.00  0.00           C  
ATOM    898  O   HIS A  59      19.479  -2.719  -1.761  0.00  0.00           O  
ATOM    899  H   HIS A  59      21.598  -0.550  -4.847  0.00  0.00           H  
ATOM    900  HA  HIS A  59      19.098  -0.914  -3.445  0.00  0.00           H  
ATOM    901 HB2  HIS A  59      19.248  -1.390  -5.764  0.00  0.00           H  
ATOM    902 HB3  HIS A  59      20.296  -2.605  -5.457  0.00  0.00           H  
ATOM    903 ND1  HIS A  59      18.311  -4.246  -4.386  0.00  0.00           N  
ATOM    904 CD2  HIS A  59      17.216  -3.167  -5.841  0.00  0.00           C  
ATOM    905 CE1  HIS A  59      17.180  -4.901  -4.607  0.00  0.00           C  
ATOM    906 NE2  HIS A  59      16.499  -4.246  -5.539  0.00  0.00           N  
ATOM    907 HD1  HIS A  59      19.037  -4.566  -3.765  0.00  0.00           H  
ATOM    908 HD2  HIS A  59      16.957  -2.461  -6.546  0.00  0.00           H  
ATOM    909 HE1  HIS A  59      16.891  -5.735  -4.156  0.00  0.00           H  
ATOM    910  N   LEU A  60      21.577  -2.698  -2.556  0.00  0.00           N  
ATOM    911  CA  LEU A  60      22.046  -3.418  -1.364  0.00  0.00           C  
ATOM    912  CB  LEU A  60      23.494  -3.837  -1.619  0.00  0.00           C  
ATOM    913  CG  LEU A  60      23.474  -5.036  -2.573  0.00  0.00           C  
ATOM    914 CD1  LEU A  60      24.925  -5.412  -2.877  0.00  0.00           C  
ATOM    915 CD2  LEU A  60      22.884  -6.267  -1.869  0.00  0.00           C  
ATOM    916  C   LEU A  60      21.988  -2.600  -0.067  0.00  0.00           C  
ATOM    917  O   LEU A  60      21.082  -2.857   0.718  0.00  0.00           O  
ATOM    918  H   LEU A  60      22.166  -2.389  -3.316  0.00  0.00           H  
ATOM    919  HA  LEU A  60      21.465  -4.244  -1.242  0.00  0.00           H  
ATOM    920 HB2  LEU A  60      23.946  -3.114  -2.066  0.00  0.00           H  
ATOM    921 HB3  LEU A  60      23.878  -4.129  -0.787  0.00  0.00           H  
ATOM    922  HG  LEU A  60      23.019  -4.779  -3.409  0.00  0.00           H  
ATOM    923 HD11 LEU A  60      25.390  -5.651  -2.026  0.00  0.00           H  
ATOM    924 HD12 LEU A  60      24.941  -6.194  -3.499  0.00  0.00           H  
ATOM    925 HD13 LEU A  60      25.386  -4.635  -3.304  0.00  0.00           H  
ATOM    926 HD21 LEU A  60      21.950  -6.061  -1.579  0.00  0.00           H  
ATOM    927 HD22 LEU A  60      22.879  -7.037  -2.504  0.00  0.00           H  
ATOM    928 HD23 LEU A  60      23.444  -6.488  -1.073  0.00  0.00           H  
ATOM    929  N   ALA A  61      22.547  -1.392  -0.129  0.00  0.00           N  
ATOM    930  CA  ALA A  61      22.509  -0.530   1.064  0.00  0.00           C  
ATOM    931  CB  ALA A  61      23.132   0.806   0.672  0.00  0.00           C  
ATOM    932  C   ALA A  61      21.095  -0.258   1.563  0.00  0.00           C  
ATOM    933  O   ALA A  61      20.822  -0.222   2.768  0.00  0.00           O  
ATOM    934  H   ALA A  61      22.975  -1.134  -1.013  0.00  0.00           H  
ATOM    935  HA  ALA A  61      23.031  -0.988   1.805  0.00  0.00           H  
ATOM    936 HB1  ALA A  61      22.425   1.512   0.659  0.00  0.00           H  
ATOM    937 HB2  ALA A  61      23.838   1.052   1.335  0.00  0.00           H  
ATOM    938 HB3  ALA A  61      23.541   0.728  -0.237  0.00  0.00           H  
ATOM    939  N   ALA A  62      20.239  -0.136   0.553  0.00  0.00           N  
ATOM    940  CA  ALA A  62      18.795  -0.159   0.842  0.00  0.00           C  
ATOM    941  CB  ALA A  62      18.107   0.164  -0.481  0.00  0.00           C  
ATOM    942  C   ALA A  62      18.148  -1.283   1.660  0.00  0.00           C  
ATOM    943  O   ALA A  62      17.616  -0.902   2.697  0.00  0.00           O  
ATOM    944  H   ALA A  62      20.638  -0.032  -0.375  0.00  0.00           H  
ATOM    945  HA  ALA A  62      18.556   0.752   1.314  0.00  0.00           H  
ATOM    946 HB1  ALA A  62      17.875   1.136  -0.506  0.00  0.00           H  
ATOM    947 HB2  ALA A  62      18.723  -0.051  -1.238  0.00  0.00           H  
ATOM    948 HB3  ALA A  62      17.273  -0.381  -0.564  0.00  0.00           H  
ATOM    949  N   GLN A  63      18.262  -2.529   1.205  0.00  0.00           N  
ATOM    950  CA  GLN A  63      17.763  -3.762   1.834  0.00  0.00           C  
ATOM    951  CB  GLN A  63      17.847  -4.990   0.929  0.00  0.00           C  
ATOM    952  CG  GLN A  63      19.242  -5.320   0.403  0.00  0.00           C  
ATOM    953  CD  GLN A  63      19.245  -6.313  -0.760  0.00  0.00           C  
ATOM    954  C   GLN A  63      18.612  -3.961   3.089  0.00  0.00           C  
ATOM    955  O   GLN A  63      18.152  -4.500   4.096  0.00  0.00           O  
ATOM    956  H   GLN A  63      18.789  -2.571   0.266  0.00  0.00           H  
ATOM    957  HA  GLN A  63      16.832  -3.605   2.117  0.00  0.00           H  
ATOM    958 HB2  GLN A  63      17.514  -5.791   1.439  0.00  0.00           H  
ATOM    959 HB3  GLN A  63      17.243  -4.847   0.134  0.00  0.00           H  
ATOM    960 HG2  GLN A  63      19.676  -4.471   0.092  0.00  0.00           H  
ATOM    961 HG3  GLN A  63      19.784  -5.709   1.152  0.00  0.00           H  
ATOM    962 OE1  GLN A  63      19.923  -7.323  -0.610  0.00  0.00           O  
ATOM    963 NE2  GLN A  63      19.070  -5.733  -1.939  0.00  0.00           N  
ATOM    964 HE21 GLN A  63      19.071  -6.325  -2.796  0.00  0.00           H  
ATOM    965 HE22 GLN A  63      18.939  -4.741  -2.002  0.00  0.00           H  
ATOM    966  N   ARG A  64      19.855  -3.492   3.072  0.00  0.00           N  
ATOM    967  CA  ARG A  64      20.809  -3.529   4.183  0.00  0.00           C  
ATOM    968  CB  ARG A  64      22.284  -3.234   3.903  0.00  0.00           C  
ATOM    969  CG  ARG A  64      22.989  -4.418   3.221  0.00  0.00           C  
ATOM    970  CD  ARG A  64      23.037  -5.648   4.128  0.00  0.00           C  
ATOM    971  NE  ARG A  64      23.456  -6.754   3.264  0.00  0.00           N  
ATOM    972  CZ  ARG A  64      22.812  -7.434   2.293  0.00  0.00           C  
ATOM    973 NH1  ARG A  64      21.539  -7.144   2.037  0.00  0.00           N  
ATOM    974 NH2  ARG A  64      23.280  -8.618   1.885  0.00  0.00           N  
ATOM    975  C   ARG A  64      20.428  -2.624   5.360  0.00  0.00           C  
ATOM    976  O   ARG A  64      20.896  -2.780   6.485  0.00  0.00           O  
ATOM    977  H   ARG A  64      20.120  -3.061   2.130  0.00  0.00           H  
ATOM    978  HA  ARG A  64      20.872  -4.486   4.525  0.00  0.00           H  
ATOM    979 HB2  ARG A  64      22.341  -2.460   3.297  0.00  0.00           H  
ATOM    980 HB3  ARG A  64      22.740  -3.064   4.759  0.00  0.00           H  
ATOM    981 HG2  ARG A  64      22.493  -4.662   2.394  0.00  0.00           H  
ATOM    982 HG3  ARG A  64      23.924  -4.158   3.000  0.00  0.00           H  
ATOM    983 HD2  ARG A  64      23.706  -5.495   4.814  0.00  0.00           H  
ATOM    984 HD3  ARG A  64      22.142  -5.813   4.463  0.00  0.00           H  
ATOM    985  HE  ARG A  64      24.447  -7.090   3.425  0.00  0.00           H  
ATOM    986 HH11 ARG A  64      21.056  -6.428   2.526  0.00  0.00           H  
ATOM    987 HH12 ARG A  64      21.049  -7.667   1.322  0.00  0.00           H  
ATOM    988 HH21 ARG A  64      24.120  -8.977   2.296  0.00  0.00           H  
ATOM    989 HH22 ARG A  64      22.801  -9.131   1.183  0.00  0.00           H  
ATOM    990  N   GLY A  65      19.691  -1.556   5.094  0.00  0.00           N  
ATOM    991  CA  GLY A  65      19.270  -0.497   6.022  0.00  0.00           C  
ATOM    992  C   GLY A  65      20.372   0.250   6.792  0.00  0.00           C  
ATOM    993  O   GLY A  65      20.375   0.356   8.022  0.00  0.00           O  
ATOM    994  H   GLY A  65      19.397  -1.515   4.054  0.00  0.00           H  
ATOM    995 HA2  GLY A  65      18.709   0.196   5.500  0.00  0.00           H  
ATOM    996 HA3  GLY A  65      18.610  -0.900   6.706  0.00  0.00           H  
ATOM    997  N   HIS A  66      21.393   0.656   6.041  0.00  0.00           N  
ATOM    998  CA  HIS A  66      22.601   1.234   6.638  0.00  0.00           C  
ATOM    999  CB  HIS A  66      23.804   0.346   6.300  0.00  0.00           C  
ATOM   1000  CG  HIS A  66      24.863   0.695   7.344  0.00  0.00           C  
ATOM   1001 ND1  HIS A  66      25.232  -0.038   8.391  0.00  0.00           N  
ATOM   1002 CD2  HIS A  66      25.213   1.917   7.749  0.00  0.00           C  
ATOM   1003 CE1  HIS A  66      25.786   0.634   9.403  0.00  0.00           C  
ATOM   1004 NE2  HIS A  66      25.687   1.893   8.990  0.00  0.00           N  
ATOM   1005  C   HIS A  66      22.924   2.613   6.067  0.00  0.00           C  
ATOM   1006  O   HIS A  66      23.357   2.890   4.951  0.00  0.00           O  
ATOM   1007  H   HIS A  66      21.265   0.531   5.022  0.00  0.00           H  
ATOM   1008  HA  HIS A  66      22.447   1.332   7.632  0.00  0.00           H  
ATOM   1009 HB2  HIS A  66      23.567  -0.586   6.409  0.00  0.00           H  
ATOM   1010 HB3  HIS A  66      24.151   0.581   5.428  0.00  0.00           H  
ATOM   1011 HD1  HIS A  66      25.109  -1.077   8.446  0.00  0.00           H  
ATOM   1012 HD2  HIS A  66      25.122   2.765   7.164  0.00  0.00           H  
ATOM   1013 HE1  HIS A  66      26.156   0.296  10.214  0.00  0.00           H  
ATOM   1014  N   LEU A  67      22.623   3.557   6.957  0.00  0.00           N  
ATOM   1015  CA  LEU A  67      22.608   5.003   6.671  0.00  0.00           C  
ATOM   1016  CB  LEU A  67      22.357   5.745   7.988  0.00  0.00           C  
ATOM   1017  CG  LEU A  67      21.944   7.208   7.777  0.00  0.00           C  
ATOM   1018 CD1  LEU A  67      20.534   7.219   7.170  0.00  0.00           C  
ATOM   1019 CD2  LEU A  67      22.019   8.004   9.074  0.00  0.00           C  
ATOM   1020  C   LEU A  67      23.877   5.474   5.966  0.00  0.00           C  
ATOM   1021  O   LEU A  67      23.814   5.790   4.777  0.00  0.00           O  
ATOM   1022  H   LEU A  67      22.389   3.176   7.914  0.00  0.00           H  
ATOM   1023  HA  LEU A  67      21.817   5.197   6.071  0.00  0.00           H  
ATOM   1024 HB2  LEU A  67      21.621   5.295   8.457  0.00  0.00           H  
ATOM   1025 HB3  LEU A  67      23.190   5.745   8.504  0.00  0.00           H  
ATOM   1026  HG  LEU A  67      22.573   7.636   7.148  0.00  0.00           H  
ATOM   1027 HD11 LEU A  67      19.903   6.767   7.798  0.00  0.00           H  
ATOM   1028 HD12 LEU A  67      20.248   8.164   7.024  0.00  0.00           H  
ATOM   1029 HD13 LEU A  67      20.549   6.733   6.298  0.00  0.00           H  
ATOM   1030 HD21 LEU A  67      22.957   7.988   9.422  0.00  0.00           H  
ATOM   1031 HD22 LEU A  67      21.744   8.950   8.902  0.00  0.00           H  
ATOM   1032 HD23 LEU A  67      21.405   7.597   9.751  0.00  0.00           H  
ATOM   1033  N   GLU A  68      25.009   5.115   6.551  0.00  0.00           N  
ATOM   1034  CA  GLU A  68      26.310   5.680   6.142  0.00  0.00           C  
ATOM   1035  CB  GLU A  68      27.267   5.161   7.227  0.00  0.00           C  
ATOM   1036  CG  GLU A  68      26.865   5.652   8.612  0.00  0.00           C  
ATOM   1037  CD  GLU A  68      27.993   5.417   9.614  0.00  0.00           C  
ATOM   1038 OE1  GLU A  68      28.888   6.301   9.603  0.00  0.00           O  
ATOM   1039 OE2  GLU A  68      28.171   4.404  10.331  0.00  0.00           O  
ATOM   1040  C   GLU A  68      26.756   5.223   4.752  0.00  0.00           C  
ATOM   1041  O   GLU A  68      27.157   6.045   3.922  0.00  0.00           O  
ATOM   1042  H   GLU A  68      24.914   4.416   7.310  0.00  0.00           H  
ATOM   1043  HA  GLU A  68      26.252   6.693   6.160  0.00  0.00           H  
ATOM   1044 HB2  GLU A  68      27.214   4.189   7.228  0.00  0.00           H  
ATOM   1045 HB3  GLU A  68      28.154   5.509   7.033  0.00  0.00           H  
ATOM   1046 HG2  GLU A  68      26.707   6.610   8.566  0.00  0.00           H  
ATOM   1047 HG3  GLU A  68      26.096   5.137   8.912  0.00  0.00           H  
ATOM   1048  N   ILE A  69      26.384   3.996   4.417  0.00  0.00           N  
ATOM   1049  CA  ILE A  69      26.561   3.489   3.049  0.00  0.00           C  
ATOM   1050  CB  ILE A  69      26.520   1.967   2.927  0.00  0.00           C  
ATOM   1051 CG1  ILE A  69      27.195   1.353   4.150  0.00  0.00           C  
ATOM   1052 CG2  ILE A  69      27.167   1.594   1.598  0.00  0.00           C  
ATOM   1053 CD1  ILE A  69      27.442  -0.145   3.984  0.00  0.00           C  
ATOM   1054  C   ILE A  69      25.639   4.108   1.996  0.00  0.00           C  
ATOM   1055  O   ILE A  69      26.189   4.803   1.134  0.00  0.00           O  
ATOM   1056  H   ILE A  69      25.968   3.435   5.181  0.00  0.00           H  
ATOM   1057  HA  ILE A  69      27.513   3.735   2.781  0.00  0.00           H  
ATOM   1058  HB  ILE A  69      25.572   1.682   2.924  0.00  0.00           H  
ATOM   1059 HG12 ILE A  69      28.065   1.804   4.296  0.00  0.00           H  
ATOM   1060 HG13 ILE A  69      26.609   1.489   4.939  0.00  0.00           H  
ATOM   1061 HG21 ILE A  69      27.138   0.603   1.481  0.00  0.00           H  
ATOM   1062 HG22 ILE A  69      26.669   2.033   0.852  0.00  0.00           H  
ATOM   1063 HG23 ILE A  69      28.116   1.903   1.593  0.00  0.00           H  
ATOM   1064 HD11 ILE A  69      28.032  -0.291   3.195  0.00  0.00           H  
ATOM   1065 HD12 ILE A  69      27.883  -0.494   4.807  0.00  0.00           H  
ATOM   1066 HD13 ILE A  69      26.569  -0.604   3.846  0.00  0.00           H  
ATOM   1067  N   VAL A  70      24.369   4.336   2.305  0.00  0.00           N  
ATOM   1068  CA  VAL A  70      23.388   4.996   1.431  0.00  0.00           C  
ATOM   1069  CB  VAL A  70      22.012   4.900   2.068  0.00  0.00           C  
ATOM   1070 CG1  VAL A  70      20.956   5.471   1.120  0.00  0.00           C  
ATOM   1071 CG2  VAL A  70      21.595   3.454   2.368  0.00  0.00           C  
ATOM   1072  C   VAL A  70      23.738   6.463   1.161  0.00  0.00           C  
ATOM   1073  O   VAL A  70      23.625   6.897   0.012  0.00  0.00           O  
ATOM   1074  H   VAL A  70      24.103   3.990   3.274  0.00  0.00           H  
ATOM   1075  HA  VAL A  70      23.386   4.510   0.545  0.00  0.00           H  
ATOM   1076  HB  VAL A  70      22.002   5.473   2.881  0.00  0.00           H  
ATOM   1077 HG11 VAL A  70      21.003   6.468   1.137  0.00  0.00           H  
ATOM   1078 HG12 VAL A  70      21.132   5.142   0.194  0.00  0.00           H  
ATOM   1079 HG13 VAL A  70      20.051   5.172   1.416  0.00  0.00           H  
ATOM   1080 HG21 VAL A  70      21.829   2.881   1.586  0.00  0.00           H  
ATOM   1081 HG22 VAL A  70      22.082   3.139   3.180  0.00  0.00           H  
ATOM   1082 HG23 VAL A  70      20.611   3.428   2.529  0.00  0.00           H  
ATOM   1083  N   GLU A  71      24.022   7.238   2.204  0.00  0.00           N  
ATOM   1084  CA  GLU A  71      24.517   8.607   2.007  0.00  0.00           C  
ATOM   1085  CB  GLU A  71      24.643   9.363   3.330  0.00  0.00           C  
ATOM   1086  CG  GLU A  71      23.320   9.452   4.094  0.00  0.00           C  
ATOM   1087  CD  GLU A  71      23.497  10.395   5.286  0.00  0.00           C  
ATOM   1088 OE1  GLU A  71      24.205  10.037   6.248  0.00  0.00           O  
ATOM   1089 OE2  GLU A  71      22.722  11.379   5.313  0.00  0.00           O  
ATOM   1090  C   GLU A  71      25.829   8.702   1.225  0.00  0.00           C  
ATOM   1091  O   GLU A  71      25.818   9.409   0.218  0.00  0.00           O  
ATOM   1092  H   GLU A  71      23.871   6.813   3.129  0.00  0.00           H  
ATOM   1093  HA  GLU A  71      23.802   9.155   1.527  0.00  0.00           H  
ATOM   1094 HB2  GLU A  71      25.277   8.877   3.897  0.00  0.00           H  
ATOM   1095 HB3  GLU A  71      24.929  10.277   3.130  0.00  0.00           H  
ATOM   1096 HG2  GLU A  71      22.656   9.840   3.511  0.00  0.00           H  
ATOM   1097 HG3  GLU A  71      23.107   8.578   4.443  0.00  0.00           H  
ATOM   1098  N   VAL A  72      26.866   7.903   1.481  0.00  0.00           N  
ATOM   1099  CA  VAL A  72      28.076   8.033   0.658  0.00  0.00           C  
ATOM   1100  CB  VAL A  72      29.302   7.411   1.329  0.00  0.00           C  
ATOM   1101 CG1  VAL A  72      29.477   5.891   1.242  0.00  0.00           C  
ATOM   1102 CG2  VAL A  72      30.588   8.062   0.812  0.00  0.00           C  
ATOM   1103  C   VAL A  72      27.912   7.696  -0.830  0.00  0.00           C  
ATOM   1104  O   VAL A  72      28.681   8.208  -1.648  0.00  0.00           O  
ATOM   1105  H   VAL A  72      26.753   7.241   2.243  0.00  0.00           H  
ATOM   1106  HA  VAL A  72      28.390   9.006   0.720  0.00  0.00           H  
ATOM   1107  HB  VAL A  72      29.256   7.634   2.329  0.00  0.00           H  
ATOM   1108 HG11 VAL A  72      29.586   5.519   2.162  0.00  0.00           H  
ATOM   1109 HG12 VAL A  72      28.672   5.491   0.811  0.00  0.00           H  
ATOM   1110 HG13 VAL A  72      30.288   5.684   0.698  0.00  0.00           H  
ATOM   1111 HG21 VAL A  72      31.199   7.349   0.473  0.00  0.00           H  
ATOM   1112 HG22 VAL A  72      30.359   8.694   0.074  0.00  0.00           H  
ATOM   1113 HG23 VAL A  72      31.025   8.558   1.561  0.00  0.00           H  
ATOM   1114  N   LEU A  73      26.994   6.783  -1.116  0.00  0.00           N  
ATOM   1115  CA  LEU A  73      26.599   6.446  -2.498  0.00  0.00           C  
ATOM   1116  CB  LEU A  73      25.895   5.095  -2.483  0.00  0.00           C  
ATOM   1117  CG  LEU A  73      26.745   3.819  -2.439  0.00  0.00           C  
ATOM   1118 CD1  LEU A  73      25.851   2.729  -1.836  0.00  0.00           C  
ATOM   1119 CD2  LEU A  73      27.324   3.458  -3.807  0.00  0.00           C  
ATOM   1120  C   LEU A  73      25.735   7.542  -3.119  0.00  0.00           C  
ATOM   1121  O   LEU A  73      26.090   7.867  -4.251  0.00  0.00           O  
ATOM   1122  H   LEU A  73      26.568   6.317  -0.283  0.00  0.00           H  
ATOM   1123  HA  LEU A  73      27.437   6.348  -3.048  0.00  0.00           H  
ATOM   1124 HB2  LEU A  73      25.290   5.071  -1.677  0.00  0.00           H  
ATOM   1125 HB3  LEU A  73      25.321   5.037  -3.309  0.00  0.00           H  
ATOM   1126  HG  LEU A  73      27.520   3.965  -1.856  0.00  0.00           H  
ATOM   1127 HD11 LEU A  73      25.046   2.606  -2.414  0.00  0.00           H  
ATOM   1128 HD12 LEU A  73      26.364   1.874  -1.786  0.00  0.00           H  
ATOM   1129 HD13 LEU A  73      25.568   3.006  -0.919  0.00  0.00           H  
ATOM   1130 HD21 LEU A  73      27.904   4.205  -4.129  0.00  0.00           H  
ATOM   1131 HD22 LEU A  73      27.868   2.623  -3.726  0.00  0.00           H  
ATOM   1132 HD23 LEU A  73      26.577   3.310  -4.453  0.00  0.00           H  
ATOM   1133  N   LEU A  74      24.908   8.276  -2.382  0.00  0.00           N  
ATOM   1134  CA  LEU A  74      24.219   9.459  -2.913  0.00  0.00           C  
ATOM   1135  CB  LEU A  74      22.828   9.599  -2.286  0.00  0.00           C  
ATOM   1136  CG  LEU A  74      21.885   8.442  -2.603  0.00  0.00           C  
ATOM   1137 CD1  LEU A  74      20.757   8.479  -1.576  0.00  0.00           C  
ATOM   1138 CD2  LEU A  74      21.311   8.730  -3.988  0.00  0.00           C  
ATOM   1139  C   LEU A  74      25.101  10.700  -3.043  0.00  0.00           C  
ATOM   1140  O   LEU A  74      25.099  11.425  -4.039  0.00  0.00           O  
ATOM   1141  H   LEU A  74      24.789   7.946  -1.400  0.00  0.00           H  
ATOM   1142  HA  LEU A  74      23.858   9.226  -3.838  0.00  0.00           H  
ATOM   1143 HB2  LEU A  74      22.940   9.635  -1.305  0.00  0.00           H  
ATOM   1144 HB3  LEU A  74      22.419  10.426  -2.636  0.00  0.00           H  
ATOM   1145  HG  LEU A  74      22.375   7.590  -2.522  0.00  0.00           H  
ATOM   1146 HD11 LEU A  74      20.276   9.353  -1.642  0.00  0.00           H  
ATOM   1147 HD12 LEU A  74      20.119   7.731  -1.756  0.00  0.00           H  
ATOM   1148 HD13 LEU A  74      21.139   8.378  -0.658  0.00  0.00           H  
ATOM   1149 HD21 LEU A  74      22.056   8.780  -4.652  0.00  0.00           H  
ATOM   1150 HD22 LEU A  74      20.681   7.997  -4.246  0.00  0.00           H  
ATOM   1151 HD23 LEU A  74      20.819   9.601  -3.970  0.00  0.00           H  
ATOM   1152  N   LYS A  75      25.998  10.847  -2.072  0.00  0.00           N  
ATOM   1153  CA  LYS A  75      27.084  11.838  -2.129  0.00  0.00           C  
ATOM   1154  CB  LYS A  75      27.734  11.987  -0.756  0.00  0.00           C  
ATOM   1155  CG  LYS A  75      26.920  12.921   0.128  0.00  0.00           C  
ATOM   1156  CD  LYS A  75      27.458  13.156   1.536  0.00  0.00           C  
ATOM   1157  CE  LYS A  75      27.375  11.862   2.357  0.00  0.00           C  
ATOM   1158  NZ  LYS A  75      27.822  11.978   3.757  0.00  0.00           N  
ATOM   1159  C   LYS A  75      28.127  11.608  -3.235  0.00  0.00           C  
ATOM   1160  O   LYS A  75      28.601  12.558  -3.853  0.00  0.00           O  
ATOM   1161  H   LYS A  75      25.870  10.199  -1.262  0.00  0.00           H  
ATOM   1162  HA  LYS A  75      26.668  12.763  -2.269  0.00  0.00           H  
ATOM   1163 HB2  LYS A  75      27.769  11.102  -0.327  0.00  0.00           H  
ATOM   1164 HB3  LYS A  75      28.633  12.373  -0.876  0.00  0.00           H  
ATOM   1165 HG2  LYS A  75      26.841  13.825  -0.339  0.00  0.00           H  
ATOM   1166 HG3  LYS A  75      25.972  12.555   0.205  0.00  0.00           H  
ATOM   1167 HD2  LYS A  75      28.405  13.428   1.479  0.00  0.00           H  
ATOM   1168 HD3  LYS A  75      26.908  13.844   1.983  0.00  0.00           H  
ATOM   1169 HE2  LYS A  75      26.410  11.538   2.335  0.00  0.00           H  
ATOM   1170 HE3  LYS A  75      27.930  11.152   1.883  0.00  0.00           H  
ATOM   1171 HZ1  LYS A  75      27.367  11.281   4.317  0.00  0.00           H  
ATOM   1172 HZ2  LYS A  75      28.813  11.845   3.807  0.00  0.00           H  
ATOM   1173 HZ3  LYS A  75      27.592  12.886   4.111  0.00  0.00           H  
ATOM   1174  N   ASN A  76      28.401  10.342  -3.552  0.00  0.00           N  
ATOM   1175  CA  ASN A  76      29.107   9.855  -4.745  0.00  0.00           C  
ATOM   1176  CB  ASN A  76      30.020   8.662  -4.452  0.00  0.00           C  
ATOM   1177  CG  ASN A  76      31.258   8.965  -3.612  0.00  0.00           C  
ATOM   1178  C   ASN A  76      28.346   9.563  -6.041  0.00  0.00           C  
ATOM   1179  O   ASN A  76      28.901   9.099  -7.038  0.00  0.00           O  
ATOM   1180  H   ASN A  76      28.038   9.651  -2.810  0.00  0.00           H  
ATOM   1181  HA  ASN A  76      29.818  10.583  -4.980  0.00  0.00           H  
ATOM   1182 HB2  ASN A  76      29.479   7.961  -3.971  0.00  0.00           H  
ATOM   1183 HB3  ASN A  76      30.326   8.276  -5.332  0.00  0.00           H  
ATOM   1184 OD1  ASN A  76      31.798  10.071  -3.552  0.00  0.00           O  
ATOM   1185 ND2  ASN A  76      31.680   7.985  -2.810  0.00  0.00           N  
ATOM   1186 HD22 ASN A  76      31.191   7.113  -2.793  0.00  0.00           H  
ATOM   1187 HD21 ASN A  76      32.481   8.123  -2.232  0.00  0.00           H  
ATOM   1188  N   GLY A  77      27.166  10.112  -6.297  0.00  0.00           N  
ATOM   1189  CA  GLY A  77      26.327  10.013  -7.494  0.00  0.00           C  
ATOM   1190  C   GLY A  77      25.723   8.667  -7.907  0.00  0.00           C  
ATOM   1191  O   GLY A  77      25.681   8.362  -9.101  0.00  0.00           O  
ATOM   1192  H   GLY A  77      26.823  10.715  -5.449  0.00  0.00           H  
ATOM   1193 HA2  GLY A  77      25.548  10.706  -7.405  0.00  0.00           H  
ATOM   1194 HA3  GLY A  77      26.871  10.389  -8.306  0.00  0.00           H  
ATOM   1195  N   ALA A  78      25.222   7.883  -6.955  0.00  0.00           N  
ATOM   1196  CA  ALA A  78      24.519   6.653  -7.322  0.00  0.00           C  
ATOM   1197  CB  ALA A  78      24.354   5.628  -6.192  0.00  0.00           C  
ATOM   1198  C   ALA A  78      23.156   6.988  -7.924  0.00  0.00           C  
ATOM   1199  O   ALA A  78      22.544   7.953  -7.465  0.00  0.00           O  
ATOM   1200  H   ALA A  78      25.365   8.202  -5.992  0.00  0.00           H  
ATOM   1201  HA  ALA A  78      25.062   6.163  -8.009  0.00  0.00           H  
ATOM   1202 HB1  ALA A  78      23.923   4.806  -6.556  0.00  0.00           H  
ATOM   1203 HB2  ALA A  78      25.252   5.401  -5.821  0.00  0.00           H  
ATOM   1204 HB3  ALA A  78      23.781   6.019  -5.474  0.00  0.00           H  
ATOM   1205  N   ASP A  79      22.710   6.188  -8.876  0.00  0.00           N  
ATOM   1206  CA  ASP A  79      21.316   6.278  -9.342  0.00  0.00           C  
ATOM   1207  CB  ASP A  79      21.302   5.585 -10.705  0.00  0.00           C  
ATOM   1208  CG  ASP A  79      19.940   5.782 -11.390  0.00  0.00           C  
ATOM   1209 OD1  ASP A  79      19.518   4.810 -12.038  0.00  0.00           O  
ATOM   1210 OD2  ASP A  79      19.415   6.903 -11.182  0.00  0.00           O  
ATOM   1211  C   ASP A  79      20.266   5.615  -8.445  0.00  0.00           C  
ATOM   1212  O   ASP A  79      20.328   4.436  -8.135  0.00  0.00           O  
ATOM   1213  H   ASP A  79      23.392   5.516  -9.256  0.00  0.00           H  
ATOM   1214  HA  ASP A  79      21.084   7.274  -9.383  0.00  0.00           H  
ATOM   1215 HB2  ASP A  79      21.994   5.992 -11.269  0.00  0.00           H  
ATOM   1216 HB3  ASP A  79      21.445   4.624 -10.569  0.00  0.00           H  
ATOM   1217  N   VAL A  80      19.200   6.389  -8.201  0.00  0.00           N  
ATOM   1218  CA  VAL A  80      17.911   5.972  -7.640  0.00  0.00           C  
ATOM   1219  CB  VAL A  80      17.170   7.251  -7.223  0.00  0.00           C  
ATOM   1220 CG1  VAL A  80      18.055   7.985  -6.208  0.00  0.00           C  
ATOM   1221 CG2  VAL A  80      16.632   8.109  -8.363  0.00  0.00           C  
ATOM   1222  C   VAL A  80      16.981   5.122  -8.503  0.00  0.00           C  
ATOM   1223  O   VAL A  80      16.097   4.518  -7.894  0.00  0.00           O  
ATOM   1224  H   VAL A  80      19.379   7.415  -8.469  0.00  0.00           H  
ATOM   1225  HA  VAL A  80      18.111   5.434  -6.777  0.00  0.00           H  
ATOM   1226  HB  VAL A  80      16.352   6.988  -6.747  0.00  0.00           H  
ATOM   1227 HG11 VAL A  80      17.670   7.871  -5.294  0.00  0.00           H  
ATOM   1228 HG12 VAL A  80      18.975   7.600  -6.236  0.00  0.00           H  
ATOM   1229 HG13 VAL A  80      18.087   8.955  -6.441  0.00  0.00           H  
ATOM   1230 HG21 VAL A  80      16.613   9.065  -8.074  0.00  0.00           H  
ATOM   1231 HG22 VAL A  80      17.228   8.008  -9.159  0.00  0.00           H  
ATOM   1232 HG23 VAL A  80      15.708   7.807  -8.593  0.00  0.00           H  
ATOM   1233  N   ASN A  81      16.967   5.347  -9.818  0.00  0.00           N  
ATOM   1234  CA  ASN A  81      16.022   4.740 -10.760  0.00  0.00           C  
ATOM   1235  CB  ASN A  81      15.852   5.684 -11.950  0.00  0.00           C  
ATOM   1236  CG  ASN A  81      15.077   6.967 -11.649  0.00  0.00           C  
ATOM   1237  C   ASN A  81      16.313   3.308 -11.230  0.00  0.00           C  
ATOM   1238  O   ASN A  81      15.449   2.708 -11.863  0.00  0.00           O  
ATOM   1239  H   ASN A  81      17.717   6.023 -10.135  0.00  0.00           H  
ATOM   1240  HA  ASN A  81      15.108   4.712 -10.286  0.00  0.00           H  
ATOM   1241 HB2  ASN A  81      16.764   5.941 -12.285  0.00  0.00           H  
ATOM   1242 HB3  ASN A  81      15.367   5.191 -12.679  0.00  0.00           H  
ATOM   1243 OD1  ASN A  81      14.056   6.950 -10.967  0.00  0.00           O  
ATOM   1244 ND2  ASN A  81      15.447   8.062 -12.319  0.00  0.00           N  
ATOM   1245 HD22 ASN A  81      16.195   8.000 -12.982  0.00  0.00           H  
ATOM   1246 HD21 ASN A  81      14.982   8.927 -12.160  0.00  0.00           H  
ATOM   1247  N   ALA A  82      17.574   2.907 -11.282  0.00  0.00           N  
ATOM   1248  CA  ALA A  82      17.949   1.502 -11.475  0.00  0.00           C  
ATOM   1249  CB  ALA A  82      19.477   1.582 -11.574  0.00  0.00           C  
ATOM   1250  C   ALA A  82      17.618   0.436 -10.432  0.00  0.00           C  
ATOM   1251  O   ALA A  82      18.276   0.197  -9.431  0.00  0.00           O  
ATOM   1252  H   ALA A  82      18.279   3.670 -11.176  0.00  0.00           H  
ATOM   1253  HA  ALA A  82      17.535   1.189 -12.390  0.00  0.00           H  
ATOM   1254 HB1  ALA A  82      19.770   2.518 -11.389  0.00  0.00           H  
ATOM   1255 HB2  ALA A  82      19.883   0.964 -10.904  0.00  0.00           H  
ATOM   1256 HB3  ALA A  82      19.761   1.316 -12.493  0.00  0.00           H  
ATOM   1257  N   ALA A  83      16.641  -0.373 -10.845  0.00  0.00           N  
ATOM   1258  CA  ALA A  83      15.978  -1.540 -10.248  0.00  0.00           C  
ATOM   1259  CB  ALA A  83      14.512  -1.619 -10.673  0.00  0.00           C  
ATOM   1260  C   ALA A  83      16.731  -2.828 -10.542  0.00  0.00           C  
ATOM   1261  O   ALA A  83      17.462  -2.990 -11.523  0.00  0.00           O  
ATOM   1262  H   ALA A  83      16.301  -0.043 -11.861  0.00  0.00           H  
ATOM   1263  HA  ALA A  83      15.939  -1.407  -9.248  0.00  0.00           H  
ATOM   1264 HB1  ALA A  83      14.447  -2.090 -11.551  0.00  0.00           H  
ATOM   1265 HB2  ALA A  83      13.995  -2.124  -9.984  0.00  0.00           H  
ATOM   1266 HB3  ALA A  83      14.141  -0.696 -10.759  0.00  0.00           H  
ATOM   1267  N   ASP A  84      16.219  -3.879  -9.903  0.00  0.00           N  
ATOM   1268  CA  ASP A  84      16.677  -5.274  -9.972  0.00  0.00           C  
ATOM   1269  CB  ASP A  84      16.423  -5.965  -8.635  0.00  0.00           C  
ATOM   1270  CG  ASP A  84      15.008  -5.982  -8.045  0.00  0.00           C  
ATOM   1271 OD1  ASP A  84      14.062  -5.956  -8.864  0.00  0.00           O  
ATOM   1272 OD2  ASP A  84      14.942  -5.902  -6.798  0.00  0.00           O  
ATOM   1273  C   ASP A  84      15.993  -6.004 -11.130  0.00  0.00           C  
ATOM   1274  O   ASP A  84      15.333  -5.403 -11.971  0.00  0.00           O  
ATOM   1275  H   ASP A  84      15.381  -3.609  -9.286  0.00  0.00           H  
ATOM   1276  HA  ASP A  84      17.659  -5.252 -10.177  0.00  0.00           H  
ATOM   1277 HB2  ASP A  84      16.732  -6.936  -8.724  0.00  0.00           H  
ATOM   1278 HB3  ASP A  84      17.042  -5.537  -7.942  0.00  0.00           H  
ATOM   1279  N   LEU A  85      16.209  -7.313 -11.238  0.00  0.00           N  
ATOM   1280  CA  LEU A  85      15.616  -8.167 -12.282  0.00  0.00           C  
ATOM   1281  CB  LEU A  85      16.446  -9.458 -12.301  0.00  0.00           C  
ATOM   1282  CG  LEU A  85      16.921  -9.978 -13.657  0.00  0.00           C  
ATOM   1283 CD1  LEU A  85      17.484  -8.861 -14.537  0.00  0.00           C  
ATOM   1284 CD2  LEU A  85      18.167 -10.846 -13.488  0.00  0.00           C  
ATOM   1285  C   LEU A  85      14.133  -8.467 -12.075  0.00  0.00           C  
ATOM   1286  O   LEU A  85      13.525  -9.123 -12.917  0.00  0.00           O  
ATOM   1287  H   LEU A  85      16.853  -7.701 -10.500  0.00  0.00           H  
ATOM   1288  HA  LEU A  85      15.725  -7.692 -13.175  0.00  0.00           H  
ATOM   1289 HB2  LEU A  85      17.263  -9.301 -11.739  0.00  0.00           H  
ATOM   1290 HB3  LEU A  85      15.893 -10.180 -11.881  0.00  0.00           H  
ATOM   1291  HG  LEU A  85      16.147 -10.411 -14.131  0.00  0.00           H  
ATOM   1292 HD11 LEU A  85      18.262  -8.436 -14.076  0.00  0.00           H  
ATOM   1293 HD12 LEU A  85      17.781  -9.245 -15.411  0.00  0.00           H  
ATOM   1294 HD13 LEU A  85      16.774  -8.177 -14.697  0.00  0.00           H  
ATOM   1295 HD21 LEU A  85      17.951 -11.623 -12.898  0.00  0.00           H  
ATOM   1296 HD22 LEU A  85      18.465 -11.178 -14.382  0.00  0.00           H  
ATOM   1297 HD23 LEU A  85      18.896 -10.302 -13.073  0.00  0.00           H  
ATOM   1298  N   TRP A  86      13.642  -8.205 -10.871  0.00  0.00           N  
ATOM   1299  CA  TRP A  86      12.306  -8.566 -10.375  0.00  0.00           C  
ATOM   1300  CB  TRP A  86      12.344  -9.102  -8.941  0.00  0.00           C  
ATOM   1301  CG  TRP A  86      13.019 -10.483  -8.983  0.00  0.00           C  
ATOM   1302 CD1  TRP A  86      12.414 -11.618  -9.335  0.00  0.00           C  
ATOM   1303 CD2  TRP A  86      14.275 -10.775  -8.479  0.00  0.00           C  
ATOM   1304 NE1  TRP A  86      13.254 -12.612  -9.052  0.00  0.00           N  
ATOM   1305 CE2  TRP A  86      14.382 -12.157  -8.514  0.00  0.00           C  
ATOM   1306 CE3  TRP A  86      15.306 -10.017  -7.928  0.00  0.00           C  
ATOM   1307 CZ2  TRP A  86      15.407 -12.875  -7.896  0.00  0.00           C  
ATOM   1308 CZ3  TRP A  86      16.375 -10.705  -7.377  0.00  0.00           C  
ATOM   1309 CH2  TRP A  86      16.418 -12.094  -7.348  0.00  0.00           C  
ATOM   1310  C   TRP A  86      11.202  -7.507 -10.472  0.00  0.00           C  
ATOM   1311  O   TRP A  86      10.109  -7.830 -10.926  0.00  0.00           O  
ATOM   1312  H   TRP A  86      14.334  -7.676 -10.248  0.00  0.00           H  
ATOM   1313  HA  TRP A  86      11.992  -9.382 -10.922  0.00  0.00           H  
ATOM   1314 HB2  TRP A  86      12.902  -8.537  -8.395  0.00  0.00           H  
ATOM   1315 HB3  TRP A  86      11.445  -9.242  -8.620  0.00  0.00           H  
ATOM   1316 HD1  TRP A  86      11.508 -11.703  -9.733  0.00  0.00           H  
ATOM   1317 HE1  TRP A  86      13.057 -13.609  -9.227  0.00  0.00           H  
ATOM   1318 HE3  TRP A  86      15.284  -9.029  -7.926  0.00  0.00           H  
ATOM   1319 HZ2  TRP A  86      15.406 -13.856  -7.854  0.00  0.00           H  
ATOM   1320 HZ3  TRP A  86      17.135 -10.177  -6.990  0.00  0.00           H  
ATOM   1321 HH2  TRP A  86      17.202 -12.551  -6.920  0.00  0.00           H  
ATOM   1322  N   GLY A  87      11.514  -6.295 -10.016  0.00  0.00           N  
ATOM   1323  CA  GLY A  87      10.600  -5.143  -9.862  0.00  0.00           C  
ATOM   1324  C   GLY A  87      11.171  -3.906  -9.175  0.00  0.00           C  
ATOM   1325  O   GLY A  87      11.602  -2.978  -9.873  0.00  0.00           O  
ATOM   1326  H   GLY A  87      12.549  -6.209  -9.752  0.00  0.00           H  
ATOM   1327 HA2  GLY A  87      10.252  -4.879 -10.794  0.00  0.00           H  
ATOM   1328 HA3  GLY A  87       9.767  -5.458  -9.347  0.00  0.00           H  
ATOM   1329  N   GLN A  88      11.755  -4.126  -7.999  0.00  0.00           N  
ATOM   1330  CA  GLN A  88      11.900  -3.144  -6.926  0.00  0.00           C  
ATOM   1331  CB  GLN A  88      11.962  -3.829  -5.556  0.00  0.00           C  
ATOM   1332  CG  GLN A  88      10.588  -4.220  -5.004  0.00  0.00           C  
ATOM   1333  CD  GLN A  88      10.480  -4.559  -3.518  0.00  0.00           C  
ATOM   1334  C   GLN A  88      13.007  -2.091  -7.009  0.00  0.00           C  
ATOM   1335  O   GLN A  88      14.137  -2.528  -7.235  0.00  0.00           O  
ATOM   1336  H   GLN A  88      12.126  -5.119  -7.900  0.00  0.00           H  
ATOM   1337  HA  GLN A  88      10.996  -2.630  -6.857  0.00  0.00           H  
ATOM   1338 HB2  GLN A  88      12.509  -4.659  -5.635  0.00  0.00           H  
ATOM   1339 HB3  GLN A  88      12.389  -3.205  -4.902  0.00  0.00           H  
ATOM   1340 HG2  GLN A  88       9.939  -3.457  -5.200  0.00  0.00           H  
ATOM   1341 HG3  GLN A  88      10.251  -5.025  -5.535  0.00  0.00           H  
ATOM   1342 OE1  GLN A  88       9.802  -3.846  -2.782  0.00  0.00           O  
ATOM   1343 NE2  GLN A  88      11.218  -5.611  -3.175  0.00  0.00           N  
ATOM   1344 HE21 GLN A  88      11.224  -5.913  -2.178  0.00  0.00           H  
ATOM   1345 HE22 GLN A  88      11.756  -6.098  -3.864  0.00  0.00           H  
ATOM   1346  N   THR A  89      12.622  -0.844  -7.230  0.00  0.00           N  
ATOM   1347  CA  THR A  89      13.559   0.277  -7.037  0.00  0.00           C  
ATOM   1348  CB  THR A  89      13.033   1.655  -7.425  0.00  0.00           C  
ATOM   1349 OG1  THR A  89      11.996   2.103  -6.558  0.00  0.00           O  
ATOM   1350 CG2  THR A  89      12.538   1.532  -8.876  0.00  0.00           C  
ATOM   1351  C   THR A  89      14.143   0.419  -5.624  0.00  0.00           C  
ATOM   1352  O   THR A  89      13.455   0.034  -4.686  0.00  0.00           O  
ATOM   1353  H   THR A  89      11.647  -0.722  -7.538  0.00  0.00           H  
ATOM   1354  HA  THR A  89      14.338   0.150  -7.689  0.00  0.00           H  
ATOM   1355  HB  THR A  89      13.809   2.336  -7.370  0.00  0.00           H  
ATOM   1356 HG21 THR A  89      12.902   0.693  -9.280  0.00  0.00           H  
ATOM   1357 HG22 THR A  89      11.539   1.504  -8.884  0.00  0.00           H  
ATOM   1358 HG23 THR A  89      12.855   2.322  -9.402  0.00  0.00           H  
ATOM   1359 HG1  THR A  89      11.104   1.746  -6.860  0.00  0.00           H  
ATOM   1360  N   PRO A  90      15.200   1.191  -5.398  0.00  0.00           N  
ATOM   1361  CA  PRO A  90      15.609   1.680  -4.075  0.00  0.00           C  
ATOM   1362  CB  PRO A  90      16.728   2.651  -4.442  0.00  0.00           C  
ATOM   1363  CG  PRO A  90      17.460   1.935  -5.582  0.00  0.00           C  
ATOM   1364  CD  PRO A  90      16.325   1.252  -6.348  0.00  0.00           C  
ATOM   1365  C   PRO A  90      14.460   2.199  -3.202  0.00  0.00           C  
ATOM   1366  O   PRO A  90      14.321   1.568  -2.160  0.00  0.00           O  
ATOM   1367  HA  PRO A  90      16.132   0.957  -3.577  0.00  0.00           H  
ATOM   1368 HB2  PRO A  90      16.365   3.520  -4.764  0.00  0.00           H  
ATOM   1369 HB3  PRO A  90      17.347   2.797  -3.678  0.00  0.00           H  
ATOM   1370 HG2  PRO A  90      17.926   2.594  -6.153  0.00  0.00           H  
ATOM   1371 HG3  PRO A  90      18.091   1.268  -5.215  0.00  0.00           H  
ATOM   1372 HD2  PRO A  90      16.075   1.784  -7.162  0.00  0.00           H  
ATOM   1373 HD3  PRO A  90      16.598   0.328  -6.638  0.00  0.00           H  
ATOM   1374  N   LEU A  91      13.670   3.211  -3.557  0.00  0.00           N  
ATOM   1375  CA  LEU A  91      12.464   3.586  -2.793  0.00  0.00           C  
ATOM   1376  CB  LEU A  91      11.831   4.787  -3.488  0.00  0.00           C  
ATOM   1377  CG  LEU A  91      10.939   5.477  -2.450  0.00  0.00           C  
ATOM   1378 CD1  LEU A  91      11.856   6.335  -1.577  0.00  0.00           C  
ATOM   1379 CD2  LEU A  91       9.781   6.195  -3.129  0.00  0.00           C  
ATOM   1380  C   LEU A  91      11.464   2.482  -2.463  0.00  0.00           C  
ATOM   1381  O   LEU A  91      11.276   2.150  -1.294  0.00  0.00           O  
ATOM   1382  H   LEU A  91      13.971   3.717  -4.417  0.00  0.00           H  
ATOM   1383  HA  LEU A  91      12.778   4.010  -1.906  0.00  0.00           H  
ATOM   1384 HB2  LEU A  91      12.526   5.401  -3.730  0.00  0.00           H  
ATOM   1385 HB3  LEU A  91      11.268   4.470  -4.194  0.00  0.00           H  
ATOM   1386  HG  LEU A  91      10.500   4.795  -1.894  0.00  0.00           H  
ATOM   1387 HD11 LEU A  91      12.322   7.009  -2.150  0.00  0.00           H  
ATOM   1388 HD12 LEU A  91      11.310   6.804  -0.885  0.00  0.00           H  
ATOM   1389 HD13 LEU A  91      12.531   5.749  -1.132  0.00  0.00           H  
ATOM   1390 HD21 LEU A  91       9.230   5.533  -3.639  0.00  0.00           H  
ATOM   1391 HD22 LEU A  91       9.211   6.639  -2.437  0.00  0.00           H  
ATOM   1392 HD23 LEU A  91      10.138   6.887  -3.759  0.00  0.00           H  
ATOM   1393  N   HIS A  92      11.126   1.643  -3.448  0.00  0.00           N  
ATOM   1394  CA  HIS A  92      10.202   0.531  -3.223  0.00  0.00           C  
ATOM   1395  CB  HIS A  92       9.810  -0.193  -4.514  0.00  0.00           C  
ATOM   1396  CG  HIS A  92       8.761   0.461  -5.426  0.00  0.00           C  
ATOM   1397  C   HIS A  92      10.764  -0.525  -2.275  0.00  0.00           C  
ATOM   1398  O   HIS A  92      10.180  -0.528  -1.193  0.00  0.00           O  
ATOM   1399  H   HIS A  92      11.567   1.847  -4.362  0.00  0.00           H  
ATOM   1400  HA  HIS A  92       9.352   0.903  -2.814  0.00  0.00           H  
ATOM   1401 HB2  HIS A  92      10.646  -0.341  -5.083  0.00  0.00           H  
ATOM   1402 HB3  HIS A  92       9.460  -1.126  -4.281  0.00  0.00           H  
ATOM   1403 ND1  HIS A  92       8.698   1.737  -5.775  0.00  0.00           N  
ATOM   1404 CD2  HIS A  92       7.845  -0.173  -6.143  0.00  0.00           C  
ATOM   1405 CE1  HIS A  92       7.910   1.866  -6.826  0.00  0.00           C  
ATOM   1406 NE2  HIS A  92       7.398   0.662  -7.069  0.00  0.00           N  
ATOM   1407 HD1  HIS A  92       9.170   2.510  -5.325  0.00  0.00           H  
ATOM   1408 HD2  HIS A  92       7.543  -1.133  -5.999  0.00  0.00           H  
ATOM   1409 HE1  HIS A  92       7.730   2.689  -7.334  0.00  0.00           H  
ATOM   1410  N   LEU A  93      12.023  -0.914  -2.493  0.00  0.00           N  
ATOM   1411  CA  LEU A  93      12.702  -1.890  -1.623  0.00  0.00           C  
ATOM   1412  CB  LEU A  93      14.144  -2.046  -2.103  0.00  0.00           C  
ATOM   1413  CG  LEU A  93      14.880  -3.250  -1.508  0.00  0.00           C  
ATOM   1414 CD1  LEU A  93      14.219  -4.584  -1.848  0.00  0.00           C  
ATOM   1415 CD2  LEU A  93      16.345  -3.101  -1.915  0.00  0.00           C  
ATOM   1416  C   LEU A  93      12.776  -1.369  -0.182  0.00  0.00           C  
ATOM   1417  O   LEU A  93      12.297  -2.022   0.740  0.00  0.00           O  
ATOM   1418  H   LEU A  93      12.478  -0.476  -3.317  0.00  0.00           H  
ATOM   1419  HA  LEU A  93      12.171  -2.741  -1.625  0.00  0.00           H  
ATOM   1420 HB2  LEU A  93      14.130  -2.164  -3.085  0.00  0.00           H  
ATOM   1421 HB3  LEU A  93      14.644  -1.234  -1.843  0.00  0.00           H  
ATOM   1422  HG  LEU A  93      14.916  -3.146  -0.505  0.00  0.00           H  
ATOM   1423 HD11 LEU A  93      14.199  -4.701  -2.840  0.00  0.00           H  
ATOM   1424 HD12 LEU A  93      14.743  -5.329  -1.434  0.00  0.00           H  
ATOM   1425 HD13 LEU A  93      13.286  -4.593  -1.491  0.00  0.00           H  
ATOM   1426 HD21 LEU A  93      16.706  -2.244  -1.549  0.00  0.00           H  
ATOM   1427 HD22 LEU A  93      16.871  -3.869  -1.548  0.00  0.00           H  
ATOM   1428 HD23 LEU A  93      16.414  -3.095  -2.912  0.00  0.00           H  
ATOM   1429  N   ALA A  94      13.158  -0.104  -0.049  0.00  0.00           N  
ATOM   1430  CA  ALA A  94      13.180   0.568   1.265  0.00  0.00           C  
ATOM   1431  CB  ALA A  94      13.892   1.905   1.106  0.00  0.00           C  
ATOM   1432  C   ALA A  94      11.861   0.863   1.992  0.00  0.00           C  
ATOM   1433  O   ALA A  94      11.805   0.575   3.186  0.00  0.00           O  
ATOM   1434  H   ALA A  94      13.435   0.369  -0.928  0.00  0.00           H  
ATOM   1435  HA  ALA A  94      13.772  -0.007   1.901  0.00  0.00           H  
ATOM   1436 HB1  ALA A  94      13.215   2.638   1.041  0.00  0.00           H  
ATOM   1437 HB2  ALA A  94      14.481   2.065   1.897  0.00  0.00           H  
ATOM   1438 HB3  ALA A  94      14.447   1.891   0.274  0.00  0.00           H  
ATOM   1439  N   ALA A  95      10.888   1.375   1.249  0.00  0.00           N  
ATOM   1440  CA  ALA A  95       9.532   1.550   1.781  0.00  0.00           C  
ATOM   1441  CB  ALA A  95       8.783   2.507   0.857  0.00  0.00           C  
ATOM   1442  C   ALA A  95       8.775   0.266   2.109  0.00  0.00           C  
ATOM   1443  O   ALA A  95       8.050   0.144   3.098  0.00  0.00           O  
ATOM   1444  H   ALA A  95      11.159   1.636   0.285  0.00  0.00           H  
ATOM   1445  HA  ALA A  95       9.596   2.114   2.637  0.00  0.00           H  
ATOM   1446 HB1  ALA A  95       8.989   3.450   1.118  0.00  0.00           H  
ATOM   1447 HB2  ALA A  95       9.072   2.351  -0.087  0.00  0.00           H  
ATOM   1448 HB3  ALA A  95       7.801   2.346   0.937  0.00  0.00           H  
ATOM   1449  N   THR A  96       9.009  -0.753   1.288  0.00  0.00           N  
ATOM   1450  CA  THR A  96       8.307  -2.036   1.377  0.00  0.00           C  
ATOM   1451  CB  THR A  96       8.399  -2.993   0.176  0.00  0.00           C  
ATOM   1452 OG1  THR A  96       9.748  -3.328  -0.161  0.00  0.00           O  
ATOM   1453 CG2  THR A  96       7.469  -2.409  -0.888  0.00  0.00           C  
ATOM   1454  C   THR A  96       8.679  -2.909   2.576  0.00  0.00           C  
ATOM   1455  O   THR A  96       7.896  -3.321   3.419  0.00  0.00           O  
ATOM   1456  H   THR A  96       9.743  -0.561   0.564  0.00  0.00           H  
ATOM   1457  HA  THR A  96       7.301  -1.844   1.426  0.00  0.00           H  
ATOM   1458  HB  THR A  96       7.904  -3.869   0.413  0.00  0.00           H  
ATOM   1459 HG21 THR A  96       7.838  -2.598  -1.799  0.00  0.00           H  
ATOM   1460 HG22 THR A  96       6.562  -2.825  -0.806  0.00  0.00           H  
ATOM   1461 HG23 THR A  96       7.392  -1.419  -0.761  0.00  0.00           H  
ATOM   1462 HG1  THR A  96      10.389  -2.693   0.284  0.00  0.00           H  
ATOM   1463  N   ALA A  97       9.993  -2.899   2.843  0.00  0.00           N  
ATOM   1464  CA  ALA A  97      10.661  -3.326   4.072  0.00  0.00           C  
ATOM   1465  CB  ALA A  97      12.162  -3.461   3.773  0.00  0.00           C  
ATOM   1466  C   ALA A  97      10.487  -2.340   5.235  0.00  0.00           C  
ATOM   1467  O   ALA A  97      10.804  -2.618   6.387  0.00  0.00           O  
ATOM   1468  H   ALA A  97      10.564  -2.518   2.009  0.00  0.00           H  
ATOM   1469  HA  ALA A  97      10.275  -4.223   4.356  0.00  0.00           H  
ATOM   1470 HB1  ALA A  97      12.610  -2.588   3.951  0.00  0.00           H  
ATOM   1471 HB2  ALA A  97      12.550  -4.166   4.361  0.00  0.00           H  
ATOM   1472 HB3  ALA A  97      12.284  -3.715   2.817  0.00  0.00           H  
ATOM   1473  N   GLY A  98       9.822  -1.222   4.959  0.00  0.00           N  
ATOM   1474  CA  GLY A  98       9.585  -0.090   5.857  0.00  0.00           C  
ATOM   1475  C   GLY A  98      10.755   0.656   6.516  0.00  0.00           C  
ATOM   1476  O   GLY A  98      10.668   1.008   7.687  0.00  0.00           O  
ATOM   1477  H   GLY A  98       9.444  -1.214   3.951  0.00  0.00           H  
ATOM   1478 HA2  GLY A  98       8.999   0.616   5.345  0.00  0.00           H  
ATOM   1479 HA3  GLY A  98       8.933  -0.406   6.617  0.00  0.00           H  
ATOM   1480  N   HIS A  99      11.867   0.753   5.783  0.00  0.00           N  
ATOM   1481  CA  HIS A  99      13.032   1.445   6.345  0.00  0.00           C  
ATOM   1482  CB  HIS A  99      14.266   0.904   5.621  0.00  0.00           C  
ATOM   1483  CG  HIS A  99      14.398  -0.531   6.154  0.00  0.00           C  
ATOM   1484  C   HIS A  99      13.006   2.962   6.158  0.00  0.00           C  
ATOM   1485  O   HIS A  99      13.815   3.532   5.431  0.00  0.00           O  
ATOM   1486  H   HIS A  99      11.835   0.330   4.858  0.00  0.00           H  
ATOM   1487  HA  HIS A  99      13.063   1.251   7.343  0.00  0.00           H  
ATOM   1488 HB2  HIS A  99      14.100   0.854   4.675  0.00  0.00           H  
ATOM   1489 HB3  HIS A  99      15.049   1.393   5.890  0.00  0.00           H  
ATOM   1490 ND1  HIS A  99      14.570  -0.949   7.398  0.00  0.00           N  
ATOM   1491 CD2  HIS A  99      14.698  -1.619   5.445  0.00  0.00           C  
ATOM   1492 CE1  HIS A  99      14.775  -2.258   7.472  0.00  0.00           C  
ATOM   1493 NE2  HIS A  99      14.873  -2.687   6.218  0.00  0.00           N  
ATOM   1494 HD1  HIS A  99      14.550  -0.349   8.235  0.00  0.00           H  
ATOM   1495 HD2  HIS A  99      14.784  -1.621   4.409  0.00  0.00           H  
ATOM   1496 HE1  HIS A  99      14.843  -2.800   8.285  0.00  0.00           H  
ATOM   1497  N   LEU A 100      12.333   3.584   7.121  0.00  0.00           N  
ATOM   1498  CA  LEU A 100      11.918   4.997   7.053  0.00  0.00           C  
ATOM   1499  CB  LEU A 100      10.951   5.320   8.179  0.00  0.00           C  
ATOM   1500  CG  LEU A 100      10.365   6.729   8.174  0.00  0.00           C  
ATOM   1501 CD1  LEU A 100       9.528   6.899   6.903  0.00  0.00           C  
ATOM   1502 CD2  LEU A 100       9.437   7.002   9.360  0.00  0.00           C  
ATOM   1503  C   LEU A 100      13.040   6.028   6.908  0.00  0.00           C  
ATOM   1504  O   LEU A 100      12.995   6.748   5.908  0.00  0.00           O  
ATOM   1505  H   LEU A 100      12.114   2.977   7.951  0.00  0.00           H  
ATOM   1506  HA  LEU A 100      11.286   5.100   6.252  0.00  0.00           H  
ATOM   1507 HB2  LEU A 100      10.187   4.682   8.123  0.00  0.00           H  
ATOM   1508 HB3  LEU A 100      11.432   5.202   9.044  0.00  0.00           H  
ATOM   1509  HG  LEU A 100      11.101   7.391   8.171  0.00  0.00           H  
ATOM   1510 HD11 LEU A 100       8.794   6.221   6.898  0.00  0.00           H  
ATOM   1511 HD12 LEU A 100       9.138   7.818   6.886  0.00  0.00           H  
ATOM   1512 HD13 LEU A 100      10.112   6.767   6.103  0.00  0.00           H  
ATOM   1513 HD21 LEU A 100       9.949   6.890  10.212  0.00  0.00           H  
ATOM   1514 HD22 LEU A 100       9.088   7.936   9.298  0.00  0.00           H  
ATOM   1515 HD23 LEU A 100       8.674   6.357   9.339  0.00  0.00           H  
ATOM   1516  N   GLU A 101      14.144   5.787   7.597  0.00  0.00           N  
ATOM   1517  CA  GLU A 101      15.392   6.564   7.513  0.00  0.00           C  
ATOM   1518  CB  GLU A 101      16.370   6.101   8.589  0.00  0.00           C  
ATOM   1519  CG  GLU A 101      15.986   5.861  10.043  0.00  0.00           C  
ATOM   1520  CD  GLU A 101      14.987   4.726  10.244  0.00  0.00           C  
ATOM   1521 OE1  GLU A 101      15.120   3.684   9.557  0.00  0.00           O  
ATOM   1522 OE2  GLU A 101      13.916   5.067  10.799  0.00  0.00           O  
ATOM   1523  C   GLU A 101      16.038   6.587   6.123  0.00  0.00           C  
ATOM   1524  O   GLU A 101      16.425   7.679   5.711  0.00  0.00           O  
ATOM   1525  H   GLU A 101      14.060   4.950   8.248  0.00  0.00           H  
ATOM   1526  HA  GLU A 101      15.208   7.522   7.811  0.00  0.00           H  
ATOM   1527 HB2  GLU A 101      16.791   5.225   8.252  0.00  0.00           H  
ATOM   1528 HB3  GLU A 101      17.142   6.781   8.601  0.00  0.00           H  
ATOM   1529 HG2  GLU A 101      16.803   5.625  10.544  0.00  0.00           H  
ATOM   1530 HG3  GLU A 101      15.570   6.684  10.396  0.00  0.00           H  
ATOM   1531  N   ILE A 102      15.916   5.417   5.494  0.00  0.00           N  
ATOM   1532  CA  ILE A 102      16.580   5.271   4.188  0.00  0.00           C  
ATOM   1533  CB  ILE A 102      16.947   3.828   3.846  0.00  0.00           C  
ATOM   1534 CG1  ILE A 102      17.756   3.212   4.991  0.00  0.00           C  
ATOM   1535 CG2  ILE A 102      17.747   3.754   2.542  0.00  0.00           C  
ATOM   1536 CD1  ILE A 102      19.021   4.007   5.302  0.00  0.00           C  
ATOM   1537  C   ILE A 102      15.617   5.774   3.115  0.00  0.00           C  
ATOM   1538  O   ILE A 102      16.086   6.414   2.168  0.00  0.00           O  
ATOM   1539  H   ILE A 102      15.375   4.702   5.953  0.00  0.00           H  
ATOM   1540  HA  ILE A 102      17.350   5.898   4.199  0.00  0.00           H  
ATOM   1541  HB  ILE A 102      16.107   3.306   3.751  0.00  0.00           H  
ATOM   1542 HG12 ILE A 102      17.189   3.183   5.803  0.00  0.00           H  
ATOM   1543 HG13 ILE A 102      18.019   2.291   4.731  0.00  0.00           H  
ATOM   1544 HG21 ILE A 102      17.944   2.799   2.332  0.00  0.00           H  
ATOM   1545 HG22 ILE A 102      17.212   4.157   1.805  0.00  0.00           H  
ATOM   1546 HG23 ILE A 102      18.601   4.257   2.652  0.00  0.00           H  
ATOM   1547 HD11 ILE A 102      18.766   4.935   5.564  0.00  0.00           H  
ATOM   1548 HD12 ILE A 102      19.507   3.564   6.051  0.00  0.00           H  
ATOM   1549 HD13 ILE A 102      19.598   4.031   4.488  0.00  0.00           H  
ATOM   1550  N   VAL A 103      14.301   5.703   3.271  0.00  0.00           N  
ATOM   1551  CA  VAL A 103      13.276   6.381   2.454  0.00  0.00           C  
ATOM   1552  CB  VAL A 103      11.891   5.964   2.962  0.00  0.00           C  
ATOM   1553 CG1  VAL A 103      10.793   6.606   2.129  0.00  0.00           C  
ATOM   1554 CG2  VAL A 103      11.526   4.480   2.862  0.00  0.00           C  
ATOM   1555  C   VAL A 103      13.566   7.881   2.512  0.00  0.00           C  
ATOM   1556  O   VAL A 103      13.742   8.523   1.470  0.00  0.00           O  
ATOM   1557  H   VAL A 103      14.015   5.073   4.091  0.00  0.00           H  
ATOM   1558  HA  VAL A 103      13.384   6.080   1.516  0.00  0.00           H  
ATOM   1559  HB  VAL A 103      11.789   6.308   3.892  0.00  0.00           H  
ATOM   1560 HG11 VAL A 103      11.045   6.577   1.162  0.00  0.00           H  
ATOM   1561 HG12 VAL A 103       9.936   6.109   2.265  0.00  0.00           H  
ATOM   1562 HG13 VAL A 103      10.672   7.559   2.411  0.00  0.00           H  
ATOM   1563 HG21 VAL A 103      11.842   4.126   1.984  0.00  0.00           H  
ATOM   1564 HG22 VAL A 103      11.969   3.986   3.607  0.00  0.00           H  
ATOM   1565 HG23 VAL A 103      10.535   4.383   2.931  0.00  0.00           H  
ATOM   1566  N   GLU A 104      13.723   8.392   3.719  0.00  0.00           N  
ATOM   1567  CA  GLU A 104      14.018   9.809   4.012  0.00  0.00           C  
ATOM   1568  CB  GLU A 104      14.294  10.107   5.492  0.00  0.00           C  
ATOM   1569  CG  GLU A 104      12.982  10.464   6.193  0.00  0.00           C  
ATOM   1570  CD  GLU A 104      13.224  11.671   7.100  0.00  0.00           C  
ATOM   1571 OE1  GLU A 104      13.091  12.807   6.589  0.00  0.00           O  
ATOM   1572 OE2  GLU A 104      13.642  11.437   8.256  0.00  0.00           O  
ATOM   1573  C   GLU A 104      15.231  10.311   3.224  0.00  0.00           C  
ATOM   1574  O   GLU A 104      14.962  11.162   2.378  0.00  0.00           O  
ATOM   1575  H   GLU A 104      13.618   7.681   4.500  0.00  0.00           H  
ATOM   1576  HA  GLU A 104      13.212  10.370   3.784  0.00  0.00           H  
ATOM   1577 HB2  GLU A 104      14.636   9.303   5.900  0.00  0.00           H  
ATOM   1578 HB3  GLU A 104      14.872  10.878   5.538  0.00  0.00           H  
ATOM   1579 HG2  GLU A 104      12.339  10.725   5.524  0.00  0.00           H  
ATOM   1580 HG3  GLU A 104      12.724   9.724   6.755  0.00  0.00           H  
ATOM   1581  N   VAL A 105      16.338   9.601   3.374  0.00  0.00           N  
ATOM   1582  CA  VAL A 105      17.567   9.869   2.618  0.00  0.00           C  
ATOM   1583  CB  VAL A 105      18.662   8.947   3.160  0.00  0.00           C  
ATOM   1584 CG1  VAL A 105      19.966   9.052   2.357  0.00  0.00           C  
ATOM   1585 CG2  VAL A 105      18.952   9.285   4.619  0.00  0.00           C  
ATOM   1586  C   VAL A 105      17.543   9.837   1.085  0.00  0.00           C  
ATOM   1587  O   VAL A 105      18.020  10.716   0.356  0.00  0.00           O  
ATOM   1588  H   VAL A 105      16.267   8.830   4.078  0.00  0.00           H  
ATOM   1589  HA  VAL A 105      17.902  10.814   2.900  0.00  0.00           H  
ATOM   1590  HB  VAL A 105      18.347   8.000   3.065  0.00  0.00           H  
ATOM   1591 HG11 VAL A 105      20.349   9.966   2.473  0.00  0.00           H  
ATOM   1592 HG12 VAL A 105      20.613   8.370   2.692  0.00  0.00           H  
ATOM   1593 HG13 VAL A 105      19.771   8.888   1.393  0.00  0.00           H  
ATOM   1594 HG21 VAL A 105      18.091   9.468   5.091  0.00  0.00           H  
ATOM   1595 HG22 VAL A 105      19.416   8.511   5.049  0.00  0.00           H  
ATOM   1596 HG23 VAL A 105      19.537  10.094   4.659  0.00  0.00           H  
ATOM   1597  N   LEU A 106      16.861   8.839   0.555  0.00  0.00           N  
ATOM   1598  CA  LEU A 106      16.346   8.755  -0.823  0.00  0.00           C  
ATOM   1599  CB  LEU A 106      15.679   7.390  -1.007  0.00  0.00           C  
ATOM   1600  CG  LEU A 106      16.689   6.323  -1.434  0.00  0.00           C  
ATOM   1601 CD1  LEU A 106      16.323   4.978  -0.808  0.00  0.00           C  
ATOM   1602 CD2  LEU A 106      16.507   6.152  -2.952  0.00  0.00           C  
ATOM   1603  C   LEU A 106      15.492   9.890  -1.372  0.00  0.00           C  
ATOM   1604  O   LEU A 106      15.896  10.615  -2.278  0.00  0.00           O  
ATOM   1605  H   LEU A 106      16.695   8.035   1.248  0.00  0.00           H  
ATOM   1606  HA  LEU A 106      17.167   8.639  -1.452  0.00  0.00           H  
ATOM   1607 HB2  LEU A 106      15.304   7.115  -0.147  0.00  0.00           H  
ATOM   1608 HB3  LEU A 106      15.012   7.469  -1.715  0.00  0.00           H  
ATOM   1609  HG  LEU A 106      17.598   6.592  -1.127  0.00  0.00           H  
ATOM   1610 HD11 LEU A 106      15.410   4.708  -1.112  0.00  0.00           H  
ATOM   1611 HD12 LEU A 106      16.988   4.288  -1.093  0.00  0.00           H  
ATOM   1612 HD13 LEU A 106      16.334   5.063   0.188  0.00  0.00           H  
ATOM   1613 HD21 LEU A 106      16.686   7.024  -3.402  0.00  0.00           H  
ATOM   1614 HD22 LEU A 106      17.148   5.463  -3.282  0.00  0.00           H  
ATOM   1615 HD23 LEU A 106      15.570   5.861  -3.136  0.00  0.00           H  
ATOM   1616  N   LEU A 107      14.462  10.192  -0.584  0.00  0.00           N  
ATOM   1617  CA  LEU A 107      13.643  11.389  -0.866  0.00  0.00           C  
ATOM   1618  CB  LEU A 107      12.435  11.376   0.082  0.00  0.00           C  
ATOM   1619  CG  LEU A 107      11.424  10.293  -0.287  0.00  0.00           C  
ATOM   1620 CD1  LEU A 107      10.439  10.364   0.888  0.00  0.00           C  
ATOM   1621 CD2  LEU A 107      10.722  10.599  -1.608  0.00  0.00           C  
ATOM   1622  C   LEU A 107      14.255  12.780  -0.747  0.00  0.00           C  
ATOM   1623  O   LEU A 107      14.107  13.584  -1.659  0.00  0.00           O  
ATOM   1624  H   LEU A 107      14.292   9.555   0.198  0.00  0.00           H  
ATOM   1625  HA  LEU A 107      13.272  11.285  -1.836  0.00  0.00           H  
ATOM   1626 HB2  LEU A 107      12.762  11.186   0.985  0.00  0.00           H  
ATOM   1627 HB3  LEU A 107      11.986  12.243   0.011  0.00  0.00           H  
ATOM   1628  HG  LEU A 107      11.858   9.432  -0.291  0.00  0.00           H  
ATOM   1629 HD11 LEU A 107      10.040  11.278   0.926  0.00  0.00           H  
ATOM   1630 HD12 LEU A 107       9.718   9.686   0.754  0.00  0.00           H  
ATOM   1631 HD13 LEU A 107      10.928  10.173   1.737  0.00  0.00           H  
ATOM   1632 HD21 LEU A 107      11.402  10.657  -2.339  0.00  0.00           H  
ATOM   1633 HD22 LEU A 107      10.071   9.870  -1.815  0.00  0.00           H  
ATOM   1634 HD23 LEU A 107      10.237  11.470  -1.532  0.00  0.00           H  
ATOM   1635  N   LYS A 108      15.158  12.903   0.228  0.00  0.00           N  
ATOM   1636  CA  LYS A 108      15.998  14.083   0.489  0.00  0.00           C  
ATOM   1637  CB  LYS A 108      16.688  13.958   1.845  0.00  0.00           C  
ATOM   1638  CG  LYS A 108      17.828  14.934   2.117  0.00  0.00           C  
ATOM   1639  CD  LYS A 108      18.166  14.775   3.597  0.00  0.00           C  
ATOM   1640  CE  LYS A 108      19.256  15.720   4.105  0.00  0.00           C  
ATOM   1641  NZ  LYS A 108      19.444  15.440   5.534  0.00  0.00           N  
ATOM   1642  C   LYS A 108      16.983  14.356  -0.642  0.00  0.00           C  
ATOM   1643  O   LYS A 108      16.834  15.396  -1.293  0.00  0.00           O  
ATOM   1644  H   LYS A 108      15.227  12.030   0.838  0.00  0.00           H  
ATOM   1645  HA  LYS A 108      15.394  14.888   0.596  0.00  0.00           H  
ATOM   1646 HB2  LYS A 108      15.993  14.085   2.564  0.00  0.00           H  
ATOM   1647 HB3  LYS A 108      17.055  13.022   1.925  0.00  0.00           H  
ATOM   1648 HG2  LYS A 108      18.605  14.683   1.582  0.00  0.00           H  
ATOM   1649 HG3  LYS A 108      17.521  15.846   1.954  0.00  0.00           H  
ATOM   1650 HD2  LYS A 108      17.332  14.938   4.136  0.00  0.00           H  
ATOM   1651 HD3  LYS A 108      18.470  13.829   3.758  0.00  0.00           H  
ATOM   1652 HE2  LYS A 108      20.089  15.536   3.609  0.00  0.00           H  
ATOM   1653 HE3  LYS A 108      18.952  16.650   3.977  0.00  0.00           H  
ATOM   1654 HZ1  LYS A 108      18.573  15.160   5.945  0.00  0.00           H  
ATOM   1655 HZ2  LYS A 108      20.112  14.702   5.652  0.00  0.00           H  
ATOM   1656 HZ3  LYS A 108      19.777  16.262   6.003  0.00  0.00           H  
ATOM   1657  N   TYR A 109      17.715  13.347  -1.106  0.00  0.00           N  
ATOM   1658  CA  TYR A 109      18.505  13.388  -2.347  0.00  0.00           C  
ATOM   1659  CB  TYR A 109      19.750  12.503  -2.254  0.00  0.00           C  
ATOM   1660  CG  TYR A 109      20.748  13.076  -1.253  0.00  0.00           C  
ATOM   1661 CD1  TYR A 109      21.654  14.037  -1.701  0.00  0.00           C  
ATOM   1662 CD2  TYR A 109      20.829  12.553   0.036  0.00  0.00           C  
ATOM   1663 CE1  TYR A 109      22.643  14.414  -0.799  0.00  0.00           C  
ATOM   1664 CE2  TYR A 109      21.856  12.914   0.894  0.00  0.00           C  
ATOM   1665  CZ  TYR A 109      22.712  13.938   0.505  0.00  0.00           C  
ATOM   1666  OH  TYR A 109      23.295  14.683   1.483  0.00  0.00           O  
ATOM   1667  C   TYR A 109      17.689  13.116  -3.613  0.00  0.00           C  
ATOM   1668  O   TYR A 109      18.172  12.368  -4.452  0.00  0.00           O  
ATOM   1669  H   TYR A 109      17.685  12.486  -0.494  0.00  0.00           H  
ATOM   1670  HA  TYR A 109      18.910  14.318  -2.429  0.00  0.00           H  
ATOM   1671 HB2  TYR A 109      19.480  11.611  -1.941  0.00  0.00           H  
ATOM   1672 HB3  TYR A 109      20.183  12.476  -3.136  0.00  0.00           H  
ATOM   1673 HD1  TYR A 109      21.599  14.419  -2.587  0.00  0.00           H  
ATOM   1674 HD2  TYR A 109      20.133  11.906   0.346  0.00  0.00           H  
ATOM   1675 HE1  TYR A 109      23.359  15.081  -1.112  0.00  0.00           H  
ATOM   1676 HE2  TYR A 109      21.980  12.456   1.763  0.00  0.00           H  
ATOM   1677  HH  TYR A 109      23.586  14.085   2.231  0.00  0.00           H  
ATOM   1678  N   GLY A 110      16.378  13.328  -3.569  0.00  0.00           N  
ATOM   1679  CA  GLY A 110      15.525  13.573  -4.744  0.00  0.00           C  
ATOM   1680  C   GLY A 110      14.972  12.397  -5.560  0.00  0.00           C  
ATOM   1681  O   GLY A 110      14.716  12.514  -6.758  0.00  0.00           O  
ATOM   1682  H   GLY A 110      15.980  13.307  -2.588  0.00  0.00           H  
ATOM   1683 HA2  GLY A 110      14.719  14.168  -4.441  0.00  0.00           H  
ATOM   1684 HA3  GLY A 110      16.044  14.207  -5.394  0.00  0.00           H  
ATOM   1685  N   ALA A 111      14.531  11.409  -4.799  0.00  0.00           N  
ATOM   1686  CA  ALA A 111      13.771  10.266  -5.345  0.00  0.00           C  
ATOM   1687  CB  ALA A 111      14.060   9.014  -4.515  0.00  0.00           C  
ATOM   1688  C   ALA A 111      12.284  10.506  -5.585  0.00  0.00           C  
ATOM   1689  O   ALA A 111      11.819  11.475  -5.004  0.00  0.00           O  
ATOM   1690  H   ALA A 111      14.760  11.497  -3.786  0.00  0.00           H  
ATOM   1691  HA  ALA A 111      14.205   9.997  -6.236  0.00  0.00           H  
ATOM   1692 HB1  ALA A 111      14.817   9.198  -3.892  0.00  0.00           H  
ATOM   1693 HB2  ALA A 111      13.247   8.771  -3.990  0.00  0.00           H  
ATOM   1694 HB3  ALA A 111      14.303   8.263  -5.125  0.00  0.00           H  
ATOM   1695  N   ASP A 112      11.694   9.918  -6.625  0.00  0.00           N  
ATOM   1696  CA  ASP A 112      10.286  10.247  -6.882  0.00  0.00           C  
ATOM   1697  CB  ASP A 112      10.173  10.266  -8.406  0.00  0.00           C  
ATOM   1698  CG  ASP A 112       8.849  10.942  -8.798  0.00  0.00           C  
ATOM   1699 OD1  ASP A 112       8.901  12.189  -8.829  0.00  0.00           O  
ATOM   1700 OD2  ASP A 112       7.870  10.162  -8.732  0.00  0.00           O  
ATOM   1701  C   ASP A 112       9.287   9.317  -6.176  0.00  0.00           C  
ATOM   1702  O   ASP A 112       9.106   8.141  -6.458  0.00  0.00           O  
ATOM   1703  H   ASP A 112      12.252   9.282  -7.172  0.00  0.00           H  
ATOM   1704  HA  ASP A 112      10.127  11.181  -6.514  0.00  0.00           H  
ATOM   1705 HB2  ASP A 112      10.909  10.795  -8.767  0.00  0.00           H  
ATOM   1706 HB3  ASP A 112      10.159   9.346  -8.730  0.00  0.00           H  
ATOM   1707  N   VAL A 113       8.263  10.035  -5.698  0.00  0.00           N  
ATOM   1708  CA  VAL A 113       7.256   9.374  -4.859  0.00  0.00           C  
ATOM   1709  CB  VAL A 113       6.549  10.365  -3.931  0.00  0.00           C  
ATOM   1710 CG1  VAL A 113       7.493  10.999  -2.920  0.00  0.00           C  
ATOM   1711 CG2  VAL A 113       5.835  11.488  -4.695  0.00  0.00           C  
ATOM   1712  C   VAL A 113       6.291   8.466  -5.633  0.00  0.00           C  
ATOM   1713  O   VAL A 113       5.363   7.858  -5.105  0.00  0.00           O  
ATOM   1714  H   VAL A 113       8.247  11.020  -5.954  0.00  0.00           H  
ATOM   1715  HA  VAL A 113       7.748   8.794  -4.181  0.00  0.00           H  
ATOM   1716  HB  VAL A 113       5.860   9.857  -3.405  0.00  0.00           H  
ATOM   1717 HG11 VAL A 113       8.382  10.544  -2.963  0.00  0.00           H  
ATOM   1718 HG12 VAL A 113       7.606  11.969  -3.131  0.00  0.00           H  
ATOM   1719 HG13 VAL A 113       7.113  10.900  -2.000  0.00  0.00           H  
ATOM   1720 HG21 VAL A 113       6.383  12.319  -4.635  0.00  0.00           H  
ATOM   1721 HG22 VAL A 113       5.731  11.215  -5.649  0.00  0.00           H  
ATOM   1722 HG23 VAL A 113       4.939  11.640  -4.284  0.00  0.00           H  
ATOM   1723  N   ASN A 114       6.252   8.762  -6.925  0.00  0.00           N  
ATOM   1724  CA  ASN A 114       5.408   8.082  -7.909  0.00  0.00           C  
ATOM   1725  CB  ASN A 114       4.613   9.169  -8.623  0.00  0.00           C  
ATOM   1726  CG  ASN A 114       3.898  10.128  -7.679  0.00  0.00           C  
ATOM   1727  C   ASN A 114       6.105   7.134  -8.884  0.00  0.00           C  
ATOM   1728  O   ASN A 114       5.453   6.318  -9.539  0.00  0.00           O  
ATOM   1729  H   ASN A 114       6.900   9.554  -7.197  0.00  0.00           H  
ATOM   1730  HA  ASN A 114       4.733   7.515  -7.378  0.00  0.00           H  
ATOM   1731 HB2  ASN A 114       5.241   9.701  -9.192  0.00  0.00           H  
ATOM   1732 HB3  ASN A 114       3.926   8.732  -9.205  0.00  0.00           H  
ATOM   1733 OD1  ASN A 114       3.082   9.769  -6.824  0.00  0.00           O  
ATOM   1734 ND2  ASN A 114       4.224  11.411  -7.838  0.00  0.00           N  
ATOM   1735 HD22 ASN A 114       4.879  11.695  -8.528  0.00  0.00           H  
ATOM   1736 HD21 ASN A 114       3.796  12.105  -7.246  0.00  0.00           H  
ATOM   1737  N   ALA A 115       7.440   7.154  -8.912  0.00  0.00           N  
ATOM   1738  CA  ALA A 115       8.303   6.496  -9.896  0.00  0.00           C  
ATOM   1739  CB  ALA A 115       9.766   6.546  -9.486  0.00  0.00           C  
ATOM   1740  C   ALA A 115       7.940   5.015 -10.051  0.00  0.00           C  
ATOM   1741  O   ALA A 115       7.983   4.276  -9.074  0.00  0.00           O  
ATOM   1742  H   ALA A 115       7.855   7.726  -8.107  0.00  0.00           H  
ATOM   1743  HA  ALA A 115       8.181   6.949 -10.787  0.00  0.00           H  
ATOM   1744 HB1  ALA A 115      10.044   7.496  -9.349  0.00  0.00           H  
ATOM   1745 HB2  ALA A 115       9.892   6.038  -8.634  0.00  0.00           H  
ATOM   1746 HB3  ALA A 115      10.329   6.136 -10.204  0.00  0.00           H  
ATOM   1747  N   LEU A 116       7.719   4.505 -11.264  0.00  0.00           N  
ATOM   1748  CA  LEU A 116       7.149   3.159 -11.476  0.00  0.00           C  
ATOM   1749  CB  LEU A 116       6.033   3.229 -12.515  0.00  0.00           C  
ATOM   1750  CG  LEU A 116       4.807   3.977 -11.997  0.00  0.00           C  
ATOM   1751 CD1  LEU A 116       3.825   4.498 -13.057  0.00  0.00           C  
ATOM   1752 CD2  LEU A 116       3.989   3.153 -11.000  0.00  0.00           C  
ATOM   1753  C   LEU A 116       8.288   2.207 -11.870  0.00  0.00           C  
ATOM   1754  O   LEU A 116       9.128   2.454 -12.729  0.00  0.00           O  
ATOM   1755  H   LEU A 116       7.980   5.135 -12.053  0.00  0.00           H  
ATOM   1756  HA  LEU A 116       6.756   2.844 -10.619  0.00  0.00           H  
ATOM   1757 HB2  LEU A 116       6.371   3.717 -13.296  0.00  0.00           H  
ATOM   1758 HB3  LEU A 116       5.755   2.314 -12.729  0.00  0.00           H  
ATOM   1759  HG  LEU A 116       5.122   4.770 -11.431  0.00  0.00           H  
ATOM   1760 HD11 LEU A 116       3.475   3.728 -13.586  0.00  0.00           H  
ATOM   1761 HD12 LEU A 116       3.070   4.966 -12.601  0.00  0.00           H  
ATOM   1762 HD13 LEU A 116       4.302   5.134 -13.661  0.00  0.00           H  
ATOM   1763 HD21 LEU A 116       4.562   2.920 -10.215  0.00  0.00           H  
ATOM   1764 HD22 LEU A 116       3.202   3.688 -10.695  0.00  0.00           H  
ATOM   1765 HD23 LEU A 116       3.673   2.315 -11.444  0.00  0.00           H  
ATOM   1766  N   ASP A 117       8.324   1.101 -11.125  0.00  0.00           N  
ATOM   1767  CA  ASP A 117       9.433   0.137 -11.158  0.00  0.00           C  
ATOM   1768  CB  ASP A 117       9.407  -0.565  -9.802  0.00  0.00           C  
ATOM   1769  CG  ASP A 117       8.163  -1.436  -9.654  0.00  0.00           C  
ATOM   1770 OD1  ASP A 117       7.060  -0.905  -9.416  0.00  0.00           O  
ATOM   1771 OD2  ASP A 117       8.223  -2.649  -9.950  0.00  0.00           O  
ATOM   1772  C   ASP A 117       9.275  -0.757 -12.392  0.00  0.00           C  
ATOM   1773  O   ASP A 117       8.330  -0.612 -13.165  0.00  0.00           O  
ATOM   1774  H   ASP A 117       7.486   0.974 -10.507  0.00  0.00           H  
ATOM   1775  HA  ASP A 117      10.274   0.659 -11.281  0.00  0.00           H  
ATOM   1776 HB2  ASP A 117      10.205  -1.142  -9.737  0.00  0.00           H  
ATOM   1777 HB3  ASP A 117       9.396   0.123  -9.096  0.00  0.00           H  
ATOM   1778  N   LEU A 118      10.031  -1.845 -12.435  0.00  0.00           N  
ATOM   1779  CA  LEU A 118      10.133  -2.814 -13.538  0.00  0.00           C  
ATOM   1780  CB  LEU A 118      11.256  -3.833 -13.335  0.00  0.00           C  
ATOM   1781  CG  LEU A 118      11.896  -4.493 -14.559  0.00  0.00           C  
ATOM   1782 CD1  LEU A 118      12.592  -3.450 -15.436  0.00  0.00           C  
ATOM   1783 CD2  LEU A 118      12.862  -5.646 -14.254  0.00  0.00           C  
ATOM   1784  C   LEU A 118       8.816  -3.531 -13.816  0.00  0.00           C  
ATOM   1785  O   LEU A 118       8.400  -3.707 -14.964  0.00  0.00           O  
ATOM   1786  H   LEU A 118      10.609  -1.978 -11.538  0.00  0.00           H  
ATOM   1787  HA  LEU A 118      10.407  -2.313 -14.373  0.00  0.00           H  
ATOM   1788 HB2  LEU A 118      11.997  -3.371 -12.828  0.00  0.00           H  
ATOM   1789 HB3  LEU A 118      10.895  -4.574 -12.754  0.00  0.00           H  
ATOM   1790  HG  LEU A 118      11.185  -4.950 -15.093  0.00  0.00           H  
ATOM   1791 HD11 LEU A 118      13.304  -2.994 -14.905  0.00  0.00           H  
ATOM   1792 HD12 LEU A 118      13.001  -3.903 -16.226  0.00  0.00           H  
ATOM   1793 HD13 LEU A 118      11.920  -2.778 -15.744  0.00  0.00           H  
ATOM   1794 HD21 LEU A 118      12.371  -6.365 -13.765  0.00  0.00           H  
ATOM   1795 HD22 LEU A 118      13.224  -6.008 -15.112  0.00  0.00           H  
ATOM   1796 HD23 LEU A 118      13.612  -5.305 -13.689  0.00  0.00           H  
ATOM   1797  N   ILE A 119       8.098  -3.767 -12.723  0.00  0.00           N  
ATOM   1798  CA  ILE A 119       6.744  -4.317 -12.937  0.00  0.00           C  
ATOM   1799  CB  ILE A 119       6.502  -5.565 -12.082  0.00  0.00           C  
ATOM   1800 CG1  ILE A 119       6.503  -5.205 -10.591  0.00  0.00           C  
ATOM   1801 CG2  ILE A 119       7.533  -6.628 -12.439  0.00  0.00           C  
ATOM   1802 CD1  ILE A 119       5.665  -6.370 -10.051  0.00  0.00           C  
ATOM   1803  C   ILE A 119       5.643  -3.287 -12.688  0.00  0.00           C  
ATOM   1804  O   ILE A 119       4.498  -3.677 -12.928  0.00  0.00           O  
ATOM   1805  H   ILE A 119       8.508  -3.563 -11.838  0.00  0.00           H  
ATOM   1806  HA  ILE A 119       6.697  -4.562 -13.914  0.00  0.00           H  
ATOM   1807  HB  ILE A 119       5.604  -5.928 -12.308  0.00  0.00           H  
ATOM   1808 HG12 ILE A 119       7.378  -5.272 -10.255  0.00  0.00           H  
ATOM   1809 HG13 ILE A 119       6.024  -4.404 -10.469  0.00  0.00           H  
ATOM   1810 HG21 ILE A 119       7.342  -7.463 -11.926  0.00  0.00           H  
ATOM   1811 HG22 ILE A 119       7.488  -6.821 -13.417  0.00  0.00           H  
ATOM   1812 HG23 ILE A 119       8.446  -6.298 -12.207  0.00  0.00           H  
ATOM   1813 HD11 ILE A 119       6.126  -7.225 -10.269  0.00  0.00           H  
ATOM   1814 HD12 ILE A 119       5.575  -6.271  -9.064  0.00  0.00           H  
ATOM   1815 HD13 ILE A 119       4.767  -6.346 -10.480  0.00  0.00           H  
ATOM   1816  N   GLY A 120       5.886  -2.074 -12.225  0.00  0.00           N  
ATOM   1817  CA  GLY A 120       4.947  -0.934 -12.174  0.00  0.00           C  
ATOM   1818  C   GLY A 120       3.847  -1.017 -11.118  0.00  0.00           C  
ATOM   1819  O   GLY A 120       2.688  -1.194 -11.490  0.00  0.00           O  
ATOM   1820  H   GLY A 120       6.891  -1.962 -11.859  0.00  0.00           H  
ATOM   1821 HA2  GLY A 120       5.488  -0.074 -12.027  0.00  0.00           H  
ATOM   1822 HA3  GLY A 120       4.515  -0.827 -13.099  0.00  0.00           H  
ATOM   1823  N   LYS A 121       4.324  -0.723  -9.905  0.00  0.00           N  
ATOM   1824  CA  LYS A 121       3.395  -0.484  -8.795  0.00  0.00           C  
ATOM   1825  CB  LYS A 121       3.694  -1.580  -7.769  0.00  0.00           C  
ATOM   1826  CG  LYS A 121       3.192  -2.925  -8.300  0.00  0.00           C  
ATOM   1827  CD  LYS A 121       1.754  -2.813  -8.804  0.00  0.00           C  
ATOM   1828  CE  LYS A 121       1.201  -4.237  -8.956  0.00  0.00           C  
ATOM   1829  NZ  LYS A 121      -0.104  -4.591  -9.528  0.00  0.00           N  
ATOM   1830  C   LYS A 121       3.717   0.867  -8.144  0.00  0.00           C  
ATOM   1831  O   LYS A 121       4.866   1.168  -7.833  0.00  0.00           O  
ATOM   1832  H   LYS A 121       5.343  -0.681  -9.825  0.00  0.00           H  
ATOM   1833  HA  LYS A 121       2.462  -0.452  -9.153  0.00  0.00           H  
ATOM   1834 HB2  LYS A 121       4.663  -1.638  -7.647  0.00  0.00           H  
ATOM   1835 HB3  LYS A 121       3.214  -1.374  -6.943  0.00  0.00           H  
ATOM   1836 HG2  LYS A 121       3.776  -3.213  -9.054  0.00  0.00           H  
ATOM   1837 HG3  LYS A 121       3.225  -3.597  -7.566  0.00  0.00           H  
ATOM   1838 HD2  LYS A 121       1.217  -2.339  -8.139  0.00  0.00           H  
ATOM   1839 HD3  LYS A 121       1.753  -2.383  -9.681  0.00  0.00           H  
ATOM   1840 HE2  LYS A 121       1.948  -4.797  -9.473  0.00  0.00           H  
ATOM   1841 HE3  LYS A 121       1.270  -4.692  -7.991  0.00  0.00           H  
ATOM   1842 HZ1  LYS A 121       0.019  -5.232 -10.289  0.00  0.00           H  
ATOM   1843 HZ2  LYS A 121      -0.679  -5.022  -8.827  0.00  0.00           H  
ATOM   1844 HZ3  LYS A 121      -0.563  -3.766  -9.866  0.00  0.00           H  
ATOM   1845  N   THR A 122       2.694   1.691  -7.906  0.00  0.00           N  
ATOM   1846  CA  THR A 122       2.822   3.001  -7.261  0.00  0.00           C  
ATOM   1847  CB  THR A 122       1.606   3.899  -7.497  0.00  0.00           C  
ATOM   1848 OG1  THR A 122       0.396   3.144  -7.397  0.00  0.00           O  
ATOM   1849 CG2  THR A 122       1.665   4.486  -8.906  0.00  0.00           C  
ATOM   1850  C   THR A 122       3.151   2.958  -5.771  0.00  0.00           C  
ATOM   1851  O   THR A 122       2.359   2.383  -5.028  0.00  0.00           O  
ATOM   1852  H   THR A 122       1.764   1.311  -8.228  0.00  0.00           H  
ATOM   1853  HA  THR A 122       3.567   3.516  -7.736  0.00  0.00           H  
ATOM   1854  HB  THR A 122       1.586   4.629  -6.777  0.00  0.00           H  
ATOM   1855 HG21 THR A 122       0.999   5.229  -8.990  0.00  0.00           H  
ATOM   1856 HG22 THR A 122       2.584   4.843  -9.085  0.00  0.00           H  
ATOM   1857 HG23 THR A 122       1.452   3.774  -9.578  0.00  0.00           H  
ATOM   1858 HG1  THR A 122      -0.217   3.553  -6.712  0.00  0.00           H  
ATOM   1859  N   PRO A 123       4.263   3.584  -5.368  0.00  0.00           N  
ATOM   1860  CA  PRO A 123       4.707   3.607  -3.972  0.00  0.00           C  
ATOM   1861  CB  PRO A 123       5.786   4.699  -3.993  0.00  0.00           C  
ATOM   1862  CG  PRO A 123       6.444   4.561  -5.357  0.00  0.00           C  
ATOM   1863  CD  PRO A 123       5.256   4.196  -6.256  0.00  0.00           C  
ATOM   1864  C   PRO A 123       3.599   3.782  -2.930  0.00  0.00           C  
ATOM   1865  O   PRO A 123       3.426   2.914  -2.080  0.00  0.00           O  
ATOM   1866  HA  PRO A 123       5.258   2.766  -3.762  0.00  0.00           H  
ATOM   1867 HB2  PRO A 123       5.378   5.606  -3.894  0.00  0.00           H  
ATOM   1868 HB3  PRO A 123       6.457   4.554  -3.267  0.00  0.00           H  
ATOM   1869 HG2  PRO A 123       6.843   5.419  -5.637  0.00  0.00           H  
ATOM   1870 HG3  PRO A 123       7.110   3.834  -5.347  0.00  0.00           H  
ATOM   1871 HD2  PRO A 123       4.884   5.019  -6.700  0.00  0.00           H  
ATOM   1872 HD3  PRO A 123       5.544   3.552  -6.976  0.00  0.00           H  
ATOM   1873  N   LEU A 124       2.721   4.784  -2.943  0.00  0.00           N  
ATOM   1874  CA  LEU A 124       1.674   4.888  -1.916  0.00  0.00           C  
ATOM   1875  CB  LEU A 124       0.997   6.249  -2.090  0.00  0.00           C  
ATOM   1876  CG  LEU A 124      -0.397   6.619  -1.582  0.00  0.00           C  
ATOM   1877 CD1  LEU A 124      -0.477   6.792  -0.059  0.00  0.00           C  
ATOM   1878 CD2  LEU A 124      -0.915   7.797  -2.402  0.00  0.00           C  
ATOM   1879  C   LEU A 124       0.659   3.741  -1.808  0.00  0.00           C  
ATOM   1880  O   LEU A 124       0.498   3.122  -0.760  0.00  0.00           O  
ATOM   1881  H   LEU A 124       2.834   5.461  -3.713  0.00  0.00           H  
ATOM   1882  HA  LEU A 124       2.140   4.983  -0.999  0.00  0.00           H  
ATOM   1883 HB2  LEU A 124       1.647   6.958  -1.694  0.00  0.00           H  
ATOM   1884 HB3  LEU A 124       1.000   6.456  -3.108  0.00  0.00           H  
ATOM   1885  HG  LEU A 124      -1.050   5.898  -1.862  0.00  0.00           H  
ATOM   1886 HD11 LEU A 124       0.146   7.520   0.221  0.00  0.00           H  
ATOM   1887 HD12 LEU A 124      -1.412   7.032   0.195  0.00  0.00           H  
ATOM   1888 HD13 LEU A 124      -0.216   5.936   0.382  0.00  0.00           H  
ATOM   1889 HD21 LEU A 124      -0.961   7.537  -3.366  0.00  0.00           H  
ATOM   1890 HD22 LEU A 124      -1.827   8.051  -2.081  0.00  0.00           H  
ATOM   1891 HD23 LEU A 124      -0.295   8.574  -2.295  0.00  0.00           H  
ATOM   1892  N   HIS A 125       0.236   3.251  -2.973  0.00  0.00           N  
ATOM   1893  CA  HIS A 125      -0.688   2.105  -3.018  0.00  0.00           C  
ATOM   1894  CB  HIS A 125      -1.194   2.040  -4.464  0.00  0.00           C  
ATOM   1895  CG  HIS A 125      -1.709   3.400  -4.955  0.00  0.00           C  
ATOM   1896 ND1  HIS A 125      -2.989   3.760  -4.969  0.00  0.00           N  
ATOM   1897 CD2  HIS A 125      -0.966   4.480  -5.144  0.00  0.00           C  
ATOM   1898 CE1  HIS A 125      -3.026   5.074  -5.173  0.00  0.00           C  
ATOM   1899 NE2  HIS A 125      -1.775   5.526  -5.239  0.00  0.00           N  
ATOM   1900  C   HIS A 125      -0.160   0.748  -2.545  0.00  0.00           C  
ATOM   1901  O   HIS A 125      -0.774  -0.016  -1.802  0.00  0.00           O  
ATOM   1902  H   HIS A 125       0.598   3.725  -3.812  0.00  0.00           H  
ATOM   1903  HA  HIS A 125      -1.508   2.344  -2.437  0.00  0.00           H  
ATOM   1904 HB2  HIS A 125      -0.451   1.764  -5.066  0.00  0.00           H  
ATOM   1905 HB3  HIS A 125      -1.948   1.394  -4.525  0.00  0.00           H  
ATOM   1906 HD2  HIS A 125       0.050   4.495  -5.206  0.00  0.00           H  
ATOM   1907 HE1  HIS A 125      -3.846   5.626  -5.262  0.00  0.00           H  
ATOM   1908 HE2  HIS A 125      -1.524   6.489  -5.342  0.00  0.00           H  
ATOM   1909  N   LEU A 126       1.134   0.601  -2.782  0.00  0.00           N  
ATOM   1910  CA  LEU A 126       1.999  -0.540  -2.422  0.00  0.00           C  
ATOM   1911  CB  LEU A 126       3.343  -0.495  -3.155  0.00  0.00           C  
ATOM   1912  CG  LEU A 126       3.951  -1.867  -3.454  0.00  0.00           C  
ATOM   1913 CD1  LEU A 126       3.066  -2.836  -4.241  0.00  0.00           C  
ATOM   1914 CD2  LEU A 126       5.252  -1.679  -4.232  0.00  0.00           C  
ATOM   1915  C   LEU A 126       2.302  -0.542  -0.923  0.00  0.00           C  
ATOM   1916  O   LEU A 126       1.940  -1.534  -0.297  0.00  0.00           O  
ATOM   1917  H   LEU A 126       1.552   1.450  -3.305  0.00  0.00           H  
ATOM   1918  HA  LEU A 126       1.512  -1.388  -2.650  0.00  0.00           H  
ATOM   1919 HB2  LEU A 126       3.203  -0.036  -4.020  0.00  0.00           H  
ATOM   1920 HB3  LEU A 126       3.984  -0.003  -2.586  0.00  0.00           H  
ATOM   1921  HG  LEU A 126       4.212  -2.307  -2.570  0.00  0.00           H  
ATOM   1922 HD11 LEU A 126       2.840  -2.431  -5.127  0.00  0.00           H  
ATOM   1923 HD12 LEU A 126       3.558  -3.694  -4.380  0.00  0.00           H  
ATOM   1924 HD13 LEU A 126       2.227  -3.008  -3.727  0.00  0.00           H  
ATOM   1925 HD21 LEU A 126       5.891  -1.140  -3.683  0.00  0.00           H  
ATOM   1926 HD22 LEU A 126       5.653  -2.573  -4.430  0.00  0.00           H  
ATOM   1927 HD23 LEU A 126       5.061  -1.201  -5.089  0.00  0.00           H  
ATOM   1928  N   THR A 127       2.653   0.596  -0.335  0.00  0.00           N  
ATOM   1929  CA  THR A 127       2.778   0.707   1.121  0.00  0.00           C  
ATOM   1930  CB  THR A 127       3.596   1.960   1.429  0.00  0.00           C  
ATOM   1931 OG1  THR A 127       3.027   3.124   0.821  0.00  0.00           O  
ATOM   1932 CG2  THR A 127       5.076   1.833   1.050  0.00  0.00           C  
ATOM   1933  C   THR A 127       1.477   0.695   1.926  0.00  0.00           C  
ATOM   1934  O   THR A 127       1.455   0.263   3.076  0.00  0.00           O  
ATOM   1935  H   THR A 127       2.829   1.389  -0.983  0.00  0.00           H  
ATOM   1936  HA  THR A 127       3.358  -0.078   1.449  0.00  0.00           H  
ATOM   1937  HB  THR A 127       3.607   2.110   2.447  0.00  0.00           H  
ATOM   1938 HG21 THR A 127       5.529   2.717   1.173  0.00  0.00           H  
ATOM   1939 HG22 THR A 127       5.514   1.150   1.636  0.00  0.00           H  
ATOM   1940 HG23 THR A 127       5.154   1.549   0.093  0.00  0.00           H  
ATOM   1941 HG1  THR A 127       3.123   3.079  -0.180  0.00  0.00           H  
ATOM   1942  N   ALA A 128       0.400   1.196   1.346  0.00  0.00           N  
ATOM   1943  CA  ALA A 128      -0.956   1.140   1.896  0.00  0.00           C  
ATOM   1944  CB  ALA A 128      -1.882   2.045   1.075  0.00  0.00           C  
ATOM   1945  C   ALA A 128      -1.584  -0.231   2.189  0.00  0.00           C  
ATOM   1946  O   ALA A 128      -1.885  -0.521   3.350  0.00  0.00           O  
ATOM   1947  H   ALA A 128       0.602   1.661   0.412  0.00  0.00           H  
ATOM   1948  HA  ALA A 128      -0.966   1.686   2.780  0.00  0.00           H  
ATOM   1949 HB1  ALA A 128      -1.862   2.968   1.456  0.00  0.00           H  
ATOM   1950 HB2  ALA A 128      -1.567   2.066   0.128  0.00  0.00           H  
ATOM   1951 HB3  ALA A 128      -2.811   1.686   1.112  0.00  0.00           H  
ATOM   1952  N   ILE A 129      -1.547  -1.093   1.188  0.00  0.00           N  
ATOM   1953  CA  ILE A 129      -1.912  -2.497   1.424  0.00  0.00           C  
ATOM   1954  CB  ILE A 129      -1.859  -3.332   0.140  0.00  0.00           C  
ATOM   1955 CG1  ILE A 129      -0.527  -3.199  -0.596  0.00  0.00           C  
ATOM   1956 CG2  ILE A 129      -3.001  -2.941  -0.819  0.00  0.00           C  
ATOM   1957 CD1  ILE A 129      -0.249  -4.116  -1.802  0.00  0.00           C  
ATOM   1958  C   ILE A 129      -1.341  -3.314   2.591  0.00  0.00           C  
ATOM   1959  O   ILE A 129      -2.063  -3.815   3.444  0.00  0.00           O  
ATOM   1960  H   ILE A 129      -1.258  -0.723   0.279  0.00  0.00           H  
ATOM   1961  HA  ILE A 129      -2.988  -2.464   1.711  0.00  0.00           H  
ATOM   1962  HB  ILE A 129      -1.976  -4.298   0.393  0.00  0.00           H  
ATOM   1963 HG12 ILE A 129      -0.429  -2.235  -0.910  0.00  0.00           H  
ATOM   1964 HG13 ILE A 129       0.225  -3.344   0.077  0.00  0.00           H  
ATOM   1965 HG21 ILE A 129      -3.466  -3.845  -1.239  0.00  0.00           H  
ATOM   1966 HG22 ILE A 129      -3.795  -2.363  -0.319  0.00  0.00           H  
ATOM   1967 HG23 ILE A 129      -2.652  -2.311  -1.658  0.00  0.00           H  
ATOM   1968 HD11 ILE A 129      -0.945  -3.952  -2.494  0.00  0.00           H  
ATOM   1969 HD12 ILE A 129       0.654  -3.902  -2.162  0.00  0.00           H  
ATOM   1970 HD13 ILE A 129      -0.283  -5.062  -1.496  0.00  0.00           H  
ATOM   1971  N   ASP A 130      -0.018  -3.287   2.674  0.00  0.00           N  
ATOM   1972  CA  ASP A 130       0.768  -3.679   3.861  0.00  0.00           C  
ATOM   1973  CB  ASP A 130       2.287  -3.701   3.702  0.00  0.00           C  
ATOM   1974  CG  ASP A 130       2.782  -4.491   2.483  0.00  0.00           C  
ATOM   1975 OD1  ASP A 130       2.139  -5.479   2.056  0.00  0.00           O  
ATOM   1976 OD2  ASP A 130       3.881  -4.065   2.093  0.00  0.00           O  
ATOM   1977  C   ASP A 130       0.530  -2.926   5.167  0.00  0.00           C  
ATOM   1978  O   ASP A 130       0.753  -3.557   6.202  0.00  0.00           O  
ATOM   1979  H   ASP A 130       0.455  -2.949   1.787  0.00  0.00           H  
ATOM   1980  HA  ASP A 130       0.543  -4.671   4.043  0.00  0.00           H  
ATOM   1981 HB2  ASP A 130       2.606  -2.759   3.612  0.00  0.00           H  
ATOM   1982 HB3  ASP A 130       2.681  -4.113   4.521  0.00  0.00           H  
ATOM   1983  N   GLY A 131      -0.136  -1.784   5.092  0.00  0.00           N  
ATOM   1984  CA  GLY A 131      -0.410  -0.984   6.300  0.00  0.00           C  
ATOM   1985  C   GLY A 131       0.839  -0.387   6.953  0.00  0.00           C  
ATOM   1986  O   GLY A 131       0.856  -0.316   8.184  0.00  0.00           O  
ATOM   1987  H   GLY A 131      -0.440  -1.504   4.146  0.00  0.00           H  
ATOM   1988 HA2  GLY A 131      -1.051  -0.231   6.057  0.00  0.00           H  
ATOM   1989 HA3  GLY A 131      -0.893  -1.569   6.979  0.00  0.00           H  
ATOM   1990  N   HIS A 132       1.803   0.089   6.179  0.00  0.00           N  
ATOM   1991  CA  HIS A 132       2.957   0.847   6.676  0.00  0.00           C  
ATOM   1992  CB  HIS A 132       4.099   0.735   5.669  0.00  0.00           C  
ATOM   1993  CG  HIS A 132       4.642  -0.689   5.523  0.00  0.00           C  
ATOM   1994  C   HIS A 132       2.739   2.306   7.075  0.00  0.00           C  
ATOM   1995  O   HIS A 132       3.395   3.213   6.574  0.00  0.00           O  
ATOM   1996  H   HIS A 132       1.675  -0.125   5.155  0.00  0.00           H  
ATOM   1997  HA  HIS A 132       3.328   0.346   7.503  0.00  0.00           H  
ATOM   1998 HB2  HIS A 132       3.782   1.030   4.766  0.00  0.00           H  
ATOM   1999 HB3  HIS A 132       4.861   1.318   5.957  0.00  0.00           H  
ATOM   2000 ND1  HIS A 132       4.869  -1.524   6.528  0.00  0.00           N  
ATOM   2001 CD2  HIS A 132       5.132  -1.162   4.372  0.00  0.00           C  
ATOM   2002 CE1  HIS A 132       5.499  -2.558   5.980  0.00  0.00           C  
ATOM   2003 NE2  HIS A 132       5.582  -2.383   4.667  0.00  0.00           N  
ATOM   2004 HD1  HIS A 132       4.635  -1.428   7.477  0.00  0.00           H  
ATOM   2005 HD2  HIS A 132       5.151  -0.696   3.494  0.00  0.00           H  
ATOM   2006 HE1  HIS A 132       5.857  -3.347   6.480  0.00  0.00           H  
ATOM   2007  N   LEU A 133       2.452   2.499   8.363  0.00  0.00           N  
ATOM   2008  CA  LEU A 133       1.839   3.768   8.783  0.00  0.00           C  
ATOM   2009  CB  LEU A 133       1.258   3.559  10.186  0.00  0.00           C  
ATOM   2010  CG  LEU A 133       0.234   2.434  10.343  0.00  0.00           C  
ATOM   2011 CD1  LEU A 133      -0.379   2.531  11.747  0.00  0.00           C  
ATOM   2012 CD2  LEU A 133      -0.868   2.295   9.303  0.00  0.00           C  
ATOM   2013  C   LEU A 133       2.719   5.015   8.638  0.00  0.00           C  
ATOM   2014  O   LEU A 133       2.310   6.052   8.111  0.00  0.00           O  
ATOM   2015  H   LEU A 133       2.681   1.733   8.995  0.00  0.00           H  
ATOM   2016  HA  LEU A 133       0.992   3.911   8.224  0.00  0.00           H  
ATOM   2017 HB2  LEU A 133       2.017   3.359  10.802  0.00  0.00           H  
ATOM   2018 HB3  LEU A 133       0.813   4.408  10.460  0.00  0.00           H  
ATOM   2019  HG  LEU A 133       0.690   1.561  10.246  0.00  0.00           H  
ATOM   2020 HD11 LEU A 133      -0.824   3.419  11.849  0.00  0.00           H  
ATOM   2021 HD12 LEU A 133      -1.050   1.801  11.863  0.00  0.00           H  
ATOM   2022 HD13 LEU A 133       0.344   2.436  12.428  0.00  0.00           H  
ATOM   2023 HD21 LEU A 133      -0.460   2.140   8.402  0.00  0.00           H  
ATOM   2024 HD22 LEU A 133      -1.455   1.520   9.538  0.00  0.00           H  
ATOM   2025 HD23 LEU A 133      -1.416   3.132   9.281  0.00  0.00           H  
ATOM   2026  N   GLU A 134       3.995   4.838   8.956  0.00  0.00           N  
ATOM   2027  CA  GLU A 134       4.964   5.947   8.962  0.00  0.00           C  
ATOM   2028  CB  GLU A 134       6.114   5.752   9.956  0.00  0.00           C  
ATOM   2029  CG  GLU A 134       7.078   4.565   9.890  0.00  0.00           C  
ATOM   2030  CD  GLU A 134       6.382   3.211  10.072  0.00  0.00           C  
ATOM   2031 OE1  GLU A 134       5.901   2.947  11.197  0.00  0.00           O  
ATOM   2032 OE2  GLU A 134       5.909   2.663   9.052  0.00  0.00           O  
ATOM   2033  C   GLU A 134       5.572   6.249   7.596  0.00  0.00           C  
ATOM   2034  O   GLU A 134       5.724   7.393   7.160  0.00  0.00           O  
ATOM   2035  H   GLU A 134       4.255   3.861   9.200  0.00  0.00           H  
ATOM   2036  HA  GLU A 134       4.506   6.784   9.321  0.00  0.00           H  
ATOM   2037 HB2  GLU A 134       6.689   6.595   9.914  0.00  0.00           H  
ATOM   2038 HB3  GLU A 134       5.700   5.738  10.890  0.00  0.00           H  
ATOM   2039 HG2  GLU A 134       7.499   4.560   9.003  0.00  0.00           H  
ATOM   2040 HG3  GLU A 134       7.732   4.657  10.615  0.00  0.00           H  
ATOM   2041  N   ILE A 135       5.627   5.207   6.766  0.00  0.00           N  
ATOM   2042  CA  ILE A 135       6.028   5.363   5.364  0.00  0.00           C  
ATOM   2043  CB  ILE A 135       6.187   3.997   4.689  0.00  0.00           C  
ATOM   2044 CG1  ILE A 135       7.075   2.971   5.394  0.00  0.00           C  
ATOM   2045 CG2  ILE A 135       6.763   4.242   3.299  0.00  0.00           C  
ATOM   2046 CD1  ILE A 135       8.545   3.420   5.443  0.00  0.00           C  
ATOM   2047  C   ILE A 135       5.028   6.221   4.591  0.00  0.00           C  
ATOM   2048  O   ILE A 135       5.400   7.144   3.865  0.00  0.00           O  
ATOM   2049  H   ILE A 135       5.367   4.298   7.187  0.00  0.00           H  
ATOM   2050  HA  ILE A 135       6.894   5.872   5.377  0.00  0.00           H  
ATOM   2051  HB  ILE A 135       5.255   3.586   4.600  0.00  0.00           H  
ATOM   2052 HG12 ILE A 135       6.753   2.848   6.320  0.00  0.00           H  
ATOM   2053 HG13 ILE A 135       7.029   2.115   4.898  0.00  0.00           H  
ATOM   2054 HG21 ILE A 135       6.772   3.385   2.787  0.00  0.00           H  
ATOM   2055 HG22 ILE A 135       6.198   4.910   2.819  0.00  0.00           H  
ATOM   2056 HG23 ILE A 135       7.694   4.591   3.381  0.00  0.00           H  
ATOM   2057 HD11 ILE A 135       8.599   4.281   5.939  0.00  0.00           H  
ATOM   2058 HD12 ILE A 135       9.077   2.720   5.909  0.00  0.00           H  
ATOM   2059 HD13 ILE A 135       8.873   3.538   4.511  0.00  0.00           H  
ATOM   2060  N   VAL A 136       3.743   5.982   4.828  0.00  0.00           N  
ATOM   2061  CA  VAL A 136       2.603   6.491   4.056  0.00  0.00           C  
ATOM   2062  CB  VAL A 136       1.288   5.728   4.241  0.00  0.00           C  
ATOM   2063 CG1  VAL A 136       0.224   6.415   3.382  0.00  0.00           C  
ATOM   2064 CG2  VAL A 136       1.446   4.267   3.799  0.00  0.00           C  
ATOM   2065  C   VAL A 136       2.404   7.997   4.273  0.00  0.00           C  
ATOM   2066  O   VAL A 136       2.423   8.783   3.329  0.00  0.00           O  
ATOM   2067  H   VAL A 136       3.592   5.350   5.680  0.00  0.00           H  
ATOM   2068  HA  VAL A 136       2.798   6.344   3.079  0.00  0.00           H  
ATOM   2069  HB  VAL A 136       1.005   5.828   5.179  0.00  0.00           H  
ATOM   2070 HG11 VAL A 136       0.490   6.361   2.421  0.00  0.00           H  
ATOM   2071 HG12 VAL A 136      -0.653   5.957   3.514  0.00  0.00           H  
ATOM   2072 HG13 VAL A 136       0.148   7.372   3.655  0.00  0.00           H  
ATOM   2073 HG21 VAL A 136       0.607   3.974   3.347  0.00  0.00           H  
ATOM   2074 HG22 VAL A 136       2.215   4.201   3.167  0.00  0.00           H  
ATOM   2075 HG23 VAL A 136       1.615   3.701   4.604  0.00  0.00           H  
ATOM   2076  N   GLU A 137       2.549   8.465   5.518  0.00  0.00           N  
ATOM   2077  CA  GLU A 137       2.448   9.856   5.983  0.00  0.00           C  
ATOM   2078  CB  GLU A 137       2.469   9.812   7.513  0.00  0.00           C  
ATOM   2079  CG  GLU A 137       2.465  11.155   8.251  0.00  0.00           C  
ATOM   2080  CD  GLU A 137       2.170  11.157   9.744  0.00  0.00           C  
ATOM   2081 OE1  GLU A 137       2.331  10.119  10.431  0.00  0.00           O  
ATOM   2082 OE2  GLU A 137       1.541  12.150  10.171  0.00  0.00           O  
ATOM   2083  C   GLU A 137       3.595  10.649   5.370  0.00  0.00           C  
ATOM   2084  O   GLU A 137       3.325  11.670   4.736  0.00  0.00           O  
ATOM   2085  H   GLU A 137       2.764   7.670   6.220  0.00  0.00           H  
ATOM   2086  HA  GLU A 137       1.578  10.242   5.696  0.00  0.00           H  
ATOM   2087 HB2  GLU A 137       1.662   9.312   7.811  0.00  0.00           H  
ATOM   2088 HB3  GLU A 137       3.294   9.329   7.790  0.00  0.00           H  
ATOM   2089 HG2  GLU A 137       3.370  11.572   8.126  0.00  0.00           H  
ATOM   2090 HG3  GLU A 137       1.777  11.742   7.812  0.00  0.00           H  
ATOM   2091  N   VAL A 138       4.803  10.075   5.423  0.00  0.00           N  
ATOM   2092  CA  VAL A 138       6.003  10.622   4.781  0.00  0.00           C  
ATOM   2093  CB  VAL A 138       7.314   9.903   5.132  0.00  0.00           C  
ATOM   2094 CG1  VAL A 138       8.448  10.247   4.172  0.00  0.00           C  
ATOM   2095 CG2  VAL A 138       7.749  10.275   6.546  0.00  0.00           C  
ATOM   2096  C   VAL A 138       5.735  10.815   3.292  0.00  0.00           C  
ATOM   2097  O   VAL A 138       5.796  11.994   2.928  0.00  0.00           O  
ATOM   2098  H   VAL A 138       4.820   9.180   5.977  0.00  0.00           H  
ATOM   2099  HA  VAL A 138       6.187  11.519   5.181  0.00  0.00           H  
ATOM   2100  HB  VAL A 138       7.154   8.916   5.049  0.00  0.00           H  
ATOM   2101 HG11 VAL A 138       8.605  11.234   4.182  0.00  0.00           H  
ATOM   2102 HG12 VAL A 138       9.281   9.774   4.458  0.00  0.00           H  
ATOM   2103 HG13 VAL A 138       8.200   9.957   3.249  0.00  0.00           H  
ATOM   2104 HG21 VAL A 138       6.939  10.397   7.118  0.00  0.00           H  
ATOM   2105 HG22 VAL A 138       8.318   9.542   6.918  0.00  0.00           H  
ATOM   2106 HG23 VAL A 138       8.272  11.126   6.516  0.00  0.00           H  
ATOM   2107  N   LEU A 139       5.155   9.811   2.637  0.00  0.00           N  
ATOM   2108  CA  LEU A 139       4.819   9.905   1.210  0.00  0.00           C  
ATOM   2109  CB  LEU A 139       4.421   8.539   0.658  0.00  0.00           C  
ATOM   2110  CG  LEU A 139       5.497   7.999  -0.294  0.00  0.00           C  
ATOM   2111 CD1  LEU A 139       6.813   7.637   0.415  0.00  0.00           C  
ATOM   2112 CD2  LEU A 139       4.932   6.690  -0.833  0.00  0.00           C  
ATOM   2113  C   LEU A 139       3.667  10.838   0.822  0.00  0.00           C  
ATOM   2114  O   LEU A 139       3.889  11.577  -0.136  0.00  0.00           O  
ATOM   2115  H   LEU A 139       4.963   8.968   3.211  0.00  0.00           H  
ATOM   2116  HA  LEU A 139       5.662  10.218   0.707  0.00  0.00           H  
ATOM   2117 HB2  LEU A 139       4.349   7.915   1.403  0.00  0.00           H  
ATOM   2118 HB3  LEU A 139       3.599   8.640   0.146  0.00  0.00           H  
ATOM   2119  HG  LEU A 139       5.688   8.695  -0.999  0.00  0.00           H  
ATOM   2120 HD11 LEU A 139       6.632   6.933   1.099  0.00  0.00           H  
ATOM   2121 HD12 LEU A 139       7.463   7.295  -0.259  0.00  0.00           H  
ATOM   2122 HD13 LEU A 139       7.180   8.453   0.857  0.00  0.00           H  
ATOM   2123 HD21 LEU A 139       4.073   6.870  -1.312  0.00  0.00           H  
ATOM   2124 HD22 LEU A 139       5.588   6.279  -1.466  0.00  0.00           H  
ATOM   2125 HD23 LEU A 139       4.764   6.061  -0.072  0.00  0.00           H  
ATOM   2126  N   LEU A 140       2.735  11.042   1.754  0.00  0.00           N  
ATOM   2127  CA  LEU A 140       1.755  12.121   1.549  0.00  0.00           C  
ATOM   2128  CB  LEU A 140       0.513  11.825   2.394  0.00  0.00           C  
ATOM   2129  CG  LEU A 140      -0.362  10.750   1.743  0.00  0.00           C  
ATOM   2130 CD1  LEU A 140      -1.466  10.331   2.721  0.00  0.00           C  
ATOM   2131 CD2  LEU A 140      -1.013  11.337   0.486  0.00  0.00           C  
ATOM   2132  C   LEU A 140       2.300  13.532   1.776  0.00  0.00           C  
ATOM   2133  O   LEU A 140       2.091  14.412   0.938  0.00  0.00           O  
ATOM   2134  H   LEU A 140       2.758  10.429   2.562  0.00  0.00           H  
ATOM   2135  HA  LEU A 140       1.417  12.062   0.588  0.00  0.00           H  
ATOM   2136 HB2  LEU A 140       0.808  11.484   3.260  0.00  0.00           H  
ATOM   2137 HB3  LEU A 140      -0.016  12.642   2.455  0.00  0.00           H  
ATOM   2138  HG  LEU A 140       0.200   9.960   1.527  0.00  0.00           H  
ATOM   2139 HD11 LEU A 140      -2.025  11.127   2.946  0.00  0.00           H  
ATOM   2140 HD12 LEU A 140      -2.035   9.629   2.294  0.00  0.00           H  
ATOM   2141 HD13 LEU A 140      -1.049   9.967   3.552  0.00  0.00           H  
ATOM   2142 HD21 LEU A 140      -0.299  11.626  -0.149  0.00  0.00           H  
ATOM   2143 HD22 LEU A 140      -1.585  10.641   0.056  0.00  0.00           H  
ATOM   2144 HD23 LEU A 140      -1.573  12.123   0.742  0.00  0.00           H  
ATOM   2145  N   LYS A 141       3.043  13.639   2.874  0.00  0.00           N  
ATOM   2146  CA  LYS A 141       3.715  14.909   3.200  0.00  0.00           C  
ATOM   2147  CB  LYS A 141       4.544  14.862   4.488  0.00  0.00           C  
ATOM   2148  CG  LYS A 141       3.725  14.890   5.781  0.00  0.00           C  
ATOM   2149  CD  LYS A 141       4.571  14.502   6.994  0.00  0.00           C  
ATOM   2150  CE  LYS A 141       3.754  14.548   8.285  0.00  0.00           C  
ATOM   2151  NZ  LYS A 141       4.615  14.776   9.452  0.00  0.00           N  
ATOM   2152  C   LYS A 141       4.597  15.373   2.032  0.00  0.00           C  
ATOM   2153  O   LYS A 141       4.550  16.559   1.728  0.00  0.00           O  
ATOM   2154  H   LYS A 141       3.107  12.794   3.455  0.00  0.00           H  
ATOM   2155  HA  LYS A 141       3.016  15.609   3.373  0.00  0.00           H  
ATOM   2156 HB2  LYS A 141       5.086  14.021   4.482  0.00  0.00           H  
ATOM   2157 HB3  LYS A 141       5.158  15.652   4.493  0.00  0.00           H  
ATOM   2158 HG2  LYS A 141       3.368  15.813   5.919  0.00  0.00           H  
ATOM   2159 HG3  LYS A 141       2.966  14.245   5.699  0.00  0.00           H  
ATOM   2160 HD2  LYS A 141       4.908  13.576   6.867  0.00  0.00           H  
ATOM   2161 HD3  LYS A 141       5.327  15.142   7.076  0.00  0.00           H  
ATOM   2162 HE2  LYS A 141       3.081  15.288   8.207  0.00  0.00           H  
ATOM   2163 HE3  LYS A 141       3.270  13.675   8.385  0.00  0.00           H  
ATOM   2164 HZ1  LYS A 141       5.512  15.110   9.154  0.00  0.00           H  
ATOM   2165 HZ2  LYS A 141       4.197  15.459  10.056  0.00  0.00           H  
ATOM   2166 HZ3  LYS A 141       4.735  13.920   9.960  0.00  0.00           H  
ATOM   2167  N   HIS A 142       5.398  14.440   1.522  0.00  0.00           N  
ATOM   2168  CA  HIS A 142       6.157  14.642   0.272  0.00  0.00           C  
ATOM   2169  CB  HIS A 142       7.183  13.558  -0.055  0.00  0.00           C  
ATOM   2170  CG  HIS A 142       8.474  13.649   0.757  0.00  0.00           C  
ATOM   2171 ND1  HIS A 142       8.519  13.048   1.951  0.00  0.00           N  
ATOM   2172 CD2  HIS A 142       9.693  14.090   0.509  0.00  0.00           C  
ATOM   2173 CE1  HIS A 142       9.742  13.123   2.455  0.00  0.00           C  
ATOM   2174 NE2  HIS A 142      10.476  13.733   1.533  0.00  0.00           N  
ATOM   2175  C   HIS A 142       5.377  15.030  -0.989  0.00  0.00           C  
ATOM   2176  O   HIS A 142       5.598  16.148  -1.440  0.00  0.00           O  
ATOM   2177  H   HIS A 142       5.448  13.559   2.074  0.00  0.00           H  
ATOM   2178  HA  HIS A 142       6.856  15.383   0.450  0.00  0.00           H  
ATOM   2179 HB2  HIS A 142       6.782  12.653   0.118  0.00  0.00           H  
ATOM   2180 HB3  HIS A 142       7.434  13.617  -1.027  0.00  0.00           H  
ATOM   2181 HD1  HIS A 142       7.743  12.596   2.419  0.00  0.00           H  
ATOM   2182 HD2  HIS A 142       9.986  14.608  -0.313  0.00  0.00           H  
ATOM   2183 HE1  HIS A 142      10.043  12.798   3.327  0.00  0.00           H  
ATOM   2184  N   GLY A 143       4.270  14.314  -1.165  0.00  0.00           N  
ATOM   2185  CA  GLY A 143       3.378  14.568  -2.302  0.00  0.00           C  
ATOM   2186  C   GLY A 143       2.902  13.442  -3.219  0.00  0.00           C  
ATOM   2187  O   GLY A 143       2.673  13.669  -4.407  0.00  0.00           O  
ATOM   2188  H   GLY A 143       4.096  13.587  -0.454  0.00  0.00           H  
ATOM   2189 HA2  GLY A 143       2.528  15.074  -1.939  0.00  0.00           H  
ATOM   2190 HA3  GLY A 143       3.823  15.311  -2.902  0.00  0.00           H  
ATOM   2191  N   ALA A 144       2.864  12.220  -2.695  0.00  0.00           N  
ATOM   2192  CA  ALA A 144       2.414  11.065  -3.490  0.00  0.00           C  
ATOM   2193  CB  ALA A 144       2.654   9.771  -2.708  0.00  0.00           C  
ATOM   2194  C   ALA A 144       0.954  11.059  -3.947  0.00  0.00           C  
ATOM   2195  O   ALA A 144       0.092  11.411  -3.142  0.00  0.00           O  
ATOM   2196  H   ALA A 144       3.167  12.149  -1.711  0.00  0.00           H  
ATOM   2197  HA  ALA A 144       3.013  11.005  -4.328  0.00  0.00           H  
ATOM   2198 HB1  ALA A 144       2.301   8.999  -3.232  0.00  0.00           H  
ATOM   2199 HB2  ALA A 144       3.633   9.654  -2.557  0.00  0.00           H  
ATOM   2200 HB3  ALA A 144       2.183   9.824  -1.829  0.00  0.00           H  
ATOM   2201  N   ASP A 145       0.783  10.758  -5.232  0.00  0.00           N  
ATOM   2202  CA  ASP A 145      -0.534  10.897  -5.876  0.00  0.00           C  
ATOM   2203  CB  ASP A 145      -0.299  11.210  -7.358  0.00  0.00           C  
ATOM   2204  CG  ASP A 145      -1.568  11.429  -8.189  0.00  0.00           C  
ATOM   2205 OD1  ASP A 145      -2.123  12.543  -8.204  0.00  0.00           O  
ATOM   2206 OD2  ASP A 145      -2.259  10.390  -8.362  0.00  0.00           O  
ATOM   2207  C   ASP A 145      -1.405   9.668  -5.642  0.00  0.00           C  
ATOM   2208  O   ASP A 145      -1.043   8.579  -6.074  0.00  0.00           O  
ATOM   2209  H   ASP A 145       1.625  10.427  -5.727  0.00  0.00           H  
ATOM   2210  HA  ASP A 145      -0.995  11.677  -5.435  0.00  0.00           H  
ATOM   2211 HB2  ASP A 145       0.259  12.041  -7.414  0.00  0.00           H  
ATOM   2212 HB3  ASP A 145       0.210  10.446  -7.759  0.00  0.00           H  
ATOM   2213  N   VAL A 146      -2.612   9.816  -5.095  0.00  0.00           N  
ATOM   2214  CA  VAL A 146      -3.682   8.828  -4.876  0.00  0.00           C  
ATOM   2215  CB  VAL A 146      -4.671   9.271  -3.792  0.00  0.00           C  
ATOM   2216 CG1  VAL A 146      -4.065   9.536  -2.418  0.00  0.00           C  
ATOM   2217 CG2  VAL A 146      -5.575  10.453  -4.142  0.00  0.00           C  
ATOM   2218  C   VAL A 146      -4.461   8.143  -5.993  0.00  0.00           C  
ATOM   2219  O   VAL A 146      -4.956   7.059  -5.678  0.00  0.00           O  
ATOM   2220  H   VAL A 146      -2.770  10.854  -4.781  0.00  0.00           H  
ATOM   2221  HA  VAL A 146      -3.258   8.058  -4.279  0.00  0.00           H  
ATOM   2222  HB  VAL A 146      -5.348   8.523  -3.668  0.00  0.00           H  
ATOM   2223 HG11 VAL A 146      -4.013  10.522  -2.263  0.00  0.00           H  
ATOM   2224 HG12 VAL A 146      -4.638   9.117  -1.715  0.00  0.00           H  
ATOM   2225 HG13 VAL A 146      -3.147   9.143  -2.377  0.00  0.00           H  
ATOM   2226 HG21 VAL A 146      -6.520  10.136  -4.198  0.00  0.00           H  
ATOM   2227 HG22 VAL A 146      -5.493  11.148  -3.430  0.00  0.00           H  
ATOM   2228 HG23 VAL A 146      -5.292  10.832  -5.021  0.00  0.00           H  
ATOM   2229  N   ASN A 147      -4.399   8.691  -7.204  0.00  0.00           N  
ATOM   2230  CA  ASN A 147      -5.305   8.494  -8.339  0.00  0.00           C  
ATOM   2231  CB  ASN A 147      -5.088   9.762  -9.168  0.00  0.00           C  
ATOM   2232  CG  ASN A 147      -5.820  10.961  -8.546  0.00  0.00           C  
ATOM   2233  C   ASN A 147      -5.092   7.200  -9.142  0.00  0.00           C  
ATOM   2234  O   ASN A 147      -6.084   6.702  -9.662  0.00  0.00           O  
ATOM   2235  H   ASN A 147      -3.546   9.356  -7.297  0.00  0.00           H  
ATOM   2236  HA  ASN A 147      -6.252   8.448  -7.959  0.00  0.00           H  
ATOM   2237 HB2  ASN A 147      -4.122   9.967  -9.191  0.00  0.00           H  
ATOM   2238 HB3  ASN A 147      -5.450   9.615 -10.075  0.00  0.00           H  
ATOM   2239 OD1  ASN A 147      -7.013  11.090  -8.295  0.00  0.00           O  
ATOM   2240 ND2  ASN A 147      -4.952  11.831  -8.039  0.00  0.00           N  
ATOM   2241 HD22 ASN A 147      -3.977  11.732  -8.062  0.00  0.00           H  
ATOM   2242 HD21 ASN A 147      -5.332  12.678  -7.588  0.00  0.00           H  
ATOM   2243  N   ALA A 148      -3.877   6.675  -9.244  0.00  0.00           N  
ATOM   2244  CA  ALA A 148      -3.672   5.372  -9.910  0.00  0.00           C  
ATOM   2245  CB  ALA A 148      -2.165   5.073  -9.882  0.00  0.00           C  
ATOM   2246  C   ALA A 148      -4.418   4.159  -9.356  0.00  0.00           C  
ATOM   2247  O   ALA A 148      -4.905   4.150  -8.231  0.00  0.00           O  
ATOM   2248  H   ALA A 148      -3.113   7.229  -8.836  0.00  0.00           H  
ATOM   2249  HA  ALA A 148      -3.933   5.484 -10.906  0.00  0.00           H  
ATOM   2250 HB1  ALA A 148      -2.020   4.104 -10.071  0.00  0.00           H  
ATOM   2251 HB2  ALA A 148      -1.710   5.624 -10.578  0.00  0.00           H  
ATOM   2252 HB3  ALA A 148      -1.803   5.300  -8.981  0.00  0.00           H  
ATOM   2253  N   GLN A 149      -4.408   3.012 -10.021  0.00  0.00           N  
ATOM   2254  CA  GLN A 149      -5.038   1.734  -9.634  0.00  0.00           C  
ATOM   2255  CB  GLN A 149      -5.174   0.702 -10.747  0.00  0.00           C  
ATOM   2256  CG  GLN A 149      -6.275   0.968 -11.779  0.00  0.00           C  
ATOM   2257  CD  GLN A 149      -6.670  -0.343 -12.467  0.00  0.00           C  
ATOM   2258  C   GLN A 149      -4.265   1.073  -8.489  0.00  0.00           C  
ATOM   2259  O   GLN A 149      -3.111   0.693  -8.700  0.00  0.00           O  
ATOM   2260  H   GLN A 149      -3.856   3.084 -10.947  0.00  0.00           H  
ATOM   2261  HA  GLN A 149      -5.963   1.938  -9.304  0.00  0.00           H  
ATOM   2262 HB2  GLN A 149      -4.298   0.643 -11.247  0.00  0.00           H  
ATOM   2263 HB3  GLN A 149      -5.357  -0.202 -10.334  0.00  0.00           H  
ATOM   2264 HG2  GLN A 149      -7.065   1.330 -11.316  0.00  0.00           H  
ATOM   2265 HG3  GLN A 149      -5.931   1.590 -12.460  0.00  0.00           H  
ATOM   2266 OE1  GLN A 149      -6.047  -0.813 -13.417  0.00  0.00           O  
ATOM   2267 NE2  GLN A 149      -7.807  -0.888 -12.054  0.00  0.00           N  
ATOM   2268 HE21 GLN A 149      -8.144  -1.754 -12.474  0.00  0.00           H  
ATOM   2269 HE22 GLN A 149      -8.334  -0.433 -11.316  0.00  0.00           H  
ATOM   2270  N   ASP A 150      -5.073   0.280  -7.626  0.00  0.00           N  
ATOM   2271  CA  ASP A 150      -4.642  -0.288  -6.351  0.00  0.00           C  
ATOM   2272  CB  ASP A 150      -5.198   0.612  -5.226  0.00  0.00           C  
ATOM   2273  CG  ASP A 150      -6.704   0.609  -5.153  0.00  0.00           C  
ATOM   2274 OD1  ASP A 150      -7.408   0.895  -6.155  0.00  0.00           O  
ATOM   2275 OD2  ASP A 150      -7.261   0.043  -4.185  0.00  0.00           O  
ATOM   2276  C   ASP A 150      -5.042  -1.765  -6.279  0.00  0.00           C  
ATOM   2277  O   ASP A 150      -4.868  -2.485  -7.301  0.00  0.00           O  
ATOM   2278  H   ASP A 150      -6.077   0.156  -7.895  0.00  0.00           H  
ATOM   2279  HA  ASP A 150      -3.533  -0.260  -6.292  0.00  0.00           H  
ATOM   2280 HB2  ASP A 150      -4.759   0.303  -4.255  0.00  0.00           H  
ATOM   2281 HB3  ASP A 150      -4.860   1.657  -5.398  0.00  0.00           H  
ATOM   2282  N   LYS A 151      -5.577  -2.377  -5.094  0.00  0.00           N  
ATOM   2283  CA  LYS A 151      -5.961  -3.807  -5.033  0.00  0.00           C  
ATOM   2284  CB  LYS A 151      -5.131  -4.539  -3.966  0.00  0.00           C  
ATOM   2285  CG  LYS A 151      -3.907  -5.281  -4.529  0.00  0.00           C  
ATOM   2286  CD  LYS A 151      -3.248  -6.063  -3.392  0.00  0.00           C  
ATOM   2287  CE  LYS A 151      -2.165  -7.077  -3.810  0.00  0.00           C  
ATOM   2288  NZ  LYS A 151      -2.015  -8.024  -2.692  0.00  0.00           N  
ATOM   2289  C   LYS A 151      -7.439  -4.031  -4.778  0.00  0.00           C  
ATOM   2290  O   LYS A 151      -7.927  -5.134  -5.121  0.00  0.00           O  
ATOM   2291  H   LYS A 151      -5.576  -1.815  -4.216  0.00  0.00           H  
ATOM   2292  HA  LYS A 151      -5.784  -4.286  -6.018  0.00  0.00           H  
ATOM   2293 HB2  LYS A 151      -4.793  -3.817  -3.195  0.00  0.00           H  
ATOM   2294 HB3  LYS A 151      -5.773  -5.290  -3.452  0.00  0.00           H  
ATOM   2295 HG2  LYS A 151      -4.239  -5.997  -5.309  0.00  0.00           H  
ATOM   2296 HG3  LYS A 151      -3.185  -4.559  -4.967  0.00  0.00           H  
ATOM   2297 HD2  LYS A 151      -2.807  -5.351  -2.671  0.00  0.00           H  
ATOM   2298 HD3  LYS A 151      -4.051  -6.618  -2.854  0.00  0.00           H  
ATOM   2299 HE2  LYS A 151      -2.499  -7.536  -4.599  0.00  0.00           H  
ATOM   2300 HE3  LYS A 151      -1.335  -6.589  -3.953  0.00  0.00           H  
ATOM   2301 HZ1  LYS A 151      -2.089  -7.534  -1.820  0.00  0.00           H  
ATOM   2302 HZ2  LYS A 151      -2.733  -8.722  -2.740  0.00  0.00           H  
ATOM   2303 HZ3  LYS A 151      -1.119  -8.471  -2.743  0.00  0.00           H  
ATOM   2304  N   CYS A 152      -8.276  -3.076  -4.129  0.00  0.00           N  
ATOM   2305  CA  CYS A 152      -9.746  -3.149  -4.191  0.00  0.00           C  
ATOM   2306  CB  CYS A 152     -10.393  -2.316  -3.081  0.00  0.00           C  
ATOM   2307  SG  CYS A 152     -10.994  -3.324  -1.667  0.00  0.00           S  
ATOM   2308  C   CYS A 152     -10.226  -2.687  -5.551  0.00  0.00           C  
ATOM   2309  O   CYS A 152     -11.024  -3.414  -6.196  0.00  0.00           O  
ATOM   2310  H   CYS A 152      -7.855  -2.146  -3.986  0.00  0.00           H  
ATOM   2311  HA  CYS A 152     -10.071  -4.206  -4.065  0.00  0.00           H  
ATOM   2312 HB2  CYS A 152      -9.706  -1.560  -2.700  0.00  0.00           H  
ATOM   2313 HB3  CYS A 152     -11.301  -1.852  -3.456  0.00  0.00           H  
ATOM   2314  N   GLY A 153      -9.787  -1.455  -6.135  0.00  0.00           N  
ATOM   2315  CA  GLY A 153     -10.252  -1.084  -7.479  0.00  0.00           C  
ATOM   2316  C   GLY A 153      -9.585   0.137  -8.046  0.00  0.00           C  
ATOM   2317  O   GLY A 153      -8.725  -0.008  -8.959  0.00  0.00           O  
ATOM   2318  H   GLY A 153      -9.203  -0.796  -5.566  0.00  0.00           H  
ATOM   2319 HA2  GLY A 153     -10.075  -1.924  -8.171  0.00  0.00           H  
ATOM   2320 HA3  GLY A 153     -11.347  -0.907  -7.445  0.00  0.00           H  
ATOM   2321  N   LYS A 154     -10.299   1.370  -7.965  0.00  0.00           N  
ATOM   2322  CA  LYS A 154      -9.958   2.572  -8.748  0.00  0.00           C  
ATOM   2323  CB  LYS A 154     -11.161   3.541  -8.704  0.00  0.00           C  
ATOM   2324  CG  LYS A 154     -11.035   4.594  -9.786  0.00  0.00           C  
ATOM   2325  CD  LYS A 154     -11.985   5.799  -9.721  0.00  0.00           C  
ATOM   2326  CE  LYS A 154     -13.437   5.319  -9.798  0.00  0.00           C  
ATOM   2327  NZ  LYS A 154     -14.356   6.439 -10.058  0.00  0.00           N  
ATOM   2328  C   LYS A 154      -8.724   3.227  -8.210  0.00  0.00           C  
ATOM   2329  O   LYS A 154      -7.837   3.719  -8.988  0.00  0.00           O  
ATOM   2330  H   LYS A 154     -10.958   1.459  -7.155  0.00  0.00           H  
ATOM   2331  HA  LYS A 154      -9.714   2.309  -9.768  0.00  0.00           H  
ATOM   2332 HB2  LYS A 154     -12.106   2.973  -8.854  0.00  0.00           H  
ATOM   2333 HB3  LYS A 154     -11.202   4.043  -7.720  0.00  0.00           H  
ATOM   2334 HG2  LYS A 154     -10.074   4.948  -9.778  0.00  0.00           H  
ATOM   2335 HG3  LYS A 154     -11.158   4.143 -10.696  0.00  0.00           H  
ATOM   2336 HD2  LYS A 154     -11.851   6.264  -8.863  0.00  0.00           H  
ATOM   2337 HD3  LYS A 154     -11.806   6.387 -10.491  0.00  0.00           H  
ATOM   2338 HE2  LYS A 154     -13.508   4.643 -10.535  0.00  0.00           H  
ATOM   2339 HE3  LYS A 154     -13.672   4.881  -8.928  0.00  0.00           H  
ATOM   2340 HZ1  LYS A 154     -15.247   6.086 -10.351  0.00  0.00           H  
ATOM   2341 HZ2  LYS A 154     -14.476   6.980  -9.222  0.00  0.00           H  
ATOM   2342 HZ3  LYS A 154     -13.982   7.026 -10.779  0.00  0.00           H  
ATOM   2343  N   THR A 155      -8.852   3.643  -6.864  0.00  0.00           N  
ATOM   2344  CA  THR A 155      -7.996   4.590  -6.177  0.00  0.00           C  
ATOM   2345  CB  THR A 155      -8.634   5.951  -5.948  0.00  0.00           C  
ATOM   2346 OG1  THR A 155      -9.788   5.881  -5.173  0.00  0.00           O  
ATOM   2347 CG2  THR A 155      -8.860   6.653  -7.290  0.00  0.00           C  
ATOM   2348  C   THR A 155      -7.478   4.009  -4.922  0.00  0.00           C  
ATOM   2349  O   THR A 155      -8.105   3.123  -4.305  0.00  0.00           O  
ATOM   2350  H   THR A 155      -9.415   2.997  -6.275  0.00  0.00           H  
ATOM   2351  HA  THR A 155      -7.182   4.855  -6.805  0.00  0.00           H  
ATOM   2352  HB  THR A 155      -7.906   6.578  -5.382  0.00  0.00           H  
ATOM   2353 HG21 THR A 155      -8.761   7.636  -7.123  0.00  0.00           H  
ATOM   2354 HG22 THR A 155      -8.133   6.348  -7.908  0.00  0.00           H  
ATOM   2355 HG23 THR A 155      -9.750   6.478  -7.714  0.00  0.00           H  
ATOM   2356 HG1  THR A 155     -10.378   5.179  -5.565  0.00  0.00           H  
ATOM   2357  N   ALA A 156      -6.413   4.645  -4.275  0.00  0.00           N  
ATOM   2358  CA  ALA A 156      -5.970   4.186  -2.957  0.00  0.00           C  
ATOM   2359  CB  ALA A 156      -4.833   5.056  -2.493  0.00  0.00           C  
ATOM   2360  C   ALA A 156      -7.086   4.234  -1.930  0.00  0.00           C  
ATOM   2361  O   ALA A 156      -6.928   3.629  -0.838  0.00  0.00           O  
ATOM   2362  H   ALA A 156      -5.901   5.319  -4.876  0.00  0.00           H  
ATOM   2363  HA  ALA A 156      -5.628   3.131  -3.048  0.00  0.00           H  
ATOM   2364 HB1  ALA A 156      -4.495   5.609  -3.252  0.00  0.00           H  
ATOM   2365 HB2  ALA A 156      -5.159   5.652  -1.762  0.00  0.00           H  
ATOM   2366 HB3  ALA A 156      -4.099   4.474  -2.149  0.00  0.00           H  
ATOM   2367  N   PHE A 157      -8.065   5.276  -2.002  0.00  0.00           N  
ATOM   2368  CA  PHE A 157      -9.188   5.334  -1.059  0.00  0.00           C  
ATOM   2369  CB  PHE A 157     -10.183   6.428  -1.468  0.00  0.00           C  
ATOM   2370  CG  PHE A 157      -9.620   7.795  -1.261  0.00  0.00           C  
ATOM   2371 CD1  PHE A 157      -9.655   8.766  -2.269  0.00  0.00           C  
ATOM   2372 CD2  PHE A 157      -9.093   8.141  -0.020  0.00  0.00           C  
ATOM   2373 CE1  PHE A 157      -9.254  10.021  -1.993  0.00  0.00           C  
ATOM   2374 CE2  PHE A 157      -8.643   9.371   0.187  0.00  0.00           C  
ATOM   2375  CZ  PHE A 157      -8.778  10.393  -0.740  0.00  0.00           C  
ATOM   2376  C   PHE A 157      -9.916   4.037  -0.997  0.00  0.00           C  
ATOM   2377  O   PHE A 157     -10.467   3.681   0.066  0.00  0.00           O  
ATOM   2378  H   PHE A 157      -8.031   5.933  -2.811  0.00  0.00           H  
ATOM   2379  HA  PHE A 157      -8.786   5.491  -0.040  0.00  0.00           H  
ATOM   2380 HB2  PHE A 157     -10.465   6.273  -2.528  0.00  0.00           H  
ATOM   2381 HB3  PHE A 157     -11.105   6.358  -0.859  0.00  0.00           H  
ATOM   2382 HD1  PHE A 157     -10.030   8.523  -3.256  0.00  0.00           H  
ATOM   2383 HD2  PHE A 157      -9.032   7.432   0.795  0.00  0.00           H  
ATOM   2384 HE1  PHE A 157      -9.313  10.734  -2.732  0.00  0.00           H  
ATOM   2385 HE2  PHE A 157      -8.149   9.521   1.055  0.00  0.00           H  
ATOM   2386  HZ  PHE A 157      -8.581  11.302  -0.512  0.00  0.00           H  
ATOM   2387  N   ASP A 158     -10.016   3.219  -2.139  0.00  0.00           N  
ATOM   2388  CA  ASP A 158     -10.534   1.856  -2.057  0.00  0.00           C  
ATOM   2389  CB  ASP A 158     -10.540   1.242  -3.458  0.00  0.00           C  
ATOM   2390  CG  ASP A 158     -11.565   1.911  -4.311  0.00  0.00           C  
ATOM   2391 OD1  ASP A 158     -11.292   2.925  -5.001  0.00  0.00           O  
ATOM   2392 OD2  ASP A 158     -12.773   1.653  -4.109  0.00  0.00           O  
ATOM   2393  C   ASP A 158      -9.804   1.006  -1.011  0.00  0.00           C  
ATOM   2394  O   ASP A 158     -10.419   0.645   0.030  0.00  0.00           O  
ATOM   2395  H   ASP A 158      -9.984   3.717  -3.056  0.00  0.00           H  
ATOM   2396  HA  ASP A 158     -11.577   1.930  -1.723  0.00  0.00           H  
ATOM   2397 HB2  ASP A 158      -9.544   1.268  -3.932  0.00  0.00           H  
ATOM   2398 HB3  ASP A 158     -10.829   0.198  -3.392  0.00  0.00           H  
ATOM   2399  N   ILE A 159      -8.387   0.816  -1.060  0.00  0.00           N  
ATOM   2400  CA  ILE A 159      -7.647   0.059  -0.009  0.00  0.00           C  
ATOM   2401  CB  ILE A 159      -6.239  -0.407  -0.478  0.00  0.00           C  
ATOM   2402 CG1  ILE A 159      -5.403   0.751  -1.077  0.00  0.00           C  
ATOM   2403 CG2  ILE A 159      -6.405  -1.569  -1.447  0.00  0.00           C  
ATOM   2404 CD1  ILE A 159      -3.935   0.404  -1.279  0.00  0.00           C  
ATOM   2405  C   ILE A 159      -7.523   0.779   1.318  0.00  0.00           C  
ATOM   2406  O   ILE A 159      -6.940   0.183   2.261  0.00  0.00           O  
ATOM   2407  H   ILE A 159      -7.940   1.113  -1.955  0.00  0.00           H  
ATOM   2408  HA  ILE A 159      -8.237  -0.852   0.227  0.00  0.00           H  
ATOM   2409  HB  ILE A 159      -5.681  -0.815   0.395  0.00  0.00           H  
ATOM   2410 HG12 ILE A 159      -5.803   1.058  -2.061  0.00  0.00           H  
ATOM   2411 HG13 ILE A 159      -5.447   1.620  -0.388  0.00  0.00           H  
ATOM   2412 HG21 ILE A 159      -5.442  -1.909  -1.861  0.00  0.00           H  
ATOM   2413 HG22 ILE A 159      -6.894  -2.425  -0.941  0.00  0.00           H  
ATOM   2414 HG23 ILE A 159      -7.067  -1.247  -2.252  0.00  0.00           H  
ATOM   2415 HD11 ILE A 159      -3.809  -0.310  -2.116  0.00  0.00           H  
ATOM   2416 HD12 ILE A 159      -3.382   1.328  -1.535  0.00  0.00           H  
ATOM   2417 HD13 ILE A 159      -3.510  -0.021  -0.352  0.00  0.00           H  
ATOM   2418  N   SER A 160      -8.238   1.981   1.603  0.00  0.00           N  
ATOM   2419  CA  SER A 160      -8.307   2.590   2.949  0.00  0.00           C  
ATOM   2420  CB  SER A 160      -9.380   3.683   3.003  0.00  0.00           C  
ATOM   2421  OG  SER A 160     -10.669   3.130   2.989  0.00  0.00           O  
ATOM   2422  C   SER A 160      -8.582   1.589   4.047  0.00  0.00           C  
ATOM   2423  O   SER A 160      -7.856   1.607   5.073  0.00  0.00           O  
ATOM   2424  H   SER A 160      -8.424   2.581   0.777  0.00  0.00           H  
ATOM   2425  HA  SER A 160      -7.330   3.066   3.167  0.00  0.00           H  
ATOM   2426 HB2  SER A 160      -9.259   4.257   3.938  0.00  0.00           H  
ATOM   2427 HB3  SER A 160      -9.250   4.409   2.171  0.00  0.00           H  
ATOM   2428  HG  SER A 160     -10.780   2.698   2.099  0.00  0.00           H  
ATOM   2429  N   ILE A 161      -9.596   0.673   3.940  0.00  0.00           N  
ATOM   2430  CA  ILE A 161      -9.958  -0.260   5.029  0.00  0.00           C  
ATOM   2431  CB  ILE A 161     -11.474  -0.193   5.372  0.00  0.00           C  
ATOM   2432 CG1  ILE A 161     -12.398  -0.703   4.236  0.00  0.00           C  
ATOM   2433 CG2  ILE A 161     -11.853   1.227   5.794  0.00  0.00           C  
ATOM   2434 CD1  ILE A 161     -13.856  -0.818   4.689  0.00  0.00           C  
ATOM   2435  C   ILE A 161      -9.548  -1.674   4.732  0.00  0.00           C  
ATOM   2436  O   ILE A 161      -9.743  -2.540   5.612  0.00  0.00           O  
ATOM   2437  H   ILE A 161     -10.127   0.641   3.042  0.00  0.00           H  
ATOM   2438  HA  ILE A 161      -9.404   0.007   5.955  0.00  0.00           H  
ATOM   2439  HB  ILE A 161     -11.651  -0.850   6.247  0.00  0.00           H  
ATOM   2440 HG12 ILE A 161     -12.345  -0.036   3.349  0.00  0.00           H  
ATOM   2441 HG13 ILE A 161     -12.075  -1.716   3.921  0.00  0.00           H  
ATOM   2442 HG21 ILE A 161     -11.911   1.861   4.888  0.00  0.00           H  
ATOM   2443 HG22 ILE A 161     -12.832   1.239   6.314  0.00  0.00           H  
ATOM   2444 HG23 ILE A 161     -11.098   1.650   6.492  0.00  0.00           H  
ATOM   2445 HD11 ILE A 161     -14.306   0.187   4.810  0.00  0.00           H  
ATOM   2446 HD12 ILE A 161     -14.441  -1.379   3.934  0.00  0.00           H  
ATOM   2447 HD13 ILE A 161     -13.929  -1.360   5.652  0.00  0.00           H  
ATOM   2448  N   ASP A 162      -9.256  -2.106   3.405  0.00  0.00           N  
ATOM   2449  CA  ASP A 162      -9.775  -3.385   2.902  0.00  0.00           C  
ATOM   2450  CB  ASP A 162     -10.496  -3.148   1.578  0.00  0.00           C  
ATOM   2451  CG  ASP A 162     -11.083  -4.423   1.074  0.00  0.00           C  
ATOM   2452 OD1  ASP A 162     -10.325  -5.334   0.649  0.00  0.00           O  
ATOM   2453 OD2  ASP A 162     -12.267  -4.717   1.360  0.00  0.00           O  
ATOM   2454  C   ASP A 162      -8.675  -4.414   2.769  0.00  0.00           C  
ATOM   2455  O   ASP A 162      -8.792  -5.530   3.333  0.00  0.00           O  
ATOM   2456  H   ASP A 162      -8.868  -1.407   2.739  0.00  0.00           H  
ATOM   2457  HA  ASP A 162     -10.523  -3.796   3.617  0.00  0.00           H  
ATOM   2458 HB2  ASP A 162     -11.306  -2.401   1.726  0.00  0.00           H  
ATOM   2459 HB3  ASP A 162      -9.793  -2.729   0.828  0.00  0.00           H  
ATOM   2460  N   ASN A 163      -7.514  -4.159   1.983  0.00  0.00           N  
ATOM   2461  CA  ASN A 163      -6.201  -4.671   2.400  0.00  0.00           C  
ATOM   2462  CB  ASN A 163      -5.194  -4.460   1.272  0.00  0.00           C  
ATOM   2463  CG  ASN A 163      -5.532  -5.245   0.063  0.00  0.00           C  
ATOM   2464  C   ASN A 163      -5.702  -3.956   3.631  0.00  0.00           C  
ATOM   2465  O   ASN A 163      -4.854  -4.526   4.366  0.00  0.00           O  
ATOM   2466  H   ASN A 163      -7.587  -3.396   1.276  0.00  0.00           H  
ATOM   2467  HA  ASN A 163      -6.279  -5.752   2.654  0.00  0.00           H  
ATOM   2468 HB2  ASN A 163      -5.188  -3.386   1.012  0.00  0.00           H  
ATOM   2469 HB3  ASN A 163      -4.175  -4.751   1.602  0.00  0.00           H  
ATOM   2470 OD1  ASN A 163      -5.831  -4.668  -1.002  0.00  0.00           O  
ATOM   2471 ND2  ASN A 163      -5.384  -6.509   0.048  0.00  0.00           N  
ATOM   2472 HD22 ASN A 163      -5.143  -7.030   0.911  0.00  0.00           H  
ATOM   2473 HD21 ASN A 163      -5.492  -6.992  -0.857  0.00  0.00           H  
ATOM   2474  N   GLY A 164      -5.837  -2.542   3.712  0.00  0.00           N  
ATOM   2475  CA  GLY A 164      -5.293  -1.789   4.835  0.00  0.00           C  
ATOM   2476  C   GLY A 164      -6.128  -1.953   6.104  0.00  0.00           C  
ATOM   2477  O   GLY A 164      -6.817  -2.936   6.362  0.00  0.00           O  
ATOM   2478  H   GLY A 164      -6.501  -2.066   3.070  0.00  0.00           H  
ATOM   2479 HA2  GLY A 164      -4.332  -2.064   5.031  0.00  0.00           H  
ATOM   2480 HA3  GLY A 164      -5.265  -0.803   4.580  0.00  0.00           H  
ATOM   2481  N   ASN A 165      -6.294  -0.767   6.678  0.00  0.00           N  
ATOM   2482  CA  ASN A 165      -6.938  -0.707   8.001  0.00  0.00           C  
ATOM   2483  CB  ASN A 165      -5.966  -1.337   8.993  0.00  0.00           C  
ATOM   2484  CG  ASN A 165      -4.694  -0.583   9.388  0.00  0.00           C  
ATOM   2485  C   ASN A 165      -7.449   0.651   8.493  0.00  0.00           C  
ATOM   2486  O   ASN A 165      -7.100   1.683   7.927  0.00  0.00           O  
ATOM   2487  H   ASN A 165      -5.963   0.041   6.163  0.00  0.00           H  
ATOM   2488  HA  ASN A 165      -7.758  -1.332   7.955  0.00  0.00           H  
ATOM   2489 HB2  ASN A 165      -6.482  -1.544   9.856  0.00  0.00           H  
ATOM   2490 HB3  ASN A 165      -5.679  -2.249   8.620  0.00  0.00           H  
ATOM   2491 OD1  ASN A 165      -4.602   0.634   9.557  0.00  0.00           O  
ATOM   2492 ND2  ASN A 165      -3.587  -1.261   9.667  0.00  0.00           N  
ATOM   2493 HD22 ASN A 165      -3.639  -2.273   9.597  0.00  0.00           H  
ATOM   2494 HD21 ASN A 165      -2.758  -0.810   9.928  0.00  0.00           H  
ATOM   2495  N   GLU A 166      -7.983   0.695   9.710  0.00  0.00           N  
ATOM   2496  CA  GLU A 166      -8.441   1.886  10.433  0.00  0.00           C  
ATOM   2497  CB  GLU A 166      -9.079   1.572  11.785  0.00  0.00           C  
ATOM   2498  CG  GLU A 166      -8.140   0.732  12.654  0.00  0.00           C  
ATOM   2499  CD  GLU A 166      -8.452  -0.762  12.594  0.00  0.00           C  
ATOM   2500 OE1  GLU A 166      -9.501  -1.169  13.130  0.00  0.00           O  
ATOM   2501 OE2  GLU A 166      -7.728  -1.342  11.759  0.00  0.00           O  
ATOM   2502  C   GLU A 166      -7.584   3.149  10.548  0.00  0.00           C  
ATOM   2503  O   GLU A 166      -7.996   4.255  10.186  0.00  0.00           O  
ATOM   2504  H   GLU A 166      -8.057  -0.281  10.157  0.00  0.00           H  
ATOM   2505  HA  GLU A 166      -9.382   2.163  10.039  0.00  0.00           H  
ATOM   2506 HB2  GLU A 166      -9.235   2.411  12.248  0.00  0.00           H  
ATOM   2507 HB3  GLU A 166      -9.880   1.046  11.627  0.00  0.00           H  
ATOM   2508 HG2  GLU A 166      -7.225   0.856  12.324  0.00  0.00           H  
ATOM   2509 HG3  GLU A 166      -8.247   1.018  13.587  0.00  0.00           H  
ATOM   2510  N   ASP A 167      -6.362   3.013  11.033  0.00  0.00           N  
ATOM   2511  CA  ASP A 167      -5.428   4.156  11.105  0.00  0.00           C  
ATOM   2512  CB  ASP A 167      -4.310   3.656  12.015  0.00  0.00           C  
ATOM   2513  CG  ASP A 167      -4.744   3.637  13.477  0.00  0.00           C  
ATOM   2514 OD1  ASP A 167      -5.711   2.946  13.845  0.00  0.00           O  
ATOM   2515 OD2  ASP A 167      -3.951   4.180  14.270  0.00  0.00           O  
ATOM   2516  C   ASP A 167      -4.988   4.589   9.708  0.00  0.00           C  
ATOM   2517  O   ASP A 167      -4.583   5.733   9.473  0.00  0.00           O  
ATOM   2518  H   ASP A 167      -6.112   2.062  11.354  0.00  0.00           H  
ATOM   2519  HA  ASP A 167      -5.936   4.922  11.509  0.00  0.00           H  
ATOM   2520 HB2  ASP A 167      -4.077   2.735  11.744  0.00  0.00           H  
ATOM   2521 HB3  ASP A 167      -3.538   4.264  11.923  0.00  0.00           H  
ATOM   2522  N   LEU A 168      -5.013   3.663   8.755  0.00  0.00           N  
ATOM   2523  CA  LEU A 168      -4.853   3.945   7.321  0.00  0.00           C  
ATOM   2524  CB  LEU A 168      -4.654   2.640   6.528  0.00  0.00           C  
ATOM   2525  CG  LEU A 168      -3.990   2.861   5.170  0.00  0.00           C  
ATOM   2526 CD1  LEU A 168      -2.483   3.108   5.235  0.00  0.00           C  
ATOM   2527 CD2  LEU A 168      -4.389   1.796   4.144  0.00  0.00           C  
ATOM   2528  C   LEU A 168      -5.836   4.871   6.620  0.00  0.00           C  
ATOM   2529  O   LEU A 168      -5.471   5.882   6.018  0.00  0.00           O  
ATOM   2530  H   LEU A 168      -5.161   2.684   9.119  0.00  0.00           H  
ATOM   2531  HA  LEU A 168      -3.895   4.335   7.187  0.00  0.00           H  
ATOM   2532 HB2  LEU A 168      -4.069   2.053   7.057  0.00  0.00           H  
ATOM   2533 HB3  LEU A 168      -5.539   2.246   6.371  0.00  0.00           H  
ATOM   2534  HG  LEU A 168      -4.434   3.654   4.715  0.00  0.00           H  
ATOM   2535 HD11 LEU A 168      -2.036   2.318   5.653  0.00  0.00           H  
ATOM   2536 HD12 LEU A 168      -2.130   3.242   4.310  0.00  0.00           H  
ATOM   2537 HD13 LEU A 168      -2.305   3.924   5.784  0.00  0.00           H  
ATOM   2538 HD21 LEU A 168      -5.380   1.819   4.012  0.00  0.00           H  
ATOM   2539 HD22 LEU A 168      -3.930   1.985   3.277  0.00  0.00           H  
ATOM   2540 HD23 LEU A 168      -4.116   0.896   4.480  0.00  0.00           H  
ATOM   2541  N   ALA A 169      -7.086   4.701   7.055  0.00  0.00           N  
ATOM   2542  CA  ALA A 169      -8.206   5.598   6.603  0.00  0.00           C  
ATOM   2543  CB  ALA A 169      -9.489   5.173   7.303  0.00  0.00           C  
ATOM   2544  C   ALA A 169      -8.006   7.097   6.943  0.00  0.00           C  
ATOM   2545  O   ALA A 169      -8.226   7.946   6.079  0.00  0.00           O  
ATOM   2546  H   ALA A 169      -7.217   3.880   7.685  0.00  0.00           H  
ATOM   2547  HA  ALA A 169      -8.330   5.505   5.508  0.00  0.00           H  
ATOM   2548 HB1  ALA A 169      -9.430   5.553   8.352  0.00  0.00           H  
ATOM   2549 HB2  ALA A 169     -10.355   5.659   6.812  0.00  0.00           H  
ATOM   2550 HB3  ALA A 169      -9.617   4.069   7.288  0.00  0.00           H  
ATOM   2551  N   GLU A 170      -7.647   7.339   8.199  0.00  0.00           N  
ATOM   2552  CA  GLU A 170      -7.348   8.663   8.773  0.00  0.00           C  
ATOM   2553  CB  GLU A 170      -6.979   8.408  10.234  0.00  0.00           C  
ATOM   2554  CG  GLU A 170      -7.969   7.858  11.267  0.00  0.00           C  
ATOM   2555  CD  GLU A 170      -9.222   8.703  11.476  0.00  0.00           C  
ATOM   2556 OE1  GLU A 170     -10.238   8.203  12.019  0.00  0.00           O  
ATOM   2557 OE2  GLU A 170      -9.239   9.902  11.107  0.00  0.00           O  
ATOM   2558  C   GLU A 170      -6.194   9.380   8.051  0.00  0.00           C  
ATOM   2559  O   GLU A 170      -6.494  10.416   7.472  0.00  0.00           O  
ATOM   2560  H   GLU A 170      -7.589   6.457   8.793  0.00  0.00           H  
ATOM   2561  HA  GLU A 170      -8.178   9.242   8.729  0.00  0.00           H  
ATOM   2562 HB2  GLU A 170      -6.179   7.770  10.234  0.00  0.00           H  
ATOM   2563 HB3  GLU A 170      -6.630   9.292  10.613  0.00  0.00           H  
ATOM   2564 HG2  GLU A 170      -8.263   6.963  10.960  0.00  0.00           H  
ATOM   2565 HG3  GLU A 170      -7.502   7.799  12.138  0.00  0.00           H  
ATOM   2566  N   ILE A 171      -5.053   8.713   7.878  0.00  0.00           N  
ATOM   2567  CA  ILE A 171      -3.912   9.267   7.148  0.00  0.00           C  
ATOM   2568  CB  ILE A 171      -2.757   8.270   7.161  0.00  0.00           C  
ATOM   2569 CG1  ILE A 171      -2.303   7.918   8.575  0.00  0.00           C  
ATOM   2570 CG2  ILE A 171      -1.622   8.649   6.199  0.00  0.00           C  
ATOM   2571 CD1  ILE A 171      -1.399   6.690   8.563  0.00  0.00           C  
ATOM   2572  C   ILE A 171      -4.218   9.683   5.702  0.00  0.00           C  
ATOM   2573  O   ILE A 171      -4.105  10.857   5.363  0.00  0.00           O  
ATOM   2574  H   ILE A 171      -5.043   7.760   8.308  0.00  0.00           H  
ATOM   2575  HA  ILE A 171      -3.648  10.117   7.639  0.00  0.00           H  
ATOM   2576  HB  ILE A 171      -3.069   7.424   6.720  0.00  0.00           H  
ATOM   2577 HG12 ILE A 171      -1.801   8.679   8.949  0.00  0.00           H  
ATOM   2578 HG13 ILE A 171      -3.098   7.718   9.123  0.00  0.00           H  
ATOM   2579 HG21 ILE A 171      -0.991   7.882   6.120  0.00  0.00           H  
ATOM   2580 HG22 ILE A 171      -2.008   8.862   5.306  0.00  0.00           H  
ATOM   2581 HG23 ILE A 171      -1.142   9.445   6.558  0.00  0.00           H  
ATOM   2582 HD11 ILE A 171      -0.597   6.881   8.002  0.00  0.00           H  
ATOM   2583 HD12 ILE A 171      -1.119   6.483   9.497  0.00  0.00           H  
ATOM   2584 HD13 ILE A 171      -1.904   5.919   8.181  0.00  0.00           H  
ATOM   2585  N   LEU A 172      -4.933   8.808   5.000  0.00  0.00           N  
ATOM   2586  CA  LEU A 172      -5.370   8.971   3.608  0.00  0.00           C  
ATOM   2587  CB  LEU A 172      -5.975   7.688   3.026  0.00  0.00           C  
ATOM   2588  CG  LEU A 172      -4.907   6.735   2.499  0.00  0.00           C  
ATOM   2589 CD1  LEU A 172      -5.480   5.473   1.859  0.00  0.00           C  
ATOM   2590 CD2  LEU A 172      -4.005   7.477   1.505  0.00  0.00           C  
ATOM   2591  C   LEU A 172      -6.268  10.206   3.459  0.00  0.00           C  
ATOM   2592  O   LEU A 172      -5.902  11.085   2.680  0.00  0.00           O  
ATOM   2593  H   LEU A 172      -5.178   7.931   5.557  0.00  0.00           H  
ATOM   2594  HA  LEU A 172      -4.558   9.100   3.032  0.00  0.00           H  
ATOM   2595 HB2  LEU A 172      -6.459   7.229   3.744  0.00  0.00           H  
ATOM   2596 HB3  LEU A 172      -6.551   7.938   2.276  0.00  0.00           H  
ATOM   2597  HG  LEU A 172      -4.299   6.469   3.263  0.00  0.00           H  
ATOM   2598 HD11 LEU A 172      -6.141   5.728   1.004  0.00  0.00           H  
ATOM   2599 HD12 LEU A 172      -4.730   4.895   1.536  0.00  0.00           H  
ATOM   2600 HD13 LEU A 172      -6.060   4.910   2.616  0.00  0.00           H  
ATOM   2601 HD21 LEU A 172      -3.568   8.246   1.968  0.00  0.00           H  
ATOM   2602 HD22 LEU A 172      -3.307   6.850   1.163  0.00  0.00           H  
ATOM   2603 HD23 LEU A 172      -4.559   7.812   0.744  0.00  0.00           H  
ATOM   2604  N   GLN A 173      -7.301  10.296   4.276  0.00  0.00           N  
ATOM   2605  CA  GLN A 173      -8.291  11.392   4.331  0.00  0.00           C  
ATOM   2606  CB  GLN A 173      -9.461  10.975   5.224  0.00  0.00           C  
ATOM   2607  CG  GLN A 173     -10.357  10.002   4.455  0.00  0.00           C  
ATOM   2608  CD  GLN A 173     -11.320   9.353   5.377  0.00  0.00           C  
ATOM   2609  C   GLN A 173      -7.660  12.670   4.885  0.00  0.00           C  
ATOM   2610  O   GLN A 173      -7.998  13.722   4.351  0.00  0.00           O  
ATOM   2611  H   GLN A 173      -7.378   9.462   4.945  0.00  0.00           H  
ATOM   2612  HA  GLN A 173      -8.590  11.577   3.390  0.00  0.00           H  
ATOM   2613 HB2  GLN A 173      -9.113  10.512   6.015  0.00  0.00           H  
ATOM   2614 HB3  GLN A 173      -9.992  11.768   5.452  0.00  0.00           H  
ATOM   2615 HG2  GLN A 173     -10.843  10.507   3.752  0.00  0.00           H  
ATOM   2616 HG3  GLN A 173      -9.746   9.225   3.947  0.00  0.00           H  
ATOM   2617 OE1  GLN A 173     -12.082  10.085   6.049  0.00  0.00           O  
ATOM   2618 NE2  GLN A 173     -11.483   8.082   5.416  0.00  0.00           N  
ATOM   2619 HE21 GLN A 173     -12.176   7.681   6.078  0.00  0.00           H  
ATOM   2620 HE22 GLN A 173     -10.894   7.443   4.842  0.00  0.00           H  
ATOM   2621  N   LYS A 174      -6.697  12.644   5.807  0.00  0.00           N  
ATOM   2622  CA  LYS A 174      -6.006  13.812   6.367  0.00  0.00           C  
ATOM   2623  CB  LYS A 174      -5.519  13.733   7.814  0.00  0.00           C  
ATOM   2624  CG  LYS A 174      -6.632  14.080   8.809  0.00  0.00           C  
ATOM   2625  CD  LYS A 174      -6.105  13.801  10.220  0.00  0.00           C  
ATOM   2626  CE  LYS A 174      -6.293  12.435  10.866  0.00  0.00           C  
ATOM   2627  NZ  LYS A 174      -5.614  12.346  12.168  0.00  0.00           N  
ATOM   2628  C   LYS A 174      -4.923  14.476   5.515  0.00  0.00           C  
ATOM   2629  O   LYS A 174      -5.149  15.546   4.952  0.00  0.00           O  
ATOM   2630  H   LYS A 174      -6.455  11.654   6.122  0.00  0.00           H  
ATOM   2631  HA  LYS A 174      -6.720  14.527   6.593  0.00  0.00           H  
ATOM   2632 HB2  LYS A 174      -5.220  12.810   7.996  0.00  0.00           H  
ATOM   2633 HB3  LYS A 174      -4.783  14.382   7.934  0.00  0.00           H  
ATOM   2634 HG2  LYS A 174      -6.848  15.035   8.731  0.00  0.00           H  
ATOM   2635 HG3  LYS A 174      -7.410  13.505   8.637  0.00  0.00           H  
ATOM   2636 HD2  LYS A 174      -5.092  14.013  10.223  0.00  0.00           H  
ATOM   2637 HD3  LYS A 174      -6.515  14.508  10.854  0.00  0.00           H  
ATOM   2638 HE2  LYS A 174      -7.278  12.271  10.988  0.00  0.00           H  
ATOM   2639 HE3  LYS A 174      -5.927  11.734  10.246  0.00  0.00           H  
ATOM   2640 HZ1  LYS A 174      -5.674  13.227  12.644  0.00  0.00           H  
ATOM   2641 HZ2  LYS A 174      -6.047  11.639  12.731  0.00  0.00           H  
ATOM   2642 HZ3  LYS A 174      -4.649  12.113  12.032  0.00  0.00           H  
ATOM   2643  N   LEU A 175      -3.869  13.698   5.288  0.00  0.00           N  
ATOM   2644  CA  LEU A 175      -2.549  14.149   4.825  0.00  0.00           C  
ATOM   2645  CB  LEU A 175      -1.405  13.379   5.509  0.00  0.00           C  
ATOM   2646  CG  LEU A 175      -1.380  13.526   7.027  0.00  0.00           C  
ATOM   2647 CD1  LEU A 175      -1.316  12.232   7.829  0.00  0.00           C  
ATOM   2648 CD2  LEU A 175      -0.178  14.412   7.388  0.00  0.00           C  
ATOM   2649  C   LEU A 175      -2.411  14.213   3.311  0.00  0.00           C  
ATOM   2650  O   LEU A 175      -1.354  14.708   2.896  0.00  0.00           O  
ATOM   2651  H   LEU A 175      -4.066  12.667   5.477  0.00  0.00           H  
ATOM   2652  HA  LEU A 175      -2.385  15.080   5.202  0.00  0.00           H  
ATOM   2653 HB2  LEU A 175      -1.521  12.422   5.300  0.00  0.00           H  
ATOM   2654 HB3  LEU A 175      -0.554  13.730   5.157  0.00  0.00           H  
ATOM   2655  HG  LEU A 175      -2.211  14.051   7.317  0.00  0.00           H  
ATOM   2656 HD11 LEU A 175      -0.485  11.730   7.587  0.00  0.00           H  
ATOM   2657 HD12 LEU A 175      -1.304  12.445   8.806  0.00  0.00           H  
ATOM   2658 HD13 LEU A 175      -2.117  11.670   7.620  0.00  0.00           H  
ATOM   2659 HD21 LEU A 175      -0.286  15.303   6.952  0.00  0.00           H  
ATOM   2660 HD22 LEU A 175      -0.140  14.524   8.379  0.00  0.00           H  
ATOM   2661 HD23 LEU A 175       0.659  13.977   7.064  0.00  0.00           H  
ATOM   2662  N   ASN A 176      -3.524  13.985   2.614  0.00  0.00           N  
ATOM   2663  CA  ASN A 176      -3.722  14.213   1.178  0.00  0.00           C  
ATOM   2664  CB  ASN A 176      -5.119  13.712   0.801  0.00  0.00           C  
ATOM   2665  CG  ASN A 176      -5.283  13.358  -0.687  0.00  0.00           C  
ATOM   2666  C   ASN A 176      -3.484  15.611   0.590  0.00  0.00           C  
ATOM   2667  O   ASN A 176      -3.299  16.551   1.358  0.00  0.00           O  
ATOM   2668  H   ASN A 176      -4.316  13.597   3.224  0.00  0.00           H  
ATOM   2669  HA  ASN A 176      -3.066  13.574   0.686  0.00  0.00           H  
ATOM   2670 HB2  ASN A 176      -5.319  12.892   1.338  0.00  0.00           H  
ATOM   2671 HB3  ASN A 176      -5.785  14.426   1.024  0.00  0.00           H  
ATOM   2672 OD1  ASN A 176      -4.337  13.318  -1.470  0.00  0.00           O  
ATOM   2673 ND2  ASN A 176      -6.571  13.413  -1.010  0.00  0.00           N  
ATOM   2674 HD22 ASN A 176      -7.309  13.644  -0.418  0.00  0.00           H  
ATOM   2675 HD21 ASN A 176      -6.820  13.185  -1.996  0.00  0.00           H  
ATOM   2676  N   LEU A 177      -3.185  15.621  -0.707  0.00  0.00           N  
ATOM   2677  CA  LEU A 177      -2.702  16.858  -1.351  0.00  0.00           C  
ATOM   2678  CB  LEU A 177      -1.958  16.327  -2.578  0.00  0.00           C  
ATOM   2679  CG  LEU A 177      -0.465  16.098  -2.359  0.00  0.00           C  
ATOM   2680 CD1  LEU A 177      -0.193  14.729  -1.729  0.00  0.00           C  
ATOM   2681 CD2  LEU A 177       0.076  16.069  -3.785  0.00  0.00           C  
ATOM   2682  C   LEU A 177      -3.544  18.094  -1.661  0.00  0.00           C  
ATOM   2683  O   LEU A 177      -2.926  19.144  -1.810  0.00  0.00           O  
ATOM   2684  H   LEU A 177      -3.312  14.732  -1.203  0.00  0.00           H  
ATOM   2685  HA  LEU A 177      -1.865  17.189  -0.771  0.00  0.00           H  
ATOM   2686 HB2  LEU A 177      -2.360  15.458  -2.826  0.00  0.00           H  
ATOM   2687 HB3  LEU A 177      -2.055  16.990  -3.304  0.00  0.00           H  
ATOM   2688  HG  LEU A 177      -0.108  16.813  -1.754  0.00  0.00           H  
ATOM   2689 HD11 LEU A 177      -0.538  14.013  -2.334  0.00  0.00           H  
ATOM   2690 HD12 LEU A 177       0.791  14.614  -1.602  0.00  0.00           H  
ATOM   2691 HD13 LEU A 177      -0.656  14.675  -0.846  0.00  0.00           H  
ATOM   2692 HD21 LEU A 177      -0.121  16.941  -4.233  0.00  0.00           H  
ATOM   2693 HD22 LEU A 177       1.065  15.922  -3.763  0.00  0.00           H  
ATOM   2694 HD23 LEU A 177      -0.361  15.327  -4.292  0.00  0.00           H  
ATOM   2695  N   PRO A 178      -4.868  18.045  -1.805  0.00  0.00           N  
ATOM   2696  CA  PRO A 178      -5.763  19.199  -1.978  0.00  0.00           C  
ATOM   2697  CB  PRO A 178      -7.157  18.576  -1.987  0.00  0.00           C  
ATOM   2698  CG  PRO A 178      -6.945  17.292  -2.798  0.00  0.00           C  
ATOM   2699  CD  PRO A 178      -5.551  16.861  -2.353  0.00  0.00           C  
ATOM   2700  C   PRO A 178      -5.730  20.202  -0.817  0.00  0.00           C  
ATOM   2701  O   PRO A 178      -5.623  19.803   0.343  0.00  0.00           O  
ATOM   2702  HA  PRO A 178      -5.565  19.672  -2.860  0.00  0.00           H  
ATOM   2703 HB2  PRO A 178      -7.460  18.351  -1.070  0.00  0.00           H  
ATOM   2704 HB3  PRO A 178      -7.814  19.161  -2.442  0.00  0.00           H  
ATOM   2705 HG2  PRO A 178      -7.620  16.621  -2.551  0.00  0.00           H  
ATOM   2706 HG3  PRO A 178      -6.963  17.496  -3.762  0.00  0.00           H  
ATOM   2707 HD2  PRO A 178      -5.610  16.129  -1.652  0.00  0.00           H  
ATOM   2708 HD3  PRO A 178      -5.027  16.478  -3.136  0.00  0.00           H  
ATOM   2709  N   GLU A 179      -5.953  21.473  -1.129  0.00  0.00           N  
ATOM   2710  CA  GLU A 179      -6.057  22.578  -0.161  0.00  0.00           C  
ATOM   2711  CB  GLU A 179      -6.194  23.932  -0.861  0.00  0.00           C  
ATOM   2712  CG  GLU A 179      -4.998  24.668  -1.448  0.00  0.00           C  
ATOM   2713  CD  GLU A 179      -5.485  25.906  -2.205  0.00  0.00           C  
ATOM   2714 OE1  GLU A 179      -5.183  25.957  -3.418  0.00  0.00           O  
ATOM   2715 OE2  GLU A 179      -6.180  26.756  -1.603  0.00  0.00           O  
ATOM   2716  C   GLU A 179      -7.039  22.527   1.008  0.00  0.00           C  
ATOM   2717  O   GLU A 179      -6.837  23.103   2.067  0.00  0.00           O  
ATOM   2718  H   GLU A 179      -6.055  21.639  -2.172  0.00  0.00           H  
ATOM   2719  HA  GLU A 179      -5.094  22.761   0.223  0.00  0.00           H  
ATOM   2720 HB2  GLU A 179      -6.863  23.806  -1.621  0.00  0.00           H  
ATOM   2721 HB3  GLU A 179      -6.632  24.568  -0.195  0.00  0.00           H  
ATOM   2722 HG2  GLU A 179      -4.436  24.974  -0.722  0.00  0.00           H  
ATOM   2723 HG3  GLU A 179      -4.560  24.090  -2.089  0.00  0.00           H  
ATOM   2724  N   THR A 180      -8.221  22.015   0.651  0.00  0.00           N  
ATOM   2725  CA  THR A 180      -9.362  21.796   1.552  0.00  0.00           C  
ATOM   2726  CB  THR A 180     -10.624  21.633   0.704  0.00  0.00           C  
ATOM   2727 OG1  THR A 180     -10.404  20.925  -0.520  0.00  0.00           O  
ATOM   2728 CG2  THR A 180     -11.223  23.029   0.570  0.00  0.00           C  
ATOM   2729  C   THR A 180      -9.175  20.605   2.487  0.00  0.00           C  
ATOM   2730  O   THR A 180      -9.944  19.664   2.646  0.00  0.00           O  
ATOM   2731  H   THR A 180      -8.272  21.769  -0.381  0.00  0.00           H  
ATOM   2732  HA  THR A 180      -9.482  22.630   2.118  0.00  0.00           H  
ATOM   2733  HB  THR A 180     -11.328  21.103   1.252  0.00  0.00           H  
ATOM   2734 HG21 THR A 180     -10.490  23.711   0.550  0.00  0.00           H  
ATOM   2735 HG22 THR A 180     -11.753  23.089  -0.278  0.00  0.00           H  
ATOM   2736 HG23 THR A 180     -11.825  23.216   1.348  0.00  0.00           H  
ATOM   2737 HG1  THR A 180      -9.422  20.757  -0.656  0.00  0.00           H  
ATOM   2738  N   GLY A 181      -8.137  20.716   3.314  0.00  0.00           N  
ATOM   2739  CA  GLY A 181      -7.803  19.804   4.420  0.00  0.00           C  
ATOM   2740  C   GLY A 181      -7.550  18.318   4.180  0.00  0.00           C  
ATOM   2741  O   GLY A 181      -8.124  17.505   4.906  0.00  0.00           O  
ATOM   2742  H   GLY A 181      -7.529  21.568   3.101  0.00  0.00           H  
ATOM   2743 HA2  GLY A 181      -6.969  20.202   4.923  0.00  0.00           H  
ATOM   2744 HA3  GLY A 181      -8.556  19.895   5.150  0.00  0.00           H  
ATOM   2745  N   GLY A 182      -6.809  18.131   3.090  0.00  0.00           N  
ATOM   2746  CA  GLY A 182      -6.578  16.814   2.483  0.00  0.00           C  
ATOM   2747  C   GLY A 182      -7.802  16.431   1.654  0.00  0.00           C  
ATOM   2748  O   GLY A 182      -8.062  16.742   0.494  0.00  0.00           O  
ATOM   2749  H   GLY A 182      -6.399  19.012   2.694  0.00  0.00           H  
ATOM   2750 HA2  GLY A 182      -5.776  16.855   1.892  0.00  0.00           H  
ATOM   2751 HA3  GLY A 182      -6.436  16.137   3.201  0.00  0.00           H  
ATOM   2752  N   GLY A 183      -8.628  15.646   2.351  0.00  0.00           N  
ATOM   2753  CA  GLY A 183      -9.963  15.210   1.927  0.00  0.00           C  
ATOM   2754  C   GLY A 183     -10.118  13.905   1.153  0.00  0.00           C  
ATOM   2755  O   GLY A 183      -9.135  13.208   0.895  0.00  0.00           O  
ATOM   2756  H   GLY A 183      -8.217  15.346   3.289  0.00  0.00           H  
ATOM   2757 HA2  GLY A 183     -10.575  15.166   2.773  0.00  0.00           H  
ATOM   2758 HA3  GLY A 183     -10.394  15.978   1.368  0.00  0.00           H  
ATOM   2759  N   GLY A 184     -11.354  13.530   0.847  0.00  0.00           N  
ATOM   2760  CA  GLY A 184     -11.606  12.297   0.078  0.00  0.00           C  
ATOM   2761  C   GLY A 184     -12.308  11.260   0.950  0.00  0.00           C  
ATOM   2762  O   GLY A 184     -12.909  11.679   1.939  0.00  0.00           O  
ATOM   2763  H   GLY A 184     -12.105  14.154   1.180  0.00  0.00           H  
ATOM   2764 HA2  GLY A 184     -12.181  12.515  -0.714  0.00  0.00           H  
ATOM   2765 HA3  GLY A 184     -10.732  11.926  -0.245  0.00  0.00           H  
HETATM 2766  N1  SIP A 185     -12.157   9.847   0.766  0.00  0.00           N  
HETATM 2767  H1  SIP A 185     -11.528   9.515   0.003  0.00  0.00           H  
HETATM 2768  C1  SIP A 185     -12.388   7.478   1.527  0.00  0.00           C  
HETATM 2769  O1  SIP A 185     -11.188   7.123   2.123  0.00  0.00           O  
HETATM 2770  N2  SIP A 185     -13.277   6.459   1.058  0.00  0.00           N  
HETATM 2771  H2  SIP A 185     -14.184   6.744   0.650  0.00  0.00           H  
HETATM 2772  N3  SIP A 185     -14.925   1.822   1.294  0.00  0.00           N  
HETATM 2773  C2  SIP A 185     -14.457   0.622   0.736  0.00  0.00           C  
HETATM 2774  C3  SIP A 185     -14.801  -0.665   1.160  0.00  0.00           C  
HETATM 2775  H3  SIP A 185     -15.527  -0.779   1.958  0.00  0.00           H  
HETATM 2776  C4  SIP A 185     -14.265  -1.826   0.563  0.00  0.00           C  
HETATM 2777  C5  SIP A 185     -13.326  -1.715  -0.492  0.00  0.00           C  
HETATM 2778  C6  SIP A 185     -13.034  -0.414  -0.932  0.00  0.00           C  
HETATM 2779  H4  SIP A 185     -12.371  -0.304  -1.779  0.00  0.00           H  
HETATM 2780  C7  SIP A 185     -13.608   0.710  -0.379  0.00  0.00           C  
HETATM 2781  H5  SIP A 185     -13.471   1.687  -0.818  0.00  0.00           H  
HETATM 2782  C8  SIP A 185     -12.852  -2.829  -1.425  0.00  0.00           C  
HETATM 2783  H6  SIP A 185     -12.977  -2.439  -2.417  0.00  0.00           H  
HETATM 2784  C9  SIP A 185     -13.718  -4.075  -1.472  0.00  0.00           C  
HETATM 2785 C10  SIP A 185     -14.691  -4.446  -0.517  0.00  0.00           C  
HETATM 2786 Si1  SIP A 185     -15.077  -3.434   1.048  0.00  0.00          Si  
HETATM 2787 C11  SIP A 185     -15.602  -5.453  -0.879  0.00  0.00           C  
HETATM 2788  H7  SIP A 185     -16.336  -5.767  -0.146  0.00  0.00           H  
HETATM 2789 C12  SIP A 185     -15.607  -6.005  -2.150  0.00  0.00           C  
HETATM 2790 C13  SIP A 185     -14.609  -5.692  -3.067  0.00  0.00           C  
HETATM 2791  H8  SIP A 185     -14.538  -6.170  -4.030  0.00  0.00           H  
HETATM 2792 C14  SIP A 185     -13.647  -4.779  -2.685  0.00  0.00           C  
HETATM 2793  H9  SIP A 185     -12.809  -4.578  -3.338  0.00  0.00           H  
HETATM 2794  N4  SIP A 185     -16.624  -7.040  -2.452  0.00  0.00           N  
HETATM 2795 C15  SIP A 185     -12.864   8.897   1.652  0.00  0.00           C  
HETATM 2796 H10  SIP A 185     -12.715   9.182   2.712  0.00  0.00           H  
HETATM 2797 H11  SIP A 185     -13.952   8.949   1.454  0.00  0.00           H  
HETATM 2798 C16  SIP A 185     -12.943   5.042   1.054  0.00  0.00           C  
HETATM 2799 H12  SIP A 185     -12.512   4.784   0.069  0.00  0.00           H  
HETATM 2800 H13  SIP A 185     -12.197   4.820   1.851  0.00  0.00           H  
HETATM 2801 C17  SIP A 185     -14.205   4.192   1.236  0.00  0.00           C  
HETATM 2802 H14  SIP A 185     -14.861   4.624   2.014  0.00  0.00           H  
HETATM 2803 H15  SIP A 185     -14.775   4.177   0.282  0.00  0.00           H  
HETATM 2804 C18  SIP A 185     -13.848   2.773   1.640  0.00  0.00           C  
HETATM 2805 H16  SIP A 185     -12.944   2.455   1.118  0.00  0.00           H  
HETATM 2806 H17  SIP A 185     -13.618   2.736   2.719  0.00  0.00           H  
HETATM 2807 C19  SIP A 185     -15.984   1.720   2.284  0.00  0.00           C  
HETATM 2808 H18  SIP A 185     -16.822   1.143   1.885  0.00  0.00           H  
HETATM 2809 H19  SIP A 185     -15.652   1.236   3.217  0.00  0.00           H  
HETATM 2810 H20  SIP A 185     -16.358   2.712   2.543  0.00  0.00           H  
HETATM 2811 C20  SIP A 185     -14.681  -4.151   2.767  0.00  0.00           C  
HETATM 2812 H21  SIP A 185     -14.573  -5.240   2.725  0.00  0.00           H  
HETATM 2813 H22  SIP A 185     -13.743  -3.754   3.164  0.00  0.00           H  
HETATM 2814 H23  SIP A 185     -15.489  -3.908   3.460  0.00  0.00           H  
HETATM 2815 C21  SIP A 185     -16.966  -3.253   1.066  0.00  0.00           C  
HETATM 2816 H24  SIP A 185     -17.432  -4.225   1.265  0.00  0.00           H  
HETATM 2817 H25  SIP A 185     -17.272  -2.591   1.882  0.00  0.00           H  
HETATM 2818 H26  SIP A 185     -17.359  -2.860   0.126  0.00  0.00           H  
HETATM 2819 C22  SIP A 185     -18.001  -6.606  -2.050  0.00  0.00           C  
HETATM 2820 H27  SIP A 185     -18.280  -5.748  -2.661  0.00  0.00           H  
HETATM 2821 H28  SIP A 185     -18.689  -7.425  -2.218  0.00  0.00           H  
HETATM 2822 H29  SIP A 185     -18.022  -6.331  -1.001  0.00  0.00           H  
HETATM 2823 C23  SIP A 185     -16.639  -7.506  -3.876  0.00  0.00           C  
HETATM 2824 H30  SIP A 185     -17.454  -8.220  -3.985  0.00  0.00           H  
HETATM 2825 H31  SIP A 185     -16.813  -6.653  -4.532  0.00  0.00           H  
HETATM 2826 H32  SIP A 185     -15.690  -7.993  -4.096  0.00  0.00           H  
HETATM 2827 H33  SIP A 185     -16.262  -7.847  -1.863  0.00  0.00           H  
HETATM 2828  O1  HOH A 200     -15.153  -8.850  -1.060  0.00  0.00           O  
HETATM 2829  H1  HOH A 200     -14.563  -8.352  -0.466  0.00  0.00           H  
HETATM 2830  H2  HOH A 200     -14.543  -9.044  -1.804  0.00  0.00           H  
HETATM 2831  O2  HOH A 200     -12.692  -7.144  -0.735  0.00  0.00           O  
HETATM 2832  H3  HOH A 200     -12.954  -6.215  -0.608  0.00  0.00           H  
HETATM 2833  H4  HOH A 200     -11.810  -7.158  -0.328  0.00  0.00           H  
HETATM 2834  O3  HOH A 200     -13.457  -8.346  -3.159  0.00  0.00           O  
HETATM 2835  H5  HOH A 200     -12.743  -8.794  -3.629  0.00  0.00           H  
HETATM 2836  H6  HOH A 200     -13.011  -7.806  -2.472  0.00  0.00           H  
HETATM 2837  OW  SOL C   1     -11.484  -8.710  12.344  0.00  0.00           O  
HETATM 2838 HW1  SOL C   1     -11.366  -7.712  12.339  0.00  0.00           H  
HETATM 2839 HW2  SOL C   1     -11.932  -8.994  11.494  0.00  0.00           H  
HETATM 2840  OW  SOL C   3     -19.181  18.468  -6.696  0.00  0.00           O  
HETATM 2841 HW1  SOL C   3     -19.961  18.682  -6.101  0.00  0.00           H  
HETATM 2842 HW2  SOL C   3     -18.679  17.697  -6.318  0.00  0.00           H  
HETATM 2843  OW  SOL C   4     -25.896 -11.155   1.313  0.00  0.00           O  
HETATM 2844 HW1  SOL C   4     -25.087 -11.617   0.952  0.00  0.00           H  
HETATM 2845 HW2  SOL C   4     -25.724 -10.174   1.365  0.00  0.00           H  
HETATM 2846  OW  SOL C   5     -11.420 -12.721   1.143  0.00  0.00           O  
HETATM 2847 HW1  SOL C   5     -11.301 -11.778   1.324  0.00  0.00           H  
HETATM 2848 HW2  SOL C   5     -12.142 -13.192   1.579  0.00  0.00           H  
HETATM 2849  OW  SOL C   6       2.970   1.443 -14.732  0.00  0.00           O  
HETATM 2850 HW1  SOL C   6       2.383   1.889 -14.051  0.00  0.00           H  
HETATM 2851 HW2  SOL C   6       3.074   2.050 -15.532  0.00  0.00           H  
HETATM 2852  OW  SOL C   7     -12.522  -7.909  -7.526  0.00  0.00           O  
HETATM 2853 HW1  SOL C   7     -11.740  -8.044  -6.974  0.00  0.00           H  
HETATM 2854 HW2  SOL C   7     -12.503  -8.222  -8.436  0.00  0.00           H  
HETATM 2855  OW  SOL C   8     -11.625   9.311   9.598  0.00  0.00           O  
HETATM 2856 HW1  SOL C   8     -11.216   9.029  10.456  0.00  0.00           H  
HETATM 2857 HW2  SOL C   8     -10.960   9.796   9.045  0.00  0.00           H  
HETATM 2858  OW  SOL C   9      -7.741 -20.251   9.758  0.00  0.00           O  
HETATM 2859 HW1  SOL C   9      -8.492 -20.489   9.141  0.00  0.00           H  
HETATM 2860 HW2  SOL C   9      -6.931 -20.022   9.228  0.00  0.00           H  
HETATM 2861  OW  SOL C  10     -16.931   5.958  15.062  0.00  0.00           O  
HETATM 2862 HW1  SOL C  10     -17.463   5.846  15.903  0.00  0.00           H  
HETATM 2863 HW2  SOL C  10     -17.289   5.346  14.363  0.00  0.00           H  
HETATM 2864  OW  SOL C  11      -2.831  -7.452   0.833  0.00  0.00           O  
HETATM 2865 HW1  SOL C  11      -2.540  -8.408   0.936  0.00  0.00           H  
HETATM 2866 HW2  SOL C  11      -2.082  -6.843   1.088  0.00  0.00           H  
HETATM 2867  OW  SOL C  12     -22.862  -1.249  16.526  0.00  0.00           O  
HETATM 2868 HW1  SOL C  12     -23.227  -1.633  15.681  0.00  0.00           H  
HETATM 2869 HW2  SOL C  12     -23.339  -1.656  17.313  0.00  0.00           H  
HETATM 2870  OW  SOL C  13     -17.837  10.046 -13.574  0.00  0.00           O  
HETATM 2871 HW1  SOL C  13     -17.603   9.847 -14.526  0.00  0.00           H  
HETATM 2872 HW2  SOL C  13     -17.870  11.043 -13.445  0.00  0.00           H  
HETATM 2873  OW  SOL C  14     -16.938 -15.963   9.850  0.00  0.00           O  
HETATM 2874 HW1  SOL C  14     -17.453 -16.287  10.652  0.00  0.00           H  
HETATM 2875 HW2  SOL C  14     -16.602 -16.757   9.338  0.00  0.00           H  
HETATM 2876  OW  SOL C  15     -19.948   2.840  -6.344  0.00  0.00           O  
HETATM 2877 HW1  SOL C  15     -20.180   1.927  -6.138  0.00  0.00           H  
HETATM 2878 HW2  SOL C  15     -19.226   2.995  -6.968  0.00  0.00           H  
HETATM 2879  OW  SOL C  16     -21.709 -19.757   4.302  0.00  0.00           O  
HETATM 2880 HW1  SOL C  16     -22.550 -20.182   4.645  0.00  0.00           H  
HETATM 2881 HW2  SOL C  16     -21.835 -18.776   4.211  0.00  0.00           H  
HETATM 2882  OW  SOL C  17     -11.605  20.328  -9.965  0.00  0.00           O  
HETATM 2883 HW1  SOL C  17     -11.334  20.976 -10.676  0.00  0.00           H  
HETATM 2884 HW2  SOL C  17     -10.960  20.387  -9.203  0.00  0.00           H  
HETATM 2885  OW  SOL C  18     -15.746 -19.955  12.337  0.00  0.00           O  
HETATM 2886 HW1  SOL C  18     -15.476 -20.870  12.060  0.00  0.00           H  
HETATM 2887 HW2  SOL C  18     -15.212 -19.277  11.827  0.00  0.00           H  
HETATM 2888  OW  SOL C  19      -3.478  -1.446 -19.769  0.00  0.00           O  
HETATM 2889 HW1  SOL C  19      -3.150  -2.218 -20.310  0.00  0.00           H  
HETATM 2890 HW2  SOL C  19      -4.289  -1.711 -19.260  0.00  0.00           H  
HETATM 2891  OW  SOL C  20     -27.645  -3.395  -6.103  0.00  0.00           O  
HETATM 2892 HW1  SOL C  20     -28.325  -4.005  -6.520  0.00  0.00           H  
HETATM 2893 HW2  SOL C  20     -27.679  -3.488  -5.107  0.00  0.00           H  
HETATM 2894  OW  SOL C  21     -30.432  -5.994   6.312  0.00  0.00           O  
HETATM 2895 HW1  SOL C  21     -30.183  -5.255   6.938  0.00  0.00           H  
HETATM 2896 HW2  SOL C  21     -30.254  -6.873   6.754  0.00  0.00           H  
HETATM 2897  OW  SOL C  22     -17.297   2.379  -9.232  0.00  0.00           O  
HETATM 2898 HW1  SOL C  22     -17.520   1.777  -8.506  0.00  0.00           H  
HETATM 2899 HW2  SOL C  22     -17.652   2.175 -10.110  0.00  0.00           H  
HETATM 2900  OW  SOL C  23     -18.767 -23.083  -2.932  0.00  0.00           O  
HETATM 2901 HW1  SOL C  23     -19.545 -23.707  -2.966  0.00  0.00           H  
HETATM 2902 HW2  SOL C  23     -19.086 -22.152  -2.805  0.00  0.00           H  
HETATM 2903  OW  SOL C  24     -17.176  -1.057  -9.084  0.00  0.00           O  
HETATM 2904 HW1  SOL C  24     -16.493  -0.375  -9.150  0.00  0.00           H  
HETATM 2905 HW2  SOL C  24     -17.329  -1.449  -8.213  0.00  0.00           H  
HETATM 2906  OW  SOL C  25     -16.593   5.048  -8.826  0.00  0.00           O  
HETATM 2907 HW1  SOL C  25     -16.498   5.211  -7.845  0.00  0.00           H  
HETATM 2908 HW2  SOL C  25     -16.705   4.069  -8.990  0.00  0.00           H  
HETATM 2909  OW  SOL C  26     -18.546 -20.254  -3.666  0.00  0.00           O  
HETATM 2910 HW1  SOL C  26     -19.301 -19.734  -3.268  0.00  0.00           H  
HETATM 2911 HW2  SOL C  26     -17.677 -19.816  -3.430  0.00  0.00           H  
HETATM 2912  OW  SOL C  27     -10.711   5.538 -13.178  0.00  0.00           O  
HETATM 2913 HW1  SOL C  27     -10.893   6.261 -12.513  0.00  0.00           H  
HETATM 2914 HW2  SOL C  27     -10.645   5.936 -14.088  0.00  0.00           H  
HETATM 2915  OW  SOL C  28     -19.122  17.391   5.079  0.00  0.00           O  
HETATM 2916 HW1  SOL C  28     -18.520  16.707   5.504  0.00  0.00           H  
HETATM 2917 HW2  SOL C  28     -19.224  17.187   4.107  0.00  0.00           H  
HETATM 2918  OW  SOL C  29     -24.441   2.449 -10.565  0.00  0.00           O  
HETATM 2919 HW1  SOL C  29     -25.167   2.355  -9.883  0.00  0.00           H  
HETATM 2920 HW2  SOL C  29     -24.128   3.400 -10.595  0.00  0.00           H  
HETATM 2921  OW  SOL C  30     -16.833   6.682  -2.397  0.00  0.00           O  
HETATM 2922 HW1  SOL C  30     -17.039   6.974  -1.502  0.00  0.00           H  
HETATM 2923 HW2  SOL C  30     -16.151   6.005  -2.517  0.00  0.00           H  
HETATM 2924  OW  SOL C  31     -13.706  -0.649  11.469  0.00  0.00           O  
HETATM 2925 HW1  SOL C  31     -14.656  -0.852  11.699  0.00  0.00           H  
HETATM 2926 HW2  SOL C  31     -13.399  -1.270  10.744  0.00  0.00           H  
HETATM 2927  OW  SOL C  32     -30.027   6.086   7.819  0.00  0.00           O  
HETATM 2928 HW1  SOL C  32     -29.703   6.673   7.074  0.00  0.00           H  
HETATM 2929 HW2  SOL C  32     -30.971   6.316   8.036  0.00  0.00           H  
HETATM 2930  OW  SOL C  33     -25.942  15.031  -3.588  0.00  0.00           O  
HETATM 2931 HW1  SOL C  33     -26.897  14.726  -3.507  0.00  0.00           H  
HETATM 2932 HW2  SOL C  33     -25.375  14.548  -2.921  0.00  0.00           H  
HETATM 2933  OW  SOL C  34      -8.178  -3.003  -9.465  0.00  0.00           O  
HETATM 2934 HW1  SOL C  34      -8.342  -3.340  -8.574  0.00  0.00           H  
HETATM 2935 HW2  SOL C  34      -7.652  -2.194  -9.549  0.00  0.00           H  
HETATM 2936  OW  SOL C  35     -12.970  -9.186   9.817  0.00  0.00           O  
HETATM 2937 HW1  SOL C  35     -13.156 -10.101  10.190  0.00  0.00           H  
HETATM 2938 HW2  SOL C  35     -13.103  -9.199   8.824  0.00  0.00           H  
HETATM 2939  OW  SOL C  36      -4.215 -16.275  -5.303  0.00  0.00           O  
HETATM 2940 HW1  SOL C  36      -5.047 -16.048  -4.803  0.00  0.00           H  
HETATM 2941 HW2  SOL C  36      -4.264 -15.874  -6.227  0.00  0.00           H  
HETATM 2942  OW  SOL C  37     -26.702 -13.037   6.426  0.00  0.00           O  
HETATM 2943 HW1  SOL C  37     -25.982 -12.707   5.825  0.00  0.00           H  
HETATM 2944 HW2  SOL C  37     -26.490 -13.962   6.732  0.00  0.00           H  
HETATM 2945  OW  SOL C  38     -18.371   3.461 -14.537  0.00  0.00           O  
HETATM 2946 HW1  SOL C  38     -19.246   3.155 -14.156  0.00  0.00           H  
HETATM 2947 HW2  SOL C  38     -18.045   4.260 -14.021  0.00  0.00           H  
HETATM 2948  OW  SOL C  39      -7.595 -12.194 -14.995  0.00  0.00           O  
HETATM 2949 HW1  SOL C  39      -8.165 -11.718 -15.670  0.00  0.00           H  
HETATM 2950 HW2  SOL C  39      -8.160 -12.872 -14.508  0.00  0.00           H  
HETATM 2951  OW  SOL C  40     -14.506 -17.955  11.177  0.00  0.00           O  
HETATM 2952 HW1  SOL C  40     -13.732 -17.331  11.107  0.00  0.00           H  
HETATM 2953 HW2  SOL C  40     -15.168 -17.761  10.459  0.00  0.00           H  
HETATM 2954  OW  SOL C  41      -8.989  22.330  -2.434  0.00  0.00           O  
HETATM 2955 HW1  SOL C  41      -9.625  21.646  -2.088  0.00  0.00           H  
HETATM 2956 HW2  SOL C  41      -9.486  23.170  -2.637  0.00  0.00           H  
HETATM 2957  OW  SOL C  42      -6.783  -1.999  14.803  0.00  0.00           O  
HETATM 2958 HW1  SOL C  42      -7.442  -2.017  14.048  0.00  0.00           H  
HETATM 2959 HW2  SOL C  42      -5.896  -2.339  14.476  0.00  0.00           H  
HETATM 2960  OW  SOL C  43      -8.107  17.267   8.425  0.00  0.00           O  
HETATM 2961 HW1  SOL C  43      -8.297  16.724   7.609  0.00  0.00           H  
HETATM 2962 HW2  SOL C  43      -8.821  17.086   9.111  0.00  0.00           H  
HETATM 2963  OW  SOL C  44     -29.854   6.274  -3.179  0.00  0.00           O  
HETATM 2964 HW1  SOL C  44     -29.641   5.308  -3.369  0.00  0.00           H  
HETATM 2965 HW2  SOL C  44     -30.793   6.343  -2.847  0.00  0.00           H  
HETATM 2966  OW  SOL C  45     -10.230   8.937  17.001  0.00  0.00           O  
HETATM 2967 HW1  SOL C  45      -9.717   8.921  16.138  0.00  0.00           H  
HETATM 2968 HW2  SOL C  45      -9.660   8.561  17.723  0.00  0.00           H  
HETATM 2969  OW  SOL C  46      -7.594  -7.373  -8.120  0.00  0.00           O  
HETATM 2970 HW1  SOL C  46      -7.214  -6.830  -7.415  0.00  0.00           H  
HETATM 2971 HW2  SOL C  46      -8.263  -6.968  -8.684  0.00  0.00           H  
HETATM 2972  OW  SOL C  47     -16.907 -10.505 -12.653  0.00  0.00           O  
HETATM 2973 HW1  SOL C  47     -16.872 -11.068 -13.482  0.00  0.00           H  
HETATM 2974 HW2  SOL C  47     -16.140  -9.949 -12.462  0.00  0.00           H  
HETATM 2975  OW  SOL C  48     -14.285 -13.133   8.684  0.00  0.00           O  
HETATM 2976 HW1  SOL C  48     -14.431 -12.918   9.652  0.00  0.00           H  
HETATM 2977 HW2  SOL C  48     -14.468 -12.329   8.137  0.00  0.00           H  
HETATM 2978  OW  SOL C  49     -13.970   6.361  -6.585  0.00  0.00           O  
HETATM 2979 HW1  SOL C  49     -14.087   6.193  -5.642  0.00  0.00           H  
HETATM 2980 HW2  SOL C  49     -14.241   7.182  -7.095  0.00  0.00           H  
HETATM 2981  OW  SOL C  50     -13.842   0.217  15.730  0.00  0.00           O  
HETATM 2982 HW1  SOL C  50     -13.012   0.684  15.418  0.00  0.00           H  
HETATM 2983 HW2  SOL C  50     -13.591  -0.559  16.298  0.00  0.00           H  
HETATM 2984  OW  SOL C  51     -11.027 -14.829  -8.355  0.00  0.00           O  
HETATM 2985 HW1  SOL C  51     -10.763 -15.089  -7.458  0.00  0.00           H  
HETATM 2986 HW2  SOL C  51     -11.241 -13.894  -8.495  0.00  0.00           H  
HETATM 2987  OW  SOL C  52      -8.811 -13.519  -6.344  0.00  0.00           O  
HETATM 2988 HW1  SOL C  52      -9.034 -14.376  -5.966  0.00  0.00           H  
HETATM 2989 HW2  SOL C  52      -8.776 -13.414  -7.304  0.00  0.00           H  
HETATM 2990  OW  SOL C  53     -10.917  12.453  17.143  0.00  0.00           O  
HETATM 2991 HW1  SOL C  53     -10.023  12.119  17.456  0.00  0.00           H  
HETATM 2992 HW2  SOL C  53     -11.263  11.844  16.426  0.00  0.00           H  
HETATM 2993  OW  SOL C  54      -5.760 -18.618  -6.785  0.00  0.00           O  
HETATM 2994 HW1  SOL C  54      -6.231 -17.824  -6.411  0.00  0.00           H  
HETATM 2995 HW2  SOL C  54      -6.229 -18.907  -7.629  0.00  0.00           H  
HETATM 2996  OW  SOL C  56      -8.927 -11.768 -10.877  0.00  0.00           O  
HETATM 2997 HW1  SOL C  56      -9.234 -12.689 -10.651  0.00  0.00           H  
HETATM 2998 HW2  SOL C  56      -8.984 -11.632 -11.870  0.00  0.00           H  
HETATM 2999  OW  SOL C  57     -23.425   7.509  11.229  0.00  0.00           O  
HETATM 3000 HW1  SOL C  57     -22.919   8.340  11.039  0.00  0.00           H  
HETATM 3001 HW2  SOL C  57     -24.379   7.732  11.427  0.00  0.00           H  
HETATM 3002  OW  SOL C  58      -8.355  17.396  -7.505  0.00  0.00           O  
HETATM 3003 HW1  SOL C  58      -9.139  16.777  -7.386  0.00  0.00           H  
HETATM 3004 HW2  SOL C  58      -7.516  16.915  -7.260  0.00  0.00           H  
HETATM 3005  OW  SOL C  59     -26.423  -0.709  15.115  0.00  0.00           O  
HETATM 3006 HW1  SOL C  59     -26.478  -0.496  16.086  0.00  0.00           H  
HETATM 3007 HW2  SOL C  59     -25.658  -0.217  14.700  0.00  0.00           H  
HETATM 3008  OW  SOL C  60     -10.657  -4.579  -8.905  0.00  0.00           O  
HETATM 3009 HW1  SOL C  60     -11.282  -4.997  -8.299  0.00  0.00           H  
HETATM 3010 HW2  SOL C  60      -9.922  -5.094  -9.263  0.00  0.00           H  
HETATM 3011  OW  SOL C  61     -14.113 -17.315  13.890  0.00  0.00           O  
HETATM 3012 HW1  SOL C  61     -14.473 -17.559  12.983  0.00  0.00           H  
HETATM 3013 HW2  SOL C  61     -13.627 -16.430  13.826  0.00  0.00           H  
HETATM 3014  OW  SOL C  62     -28.047 -12.015  -0.319  0.00  0.00           O  
HETATM 3015 HW1  SOL C  62     -28.734 -11.606   0.288  0.00  0.00           H  
HETATM 3016 HW2  SOL C  62     -27.163 -12.040   0.145  0.00  0.00           H  
HETATM 3017  OW  SOL C  63     -15.993   4.506 -16.605  0.00  0.00           O  
HETATM 3018 HW1  SOL C  63     -15.537   5.063 -15.910  0.00  0.00           H  
HETATM 3019 HW2  SOL C  63     -16.328   3.662 -16.179  0.00  0.00           H  
HETATM 3020  OW  SOL C  64     -12.689 -16.071   8.194  0.00  0.00           O  
HETATM 3021 HW1  SOL C  64     -12.672 -15.866   9.175  0.00  0.00           H  
HETATM 3022 HW2  SOL C  64     -13.484 -15.648   7.772  0.00  0.00           H  
HETATM 3023  OW  SOL C  65      -1.767  -8.994 -17.023  0.00  0.00           O  
HETATM 3024 HW1  SOL C  65      -2.327  -9.817 -17.168  0.00  0.00           H  
HETATM 3025 HW2  SOL C  65      -1.399  -9.004 -16.093  0.00  0.00           H  
HETATM 3026  OW  SOL C  66       1.712 -10.829  -1.798  0.00  0.00           O  
HETATM 3027 HW1  SOL C  66       1.418 -11.773  -1.931  0.00  0.00           H  
HETATM 3028 HW2  SOL C  66       0.923 -10.215  -1.859  0.00  0.00           H  
HETATM 3029  OW  SOL C  67     -12.003  17.101  -2.038  0.00  0.00           O  
HETATM 3030 HW1  SOL C  67     -12.183  17.835  -1.382  0.00  0.00           H  
HETATM 3031 HW2  SOL C  67     -12.059  17.473  -2.964  0.00  0.00           H  
HETATM 3032  OW  SOL C  68     -26.597   5.345  13.471  0.00  0.00           O  
HETATM 3033 HW1  SOL C  68     -26.150   4.620  14.001  0.00  0.00           H  
HETATM 3034 HW2  SOL C  68     -26.630   5.077  12.505  0.00  0.00           H  
HETATM 3035  OW  SOL C  69     -21.866 -11.816  -1.948  0.00  0.00           O  
HETATM 3036 HW1  SOL C  69     -22.082 -12.737  -2.149  0.00  0.00           H  
HETATM 3037 HW2  SOL C  69     -21.567 -11.239  -2.663  0.00  0.00           H  
HETATM 3038  OW  SOL C  70       0.892 -13.589  -4.375  0.00  0.00           O  
HETATM 3039 HW1  SOL C  70       1.273 -14.506  -4.523  0.00  0.00           H  
HETATM 3040 HW2  SOL C  70       1.575 -12.904  -4.599  0.00  0.00           H  
HETATM 3041  OW  SOL C  71     -17.021  15.992   6.384  0.00  0.00           O  
HETATM 3042 HW1  SOL C  71     -16.376  15.256   6.186  0.00  0.00           H  
HETATM 3043 HW2  SOL C  71     -16.740  16.470   7.214  0.00  0.00           H  
HETATM 3044  OW  SOL C  72     -22.345  -2.730 -13.827  0.00  0.00           O  
HETATM 3045 HW1  SOL C  72     -22.529  -2.316 -12.937  0.00  0.00           H  
HETATM 3046 HW2  SOL C  72     -21.364  -2.912 -13.906  0.00  0.00           H  
HETATM 3047  OW  SOL C  73     -21.915  -5.855 -14.846  0.00  0.00           O  
HETATM 3048 HW1  SOL C  73     -22.794  -5.379 -14.837  0.00  0.00           H  
HETATM 3049 HW2  SOL C  73     -21.787  -6.318 -13.961  0.00  0.00           H  
HETATM 3050  OW  SOL C  74     -21.995 -20.863   1.757  0.00  0.00           O  
HETATM 3051 HW1  SOL C  74     -21.941 -20.682   2.741  0.00  0.00           H  
HETATM 3052 HW2  SOL C  74     -22.784 -20.380   1.364  0.00  0.00           H  
HETATM 3053  OW  SOL C  75     -25.802   8.287  -6.623  0.00  0.00           O  
HETATM 3054 HW1  SOL C  75     -24.813   8.392  -6.572  0.00  0.00           H  
HETATM 3055 HW2  SOL C  75     -26.220   8.607  -5.770  0.00  0.00           H  
HETATM 3056  OW  SOL C  76     -26.368   9.501   7.656  0.00  0.00           O  
HETATM 3057 HW1  SOL C  76     -26.039   8.609   7.973  0.00  0.00           H  
HETATM 3058 HW2  SOL C  76     -26.676   9.433   6.705  0.00  0.00           H  
HETATM 3059  OW  SOL C  77      -3.252  -1.117  14.710  0.00  0.00           O  
HETATM 3060 HW1  SOL C  77      -3.271  -0.118  14.759  0.00  0.00           H  
HETATM 3061 HW2  SOL C  77      -3.367  -1.404  13.769  0.00  0.00           H  
HETATM 3062  OW  SOL C  78     -19.483  -7.762 -11.433  0.00  0.00           O  
HETATM 3063 HW1  SOL C  78     -19.434  -6.886 -11.839  0.00  0.00           H  
HETATM 3064 HW2  SOL C  78     -19.750  -7.860 -10.513  0.00  0.00           H  
HETATM 3065  OW  SOL C  79     -25.917   0.686  10.238  0.00  0.00           O  
HETATM 3066 HW1  SOL C  79     -26.779   1.161  10.054  0.00  0.00           H  
HETATM 3067 HW2  SOL C  79     -26.104  -0.171  10.706  0.00  0.00           H  
HETATM 3068  OW  SOL C  80      -1.446  -5.623 -13.947  0.00  0.00           O  
HETATM 3069 HW1  SOL C  80      -1.594  -6.133 -13.105  0.00  0.00           H  
HETATM 3070 HW2  SOL C  80      -2.288  -5.159 -14.215  0.00  0.00           H  
HETATM 3071  OW  SOL C  81     -26.655 -13.363   3.095  0.00  0.00           O  
HETATM 3072 HW1  SOL C  81     -27.592 -13.235   3.432  0.00  0.00           H  
HETATM 3073 HW2  SOL C  81     -26.451 -12.665   2.404  0.00  0.00           H  
HETATM 3074  OW  SOL C  82     -29.802 -15.248   4.052  0.00  0.00           O  
HETATM 3075 HW1  SOL C  82     -28.936 -15.727   3.904  0.00  0.00           H  
HETATM 3076 HW2  SOL C  82     -30.468 -15.545   3.368  0.00  0.00           H  
HETATM 3077  OW  SOL C  83      -8.971 -12.312  17.011  0.00  0.00           O  
HETATM 3078 HW1  SOL C  83      -8.170 -11.735  17.221  0.00  0.00           H  
HETATM 3079 HW2  SOL C  83      -9.468 -11.913  16.235  0.00  0.00           H  
HETATM 3080  OW  SOL C  84     -25.582 -11.372  12.713  0.00  0.00           O  
HETATM 3081 HW1  SOL C  84     -26.151 -12.031  12.217  0.00  0.00           H  
HETATM 3082 HW2  SOL C  84     -26.016 -11.162  13.590  0.00  0.00           H  
HETATM 3083  OW  SOL C  85      -5.762  14.851  13.370  0.00  0.00           O  
HETATM 3084 HW1  SOL C  85      -6.365  14.696  14.150  0.00  0.00           H  
HETATM 3085 HW2  SOL C  85      -5.822  15.807  13.085  0.00  0.00           H  
HETATM 3086  OW  SOL C  86     -12.092   4.410   5.333  0.00  0.00           O  
HETATM 3087 HW1  SOL C  86     -11.198   4.059   5.245  0.00  0.00           H  
HETATM 3088 HW2  SOL C  86     -12.777   3.834   5.694  0.00  0.00           H  
HETATM 3089  OW  SOL C  87     -26.925   0.939   7.179  0.00  0.00           O  
HETATM 3090 HW1  SOL C  87     -27.609   0.496   7.751  0.00  0.00           H  
HETATM 3091 HW2  SOL C  87     -26.794   1.885   7.472  0.00  0.00           H  
HETATM 3092  OW  SOL C  88     -14.279  19.057  -6.272  0.00  0.00           O  
HETATM 3093 HW1  SOL C  88     -15.252  19.307  -6.210  0.00  0.00           H  
HETATM 3094 HW2  SOL C  88     -14.089  18.716  -7.195  0.00  0.00           H  
HETATM 3095  OW  SOL C  89     -13.377  -6.199 -15.002  0.00  0.00           O  
HETATM 3096 HW1  SOL C  89     -13.954  -5.483 -14.617  0.00  0.00           H  
HETATM 3097 HW2  SOL C  89     -12.417  -5.928 -14.954  0.00  0.00           H  
HETATM 3098  OW  SOL C  90     -15.343   2.107 -10.895  0.00  0.00           O  
HETATM 3099 HW1  SOL C  90     -14.957   2.282 -10.027  0.00  0.00           H  
HETATM 3100 HW2  SOL C  90     -15.066   2.688 -11.669  0.00  0.00           H  
HETATM 3101  OW  SOL C  91      -9.722  14.272  -5.307  0.00  0.00           O  
HETATM 3102 HW1  SOL C  91     -10.002  14.814  -6.097  0.00  0.00           H  
HETATM 3103 HW2  SOL C  91     -10.435  14.306  -4.614  0.00  0.00           H  
HETATM 3104  OW  SOL C  92     -12.389  -1.676  17.190  0.00  0.00           O  
HETATM 3105 HW1  SOL C  92     -12.066  -2.335  16.506  0.00  0.00           H  
HETATM 3106 HW2  SOL C  92     -11.885  -1.821  18.044  0.00  0.00           H  
HETATM 3107  OW  SOL C  93     -13.828 -12.944 -15.885  0.00  0.00           O  
HETATM 3108 HW1  SOL C  93     -13.360 -13.820 -15.818  0.00  0.00           H  
HETATM 3109 HW2  SOL C  93     -13.398 -12.280 -15.273  0.00  0.00           H  
HETATM 3110  OW  SOL C  94     -19.723 -12.949   4.272  0.00  0.00           O  
HETATM 3111 HW1  SOL C  94     -19.728 -12.204   3.608  0.00  0.00           H  
HETATM 3112 HW2  SOL C  94     -19.683 -12.574   5.204  0.00  0.00           H  
HETATM 3113  OW  SOL C  95      -9.572  10.049  -8.737  0.00  0.00           O  
HETATM 3114 HW1  SOL C  95      -8.673  10.478  -8.626  0.00  0.00           H  
HETATM 3115 HW2  SOL C  95     -10.054  10.077  -7.860  0.00  0.00           H  
HETATM 3116  OW  SOL C  96       1.173 -13.681  -8.504  0.00  0.00           O  
HETATM 3117 HW1  SOL C  96       1.531 -12.942  -7.931  0.00  0.00           H  
HETATM 3118 HW2  SOL C  96       1.610 -14.545  -8.249  0.00  0.00           H  
HETATM 3119  OW  SOL C  97      -1.783 -17.257  -4.970  0.00  0.00           O  
HETATM 3120 HW1  SOL C  97      -2.747 -17.005  -4.951  0.00  0.00           H  
HETATM 3121 HW2  SOL C  97      -1.694 -18.229  -4.740  0.00  0.00           H  
HETATM 3122  OW  SOL C  98      -5.757 -16.301  11.038  0.00  0.00           O  
HETATM 3123 HW1  SOL C  98      -5.204 -15.856  11.745  0.00  0.00           H  
HETATM 3124 HW2  SOL C  98      -5.157 -16.652  10.316  0.00  0.00           H  
HETATM 3125  OW  SOL C  99     -10.139 -11.461 -13.346  0.00  0.00           O  
HETATM 3126 HW1  SOL C  99     -10.709 -11.164 -14.108  0.00  0.00           H  
HETATM 3127 HW2  SOL C  99     -10.413 -12.374 -13.067  0.00  0.00           H  
HETATM 3128  OW  SOL C 100     -18.608 -13.650   9.574  0.00  0.00           O  
HETATM 3129 HW1  SOL C 100     -19.431 -14.158   9.326  0.00  0.00           H  
HETATM 3130 HW2  SOL C 100     -17.858 -14.284   9.759  0.00  0.00           H  
HETATM 3131  OW  SOL C 101     -10.660   4.277 -17.962  0.00  0.00           O  
HETATM 3132 HW1  SOL C 101      -9.792   3.801 -17.790  0.00  0.00           H  
HETATM 3133 HW2  SOL C 101     -11.422   3.640 -17.831  0.00  0.00           H  
HETATM 3134  OW  SOL C 102     -24.179  11.591  -0.455  0.00  0.00           O  
HETATM 3135 HW1  SOL C 102     -23.956  12.543  -0.682  0.00  0.00           H  
HETATM 3136 HW2  SOL C 102     -23.345  11.110  -0.198  0.00  0.00           H  
HETATM 3137  OW  SOL C 103      -4.805 -13.550  -9.928  0.00  0.00           O  
HETATM 3138 HW1  SOL C 103      -4.878 -13.691 -10.916  0.00  0.00           H  
HETATM 3139 HW2  SOL C 103      -4.845 -12.575  -9.716  0.00  0.00           H  
HETATM 3140  OW  SOL C 104     -25.229 -17.734   4.323  0.00  0.00           O  
HETATM 3141 HW1  SOL C 104     -25.364 -18.520   3.721  0.00  0.00           H  
HETATM 3142 HW2  SOL C 104     -24.248 -17.535   4.403  0.00  0.00           H  
HETATM 3143  OW  SOL C 105     -21.046  -6.232  17.953  0.00  0.00           O  
HETATM 3144 HW1  SOL C 105     -21.910  -6.595  17.604  0.00  0.00           H  
HETATM 3145 HW2  SOL C 105     -20.283  -6.756  17.583  0.00  0.00           H  
HETATM 3146  OW  SOL C 106       2.558  -5.089 -12.012  0.00  0.00           O  
HETATM 3147 HW1  SOL C 106       3.390  -4.588 -12.249  0.00  0.00           H  
HETATM 3148 HW2  SOL C 106       1.776  -4.694 -12.505  0.00  0.00           H  
HETATM 3149  OW  SOL C 107     -19.944  -1.889 -16.095  0.00  0.00           O  
HETATM 3150 HW1  SOL C 107     -20.588  -1.879 -16.861  0.00  0.00           H  
HETATM 3151 HW2  SOL C 107     -19.924  -0.973 -15.688  0.00  0.00           H  
HETATM 3152  OW  SOL C 108     -12.466 -16.262   3.572  0.00  0.00           O  
HETATM 3153 HW1  SOL C 108     -12.545 -16.731   4.450  0.00  0.00           H  
HETATM 3154 HW2  SOL C 108     -11.648 -16.580   3.094  0.00  0.00           H  
HETATM 3155  OW  SOL C 109     -26.905   5.895  -6.119  0.00  0.00           O  
HETATM 3156 HW1  SOL C 109     -27.859   6.199  -6.013  0.00  0.00           H  
HETATM 3157 HW2  SOL C 109     -26.347   6.671  -6.414  0.00  0.00           H  
HETATM 3158  OW  SOL C 110     -14.516   9.892  12.469  0.00  0.00           O  
HETATM 3159 HW1  SOL C 110     -14.739   9.353  13.280  0.00  0.00           H  
HETATM 3160 HW2  SOL C 110     -14.813  10.840  12.607  0.00  0.00           H  
HETATM 3161  OW  SOL C 111      -0.589  -4.637   9.705  0.00  0.00           O  
HETATM 3162 HW1  SOL C 111      -1.449  -4.260   9.366  0.00  0.00           H  
HETATM 3163 HW2  SOL C 111       0.111  -3.922   9.711  0.00  0.00           H  
HETATM 3164  OW  SOL C 112       2.397  -1.176 -15.402  0.00  0.00           O  
HETATM 3165 HW1  SOL C 112       2.605  -0.431 -14.765  0.00  0.00           H  
HETATM 3166 HW2  SOL C 112       1.691  -0.884 -16.040  0.00  0.00           H  
HETATM 3167  OW  SOL C 113     -13.685  -0.999  -3.954  0.00  0.00           O  
HETATM 3168 HW1  SOL C 113     -12.940  -0.719  -4.498  0.00  0.00           H  
HETATM 3169 HW2  SOL C 113     -14.101  -0.326  -3.399  0.00  0.00           H  
HETATM 3170  OW  SOL C 114     -20.666 -15.986   6.772  0.00  0.00           O  
HETATM 3171 HW1  SOL C 114     -19.943 -16.612   7.045  0.00  0.00           H  
HETATM 3172 HW2  SOL C 114     -20.653 -15.863   5.780  0.00  0.00           H  
HETATM 3173  OW  SOL C 115     -28.616 -14.460  -1.529  0.00  0.00           O  
HETATM 3174 HW1  SOL C 115     -28.504 -13.610  -1.029  0.00  0.00           H  
HETATM 3175 HW2  SOL C 115     -28.586 -14.279  -2.518  0.00  0.00           H  
HETATM 3176  OW  SOL C 116      -2.759  -4.366   6.260  0.00  0.00           O  
HETATM 3177 HW1  SOL C 116      -1.795  -4.216   6.031  0.00  0.00           H  
HETATM 3178 HW2  SOL C 116      -3.304  -4.404   5.417  0.00  0.00           H  
HETATM 3179  OW  SOL C 117     -13.311  -7.260  16.139  0.00  0.00           O  
HETATM 3180 HW1  SOL C 117     -13.980  -7.870  16.560  0.00  0.00           H  
HETATM 3181 HW2  SOL C 117     -12.937  -6.648  16.839  0.00  0.00           H  
HETATM 3182  OW  SOL C 118     -28.418 -11.922  12.335  0.00  0.00           O  
HETATM 3183 HW1  SOL C 118     -28.356 -11.118  12.917  0.00  0.00           H  
HETATM 3184 HW2  SOL C 118     -28.600 -11.634  11.390  0.00  0.00           H  
HETATM 3185  OW  SOL C 119     -25.385  10.944   1.816  0.00  0.00           O  
HETATM 3186 HW1  SOL C 119     -25.075  11.582   2.516  0.00  0.00           H  
HETATM 3187 HW2  SOL C 119     -25.016  11.214   0.921  0.00  0.00           H  
HETATM 3188  OW  SOL C 120     -20.057 -13.876  -3.107  0.00  0.00           O  
HETATM 3189 HW1  SOL C 120     -19.657 -13.084  -2.719  0.00  0.00           H  
HETATM 3190 HW2  SOL C 120     -19.570 -14.709  -3.038  0.00  0.00           H  
HETATM 3191  OW  SOL C 121     -17.176  11.087  11.464  0.00  0.00           O  
HETATM 3192 HW1  SOL C 121     -17.816  11.807  11.222  0.00  0.00           H  
HETATM 3193 HW2  SOL C 121     -16.583  11.395  12.199  0.00  0.00           H  
HETATM 3194  OW  SOL C 122      -6.974  18.941  12.096  0.00  0.00           O  
HETATM 3195 HW1  SOL C 122      -6.443  18.170  11.747  0.00  0.00           H  
HETATM 3196 HW2  SOL C 122      -7.837  18.595  12.470  0.00  0.00           H  
HETATM 3197  OW  SOL C 123     -22.474 -15.342  -3.546  0.00  0.00           O  
HETATM 3198 HW1  SOL C 123     -21.602 -14.857  -3.453  0.00  0.00           H  
HETATM 3199 HW2  SOL C 123     -23.191 -14.863  -3.043  0.00  0.00           H  
HETATM 3200  OW  SOL C 124      -2.536  -4.473  12.344  0.00  0.00           O  
HETATM 3201 HW1  SOL C 124      -1.845  -4.450  11.620  0.00  0.00           H  
HETATM 3202 HW2  SOL C 124      -2.210  -5.031  13.101  0.00  0.00           H  
HETATM 3203  OW  SOL C 125     -12.789  -8.946 -19.906  0.00  0.00           O  
HETATM 3204 HW1  SOL C 125     -13.477  -8.259 -20.129  0.00  0.00           H  
HETATM 3205 HW2  SOL C 125     -12.658  -9.548 -20.689  0.00  0.00           H  
HETATM 3206  OW  SOL C 126      -9.146 -10.063   4.744  0.00  0.00           O  
HETATM 3207 HW1  SOL C 126      -9.804 -10.123   4.051  0.00  0.00           H  
HETATM 3208 HW2  SOL C 126      -9.430 -10.376   5.651  0.00  0.00           H  
HETATM 3209  OW  SOL C 127     -13.402   0.870  -7.070  0.00  0.00           O  
HETATM 3210 HW1  SOL C 127     -13.617   0.723  -6.141  0.00  0.00           H  
HETATM 3211 HW2  SOL C 127     -14.138   1.054  -7.666  0.00  0.00           H  
HETATM 3212  OW  SOL C 128     -17.815 -14.078  14.634  0.00  0.00           O  
HETATM 3213 HW1  SOL C 128     -16.830 -13.903  14.537  0.00  0.00           H  
HETATM 3214 HW2  SOL C 128     -17.967 -15.060  14.785  0.00  0.00           H  
HETATM 3215  OW  SOL C 129     -16.933 -11.477   4.687  0.00  0.00           O  
HETATM 3216 HW1  SOL C 129     -17.367 -12.240   4.312  0.00  0.00           H  
HETATM 3217 HW2  SOL C 129     -16.330 -11.490   5.474  0.00  0.00           H  
HETATM 3218  OW  SOL C 130     -17.475  16.177  13.516  0.00  0.00           O  
HETATM 3219 HW1  SOL C 130     -17.232  16.053  12.553  0.00  0.00           H  
HETATM 3220 HW2  SOL C 130     -16.844  16.829  13.932  0.00  0.00           H  
HETATM 3221  OW  SOL C 131     -20.258  -7.699  -8.264  0.00  0.00           O  
HETATM 3222 HW1  SOL C 131     -19.550  -7.174  -7.870  0.00  0.00           H  
HETATM 3223 HW2  SOL C 131     -21.107  -7.667  -7.811  0.00  0.00           H  
HETATM 3224  OW  SOL C 132      -4.257  -7.390 -19.475  0.00  0.00           O  
HETATM 3225 HW1  SOL C 132      -4.098  -7.145 -18.519  0.00  0.00           H  
HETATM 3226 HW2  SOL C 132      -3.436  -7.203 -20.012  0.00  0.00           H  
HETATM 3227  OW  SOL C 133     -23.267  12.895   6.084  0.00  0.00           O  
HETATM 3228 HW1  SOL C 133     -22.285  12.748   5.924  0.00  0.00           H  
HETATM 3229 HW2  SOL C 133     -23.744  12.905   5.206  0.00  0.00           H  
HETATM 3230  OW  SOL C 134     -25.482  15.709   0.880  0.00  0.00           O  
HETATM 3231 HW1  SOL C 134     -24.723  16.357   0.933  0.00  0.00           H  
HETATM 3232 HW2  SOL C 134     -25.791  15.479   1.800  0.00  0.00           H  
HETATM 3233  OW  SOL C 135      -5.354 -11.991   1.361  0.00  0.00           O  
HETATM 3234 HW1  SOL C 135      -4.599 -11.597   1.891  0.00  0.00           H  
HETATM 3235 HW2  SOL C 135      -5.576 -12.906   1.725  0.00  0.00           H  
HETATM 3236  OW  SOL C 136      -4.756   1.822 -15.714  0.00  0.00           O  
HETATM 3237 HW1  SOL C 136      -3.966   2.438 -15.690  0.00  0.00           H  
HETATM 3238 HW2  SOL C 136      -5.509   2.233 -15.190  0.00  0.00           H  
HETATM 3239  OW  SOL C 137     -16.976  -0.451 -14.578  0.00  0.00           O  
HETATM 3240 HW1  SOL C 137     -16.442  -1.150 -15.063  0.00  0.00           H  
HETATM 3241 HW2  SOL C 137     -16.942  -0.622 -13.593  0.00  0.00           H  
HETATM 3242  OW  SOL C 138     -11.505  -5.846  12.324  0.00  0.00           O  
HETATM 3243 HW1  SOL C 138     -11.482  -5.875  11.324  0.00  0.00           H  
HETATM 3244 HW2  SOL C 138     -10.861  -5.155  12.641  0.00  0.00           H  
HETATM 3245  OW  SOL C 139     -11.864 -11.010 -10.566  0.00  0.00           O  
HETATM 3246 HW1  SOL C 139     -11.875 -11.878 -10.991  0.00  0.00           H  
HETATM 3247 HW2  SOL C 139     -11.189 -10.370 -10.837  0.00  0.00           H  
HETATM 3248  OW  SOL C 140     -23.716   7.886  -0.934  0.00  0.00           O  
HETATM 3249 HW1  SOL C 140     -24.281   7.441  -0.247  0.00  0.00           H  
HETATM 3250 HW2  SOL C 140     -24.275   8.491  -1.482  0.00  0.00           H  
HETATM 3251  OW  SOL C 141     -31.901   2.430   3.424  0.00  0.00           O  
HETATM 3252 HW1  SOL C 141     -30.945   2.609   3.174  0.00  0.00           H  
HETATM 3253 HW2  SOL C 141     -32.205   3.139   4.066  0.00  0.00           H  
HETATM 3254  OW  SOL C 142      -6.425 -16.508   5.959  0.00  0.00           O  
HETATM 3255 HW1  SOL C 142      -6.206 -15.543   5.838  0.00  0.00           H  
HETATM 3256 HW2  SOL C 142      -6.407 -16.974   5.068  0.00  0.00           H  
HETATM 3257  OW  SOL C 143     -14.362  12.932  -3.378  0.00  0.00           O  
HETATM 3258 HW1  SOL C 143     -14.122  13.480  -2.572  0.00  0.00           H  
HETATM 3259 HW2  SOL C 143     -15.333  12.711  -3.350  0.00  0.00           H  
HETATM 3260  OW  SOL C 144     -17.435  15.483  10.755  0.00  0.00           O  
HETATM 3261 HW1  SOL C 144     -16.531  15.054  10.767  0.00  0.00           H  
HETATM 3262 HW2  SOL C 144     -17.385  16.374  10.315  0.00  0.00           H  
HETATM 3263  OW  SOL C 145      -3.075  13.639  -5.885  0.00  0.00           O  
HETATM 3264 HW1  SOL C 145      -2.444  13.307  -6.586  0.00  0.00           H  
HETATM 3265 HW2  SOL C 145      -2.715  13.415  -4.975  0.00  0.00           H  
HETATM 3266  OW  SOL C 146     -10.485  19.903  -5.350  0.00  0.00           O  
HETATM 3267 HW1  SOL C 146     -11.136  19.213  -5.009  0.00  0.00           H  
HETATM 3268 HW2  SOL C 146     -10.709  20.790  -4.965  0.00  0.00           H  
HETATM 3269  OW  SOL C 147      -8.693 -12.882 -18.342  0.00  0.00           O  
HETATM 3270 HW1  SOL C 147      -8.781 -11.995 -17.872  0.00  0.00           H  
HETATM 3271 HW2  SOL C 147      -7.731 -13.049 -18.547  0.00  0.00           H  
HETATM 3272  OW  SOL C 148     -21.944  -6.177  -5.010  0.00  0.00           O  
HETATM 3273 HW1  SOL C 148     -22.892  -6.065  -5.159  0.00  0.00           H  
HETATM 3274 HW2  SOL C 148     -21.394  -5.382  -4.933  0.00  0.00           H  
HETATM 3275  OW  SOL C 149     -12.476  14.171 -14.225  0.00  0.00           O  
HETATM 3276 HW1  SOL C 149     -12.725  13.724 -13.355  0.00  0.00           H  
HETATM 3277 HW2  SOL C 149     -12.968  15.024 -14.309  0.00  0.00           H  
HETATM 3278  OW  SOL C 150      -3.246  -2.716 -16.543  0.00  0.00           O  
HETATM 3279 HW1  SOL C 150      -2.982  -1.761 -16.712  0.00  0.00           H  
HETATM 3280 HW2  SOL C 150      -2.719  -3.316 -17.131  0.00  0.00           H  
HETATM 3281  OW  SOL C 151     -14.192   8.600  -8.090  0.00  0.00           O  
HETATM 3282 HW1  SOL C 151     -13.614   9.292  -8.526  0.00  0.00           H  
HETATM 3283 HW2  SOL C 151     -15.126   8.941  -8.016  0.00  0.00           H  
HETATM 3284  OW  SOL C 152     -19.085   5.820  -1.150  0.00  0.00           O  
HETATM 3285 HW1  SOL C 152     -19.332   5.547  -2.043  0.00  0.00           H  
HETATM 3286 HW2  SOL C 152     -19.739   6.325  -0.647  0.00  0.00           H  
HETATM 3287  OW  SOL C 153      -5.535 -11.101   4.433  0.00  0.00           O  
HETATM 3288 HW1  SOL C 153      -6.186 -11.647   3.923  0.00  0.00           H  
HETATM 3289 HW2  SOL C 153      -5.842 -10.147   4.464  0.00  0.00           H  
HETATM 3290  OW  SOL C 154      -5.525  -4.413  -9.769  0.00  0.00           O  
HETATM 3291 HW1  SOL C 154      -5.659  -5.221 -10.353  0.00  0.00           H  
HETATM 3292 HW2  SOL C 154      -6.075  -4.289  -8.983  0.00  0.00           H  
HETATM 3293  OW  SOL C 155     -11.635  10.160 -14.439  0.00  0.00           O  
HETATM 3294 HW1  SOL C 155     -10.736   9.822 -14.731  0.00  0.00           H  
HETATM 3295 HW2  SOL C 155     -11.522  10.739 -13.630  0.00  0.00           H  
HETATM 3296  OW  SOL C 156     -26.127   6.736   7.776  0.00  0.00           O  
HETATM 3297 HW1  SOL C 156     -26.813   6.606   7.064  0.00  0.00           H  
HETATM 3298 HW2  SOL C 156     -25.259   6.341   7.483  0.00  0.00           H  
HETATM 3299  OW  SOL C 157      -9.084 -17.785  10.016  0.00  0.00           O  
HETATM 3300 HW1  SOL C 157      -8.984 -18.778   9.926  0.00  0.00           H  
HETATM 3301 HW2  SOL C 157      -8.686 -17.338   9.205  0.00  0.00           H  
HETATM 3302  OW  SOL C 158      -3.796 -14.327   0.132  0.00  0.00           O  
HETATM 3303 HW1  SOL C 158      -3.818 -13.325   0.140  0.00  0.00           H  
HETATM 3304 HW2  SOL C 158      -2.890 -14.631  -0.175  0.00  0.00           H  
HETATM 3305  OW  SOL C 159     -19.247   0.880 -18.257  0.00  0.00           O  
HETATM 3306 HW1  SOL C 159     -19.483   0.999 -17.291  0.00  0.00           H  
HETATM 3307 HW2  SOL C 159     -18.275   0.635 -18.336  0.00  0.00           H  
HETATM 3308  OW  SOL C 160     -26.049   8.407  11.787  0.00  0.00           O  
HETATM 3309 HW1  SOL C 160     -26.589   7.983  11.061  0.00  0.00           H  
HETATM 3310 HW2  SOL C 160     -26.641   8.646  12.560  0.00  0.00           H  
HETATM 3311  OW  SOL C 161     -14.811   2.706  19.213  0.00  0.00           O  
HETATM 3312 HW1  SOL C 161     -14.263   3.537  19.235  0.00  0.00           H  
HETATM 3313 HW2  SOL C 161     -15.250   2.615  18.321  0.00  0.00           H  
HETATM 3314  OW  SOL C 162     -23.412 -17.065   7.197  0.00  0.00           O  
HETATM 3315 HW1  SOL C 162     -22.544 -16.830   7.634  0.00  0.00           H  
HETATM 3316 HW2  SOL C 162     -23.763 -17.910   7.598  0.00  0.00           H  
HETATM 3317  OW  SOL C 163     -23.844 -12.878  14.935  0.00  0.00           O  
HETATM 3318 HW1  SOL C 163     -23.728 -12.902  13.947  0.00  0.00           H  
HETATM 3319 HW2  SOL C 163     -23.186 -12.241  15.332  0.00  0.00           H  
HETATM 3320  OW  SOL C 164     -20.899 -14.833   9.007  0.00  0.00           O  
HETATM 3321 HW1  SOL C 164     -20.804 -15.132   8.062  0.00  0.00           H  
HETATM 3322 HW2  SOL C 164     -21.332 -15.551   9.550  0.00  0.00           H  
HETATM 3323  OW  SOL C 165     -19.471   0.735 -15.197  0.00  0.00           O  
HETATM 3324 HW1  SOL C 165     -18.478   0.666 -15.124  0.00  0.00           H  
HETATM 3325 HW2  SOL C 165     -19.820   1.300 -14.448  0.00  0.00           H  
HETATM 3326  OW  SOL C 166     -23.635  13.234   8.668  0.00  0.00           O  
HETATM 3327 HW1  SOL C 166     -24.407  12.699   9.028  0.00  0.00           H  
HETATM 3328 HW2  SOL C 166     -23.546  13.061   7.688  0.00  0.00           H  
HETATM 3329  OW  SOL C 167     -19.139   4.868 -16.982  0.00  0.00           O  
HETATM 3330 HW1  SOL C 167     -18.473   4.467 -16.354  0.00  0.00           H  
HETATM 3331 HW2  SOL C 167     -19.410   5.770 -16.643  0.00  0.00           H  
HETATM 3332  OW  SOL C 168     -23.730  -7.088  10.874  0.00  0.00           O  
HETATM 3333 HW1  SOL C 168     -23.789  -6.433  10.122  0.00  0.00           H  
HETATM 3334 HW2  SOL C 168     -24.204  -7.931  10.606  0.00  0.00           H  
HETATM 3335  OW  SOL C 169     -21.370 -10.310   0.428  0.00  0.00           O  
HETATM 3336 HW1  SOL C 169     -21.453  -9.826  -0.405  0.00  0.00           H  
HETATM 3337 HW2  SOL C 169     -21.357 -11.275   0.410  0.00  0.00           H  
HETATM 3338  OW  SOL C 170     -19.435  -2.103  13.045  0.00  0.00           O  
HETATM 3339 HW1  SOL C 170     -19.119  -3.031  13.250  0.00  0.00           H  
HETATM 3340 HW2  SOL C 170     -19.379  -1.538  13.861  0.00  0.00           H  
HETATM 3341  OW  SOL C 171     -16.976 -17.466   1.621  0.00  0.00           O  
HETATM 3342 HW1  SOL C 171     -16.431 -17.031   2.325  0.00  0.00           H  
HETATM 3343 HW2  SOL C 171     -17.294 -16.774   0.974  0.00  0.00           H  
HETATM 3344  OW  SOL C 172     -22.958   9.245   5.399  0.00  0.00           O  
HETATM 3345 HW1  SOL C 172     -23.036   9.341   4.415  0.00  0.00           H  
HETATM 3346 HW2  SOL C 172     -23.356  10.042   5.852  0.00  0.00           H  
HETATM 3347  OW  SOL C 173     -22.992   5.171  13.459  0.00  0.00           O  
HETATM 3348 HW1  SOL C 173     -22.643   5.196  12.518  0.00  0.00           H  
HETATM 3349 HW2  SOL C 173     -22.218   5.191  14.096  0.00  0.00           H  
HETATM 3350  OW  SOL C 174     -15.876   8.549   6.586  0.00  0.00           O  
HETATM 3351 HW1  SOL C 174     -16.315   9.031   5.866  0.00  0.00           H  
HETATM 3352 HW2  SOL C 174     -15.402   7.801   6.190  0.00  0.00           H  
HETATM 3353  OW  SOL C 175       0.135  -3.979 -12.514  0.00  0.00           O  
HETATM 3354 HW1  SOL C 175      -0.441  -4.283 -13.281  0.00  0.00           H  
HETATM 3355 HW2  SOL C 175       0.183  -2.978 -12.513  0.00  0.00           H  
HETATM 3356  OW  SOL C 176     -19.542   8.535  -3.178  0.00  0.00           O  
HETATM 3357 HW1  SOL C 176     -19.445   8.339  -4.154  0.00  0.00           H  
HETATM 3358 HW2  SOL C 176     -19.272   7.825  -2.584  0.00  0.00           H  
HETATM 3359  OW  SOL C 177      -7.831 -13.123  13.394  0.00  0.00           O  
HETATM 3360 HW1  SOL C 177      -7.760 -13.223  12.406  0.00  0.00           H  
HETATM 3361 HW2  SOL C 177      -6.918 -13.181  13.804  0.00  0.00           H  
HETATM 3362  OW  SOL C 178     -23.714  17.611   1.810  0.00  0.00           O  
HETATM 3363 HW1  SOL C 178     -22.944  18.231   1.770  0.00  0.00           H  
HETATM 3364 HW2  SOL C 178     -24.150  17.662   2.714  0.00  0.00           H  
HETATM 3365  OW  SOL C 179     -20.868   4.761  15.034  0.00  0.00           O  
HETATM 3366 HW1  SOL C 179     -20.969   4.147  15.813  0.00  0.00           H  
HETATM 3367 HW2  SOL C 179     -19.956   5.184  15.057  0.00  0.00           H  
HETATM 3368  OW  SOL C 180     -16.707   9.550  -8.980  0.00  0.00           O  
HETATM 3369 HW1  SOL C 180     -17.662   9.255  -8.908  0.00  0.00           H  
HETATM 3370 HW2  SOL C 180     -16.477   9.686  -9.944  0.00  0.00           H  
HETATM 3371  OW  SOL C 181     -26.357  -8.814  -5.123  0.00  0.00           O  
HETATM 3372 HW1  SOL C 181     -25.791  -9.479  -4.696  0.00  0.00           H  
HETATM 3373 HW2  SOL C 181     -26.254  -8.731  -6.075  0.00  0.00           H  
HETATM 3374  OW  SOL C 182     -22.551 -14.332   4.900  0.00  0.00           O  
HETATM 3375 HW1  SOL C 182     -22.026 -13.516   4.680  0.00  0.00           H  
HETATM 3376 HW2  SOL C 182     -22.905 -14.264   5.832  0.00  0.00           H  
HETATM 3377  OW  SOL C 183     -25.289  -2.147  -6.125  0.00  0.00           O  
HETATM 3378 HW1  SOL C 183     -26.158  -2.619  -6.281  0.00  0.00           H  
HETATM 3379 HW2  SOL C 183     -24.518  -2.506  -6.579  0.00  0.00           H  
HETATM 3380  OW  SOL C 184     -19.913  -8.946  -5.844  0.00  0.00           O  
HETATM 3381 HW1  SOL C 184     -20.258  -8.064  -5.645  0.00  0.00           H  
HETATM 3382 HW2  SOL C 184     -20.291  -9.469  -6.561  0.00  0.00           H  
HETATM 3383  OW  SOL C 185     -12.949  13.894  -9.969  0.00  0.00           O  
HETATM 3384 HW1  SOL C 185     -13.026  13.132  -9.332  0.00  0.00           H  
HETATM 3385 HW2  SOL C 185     -12.022  14.283  -9.920  0.00  0.00           H  
HETATM 3386  OW  SOL C 186     -15.707   7.064   2.433  0.00  0.00           O  
HETATM 3387 HW1  SOL C 186     -15.158   7.605   3.015  0.00  0.00           H  
HETATM 3388 HW2  SOL C 186     -16.241   6.375   2.854  0.00  0.00           H  
HETATM 3389  OW  SOL C 187     -16.438 -16.247   3.952  0.00  0.00           O  
HETATM 3390 HW1  SOL C 187     -17.279 -16.466   4.428  0.00  0.00           H  
HETATM 3391 HW2  SOL C 187     -15.668 -16.696   4.411  0.00  0.00           H  
HETATM 3392  OW  SOL C 188     -20.323   2.254 -13.013  0.00  0.00           O  
HETATM 3393 HW1  SOL C 188     -20.557   1.685 -12.227  0.00  0.00           H  
HETATM 3394 HW2  SOL C 188     -20.714   3.175 -12.892  0.00  0.00           H  
HETATM 3395  OW  SOL C 189     -20.232   4.877   9.004  0.00  0.00           O  
HETATM 3396 HW1  SOL C 189     -20.497   5.186   8.091  0.00  0.00           H  
HETATM 3397 HW2  SOL C 189     -19.246   4.944   9.111  0.00  0.00           H  
HETATM 3398  OW  SOL C 190      -0.485 -12.752   0.735  0.00  0.00           O  
HETATM 3399 HW1  SOL C 190      -0.193 -13.167  -0.129  0.00  0.00           H  
HETATM 3400 HW2  SOL C 190      -0.900 -13.457   1.316  0.00  0.00           H  
HETATM 3401  OW  SOL C 191      -3.652  -4.093 -14.415  0.00  0.00           O  
HETATM 3402 HW1  SOL C 191      -3.519  -3.761 -15.344  0.00  0.00           H  
HETATM 3403 HW2  SOL C 191      -3.486  -3.357 -13.764  0.00  0.00           H  
HETATM 3404  OW  SOL C 192     -14.797   3.262 -13.403  0.00  0.00           O  
HETATM 3405 HW1  SOL C 192     -14.605   4.186 -13.720  0.00  0.00           H  
HETATM 3406 HW2  SOL C 192     -15.546   2.866 -13.945  0.00  0.00           H  
HETATM 3407  OW  SOL C 193     -21.674  16.141   4.999  0.00  0.00           O  
HETATM 3408 HW1  SOL C 193     -22.084  15.667   5.766  0.00  0.00           H  
HETATM 3409 HW2  SOL C 193     -21.257  16.990   5.333  0.00  0.00           H  
HETATM 3410  OW  SOL C 194     -17.545  -9.728  13.443  0.00  0.00           O  
HETATM 3411 HW1  SOL C 194     -18.143 -10.495  13.696  0.00  0.00           H  
HETATM 3412 HW2  SOL C 194     -17.405  -9.148  14.249  0.00  0.00           H  
HETATM 3413  OW  SOL C 195     -15.208  14.263   0.519  0.00  0.00           O  
HETATM 3414 HW1  SOL C 195     -14.751  14.908   1.129  0.00  0.00           H  
HETATM 3415 HW2  SOL C 195     -15.511  13.464   1.032  0.00  0.00           H  
HETATM 3416  OW  SOL C 196      -7.811   5.391 -15.021  0.00  0.00           O  
HETATM 3417 HW1  SOL C 196      -8.594   5.978 -15.216  0.00  0.00           H  
HETATM 3418 HW2  SOL C 196      -7.031   5.693 -15.569  0.00  0.00           H  
HETATM 3419  OW  SOL C 197       2.091  17.268   0.702  0.00  0.00           O  
HETATM 3420 HW1  SOL C 197       1.885  16.359   0.349  0.00  0.00           H  
HETATM 3421 HW2  SOL C 197       2.945  17.242   1.223  0.00  0.00           H  
HETATM 3422  OW  SOL C 198     -12.330  -2.465  -9.431  0.00  0.00           O  
HETATM 3423 HW1  SOL C 198     -12.306  -2.825  -8.534  0.00  0.00           H  
HETATM 3424 HW2  SOL C 198     -11.510  -2.435  -9.947  0.00  0.00           H  
HETATM 3425  OW  SOL C 199      -5.850 -18.494  -0.860  0.00  0.00           O  
HETATM 3426 HW1  SOL C 199      -6.576 -18.940  -0.346  0.00  0.00           H  
HETATM 3427 HW2  SOL C 199      -4.958 -18.779  -0.497  0.00  0.00           H  
HETATM 3428  OW  SOL C 200     -31.590  -5.843   2.207  0.00  0.00           O  
HETATM 3429 HW1  SOL C 200     -31.799  -6.812   2.355  0.00  0.00           H  
HETATM 3430 HW2  SOL C 200     -32.104  -5.507   1.419  0.00  0.00           H  
HETATM 3431  OW  SOL C 201      -3.082  -4.179   8.924  0.00  0.00           O  
HETATM 3432 HW1  SOL C 201      -3.759  -4.828   9.273  0.00  0.00           H  
HETATM 3433 HW2  SOL C 201      -3.052  -4.214   7.928  0.00  0.00           H  
HETATM 3434  OW  SOL C 202     -12.177 -19.050  -1.752  0.00  0.00           O  
HETATM 3435 HW1  SOL C 202     -12.644 -19.760  -2.284  0.00  0.00           H  
HETATM 3436 HW2  SOL C 202     -12.211 -18.183  -2.253  0.00  0.00           H  
HETATM 3437  OW  SOL C 203     -16.434   5.337 -12.019  0.00  0.00           O  
HETATM 3438 HW1  SOL C 203     -17.246   5.839 -12.284  0.00  0.00           H  
HETATM 3439 HW2  SOL C 203     -16.693   4.406 -11.740  0.00  0.00           H  
HETATM 3440  OW  SOL C 204     -13.350  -8.613 -13.705  0.00  0.00           O  
HETATM 3441 HW1  SOL C 204     -12.564  -8.548 -13.146  0.00  0.00           H  
HETATM 3442 HW2  SOL C 204     -13.324  -7.850 -14.349  0.00  0.00           H  
HETATM 3443  OW  SOL C 205     -16.072  21.290  -8.713  0.00  0.00           O  
HETATM 3444 HW1  SOL C 205     -16.209  20.555  -8.051  0.00  0.00           H  
HETATM 3445 HW2  SOL C 205     -15.131  21.616  -8.654  0.00  0.00           H  
HETATM 3446  OW  SOL C 206     -18.575  15.813   2.567  0.00  0.00           O  
HETATM 3447 HW1  SOL C 206     -19.353  15.858   1.931  0.00  0.00           H  
HETATM 3448 HW2  SOL C 206     -18.763  15.127   3.272  0.00  0.00           H  
HETATM 3449  OW  SOL C 207     -20.772  12.720  -6.124  0.00  0.00           O  
HETATM 3450 HW1  SOL C 207     -20.024  12.161  -6.491  0.00  0.00           H  
HETATM 3451 HW2  SOL C 207     -21.362  12.152  -5.555  0.00  0.00           H  
HETATM 3452  OW  SOL C 208      -8.398  -6.405 -14.554  0.00  0.00           O  
HETATM 3453 HW1  SOL C 208      -7.846  -5.965 -13.854  0.00  0.00           H  
HETATM 3454 HW2  SOL C 208      -8.756  -7.276 -14.207  0.00  0.00           H  
HETATM 3455  OW  SOL C 209      -7.045   4.063 -11.673  0.00  0.00           O  
HETATM 3456 HW1  SOL C 209      -7.927   3.672 -11.919  0.00  0.00           H  
HETATM 3457 HW2  SOL C 209      -7.041   4.297 -10.700  0.00  0.00           H  
HETATM 3458  OW  SOL C 210     -25.037  -8.491  -2.721  0.00  0.00           O  
HETATM 3459 HW1  SOL C 210     -25.458  -7.675  -3.026  0.00  0.00           H  
HETATM 3460 HW2  SOL C 210     -24.800  -8.548  -1.784  0.00  0.00           H  
HETATM 3461  OW  SOL C 211      -7.632  14.226  -3.479  0.00  0.00           O  
HETATM 3462 HW1  SOL C 211      -8.207  13.917  -4.229  0.00  0.00           H  
HETATM 3463 HW2  SOL C 211      -7.936  15.132  -3.179  0.00  0.00           H  
HETATM 3464  OW  SOL C 212     -14.130  -3.673  19.763  0.00  0.00           O  
HETATM 3465 HW1  SOL C 212     -14.145  -2.679  19.636  0.00  0.00           H  
HETATM 3466 HW2  SOL C 212     -14.742  -3.934  20.502  0.00  0.00           H  
HETATM 3467  OW  SOL C 213     -12.192   3.974  10.548  0.00  0.00           O  
HETATM 3468 HW1  SOL C 213     -11.501   4.629  10.850  0.00  0.00           H  
HETATM 3469 HW2  SOL C 213     -12.998   4.369  10.199  0.00  0.00           H  
HETATM 3470  OW  SOL C 214     -18.162 -16.037  -0.672  0.00  0.00           O  
HETATM 3471 HW1  SOL C 214     -18.451 -15.311  -1.238  0.00  0.00           H  
HETATM 3472 HW2  SOL C 214     -18.636 -16.907  -0.712  0.00  0.00           H  
HETATM 3473  OW  SOL C 215     -10.715  -1.206 -13.112  0.00  0.00           O  
HETATM 3474 HW1  SOL C 215     -10.635  -1.026 -14.093  0.00  0.00           H  
HETATM 3475 HW2  SOL C 215     -10.142  -1.994 -12.872  0.00  0.00           H  
HETATM 3476  OW  SOL C 216     -18.050   2.595  17.615  0.00  0.00           O  
HETATM 3477 HW1  SOL C 216     -18.103   2.155  18.518  0.00  0.00           H  
HETATM 3478 HW2  SOL C 216     -17.328   2.171  17.079  0.00  0.00           H  
HETATM 3479  OW  SOL C 217      -9.922   0.525 -18.515  0.00  0.00           O  
HETATM 3480 HW1  SOL C 217      -9.522   1.230 -19.094  0.00  0.00           H  
HETATM 3481 HW2  SOL C 217     -10.425   0.961 -17.771  0.00  0.00           H  
HETATM 3482  OW  SOL C 218     -15.254   2.401  16.546  0.00  0.00           O  
HETATM 3483 HW1  SOL C 218     -14.801   1.570  16.230  0.00  0.00           H  
HETATM 3484 HW2  SOL C 218     -15.140   3.131  15.866  0.00  0.00           H  
HETATM 3485  OW  SOL C 219     -26.816 -15.717  -5.593  0.00  0.00           O  
HETATM 3486 HW1  SOL C 219     -27.079 -16.073  -6.487  0.00  0.00           H  
HETATM 3487 HW2  SOL C 219     -27.639 -15.608  -5.024  0.00  0.00           H  
HETATM 3488  OW  SOL C 220       0.076  -3.703  -5.156  0.00  0.00           O  
HETATM 3489 HW1  SOL C 220      -0.798  -3.552  -4.691  0.00  0.00           H  
HETATM 3490 HW2  SOL C 220       0.227  -2.968  -5.819  0.00  0.00           H  
HETATM 3491  OW  SOL C 221     -12.683   5.351  15.887  0.00  0.00           O  
HETATM 3492 HW1  SOL C 221     -11.782   5.266  15.468  0.00  0.00           H  
HETATM 3493 HW2  SOL C 221     -13.341   4.781  15.382  0.00  0.00           H  
HETATM 3494  OW  SOL C 222      -0.499  -9.311  -7.829  0.00  0.00           O  
HETATM 3495 HW1  SOL C 222      -0.558 -10.175  -7.332  0.00  0.00           H  
HETATM 3496 HW2  SOL C 222      -0.005  -9.447  -8.684  0.00  0.00           H  
HETATM 3497  OW  SOL C 223     -20.404 -11.440  -7.903  0.00  0.00           O  
HETATM 3498 HW1  SOL C 223     -20.341 -11.258  -8.852  0.00  0.00           H  
HETATM 3499 HW2  SOL C 223     -19.585 -11.667  -7.439  0.00  0.00           H  
HETATM 3500  OW  SOL C 224     -17.881  -3.672   7.960  0.00  0.00           O  
HETATM 3501 HW1  SOL C 224     -18.392  -4.321   8.459  0.00  0.00           H  
HETATM 3502 HW2  SOL C 224     -17.260  -3.105   8.440  0.00  0.00           H  
HETATM 3503  OW  SOL C 225     -18.626  -3.215 -10.249  0.00  0.00           O  
HETATM 3504 HW1  SOL C 225     -18.317  -3.840  -9.584  0.00  0.00           H  
HETATM 3505 HW2  SOL C 225     -17.961  -2.653 -10.652  0.00  0.00           H  
HETATM 3506  OW  SOL C 226      -7.111  -8.638   3.987  0.00  0.00           O  
HETATM 3507 HW1  SOL C 226      -7.965  -9.077   4.280  0.00  0.00           H  
HETATM 3508 HW2  SOL C 226      -6.794  -8.784   3.085  0.00  0.00           H  
HETATM 3509  OW  SOL C 227      -4.369  -6.749 -16.843  0.00  0.00           O  
HETATM 3510 HW1  SOL C 227      -5.299  -6.433 -17.007  0.00  0.00           H  
HETATM 3511 HW2  SOL C 227      -4.309  -7.186 -15.943  0.00  0.00           H  
HETATM 3512  OW  SOL C 228     -26.871 -16.389  -1.561  0.00  0.00           O  
HETATM 3513 HW1  SOL C 228     -27.555 -15.667  -1.684  0.00  0.00           H  
HETATM 3514 HW2  SOL C 228     -27.231 -17.088  -0.941  0.00  0.00           H  
HETATM 3515  OW  SOL C 229     -17.617   3.847  13.198  0.00  0.00           O  
HETATM 3516 HW1  SOL C 229     -17.951   2.982  13.563  0.00  0.00           H  
HETATM 3517 HW2  SOL C 229     -17.395   3.739  12.225  0.00  0.00           H  
HETATM 3518  OW  SOL C 230     -13.690 -14.086   4.629  0.00  0.00           O  
HETATM 3519 HW1  SOL C 230     -13.079 -14.673   4.110  0.00  0.00           H  
HETATM 3520 HW2  SOL C 230     -14.159 -14.625   5.329  0.00  0.00           H  
HETATM 3521  OW  SOL C 231     -20.029   8.758 -12.431  0.00  0.00           O  
HETATM 3522 HW1  SOL C 231     -19.773   9.007 -11.502  0.00  0.00           H  
HETATM 3523 HW2  SOL C 231     -19.395   9.193 -13.079  0.00  0.00           H  
HETATM 3524  OW  SOL C 232       0.363   2.803 -14.006  0.00  0.00           O  
HETATM 3525 HW1  SOL C 232       0.883   3.325 -14.674  0.00  0.00           H  
HETATM 3526 HW2  SOL C 232      -0.134   3.415 -13.406  0.00  0.00           H  
HETATM 3527  OW  SOL C 233     -22.397 -12.156   3.128  0.00  0.00           O  
HETATM 3528 HW1  SOL C 233     -22.568 -12.293   2.150  0.00  0.00           H  
HETATM 3529 HW2  SOL C 233     -21.872 -11.305   3.254  0.00  0.00           H  
HETATM 3530  OW  SOL C 234     -17.967  21.444   4.327  0.00  0.00           O  
HETATM 3531 HW1  SOL C 234     -17.604  20.799   4.983  0.00  0.00           H  
HETATM 3532 HW2  SOL C 234     -18.442  22.181   4.812  0.00  0.00           H  
HETATM 3533  OW  SOL C 235     -15.109  13.348   6.482  0.00  0.00           O  
HETATM 3534 HW1  SOL C 235     -14.356  13.747   6.995  0.00  0.00           H  
HETATM 3535 HW2  SOL C 235     -15.465  12.548   6.964  0.00  0.00           H  
HETATM 3536  OW  SOL C 236       2.204  -3.947 -15.571  0.00  0.00           O  
HETATM 3537 HW1  SOL C 236       2.797  -4.088 -14.771  0.00  0.00           H  
HETATM 3538 HW2  SOL C 236       2.106  -2.967 -15.743  0.00  0.00           H  
HETATM 3539  OW  SOL C 237     -17.972  16.543  -5.322  0.00  0.00           O  
HETATM 3540 HW1  SOL C 237     -17.554  15.772  -5.798  0.00  0.00           H  
HETATM 3541 HW2  SOL C 237     -17.519  16.677  -4.441  0.00  0.00           H  
HETATM 3542  OW  SOL C 238     -29.979  -8.467  12.210  0.00  0.00           O  
HETATM 3543 HW1  SOL C 238     -29.100  -8.154  11.861  0.00  0.00           H  
HETATM 3544 HW2  SOL C 238     -29.842  -8.979  13.057  0.00  0.00           H  
HETATM 3545  OW  SOL C 239     -29.299   4.268   5.335  0.00  0.00           O  
HETATM 3546 HW1  SOL C 239     -29.175   3.968   4.387  0.00  0.00           H  
HETATM 3547 HW2  SOL C 239     -29.137   3.497   5.949  0.00  0.00           H  
HETATM 3548  OW  SOL C 240     -15.741  -9.199 -16.431  0.00  0.00           O  
HETATM 3549 HW1  SOL C 240     -14.949  -9.067 -17.025  0.00  0.00           H  
HETATM 3550 HW2  SOL C 240     -15.730 -10.138 -16.076  0.00  0.00           H  
HETATM 3551  OW  SOL C 241     -13.438   2.809  12.662  0.00  0.00           O  
HETATM 3552 HW1  SOL C 241     -13.076   1.926  12.953  0.00  0.00           H  
HETATM 3553 HW2  SOL C 241     -12.779   3.251  12.056  0.00  0.00           H  
HETATM 3554  OW  SOL C 242     -11.628  -6.262   4.675  0.00  0.00           O  
HETATM 3555 HW1  SOL C 242     -10.784  -6.013   5.077  0.00  0.00           H  
HETATM 3556 HW2  SOL C 242     -12.040  -5.620   4.079  0.00  0.00           H  
HETATM 3557  OW  SOL C 243     -15.914  23.276   3.409  0.00  0.00           O  
HETATM 3558 HW1  SOL C 243     -16.648  23.807   2.982  0.00  0.00           H  
HETATM 3559 HW2  SOL C 243     -16.311  22.495   3.894  0.00  0.00           H  
HETATM 3560  OW  SOL C 244      -0.142 -11.579   4.856  0.00  0.00           O  
HETATM 3561 HW1  SOL C 244       0.191 -11.756   5.783  0.00  0.00           H  
HETATM 3562 HW2  SOL C 244      -1.131 -11.722   4.822  0.00  0.00           H  
HETATM 3563  OW  SOL C 245      -2.425 -12.539  -7.814  0.00  0.00           O  
HETATM 3564 HW1  SOL C 245      -2.110 -12.474  -8.757  0.00  0.00           H  
HETATM 3565 HW2  SOL C 245      -3.039 -13.327  -7.722  0.00  0.00           H  
HETATM 3566  OW  SOL C 246      -7.667 -16.830  -5.665  0.00  0.00           O  
HETATM 3567 HW1  SOL C 246      -7.097 -16.029  -5.490  0.00  0.00           H  
HETATM 3568 HW2  SOL C 246      -8.226 -17.012  -4.854  0.00  0.00           H  
HETATM 3569  OW  SOL C 247      -2.439  18.881   2.522  0.00  0.00           O  
HETATM 3570 HW1  SOL C 247      -1.502  19.147   2.281  0.00  0.00           H  
HETATM 3571 HW2  SOL C 247      -2.696  18.063   2.001  0.00  0.00           H  
HETATM 3572  OW  SOL C 248     -18.156   6.492   1.212  0.00  0.00           O  
HETATM 3573 HW1  SOL C 248     -17.557   7.108   0.770  0.00  0.00           H  
HETATM 3574 HW2  SOL C 248     -17.994   5.548   1.092  0.00  0.00           H  
HETATM 3575  OW  SOL C 249     -13.934 -11.267  17.510  0.00  0.00           O  
HETATM 3576 HW1  SOL C 249     -13.080 -11.258  18.028  0.00  0.00           H  
HETATM 3577 HW2  SOL C 249     -13.746 -11.263  16.529  0.00  0.00           H  
HETATM 3578  OW  SOL C 250     -19.275   9.553   1.091  0.00  0.00           O  
HETATM 3579 HW1  SOL C 250     -19.005  10.507   1.205  0.00  0.00           H  
HETATM 3580 HW2  SOL C 250     -18.758   8.900   1.577  0.00  0.00           H  
HETATM 3581  OW  SOL C 251      -9.372  23.939   4.717  0.00  0.00           O  
HETATM 3582 HW1  SOL C 251      -8.454  23.827   4.332  0.00  0.00           H  
HETATM 3583 HW2  SOL C 251      -9.766  24.797   4.397  0.00  0.00           H  
HETATM 3584  OW  SOL C 252     -16.085   2.447  -6.613  0.00  0.00           O  
HETATM 3585 HW1  SOL C 252     -15.660   2.807  -7.397  0.00  0.00           H  
HETATM 3586 HW2  SOL C 252     -16.650   3.023  -6.083  0.00  0.00           H  
HETATM 3587  OW  SOL C 253     -13.882  13.220  15.347  0.00  0.00           O  
HETATM 3588 HW1  SOL C 253     -14.373  13.212  16.215  0.00  0.00           H  
HETATM 3589 HW2  SOL C 253     -13.496  12.313  15.178  0.00  0.00           H  
HETATM 3590  OW  SOL C 254     -24.344   3.961   9.803  0.00  0.00           O  
HETATM 3591 HW1  SOL C 254     -23.912   3.434  10.535  0.00  0.00           H  
HETATM 3592 HW2  SOL C 254     -25.249   4.282  10.108  0.00  0.00           H  
HETATM 3593  OW  SOL C 255     -28.952  -3.983  10.146  0.00  0.00           O  
HETATM 3594 HW1  SOL C 255     -28.474  -4.736   9.687  0.00  0.00           H  
HETATM 3595 HW2  SOL C 255     -28.679  -3.964  11.117  0.00  0.00           H  
HETATM 3596  OW  SOL C 256     -16.280  14.343  -6.819  0.00  0.00           O  
HETATM 3597 HW1  SOL C 256     -16.082  13.375  -6.657  0.00  0.00           H  
HETATM 3598 HW2  SOL C 256     -17.136  14.434  -7.314  0.00  0.00           H  
HETATM 3599  OW  SOL C 257     -17.494 -10.195  -2.276  0.00  0.00           O  
HETATM 3600 HW1  SOL C 257     -17.653  -9.653  -1.494  0.00  0.00           H  
HETATM 3601 HW2  SOL C 257     -16.602 -10.538  -2.426  0.00  0.00           H  
HETATM 3602  OW  SOL C 258     -18.448  12.083   0.989  0.00  0.00           O  
HETATM 3603 HW1  SOL C 258     -19.181  12.543   1.470  0.00  0.00           H  
HETATM 3604 HW2  SOL C 258     -17.630  12.079   1.561  0.00  0.00           H  
HETATM 3605  OW  SOL C 259      -6.374  -9.792 -15.018  0.00  0.00           O  
HETATM 3606 HW1  SOL C 259      -6.353  -9.428 -15.947  0.00  0.00           H  
HETATM 3607 HW2  SOL C 259      -6.446 -10.794 -15.054  0.00  0.00           H  
HETATM 3608  OW  SOL C 260      -9.304 -17.699 -11.779  0.00  0.00           O  
HETATM 3609 HW1  SOL C 260      -9.376 -18.431 -11.103  0.00  0.00           H  
HETATM 3610 HW2  SOL C 260      -9.947 -16.967 -11.541  0.00  0.00           H  
HETATM 3611  OW  SOL C 261     -32.619  -1.154   5.577  0.00  0.00           O  
HETATM 3612 HW1  SOL C 261     -32.456  -2.077   5.229  0.00  0.00           H  
HETATM 3613 HW2  SOL C 261     -32.336  -0.486   4.900  0.00  0.00           H  
HETATM 3614  OW  SOL C 262     -24.487  14.288  -1.326  0.00  0.00           O  
HETATM 3615 HW1  SOL C 262     -23.865  15.049  -1.474  0.00  0.00           H  
HETATM 3616 HW2  SOL C 262     -25.079  14.480  -0.542  0.00  0.00           H  
HETATM 3617  OW  SOL C 263      -8.629 -14.252   4.248  0.00  0.00           O  
HETATM 3618 HW1  SOL C 263      -8.494 -13.440   3.681  0.00  0.00           H  
HETATM 3619 HW2  SOL C 263      -9.419 -14.100   4.844  0.00  0.00           H  
HETATM 3620  OW  SOL C 264     -13.609   7.360   8.075  0.00  0.00           O  
HETATM 3621 HW1  SOL C 264     -13.015   7.993   8.561  0.00  0.00           H  
HETATM 3622 HW2  SOL C 264     -14.515   7.766   7.977  0.00  0.00           H  
HETATM 3623  OW  SOL C 265     -26.865   3.672   7.602  0.00  0.00           O  
HETATM 3624 HW1  SOL C 265     -26.209   4.413   7.439  0.00  0.00           H  
HETATM 3625 HW2  SOL C 265     -27.651   4.026   8.099  0.00  0.00           H  
HETATM 3626  OW  SOL C 266     -28.570  -8.698  -1.262  0.00  0.00           O  
HETATM 3627 HW1  SOL C 266     -28.326  -8.702  -0.296  0.00  0.00           H  
HETATM 3628 HW2  SOL C 266     -29.284  -9.378  -1.425  0.00  0.00           H  
HETATM 3629  OW  SOL C 267     -18.094  20.109  -0.438  0.00  0.00           O  
HETATM 3630 HW1  SOL C 267     -18.290  20.273  -1.411  0.00  0.00           H  
HETATM 3631 HW2  SOL C 267     -18.464  20.858   0.100  0.00  0.00           H  
HETATM 3632  OW  SOL C 268     -21.073   8.968  10.870  0.00  0.00           O  
HETATM 3633 HW1  SOL C 268     -20.254   9.238  10.357  0.00  0.00           H  
HETATM 3634 HW2  SOL C 268     -20.831   8.778  11.819  0.00  0.00           H  
HETATM 3635  OW  SOL C 269     -18.890  17.565  -0.445  0.00  0.00           O  
HETATM 3636 HW1  SOL C 269     -18.682  18.541  -0.392  0.00  0.00           H  
HETATM 3637 HW2  SOL C 269     -18.039  17.046  -0.520  0.00  0.00           H  
HETATM 3638  OW  SOL C 270      -1.132  -9.753   7.998  0.00  0.00           O  
HETATM 3639 HW1  SOL C 270      -1.637  -9.238   7.310  0.00  0.00           H  
HETATM 3640 HW2  SOL C 270      -1.243  -9.312   8.895  0.00  0.00           H  
HETATM 3641  OW  SOL C 271     -12.998  15.972  12.711  0.00  0.00           O  
HETATM 3642 HW1  SOL C 271     -12.414  15.175  12.544  0.00  0.00           H  
HETATM 3643 HW2  SOL C 271     -12.495  16.634  13.262  0.00  0.00           H  
HETATM 3644  OW  SOL C 272      -9.053 -14.629  -2.053  0.00  0.00           O  
HETATM 3645 HW1  SOL C 272      -9.954 -14.595  -1.696  0.00  0.00           H  
HETATM 3646 HW2  SOL C 272      -8.420 -13.947  -1.789  0.00  0.00           H  
HETATM 3647  OW  SOL C 273      -7.351 -21.887   5.584  0.00  0.00           O  
HETATM 3648 HW1  SOL C 273      -6.391 -21.885   5.295  0.00  0.00           H  
HETATM 3649 HW2  SOL C 273      -7.656 -20.940   5.709  0.00  0.00           H  
HETATM 3650  OW  SOL C 274     -23.619  -4.376  -7.840  0.00  0.00           O  
HETATM 3651 HW1  SOL C 274     -23.913  -3.969  -8.669  0.00  0.00           H  
HETATM 3652 HW2  SOL C 274     -24.278  -4.817  -7.287  0.00  0.00           H  
HETATM 3653  OW  SOL C 275     -24.409  18.945  -1.887  0.00  0.00           O  
HETATM 3654 HW1  SOL C 275     -24.237  17.966  -1.829  0.00  0.00           H  
HETATM 3655 HW2  SOL C 275     -24.672  19.297  -0.990  0.00  0.00           H  
HETATM 3656  OW  SOL C 276     -18.911 -17.986   7.365  0.00  0.00           O  
HETATM 3657 HW1  SOL C 276     -18.800 -18.879   6.922  0.00  0.00           H  
HETATM 3658 HW2  SOL C 276     -19.062 -18.119   8.342  0.00  0.00           H  
HETATM 3659  OW  SOL C 277       0.077  -7.525  -1.018  0.00  0.00           O  
HETATM 3660 HW1  SOL C 277      -0.186  -7.229  -0.102  0.00  0.00           H  
HETATM 3661 HW2  SOL C 277       1.073  -7.498  -1.100  0.00  0.00           H  
HETATM 3662  OW  SOL C 278      -3.524 -14.404   4.663  0.00  0.00           O  
HETATM 3663 HW1  SOL C 278      -4.487 -14.387   4.422  0.00  0.00           H  
HETATM 3664 HW2  SOL C 278      -3.194 -13.465   4.821  0.00  0.00           H  
HETATM 3665  OW  SOL C 279     -15.727   1.756 -15.571  0.00  0.00           O  
HETATM 3666 HW1  SOL C 279     -16.237   1.081 -15.027  0.00  0.00           H  
HETATM 3667 HW2  SOL C 279     -15.710   1.471 -16.530  0.00  0.00           H  
HETATM 3668  OW  SOL C 280     -18.567   7.120  -7.913  0.00  0.00           O  
HETATM 3669 HW1  SOL C 280     -18.002   6.335  -8.189  0.00  0.00           H  
HETATM 3670 HW2  SOL C 280     -18.214   7.500  -7.051  0.00  0.00           H  
HETATM 3671  OW  SOL C 281     -13.217  14.587  -1.319  0.00  0.00           O  
HETATM 3672 HW1  SOL C 281     -13.003  15.551  -1.427  0.00  0.00           H  
HETATM 3673 HW2  SOL C 281     -13.803  14.467  -0.518  0.00  0.00           H  
HETATM 3674  OW  SOL C 282     -29.584  -8.551   7.416  0.00  0.00           O  
HETATM 3675 HW1  SOL C 282     -29.036  -9.216   6.928  0.00  0.00           H  
HETATM 3676 HW2  SOL C 282     -30.393  -8.998   7.799  0.00  0.00           H  
HETATM 3677  OW  SOL C 283     -19.793  -4.342  10.584  0.00  0.00           O  
HETATM 3678 HW1  SOL C 283     -18.940  -4.603  11.036  0.00  0.00           H  
HETATM 3679 HW2  SOL C 283     -19.757  -3.380  10.334  0.00  0.00           H  
HETATM 3680  OW  SOL C 284     -10.606   4.416  14.329  0.00  0.00           O  
HETATM 3681 HW1  SOL C 284      -9.620   4.442  14.509  0.00  0.00           H  
HETATM 3682 HW2  SOL C 284     -10.781   4.804  13.419  0.00  0.00           H  
HETATM 3683  OW  SOL C 285     -26.226 -10.059   5.851  0.00  0.00           O  
HETATM 3684 HW1  SOL C 285     -25.812 -10.916   5.573  0.00  0.00           H  
HETATM 3685 HW2  SOL C 285     -26.356 -10.052   6.842  0.00  0.00           H  
HETATM 3686  OW  SOL C 286     -30.047 -10.780   0.909  0.00  0.00           O  
HETATM 3687 HW1  SOL C 286     -30.670 -10.602   0.146  0.00  0.00           H  
HETATM 3688 HW2  SOL C 286     -29.693  -9.917   1.253  0.00  0.00           H  
HETATM 3689  OW  SOL C 287      -7.703  21.073  10.533  0.00  0.00           O  
HETATM 3690 HW1  SOL C 287      -7.615  20.319  11.182  0.00  0.00           H  
HETATM 3691 HW2  SOL C 287      -7.777  20.712   9.609  0.00  0.00           H  
HETATM 3692  OW  SOL C 288     -20.043   9.047  13.594  0.00  0.00           O  
HETATM 3693 HW1  SOL C 288     -20.057  10.049  13.614  0.00  0.00           H  
HETATM 3694 HW2  SOL C 288     -19.236   8.733  13.088  0.00  0.00           H  
HETATM 3695  OW  SOL C 289      -8.710   2.673 -19.714  0.00  0.00           O  
HETATM 3696 HW1  SOL C 289      -8.854   2.456 -20.681  0.00  0.00           H  
HETATM 3697 HW2  SOL C 289      -7.729   2.753 -19.525  0.00  0.00           H  
HETATM 3698  OW  SOL C 290     -22.545 -17.115   4.458  0.00  0.00           O  
HETATM 3699 HW1  SOL C 290     -22.422 -16.220   4.018  0.00  0.00           H  
HETATM 3700 HW2  SOL C 290     -22.694 -16.987   5.431  0.00  0.00           H  
HETATM 3701  OW  SOL C 291     -24.425  17.651   4.550  0.00  0.00           O  
HETATM 3702 HW1  SOL C 291     -23.631  17.742   5.152  0.00  0.00           H  
HETATM 3703 HW2  SOL C 291     -25.092  18.372   4.763  0.00  0.00           H  
HETATM 3704  OW  SOL C 292      -5.698 -15.670  -1.632  0.00  0.00           O  
HETATM 3705 HW1  SOL C 292      -5.752 -16.666  -1.559  0.00  0.00           H  
HETATM 3706 HW2  SOL C 292      -5.244 -15.302  -0.824  0.00  0.00           H  
HETATM 3707  OW  SOL C 293     -25.069 -14.756   0.097  0.00  0.00           O  
HETATM 3708 HW1  SOL C 293     -24.879 -15.037   1.037  0.00  0.00           H  
HETATM 3709 HW2  SOL C 293     -25.478 -15.517  -0.412  0.00  0.00           H  
HETATM 3710  OW  SOL C 294      -5.823  16.500 -12.415  0.00  0.00           O  
HETATM 3711 HW1  SOL C 294      -4.865  16.479 -12.711  0.00  0.00           H  
HETATM 3712 HW2  SOL C 294      -5.885  16.285 -11.446  0.00  0.00           H  
HETATM 3713  OW  SOL C 295       5.798  -5.953   1.981  0.00  0.00           O  
HETATM 3714 HW1  SOL C 295       5.013  -5.343   2.040  0.00  0.00           H  
HETATM 3715 HW2  SOL C 295       6.238  -6.019   2.870  0.00  0.00           H  
HETATM 3716  OW  SOL C 296       5.467  -5.501  -6.044  0.00  0.00           O  
HETATM 3717 HW1  SOL C 296       5.692  -4.579  -5.730  0.00  0.00           H  
HETATM 3718 HW2  SOL C 296       6.283  -6.071  -6.021  0.00  0.00           H  
HETATM 3719  OW  SOL C 297      -3.701   6.702 -14.216  0.00  0.00           O  
HETATM 3720 HW1  SOL C 297      -4.200   6.039 -13.645  0.00  0.00           H  
HETATM 3721 HW2  SOL C 297      -2.732   6.497 -14.198  0.00  0.00           H  
HETATM 3722  OW  SOL C 298     -12.765  -8.995   6.760  0.00  0.00           O  
HETATM 3723 HW1  SOL C 298     -12.279  -9.386   5.983  0.00  0.00           H  
HETATM 3724 HW2  SOL C 298     -12.404  -8.148   7.047  0.00  0.00           H  
HETATM 3725  OW  SOL C 299     -16.659 -13.272 -10.133  0.00  0.00           O  
HETATM 3726 HW1  SOL C 299     -16.571 -14.180 -10.449  0.00  0.00           H  
HETATM 3727 HW2  SOL C 299     -17.427 -13.029  -9.599  0.00  0.00           H  
HETATM 3728  OW  SOL C 300     -23.682  -0.430   5.272  0.00  0.00           O  
HETATM 3729 HW1  SOL C 300     -23.360   0.482   5.490  0.00  0.00           H  
HETATM 3730 HW2  SOL C 300     -24.129  -0.832   6.065  0.00  0.00           H  
HETATM 3731  OW  SOL C 301      -8.350 -20.137  -5.354  0.00  0.00           O  
HETATM 3732 HW1  SOL C 301      -7.500 -19.983  -4.848  0.00  0.00           H  
HETATM 3733 HW2  SOL C 301      -8.175 -20.756  -6.116  0.00  0.00           H  
HETATM 3734  OW  SOL C 302     -14.282 -15.890 -11.094  0.00  0.00           O  
HETATM 3735 HW1  SOL C 302     -14.441 -14.964 -11.445  0.00  0.00           H  
HETATM 3736 HW2  SOL C 302     -14.791 -16.548 -11.649  0.00  0.00           H  
HETATM 3737  OW  SOL C 303     -21.972  -3.118  -1.253  0.00  0.00           O  
HETATM 3738 HW1  SOL C 303     -22.173  -3.991  -0.892  0.00  0.00           H  
HETATM 3739 HW2  SOL C 303     -21.596  -2.447  -0.666  0.00  0.00           H  
HETATM 3740  OW  SOL C 304     -31.311  -0.693   0.268  0.00  0.00           O  
HETATM 3741 HW1  SOL C 304     -31.933  -0.235  -0.360  0.00  0.00           H  
HETATM 3742 HW2  SOL C 304     -31.657  -0.597   1.201  0.00  0.00           H  
HETATM 3743  OW  SOL C 305     -19.175  -1.781   9.785  0.00  0.00           O  
HETATM 3744 HW1  SOL C 305     -18.581  -1.541  10.550  0.00  0.00           H  
HETATM 3745 HW2  SOL C 305     -19.556  -0.939   9.387  0.00  0.00           H  
HETATM 3746  OW  SOL C 306     -13.913 -11.208 -12.692  0.00  0.00           O  
HETATM 3747 HW1  SOL C 306     -14.015 -11.006 -11.748  0.00  0.00           H  
HETATM 3748 HW2  SOL C 306     -13.720 -10.398 -13.241  0.00  0.00           H  
HETATM 3749  OW  SOL C 307     -20.968   3.005  11.713  0.00  0.00           O  
HETATM 3750 HW1  SOL C 307     -21.375   3.881  11.471  0.00  0.00           H  
HETATM 3751 HW2  SOL C 307     -20.453   3.103  12.577  0.00  0.00           H  
HETATM 3752  OW  SOL C 308     -11.941 -15.095  14.334  0.00  0.00           O  
HETATM 3753 HW1  SOL C 308     -12.305 -15.108  15.267  0.00  0.00           H  
HETATM 3754 HW2  SOL C 308     -10.950 -15.102  14.370  0.00  0.00           H  
HETATM 3755  OW  SOL C 309     -21.438   4.562  -9.068  0.00  0.00           O  
HETATM 3756 HW1  SOL C 309     -21.190   4.730  -8.112  0.00  0.00           H  
HETATM 3757 HW2  SOL C 309     -21.680   3.607  -9.185  0.00  0.00           H  
HETATM 3758  OW  SOL C 310     -20.557 -10.226  11.020  0.00  0.00           O  
HETATM 3759 HW1  SOL C 310     -19.765 -10.831  11.112  0.00  0.00           H  
HETATM 3760 HW2  SOL C 310     -21.228 -10.650  10.413  0.00  0.00           H  
HETATM 3761  OW  SOL C 311     -20.717 -17.251  -4.343  0.00  0.00           O  
HETATM 3762 HW1  SOL C 311     -21.351 -16.499  -4.174  0.00  0.00           H  
HETATM 3763 HW2  SOL C 311     -20.279 -17.516  -3.487  0.00  0.00           H  
HETATM 3764  OW  SOL C 312     -12.784 -13.857  -2.080  0.00  0.00           O  
HETATM 3765 HW1  SOL C 312     -13.588 -14.005  -2.595  0.00  0.00           H  
HETATM 3766 HW2  SOL C 312     -12.500 -14.526  -1.441  0.00  0.00           H  
HETATM 3767  OW  SOL C 313     -14.460  16.650   4.514  0.00  0.00           O  
HETATM 3768 HW1  SOL C 313     -13.693  16.323   5.058  0.00  0.00           H  
HETATM 3769 HW2  SOL C 313     -14.388  17.642   4.403  0.00  0.00           H  
HETATM 3770  OW  SOL C 314      -2.879  12.514  11.590  0.00  0.00           O  
HETATM 3771 HW1  SOL C 314      -2.166  11.846  11.394  0.00  0.00           H  
HETATM 3772 HW2  SOL C 314      -2.676  13.371  11.119  0.00  0.00           H  
HETATM 3773  OW  SOL C 316     -22.839  15.610   9.248  0.00  0.00           O  
HETATM 3774 HW1  SOL C 316     -23.037  15.756  10.213  0.00  0.00           H  
HETATM 3775 HW2  SOL C 316     -23.310  14.787   8.925  0.00  0.00           H  
HETATM 3776  OW  SOL C 317     -23.411 -12.978  12.135  0.00  0.00           O  
HETATM 3777 HW1  SOL C 317     -22.919 -12.953  11.267  0.00  0.00           H  
HETATM 3778 HW2  SOL C 317     -24.073 -12.235  12.161  0.00  0.00           H  
HETATM 3779  OW  SOL C 318     -11.724  -7.310   2.306  0.00  0.00           O  
HETATM 3780 HW1  SOL C 318     -12.542  -6.891   2.012  0.00  0.00           H  
HETATM 3781 HW2  SOL C 318     -10.911  -6.792   2.336  0.00  0.00           H  
HETATM 3782  OW  SOL C 319      -5.664  -5.808  15.835  0.00  0.00           O  
HETATM 3783 HW1  SOL C 319      -5.353  -6.714  15.546  0.00  0.00           H  
HETATM 3784 HW2  SOL C 319      -5.173  -5.107  15.313  0.00  0.00           H  
HETATM 3785  OW  SOL C 320     -27.534   9.666   2.946  0.00  0.00           O  
HETATM 3786 HW1  SOL C 320     -28.059   9.170   2.264  0.00  0.00           H  
HETATM 3787 HW2  SOL C 320     -26.821  10.209   2.497  0.00  0.00           H  
HETATM 3788  OW  SOL C 321     -18.954 -12.656  12.455  0.00  0.00           O  
HETATM 3789 HW1  SOL C 321     -18.345 -13.241  12.992  0.00  0.00           H  
HETATM 3790 HW2  SOL C 321     -18.476 -12.332  11.645  0.00  0.00           H  
HETATM 3791  OW  SOL C 322     -17.126  15.572  -0.852  0.00  0.00           O  
HETATM 3792 HW1  SOL C 322     -17.770  14.808  -0.931  0.00  0.00           H  
HETATM 3793 HW2  SOL C 322     -16.330  15.288  -0.322  0.00  0.00           H  
HETATM 3794  OW  SOL C 323     -18.002  13.913 -10.825  0.00  0.00           O  
HETATM 3795 HW1  SOL C 323     -18.146  13.172 -10.158  0.00  0.00           H  
HETATM 3796 HW2  SOL C 323     -18.782  14.538 -10.805  0.00  0.00           H  
HETATM 3797  OW  SOL C 324     -11.224  -8.817  15.186  0.00  0.00           O  
HETATM 3798 HW1  SOL C 324     -11.953  -8.360  15.708  0.00  0.00           H  
HETATM 3799 HW2  SOL C 324     -11.431  -8.756  14.208  0.00  0.00           H  
HETATM 3800  OW  SOL C 325     -17.168  12.743 -13.457  0.00  0.00           O  
HETATM 3801 HW1  SOL C 325     -16.935  13.380 -14.192  0.00  0.00           H  
HETATM 3802 HW2  SOL C 325     -17.515  13.247 -12.671  0.00  0.00           H  
HETATM 3803  OW  SOL C 326      -9.533  15.746  -1.629  0.00  0.00           O  
HETATM 3804 HW1  SOL C 326     -10.468  16.087  -1.774  0.00  0.00           H  
HETATM 3805 HW2  SOL C 326      -9.024  16.404  -1.074  0.00  0.00           H  
HETATM 3806  OW  SOL C 327      -5.444  16.271  -6.936  0.00  0.00           O  
HETATM 3807 HW1  SOL C 327      -5.628  15.466  -6.367  0.00  0.00           H  
HETATM 3808 HW2  SOL C 327      -5.128  17.021  -6.367  0.00  0.00           H  
HETATM 3809  OW  SOL C 328      -0.285  -6.921   1.533  0.00  0.00           O  
HETATM 3810 HW1  SOL C 328      -0.462  -7.521   2.323  0.00  0.00           H  
HETATM 3811 HW2  SOL C 328       0.520  -6.352   1.724  0.00  0.00           H  
HETATM 3812  OW  SOL C 329     -19.487  -3.176  16.509  0.00  0.00           O  
HETATM 3813 HW1  SOL C 329     -20.450  -3.435  16.567  0.00  0.00           H  
HETATM 3814 HW2  SOL C 329     -19.162  -2.908  17.414  0.00  0.00           H  
HETATM 3815  OW  SOL C 330     -16.055 -19.142  -3.065  0.00  0.00           O  
HETATM 3816 HW1  SOL C 330     -15.333 -19.830  -3.092  0.00  0.00           H  
HETATM 3817 HW2  SOL C 330     -15.700 -18.309  -2.633  0.00  0.00           H  
HETATM 3818  OW  SOL C 331     -22.087  -3.714   9.164  0.00  0.00           O  
HETATM 3819 HW1  SOL C 331     -23.051  -3.854   9.385  0.00  0.00           H  
HETATM 3820 HW2  SOL C 331     -21.522  -4.283   9.758  0.00  0.00           H  
HETATM 3821  OW  SOL C 332     -22.203   0.928 -16.160  0.00  0.00           O  
HETATM 3822 HW1  SOL C 332     -22.605   0.316 -15.488  0.00  0.00           H  
HETATM 3823 HW2  SOL C 332     -21.326   1.273 -15.813  0.00  0.00           H  
HETATM 3824  OW  SOL C 333     -17.330  -6.615   8.702  0.00  0.00           O  
HETATM 3825 HW1  SOL C 333     -16.455  -6.808   9.136  0.00  0.00           H  
HETATM 3826 HW2  SOL C 333     -18.077  -6.798   9.343  0.00  0.00           H  
HETATM 3827  OW  SOL C 334     -17.915  -4.875   5.631  0.00  0.00           O  
HETATM 3828 HW1  SOL C 334     -17.108  -4.382   5.826  0.00  0.00           H  
HETATM 3829 HW2  SOL C 334     -18.317  -5.446   6.299  0.00  0.00           H  
HETATM 3830  OW  SOL C 335      -9.500  12.050   8.596  0.00  0.00           O  
HETATM 3831 HW1  SOL C 335      -9.226  12.882   9.079  0.00  0.00           H  
HETATM 3832 HW2  SOL C 335      -9.252  11.244   9.150  0.00  0.00           H  
HETATM 3833  OW  SOL C 336     -15.594  -2.658 -15.398  0.00  0.00           O  
HETATM 3834 HW1  SOL C 336     -15.465  -3.254 -14.611  0.00  0.00           H  
HETATM 3835 HW2  SOL C 336     -14.701  -2.356 -15.740  0.00  0.00           H  
HETATM 3836  OW  SOL C 337     -13.527   8.993  -3.173  0.00  0.00           O  
HETATM 3837 HW1  SOL C 337     -12.993   9.294  -2.424  0.00  0.00           H  
HETATM 3838 HW2  SOL C 337     -13.222   9.245  -4.056  0.00  0.00           H  
HETATM 3839  OW  SOL C 338      -0.982  -6.770  -7.662  0.00  0.00           O  
HETATM 3840 HW1  SOL C 338      -0.823  -7.759  -7.672  0.00  0.00           H  
HETATM 3841 HW2  SOL C 338      -1.969  -6.598  -7.639  0.00  0.00           H  
HETATM 3842  OW  SOL C 339     -13.634 -11.043  -4.822  0.00  0.00           O  
HETATM 3843 HW1  SOL C 339     -13.505 -11.211  -3.880  0.00  0.00           H  
HETATM 3844 HW2  SOL C 339     -12.892 -10.674  -5.317  0.00  0.00           H  
HETATM 3845  OW  SOL C 340     -16.105  19.573   1.397  0.00  0.00           O  
HETATM 3846 HW1  SOL C 340     -16.117  18.597   1.605  0.00  0.00           H  
HETATM 3847 HW2  SOL C 340     -16.886  19.790   0.817  0.00  0.00           H  
HETATM 3848  OW  SOL C 341     -14.010  18.881  12.712  0.00  0.00           O  
HETATM 3849 HW1  SOL C 341     -13.964  18.508  11.780  0.00  0.00           H  
HETATM 3850 HW2  SOL C 341     -14.484  18.237  13.316  0.00  0.00           H  
HETATM 3851  OW  SOL C 342     -12.074 -10.712 -15.064  0.00  0.00           O  
HETATM 3852 HW1  SOL C 342     -12.367  -9.850 -14.638  0.00  0.00           H  
HETATM 3853 HW2  SOL C 342     -12.062 -10.606 -16.054  0.00  0.00           H  
HETATM 3854  OW  SOL C 343      -0.419  19.883  -2.807  0.00  0.00           O  
HETATM 3855 HW1  SOL C 343      -1.360  19.968  -2.501  0.00  0.00           H  
HETATM 3856 HW2  SOL C 343       0.151  19.591  -2.037  0.00  0.00           H  
HETATM 3857  OW  SOL C 344      -8.113  -4.530  15.588  0.00  0.00           O  
HETATM 3858 HW1  SOL C 344      -7.860  -3.649  15.996  0.00  0.00           H  
HETATM 3859 HW2  SOL C 344      -7.288  -5.097  15.491  0.00  0.00           H  
HETATM 3860  OW  SOL C 345     -14.322  -3.350  13.632  0.00  0.00           O  
HETATM 3861 HW1  SOL C 345     -14.971  -3.902  14.157  0.00  0.00           H  
HETATM 3862 HW2  SOL C 345     -13.599  -3.031  14.239  0.00  0.00           H  
HETATM 3863  OW  SOL C 346     -14.047 -20.745  -3.211  0.00  0.00           O  
HETATM 3864 HW1  SOL C 346     -13.656 -21.633  -2.983  0.00  0.00           H  
HETATM 3865 HW2  SOL C 346     -13.780 -20.487  -4.137  0.00  0.00           H  
HETATM 3866  OW  SOL C 347     -13.941  15.907  -6.989  0.00  0.00           O  
HETATM 3867 HW1  SOL C 347     -14.639  15.200  -7.120  0.00  0.00           H  
HETATM 3868 HW2  SOL C 347     -13.999  16.568  -7.734  0.00  0.00           H  
HETATM 3869  OW  SOL C 348      -4.717   9.244 -14.344  0.00  0.00           O  
HETATM 3870 HW1  SOL C 348      -4.191   8.406 -14.277  0.00  0.00           H  
HETATM 3871 HW2  SOL C 348      -5.582   9.136 -13.841  0.00  0.00           H  
HETATM 3872  OW  SOL C 349     -28.519  -8.489   1.646  0.00  0.00           O  
HETATM 3873 HW1  SOL C 349     -27.580  -8.468   1.293  0.00  0.00           H  
HETATM 3874 HW2  SOL C 349     -28.538  -8.108   2.566  0.00  0.00           H  
HETATM 3875  OW  SOL C 350      -6.344 -15.149  -4.125  0.00  0.00           O  
HETATM 3876 HW1  SOL C 350      -7.222 -14.797  -3.918  0.00  0.00           H  
HETATM 3877 HW2  SOL C 350      -5.861 -15.305  -3.273  0.00  0.00           H  
HETATM 3878  OW  SOL C 351     -10.412 -11.777  -7.961  0.00  0.00           O  
HETATM 3879 HW1  SOL C 351     -10.856 -11.311  -7.240  0.00  0.00           H  
HETATM 3880 HW2  SOL C 351     -10.019 -11.240  -8.660  0.00  0.00           H  
HETATM 3881  OW  SOL C 352     -28.850   0.354  -5.153  0.00  0.00           O  
HETATM 3882 HW1  SOL C 352     -28.916  -0.206  -4.332  0.00  0.00           H  
HETATM 3883 HW2  SOL C 352     -29.550   1.063  -5.134  0.00  0.00           H  
HETATM 3884  OW  SOL C 353      -4.043   6.782  13.824  0.00  0.00           O  
HETATM 3885 HW1  SOL C 353      -4.287   5.812  13.849  0.00  0.00           H  
HETATM 3886 HW2  SOL C 353      -3.168   6.899  13.363  0.00  0.00           H  
HETATM 3887  OW  SOL C 354     -13.999   4.964 -18.319  0.00  0.00           O  
HETATM 3888 HW1  SOL C 354     -14.882   5.154 -17.884  0.00  0.00           H  
HETATM 3889 HW2  SOL C 354     -14.150   4.503 -19.192  0.00  0.00           H  
HETATM 3890  OW  SOL C 355     -16.173  -4.853  15.279  0.00  0.00           O  
HETATM 3891 HW1  SOL C 355     -16.225  -4.662  16.268  0.00  0.00           H  
HETATM 3892 HW2  SOL C 355     -17.100  -4.943  14.913  0.00  0.00           H  
HETATM 3893  OW  SOL C 356      -7.223  -7.395   8.379  0.00  0.00           O  
HETATM 3894 HW1  SOL C 356      -7.502  -6.919   7.540  0.00  0.00           H  
HETATM 3895 HW2  SOL C 356      -8.019  -7.815   8.805  0.00  0.00           H  
HETATM 3896  OW  SOL C 357     -19.273  11.819  -9.237  0.00  0.00           O  
HETATM 3897 HW1  SOL C 357     -19.974  11.880  -9.948  0.00  0.00           H  
HETATM 3898 HW2  SOL C 357     -19.266  10.900  -8.846  0.00  0.00           H  
HETATM 3899  OW  SOL C 358     -29.138 -12.880   5.016  0.00  0.00           O  
HETATM 3900 HW1  SOL C 358     -29.429 -13.803   4.751  0.00  0.00           H  
HETATM 3901 HW2  SOL C 358     -28.310 -12.942   5.582  0.00  0.00           H  
HETATM 3902  OW  SOL C 359      -9.905 -21.716  -3.707  0.00  0.00           O  
HETATM 3903 HW1  SOL C 359      -9.429 -21.115  -4.353  0.00  0.00           H  
HETATM 3904 HW2  SOL C 359      -9.717 -21.397  -2.774  0.00  0.00           H  
HETATM 3905  OW  SOL C 360     -19.039   5.970 -12.631  0.00  0.00           O  
HETATM 3906 HW1  SOL C 360     -19.206   6.952 -12.640  0.00  0.00           H  
HETATM 3907 HW2  SOL C 360     -19.716   5.515 -12.063  0.00  0.00           H  
HETATM 3908  OW  SOL C 361       0.122  17.085   2.578  0.00  0.00           O  
HETATM 3909 HW1  SOL C 361       0.520  17.332   1.698  0.00  0.00           H  
HETATM 3910 HW2  SOL C 361      -0.442  16.266   2.470  0.00  0.00           H  
HETATM 3911  OW  SOL C 362     -10.408  -2.887  19.041  0.00  0.00           O  
HETATM 3912 HW1  SOL C 362     -10.064  -2.758  19.964  0.00  0.00           H  
HETATM 3913 HW2  SOL C 362     -10.693  -3.836  18.912  0.00  0.00           H  
HETATM 3914  OW  SOL C 363     -18.417  -7.873  11.245  0.00  0.00           O  
HETATM 3915 HW1  SOL C 363     -18.078  -8.752  11.588  0.00  0.00           H  
HETATM 3916 HW2  SOL C 363     -19.415  -7.861  11.282  0.00  0.00           H  
HETATM 3917  OW  SOL C 364     -14.693  -4.368  10.988  0.00  0.00           O  
HETATM 3918 HW1  SOL C 364     -15.639  -4.410  11.295  0.00  0.00           H  
HETATM 3919 HW2  SOL C 364     -14.081  -4.515  11.766  0.00  0.00           H  
HETATM 3920  OW  SOL C 365     -26.300 -13.185   9.708  0.00  0.00           O  
HETATM 3921 HW1  SOL C 365     -25.745 -14.002   9.560  0.00  0.00           H  
HETATM 3922 HW2  SOL C 365     -26.935 -13.339  10.466  0.00  0.00           H  
HETATM 3923  OW  SOL C 366     -16.159  -4.350  18.149  0.00  0.00           O  
HETATM 3924 HW1  SOL C 366     -16.855  -4.008  18.774  0.00  0.00           H  
HETATM 3925 HW2  SOL C 366     -15.252  -4.088  18.471  0.00  0.00           H  
HETATM 3926  OW  SOL C 367       0.260  13.900  -9.452  0.00  0.00           O  
HETATM 3927 HW1  SOL C 367      -0.326  13.100  -9.354  0.00  0.00           H  
HETATM 3928 HW2  SOL C 367       0.129  14.513  -8.679  0.00  0.00           H  
HETATM 3929  OW  SOL C 368     -19.306 -14.188 -10.935  0.00  0.00           O  
HETATM 3930 HW1  SOL C 368     -19.385 -14.802 -10.147  0.00  0.00           H  
HETATM 3931 HW2  SOL C 368     -20.211 -13.824 -11.154  0.00  0.00           H  
HETATM 3932  OW  SOL C 369     -10.310  11.244 -12.240  0.00  0.00           O  
HETATM 3933 HW1  SOL C 369      -9.970  10.476 -11.702  0.00  0.00           H  
HETATM 3934 HW2  SOL C 369      -9.535  11.788 -12.568  0.00  0.00           H  
HETATM 3935  OW  SOL C 370     -12.695 -23.543   8.190  0.00  0.00           O  
HETATM 3936 HW1  SOL C 370     -12.246 -22.918   7.552  0.00  0.00           H  
HETATM 3937 HW2  SOL C 370     -12.072 -23.737   8.952  0.00  0.00           H  
HETATM 3938  OW  SOL C 371     -19.053   3.104  -0.708  0.00  0.00           O  
HETATM 3939 HW1  SOL C 371     -18.962   3.326  -1.641  0.00  0.00           H  
HETATM 3940 HW2  SOL C 371     -18.381   3.401  -0.081  0.00  0.00           H  
HETATM 3941  OW  SOL C 372      -5.040  17.447   8.827  0.00  0.00           O  
HETATM 3942 HW1  SOL C 372      -4.936  17.667   7.862  0.00  0.00           H  
HETATM 3943 HW2  SOL C 372      -6.008  17.265   9.017  0.00  0.00           H  
HETATM 3944  OW  SOL C 373     -23.286   7.100  -9.347  0.00  0.00           O  
HETATM 3945 HW1  SOL C 373     -22.822   7.991  -9.336  0.00  0.00           H  
HETATM 3946 HW2  SOL C 373     -22.679   6.409  -8.943  0.00  0.00           H  
HETATM 3947  OW  SOL C 374      -4.827  -6.170 -13.149  0.00  0.00           O  
HETATM 3948 HW1  SOL C 374      -4.464  -6.989 -13.593  0.00  0.00           H  
HETATM 3949 HW2  SOL C 374      -4.204  -5.403 -13.290  0.00  0.00           H  
HETATM 3950  OW  SOL C 375     -12.823  13.312   4.213  0.00  0.00           O  
HETATM 3951 HW1  SOL C 375     -13.002  12.841   3.350  0.00  0.00           H  
HETATM 3952 HW2  SOL C 375     -13.228  12.804   4.970  0.00  0.00           H  
HETATM 3953  OW  SOL C 376     -19.703 -15.327  -8.510  0.00  0.00           O  
HETATM 3954 HW1  SOL C 376     -19.264 -14.661  -7.961  0.00  0.00           H  
HETATM 3955 HW2  SOL C 376     -20.683 -15.472  -8.374  0.00  0.00           H  
HETATM 3956  OW  SOL C 377     -19.332  -8.071  16.408  0.00  0.00           O  
HETATM 3957 HW1  SOL C 377     -19.454  -8.927  16.907  0.00  0.00           H  
HETATM 3958 HW2  SOL C 377     -18.355  -7.916  16.239  0.00  0.00           H  
HETATM 3959  OW  SOL C 378      -7.286  -4.069  11.463  0.00  0.00           O  
HETATM 3960 HW1  SOL C 378      -8.143  -4.261  10.988  0.00  0.00           H  
HETATM 3961 HW2  SOL C 378      -7.179  -3.082  11.570  0.00  0.00           H  
HETATM 3962  OW  SOL C 379     -19.029  13.043  11.126  0.00  0.00           O  
HETATM 3963 HW1  SOL C 379     -18.654  13.964  11.008  0.00  0.00           H  
HETATM 3964 HW2  SOL C 379     -19.683  12.859  10.400  0.00  0.00           H  
HETATM 3965  OW  SOL C 380     -20.410  -8.007   5.460  0.00  0.00           O  
HETATM 3966 HW1  SOL C 380     -20.037  -7.326   6.039  0.00  0.00           H  
HETATM 3967 HW2  SOL C 380     -19.885  -8.263   4.691  0.00  0.00           H  
HETATM 3968  OW  SOL C 381       5.226  -8.656  -5.046  0.00  0.00           O  
HETATM 3969 HW1  SOL C 381       5.394  -8.056  -4.261  0.00  0.00           H  
HETATM 3970 HW2  SOL C 381       4.367  -8.394  -5.485  0.00  0.00           H  
HETATM 3971  OW  SOL C 382     -11.778 -18.460  -8.252  0.00  0.00           O  
HETATM 3972 HW1  SOL C 382     -11.398 -18.546  -7.327  0.00  0.00           H  
HETATM 3973 HW2  SOL C 382     -12.445 -17.720  -8.274  0.00  0.00           H  
HETATM 3974  OW  SOL C 383     -19.233 -13.334  16.947  0.00  0.00           O  
HETATM 3975 HW1  SOL C 383     -18.573 -13.043  17.636  0.00  0.00           H  
HETATM 3976 HW2  SOL C 383     -18.749 -13.608  16.113  0.00  0.00           H  
HETATM 3977  OW  SOL C 384      -6.065   0.285 -17.809  0.00  0.00           O  
HETATM 3978 HW1  SOL C 384      -6.617   0.791 -18.471  0.00  0.00           H  
HETATM 3979 HW2  SOL C 384      -5.679   0.913 -17.137  0.00  0.00           H  
HETATM 3980  OW  SOL C 385      -9.895  14.219  10.652  0.00  0.00           O  
HETATM 3981 HW1  SOL C 385     -10.798  13.805  10.569  0.00  0.00           H  
HETATM 3982 HW2  SOL C 385      -9.471  13.938  11.510  0.00  0.00           H  
HETATM 3983  OW  SOL C 386     -27.480   6.281   5.370  0.00  0.00           O  
HETATM 3984 HW1  SOL C 386     -28.264   5.671   5.264  0.00  0.00           H  
HETATM 3985 HW2  SOL C 386     -26.739   5.980   4.771  0.00  0.00           H  
HETATM 3986  OW  SOL C 387     -17.851  24.407   1.965  0.00  0.00           O  
HETATM 3987 HW1  SOL C 387     -18.821  24.550   2.177  0.00  0.00           H  
HETATM 3988 HW2  SOL C 387     -17.743  23.535   1.479  0.00  0.00           H  
HETATM 3989  OW  SOL C 388     -22.459 -21.075   8.916  0.00  0.00           O  
HETATM 3990 HW1  SOL C 388     -23.203 -20.436   8.725  0.00  0.00           H  
HETATM 3991 HW2  SOL C 388     -22.664 -21.969   8.500  0.00  0.00           H  
HETATM 3992  OW  SOL C 389     -19.927  15.925  11.290  0.00  0.00           O  
HETATM 3993 HW1  SOL C 389     -18.939  15.815  11.255  0.00  0.00           H  
HETATM 3994 HW2  SOL C 389     -20.194  16.700  10.699  0.00  0.00           H  
HETATM 3995  OW  SOL C 390     -13.147  -1.247 -15.936  0.00  0.00           O  
HETATM 3996 HW1  SOL C 390     -12.160  -1.327 -16.060  0.00  0.00           H  
HETATM 3997 HW2  SOL C 390     -13.342  -0.448 -15.369  0.00  0.00           H  
HETATM 3998  OW  SOL C 391     -22.875  -7.615   1.786  0.00  0.00           O  
HETATM 3999 HW1  SOL C 391     -23.274  -6.911   1.255  0.00  0.00           H  
HETATM 4000 HW2  SOL C 391     -23.060  -8.535   1.551  0.00  0.00           H  
HETATM 4001  OW  SOL C 392     -14.416   5.524   4.377  0.00  0.00           O  
HETATM 4002 HW1  SOL C 392     -14.325   5.623   5.335  0.00  0.00           H  
HETATM 4003 HW2  SOL C 392     -13.614   5.582   3.837  0.00  0.00           H  
HETATM 4004  OW  SOL C 393     -18.562  -0.420   0.059  0.00  0.00           O  
HETATM 4005 HW1  SOL C 393     -18.520  -0.739   0.970  0.00  0.00           H  
HETATM 4006 HW2  SOL C 393     -18.893   0.474  -0.104  0.00  0.00           H  
HETATM 4007  OW  SOL C 394      -6.733 -10.832  -9.774  0.00  0.00           O  
HETATM 4008 HW1  SOL C 394      -7.015 -11.709  -9.479  0.00  0.00           H  
HETATM 4009 HW2  SOL C 394      -7.123 -10.084  -9.285  0.00  0.00           H  
HETATM 4010  OW  SOL C 395      -0.197  -9.908  -3.813  0.00  0.00           O  
HETATM 4011 HW1  SOL C 395      -0.470 -10.453  -4.604  0.00  0.00           H  
HETATM 4012 HW2  SOL C 395       0.732  -9.554  -3.955  0.00  0.00           H  
HETATM 4013  OW  SOL C 396      -9.853  -6.286  -6.804  0.00  0.00           O  
HETATM 4014 HW1  SOL C 396      -9.673  -5.348  -6.681  0.00  0.00           H  
HETATM 4015 HW2  SOL C 396      -9.455  -6.908  -6.179  0.00  0.00           H  
HETATM 4016  OW  SOL C 397     -14.069  -6.827  13.111  0.00  0.00           O  
HETATM 4017 HW1  SOL C 397     -14.194  -7.035  14.082  0.00  0.00           H  
HETATM 4018 HW2  SOL C 397     -13.230  -6.290  12.999  0.00  0.00           H  
HETATM 4019  OW  SOL C 398     -26.050 -20.224  -1.245  0.00  0.00           O  
HETATM 4020 HW1  SOL C 398     -25.575 -19.524  -1.790  0.00  0.00           H  
HETATM 4021 HW2  SOL C 398     -27.012 -19.971  -1.148  0.00  0.00           H  
HETATM 4022  OW  SOL C 399       2.657  -6.911  -1.305  0.00  0.00           O  
HETATM 4023 HW1  SOL C 399       3.236  -7.270  -0.573  0.00  0.00           H  
HETATM 4024 HW2  SOL C 399       2.444  -5.952  -1.124  0.00  0.00           H  
HETATM 4025  OW  SOL C 400      -9.170  -3.367 -11.925  0.00  0.00           O  
HETATM 4026 HW1  SOL C 400      -9.574  -4.284 -11.961  0.00  0.00           H  
HETATM 4027 HW2  SOL C 400      -8.268  -3.516 -11.601  0.00  0.00           H  
HETATM 4028  OW  SOL C 401     -18.753 -10.426 -10.694  0.00  0.00           O  
HETATM 4029 HW1  SOL C 401     -18.246  -9.664 -10.976  0.00  0.00           H  
HETATM 4030 HW2  SOL C 401     -18.482 -11.312 -10.968  0.00  0.00           H  
HETATM 4031  OW  SOL C 402     -17.655  -7.204  -9.207  0.00  0.00           O  
HETATM 4032 HW1  SOL C 402     -17.441  -6.498  -9.834  0.00  0.00           H  
HETATM 4033 HW2  SOL C 402     -17.035  -7.383  -8.486  0.00  0.00           H  
HETATM 4034  OW  SOL C 403      -4.710  -7.757   5.055  0.00  0.00           O  
HETATM 4035 HW1  SOL C 403      -5.623  -8.081   4.837  0.00  0.00           H  
HETATM 4036 HW2  SOL C 403      -4.632  -6.786   4.792  0.00  0.00           H  
HETATM 4037  OW  SOL C 404     -28.917  -9.465  -5.066  0.00  0.00           O  
HETATM 4038 HW1  SOL C 404     -29.133  -9.754  -6.005  0.00  0.00           H  
HETATM 4039 HW2  SOL C 404     -27.945  -9.266  -4.998  0.00  0.00           H  
HETATM 4040  OW  SOL C 405     -17.915 -19.727  -0.440  0.00  0.00           O  
HETATM 4041 HW1  SOL C 405     -17.370 -20.441  -0.887  0.00  0.00           H  
HETATM 4042 HW2  SOL C 405     -17.320 -19.164   0.129  0.00  0.00           H  
HETATM 4043  OW  SOL C 406     -26.033  15.361   3.512  0.00  0.00           O  
HETATM 4044 HW1  SOL C 406     -26.777  15.096   4.128  0.00  0.00           H  
HETATM 4045 HW2  SOL C 406     -25.483  16.073   3.941  0.00  0.00           H  
HETATM 4046  OW  SOL C 407     -13.454   8.018 -15.235  0.00  0.00           O  
HETATM 4047 HW1  SOL C 407     -12.774   8.674 -14.906  0.00  0.00           H  
HETATM 4048 HW2  SOL C 407     -13.636   8.182 -16.209  0.00  0.00           H  
HETATM 4049  OW  SOL C 408     -22.201 -18.578  -6.496  0.00  0.00           O  
HETATM 4050 HW1  SOL C 408     -21.863 -18.288  -5.610  0.00  0.00           H  
HETATM 4051 HW2  SOL C 408     -21.470 -18.496  -7.182  0.00  0.00           H  
HETATM 4052  OW  SOL C 409     -19.127 -20.809   5.254  0.00  0.00           O  
HETATM 4053 HW1  SOL C 409     -20.086 -20.524   5.233  0.00  0.00           H  
HETATM 4054 HW2  SOL C 409     -18.621 -20.342   4.529  0.00  0.00           H  
HETATM 4055  OW  SOL C 410     -13.320  22.515  -6.353  0.00  0.00           O  
HETATM 4056 HW1  SOL C 410     -13.609  22.354  -7.297  0.00  0.00           H  
HETATM 4057 HW2  SOL C 410     -12.320  22.463  -6.294  0.00  0.00           H  
HETATM 4058  OW  SOL C 411     -15.044 -15.111   6.980  0.00  0.00           O  
HETATM 4059 HW1  SOL C 411     -15.902 -14.927   6.500  0.00  0.00           H  
HETATM 4060 HW2  SOL C 411     -14.988 -14.530   7.794  0.00  0.00           H  
HETATM 4061  OW  SOL C 412     -20.946  19.947   4.460  0.00  0.00           O  
HETATM 4062 HW1  SOL C 412     -20.304  19.571   5.121  0.00  0.00           H  
HETATM 4063 HW2  SOL C 412     -21.270  20.838   4.776  0.00  0.00           H  
HETATM 4064  OW  SOL C 413     -17.310 -17.388  -8.852  0.00  0.00           O  
HETATM 4065 HW1  SOL C 413     -17.256 -17.554  -9.834  0.00  0.00           H  
HETATM 4066 HW2  SOL C 413     -17.554 -16.428  -8.691  0.00  0.00           H  
HETATM 4067  OW  SOL C 414       3.153  -7.777   3.395  0.00  0.00           O  
HETATM 4068 HW1  SOL C 414       3.766  -8.376   2.884  0.00  0.00           H  
HETATM 4069 HW2  SOL C 414       2.911  -6.984   2.837  0.00  0.00           H  
HETATM 4070  OW  SOL C 415     -12.821  19.284  -0.689  0.00  0.00           O  
HETATM 4071 HW1  SOL C 415     -12.922  19.314   0.305  0.00  0.00           H  
HETATM 4072 HW2  SOL C 415     -13.720  19.370  -1.111  0.00  0.00           H  
HETATM 4073  OW  SOL C 416     -18.387 -16.934  11.936  0.00  0.00           O  
HETATM 4074 HW1  SOL C 416     -19.348 -16.767  12.141  0.00  0.00           H  
HETATM 4075 HW2  SOL C 416     -17.957 -17.424  12.703  0.00  0.00           H  
HETATM 4076  OW  SOL C 417      -6.552   6.973  14.860  0.00  0.00           O  
HETATM 4077 HW1  SOL C 417      -5.745   7.048  14.286  0.00  0.00           H  
HETATM 4078 HW2  SOL C 417      -6.439   7.542  15.678  0.00  0.00           H  
HETATM 4079  OW  SOL C 418      -3.076  -3.096 -10.244  0.00  0.00           O  
HETATM 4080 HW1  SOL C 418      -3.974  -3.418  -9.950  0.00  0.00           H  
HETATM 4081 HW2  SOL C 418      -3.065  -3.020 -11.248  0.00  0.00           H  
HETATM 4082  OW  SOL C 419     -21.109  13.023  -0.301  0.00  0.00           O  
HETATM 4083 HW1  SOL C 419     -21.650  13.813  -0.574  0.00  0.00           H  
HETATM 4084 HW2  SOL C 419     -21.345  12.775   0.638  0.00  0.00           H  
HETATM 4085  OW  SOL C 420      -7.497   9.505 -13.498  0.00  0.00           O  
HETATM 4086 HW1  SOL C 420      -7.431  10.399 -13.052  0.00  0.00           H  
HETATM 4087 HW2  SOL C 420      -7.574   8.792 -12.811  0.00  0.00           H  
HETATM 4088  OW  SOL C 421     -17.683   8.189  12.649  0.00  0.00           O  
HETATM 4089 HW1  SOL C 421     -16.820   7.666  12.706  0.00  0.00           H  
HETATM 4090 HW2  SOL C 421     -17.521   9.032  12.131  0.00  0.00           H  
HETATM 4091  OW  SOL C 422     -24.952 -18.576  -5.251  0.00  0.00           O  
HETATM 4092 HW1  SOL C 422     -25.027 -18.357  -4.282  0.00  0.00           H  
HETATM 4093 HW2  SOL C 422     -24.073 -18.269  -5.608  0.00  0.00           H  
HETATM 4094  OW  SOL C 423     -15.834 -22.458   1.398  0.00  0.00           O  
HETATM 4095 HW1  SOL C 423     -16.736 -22.859   1.253  0.00  0.00           H  
HETATM 4096 HW2  SOL C 423     -15.606 -21.870   0.625  0.00  0.00           H  
HETATM 4097  OW  SOL C 424     -14.445 -15.479  -5.870  0.00  0.00           O  
HETATM 4098 HW1  SOL C 424     -14.873 -15.615  -5.015  0.00  0.00           H  
HETATM 4099 HW2  SOL C 424     -14.769 -15.979  -6.632  0.00  0.00           H  
HETATM 4100  OW  SOL C 425     -15.407 -23.758   3.656  0.00  0.00           O  
HETATM 4101 HW1  SOL C 425     -15.740 -23.128   2.945  0.00  0.00           H  
HETATM 4102 HW2  SOL C 425     -15.936 -24.602   3.628  0.00  0.00           H  
HETATM 4103  OW  SOL C 426      -4.138 -14.231 -12.470  0.00  0.00           O  
HETATM 4104 HW1  SOL C 426      -3.243 -13.927 -12.787  0.00  0.00           H  
HETATM 4105 HW2  SOL C 426      -4.398 -15.064 -12.953  0.00  0.00           H  
HETATM 4106  OW  SOL C 427     -11.236 -12.277  -4.462  0.00  0.00           O  
HETATM 4107 HW1  SOL C 427     -11.101 -12.710  -3.608  0.00  0.00           H  
HETATM 4108 HW2  SOL C 427     -10.624 -12.474  -5.181  0.00  0.00           H  
HETATM 4109  OW  SOL C 428      -3.631  -7.387  11.436  0.00  0.00           O  
HETATM 4110 HW1  SOL C 428      -3.837  -8.149  10.823  0.00  0.00           H  
HETATM 4111 HW2  SOL C 428      -4.025  -6.550  11.054  0.00  0.00           H  
HETATM 4112  OW  SOL C 429     -24.927 -20.404   3.018  0.00  0.00           O  
HETATM 4113 HW1  SOL C 429     -24.463 -20.778   3.816  0.00  0.00           H  
HETATM 4114 HW2  SOL C 429     -25.671 -21.020   2.743  0.00  0.00           H  
HETATM 4115  OW  SOL C 430      -7.839 -19.108   5.972  0.00  0.00           O  
HETATM 4116 HW1  SOL C 430      -8.520 -19.248   6.685  0.00  0.00           H  
HETATM 4117 HW2  SOL C 430      -7.060 -18.590   6.348  0.00  0.00           H  
HETATM 4118  OW  SOL C 431     -24.173 -20.876   5.511  0.00  0.00           O  
HETATM 4119 HW1  SOL C 431     -24.534 -20.361   6.288  0.00  0.00           H  
HETATM 4120 HW2  SOL C 431     -23.691 -21.691   5.836  0.00  0.00           H  
HETATM 4121  OW  SOL C 432     -22.246  -1.031  -5.197  0.00  0.00           O  
HETATM 4122 HW1  SOL C 432     -21.672  -0.700  -5.896  0.00  0.00           H  
HETATM 4123 HW2  SOL C 432     -23.194  -1.069  -5.352  0.00  0.00           H  
HETATM 4124  OW  SOL C 433     -16.436  -2.128  -5.527  0.00  0.00           O  
HETATM 4125 HW1  SOL C 433     -15.766  -1.431  -5.521  0.00  0.00           H  
HETATM 4126 HW2  SOL C 433     -16.278  -2.908  -4.976  0.00  0.00           H  
HETATM 4127  OW  SOL C 434     -14.311 -20.037  -0.124  0.00  0.00           O  
HETATM 4128 HW1  SOL C 434     -14.343 -19.682   0.807  0.00  0.00           H  
HETATM 4129 HW2  SOL C 434     -13.606 -19.550  -0.643  0.00  0.00           H  
HETATM 4130  OW  SOL C 435      -7.811 -16.347   8.299  0.00  0.00           O  
HETATM 4131 HW1  SOL C 435      -7.148 -16.458   7.557  0.00  0.00           H  
HETATM 4132 HW2  SOL C 435      -7.644 -15.494   8.778  0.00  0.00           H  
HETATM 4133  OW  SOL C 436     -19.559  -5.988   3.882  0.00  0.00           O  
HETATM 4134 HW1  SOL C 436     -20.470  -6.139   3.602  0.00  0.00           H  
HETATM 4135 HW2  SOL C 436     -19.020  -5.307   3.456  0.00  0.00           H  
HETATM 4136  OW  SOL C 437      -9.975 -18.886  -0.301  0.00  0.00           O  
HETATM 4137 HW1  SOL C 437     -10.735 -18.725  -0.930  0.00  0.00           H  
HETATM 4138 HW2  SOL C 437      -9.246 -18.223  -0.487  0.00  0.00           H  
HETATM 4139  OW  SOL C 438     -23.768 -13.164  -9.437  0.00  0.00           O  
HETATM 4140 HW1  SOL C 438     -23.454 -12.352  -9.924  0.00  0.00           H  
HETATM 4141 HW2  SOL C 438     -23.305 -13.219  -8.547  0.00  0.00           H  
HETATM 4142  OW  SOL C 439      -7.117  -9.943  -3.760  0.00  0.00           O  
HETATM 4143 HW1  SOL C 439      -6.175  -9.729  -3.709  0.00  0.00           H  
HETATM 4144 HW2  SOL C 439      -7.728  -9.206  -3.619  0.00  0.00           H  
HETATM 4145  OW  SOL C 440     -11.361  -6.097 -11.375  0.00  0.00           O  
HETATM 4146 HW1  SOL C 440     -11.866  -6.080 -12.199  0.00  0.00           H  
HETATM 4147 HW2  SOL C 440     -11.828  -6.097 -10.529  0.00  0.00           H  
HETATM 4148  OW  SOL C 441       4.091 -10.696  -2.809  0.00  0.00           O  
HETATM 4149 HW1  SOL C 441       4.336  -9.731  -2.739  0.00  0.00           H  
HETATM 4150 HW2  SOL C 441       3.171 -10.832  -2.430  0.00  0.00           H  
HETATM 4151  OW  SOL C 442     -23.201   1.071 -12.461  0.00  0.00           O  
HETATM 4152 HW1  SOL C 442     -23.409   1.574 -11.627  0.00  0.00           H  
HETATM 4153 HW2  SOL C 442     -23.460   1.618 -13.256  0.00  0.00           H  
HETATM 4154  OW  SOL C 443     -16.254   1.034 -18.097  0.00  0.00           O  
HETATM 4155 HW1  SOL C 443     -15.349   0.673 -18.306  0.00  0.00           H  
HETATM 4156 HW2  SOL C 443     -16.599   1.551 -18.883  0.00  0.00           H  
HETATM 4157  OW  SOL C 444     -15.850 -16.655  -1.882  0.00  0.00           O  
HETATM 4158 HW1  SOL C 444     -16.813 -16.683  -1.623  0.00  0.00           H  
HETATM 4159 HW2  SOL C 444     -15.176 -16.628  -1.187  0.00  0.00           H  
HETATM 4160  OW  SOL C 445     -24.730  -1.592   1.127  0.00  0.00           O  
HETATM 4161 HW1  SOL C 445     -25.612  -1.434   1.493  0.00  0.00           H  
HETATM 4162 HW2  SOL C 445     -24.250  -0.892   0.665  0.00  0.00           H  
HETATM 4163  OW  SOL C 446     -22.753  -4.957  14.829  0.00  0.00           O  
HETATM 4164 HW1  SOL C 446     -22.000  -5.569  15.098  0.00  0.00           H  
HETATM 4165 HW2  SOL C 446     -22.481  -4.443  14.019  0.00  0.00           H  
HETATM 4166  OW  SOL C 447       4.082  -8.073   0.639  0.00  0.00           O  
HETATM 4167 HW1  SOL C 447       4.293  -8.923   1.117  0.00  0.00           H  
HETATM 4168 HW2  SOL C 447       4.797  -7.398   0.820  0.00  0.00           H  
HETATM 4169  OW  SOL C 448       3.246 -12.222  -4.828  0.00  0.00           O  
HETATM 4170 HW1  SOL C 448       3.972 -12.856  -5.105  0.00  0.00           H  
HETATM 4171 HW2  SOL C 448       3.553 -11.701  -4.035  0.00  0.00           H  
HETATM 4172  OW  SOL C 449      -6.293  -7.924  -5.257  0.00  0.00           O  
HETATM 4173 HW1  SOL C 449      -6.916  -7.305  -4.852  0.00  0.00           H  
HETATM 4174 HW2  SOL C 449      -6.621  -8.586  -5.877  0.00  0.00           H  
HETATM 4175  OW  SOL C 450     -19.179  21.877  -2.322  0.00  0.00           O  
HETATM 4176 HW1  SOL C 450     -18.691  22.709  -2.047  0.00  0.00           H  
HETATM 4177 HW2  SOL C 450     -20.086  22.114  -2.656  0.00  0.00           H  
HETATM 4178  OW  SOL C 451     -17.739   9.246  -1.045  0.00  0.00           O  
HETATM 4179 HW1  SOL C 451     -18.696   9.370  -1.085  0.00  0.00           H  
HETATM 4180 HW2  SOL C 451     -17.278   9.415  -0.211  0.00  0.00           H  
HETATM 4181  OW  SOL C 452      -9.567 -10.119  -4.770  0.00  0.00           O  
HETATM 4182 HW1  SOL C 452      -9.745 -10.305  -3.838  0.00  0.00           H  
HETATM 4183 HW2  SOL C 452     -10.276  -9.699  -5.276  0.00  0.00           H  
HETATM 4184  OW  SOL C 453     -19.665  -3.638 -14.243  0.00  0.00           O  
HETATM 4185 HW1  SOL C 453     -19.367  -4.555 -14.522  0.00  0.00           H  
HETATM 4186 HW2  SOL C 453     -19.436  -2.977 -14.958  0.00  0.00           H  
HETATM 4187  OW  SOL C 454     -14.220  17.854   9.901  0.00  0.00           O  
HETATM 4188 HW1  SOL C 454     -14.454  16.893   9.789  0.00  0.00           H  
HETATM 4189 HW2  SOL C 454     -13.516  18.106   9.236  0.00  0.00           H  
HETATM 4190  OW  SOL C 455     -10.058  -2.204 -19.267  0.00  0.00           O  
HETATM 4191 HW1  SOL C 455     -10.144  -1.255 -18.949  0.00  0.00           H  
HETATM 4192 HW2  SOL C 455     -10.120  -2.218 -20.267  0.00  0.00           H  
HETATM 4193  OW  SOL C 456     -27.075   1.144   2.608  0.00  0.00           O  
HETATM 4194 HW1  SOL C 456     -27.272   0.507   3.352  0.00  0.00           H  
HETATM 4195 HW2  SOL C 456     -26.082   1.280   2.541  0.00  0.00           H  
HETATM 4196  OW  SOL C 457     -32.035  -3.605   4.382  0.00  0.00           O  
HETATM 4197 HW1  SOL C 457     -32.044  -4.439   4.938  0.00  0.00           H  
HETATM 4198 HW2  SOL C 457     -31.141  -3.494   3.961  0.00  0.00           H  
HETATM 4199  OW  SOL C 458      -2.072  -5.058 -17.330  0.00  0.00           O  
HETATM 4200 HW1  SOL C 458      -2.902  -5.586 -17.137  0.00  0.00           H  
HETATM 4201 HW2  SOL C 458      -1.307  -5.434 -16.800  0.00  0.00           H  
HETATM 4202  OW  SOL C 459     -16.101 -21.647  -1.312  0.00  0.00           O  
HETATM 4203 HW1  SOL C 459     -15.888 -22.404  -1.929  0.00  0.00           H  
HETATM 4204 HW2  SOL C 459     -15.261 -21.149  -1.109  0.00  0.00           H  
HETATM 4205  OW  SOL C 460     -21.428  10.430  -2.391  0.00  0.00           O  
HETATM 4206 HW1  SOL C 460     -21.261  11.052  -1.623  0.00  0.00           H  
HETATM 4207 HW2  SOL C 460     -20.616   9.849  -2.540  0.00  0.00           H  
HETATM 4208  OW  SOL C 461     -12.716  -3.584   6.962  0.00  0.00           O  
HETATM 4209 HW1  SOL C 461     -13.645  -3.455   6.731  0.00  0.00           H  
HETATM 4210 HW2  SOL C 461     -12.025  -3.299   6.347  0.00  0.00           H  
HETATM 4211  OW  SOL C 462      -2.569  12.481  -3.376  0.00  0.00           O  
HETATM 4212 HW1  SOL C 462      -1.679  12.076  -3.161  0.00  0.00           H  
HETATM 4213 HW2  SOL C 462      -3.118  12.519  -2.538  0.00  0.00           H  
HETATM 4214  OW  SOL C 463     -18.877  13.282  -1.768  0.00  0.00           O  
HETATM 4215 HW1  SOL C 463     -19.469  13.730  -2.443  0.00  0.00           H  
HETATM 4216 HW2  SOL C 463     -19.397  13.117  -0.926  0.00  0.00           H  
HETATM 4217  OW  SOL C 464     -14.937 -13.816  14.244  0.00  0.00           O  
HETATM 4218 HW1  SOL C 464     -14.659 -14.511  14.911  0.00  0.00           H  
HETATM 4219 HW2  SOL C 464     -14.553 -12.930  14.514  0.00  0.00           H  
HETATM 4220  OW  SOL C 465     -16.807 -21.017   9.337  0.00  0.00           O  
HETATM 4221 HW1  SOL C 465     -15.811 -21.055   9.425  0.00  0.00           H  
HETATM 4222 HW2  SOL C 465     -17.113 -21.730   8.700  0.00  0.00           H  
HETATM 4223  OW  SOL C 466     -11.704 -18.687   9.186  0.00  0.00           O  
HETATM 4224 HW1  SOL C 466     -11.778 -17.838   8.653  0.00  0.00           H  
HETATM 4225 HW2  SOL C 466     -11.305 -18.491  10.075  0.00  0.00           H  
HETATM 4226  OW  SOL C 467     -27.342  -0.574   4.825  0.00  0.00           O  
HETATM 4227 HW1  SOL C 467     -27.123  -0.060   5.648  0.00  0.00           H  
HETATM 4228 HW2  SOL C 467     -26.982  -1.499   4.894  0.00  0.00           H  
HETATM 4229  OW  SOL C 468     -22.180 -11.642   6.906  0.00  0.00           O  
HETATM 4230 HW1  SOL C 468     -21.179 -11.699   6.904  0.00  0.00           H  
HETATM 4231 HW2  SOL C 468     -22.458 -10.727   7.170  0.00  0.00           H  
HETATM 4232  OW  SOL C 469     -10.187  -4.326   7.477  0.00  0.00           O  
HETATM 4233 HW1  SOL C 469      -9.891  -3.700   8.187  0.00  0.00           H  
HETATM 4234 HW2  SOL C 469      -9.408  -4.827   7.112  0.00  0.00           H  
HETATM 4235  OW  SOL C 471     -22.326   9.432  -8.674  0.00  0.00           O  
HETATM 4236 HW1  SOL C 471     -22.462   9.158  -7.728  0.00  0.00           H  
HETATM 4237 HW2  SOL C 471     -22.798  10.300  -8.852  0.00  0.00           H  
HETATM 4238  OW  SOL C 473     -17.565 -18.186  13.925  0.00  0.00           O  
HETATM 4239 HW1  SOL C 473     -17.246 -17.867  14.816  0.00  0.00           H  
HETATM 4240 HW2  SOL C 473     -16.966 -18.934  13.615  0.00  0.00           H  
HETATM 4241  OW  SOL C 474     -18.740 -11.368  -0.092  0.00  0.00           O  
HETATM 4242 HW1  SOL C 474     -18.878 -10.660   0.551  0.00  0.00           H  
HETATM 4243 HW2  SOL C 474     -19.276 -11.392  -0.898  0.00  0.00           H  
HETATM 4244  OW  SOL C 475     -13.257  15.763   1.570  0.00  0.00           O  
HETATM 4245 HW1  SOL C 475     -13.260  15.452   2.517  0.00  0.00           H  
HETATM 4246 HW2  SOL C 475     -12.883  16.693   1.522  0.00  0.00           H  
HETATM 4247  OW  SOL C 476      -5.222   6.290 -16.468  0.00  0.00           O  
HETATM 4248 HW1  SOL C 476      -4.654   6.458 -15.655  0.00  0.00           H  
HETATM 4249 HW2  SOL C 476      -4.770   5.627 -17.061  0.00  0.00           H  
HETATM 4250  OW  SOL C 477     -12.683  10.593  15.121  0.00  0.00           O  
HETATM 4251 HW1  SOL C 477     -12.239  10.542  14.230  0.00  0.00           H  
HETATM 4252 HW2  SOL C 477     -12.710   9.676  15.528  0.00  0.00           H  
HETATM 4253  OW  SOL C 478     -20.987  -5.053  -7.454  0.00  0.00           O  
HETATM 4254 HW1  SOL C 478     -21.760  -5.613  -7.351  0.00  0.00           H  
HETATM 4255 HW2  SOL C 478     -21.079  -4.202  -7.901  0.00  0.00           H  
HETATM 4256  OW  SOL C 479     -17.617  -3.929 -12.547  0.00  0.00           O  
HETATM 4257 HW1  SOL C 479     -17.654  -3.142 -13.108  0.00  0.00           H  
HETATM 4258 HW2  SOL C 479     -17.861  -4.797 -12.890  0.00  0.00           H  
HETATM 4259  OW  SOL C 480     -11.861   0.125  13.273  0.00  0.00           O  
HETATM 4260 HW1  SOL C 480     -10.936  -0.234  13.189  0.00  0.00           H  
HETATM 4261 HW2  SOL C 480     -12.459  -0.338  12.624  0.00  0.00           H  
HETATM 4262  OW  SOL C 481      -9.441  -0.717  16.126  0.00  0.00           O  
HETATM 4263 HW1  SOL C 481      -9.530  -0.672  15.134  0.00  0.00           H  
HETATM 4264 HW2  SOL C 481     -10.346  -0.752  16.552  0.00  0.00           H  
HETATM 4265  OW  SOL C 482     -24.733 -19.210   8.509  0.00  0.00           O  
HETATM 4266 HW1  SOL C 482     -25.526 -19.069   7.914  0.00  0.00           H  
HETATM 4267 HW2  SOL C 482     -25.031 -19.201   9.455  0.00  0.00           H  
HETATM 4268  OW  SOL C 483     -26.976  -6.951  13.969  0.00  0.00           O  
HETATM 4269 HW1  SOL C 483     -27.221  -7.070  14.934  0.00  0.00           H  
HETATM 4270 HW2  SOL C 483     -26.015  -6.681  13.902  0.00  0.00           H  
HETATM 4271  OW  SOL C 484     -15.263  -7.608 -19.929  0.00  0.00           O  
HETATM 4272 HW1  SOL C 484     -15.175  -6.955 -19.175  0.00  0.00           H  
HETATM 4273 HW2  SOL C 484     -16.003  -7.319 -20.533  0.00  0.00           H  
HETATM 4274  OW  SOL C 485     -13.835  24.921   2.663  0.00  0.00           O  
HETATM 4275 HW1  SOL C 485     -13.635  25.143   3.608  0.00  0.00           H  
HETATM 4276 HW2  SOL C 485     -14.482  24.160   2.621  0.00  0.00           H  
HETATM 4277  OW  SOL C 486       0.294  -5.904 -16.118  0.00  0.00           O  
HETATM 4278 HW1  SOL C 486       1.057  -5.258 -16.102  0.00  0.00           H  
HETATM 4279 HW2  SOL C 486      -0.254  -5.797 -15.285  0.00  0.00           H  
HETATM 4280  OW  SOL C 487     -17.931  -0.782 -11.960  0.00  0.00           O  
HETATM 4281 HW1  SOL C 487     -17.206  -0.459 -11.407  0.00  0.00           H  
HETATM 4282 HW2  SOL C 487     -18.768  -0.234 -11.975  0.00  0.00           H  
HETATM 4283  OW  SOL C 488       2.409 -11.694  -7.370  0.00  0.00           O  
HETATM 4284 HW1  SOL C 488       2.782 -11.784  -6.439  0.00  0.00           H  
HETATM 4285 HW2  SOL C 488       2.435 -10.728  -7.647  0.00  0.00           H  
HETATM 4286  OW  SOL C 489     -19.632  -1.162  -4.875  0.00  0.00           O  
HETATM 4287 HW1  SOL C 489     -20.058  -2.012  -4.695  0.00  0.00           H  
HETATM 4288 HW2  SOL C 489     -18.670  -1.158  -4.922  0.00  0.00           H  
HETATM 4289  OW  SOL C 490     -28.924 -13.223   8.336  0.00  0.00           O  
HETATM 4290 HW1  SOL C 490     -28.019 -13.158   7.901  0.00  0.00           H  
HETATM 4291 HW2  SOL C 490     -28.817 -13.479   9.290  0.00  0.00           H  
HETATM 4292  OW  SOL C 491      -6.343 -15.685  -9.733  0.00  0.00           O  
HETATM 4293 HW1  SOL C 491      -5.692 -14.933  -9.658  0.00  0.00           H  
HETATM 4294 HW2  SOL C 491      -6.042 -16.321 -10.444  0.00  0.00           H  
HETATM 4295  OW  SOL C 492     -15.053  23.786  -4.813  0.00  0.00           O  
HETATM 4296 HW1  SOL C 492     -14.306  23.358  -5.323  0.00  0.00           H  
HETATM 4297 HW2  SOL C 492     -15.560  23.085  -4.314  0.00  0.00           H  
HETATM 4298  OW  SOL C 493     -31.294  -8.927  -3.965  0.00  0.00           O  
HETATM 4299 HW1  SOL C 493     -31.717  -9.836  -3.979  0.00  0.00           H  
HETATM 4300 HW2  SOL C 493     -30.374  -8.991  -4.336  0.00  0.00           H  
HETATM 4301  OW  SOL C 494     -12.820  -8.455 -11.035  0.00  0.00           O  
HETATM 4302 HW1  SOL C 494     -13.315  -7.650 -11.224  0.00  0.00           H  
HETATM 4303 HW2  SOL C 494     -13.237  -9.092 -10.440  0.00  0.00           H  
HETATM 4304  OW  SOL C 495     -27.298 -16.090   3.334  0.00  0.00           O  
HETATM 4305 HW1  SOL C 495     -26.814 -15.210   3.263  0.00  0.00           H  
HETATM 4306 HW2  SOL C 495     -26.687 -16.757   3.770  0.00  0.00           H  
HETATM 4307  OW  SOL C 496     -25.028 -15.464   9.527  0.00  0.00           O  
HETATM 4308 HW1  SOL C 496     -25.606 -16.162   9.956  0.00  0.00           H  
HETATM 4309 HW2  SOL C 496     -24.127 -15.490   9.952  0.00  0.00           H  
HETATM 4310  OW  SOL C 497     -16.945  -5.295 -16.614  0.00  0.00           O  
HETATM 4311 HW1  SOL C 497     -17.175  -4.379 -16.950  0.00  0.00           H  
HETATM 4312 HW2  SOL C 497     -17.661  -5.601 -15.982  0.00  0.00           H  
HETATM 4313  OW  SOL C 498     -13.796  10.862  10.063  0.00  0.00           O  
HETATM 4314 HW1  SOL C 498     -12.940  10.417   9.798  0.00  0.00           H  
HETATM 4315 HW2  SOL C 498     -14.198  10.373  10.843  0.00  0.00           H  
HETATM 4316  OW  SOL C 499     -11.950  12.251   7.527  0.00  0.00           O  
HETATM 4317 HW1  SOL C 499     -12.169  11.399   7.040  0.00  0.00           H  
HETATM 4318 HW2  SOL C 499     -10.970  12.419   7.476  0.00  0.00           H  
HETATM 4319  OW  SOL C 500     -17.095   9.931  15.960  0.00  0.00           O  
HETATM 4320 HW1  SOL C 500     -17.968   9.600  16.297  0.00  0.00           H  
HETATM 4321 HW2  SOL C 500     -16.743   9.299  15.263  0.00  0.00           H  
HETATM 4322  OW  SOL C 501     -27.708   8.345  -0.123  0.00  0.00           O  
HETATM 4323 HW1  SOL C 501     -28.501   8.016   0.383  0.00  0.00           H  
HETATM 4324 HW2  SOL C 501     -26.893   7.850   0.175  0.00  0.00           H  
HETATM 4325  OW  SOL C 502     -10.306  -7.704  -3.760  0.00  0.00           O  
HETATM 4326 HW1  SOL C 502     -10.373  -8.006  -2.843  0.00  0.00           H  
HETATM 4327 HW2  SOL C 502     -10.226  -6.755  -3.929  0.00  0.00           H  
HETATM 4328  OW  SOL C 503     -26.836  -1.758  11.832  0.00  0.00           O  
HETATM 4329 HW1  SOL C 503     -26.432  -2.652  11.973  0.00  0.00           H  
HETATM 4330 HW2  SOL C 503     -27.678  -1.680  12.363  0.00  0.00           H  
HETATM 4331  OW  SOL C 504     -28.717 -16.777   0.620  0.00  0.00           O  
HETATM 4332 HW1  SOL C 504     -29.079 -15.943   0.199  0.00  0.00           H  
HETATM 4333 HW2  SOL C 504     -28.496 -16.590   1.577  0.00  0.00           H  
HETATM 4334  OW  SOL C 505     -16.199 -12.364   0.433  0.00  0.00           O  
HETATM 4335 HW1  SOL C 505     -16.222 -11.455   0.103  0.00  0.00           H  
HETATM 4336 HW2  SOL C 505     -16.982 -12.730   0.861  0.00  0.00           H  
HETATM 4337  OW  SOL C 506     -29.070 -14.280  -4.122  0.00  0.00           O  
HETATM 4338 HW1  SOL C 506     -28.966 -13.641  -4.869  0.00  0.00           H  
HETATM 4339 HW2  SOL C 506     -30.029 -14.287  -3.816  0.00  0.00           H  
HETATM 4340  OW  SOL C 507      -5.451 -10.018 -11.830  0.00  0.00           O  
HETATM 4341 HW1  SOL C 507      -6.047  -9.988 -12.631  0.00  0.00           H  
HETATM 4342 HW2  SOL C 507      -5.996 -10.212 -11.012  0.00  0.00           H  
HETATM 4343  OW  SOL C 508     -29.902   1.975   7.001  0.00  0.00           O  
HETATM 4344 HW1  SOL C 508     -29.842   1.237   6.335  0.00  0.00           H  
HETATM 4345 HW2  SOL C 508     -29.389   1.729   7.818  0.00  0.00           H  
HETATM 4346  OW  SOL C 509     -13.385 -19.762  -5.428  0.00  0.00           O  
HETATM 4347 HW1  SOL C 509     -14.075 -19.490  -6.102  0.00  0.00           H  
HETATM 4348 HW2  SOL C 509     -12.513 -19.349  -5.663  0.00  0.00           H  
HETATM 4349  OW  SOL C 510     -11.764  -9.936  -1.483  0.00  0.00           O  
HETATM 4350 HW1  SOL C 510     -12.003  -9.598  -0.608  0.00  0.00           H  
HETATM 4351 HW2  SOL C 510     -12.148 -10.776  -1.768  0.00  0.00           H  
HETATM 4352  OW  SOL C 511     -12.228  -3.988  15.638  0.00  0.00           O  
HETATM 4353 HW1  SOL C 511     -11.634  -4.361  14.923  0.00  0.00           H  
HETATM 4354 HW2  SOL C 511     -12.458  -4.710  16.288  0.00  0.00           H  
HETATM 4355  OW  SOL C 512      -2.762   3.468 -15.728  0.00  0.00           O  
HETATM 4356 HW1  SOL C 512      -1.985   3.097 -16.235  0.00  0.00           H  
HETATM 4357 HW2  SOL C 512      -2.465   3.754 -14.821  0.00  0.00           H  
HETATM 4358  OW  SOL C 513     -24.269 -19.059   0.562  0.00  0.00           O  
HETATM 4359 HW1  SOL C 513     -24.430 -19.260   1.531  0.00  0.00           H  
HETATM 4360 HW2  SOL C 513     -24.815 -19.682  -0.003  0.00  0.00           H  
HETATM 4361  OW  SOL C 514     -21.094  -3.918   4.199  0.00  0.00           O  
HETATM 4362 HW1  SOL C 514     -21.063  -4.462   4.994  0.00  0.00           H  
HETATM 4363 HW2  SOL C 514     -20.337  -3.325   4.100  0.00  0.00           H  
HETATM 4364  OW  SOL C 515     -10.339 -17.142  12.364  0.00  0.00           O  
HETATM 4365 HW1  SOL C 515      -9.647 -17.326  11.665  0.00  0.00           H  
HETATM 4366 HW2  SOL C 515      -9.976 -16.508  13.033  0.00  0.00           H  
HETATM 4367  OW  SOL C 516      -9.110 -10.794 -16.851  0.00  0.00           O  
HETATM 4368 HW1  SOL C 516      -8.756  -9.852 -16.815  0.00  0.00           H  
HETATM 4369 HW2  SOL C 516     -10.101 -10.777 -16.740  0.00  0.00           H  
HETATM 4370  OW  SOL C 517     -14.110 -21.614   4.270  0.00  0.00           O  
HETATM 4371 HW1  SOL C 517     -13.140 -21.844   4.244  0.00  0.00           H  
HETATM 4372 HW2  SOL C 517     -14.660 -22.451   4.239  0.00  0.00           H  
HETATM 4373  OW  SOL C 518      -6.611 -19.846   2.000  0.00  0.00           O  
HETATM 4374 HW1  SOL C 518      -5.934 -20.578   1.965  0.00  0.00           H  
HETATM 4375 HW2  SOL C 518      -6.142 -18.976   2.132  0.00  0.00           H  
HETATM 4376  OW  SOL C 519      -1.234 -15.046  -0.911  0.00  0.00           O  
HETATM 4377 HW1  SOL C 519      -1.226 -16.047  -0.918  0.00  0.00           H  
HETATM 4378 HW2  SOL C 519      -1.394 -14.706  -1.848  0.00  0.00           H  
HETATM 4379  OW  SOL C 520     -12.083 -10.607 -17.651  0.00  0.00           O  
HETATM 4380 HW1  SOL C 520     -12.164 -11.525 -18.023  0.00  0.00           H  
HETATM 4381 HW2  SOL C 520     -12.334  -9.932 -18.344  0.00  0.00           H  
HETATM 4382  OW  SOL C 521      -1.204   5.175 -13.026  0.00  0.00           O  
HETATM 4383 HW1  SOL C 521      -1.036   5.494 -13.962  0.00  0.00           H  
HETATM 4384 HW2  SOL C 521      -0.574   5.631 -12.401  0.00  0.00           H  
HETATM 4385  OW  SOL C 522     -12.668   1.281   9.655  0.00  0.00           O  
HETATM 4386 HW1  SOL C 522     -13.080   2.057   9.253  0.00  0.00           H  
HETATM 4387 HW2  SOL C 522     -12.943   0.981  10.564  0.00  0.00           H  
HETATM 4388  OW  SOL C 523     -22.334 -17.012  10.193  0.00  0.00           O  
HETATM 4389 HW1  SOL C 523     -21.970 -16.922  11.121  0.00  0.00           H  
HETATM 4390 HW2  SOL C 523     -23.268 -17.372  10.225  0.00  0.00           H  
HETATM 4391  OW  SOL C 524      -5.264  -5.452   9.937  0.00  0.00           O  
HETATM 4392 HW1  SOL C 524      -5.616  -6.330   9.618  0.00  0.00           H  
HETATM 4393 HW2  SOL C 524      -6.035  -4.840  10.134  0.00  0.00           H  
HETATM 4394  OW  SOL C 525     -31.062 -11.518   3.282  0.00  0.00           O  
HETATM 4395 HW1  SOL C 525     -30.849 -11.464   2.308  0.00  0.00           H  
HETATM 4396 HW2  SOL C 525     -30.342 -12.024   3.754  0.00  0.00           H  
HETATM 4397  OW  SOL C 526      -9.965 -12.914  10.910  0.00  0.00           O  
HETATM 4398 HW1  SOL C 526      -9.121 -13.413  10.692  0.00  0.00           H  
HETATM 4399 HW2  SOL C 526      -9.735 -11.965  11.123  0.00  0.00           H  
HETATM 4400  OW  SOL C 527     -18.448   5.211  17.170  0.00  0.00           O  
HETATM 4401 HW1  SOL C 527     -18.633   5.726  18.004  0.00  0.00           H  
HETATM 4402 HW2  SOL C 527     -18.323   4.244  17.392  0.00  0.00           H  
HETATM 4403  OW  SOL C 528     -12.801  12.161 -11.996  0.00  0.00           O  
HETATM 4404 HW1  SOL C 528     -12.957  12.852 -11.294  0.00  0.00           H  
HETATM 4405 HW2  SOL C 528     -11.824  11.952 -12.052  0.00  0.00           H  
HETATM 4406  OW  SOL C 529     -10.987  -0.904   9.038  0.00  0.00           O  
HETATM 4407 HW1  SOL C 529     -10.585  -0.750   8.168  0.00  0.00           H  
HETATM 4408 HW2  SOL C 529     -11.457  -0.114   9.428  0.00  0.00           H  
HETATM 4409  OW  SOL C 530      -0.902   8.113  -8.838  0.00  0.00           O  
HETATM 4410 HW1  SOL C 530      -1.341   8.902  -8.426  0.00  0.00           H  
HETATM 4411 HW2  SOL C 530      -0.655   8.319  -9.783  0.00  0.00           H  
HETATM 4412  OW  SOL C 531      -6.670  -4.412 -13.407  0.00  0.00           O  
HETATM 4413 HW1  SOL C 531      -5.947  -5.045 -13.141  0.00  0.00           H  
HETATM 4414 HW2  SOL C 531      -6.278  -3.485 -13.494  0.00  0.00           H  
HETATM 4415  OW  SOL C 532     -15.503  15.096 -11.198  0.00  0.00           O  
HETATM 4416 HW1  SOL C 532     -16.393  14.693 -10.996  0.00  0.00           H  
HETATM 4417 HW2  SOL C 532     -14.788  14.622 -10.699  0.00  0.00           H  
HETATM 4418  OW  SOL C 533     -24.229  -3.781   2.917  0.00  0.00           O  
HETATM 4419 HW1  SOL C 533     -23.560  -3.337   2.380  0.00  0.00           H  
HETATM 4420 HW2  SOL C 533     -24.185  -4.744   3.000  0.00  0.00           H  
HETATM 4421  OW  SOL C 534      -9.479  15.944   6.113  0.00  0.00           O  
HETATM 4422 HW1  SOL C 534      -9.396  14.975   5.904  0.00  0.00           H  
HETATM 4423 HW2  SOL C 534      -8.847  16.472   5.558  0.00  0.00           H  
HETATM 4424  OW  SOL C 535     -10.638  -0.758 -15.818  0.00  0.00           O  
HETATM 4425 HW1  SOL C 535     -10.406   0.180 -16.086  0.00  0.00           H  
HETATM 4426 HW2  SOL C 535      -9.798  -1.282 -15.694  0.00  0.00           H  
HETATM 4427  OW  SOL C 536     -21.269 -11.525 -11.121  0.00  0.00           O  
HETATM 4428 HW1  SOL C 536     -21.283 -12.251 -11.811  0.00  0.00           H  
HETATM 4429 HW2  SOL C 536     -22.198 -11.174 -10.990  0.00  0.00           H  
HETATM 4430  OW  SOL C 537     -17.939  -8.473 -15.014  0.00  0.00           O  
HETATM 4431 HW1  SOL C 537     -17.181  -8.722 -15.617  0.00  0.00           H  
HETATM 4432 HW2  SOL C 537     -18.388  -9.296 -14.681  0.00  0.00           H  
HETATM 4433  OW  SOL C 538     -21.286  12.027   9.620  0.00  0.00           O  
HETATM 4434 HW1  SOL C 538     -22.121  12.197   9.097  0.00  0.00           H  
HETATM 4435 HW2  SOL C 538     -20.626  11.522   9.054  0.00  0.00           H  
HETATM 4436  OW  SOL C 539     -25.791  -8.073   1.061  0.00  0.00           O  
HETATM 4437 HW1  SOL C 539     -25.875  -7.108   0.811  0.00  0.00           H  
HETATM 4438 HW2  SOL C 539     -25.738  -8.163   2.056  0.00  0.00           H  
HETATM 4439  OW  SOL C 540      -9.046   8.940  14.425  0.00  0.00           O  
HETATM 4440 HW1  SOL C 540      -8.487   8.164  14.736  0.00  0.00           H  
HETATM 4441 HW2  SOL C 540      -9.378   8.752  13.495  0.00  0.00           H  
HETATM 4442  OW  SOL C 541     -11.841 -18.423   5.673  0.00  0.00           O  
HETATM 4443 HW1  SOL C 541     -11.096 -17.956   6.146  0.00  0.00           H  
HETATM 4444 HW2  SOL C 541     -12.666 -18.370   6.238  0.00  0.00           H  
HETATM 4445  OW  SOL C 542     -20.073   5.502  -6.124  0.00  0.00           O  
HETATM 4446 HW1  SOL C 542     -19.299   5.885  -6.619  0.00  0.00           H  
HETATM 4447 HW2  SOL C 542     -19.783   4.877  -5.439  0.00  0.00           H  
HETATM 4448  OW  SOL C 544     -15.490  -8.403 -10.434  0.00  0.00           O  
HETATM 4449 HW1  SOL C 544     -15.487  -7.525 -10.834  0.00  0.00           H  
HETATM 4450 HW2  SOL C 544     -16.339  -8.838 -10.337  0.00  0.00           H  
HETATM 4451  OW  SOL C 545      -1.570  -7.061 -11.174  0.00  0.00           O  
HETATM 4452 HW1  SOL C 545      -2.297  -7.752 -11.170  0.00  0.00           H  
HETATM 4453 HW2  SOL C 545      -0.692  -7.495 -10.984  0.00  0.00           H  
HETATM 4454  OW  SOL C 546     -14.479 -19.759   6.485  0.00  0.00           O  
HETATM 4455 HW1  SOL C 546     -14.590 -20.382   5.712  0.00  0.00           H  
HETATM 4456 HW2  SOL C 546     -14.050 -20.249   7.252  0.00  0.00           H  
HETATM 4457  OW  SOL C 547     -18.786  14.554  -7.953  0.00  0.00           O  
HETATM 4458 HW1  SOL C 547     -19.041  14.999  -8.809  0.00  0.00           H  
HETATM 4459 HW2  SOL C 547     -19.610  14.253  -7.479  0.00  0.00           H  
HETATM 4460  OW  SOL C 548       2.653  -9.098  -8.806  0.00  0.00           O  
HETATM 4461 HW1  SOL C 548       2.922  -8.194  -8.472  0.00  0.00           H  
HETATM 4462 HW2  SOL C 548       1.994  -8.989  -9.549  0.00  0.00           H  
HETATM 4463  OW  SOL C 549     -15.978   9.717 -11.463  0.00  0.00           O  
HETATM 4464 HW1  SOL C 549     -15.158   9.293 -11.869  0.00  0.00           H  
HETATM 4465 HW2  SOL C 549     -16.639   9.927 -12.182  0.00  0.00           H  
HETATM 4466  OW  SOL C 550     -10.095   8.638 -10.914  0.00  0.00           O  
HETATM 4467 HW1  SOL C 550      -9.830   9.200 -10.136  0.00  0.00           H  
HETATM 4468 HW2  SOL C 550      -9.289   8.214 -11.318  0.00  0.00           H  
HETATM 4469  OW  SOL C 551     -12.883  20.752   4.432  0.00  0.00           O  
HETATM 4470 HW1  SOL C 551     -13.788  20.446   4.146  0.00  0.00           H  
HETATM 4471 HW2  SOL C 551     -12.280  19.967   4.538  0.00  0.00           H  
HETATM 4472  OW  SOL C 552     -17.307  -5.189  11.718  0.00  0.00           O  
HETATM 4473 HW1  SOL C 552     -17.664  -6.101  11.515  0.00  0.00           H  
HETATM 4474 HW2  SOL C 552     -17.384  -5.004  12.688  0.00  0.00           H  
HETATM 4475  OW  SOL C 553     -11.536 -15.415   0.943  0.00  0.00           O  
HETATM 4476 HW1  SOL C 553     -12.483 -15.643   1.153  0.00  0.00           H  
HETATM 4477 HW2  SOL C 553     -10.929 -15.957   1.522  0.00  0.00           H  
HETATM 4478  OW  SOL C 554     -12.549   2.198 -14.632  0.00  0.00           O  
HETATM 4479 HW1  SOL C 554     -12.001   1.896 -13.864  0.00  0.00           H  
HETATM 4480 HW2  SOL C 554     -13.392   2.617 -14.298  0.00  0.00           H  
HETATM 4481  OW  SOL C 555      -5.217  20.499   7.228  0.00  0.00           O  
HETATM 4482 HW1  SOL C 555      -6.107  20.294   7.634  0.00  0.00           H  
HETATM 4483 HW2  SOL C 555      -4.872  19.706   6.727  0.00  0.00           H  
HETATM 4484  OW  SOL C 556      -0.777  -1.326  -6.474  0.00  0.00           O  
HETATM 4485 HW1  SOL C 556      -1.421  -1.907  -6.971  0.00  0.00           H  
HETATM 4486 HW2  SOL C 556      -0.584  -0.508  -7.015  0.00  0.00           H  
HETATM 4487  OW  SOL C 557     -14.076 -16.550   1.309  0.00  0.00           O  
HETATM 4488 HW1  SOL C 557     -13.614 -16.747   2.170  0.00  0.00           H  
HETATM 4489 HW2  SOL C 557     -14.645 -17.332   1.055  0.00  0.00           H  
HETATM 4490  OW  SOL C 558     -18.277 -22.965   0.937  0.00  0.00           O  
HETATM 4491 HW1  SOL C 558     -18.873 -22.900   0.134  0.00  0.00           H  
HETATM 4492 HW2  SOL C 558     -18.734 -22.562   1.727  0.00  0.00           H  
HETATM 4493  OW  SOL C 559     -16.228 -11.693 -15.330  0.00  0.00           O  
HETATM 4494 HW1  SOL C 559     -15.555 -12.427 -15.390  0.00  0.00           H  
HETATM 4495 HW2  SOL C 559     -17.114 -12.034 -15.627  0.00  0.00           H  
HETATM 4496  OW  SOL C 560     -20.124  -1.241  -2.182  0.00  0.00           O  
HETATM 4497 HW1  SOL C 560     -19.238  -0.905  -2.373  0.00  0.00           H  
HETATM 4498 HW2  SOL C 560     -20.877  -0.928  -2.706  0.00  0.00           H  
HETATM 4499  OW  SOL C 561     -21.569   6.706  -2.418  0.00  0.00           O  
HETATM 4500 HW1  SOL C 561     -21.831   6.264  -3.282  0.00  0.00           H  
HETATM 4501 HW2  SOL C 561     -22.347   7.195  -2.044  0.00  0.00           H  
HETATM 4502  OW  SOL C 562      -9.753  -3.943  13.526  0.00  0.00           O  
HETATM 4503 HW1  SOL C 562      -9.237  -4.237  14.319  0.00  0.00           H  
HETATM 4504 HW2  SOL C 562      -9.847  -2.945  13.534  0.00  0.00           H  
HETATM 4505  OW  SOL C 563     -28.694   5.463   1.381  0.00  0.00           O  
HETATM 4506 HW1  SOL C 563     -29.144   6.344   1.501  0.00  0.00           H  
HETATM 4507 HW2  SOL C 563     -28.058   5.508   0.608  0.00  0.00           H  
HETATM 4508  OW  SOL C 564     -20.887  18.786  -4.481  0.00  0.00           O  
HETATM 4509 HW1  SOL C 564     -21.506  19.453  -4.065  0.00  0.00           H  
HETATM 4510 HW2  SOL C 564     -20.759  18.011  -3.860  0.00  0.00           H  
HETATM 4511  OW  SOL C 565     -10.649  15.852  -7.471  0.00  0.00           O  
HETATM 4512 HW1  SOL C 565     -10.884  15.449  -8.356  0.00  0.00           H  
HETATM 4513 HW2  SOL C 565     -11.423  16.380  -7.130  0.00  0.00           H  
HETATM 4514  OW  SOL C 566       5.409  -7.532  -2.542  0.00  0.00           O  
HETATM 4515 HW1  SOL C 566       6.226  -6.972  -2.657  0.00  0.00           H  
HETATM 4516 HW2  SOL C 566       4.816  -7.120  -1.845  0.00  0.00           H  
HETATM 4517  OW  SOL C 567     -13.675 -11.435   0.183  0.00  0.00           O  
HETATM 4518 HW1  SOL C 567     -13.563 -12.279  -0.271  0.00  0.00           H  
HETATM 4519 HW2  SOL C 567     -13.955 -11.420   1.107  0.00  0.00           H  
HETATM 4520  OW  SOL C 568     -16.449 -24.527   6.276  0.00  0.00           O  
HETATM 4521 HW1  SOL C 568     -16.828 -24.922   5.442  0.00  0.00           H  
HETATM 4522 HW2  SOL C 568     -16.804 -23.596   6.396  0.00  0.00           H  
HETATM 4523  OW  SOL C 569     -25.907  -4.415  11.767  0.00  0.00           O  
HETATM 4524 HW1  SOL C 569     -26.261  -5.018  11.045  0.00  0.00           H  
HETATM 4525 HW2  SOL C 569     -25.358  -4.957  12.405  0.00  0.00           H  
HETATM 4526  OW  SOL C 570     -24.384 -11.923   5.253  0.00  0.00           O  
HETATM 4527 HW1  SOL C 570     -24.040 -12.117   4.334  0.00  0.00           H  
HETATM 4528 HW2  SOL C 570     -23.663 -12.103   5.927  0.00  0.00           H  
HETATM 4529  OW  SOL C 571     -29.363 -10.150   9.992  0.00  0.00           O  
HETATM 4530 HW1  SOL C 571     -30.145 -10.311   9.394  0.00  0.00           H  
HETATM 4531 HW2  SOL C 571     -29.556  -9.389  10.603  0.00  0.00           H  
HETATM 4532  OW  SOL C 572     -17.933 -22.417   7.175  0.00  0.00           O  
HETATM 4533 HW1  SOL C 572     -18.444 -23.055   7.753  0.00  0.00           H  
HETATM 4534 HW2  SOL C 572     -18.556 -21.965   6.539  0.00  0.00           H  
HETATM 4535  OW  SOL C 573     -19.479 -22.953   3.761  0.00  0.00           O  
HETATM 4536 HW1  SOL C 573     -20.453 -23.099   3.587  0.00  0.00           H  
HETATM 4537 HW2  SOL C 573     -19.365 -22.235   4.458  0.00  0.00           H  
HETATM 4538  OW  SOL C 575     -27.131  -6.058   5.128  0.00  0.00           O  
HETATM 4539 HW1  SOL C 575     -26.516  -6.849   5.146  0.00  0.00           H  
HETATM 4540 HW2  SOL C 575     -27.970  -6.309   4.634  0.00  0.00           H  
HETATM 4541  OW  SOL C 576     -13.639 -10.877  14.876  0.00  0.00           O  
HETATM 4542 HW1  SOL C 576     -12.981 -11.452  14.393  0.00  0.00           H  
HETATM 4543 HW2  SOL C 576     -14.207 -10.388  14.217  0.00  0.00           H  
HETATM 4544  OW  SOL C 577      -9.817 -10.888   7.092  0.00  0.00           O  
HETATM 4545 HW1  SOL C 577     -10.382 -11.625   7.460  0.00  0.00           H  
HETATM 4546 HW2  SOL C 577     -10.185 -10.009   7.397  0.00  0.00           H  
HETATM 4547  OW  SOL C 578      -9.973 -16.995   6.910  0.00  0.00           O  
HETATM 4548 HW1  SOL C 578     -10.493 -16.172   6.699  0.00  0.00           H  
HETATM 4549 HW2  SOL C 578      -9.179 -16.756   7.470  0.00  0.00           H  
HETATM 4550  OW  SOL C 579     -11.169  14.126  -3.268  0.00  0.00           O  
HETATM 4551 HW1  SOL C 579     -12.090  14.367  -2.948  0.00  0.00           H  
HETATM 4552 HW2  SOL C 579     -10.515  14.270  -2.523  0.00  0.00           H  
HETATM 4553  OW  SOL C 580      -2.682   2.763 -12.705  0.00  0.00           O  
HETATM 4554 HW1  SOL C 580      -2.177   3.615 -12.565  0.00  0.00           H  
HETATM 4555 HW2  SOL C 580      -2.160   1.990 -12.342  0.00  0.00           H  
HETATM 4556  OW  SOL C 581     -29.163   2.872  -2.589  0.00  0.00           O  
HETATM 4557 HW1  SOL C 581     -28.569   2.630  -3.345  0.00  0.00           H  
HETATM 4558 HW2  SOL C 581     -29.209   2.104  -1.938  0.00  0.00           H  
HETATM 4559  OW  SOL C 582     -13.412  18.209  -8.819  0.00  0.00           O  
HETATM 4560 HW1  SOL C 582     -13.845  18.089  -9.714  0.00  0.00           H  
HETATM 4561 HW2  SOL C 582     -12.520  18.658  -8.931  0.00  0.00           H  
HETATM 4562  OW  SOL C 583      -3.930 -15.039  -7.819  0.00  0.00           O  
HETATM 4563 HW1  SOL C 583      -4.299 -14.326  -8.412  0.00  0.00           H  
HETATM 4564 HW2  SOL C 583      -3.663 -15.828  -8.377  0.00  0.00           H  
HETATM 4565  OW  SOL C 584      -6.872  -9.271  11.642  0.00  0.00           O  
HETATM 4566 HW1  SOL C 584      -6.408  -9.421  12.516  0.00  0.00           H  
HETATM 4567 HW2  SOL C 584      -6.240  -9.429  10.889  0.00  0.00           H  
HETATM 4568  OW  SOL C 585      -8.222  -9.887  -7.229  0.00  0.00           O  
HETATM 4569 HW1  SOL C 585      -8.777  -9.142  -6.964  0.00  0.00           H  
HETATM 4570 HW2  SOL C 585      -8.037 -10.583  -6.585  0.00  0.00           H  
HETATM 4571  OW  SOL C 586     -26.796  -9.377  -9.130  0.00  0.00           O  
HETATM 4572 HW1  SOL C 586     -26.028  -9.265  -8.502  0.00  0.00           H  
HETATM 4573 HW2  SOL C 586     -26.498  -9.188 -10.067  0.00  0.00           H  
HETATM 4574  OW  SOL C 587     -23.882 -15.384  -5.931  0.00  0.00           O  
HETATM 4575 HW1  SOL C 587     -24.873 -15.430  -5.808  0.00  0.00           H  
HETATM 4576 HW2  SOL C 587     -23.418 -15.556  -5.063  0.00  0.00           H  
HETATM 4577  OW  SOL C 588     -29.925  -0.006   5.115  0.00  0.00           O  
HETATM 4578 HW1  SOL C 588     -30.385  -0.447   4.340  0.00  0.00           H  
HETATM 4579 HW2  SOL C 588     -28.953  -0.213   5.096  0.00  0.00           H  
HETATM 4580  OW  SOL C 589      -5.833  14.085  -5.603  0.00  0.00           O  
HETATM 4581 HW1  SOL C 589      -6.140  14.030  -4.657  0.00  0.00           H  
HETATM 4582 HW2  SOL C 589      -4.856  13.871  -5.642  0.00  0.00           H  
HETATM 4583  OW  SOL C 590      -3.549 -14.785   7.451  0.00  0.00           O  
HETATM 4584 HW1  SOL C 590      -3.798 -14.583   6.505  0.00  0.00           H  
HETATM 4585 HW2  SOL C 590      -3.807 -14.018   8.039  0.00  0.00           H  
HETATM 4586  OW  SOL C 591     -12.865   4.839   7.884  0.00  0.00           O  
HETATM 4587 HW1  SOL C 591     -12.185   5.405   8.273  0.00  0.00           H  
HETATM 4588 HW2  SOL C 591     -13.799   4.989   8.078  0.00  0.00           H  
HETATM 4589  OW  SOL C 592     -12.804   2.338 -17.410  0.00  0.00           O  
HETATM 4590 HW1  SOL C 592     -12.736   2.300 -16.420  0.00  0.00           H  
HETATM 4591 HW2  SOL C 592     -13.394   3.101 -17.680  0.00  0.00           H  
HETATM 4592  OW  SOL C 593      -2.955 -12.052  -2.940  0.00  0.00           O  
HETATM 4593 HW1  SOL C 593      -2.498 -12.948  -2.986  0.00  0.00           H  
HETATM 4594 HW2  SOL C 593      -3.589 -11.962  -3.709  0.00  0.00           H  
HETATM 4595  OW  SOL C 594     -19.821 -18.332  -1.804  0.00  0.00           O  
HETATM 4596 HW1  SOL C 594     -20.645 -18.234  -1.251  0.00  0.00           H  
HETATM 4597 HW2  SOL C 594     -19.143 -18.869  -1.301  0.00  0.00           H  
HETATM 4598  OW  SOL C 595     -20.757   3.087  17.466  0.00  0.00           O  
HETATM 4599 HW1  SOL C 595     -19.810   2.944  17.166  0.00  0.00           H  
HETATM 4600 HW2  SOL C 595     -20.756   3.620  18.313  0.00  0.00           H  
HETATM 4601  OW  SOL C 596     -22.280  11.697  12.073  0.00  0.00           O  
HETATM 4602 HW1  SOL C 596     -21.420  11.547  12.551  0.00  0.00           H  
HETATM 4603 HW2  SOL C 596     -22.139  11.569  11.089  0.00  0.00           H  
HETATM 4604  OW  SOL C 597     -17.348 -10.827 -18.273  0.00  0.00           O  
HETATM 4605 HW1  SOL C 597     -16.913 -10.913 -19.175  0.00  0.00           H  
HETATM 4606 HW2  SOL C 597     -17.036  -9.993 -17.837  0.00  0.00           H  
HETATM 4607  OW  SOL C 598     -12.319 -15.879  10.884  0.00  0.00           O  
HETATM 4608 HW1  SOL C 598     -12.307 -15.067  11.467  0.00  0.00           H  
HETATM 4609 HW2  SOL C 598     -11.654 -16.541  11.218  0.00  0.00           H  
HETATM 4610  OW  SOL C 599     -19.808  14.667  -3.903  0.00  0.00           O  
HETATM 4611 HW1  SOL C 599     -19.256  15.389  -4.323  0.00  0.00           H  
HETATM 4612 HW2  SOL C 599     -20.374  14.228  -4.602  0.00  0.00           H  
HETATM 4613  OW  SOL C 600     -16.726   5.896   6.353  0.00  0.00           O  
HETATM 4614 HW1  SOL C 600     -17.268   6.291   7.051  0.00  0.00           H  
HETATM 4615 HW2  SOL C 600     -16.515   4.951   6.395  0.00  0.00           H  
HETATM 4616  OW  SOL C 601      -2.640  15.228  10.212  0.00  0.00           O  
HETATM 4617 HW1  SOL C 601      -3.010  15.198   9.276  0.00  0.00           H  
HETATM 4618 HW2  SOL C 601      -1.841  15.822  10.240  0.00  0.00           H  
HETATM 4619  OW  SOL C 602      -8.793  -7.335 -11.380  0.00  0.00           O  
HETATM 4620 HW1  SOL C 602      -9.093  -6.491 -11.735  0.00  0.00           H  
HETATM 4621 HW2  SOL C 602      -8.781  -8.121 -12.001  0.00  0.00           H  
HETATM 4622  OW  SOL C 603     -12.970 -11.669   3.327  0.00  0.00           O  
HETATM 4623 HW1  SOL C 603     -13.748 -11.552   3.891  0.00  0.00           H  
HETATM 4624 HW2  SOL C 603     -12.152 -11.972   3.748  0.00  0.00           H  
HETATM 4625  OW  SOL C 604     -17.036  -0.256  -3.425  0.00  0.00           O  
HETATM 4626 HW1  SOL C 604     -16.767  -1.030  -2.909  0.00  0.00           H  
HETATM 4627 HW2  SOL C 604     -16.371   0.423  -3.609  0.00  0.00           H  
HETATM 4628  OW  SOL C 605      -7.779   7.392 -11.593  0.00  0.00           O  
HETATM 4629 HW1  SOL C 605      -7.238   7.162 -10.778  0.00  0.00           H  
HETATM 4630 HW2  SOL C 605      -7.923   6.564 -12.133  0.00  0.00           H  
HETATM 4631  OW  SOL C 606     -15.265  12.433  12.890  0.00  0.00           O  
HETATM 4632 HW1  SOL C 606     -15.514  13.071  12.162  0.00  0.00           H  
HETATM 4633 HW2  SOL C 606     -14.794  12.928  13.618  0.00  0.00           H  
HETATM 4634  OW  SOL C 607     -23.724 -10.493 -10.768  0.00  0.00           O  
HETATM 4635 HW1  SOL C 607     -24.362 -10.125 -11.449  0.00  0.00           H  
HETATM 4636 HW2  SOL C 607     -24.042 -10.345  -9.863  0.00  0.00           H  
HETATM 4637  OW  SOL C 608     -12.595  -5.094  18.137  0.00  0.00           O  
HETATM 4638 HW1  SOL C 608     -11.706  -5.373  18.522  0.00  0.00           H  
HETATM 4639 HW2  SOL C 608     -13.122  -4.603  18.827  0.00  0.00           H  
HETATM 4640  OW  SOL C 609      -7.490  13.297 -10.129  0.00  0.00           O  
HETATM 4641 HW1  SOL C 609      -7.119  14.210  -9.983  0.00  0.00           H  
HETATM 4642 HW2  SOL C 609      -7.013  12.643  -9.546  0.00  0.00           H  
HETATM 4643  OW  SOL C 610      -3.166  -9.830 -10.343  0.00  0.00           O  
HETATM 4644 HW1  SOL C 610      -3.364  -9.903  -9.370  0.00  0.00           H  
HETATM 4645 HW2  SOL C 610      -4.009  -9.933 -10.865  0.00  0.00           H  
HETATM 4646  OW  SOL C 611     -22.001   1.517  -8.777  0.00  0.00           O  
HETATM 4647 HW1  SOL C 611     -21.579   1.128  -7.999  0.00  0.00           H  
HETATM 4648 HW2  SOL C 611     -22.769   1.048  -9.206  0.00  0.00           H  
HETATM 4649  OW  SOL C 612     -22.141  -4.122  12.158  0.00  0.00           O  
HETATM 4650 HW1  SOL C 612     -21.471  -4.476  11.508  0.00  0.00           H  
HETATM 4651 HW2  SOL C 612     -22.554  -3.283  11.791  0.00  0.00           H  
HETATM 4652  OW  SOL C 613     -17.148 -21.256  -5.962  0.00  0.00           O  
HETATM 4653 HW1  SOL C 613     -17.603 -21.016  -5.104  0.00  0.00           H  
HETATM 4654 HW2  SOL C 613     -16.534 -22.033  -5.812  0.00  0.00           H  
HETATM 4655  OW  SOL C 614      -8.022 -14.238   0.640  0.00  0.00           O  
HETATM 4656 HW1  SOL C 614      -7.913 -13.311   0.415  0.00  0.00           H  
HETATM 4657 HW2  SOL C 614      -8.818 -14.531   1.181  0.00  0.00           H  
HETATM 4658  OW  SOL C 615      -5.512  19.170 -10.218  0.00  0.00           O  
HETATM 4659 HW1  SOL C 615      -5.918  19.599 -11.016  0.00  0.00           H  
HETATM 4660 HW2  SOL C 615      -5.900  18.256 -10.091  0.00  0.00           H  
HETATM 4661  OW  SOL C 616     -12.149  11.521  -3.976  0.00  0.00           O  
HETATM 4662 HW1  SOL C 616     -11.495  12.251  -3.780  0.00  0.00           H  
HETATM 4663 HW2  SOL C 616     -13.085  11.886  -3.921  0.00  0.00           H  
HETATM 4664  OW  SOL C 617     -29.622  -6.725   3.949  0.00  0.00           O  
HETATM 4665 HW1  SOL C 617     -30.028  -6.223   3.183  0.00  0.00           H  
HETATM 4666 HW2  SOL C 617     -30.122  -6.502   4.787  0.00  0.00           H  
HETATM 4667  OW  SOL C 618     -10.532  22.608  -5.510  0.00  0.00           O  
HETATM 4668 HW1  SOL C 618     -10.644  23.530  -5.156  0.00  0.00           H  
HETATM 4669 HW2  SOL C 618      -9.755  22.594  -6.139  0.00  0.00           H  
HETATM 4670  OW  SOL C 619      -7.642  11.917 -12.740  0.00  0.00           O  
HETATM 4671 HW1  SOL C 619      -7.369  12.484 -11.967  0.00  0.00           H  
HETATM 4672 HW2  SOL C 619      -7.279  12.300 -13.584  0.00  0.00           H  
HETATM 4673  OW  SOL C 620     -19.975 -18.623   9.856  0.00  0.00           O  
HETATM 4674 HW1  SOL C 620     -19.316 -18.253  10.508  0.00  0.00           H  
HETATM 4675 HW2  SOL C 620     -20.877 -18.230  10.026  0.00  0.00           H  
HETATM 4676  OW  SOL C 621     -10.201   7.116 -15.391  0.00  0.00           O  
HETATM 4677 HW1  SOL C 621      -9.777   8.012 -15.508  0.00  0.00           H  
HETATM 4678 HW2  SOL C 621     -10.880   6.974 -16.108  0.00  0.00           H  
HETATM 4679  OW  SOL C 622      -2.097 -13.510 -14.221  0.00  0.00           O  
HETATM 4680 HW1  SOL C 622      -1.883 -12.579 -14.520  0.00  0.00           H  
HETATM 4681 HW2  SOL C 622      -2.287 -14.081 -15.026  0.00  0.00           H  
HETATM 4682  OW  SOL C 623     -12.785  -4.828 -21.690  0.00  0.00           O  
HETATM 4683 HW1  SOL C 623     -12.877  -4.949 -20.703  0.00  0.00           H  
HETATM 4684 HW2  SOL C 623     -12.839  -3.863 -21.919  0.00  0.00           H  
HETATM 4685  OW  SOL C 624     -20.948  -0.235   1.252  0.00  0.00           O  
HETATM 4686 HW1  SOL C 624     -21.270  -0.197   0.341  0.00  0.00           H  
HETATM 4687 HW2  SOL C 624     -21.195   0.464   1.872  0.00  0.00           H  
HETATM 4688  OW  SOL C 625     -21.911  -1.387   3.422  0.00  0.00           O  
HETATM 4689 HW1  SOL C 625     -21.433  -1.883   2.749  0.00  0.00           H  
HETATM 4690 HW2  SOL C 625     -22.538  -1.891   3.954  0.00  0.00           H  
HETATM 4691  OW  SOL C 626     -30.468  -4.356  -4.189  0.00  0.00           O  
HETATM 4692 HW1  SOL C 626     -31.029  -4.260  -5.009  0.00  0.00           H  
HETATM 4693 HW2  SOL C 626     -30.357  -5.324  -3.965  0.00  0.00           H  
HETATM 4694  OW  SOL C 627     -22.929  -5.512   5.969  0.00  0.00           O  
HETATM 4695 HW1  SOL C 627     -23.202  -4.619   5.699  0.00  0.00           H  
HETATM 4696 HW2  SOL C 627     -22.983  -6.258   5.300  0.00  0.00           H  
HETATM 4697  OW  SOL C 628     -26.562  -3.412   4.666  0.00  0.00           O  
HETATM 4698 HW1  SOL C 628     -26.831  -4.375   4.507  0.00  0.00           H  
HETATM 4699 HW2  SOL C 628     -25.610  -3.298   4.404  0.00  0.00           H  
HETATM 4700  OW  SOL C 629     -32.205  -8.549   2.721  0.00  0.00           O  
HETATM 4701 HW1  SOL C 629     -31.673  -9.387   2.853  0.00  0.00           H  
HETATM 4702 HW2  SOL C 629     -33.088  -8.641   3.176  0.00  0.00           H  
HETATM 4703  OW  SOL C 630     -16.116 -13.505   2.967  0.00  0.00           O  
HETATM 4704 HW1  SOL C 630     -15.957 -14.453   3.233  0.00  0.00           H  
HETATM 4705 HW2  SOL C 630     -15.346 -12.933   2.846  0.00  0.00           H  
HETATM 4706  OW  SOL C 631     -26.393   1.440  -0.039  0.00  0.00           O  
HETATM 4707 HW1  SOL C 631     -26.410   0.556  -0.486  0.00  0.00           H  
HETATM 4708 HW2  SOL C 631     -26.790   1.369   0.868  0.00  0.00           H  
HETATM 4709  OW  SOL C 632     -16.694  -7.829  15.755  0.00  0.00           O  
HETATM 4710 HW1  SOL C 632     -16.359  -6.900  15.596  0.00  0.00           H  
HETATM 4711 HW2  SOL C 632     -16.117  -8.284  16.424  0.00  0.00           H  
HETATM 4712  OW  SOL C 633     -11.723  18.423   9.066  0.00  0.00           O  
HETATM 4713 HW1  SOL C 633     -11.435  19.382   9.071  0.00  0.00           H  
HETATM 4714 HW2  SOL C 633     -11.166  17.910   9.708  0.00  0.00           H  
HETATM 4715  OW  SOL C 634     -22.303  -2.625 -10.821  0.00  0.00           O  
HETATM 4716 HW1  SOL C 634     -22.584  -2.069 -10.033  0.00  0.00           H  
HETATM 4717 HW2  SOL C 634     -21.447  -3.042 -10.747  0.00  0.00           H  
HETATM 4718  OW  SOL C 635       1.695  -9.632   1.613  0.00  0.00           O  
HETATM 4719 HW1  SOL C 635       1.706 -10.587   1.323  0.00  0.00           H  
HETATM 4720 HW2  SOL C 635       2.090  -9.063   0.885  0.00  0.00           H  
HETATM 4721  OW  SOL C 636     -15.367   3.000  -3.832  0.00  0.00           O  
HETATM 4722 HW1  SOL C 636     -14.760   2.424  -3.355  0.00  0.00           H  
HETATM 4723 HW2  SOL C 636     -15.021   3.682  -4.413  0.00  0.00           H  
HETATM 4724  OW  SOL C 637     -30.637 -11.511   7.107  0.00  0.00           O  
HETATM 4725 HW1  SOL C 637     -30.175 -12.126   7.750  0.00  0.00           H  
HETATM 4726 HW2  SOL C 637     -30.255 -11.643   6.185  0.00  0.00           H  
HETATM 4727  OW  SOL C 638     -16.850  19.845  -6.445  0.00  0.00           O  
HETATM 4728 HW1  SOL C 638     -17.659  19.289  -6.606  0.00  0.00           H  
HETATM 4729 HW2  SOL C 638     -16.934  20.306  -5.568  0.00  0.00           H  
HETATM 4730  OW  SOL C 639     -26.937 -10.380   8.572  0.00  0.00           O  
HETATM 4731 HW1  SOL C 639     -26.849 -11.376   8.499  0.00  0.00           H  
HETATM 4732 HW2  SOL C 639     -27.846 -10.153   8.929  0.00  0.00           H  
HETATM 4733  OW  SOL C 640     -12.987   7.476  12.433  0.00  0.00           O  
HETATM 4734 HW1  SOL C 640     -12.010   7.688  12.461  0.00  0.00           H  
HETATM 4735 HW2  SOL C 640     -13.506   8.326  12.289  0.00  0.00           H  
HETATM 4736  OW  SOL C 641     -11.433 -20.864   4.274  0.00  0.00           O  
HETATM 4737 HW1  SOL C 641     -11.608 -19.996   4.745  0.00  0.00           H  
HETATM 4738 HW2  SOL C 641     -10.882 -20.693   3.461  0.00  0.00           H  
HETATM 4739  OW  SOL C 642     -22.124   9.794   0.375  0.00  0.00           O  
HETATM 4740 HW1  SOL C 642     -22.570   9.084  -0.171  0.00  0.00           H  
HETATM 4741 HW2  SOL C 642     -21.135   9.645   0.359  0.00  0.00           H  
HETATM 4742  OW  SOL C 643     -23.494   4.097  -6.463  0.00  0.00           O  
HETATM 4743 HW1  SOL C 643     -23.106   3.213  -6.198  0.00  0.00           H  
HETATM 4744 HW2  SOL C 643     -24.035   3.985  -7.298  0.00  0.00           H  
HETATM 4745  OW  SOL C 644     -20.935  12.139   2.287  0.00  0.00           O  
HETATM 4746 HW1  SOL C 644     -21.101  12.747   3.069  0.00  0.00           H  
HETATM 4747 HW2  SOL C 644     -21.410  11.269   2.439  0.00  0.00           H  
HETATM 4748  OW  SOL C 645      -8.599  -9.083 -13.519  0.00  0.00           O  
HETATM 4749 HW1  SOL C 645      -9.198  -9.886 -13.560  0.00  0.00           H  
HETATM 4750 HW2  SOL C 645      -7.794  -9.250 -14.091  0.00  0.00           H  
HETATM 4751  OW  SOL C 646     -22.420  -7.067  -2.312  0.00  0.00           O  
HETATM 4752 HW1  SOL C 646     -22.677  -7.597  -3.075  0.00  0.00           H  
HETATM 4753 HW2  SOL C 646     -21.857  -6.290  -2.439  0.00  0.00           H  
HETATM 4754  OW  SOL C 647     -22.991  -8.070   4.451  0.00  0.00           O  
HETATM 4755 HW1  SOL C 647     -22.177  -8.428   4.909  0.00  0.00           H  
HETATM 4756 HW2  SOL C 647     -22.692  -7.432   3.815  0.00  0.00           H  
HETATM 4757  OW  SOL C 648     -18.879  -0.489  15.417  0.00  0.00           O  
HETATM 4758 HW1  SOL C 648     -17.903  -0.339  15.536  0.00  0.00           H  
HETATM 4759 HW2  SOL C 648     -19.174  -1.281  15.949  0.00  0.00           H  
HETATM 4760  OW  SOL C 649     -22.303   2.888   8.504  0.00  0.00           O  
HETATM 4761 HW1  SOL C 649     -21.597   3.583   8.359  0.00  0.00           H  
HETATM 4762 HW2  SOL C 649     -23.136   3.308   8.850  0.00  0.00           H  
HETATM 4763  OW  SOL C 650     -29.158 -15.829   7.188  0.00  0.00           O  
HETATM 4764 HW1  SOL C 650     -29.564 -15.025   7.636  0.00  0.00           H  
HETATM 4765 HW2  SOL C 650     -28.157 -15.754   7.223  0.00  0.00           H  
HETATM 4766  OW  SOL C 651     -18.153  -3.901 -20.206  0.00  0.00           O  
HETATM 4767 HW1  SOL C 651     -19.146  -3.833 -20.279  0.00  0.00           H  
HETATM 4768 HW2  SOL C 651     -17.871  -3.746 -19.257  0.00  0.00           H  
HETATM 4769  OW  SOL C 652     -20.287   8.352   3.204  0.00  0.00           O  
HETATM 4770 HW1  SOL C 652     -21.212   8.604   3.257  0.00  0.00           H  
HETATM 4771 HW2  SOL C 652     -20.063   7.415   3.270  0.00  0.00           H  
HETATM 4772  OW  SOL C 653     -12.277  13.273  11.698  0.00  0.00           O  
HETATM 4773 HW1  SOL C 653     -11.704  12.653  12.229  0.00  0.00           H  
HETATM 4774 HW2  SOL C 653     -13.102  12.802  11.406  0.00  0.00           H  
HETATM 4775  OW  SOL C 654      -5.110  -3.181 -18.503  0.00  0.00           O  
HETATM 4776 HW1  SOL C 654      -6.061  -3.317 -18.224  0.00  0.00           H  
HETATM 4777 HW2  SOL C 654      -4.529  -3.082 -17.688  0.00  0.00           H  
HETATM 4778  OW  SOL C 655     -13.977  -1.891 -18.450  0.00  0.00           O  
HETATM 4779 HW1  SOL C 655     -13.786  -2.804 -18.810  0.00  0.00           H  
HETATM 4780 HW2  SOL C 655     -13.572  -1.799 -17.542  0.00  0.00           H  
HETATM 4781  OW  SOL C 656     -24.790 -18.152  -2.736  0.00  0.00           O  
HETATM 4782 HW1  SOL C 656     -24.143 -17.995  -1.988  0.00  0.00           H  
HETATM 4783 HW2  SOL C 656     -25.459 -17.418  -2.767  0.00  0.00           H  
HETATM 4784  OW  SOL C 657     -13.925   8.047 -12.284  0.00  0.00           O  
HETATM 4785 HW1  SOL C 657     -13.701   8.033 -13.255  0.00  0.00           H  
HETATM 4786 HW2  SOL C 657     -13.323   8.697 -11.811  0.00  0.00           H  
HETATM 4787  OW  SOL C 658      -7.957 -11.928   2.925  0.00  0.00           O  
HETATM 4788 HW1  SOL C 658      -8.362 -11.136   3.382  0.00  0.00           H  
HETATM 4789 HW2  SOL C 658      -7.927 -11.764   1.938  0.00  0.00           H  
HETATM 4790  OW  SOL C 659      -7.556  11.312  14.393  0.00  0.00           O  
HETATM 4791 HW1  SOL C 659      -6.724  11.557  14.892  0.00  0.00           H  
HETATM 4792 HW2  SOL C 659      -7.751  10.342  14.541  0.00  0.00           H  
HETATM 4793  OW  SOL C 660     -26.583 -12.888  -6.701  0.00  0.00           O  
HETATM 4794 HW1  SOL C 660     -26.587 -13.874  -6.552  0.00  0.00           H  
HETATM 4795 HW2  SOL C 660     -26.219 -12.695  -7.625  0.00  0.00           H  
HETATM 4796  OW  SOL C 661     -15.940 -13.560  11.235  0.00  0.00           O  
HETATM 4797 HW1  SOL C 661     -16.257 -14.452  10.908  0.00  0.00           H  
HETATM 4798 HW2  SOL C 661     -15.623 -13.654  12.187  0.00  0.00           H  
HETATM 4799  OW  SOL C 662     -24.158  -5.937   8.440  0.00  0.00           O  
HETATM 4800 HW1  SOL C 662     -25.087  -5.626   8.214  0.00  0.00           H  
HETATM 4801 HW2  SOL C 662     -23.540  -5.688   7.698  0.00  0.00           H  
HETATM 4802  OW  SOL C 663     -24.259   4.579  -0.280  0.00  0.00           O  
HETATM 4803 HW1  SOL C 663     -23.792   4.691  -1.151  0.00  0.00           H  
HETATM 4804 HW2  SOL C 663     -23.858   3.813   0.223  0.00  0.00           H  
HETATM 4805  OW  SOL C 664     -17.153  21.527  -4.085  0.00  0.00           O  
HETATM 4806 HW1  SOL C 664     -18.030  21.512  -3.603  0.00  0.00           H  
HETATM 4807 HW2  SOL C 664     -16.530  20.866  -3.669  0.00  0.00           H  
HETATM 4808  OW  SOL C 665       0.169  -1.369 -12.686  0.00  0.00           O  
HETATM 4809 HW1  SOL C 665      -0.073  -0.792 -13.470  0.00  0.00           H  
HETATM 4810 HW2  SOL C 665       1.118  -1.182 -12.426  0.00  0.00           H  
HETATM 4811  OW  SOL C 666     -10.224  -7.407 -19.351  0.00  0.00           O  
HETATM 4812 HW1  SOL C 666     -11.104  -7.865 -19.466  0.00  0.00           H  
HETATM 4813 HW2  SOL C 666     -10.388  -6.443 -19.100  0.00  0.00           H  
HETATM 4814  OW  SOL C 667     -15.112  -4.277 -13.418  0.00  0.00           O  
HETATM 4815 HW1  SOL C 667     -15.030  -3.653 -12.674  0.00  0.00           H  
HETATM 4816 HW2  SOL C 667     -15.517  -5.115 -13.172  0.00  0.00           H  
HETATM 4817  OW  SOL C 668      -9.657  -8.467   9.147  0.00  0.00           O  
HETATM 4818 HW1  SOL C 668     -10.144  -7.663   9.489  0.00  0.00           H  
HETATM 4819 HW2  SOL C 668      -9.534  -9.129   9.898  0.00  0.00           H  
HETATM 4820  OW  SOL C 669     -24.448 -14.817   2.895  0.00  0.00           O  
HETATM 4821 HW1  SOL C 669     -23.703 -14.567   3.518  0.00  0.00           H  
HETATM 4822 HW2  SOL C 669     -25.268 -14.295   3.131  0.00  0.00           H  
HETATM 4823  OW  SOL C 670     -18.832  10.624   4.161  0.00  0.00           O  
HETATM 4824 HW1  SOL C 670     -17.956  10.901   3.789  0.00  0.00           H  
HETATM 4825 HW2  SOL C 670     -18.951   9.692   4.352  0.00  0.00           H  
HETATM 4826  OW  SOL C 671     -19.917  11.675  13.487  0.00  0.00           O  
HETATM 4827 HW1  SOL C 671     -19.439  12.222  12.806  0.00  0.00           H  
HETATM 4828 HW2  SOL C 671     -19.695  12.028  14.401  0.00  0.00           H  
HETATM 4829  OW  SOL C 672     -25.527  10.648   9.904  0.00  0.00           O  
HETATM 4830 HW1  SOL C 672     -25.805  10.025   9.163  0.00  0.00           H  
HETATM 4831 HW2  SOL C 672     -25.523  10.136  10.768  0.00  0.00           H  
HETATM 4832  OW  SOL C 673      -7.663  -3.096 -17.969  0.00  0.00           O  
HETATM 4833 HW1  SOL C 673      -8.337  -2.700 -18.591  0.00  0.00           H  
HETATM 4834 HW2  SOL C 673      -7.397  -2.407 -17.293  0.00  0.00           H  
HETATM 4835  OW  SOL C 674     -22.597  -8.612  -9.341  0.00  0.00           O  
HETATM 4836 HW1  SOL C 674     -22.203  -9.345  -8.846  0.00  0.00           H  
HETATM 4837 HW2  SOL C 674     -22.183  -8.418 -10.190  0.00  0.00           H  
HETATM 4838  OW  SOL C 675      -9.752  19.855  -7.932  0.00  0.00           O  
HETATM 4839 HW1  SOL C 675     -10.073  19.802  -6.984  0.00  0.00           H  
HETATM 4840 HW2  SOL C 675      -8.950  19.265  -8.046  0.00  0.00           H  
HETATM 4841  OW  SOL C 676     -18.924 -15.760  -5.923  0.00  0.00           O  
HETATM 4842 HW1  SOL C 676     -19.552 -16.385  -5.445  0.00  0.00           H  
HETATM 4843 HW2  SOL C 676     -18.634 -14.954  -5.472  0.00  0.00           H  
HETATM 4844  OW  SOL C 677     -10.754 -19.758  12.356  0.00  0.00           O  
HETATM 4845 HW1  SOL C 677     -11.547 -20.087  12.862  0.00  0.00           H  
HETATM 4846 HW2  SOL C 677     -10.708 -18.760  12.411  0.00  0.00           H  
HETATM 4847  OW  SOL C 678      -8.556  11.776  -5.481  0.00  0.00           O  
HETATM 4848 HW1  SOL C 678      -7.582  11.988  -5.553  0.00  0.00           H  
HETATM 4849 HW2  SOL C 678      -9.065  12.622  -5.300  0.00  0.00           H  
HETATM 4850  OW  SOL C 679      -6.846  21.573  -3.898  0.00  0.00           O  
HETATM 4851 HW1  SOL C 679      -7.264  20.818  -4.411  0.00  0.00           H  
HETATM 4852 HW2  SOL C 679      -7.545  21.987  -3.319  0.00  0.00           H  
HETATM 4853  OW  SOL C 680     -25.301   6.301   3.586  0.00  0.00           O  
HETATM 4854 HW1  SOL C 680     -24.801   5.429   3.542  0.00  0.00           H  
HETATM 4855 HW2  SOL C 680     -24.652   7.045   3.731  0.00  0.00           H  
HETATM 4856  OW  SOL C 681     -15.520  10.913   7.901  0.00  0.00           O  
HETATM 4857 HW1  SOL C 681     -14.913  10.835   8.688  0.00  0.00           H  
HETATM 4858 HW2  SOL C 681     -15.486  10.068   7.365  0.00  0.00           H  
HETATM 4859  OW  SOL C 682      -5.409 -11.847  -4.697  0.00  0.00           O  
HETATM 4860 HW1  SOL C 682      -5.747 -11.947  -3.794  0.00  0.00           H  
HETATM 4861 HW2  SOL C 682      -5.602 -12.568  -5.312  0.00  0.00           H  
HETATM 4862  OW  SOL C 683       1.861 -12.558   2.272  0.00  0.00           O  
HETATM 4863 HW1  SOL C 683       2.643 -12.646   1.653  0.00  0.00           H  
HETATM 4864 HW2  SOL C 683       1.022 -12.798   1.771  0.00  0.00           H  
HETATM 4865  OW  SOL C 684     -10.738  -4.898 -18.121  0.00  0.00           O  
HETATM 4866 HW1  SOL C 684     -10.870  -4.649 -17.157  0.00  0.00           H  
HETATM 4867 HW2  SOL C 684     -10.040  -4.293 -18.527  0.00  0.00           H  
HETATM 4868  OW  SOL C 685     -14.688  -1.662  -7.874  0.00  0.00           O  
HETATM 4869 HW1  SOL C 685     -14.898  -2.523  -8.258  0.00  0.00           H  
HETATM 4870 HW2  SOL C 685     -13.969  -1.606  -7.231  0.00  0.00           H  
HETATM 4871  OW  SOL C 686       3.059  -6.820  -7.183  0.00  0.00           O  
HETATM 4872 HW1  SOL C 686       3.698  -6.283  -6.638  0.00  0.00           H  
HETATM 4873 HW2  SOL C 686       2.164  -6.798  -6.742  0.00  0.00           H  
HETATM 4874  OW  SOL C 687     -10.236  14.587  -9.936  0.00  0.00           O  
HETATM 4875 HW1  SOL C 687      -9.903  15.053 -10.753  0.00  0.00           H  
HETATM 4876 HW2  SOL C 687      -9.636  13.821  -9.716  0.00  0.00           H  
HETATM 4877  OW  SOL C 688      -2.075  16.320  -7.111  0.00  0.00           O  
HETATM 4878 HW1  SOL C 688      -2.447  17.202  -6.847  0.00  0.00           H  
HETATM 4879 HW2  SOL C 688      -2.799  15.629  -7.083  0.00  0.00           H  
HETATM 4880  OW  SOL C 689      -4.854  -3.836  13.565  0.00  0.00           O  
HETATM 4881 HW1  SOL C 689      -5.612  -4.080  12.953  0.00  0.00           H  
HETATM 4882 HW2  SOL C 689      -3.989  -3.942  13.078  0.00  0.00           H  
HETATM 4883  OW  SOL C 690     -25.115  -2.583 -11.459  0.00  0.00           O  
HETATM 4884 HW1  SOL C 690     -25.415  -1.853 -10.848  0.00  0.00           H  
HETATM 4885 HW2  SOL C 690     -24.165  -2.815 -11.261  0.00  0.00           H  
HETATM 4886  OW  SOL C 691     -23.674  -1.885  11.359  0.00  0.00           O  
HETATM 4887 HW1  SOL C 691     -23.226  -1.260  10.722  0.00  0.00           H  
HETATM 4888 HW2  SOL C 691     -24.503  -2.254  10.934  0.00  0.00           H  
HETATM 4889  OW  SOL C 692      -7.514   2.689 -14.700  0.00  0.00           O  
HETATM 4890 HW1  SOL C 692      -7.402   2.410 -13.742  0.00  0.00           H  
HETATM 4891 HW2  SOL C 692      -7.777   3.654 -14.736  0.00  0.00           H  
HETATM 4892  OW  SOL C 693     -19.773  -4.395  -0.730  0.00  0.00           O  
HETATM 4893 HW1  SOL C 693     -19.499  -3.691  -1.339  0.00  0.00           H  
HETATM 4894 HW2  SOL C 693     -19.736  -4.214   0.220  0.00  0.00           H  
HETATM 4895  OW  SOL C 694     -23.835   1.766  11.379  0.00  0.00           O  
HETATM 4896 HW1  SOL C 694     -23.969   1.529  12.348  0.00  0.00           H  
HETATM 4897 HW2  SOL C 694     -24.654   1.513  10.872  0.00  0.00           H  
HETATM 4898  OW  SOL C 695     -25.825   6.497   0.643  0.00  0.00           O  
HETATM 4899 HW1  SOL C 695     -26.060   6.407   1.608  0.00  0.00           H  
HETATM 4900 HW2  SOL C 695     -25.281   5.701   0.364  0.00  0.00           H  
HETATM 4901  OW  SOL C 696       3.065  -4.330  -0.559  0.00  0.00           O  
HETATM 4902 HW1  SOL C 696       3.228  -4.582   0.397  0.00  0.00           H  
HETATM 4903 HW2  SOL C 696       2.658  -3.424  -0.593  0.00  0.00           H  
HETATM 4904  OW  SOL C 697     -15.555  11.504  -7.305  0.00  0.00           O  
HETATM 4905 HW1  SOL C 697     -16.201  11.138  -7.974  0.00  0.00           H  
HETATM 4906 HW2  SOL C 697     -15.909  11.356  -6.381  0.00  0.00           H  
HETATM 4907  OW  SOL C 698     -15.328 -10.788  -9.436  0.00  0.00           O  
HETATM 4908 HW1  SOL C 698     -14.837 -11.592  -9.654  0.00  0.00           H  
HETATM 4909 HW2  SOL C 698     -16.292 -10.852  -9.430  0.00  0.00           H  
HETATM 4910  OW  SOL C 699     -21.842   1.202  15.817  0.00  0.00           O  
HETATM 4911 HW1  SOL C 699     -21.916   0.357  16.352  0.00  0.00           H  
HETATM 4912 HW2  SOL C 699     -21.379   1.902  16.371  0.00  0.00           H  
HETATM 4913  OW  SOL C 700     -22.715  -9.634   8.607  0.00  0.00           O  
HETATM 4914 HW1  SOL C 700     -23.641  -9.551   8.991  0.00  0.00           H  
HETATM 4915 HW2  SOL C 700     -22.355  -8.732   8.414  0.00  0.00           H  
HETATM 4916  OW  SOL C 701       2.739   7.104 -10.079  0.00  0.00           O  
HETATM 4917 HW1  SOL C 701       3.647   6.689 -10.026  0.00  0.00           H  
HETATM 4918 HW2  SOL C 701       2.282   7.015  -9.189  0.00  0.00           H  
HETATM 4919  OW  SOL C 702     -27.178   4.605  10.837  0.00  0.00           O  
HETATM 4920 HW1  SOL C 702     -27.375   5.583  10.745  0.00  0.00           H  
HETATM 4921 HW2  SOL C 702     -27.812   4.078  10.270  0.00  0.00           H  
HETATM 4922  OW  SOL C 703      -2.698 -11.647   2.739  0.00  0.00           O  
HETATM 4923 HW1  SOL C 703      -2.467 -12.593   2.518  0.00  0.00           H  
HETATM 4924 HW2  SOL C 703      -2.804 -11.542   3.726  0.00  0.00           H  
HETATM 4925  OW  SOL C 704      -8.295  -6.989  12.095  0.00  0.00           O  
HETATM 4926 HW1  SOL C 704      -8.035  -6.025  12.164  0.00  0.00           H  
HETATM 4927 HW2  SOL C 704      -7.482  -7.528  11.874  0.00  0.00           H  
HETATM 4928  OW  SOL C 705     -24.889   3.355  14.308  0.00  0.00           O  
HETATM 4929 HW1  SOL C 705     -24.240   4.091  14.150  0.00  0.00           H  
HETATM 4930 HW2  SOL C 705     -24.483   2.476  14.037  0.00  0.00           H  
HETATM 4931  OW  SOL C 706      -6.236  -6.814 -10.557  0.00  0.00           O  
HETATM 4932 HW1  SOL C 706      -7.156  -7.156 -10.761  0.00  0.00           H  
HETATM 4933 HW2  SOL C 706      -5.635  -6.961 -11.340  0.00  0.00           H  
HETATM 4934  OW  SOL C 707     -20.668  12.597   5.212  0.00  0.00           O  
HETATM 4935 HW1  SOL C 707     -20.109  11.842   4.861  0.00  0.00           H  
HETATM 4936 HW2  SOL C 707     -20.096  13.405   5.341  0.00  0.00           H  
HETATM 4937  OW  SOL C 708      -9.871 -20.395   8.011  0.00  0.00           O
[truncated: 87,890 more chars]
