# Supplementary material for: Design of Antigen-Targeting Fluorogenic Probes Utilizing Intramolecular Addition Reaction of Protein-Dye Hybrids
Source: J Am Chem Soc. 2025 Jul 23;147(34):30684–93. doi: 10.1021/jacs.5c04193 (PMC12396215; doi:10.1021/jacs.5c04193)
Supplement: Supplementary file 2 [file ja5c04193_si_002.zip › Data S1-S18/Data S4 152_ON.pdb]

TITLE      ONIOM_DARPin_withWater_A_152_open_re3_re_SP
ATOM      1  N   MET A   1     -31.006 -20.094  11.024  0.00  0.00           N  
ATOM      2  CA  MET A   1     -30.835 -20.775   9.740  0.00  0.00           C  
ATOM      3  CB  MET A   1     -30.137 -22.124   9.903  0.00  0.00           C  
ATOM      4  CG  MET A   1     -29.863 -22.997   8.678  0.00  0.00           C  
ATOM      5  SD  MET A   1     -29.017 -24.553   9.162  0.00  0.00           S  
ATOM      6  CE  MET A   1     -27.525 -23.923   9.892  0.00  0.00           C  
ATOM      7  C   MET A   1     -32.290 -20.973   9.308  0.00  0.00           C  
ATOM      8  O   MET A   1     -33.078 -21.388  10.162  0.00  0.00           O  
ATOM      9  H   MET A   1     -31.931 -19.717  11.089  0.00  0.00           H  
ATOM     10  HA  MET A   1     -30.416 -20.160   9.117  0.00  0.00           H  
ATOM     11 HB2  MET A   1     -29.231 -21.968  10.381  0.00  0.00           H  
ATOM     12 HB3  MET A   1     -30.681 -22.694  10.575  0.00  0.00           H  
ATOM     13 HG2  MET A   1     -30.741 -23.205   8.219  0.00  0.00           H  
ATOM     14 HG3  MET A   1     -29.292 -22.479   8.023  0.00  0.00           H  
ATOM     15 HE1  MET A   1     -27.583 -22.926   9.986  0.00  0.00           H  
ATOM     16 HE2  MET A   1     -27.390 -24.328  10.800  0.00  0.00           H  
ATOM     17 HE3  MET A   1     -26.737 -24.152   9.313  0.00  0.00           H  
ATOM     18  H2  MET A   1     -30.862 -20.741  11.775  0.00  0.00           H  
ATOM     19  H3  MET A   1     -30.343 -19.348  11.105  0.00  0.00           H  
ATOM     20  N   ASN A   2     -32.523 -21.180   8.019  0.00  0.00           N  
ATOM     21  CA  ASN A   2     -33.797 -21.621   7.427  0.00  0.00           C  
ATOM     22  CB  ASN A   2     -33.762 -21.447   5.904  0.00  0.00           C  
ATOM     23  CG  ASN A   2     -34.498 -20.156   5.535  0.00  0.00           C  
ATOM     24  C   ASN A   2     -34.101 -23.099   7.690  0.00  0.00           C  
ATOM     25  O   ASN A   2     -33.249 -23.899   8.073  0.00  0.00           O  
ATOM     26  H   ASN A   2     -31.668 -20.994   7.406  0.00  0.00           H  
ATOM     27  HA  ASN A   2     -34.530 -21.084   7.874  0.00  0.00           H  
ATOM     28 HB2  ASN A   2     -32.830 -21.366   5.617  0.00  0.00           H  
ATOM     29 HB3  ASN A   2     -34.228 -22.201   5.489  0.00  0.00           H  
ATOM     30 OD1  ASN A   2     -34.864 -19.321   6.360  0.00  0.00           O  
ATOM     31 ND2  ASN A   2     -34.629 -19.941   4.229  0.00  0.00           N  
ATOM     32 HD22 ASN A   2     -34.273 -20.589   3.563  0.00  0.00           H  
ATOM     33 HD21 ASN A   2     -35.098 -19.109   3.908  0.00  0.00           H  
ATOM     34  N   HIS A   3     -35.393 -23.417   7.754  0.00  0.00           N  
ATOM     35  CA  HIS A   3     -35.885 -24.757   8.097  0.00  0.00           C  
ATOM     36  CB  HIS A   3     -37.337 -24.900   7.616  0.00  0.00           C  
ATOM     37  CG  HIS A   3     -38.122 -23.692   8.124  0.00  0.00           C  
ATOM     38  C   HIS A   3     -35.210 -25.888   7.321  0.00  0.00           C  
ATOM     39  O   HIS A   3     -34.820 -25.702   6.169  0.00  0.00           O  
ATOM     40  H   HIS A   3     -36.040 -22.619   7.536  0.00  0.00           H  
ATOM     41  HA  HIS A   3     -35.715 -24.910   9.089  0.00  0.00           H  
ATOM     42 HB2  HIS A   3     -37.364 -24.891   6.638  0.00  0.00           H  
ATOM     43 HB3  HIS A   3     -37.735 -25.705   8.004  0.00  0.00           H  
ATOM     44 ND1  HIS A   3     -38.054 -22.540   7.458  0.00  0.00           N  
ATOM     45 CD2  HIS A   3     -39.108 -23.634   9.014  0.00  0.00           C  
ATOM     46 CE1  HIS A   3     -38.975 -21.720   7.962  0.00  0.00           C  
ATOM     47 NE2  HIS A   3     -39.634 -22.422   8.876  0.00  0.00           N  
ATOM     48 HD1  HIS A   3     -37.434 -22.306   6.712  0.00  0.00           H  
ATOM     49 HD2  HIS A   3     -39.385 -24.354   9.648  0.00  0.00           H  
ATOM     50 HE1  HIS A   3     -39.132 -20.789   7.709  0.00  0.00           H  
ATOM     51  N   LYS A   4     -34.825 -26.913   8.080  0.00  0.00           N  
ATOM     52  CA  LYS A   4     -33.932 -27.886   7.447  0.00  0.00           C  
ATOM     53  CB  LYS A   4     -33.434 -28.869   8.510  0.00  0.00           C  
ATOM     54  CG  LYS A   4     -32.568 -28.349   9.652  0.00  0.00           C  
ATOM     55  CD  LYS A   4     -31.314 -27.732   9.036  0.00  0.00           C  
ATOM     56  CE  LYS A   4     -30.272 -27.926  10.140  0.00  0.00           C  
ATOM     57  NZ  LYS A   4     -28.906 -27.839   9.606  0.00  0.00           N  
ATOM     58  C   LYS A   4     -34.512 -28.711   6.285  0.00  0.00           C  
ATOM     59  O   LYS A   4     -33.761 -28.973   5.347  0.00  0.00           O  
ATOM     60  H   LYS A   4     -35.166 -26.951   9.018  0.00  0.00           H  
ATOM     61  HA  LYS A   4     -33.103 -27.384   7.096  0.00  0.00           H  
ATOM     62 HB2  LYS A   4     -34.250 -29.321   8.921  0.00  0.00           H  
ATOM     63 HB3  LYS A   4     -32.910 -29.603   8.032  0.00  0.00           H  
ATOM     64 HG2  LYS A   4     -33.059 -27.653  10.143  0.00  0.00           H  
ATOM     65 HG3  LYS A   4     -32.306 -29.099  10.230  0.00  0.00           H  
ATOM     66 HD2  LYS A   4     -31.053 -28.245   8.270  0.00  0.00           H  
ATOM     67 HD3  LYS A   4     -31.454 -26.794   8.903  0.00  0.00           H  
ATOM     68 HE2  LYS A   4     -30.412 -27.216  10.834  0.00  0.00           H  
ATOM     69 HE3  LYS A   4     -30.418 -28.825  10.559  0.00  0.00           H  
ATOM     70 HZ1  LYS A   4     -28.649 -28.712   9.184  0.00  0.00           H  
ATOM     71 HZ2  LYS A   4     -28.855 -27.114   8.916  0.00  0.00           H  
ATOM     72 HZ3  LYS A   4     -28.262 -27.632  10.346  0.00  0.00           H  
ATOM     73  N   VAL A   5     -35.826 -28.873   6.197  0.00  0.00           N  
ATOM     74  CA  VAL A   5     -36.587 -29.679   5.233  0.00  0.00           C  
ATOM     75  CB  VAL A   5     -37.263 -30.911   5.845  0.00  0.00           C  
ATOM     76 CG1  VAL A   5     -37.501 -32.085   4.889  0.00  0.00           C  
ATOM     77 CG2  VAL A   5     -36.526 -31.478   7.068  0.00  0.00           C  
ATOM     78  C   VAL A   5     -37.607 -28.890   4.414  0.00  0.00           C  
ATOM     79  O   VAL A   5     -37.879 -29.235   3.263  0.00  0.00           O  
ATOM     80  H   VAL A   5     -36.350 -28.309   6.965  0.00  0.00           H  
ATOM     81  HA  VAL A   5     -35.921 -30.095   4.584  0.00  0.00           H  
ATOM     82  HB  VAL A   5     -38.179 -30.627   6.181  0.00  0.00           H  
ATOM     83 HG11 VAL A   5     -38.008 -32.800   5.366  0.00  0.00           H  
ATOM     84 HG12 VAL A   5     -38.027 -31.767   4.102  0.00  0.00           H  
ATOM     85 HG13 VAL A   5     -36.620 -32.444   4.583  0.00  0.00           H  
ATOM     86 HG21 VAL A   5     -35.581 -31.158   7.052  0.00  0.00           H  
ATOM     87 HG22 VAL A   5     -36.980 -31.158   7.896  0.00  0.00           H  
ATOM     88 HG23 VAL A   5     -36.550 -32.474   7.027  0.00  0.00           H  
ATOM     89  N   HIS A   6     -38.164 -27.837   4.989  0.00  0.00           N  
ATOM     90  CA  HIS A   6     -39.171 -26.935   4.402  0.00  0.00           C  
ATOM     91  CB  HIS A   6     -39.907 -26.119   5.469  0.00  0.00           C  
ATOM     92  CG  HIS A   6     -40.823 -26.988   6.333  0.00  0.00           C  
ATOM     93  C   HIS A   6     -38.668 -26.084   3.240  0.00  0.00           C  
ATOM     94  O   HIS A   6     -39.442 -25.431   2.543  0.00  0.00           O  
ATOM     95  H   HIS A   6     -37.804 -27.673   5.988  0.00  0.00           H  
ATOM     96  HA  HIS A   6     -39.944 -27.510   4.065  0.00  0.00           H  
ATOM     97 HB2  HIS A   6     -39.245 -25.684   6.073  0.00  0.00           H  
ATOM     98 HB3  HIS A   6     -40.474 -25.428   5.028  0.00  0.00           H  
ATOM     99 ND1  HIS A   6     -40.467 -27.633   7.443  0.00  0.00           N  
ATOM    100 CD2  HIS A   6     -41.884 -27.588   5.788  0.00  0.00           C  
ATOM    101 CE1  HIS A   6     -41.334 -28.625   7.616  0.00  0.00           C  
ATOM    102 NE2  HIS A   6     -42.181 -28.602   6.598  0.00  0.00           N  
ATOM    103 HD1  HIS A   6     -39.704 -27.431   8.047  0.00  0.00           H  
ATOM    104 HD2  HIS A   6     -42.351 -27.322   4.945  0.00  0.00           H  
ATOM    105 HE1  HIS A   6     -41.343 -29.265   8.370  0.00  0.00           H  
ATOM    106  N   HIS A   7     -37.378 -26.211   2.976  0.00  0.00           N  
ATOM    107  CA  HIS A   7     -36.780 -25.614   1.766  0.00  0.00           C  
ATOM    108  CB  HIS A   7     -35.256 -25.605   1.887  0.00  0.00           C  
ATOM    109  CG  HIS A   7     -34.715 -27.037   1.923  0.00  0.00           C  
ATOM    110  C   HIS A   7     -37.379 -25.996   0.408  0.00  0.00           C  
ATOM    111  O   HIS A   7     -37.826 -25.070  -0.268  0.00  0.00           O  
ATOM    112  H   HIS A   7     -36.831 -26.750   3.668  0.00  0.00           H  
ATOM    113  HA  HIS A   7     -36.846 -24.587   1.862  0.00  0.00           H  
ATOM    114 HB2  HIS A   7     -34.859 -25.153   1.102  0.00  0.00           H  
ATOM    115 HB3  HIS A   7     -34.989 -25.161   2.729  0.00  0.00           H  
ATOM    116 ND1  HIS A   7     -35.184 -28.102   1.276  0.00  0.00           N  
ATOM    117 CD2  HIS A   7     -33.547 -27.358   2.486  0.00  0.00           C  
ATOM    118 CE1  HIS A   7     -34.359 -29.118   1.518  0.00  0.00           C  
ATOM    119 NE2  HIS A   7     -33.340 -28.653   2.235  0.00  0.00           N  
ATOM    120 HD1  HIS A   7     -36.000 -28.157   0.706  0.00  0.00           H  
ATOM    121 HD2  HIS A   7     -32.946 -26.737   2.999  0.00  0.00           H  
ATOM    122 HE1  HIS A   7     -34.481 -30.053   1.220  0.00  0.00           H  
ATOM    123  N   HIS A   8     -37.781 -27.245   0.195  0.00  0.00           N  
ATOM    124  CA  HIS A   8     -38.594 -27.646  -0.965  0.00  0.00           C  
ATOM    125  CB  HIS A   8     -38.869 -29.147  -0.819  0.00  0.00           C  
ATOM    126  CG  HIS A   8     -37.710 -30.069  -1.208  0.00  0.00           C  
ATOM    127  C   HIS A   8     -39.929 -26.897  -1.008  0.00  0.00           C  
ATOM    128  O   HIS A   8     -40.244 -26.151  -1.940  0.00  0.00           O  
ATOM    129  H   HIS A   8     -37.472 -27.929   0.926  0.00  0.00           H  
ATOM    130  HA  HIS A   8     -38.079 -27.421  -1.802  0.00  0.00           H  
ATOM    131 HB2  HIS A   8     -39.108 -29.351   0.141  0.00  0.00           H  
ATOM    132 HB3  HIS A   8     -39.660 -29.398  -1.396  0.00  0.00           H  
ATOM    133 ND1  HIS A   8     -37.608 -30.695  -2.366  0.00  0.00           N  
ATOM    134 CD2  HIS A   8     -37.179 -30.861  -0.289  0.00  0.00           C  
ATOM    135 CE1  HIS A   8     -37.046 -31.874  -2.126  0.00  0.00           C  
ATOM    136 NE2  HIS A   8     -36.758 -32.003  -0.833  0.00  0.00           N  
ATOM    137 HD1  HIS A   8     -37.888 -30.373  -3.266  0.00  0.00           H  
ATOM    138 HD2  HIS A   8     -37.104 -30.623   0.714  0.00  0.00           H  
ATOM    139 HE1  HIS A   8     -36.864 -32.577  -2.824  0.00  0.00           H  
ATOM    140  N   HIS A   9     -40.629 -26.767   0.116  0.00  0.00           N  
ATOM    141  CA  HIS A   9     -41.919 -26.073   0.225  0.00  0.00           C  
ATOM    142  CB  HIS A   9     -42.442 -26.196   1.654  0.00  0.00           C  
ATOM    143  CG  HIS A   9     -42.899 -27.612   2.031  0.00  0.00           C  
ATOM    144  C   HIS A   9     -41.912 -24.561  -0.017  0.00  0.00           C  
ATOM    145  O   HIS A   9     -42.580 -24.027  -0.900  0.00  0.00           O  
ATOM    146  H   HIS A   9     -40.167 -27.218   0.955  0.00  0.00           H  
ATOM    147  HA  HIS A   9     -42.562 -26.497  -0.458  0.00  0.00           H  
ATOM    148 HB2  HIS A   9     -41.722 -25.932   2.301  0.00  0.00           H  
ATOM    149 HB3  HIS A   9     -43.229 -25.586   1.778  0.00  0.00           H  
ATOM    150 ND1  HIS A   9     -42.123 -28.671   2.195  0.00  0.00           N  
ATOM    151 CD2  HIS A   9     -44.070 -27.812   2.642  0.00  0.00           C  
ATOM    152 CE1  HIS A   9     -42.771 -29.564   2.930  0.00  0.00           C  
ATOM    153 NE2  HIS A   9     -43.970 -29.031   3.168  0.00  0.00           N  
ATOM    154 HD1  HIS A   9     -41.193 -28.804   1.835  0.00  0.00           H  
ATOM    155 HD2  HIS A   9     -44.837 -27.184   2.686  0.00  0.00           H  
ATOM    156 HE1  HIS A   9     -42.444 -30.431   3.234  0.00  0.00           H  
ATOM    157  N   HIS A  10     -40.890 -23.961   0.590  0.00  0.00           N  
ATOM    158  CA  HIS A  10     -40.345 -22.614   0.432  0.00  0.00           C  
ATOM    159  CB  HIS A  10     -38.998 -22.553   1.162  0.00  0.00           C  
ATOM    160  CG  HIS A  10     -39.205 -22.153   2.620  0.00  0.00           C  
ATOM    161  C   HIS A  10     -40.080 -22.207  -1.020  0.00  0.00           C  
ATOM    162  O   HIS A  10     -40.314 -21.127  -1.548  0.00  0.00           O  
ATOM    163  H   HIS A  10     -40.423 -24.647   1.317  0.00  0.00           H  
ATOM    164  HA  HIS A  10     -41.013 -21.952   0.825  0.00  0.00           H  
ATOM    165 HB2  HIS A  10     -38.572 -23.445   1.149  0.00  0.00           H  
ATOM    166 HB3  HIS A  10     -38.422 -21.871   0.738  0.00  0.00           H  
ATOM    167 ND1  HIS A  10     -40.271 -21.606   3.210  0.00  0.00           N  
ATOM    168 CD2  HIS A  10     -38.334 -22.486   3.565  0.00  0.00           C  
ATOM    169 CE1  HIS A  10     -40.045 -21.695   4.512  0.00  0.00           C  
ATOM    170 NE2  HIS A  10     -38.838 -22.208   4.763  0.00  0.00           N  
ATOM    171 HD1  HIS A  10     -41.069 -21.213   2.787  0.00  0.00           H  
ATOM    172 HD2  HIS A  10     -37.409 -22.896   3.388  0.00  0.00           H  
ATOM    173 HE1  HIS A  10     -40.698 -21.411   5.230  0.00  0.00           H  
ATOM    174  N   HIS A  11     -39.439 -23.105  -1.757  0.00  0.00           N  
ATOM    175  CA  HIS A  11     -39.126 -22.993  -3.191  0.00  0.00           C  
ATOM    176  CB  HIS A  11     -37.857 -23.829  -3.413  0.00  0.00           C  
ATOM    177  CG  HIS A  11     -37.110 -23.638  -4.729  0.00  0.00           C  
ATOM    178  C   HIS A  11     -40.241 -23.321  -4.191  0.00  0.00           C  
ATOM    179  O   HIS A  11     -40.254 -22.634  -5.215  0.00  0.00           O  
ATOM    180  H   HIS A  11     -39.148 -23.969  -1.198  0.00  0.00           H  
ATOM    181  HA  HIS A  11     -38.821 -22.022  -3.369  0.00  0.00           H  
ATOM    182 HB2  HIS A  11     -37.198 -23.637  -2.660  0.00  0.00           H  
ATOM    183 HB3  HIS A  11     -38.097 -24.818  -3.342  0.00  0.00           H  
ATOM    184 ND1  HIS A  11     -37.284 -22.550  -5.467  0.00  0.00           N  
ATOM    185 CD2  HIS A  11     -36.196 -24.430  -5.283  0.00  0.00           C  
ATOM    186 CE1  HIS A  11     -36.366 -22.597  -6.437  0.00  0.00           C  
ATOM    187 NE2  HIS A  11     -35.684 -23.735  -6.290  0.00  0.00           N  
ATOM    188 HD1  HIS A  11     -37.950 -21.828  -5.351  0.00  0.00           H  
ATOM    189 HD2  HIS A  11     -35.954 -25.357  -4.992  0.00  0.00           H  
ATOM    190 HE1  HIS A  11     -36.221 -21.917  -7.135  0.00  0.00           H  
ATOM    191  N   ILE A  12     -41.044 -24.374  -4.065  0.00  0.00           N  
ATOM    192  CA  ILE A  12     -42.099 -24.603  -5.062  0.00  0.00           C  
ATOM    193  CB  ILE A  12     -42.045 -26.058  -5.529  0.00  0.00           C  
ATOM    194 CG1  ILE A  12     -42.066 -27.009  -4.329  0.00  0.00           C  
ATOM    195 CG2  ILE A  12     -40.894 -26.386  -6.480  0.00  0.00           C  
ATOM    196 CD1  ILE A  12     -42.535 -28.395  -4.751  0.00  0.00           C  
ATOM    197  C   ILE A  12     -43.541 -24.365  -4.616  0.00  0.00           C  
ATOM    198  O   ILE A  12     -44.320 -24.139  -5.552  0.00  0.00           O  
ATOM    199  H   ILE A  12     -40.875 -24.977  -3.259  0.00  0.00           H  
ATOM    200  HA  ILE A  12     -41.916 -23.935  -5.820  0.00  0.00           H  
ATOM    201  HB  ILE A  12     -42.856 -26.240  -6.077  0.00  0.00           H  
ATOM    202 HG12 ILE A  12     -41.156 -27.076  -3.961  0.00  0.00           H  
ATOM    203 HG13 ILE A  12     -42.693 -26.653  -3.658  0.00  0.00           H  
ATOM    204 HG21 ILE A  12     -40.999 -27.320  -6.816  0.00  0.00           H  
ATOM    205 HG22 ILE A  12     -40.908 -25.751  -7.249  0.00  0.00           H  
ATOM    206 HG23 ILE A  12     -40.028 -26.302  -5.992  0.00  0.00           H  
ATOM    207 HD11 ILE A  12     -41.911 -28.754  -5.441  0.00  0.00           H  
ATOM    208 HD12 ILE A  12     -42.540 -28.995  -3.954  0.00  0.00           H  
ATOM    209 HD13 ILE A  12     -43.456 -28.326  -5.130  0.00  0.00           H  
ATOM    210  N   GLU A  13     -43.946 -24.250  -3.353  0.00  0.00           N  
ATOM    211  CA  GLU A  13     -45.387 -24.296  -3.087  0.00  0.00           C  
ATOM    212  CB  GLU A  13     -45.835 -24.810  -1.723  0.00  0.00           C  
ATOM    213  CG  GLU A  13     -45.564 -26.297  -1.424  0.00  0.00           C  
ATOM    214  CD  GLU A  13     -46.531 -26.792  -0.345  0.00  0.00           C  
ATOM    215 OE1  GLU A  13     -47.088 -26.014   0.450  0.00  0.00           O  
ATOM    216 OE2  GLU A  13     -46.710 -28.016  -0.491  0.00  0.00           O  
ATOM    217  C   GLU A  13     -46.235 -23.051  -3.354  0.00  0.00           C  
ATOM    218  O   GLU A  13     -47.414 -23.209  -3.650  0.00  0.00           O  
ATOM    219  H   GLU A  13     -43.228 -24.136  -2.650  0.00  0.00           H  
ATOM    220  HA  GLU A  13     -45.795 -25.094  -3.619  0.00  0.00           H  
ATOM    221 HB2  GLU A  13     -45.361 -24.285  -1.026  0.00  0.00           H  
ATOM    222 HB3  GLU A  13     -46.817 -24.678  -1.652  0.00  0.00           H  
ATOM    223 HG2  GLU A  13     -45.737 -26.803  -2.229  0.00  0.00           H  
ATOM    224 HG3  GLU A  13     -44.665 -26.376  -1.074  0.00  0.00           H  
ATOM    225  N   GLY A  14     -45.568 -21.895  -3.273  0.00  0.00           N  
ATOM    226  CA  GLY A  14     -46.208 -20.587  -3.432  0.00  0.00           C  
ATOM    227  C   GLY A  14     -46.212 -19.829  -2.107  0.00  0.00           C  
ATOM    228  O   GLY A  14     -47.260 -19.317  -1.711  0.00  0.00           O  
ATOM    229  H   GLY A  14     -44.543 -22.006  -3.086  0.00  0.00           H  
ATOM    230 HA2  GLY A  14     -45.708 -20.053  -4.119  0.00  0.00           H  
ATOM    231 HA3  GLY A  14     -47.153 -20.713  -3.746  0.00  0.00           H  
ATOM    232  N   ARG A  15     -45.067 -19.796  -1.425  0.00  0.00           N  
ATOM    233  CA  ARG A  15     -44.951 -19.103  -0.127  0.00  0.00           C  
ATOM    234  CB  ARG A  15     -43.867 -19.865   0.629  0.00  0.00           C  
ATOM    235  CG  ARG A  15     -44.082 -19.740   2.140  0.00  0.00           C  
ATOM    236  CD  ARG A  15     -42.980 -18.876   2.763  0.00  0.00           C  
ATOM    237  NE  ARG A  15     -41.640 -19.225   2.273  0.00  0.00           N  
ATOM    238  CZ  ARG A  15     -40.730 -18.422   1.711  0.00  0.00           C  
ATOM    239 NH1  ARG A  15     -40.983 -17.105   1.596  0.00  0.00           N  
ATOM    240 NH2  ARG A  15     -39.637 -19.012   1.213  0.00  0.00           N  
ATOM    241  C   ARG A  15     -44.629 -17.638  -0.401  0.00  0.00           C  
ATOM    242  O   ARG A  15     -43.518 -17.277  -0.807  0.00  0.00           O  
ATOM    243  H   ARG A  15     -44.275 -20.290  -1.875  0.00  0.00           H  
ATOM    244  HA  ARG A  15     -45.824 -19.161   0.343  0.00  0.00           H  
ATOM    245 HB2  ARG A  15     -43.924 -20.815   0.393  0.00  0.00           H  
ATOM    246 HB3  ARG A  15     -42.996 -19.471   0.414  0.00  0.00           H  
ATOM    247 HG2  ARG A  15     -44.952 -19.304   2.315  0.00  0.00           H  
ATOM    248 HG3  ARG A  15     -44.040 -20.637   2.555  0.00  0.00           H  
ATOM    249 HD2  ARG A  15     -43.174 -17.924   2.537  0.00  0.00           H  
ATOM    250 HD3  ARG A  15     -43.013 -19.005   3.751  0.00  0.00           H  
ATOM    251  HE  ARG A  15     -41.362 -20.215   2.375  0.00  0.00           H  
ATOM    252 HH11 ARG A  15     -41.828 -16.720   1.942  0.00  0.00           H  
ATOM    253 HH12 ARG A  15     -40.302 -16.515   1.156  0.00  0.00           H  
ATOM    254 HH21 ARG A  15     -39.495 -19.989   1.275  0.00  0.00           H  
ATOM    255 HH22 ARG A  15     -38.936 -18.438   0.762  0.00  0.00           H  
ATOM    256  N   HIS A  16     -45.465 -16.766   0.174  0.00  0.00           N  
ATOM    257  CA  HIS A  16     -45.344 -15.305   0.232  0.00  0.00           C  
ATOM    258  CB  HIS A  16     -46.752 -14.701   0.266  0.00  0.00           C  
ATOM    259  CG  HIS A  16     -47.013 -13.391  -0.463  0.00  0.00           C  
ATOM    260  C   HIS A  16     -44.369 -14.800   1.296  0.00  0.00           C  
ATOM    261  O   HIS A  16     -44.071 -15.423   2.315  0.00  0.00           O  
ATOM    262  H   HIS A  16     -46.306 -17.265   0.633  0.00  0.00           H  
ATOM    263  HA  HIS A  16     -45.016 -14.980  -0.676  0.00  0.00           H  
ATOM    264 HB2  HIS A  16     -47.416 -15.391  -0.104  0.00  0.00           H  
ATOM    265 HB3  HIS A  16     -47.026 -14.561   1.247  0.00  0.00           H  
ATOM    266 ND1  HIS A  16     -46.541 -12.210  -0.067  0.00  0.00           N  
ATOM    267 CD2  HIS A  16     -47.921 -13.159  -1.407  0.00  0.00           C  
ATOM    268 CE1  HIS A  16     -47.053 -11.265  -0.869  0.00  0.00           C  
ATOM    269 NE2  HIS A  16     -47.960 -11.851  -1.647  0.00  0.00           N  
ATOM    270 HD1  HIS A  16     -45.915 -12.025   0.688  0.00  0.00           H  
ATOM    271 HD2  HIS A  16     -48.488 -13.870  -1.864  0.00  0.00           H  
ATOM    272 HE1  HIS A  16     -46.804 -10.313  -0.876  0.00  0.00           H  
ATOM    273  N   ASN A  17     -43.793 -13.703   0.816  0.00  0.00           N  
ATOM    274  CA  ASN A  17     -42.861 -12.888   1.615  0.00  0.00           C  
ATOM    275  CB  ASN A  17     -41.627 -12.590   0.761  0.00  0.00           C  
ATOM    276  CG  ASN A  17     -40.731 -13.765   0.389  0.00  0.00           C  
ATOM    277  C   ASN A  17     -43.364 -11.600   2.270  0.00  0.00           C  
ATOM    278  O   ASN A  17     -42.573 -11.021   3.020  0.00  0.00           O  
ATOM    279  H   ASN A  17     -44.051 -13.465  -0.164  0.00  0.00           H  
ATOM    280  HA  ASN A  17     -42.526 -13.499   2.383  0.00  0.00           H  
ATOM    281 HB2  ASN A  17     -41.938 -12.149  -0.100  0.00  0.00           H  
ATOM    282 HB3  ASN A  17     -41.060 -11.907   1.256  0.00  0.00           H  
ATOM    283 OD1  ASN A  17     -39.976 -14.255   1.228  0.00  0.00           O  
ATOM    284 ND2  ASN A  17     -40.734 -14.350  -0.807  0.00  0.00           N  
ATOM    285 HD22 ASN A  17     -41.406 -13.922  -1.465  0.00  0.00           H  
ATOM    286 HD21 ASN A  17     -40.175 -15.089  -1.035  0.00  0.00           H  
ATOM    287  N   GLY A  18     -44.589 -11.147   2.064  0.00  0.00           N  
ATOM    288  CA  GLY A  18     -45.030  -9.906   2.738  0.00  0.00           C  
ATOM    289  C   GLY A  18     -44.562  -8.614   2.090  0.00  0.00           C  
ATOM    290  O   GLY A  18     -45.388  -7.945   1.461  0.00  0.00           O  
ATOM    291  H   GLY A  18     -45.179 -11.691   1.434  0.00  0.00           H  
ATOM    292 HA2  GLY A  18     -46.053  -9.910   2.785  0.00  0.00           H  
ATOM    293 HA3  GLY A  18     -44.707  -9.934   3.709  0.00  0.00           H  
ATOM    294  N   SER A  19     -43.285  -8.272   2.213  0.00  0.00           N  
ATOM    295  CA  SER A  19     -42.692  -7.276   1.311  0.00  0.00           C  
ATOM    296  CB  SER A  19     -41.270  -7.009   1.812  0.00  0.00           C  
ATOM    297  OG  SER A  19     -41.025  -6.227   2.985  0.00  0.00           O  
ATOM    298  C   SER A  19     -42.449  -7.838  -0.096  0.00  0.00           C  
ATOM    299  O   SER A  19     -42.812  -8.973  -0.418  0.00  0.00           O  
ATOM    300  H   SER A  19     -42.765  -8.745   2.964  0.00  0.00           H  
ATOM    301  HA  SER A  19     -43.340  -6.507   1.227  0.00  0.00           H  
ATOM    302 HB2  SER A  19     -40.801  -7.926   1.950  0.00  0.00           H  
ATOM    303 HB3  SER A  19     -40.733  -6.576   1.036  0.00  0.00           H  
ATOM    304  HG  SER A  19     -40.386  -6.715   3.575  0.00  0.00           H  
ATOM    305  N   ASP A  20     -42.288  -6.916  -1.034  0.00  0.00           N  
ATOM    306  CA  ASP A  20     -41.746  -7.182  -2.375  0.00  0.00           C  
ATOM    307  CB  ASP A  20     -41.638  -5.788  -2.984  0.00  0.00           C  
ATOM    308  CG  ASP A  20     -40.495  -5.647  -4.003  0.00  0.00           C  
ATOM    309 OD1  ASP A  20     -39.402  -5.247  -3.555  0.00  0.00           O  
ATOM    310 OD2  ASP A  20     -40.773  -5.781  -5.212  0.00  0.00           O  
ATOM    311  C   ASP A  20     -40.388  -7.886  -2.243  0.00  0.00           C  
ATOM    312  O   ASP A  20     -39.601  -7.658  -1.322  0.00  0.00           O  
ATOM    313  H   ASP A  20     -42.586  -5.948  -0.736  0.00  0.00           H  
ATOM    314  HA  ASP A  20     -42.366  -7.825  -2.821  0.00  0.00           H  
ATOM    315 HB2  ASP A  20     -42.494  -5.581  -3.449  0.00  0.00           H  
ATOM    316 HB3  ASP A  20     -41.481  -5.135  -2.250  0.00  0.00           H  
ATOM    317  N   LEU A  21     -40.019  -8.626  -3.289  0.00  0.00           N  
ATOM    318  CA  LEU A  21     -38.768  -9.394  -3.389  0.00  0.00           C  
ATOM    319  CB  LEU A  21     -38.731 -10.173  -4.699  0.00  0.00           C  
ATOM    320  CG  LEU A  21     -39.732 -11.298  -4.999  0.00  0.00           C  
ATOM    321 CD1  LEU A  21     -39.455 -11.751  -6.438  0.00  0.00           C  
ATOM    322 CD2  LEU A  21     -39.570 -12.561  -4.149  0.00  0.00           C  
ATOM    323  C   LEU A  21     -37.414  -8.694  -3.232  0.00  0.00           C  
ATOM    324  O   LEU A  21     -36.554  -9.176  -2.485  0.00  0.00           O  
ATOM    325  H   LEU A  21     -40.729  -8.618  -4.078  0.00  0.00           H  
ATOM    326  HA  LEU A  21     -38.814 -10.156  -2.674  0.00  0.00           H  
ATOM    327 HB2  LEU A  21     -38.819  -9.496  -5.460  0.00  0.00           H  
ATOM    328 HB3  LEU A  21     -37.800 -10.582  -4.787  0.00  0.00           H  
ATOM    329  HG  LEU A  21     -40.645 -10.944  -4.938  0.00  0.00           H  
ATOM    330 HD11 LEU A  21     -38.515 -12.080  -6.503  0.00  0.00           H  
ATOM    331 HD12 LEU A  21     -40.086 -12.486  -6.678  0.00  0.00           H  
ATOM    332 HD13 LEU A  21     -39.587 -10.979  -7.057  0.00  0.00           H  
ATOM    333 HD21 LEU A  21     -39.685 -12.326  -3.184  0.00  0.00           H  
ATOM    334 HD22 LEU A  21     -40.262 -13.230  -4.416  0.00  0.00           H  
ATOM    335 HD23 LEU A  21     -38.659 -12.943  -4.296  0.00  0.00           H  
ATOM    336  N   GLY A  22     -37.284  -7.492  -3.780  0.00  0.00           N  
ATOM    337  CA  GLY A  22     -36.055  -6.683  -3.733  0.00  0.00           C  
ATOM    338  C   GLY A  22     -35.716  -6.408  -2.265  0.00  0.00           C  
ATOM    339  O   GLY A  22     -34.636  -6.702  -1.750  0.00  0.00           O  
ATOM    340  H   GLY A  22     -38.155  -7.150  -4.267  0.00  0.00           H  
ATOM    341 HA2  GLY A  22     -35.310  -7.185  -4.156  0.00  0.00           H  
ATOM    342 HA3  GLY A  22     -36.206  -5.821  -4.205  0.00  0.00           H  
ATOM    343  N   LYS A  23     -36.688  -5.718  -1.663  0.00  0.00           N  
ATOM    344  CA  LYS A  23     -36.871  -5.557  -0.224  0.00  0.00           C  
ATOM    345  CB  LYS A  23     -38.164  -4.818   0.104  0.00  0.00           C  
ATOM    346  CG  LYS A  23     -38.047  -3.715   1.160  0.00  0.00           C  
ATOM    347  CD  LYS A  23     -39.291  -2.836   1.310  0.00  0.00           C  
ATOM    348  CE  LYS A  23     -39.082  -2.041   2.598  0.00  0.00           C  
ATOM    349  NZ  LYS A  23     -40.050  -0.944   2.638  0.00  0.00           N  
ATOM    350  C   LYS A  23     -36.791  -6.771   0.712  0.00  0.00           C  
ATOM    351  O   LYS A  23     -35.987  -6.633   1.633  0.00  0.00           O  
ATOM    352  H   LYS A  23     -37.360  -5.268  -2.364  0.00  0.00           H  
ATOM    353  HA  LYS A  23     -36.171  -4.854   0.113  0.00  0.00           H  
ATOM    354 HB2  LYS A  23     -38.512  -4.400  -0.740  0.00  0.00           H  
ATOM    355 HB3  LYS A  23     -38.836  -5.489   0.432  0.00  0.00           H  
ATOM    356 HG2  LYS A  23     -37.848  -4.145   2.055  0.00  0.00           H  
ATOM    357 HG3  LYS A  23     -37.261  -3.123   0.925  0.00  0.00           H  
ATOM    358 HD2  LYS A  23     -39.334  -2.219   0.563  0.00  0.00           H  
ATOM    359 HD3  LYS A  23     -40.071  -3.402   1.413  0.00  0.00           H  
ATOM    360 HE2  LYS A  23     -39.222  -2.650   3.371  0.00  0.00           H  
ATOM    361 HE3  LYS A  23     -38.156  -1.682   2.601  0.00  0.00           H  
ATOM    362 HZ1  LYS A  23     -40.967  -1.301   2.832  0.00  0.00           H  
ATOM    363 HZ2  LYS A  23     -39.798  -0.289   3.356  0.00  0.00           H  
ATOM    364 HZ3  LYS A  23     -40.066  -0.468   1.755  0.00  0.00           H  
ATOM    365  N   LYS A  24     -37.370  -7.900   0.290  0.00  0.00           N  
ATOM    366  CA  LYS A  24     -37.124  -9.150   1.030  0.00  0.00           C  
ATOM    367  CB  LYS A  24     -38.160 -10.210   0.653  0.00  0.00           C  
ATOM    368  CG  LYS A  24     -38.415 -11.179   1.801  0.00  0.00           C  
ATOM    369  CD  LYS A  24     -38.988 -10.534   3.064  0.00  0.00           C  
ATOM    370  CE  LYS A  24     -39.397 -11.603   4.069  0.00  0.00           C  
ATOM    371  NZ  LYS A  24     -39.167 -11.104   5.436  0.00  0.00           N  
ATOM    372  C   LYS A  24     -35.658  -9.592   1.009  0.00  0.00           C  
ATOM    373  O   LYS A  24     -35.169 -10.021   2.051  0.00  0.00           O  
ATOM    374  H   LYS A  24     -37.960  -7.824  -0.534  0.00  0.00           H  
ATOM    375  HA  LYS A  24     -37.406  -9.012   1.995  0.00  0.00           H  
ATOM    376 HB2  LYS A  24     -39.008  -9.754   0.435  0.00  0.00           H  
ATOM    377 HB3  LYS A  24     -37.817 -10.721  -0.119  0.00  0.00           H  
ATOM    378 HG2  LYS A  24     -39.060 -11.894   1.487  0.00  0.00           H  
ATOM    379 HG3  LYS A  24     -37.545 -11.637   2.042  0.00  0.00           H  
ATOM    380 HD2  LYS A  24     -38.292  -9.962   3.472  0.00  0.00           H  
ATOM    381 HD3  LYS A  24     -39.787 -10.006   2.818  0.00  0.00           H  
ATOM    382 HE2  LYS A  24     -40.362 -11.808   3.942  0.00  0.00           H  
ATOM    383 HE3  LYS A  24     -38.848 -12.418   3.910  0.00  0.00           H  
ATOM    384 HZ1  LYS A  24     -38.986 -11.874   6.052  0.00  0.00           H  
ATOM    385 HZ2  LYS A  24     -38.379 -10.485   5.443  0.00  0.00           H  
ATOM    386 HZ3  LYS A  24     -39.976 -10.610   5.757  0.00  0.00           H  
ATOM    387  N   LEU A  25     -35.005  -9.629  -0.144  0.00  0.00           N  
ATOM    388  CA  LEU A  25     -33.554  -9.777  -0.294  0.00  0.00           C  
ATOM    389  CB  LEU A  25     -33.186  -9.688  -1.781  0.00  0.00           C  
ATOM    390  CG  LEU A  25     -31.875 -10.431  -2.076  0.00  0.00           C  
ATOM    391 CD1  LEU A  25     -31.662 -10.544  -3.593  0.00  0.00           C  
ATOM    392 CD2  LEU A  25     -30.603 -10.011  -1.348  0.00  0.00           C  
ATOM    393  C   LEU A  25     -32.733  -8.830   0.574  0.00  0.00           C  
ATOM    394  O   LEU A  25     -32.069  -9.262   1.518  0.00  0.00           O  
ATOM    395  H   LEU A  25     -35.644  -9.539  -0.990  0.00  0.00           H  
ATOM    396  HA  LEU A  25     -33.306 -10.734  -0.046  0.00  0.00           H  
ATOM    397 HB2  LEU A  25     -33.893 -10.120  -2.296  0.00  0.00           H  
ATOM    398 HB3  LEU A  25     -33.051  -8.750  -2.006  0.00  0.00           H  
ATOM    399  HG  LEU A  25     -31.923 -11.345  -1.684  0.00  0.00           H  
ATOM    400 HD11 LEU A  25     -31.618  -9.628  -3.986  0.00  0.00           H  
ATOM    401 HD12 LEU A  25     -30.807 -11.029  -3.768  0.00  0.00           H  
ATOM    402 HD13 LEU A  25     -32.424 -11.048  -3.994  0.00  0.00           H  
ATOM    403 HD21 LEU A  25     -30.734 -10.116  -0.362  0.00  0.00           H  
ATOM    404 HD22 LEU A  25     -29.842 -10.586  -1.648  0.00  0.00           H  
ATOM    405 HD23 LEU A  25     -30.400  -9.054  -1.557  0.00  0.00           H  
ATOM    406  N   LEU A  26     -32.920  -7.518   0.438  0.00  0.00           N  
ATOM    407  CA  LEU A  26     -32.205  -6.460   1.164  0.00  0.00           C  
ATOM    408  CB  LEU A  26     -32.829  -5.125   0.762  0.00  0.00           C  
ATOM    409  CG  LEU A  26     -32.079  -4.191  -0.193  0.00  0.00           C  
ATOM    410 CD1  LEU A  26     -33.137  -3.179  -0.634  0.00  0.00           C  
ATOM    411 CD2  LEU A  26     -30.887  -3.542   0.520  0.00  0.00           C  
ATOM    412  C   LEU A  26     -32.254  -6.605   2.684  0.00  0.00           C  
ATOM    413  O   LEU A  26     -31.286  -6.574   3.443  0.00  0.00           O  
ATOM    414  H   LEU A  26     -33.674  -7.282  -0.281  0.00  0.00           H  
ATOM    415  HA  LEU A  26     -31.229  -6.481   0.873  0.00  0.00           H  
ATOM    416 HB2  LEU A  26     -33.725  -5.323   0.335  0.00  0.00           H  
ATOM    417 HB3  LEU A  26     -33.003  -4.602   1.610  0.00  0.00           H  
ATOM    418  HG  LEU A  26     -31.769  -4.698  -0.964  0.00  0.00           H  
ATOM    419 HD11 LEU A  26     -33.486  -2.695   0.166  0.00  0.00           H  
ATOM    420 HD12 LEU A  26     -32.725  -2.525  -1.268  0.00  0.00           H  
ATOM    421 HD13 LEU A  26     -33.885  -3.660  -1.089  0.00  0.00           H  
ATOM    422 HD21 LEU A  26     -30.264  -4.256   0.836  0.00  0.00           H  
ATOM    423 HD22 LEU A  26     -30.411  -2.938  -0.117  0.00  0.00           H  
ATOM    424 HD23 LEU A  26     -31.218  -3.015   1.302  0.00  0.00           H  
ATOM    425  N   GLU A  27     -33.499  -6.708   3.139  0.00  0.00           N  
ATOM    426  CA  GLU A  27     -33.813  -6.981   4.550  0.00  0.00           C  
ATOM    427  CB  GLU A  27     -35.328  -7.081   4.753  0.00  0.00           C  
ATOM    428  CG  GLU A  27     -35.617  -7.198   6.243  0.00  0.00           C  
ATOM    429  CD  GLU A  27     -37.101  -7.419   6.572  0.00  0.00           C  
ATOM    430 OE1  GLU A  27     -37.364  -8.552   7.012  0.00  0.00           O  
ATOM    431 OE2  GLU A  27     -37.985  -6.551   6.454  0.00  0.00           O  
ATOM    432  C   GLU A  27     -33.146  -8.266   5.027  0.00  0.00           C  
ATOM    433  O   GLU A  27     -32.378  -8.191   5.988  0.00  0.00           O  
ATOM    434  H   GLU A  27     -34.238  -6.579   2.413  0.00  0.00           H  
ATOM    435  HA  GLU A  27     -33.501  -6.208   5.116  0.00  0.00           H  
ATOM    436 HB2  GLU A  27     -35.725  -6.262   4.437  0.00  0.00           H  
ATOM    437 HB3  GLU A  27     -35.633  -7.889   4.328  0.00  0.00           H  
ATOM    438 HG2  GLU A  27     -35.124  -7.973   6.596  0.00  0.00           H  
ATOM    439 HG3  GLU A  27     -35.346  -6.358   6.682  0.00  0.00           H  
ATOM    440  N   ALA A  28     -33.224  -9.432   4.391  0.00  0.00           N  
ATOM    441  CA  ALA A  28     -32.500 -10.676   4.688  0.00  0.00           C  
ATOM    442  CB  ALA A  28     -32.929 -11.794   3.727  0.00  0.00           C  
ATOM    443  C   ALA A  28     -30.974 -10.623   4.571  0.00  0.00           C  
ATOM    444  O   ALA A  28     -30.329 -11.239   5.416  0.00  0.00           O  
ATOM    445  H   ALA A  28     -33.922  -9.393   3.566  0.00  0.00           H  
ATOM    446  HA  ALA A  28     -32.737 -10.962   5.647  0.00  0.00           H  
ATOM    447 HB1  ALA A  28     -33.190 -12.598   4.256  0.00  0.00           H  
ATOM    448 HB2  ALA A  28     -33.706 -11.480   3.185  0.00  0.00           H  
ATOM    449 HB3  ALA A  28     -32.167 -12.019   3.124  0.00  0.00           H  
ATOM    450  N   ALA A  29     -30.401  -9.796   3.707  0.00  0.00           N  
ATOM    451  CA  ALA A  29     -28.963  -9.519   3.742  0.00  0.00           C  
ATOM    452  CB  ALA A  29     -28.662  -8.793   2.435  0.00  0.00           C  
ATOM    453  C   ALA A  29     -28.491  -8.686   4.938  0.00  0.00           C  
ATOM    454  O   ALA A  29     -27.561  -9.062   5.655  0.00  0.00           O  
ATOM    455  H   ALA A  29     -31.046  -9.367   3.016  0.00  0.00           H  
ATOM    456  HA  ALA A  29     -28.464 -10.412   3.758  0.00  0.00           H  
ATOM    457 HB1  ALA A  29     -28.934  -7.835   2.517  0.00  0.00           H  
ATOM    458 HB2  ALA A  29     -27.683  -8.846   2.243  0.00  0.00           H  
ATOM    459 HB3  ALA A  29     -29.172  -9.222   1.690  0.00  0.00           H  
ATOM    460  N   ARG A  30     -29.193  -7.582   5.163  0.00  0.00           N  
ATOM    461  CA  ARG A  30     -28.932  -6.670   6.287  0.00  0.00           C  
ATOM    462  CB  ARG A  30     -29.952  -5.532   6.296  0.00  0.00           C  
ATOM    463  CG  ARG A  30     -29.911  -4.462   7.398  0.00  0.00           C  
ATOM    464  CD  ARG A  30     -31.164  -3.586   7.429  0.00  0.00           C  
ATOM    465  NE  ARG A  30     -31.424  -2.949   6.130  0.00  0.00           N  
ATOM    466  CZ  ARG A  30     -32.532  -3.133   5.405  0.00  0.00           C  
ATOM    467 NH1  ARG A  30     -33.517  -3.946   5.827  0.00  0.00           N  
ATOM    468 NH2  ARG A  30     -32.660  -2.325   4.345  0.00  0.00           N  
ATOM    469  C   ARG A  30     -29.099  -7.515   7.546  0.00  0.00           C  
ATOM    470  O   ARG A  30     -28.259  -7.372   8.440  0.00  0.00           O  
ATOM    471  H   ARG A  30     -29.958  -7.408   4.467  0.00  0.00           H  
ATOM    472  HA  ARG A  30     -28.001  -6.354   6.233  0.00  0.00           H  
ATOM    473 HB2  ARG A  30     -29.884  -5.042   5.401  0.00  0.00           H  
ATOM    474 HB3  ARG A  30     -30.886  -5.947   6.318  0.00  0.00           H  
ATOM    475 HG2  ARG A  30     -29.825  -4.912   8.288  0.00  0.00           H  
ATOM    476 HG3  ARG A  30     -29.121  -3.868   7.248  0.00  0.00           H  
ATOM    477 HD2  ARG A  30     -31.937  -4.162   7.671  0.00  0.00           H  
ATOM    478 HD3  ARG A  30     -31.028  -2.881   8.118  0.00  0.00           H  
ATOM    479  HE  ARG A  30     -30.719  -2.333   5.762  0.00  0.00           H  
ATOM    480 HH11 ARG A  30     -33.428  -4.405   6.707  0.00  0.00           H  
ATOM    481 HH12 ARG A  30     -34.323  -4.079   5.260  0.00  0.00           H  
ATOM    482 HH21 ARG A  30     -32.003  -1.627   4.118  0.00  0.00           H  
ATOM    483 HH22 ARG A  30     -33.478  -2.439   3.749  0.00  0.00           H  
ATOM    484  N   ALA A  31     -30.059  -8.434   7.621  0.00  0.00           N  
ATOM    485  CA  ALA A  31     -30.097  -9.489   8.646  0.00  0.00           C  
ATOM    486  CB  ALA A  31     -31.530  -9.998   8.792  0.00  0.00           C  
ATOM    487  C   ALA A  31     -29.016 -10.572   8.705  0.00  0.00           C  
ATOM    488  O   ALA A  31     -28.686 -11.140   9.740  0.00  0.00           O  
ATOM    489  H   ALA A  31     -30.797  -8.345   6.881  0.00  0.00           H  
ATOM    490  HA  ALA A  31     -30.123  -9.016   9.582  0.00  0.00           H  
ATOM    491 HB1  ALA A  31     -31.918  -9.653   9.645  0.00  0.00           H  
ATOM    492 HB2  ALA A  31     -32.077  -9.676   8.021  0.00  0.00           H  
ATOM    493 HB3  ALA A  31     -31.527 -10.997   8.805  0.00  0.00           H  
ATOM    494  N   GLY A  32     -28.305 -10.850   7.620  0.00  0.00           N  
ATOM    495  CA  GLY A  32     -27.502 -12.052   7.333  0.00  0.00           C  
ATOM    496  C   GLY A  32     -27.983 -13.488   7.167  0.00  0.00           C  
ATOM    497  O   GLY A  32     -27.395 -14.465   7.641  0.00  0.00           O  
ATOM    498  H   GLY A  32     -28.362 -10.052   6.887  0.00  0.00           H  
ATOM    499 HA2  GLY A  32     -26.896 -11.814   6.465  0.00  0.00           H  
ATOM    500 HA3  GLY A  32     -26.700 -12.065   8.066  0.00  0.00           H  
ATOM    501  N   GLN A  33     -29.167 -13.488   6.564  0.00  0.00           N  
ATOM    502  CA  GLN A  33     -30.017 -14.690   6.456  0.00  0.00           C  
ATOM    503  CB  GLN A  33     -31.505 -14.366   6.336  0.00  0.00           C  
ATOM    504  CG  GLN A  33     -32.014 -13.607   7.568  0.00  0.00           C  
ATOM    505  CD  GLN A  33     -33.521 -13.415   7.439  0.00  0.00           C  
ATOM    506  C   GLN A  33     -29.569 -15.418   5.190  0.00  0.00           C  
ATOM    507  O   GLN A  33     -30.239 -15.333   4.156  0.00  0.00           O  
ATOM    508  H   GLN A  33     -29.454 -12.563   6.169  0.00  0.00           H  
ATOM    509  HA  GLN A  33     -29.820 -15.271   7.229  0.00  0.00           H  
ATOM    510 HB2  GLN A  33     -31.650 -13.793   5.543  0.00  0.00           H  
ATOM    511 HB3  GLN A  33     -32.017 -15.211   6.265  0.00  0.00           H  
ATOM    512 HG2  GLN A  33     -31.830 -14.145   8.369  0.00  0.00           H  
ATOM    513 HG3  GLN A  33     -31.582 -12.726   7.598  0.00  0.00           H  
ATOM    514 OE1  GLN A  33     -34.096 -12.341   7.626  0.00  0.00           O  
ATOM    515 NE2  GLN A  33     -34.273 -14.513   7.502  0.00  0.00           N  
ATOM    516 HE21 GLN A  33     -35.280 -14.456   7.437  0.00  0.00           H  
ATOM    517 HE22 GLN A  33     -33.812 -15.414   7.616  0.00  0.00           H  
ATOM    518  N   ASP A  34     -28.478 -16.179   5.192  0.00  0.00           N  
ATOM    519  CA  ASP A  34     -27.774 -16.784   4.054  0.00  0.00           C  
ATOM    520  CB  ASP A  34     -26.393 -17.305   4.481  0.00  0.00           C  
ATOM    521  CG  ASP A  34     -26.368 -18.248   5.686  0.00  0.00           C  
ATOM    522 OD1  ASP A  34     -26.504 -19.479   5.490  0.00  0.00           O  
ATOM    523 OD2  ASP A  34     -26.174 -17.749   6.818  0.00  0.00           O  
ATOM    524  C   ASP A  34     -28.636 -17.716   3.193  0.00  0.00           C  
ATOM    525  O   ASP A  34     -28.939 -17.502   2.023  0.00  0.00           O  
ATOM    526  H   ASP A  34     -28.107 -16.337   6.202  0.00  0.00           H  
ATOM    527  HA  ASP A  34     -27.474 -16.020   3.450  0.00  0.00           H  
ATOM    528 HB2  ASP A  34     -25.991 -17.789   3.694  0.00  0.00           H  
ATOM    529 HB3  ASP A  34     -25.816 -16.509   4.692  0.00  0.00           H  
ATOM    530  N   ASP A  35     -29.115 -18.758   3.849  0.00  0.00           N  
ATOM    531  CA  ASP A  35     -30.080 -19.738   3.311  0.00  0.00           C  
ATOM    532  CB  ASP A  35     -30.635 -20.629   4.429  0.00  0.00           C  
ATOM    533  CG  ASP A  35     -29.834 -21.264   5.562  0.00  0.00           C  
ATOM    534 OD1  ASP A  35     -29.920 -20.749   6.698  0.00  0.00           O  
ATOM    535 OD2  ASP A  35     -28.856 -21.953   5.216  0.00  0.00           O  
ATOM    536  C   ASP A  35     -31.302 -19.100   2.656  0.00  0.00           C  
ATOM    537  O   ASP A  35     -31.737 -19.566   1.600  0.00  0.00           O  
ATOM    538  H   ASP A  35     -28.740 -18.845   4.839  0.00  0.00           H  
ATOM    539  HA  ASP A  35     -29.592 -20.260   2.590  0.00  0.00           H  
ATOM    540 HB2  ASP A  35     -31.421 -20.086   4.878  0.00  0.00           H  
ATOM    541 HB3  ASP A  35     -31.165 -21.407   3.954  0.00  0.00           H  
ATOM    542  N   GLU A  36     -31.855 -18.029   3.218  0.00  0.00           N  
ATOM    543  CA  GLU A  36     -32.955 -17.201   2.722  0.00  0.00           C  
ATOM    544  CB  GLU A  36     -33.487 -16.268   3.805  0.00  0.00           C  
ATOM    545  CG  GLU A  36     -34.828 -15.526   3.767  0.00  0.00           C  
ATOM    546  CD  GLU A  36     -36.102 -16.362   3.912  0.00  0.00           C  
ATOM    547 OE1  GLU A  36     -36.960 -15.755   4.587  0.00  0.00           O  
ATOM    548 OE2  GLU A  36     -36.200 -17.440   3.290  0.00  0.00           O  
ATOM    549  C   GLU A  36     -32.604 -16.389   1.467  0.00  0.00           C  
ATOM    550  O   GLU A  36     -33.366 -16.458   0.500  0.00  0.00           O  
ATOM    551  H   GLU A  36     -31.381 -17.792   4.167  0.00  0.00           H  
ATOM    552  HA  GLU A  36     -33.758 -17.792   2.520  0.00  0.00           H  
ATOM    553 HB2  GLU A  36     -33.487 -16.808   4.689  0.00  0.00           H  
ATOM    554 HB3  GLU A  36     -32.765 -15.542   3.955  0.00  0.00           H  
ATOM    555 HG2  GLU A  36     -34.828 -14.858   4.510  0.00  0.00           H  
ATOM    556 HG3  GLU A  36     -34.890 -15.048   2.890  0.00  0.00           H  
ATOM    557  N   VAL A  37     -31.550 -15.575   1.474  0.00  0.00           N  
ATOM    558  CA  VAL A  37     -31.154 -14.857   0.261  0.00  0.00           C  
ATOM    559  CB  VAL A  37     -29.911 -13.955   0.308  0.00  0.00           C  
ATOM    560 CG1  VAL A  37     -30.116 -12.960   1.446  0.00  0.00           C  
ATOM    561 CG2  VAL A  37     -28.568 -14.688   0.376  0.00  0.00           C  
ATOM    562  C   VAL A  37     -31.013 -15.851  -0.891  0.00  0.00           C  
ATOM    563  O   VAL A  37     -31.245 -15.458  -2.036  0.00  0.00           O  
ATOM    564  H   VAL A  37     -31.057 -15.497   2.375  0.00  0.00           H  
ATOM    565  HA  VAL A  37     -31.883 -14.214   0.026  0.00  0.00           H  
ATOM    566  HB  VAL A  37     -29.882 -13.436  -0.527  0.00  0.00           H  
ATOM    567 HG11 VAL A  37     -31.077 -12.686   1.478  0.00  0.00           H  
ATOM    568 HG12 VAL A  37     -29.862 -13.389   2.312  0.00  0.00           H  
ATOM    569 HG13 VAL A  37     -29.545 -12.156   1.291  0.00  0.00           H  
ATOM    570 HG21 VAL A  37     -28.627 -15.412   1.061  0.00  0.00           H  
ATOM    571 HG22 VAL A  37     -28.367 -15.082  -0.519  0.00  0.00           H  
ATOM    572 HG23 VAL A  37     -27.855 -14.037   0.629  0.00  0.00           H  
ATOM    573  N   ARG A  38     -30.593 -17.080  -0.619  0.00  0.00           N  
ATOM    574  CA  ARG A  38     -30.362 -17.997  -1.740  0.00  0.00           C  
ATOM    575  CB  ARG A  38     -29.505 -19.200  -1.332  0.00  0.00           C  
ATOM    576  CG  ARG A  38     -28.127 -18.973  -0.705  0.00  0.00           C  
ATOM    577  CD  ARG A  38     -27.705 -20.380  -0.273  0.00  0.00           C  
ATOM    578  NE  ARG A  38     -26.434 -20.268   0.462  0.00  0.00           N  
ATOM    579  CZ  ARG A  38     -26.216 -20.701   1.712  0.00  0.00           C  
ATOM    580 NH1  ARG A  38     -27.171 -21.428   2.304  0.00  0.00           N  
ATOM    581 NH2  ARG A  38     -25.209 -20.268   2.490  0.00  0.00           N  
ATOM    582  C   ARG A  38     -31.666 -18.508  -2.363  0.00  0.00           C  
ATOM    583  O   ARG A  38     -31.836 -18.551  -3.580  0.00  0.00           O  
ATOM    584  H   ARG A  38     -30.454 -17.312   0.357  0.00  0.00           H  
ATOM    585  HA  ARG A  38     -29.836 -17.509  -2.455  0.00  0.00           H  
ATOM    586 HB2  ARG A  38     -30.048 -19.760  -0.675  0.00  0.00           H  
ATOM    587 HB3  ARG A  38     -29.369 -19.780  -2.160  0.00  0.00           H  
ATOM    588 HG2  ARG A  38     -27.512 -18.661  -1.374  0.00  0.00           H  
ATOM    589 HG3  ARG A  38     -28.214 -18.426   0.082  0.00  0.00           H  
ATOM    590 HD2  ARG A  38     -28.395 -20.739   0.320  0.00  0.00           H  
ATOM    591 HD3  ARG A  38     -27.569 -20.919  -1.078  0.00  0.00           H  
ATOM    592  HE  ARG A  38     -25.659 -19.825  -0.016  0.00  0.00           H  
ATOM    593 HH11 ARG A  38     -28.012 -21.668   1.846  0.00  0.00           H  
ATOM    594 HH12 ARG A  38     -27.020 -21.742   3.257  0.00  0.00           H  
ATOM    595 HH21 ARG A  38     -24.589 -19.587   2.066  0.00  0.00           H  
ATOM    596 HH22 ARG A  38     -25.091 -20.592   3.397  0.00  0.00           H  
ATOM    597  N   ILE A  39     -32.656 -18.772  -1.519  0.00  0.00           N  
ATOM    598  CA  ILE A  39     -34.026 -19.205  -1.850  0.00  0.00           C  
ATOM    599  CB  ILE A  39     -34.768 -20.030  -0.792  0.00  0.00           C  
ATOM    600 CG1  ILE A  39     -35.444 -21.150  -1.590  0.00  0.00           C  
ATOM    601 CG2  ILE A  39     -35.845 -19.309   0.013  0.00  0.00           C  
ATOM    602 CD1  ILE A  39     -35.638 -22.278  -0.574  0.00  0.00           C  
ATOM    603  C   ILE A  39     -34.843 -18.057  -2.447  0.00  0.00           C  
ATOM    604  O   ILE A  39     -35.556 -18.257  -3.423  0.00  0.00           O  
ATOM    605  H   ILE A  39     -32.362 -18.638  -0.491  0.00  0.00           H  
ATOM    606  HA  ILE A  39     -33.932 -19.897  -2.570  0.00  0.00           H  
ATOM    607  HB  ILE A  39     -34.111 -20.435  -0.202  0.00  0.00           H  
ATOM    608 HG12 ILE A  39     -36.301 -20.849  -1.894  0.00  0.00           H  
ATOM    609 HG13 ILE A  39     -34.843 -21.450  -2.276  0.00  0.00           H  
ATOM    610 HG21 ILE A  39     -36.286 -19.957   0.631  0.00  0.00           H  
ATOM    611 HG22 ILE A  39     -35.427 -18.574   0.542  0.00  0.00           H  
ATOM    612 HG23 ILE A  39     -36.525 -18.927  -0.609  0.00  0.00           H  
ATOM    613 HD11 ILE A  39     -36.212 -21.947   0.169  0.00  0.00           H  
ATOM    614 HD12 ILE A  39     -36.077 -23.048  -1.027  0.00  0.00           H  
ATOM    615 HD13 ILE A  39     -34.747 -22.551  -0.222  0.00  0.00           H  
ATOM    616  N   LEU A  40     -34.624 -16.826  -1.986  0.00  0.00           N  
ATOM    617  CA  LEU A  40     -35.153 -15.690  -2.752  0.00  0.00           C  
ATOM    618  CB  LEU A  40     -34.983 -14.398  -1.944  0.00  0.00           C  
ATOM    619  CG  LEU A  40     -35.982 -14.045  -0.840  0.00  0.00           C  
ATOM    620 CD1  LEU A  40     -35.225 -13.225   0.203  0.00  0.00           C  
ATOM    621 CD2  LEU A  40     -37.151 -13.205  -1.343  0.00  0.00           C  
ATOM    622  C   LEU A  40     -34.599 -15.513  -4.164  0.00  0.00           C  
ATOM    623  O   LEU A  40     -35.397 -15.493  -5.099  0.00  0.00           O  
ATOM    624  H   LEU A  40     -34.099 -16.749  -1.124  0.00  0.00           H  
ATOM    625  HA  LEU A  40     -36.172 -15.804  -2.822  0.00  0.00           H  
ATOM    626 HB2  LEU A  40     -34.066 -14.429  -1.514  0.00  0.00           H  
ATOM    627 HB3  LEU A  40     -34.983 -13.627  -2.602  0.00  0.00           H  
ATOM    628  HG  LEU A  40     -36.317 -14.873  -0.428  0.00  0.00           H  
ATOM    629 HD11 LEU A  40     -34.862 -12.398  -0.224  0.00  0.00           H  
ATOM    630 HD12 LEU A  40     -35.847 -12.975   0.943  0.00  0.00           H  
ATOM    631 HD13 LEU A  40     -34.471 -13.770   0.569  0.00  0.00           H  
ATOM    632 HD21 LEU A  40     -37.645 -13.711  -2.051  0.00  0.00           H  
ATOM    633 HD22 LEU A  40     -37.769 -13.005  -0.583  0.00  0.00           H  
ATOM    634 HD23 LEU A  40     -36.805 -12.349  -1.727  0.00  0.00           H  
ATOM    635  N   MET A  41     -33.276 -15.511  -4.299  0.00  0.00           N  
ATOM    636  CA  MET A  41     -32.564 -15.615  -5.579  0.00  0.00           C  
ATOM    637  CB  MET A  41     -31.047 -15.539  -5.399  0.00  0.00           C  
ATOM    638  CG  MET A  41     -30.579 -14.086  -5.300  0.00  0.00           C  
ATOM    639  SD  MET A  41     -28.763 -13.934  -5.149  0.00  0.00           S  
ATOM    640  CE  MET A  41     -28.436 -14.477  -3.489  0.00  0.00           C  
ATOM    641  C   MET A  41     -33.071 -16.723  -6.506  0.00  0.00           C  
ATOM    642  O   MET A  41     -33.474 -16.462  -7.646  0.00  0.00           O  
ATOM    643  H   MET A  41     -32.758 -15.425  -3.380  0.00  0.00           H  
ATOM    644  HA  MET A  41     -32.673 -14.727  -6.069  0.00  0.00           H  
ATOM    645 HB2  MET A  41     -30.791 -16.010  -4.560  0.00  0.00           H  
ATOM    646 HB3  MET A  41     -30.601 -15.961  -6.182  0.00  0.00           H  
ATOM    647 HG2  MET A  41     -30.910 -13.580  -6.124  0.00  0.00           H  
ATOM    648 HG3  MET A  41     -31.038 -13.648  -4.498  0.00  0.00           H  
ATOM    649 HE1  MET A  41     -29.224 -14.984  -3.132  0.00  0.00           H  
ATOM    650 HE2  MET A  41     -27.630 -15.075  -3.476  0.00  0.00           H  
ATOM    651 HE3  MET A  41     -28.263 -13.685  -2.897  0.00  0.00           H  
ATOM    652  N   ALA A  42     -33.331 -17.904  -5.951  0.00  0.00           N  
ATOM    653  CA  ALA A  42     -33.747 -19.087  -6.716  0.00  0.00           C  
ATOM    654  CB  ALA A  42     -33.446 -20.373  -5.936  0.00  0.00           C  
ATOM    655  C   ALA A  42     -35.197 -18.930  -7.175  0.00  0.00           C  
ATOM    656  O   ALA A  42     -35.613 -19.530  -8.167  0.00  0.00           O  
ATOM    657  H   ALA A  42     -33.212 -17.923  -4.908  0.00  0.00           H  
ATOM    658  HA  ALA A  42     -33.161 -19.169  -7.525  0.00  0.00           H  
ATOM    659 HB1  ALA A  42     -33.328 -21.126  -6.579  0.00  0.00           H  
ATOM    660 HB2  ALA A  42     -32.610 -20.247  -5.406  0.00  0.00           H  
ATOM    661 HB3  ALA A  42     -34.207 -20.571  -5.322  0.00  0.00           H  
ATOM    662  N   ASN A  43     -36.064 -18.282  -6.399  0.00  0.00           N  
ATOM    663  CA  ASN A  43     -37.405 -17.848  -6.799  0.00  0.00           C  
ATOM    664  CB  ASN A  43     -38.339 -17.891  -5.583  0.00  0.00           C  
ATOM    665  CG  ASN A  43     -38.677 -19.347  -5.247  0.00  0.00           C  
ATOM    666  C   ASN A  43     -37.536 -16.555  -7.606  0.00  0.00           C  
ATOM    667  O   ASN A  43     -38.650 -16.117  -7.904  0.00  0.00           O  
ATOM    668  H   ASN A  43     -35.688 -18.097  -5.422  0.00  0.00           H  
ATOM    669  HA  ASN A  43     -37.796 -18.603  -7.387  0.00  0.00           H  
ATOM    670 HB2  ASN A  43     -37.876 -17.493  -4.814  0.00  0.00           H  
ATOM    671 HB3  ASN A  43     -39.172 -17.421  -5.807  0.00  0.00           H  
ATOM    672 OD1  ASN A  43     -37.797 -20.068  -4.790  0.00  0.00           O  
ATOM    673 ND2  ASN A  43     -39.938 -19.755  -5.188  0.00  0.00           N  
ATOM    674 HD22 ASN A  43     -40.646 -19.045  -5.384  0.00  0.00           H  
ATOM    675 HD21 ASN A  43     -40.179 -20.672  -4.972  0.00  0.00           H  
ATOM    676  N   GLY A  44     -36.391 -16.061  -8.071  0.00  0.00           N  
ATOM    677  CA  GLY A  44     -36.234 -15.045  -9.115  0.00  0.00           C  
ATOM    678  C   GLY A  44     -36.422 -13.603  -8.642  0.00  0.00           C  
ATOM    679  O   GLY A  44     -36.954 -12.754  -9.363  0.00  0.00           O  
ATOM    680  H   GLY A  44     -35.535 -16.494  -7.590  0.00  0.00           H  
ATOM    681 HA2  GLY A  44     -35.306 -15.138  -9.532  0.00  0.00           H  
ATOM    682 HA3  GLY A  44     -36.901 -15.236  -9.867  0.00  0.00           H  
ATOM    683  N   ALA A  45     -35.942 -13.371  -7.420  0.00  0.00           N  
ATOM    684  CA  ALA A  45     -35.749 -12.057  -6.780  0.00  0.00           C  
ATOM    685  CB  ALA A  45     -35.491 -12.316  -5.296  0.00  0.00           C  
ATOM    686  C   ALA A  45     -34.479 -11.400  -7.303  0.00  0.00           C  
ATOM    687  O   ALA A  45     -33.457 -12.092  -7.394  0.00  0.00           O  
ATOM    688  H   ALA A  45     -35.688 -14.275  -6.901  0.00  0.00           H  
ATOM    689  HA  ALA A  45     -36.533 -11.475  -7.007  0.00  0.00           H  
ATOM    690 HB1  ALA A  45     -35.285 -13.285  -5.160  0.00  0.00           H  
ATOM    691 HB2  ALA A  45     -34.715 -11.764  -4.993  0.00  0.00           H  
ATOM    692 HB3  ALA A  45     -36.303 -12.069  -4.770  0.00  0.00           H  
ATOM    693  N   ASP A  46     -34.584 -10.191  -7.847  0.00  0.00           N  
ATOM    694  CA  ASP A  46     -33.473  -9.441  -8.446  0.00  0.00           C  
ATOM    695  CB  ASP A  46     -33.955  -8.097  -8.989  0.00  0.00           C  
ATOM    696  CG  ASP A  46     -32.988  -7.423  -9.958  0.00  0.00           C  
ATOM    697 OD1  ASP A  46     -32.906  -7.759 -11.167  0.00  0.00           O  
ATOM    698 OD2  ASP A  46     -32.472  -6.378  -9.512  0.00  0.00           O  
ATOM    699  C   ASP A  46     -32.338  -9.141  -7.471  0.00  0.00           C  
ATOM    700  O   ASP A  46     -32.546  -8.704  -6.330  0.00  0.00           O  
ATOM    701  H   ASP A  46     -35.567  -9.798  -7.812  0.00  0.00           H  
ATOM    702  HA  ASP A  46     -33.086 -10.026  -9.182  0.00  0.00           H  
ATOM    703 HB2  ASP A  46     -34.823  -8.247  -9.463  0.00  0.00           H  
ATOM    704 HB3  ASP A  46     -34.102  -7.484  -8.213  0.00  0.00           H  
ATOM    705  N   VAL A  47     -31.143  -9.402  -7.989  0.00  0.00           N  
ATOM    706  CA  VAL A  47     -29.871  -9.218  -7.286  0.00  0.00           C  
ATOM    707  CB  VAL A  47     -28.687  -9.996  -7.858  0.00  0.00           C  
ATOM    708 CG1  VAL A  47     -28.861 -11.505  -7.719  0.00  0.00           C  
ATOM    709 CG2  VAL A  47     -28.465  -9.740  -9.350  0.00  0.00           C  
ATOM    710  C   VAL A  47     -29.477  -7.748  -7.073  0.00  0.00           C  
ATOM    711  O   VAL A  47     -28.610  -7.552  -6.221  0.00  0.00           O  
ATOM    712  H   VAL A  47     -31.184  -9.765  -8.983  0.00  0.00           H  
ATOM    713  HA  VAL A  47     -29.956  -9.649  -6.368  0.00  0.00           H  
ATOM    714  HB  VAL A  47     -27.870  -9.751  -7.330  0.00  0.00           H  
ATOM    715 HG11 VAL A  47     -28.183 -11.860  -7.075  0.00  0.00           H  
ATOM    716 HG12 VAL A  47     -29.780 -11.704  -7.380  0.00  0.00           H  
ATOM    717 HG13 VAL A  47     -28.733 -11.938  -8.611  0.00  0.00           H  
ATOM    718 HG21 VAL A  47     -28.757 -10.544  -9.866  0.00  0.00           H  
ATOM    719 HG22 VAL A  47     -29.003  -8.944  -9.628  0.00  0.00           H  
ATOM    720 HG23 VAL A  47     -27.495  -9.566  -9.510  0.00  0.00           H  
ATOM    721  N   ASN A  48     -29.801  -6.840  -7.991  0.00  0.00           N  
ATOM    722  CA  ASN A  48     -29.541  -5.445  -7.622  0.00  0.00           C  
ATOM    723  CB  ASN A  48     -29.516  -4.472  -8.813  0.00  0.00           C  
ATOM    724  CG  ASN A  48     -28.244  -4.620  -9.649  0.00  0.00           C  
ATOM    725  C   ASN A  48     -30.372  -4.708  -6.557  0.00  0.00           C  
ATOM    726  O   ASN A  48     -29.796  -4.031  -5.707  0.00  0.00           O  
ATOM    727  H   ASN A  48     -30.189  -7.158  -8.849  0.00  0.00           H  
ATOM    728  HA  ASN A  48     -28.546  -5.411  -7.287  0.00  0.00           H  
ATOM    729 HB2  ASN A  48     -30.297  -4.665  -9.393  0.00  0.00           H  
ATOM    730 HB3  ASN A  48     -29.556  -3.545  -8.462  0.00  0.00           H  
ATOM    731 OD1  ASN A  48     -27.192  -4.200  -9.174  0.00  0.00           O  
ATOM    732 ND2  ASN A  48     -28.159  -5.400 -10.718  0.00  0.00           N  
ATOM    733 HD22 ASN A  48     -29.037  -5.897 -10.939  0.00  0.00           H  
ATOM    734 HD21 ASN A  48     -27.362  -5.499 -11.240  0.00  0.00           H  
ATOM    735  N   ALA A  49     -31.660  -5.032  -6.603  0.00  0.00           N  
ATOM    736  CA  ALA A  49     -32.735  -4.697  -5.670  0.00  0.00           C  
ATOM    737  CB  ALA A  49     -32.763  -5.674  -4.487  0.00  0.00           C  
ATOM    738  C   ALA A  49     -33.112  -3.254  -5.328  0.00  0.00           C  
ATOM    739  O   ALA A  49     -34.256  -2.871  -5.519  0.00  0.00           O  
ATOM    740  H   ALA A  49     -31.881  -5.633  -7.488  0.00  0.00           H  
ATOM    741  HA  ALA A  49     -33.613  -5.177  -6.016  0.00  0.00           H  
ATOM    742 HB1  ALA A  49     -32.836  -5.158  -3.636  0.00  0.00           H  
ATOM    743 HB2  ALA A  49     -33.548  -6.281  -4.582  0.00  0.00           H  
ATOM    744 HB3  ALA A  49     -31.922  -6.210  -4.484  0.00  0.00           H  
ATOM    745  N   LEU A  50     -32.035  -2.551  -4.964  0.00  0.00           N  
ATOM    746  CA  LEU A  50     -32.121  -1.087  -4.787  0.00  0.00           C  
ATOM    747  CB  LEU A  50     -32.241  -0.377  -6.132  0.00  0.00           C  
ATOM    748  CG  LEU A  50     -30.896  -0.311  -6.869  0.00  0.00           C  
ATOM    749 CD1  LEU A  50     -31.068   0.598  -8.087  0.00  0.00           C  
ATOM    750 CD2  LEU A  50     -29.735   0.137  -5.984  0.00  0.00           C  
ATOM    751  C   LEU A  50     -33.084  -0.483  -3.767  0.00  0.00           C  
ATOM    752  O   LEU A  50     -34.297  -0.489  -3.962  0.00  0.00           O  
ATOM    753  H   LEU A  50     -31.176  -3.094  -4.824  0.00  0.00           H  
ATOM    754  HA  LEU A  50     -31.159  -0.748  -4.555  0.00  0.00           H  
ATOM    755 HB2  LEU A  50     -32.859  -0.886  -6.696  0.00  0.00           H  
ATOM    756 HB3  LEU A  50     -32.533   0.541  -5.971  0.00  0.00           H  
ATOM    757  HG  LEU A  50     -30.646  -1.218  -7.168  0.00  0.00           H  
ATOM    758 HD11 LEU A  50     -31.342   1.509  -7.782  0.00  0.00           H  
ATOM    759 HD12 LEU A  50     -30.203   0.656  -8.582  0.00  0.00           H  
ATOM    760 HD13 LEU A  50     -31.773   0.219  -8.685  0.00  0.00           H  
ATOM    761 HD21 LEU A  50     -29.629  -0.505  -5.225  0.00  0.00           H  
ATOM    762 HD22 LEU A  50     -28.895   0.158  -6.524  0.00  0.00           H  
ATOM    763 HD23 LEU A  50     -29.925   1.052  -5.625  0.00  0.00           H  
ATOM    764  N   ASP A  51     -32.509   0.247  -2.812  0.00  0.00           N  
ATOM    765  CA  ASP A  51     -33.227   0.823  -1.665  0.00  0.00           C  
ATOM    766  CB  ASP A  51     -32.518   0.242  -0.434  0.00  0.00           C  
ATOM    767  CG  ASP A  51     -32.785   0.891   0.929  0.00  0.00           C  
ATOM    768 OD1  ASP A  51     -33.349   0.163   1.777  0.00  0.00           O  
ATOM    769 OD2  ASP A  51     -32.269   2.016   1.103  0.00  0.00           O  
ATOM    770  C   ASP A  51     -33.255   2.345  -1.740  0.00  0.00           C  
ATOM    771  O   ASP A  51     -32.415   2.936  -2.415  0.00  0.00           O  
ATOM    772  H   ASP A  51     -31.472   0.382  -2.948  0.00  0.00           H  
ATOM    773  HA  ASP A  51     -34.179   0.504  -1.724  0.00  0.00           H  
ATOM    774 HB2  ASP A  51     -32.771  -0.739  -0.368  0.00  0.00           H  
ATOM    775 HB3  ASP A  51     -31.519   0.280  -0.608  0.00  0.00           H  
ATOM    776  N   ARG A  52     -34.194   2.986  -1.046  0.00  0.00           N  
ATOM    777  CA  ARG A  52     -34.215   4.445  -0.876  0.00  0.00           C  
ATOM    778  CB  ARG A  52     -35.379   4.799   0.052  0.00  0.00           C  
ATOM    779  CG  ARG A  52     -36.734   4.826  -0.668  0.00  0.00           C  
ATOM    780  CD  ARG A  52     -37.832   5.147   0.331  0.00  0.00           C  
ATOM    781  NE  ARG A  52     -37.702   6.614   0.369  0.00  0.00           N  
ATOM    782  CZ  ARG A  52     -38.353   7.481   1.153  0.00  0.00           C  
ATOM    783 NH1  ARG A  52     -39.366   7.084   1.930  0.00  0.00           N  
ATOM    784 NH2  ARG A  52     -37.982   8.768   1.071  0.00  0.00           N  
ATOM    785  C   ARG A  52     -32.987   5.268  -0.481  0.00  0.00           C  
ATOM    786  O   ARG A  52     -32.947   6.383  -1.016  0.00  0.00           O  
ATOM    787  H   ARG A  52     -34.921   2.360  -0.627  0.00  0.00           H  
ATOM    788  HA  ARG A  52     -34.594   4.857  -1.777  0.00  0.00           H  
ATOM    789 HB2  ARG A  52     -35.430   4.117   0.768  0.00  0.00           H  
ATOM    790 HB3  ARG A  52     -35.219   5.700   0.429  0.00  0.00           H  
ATOM    791 HG2  ARG A  52     -36.721   5.531  -1.359  0.00  0.00           H  
ATOM    792 HG3  ARG A  52     -36.912   3.937  -1.057  0.00  0.00           H  
ATOM    793 HD2  ARG A  52     -38.668   4.911  -0.047  0.00  0.00           H  
ATOM    794 HD3  ARG A  52     -37.592   4.785   1.175  0.00  0.00           H  
ATOM    795  HE  ARG A  52     -37.025   7.025  -0.292  0.00  0.00           H  
ATOM    796 HH11 ARG A  52     -39.634   6.123   1.946  0.00  0.00           H  
ATOM    797 HH12 ARG A  52     -39.850   7.752   2.493  0.00  0.00           H  
ATOM    798 HH21 ARG A  52     -37.248   9.059   0.474  0.00  0.00           H  
ATOM    799 HH22 ARG A  52     -38.466   9.451   1.635  0.00  0.00           H  
ATOM    800  N   PHE A  53     -32.055   4.720   0.294  0.00  0.00           N  
ATOM    801  CA  PHE A  53     -30.783   5.388   0.598  0.00  0.00           C  
ATOM    802  CB  PHE A  53     -30.139   4.968   1.923  0.00  0.00           C  
ATOM    803  CG  PHE A  53     -30.956   5.456   3.124  0.00  0.00           C  
ATOM    804 CD1  PHE A  53     -30.827   6.724   3.667  0.00  0.00           C  
ATOM    805 CD2  PHE A  53     -31.527   4.395   3.825  0.00  0.00           C  
ATOM    806 CE1  PHE A  53     -31.380   6.956   4.909  0.00  0.00           C  
ATOM    807 CE2  PHE A  53     -32.023   4.686   5.097  0.00  0.00           C  
ATOM    808  CZ  PHE A  53     -32.002   5.955   5.652  0.00  0.00           C  
ATOM    809  C   PHE A  53     -29.718   5.209  -0.489  0.00  0.00           C  
ATOM    810  O   PHE A  53     -28.626   5.776  -0.478  0.00  0.00           O  
ATOM    811  H   PHE A  53     -32.302   3.777   0.668  0.00  0.00           H  
ATOM    812  HA  PHE A  53     -30.981   6.382   0.649  0.00  0.00           H  
ATOM    813 HB2  PHE A  53     -30.118   3.994   1.960  0.00  0.00           H  
ATOM    814 HB3  PHE A  53     -29.257   5.381   1.982  0.00  0.00           H  
ATOM    815 HD1  PHE A  53     -30.359   7.435   3.185  0.00  0.00           H  
ATOM    816 HD2  PHE A  53     -31.579   3.504   3.449  0.00  0.00           H  
ATOM    817 HE1  PHE A  53     -31.331   7.903   5.300  0.00  0.00           H  
ATOM    818 HE2  PHE A  53     -32.425   3.904   5.647  0.00  0.00           H  
ATOM    819  HZ  PHE A  53     -32.402   6.146   6.524  0.00  0.00           H  
ATOM    820  N   GLY A  54     -30.080   4.486  -1.548  0.00  0.00           N  
ATOM    821  CA  GLY A  54     -29.273   4.089  -2.704  0.00  0.00           C  
ATOM    822  C   GLY A  54     -28.582   2.724  -2.652  0.00  0.00           C  
ATOM    823  O   GLY A  54     -27.913   2.360  -3.620  0.00  0.00           O  
ATOM    824  H   GLY A  54     -31.123   4.184  -1.483  0.00  0.00           H  
ATOM    825 HA2  GLY A  54     -29.868   4.124  -3.549  0.00  0.00           H  
ATOM    826 HA3  GLY A  54     -28.554   4.815  -2.869  0.00  0.00           H  
ATOM    827  N   LEU A  55     -28.633   1.979  -1.544  0.00  0.00           N  
ATOM    828  CA  LEU A  55     -28.085   0.661  -1.225  0.00  0.00           C  
ATOM    829  CB  LEU A  55     -28.601   0.323   0.174  0.00  0.00           C  
ATOM    830  CG  LEU A  55     -28.421   1.433   1.216  0.00  0.00           C  
ATOM    831 CD1  LEU A  55     -29.214   1.069   2.472  0.00  0.00           C  
ATOM    832 CD2  LEU A  55     -26.950   1.487   1.610  0.00  0.00           C  
ATOM    833  C   LEU A  55     -28.438  -0.537  -2.113  0.00  0.00           C  
ATOM    834  O   LEU A  55     -29.604  -0.677  -2.464  0.00  0.00           O  
ATOM    835  H   LEU A  55     -29.212   2.517  -0.763  0.00  0.00           H  
ATOM    836  HA  LEU A  55     -27.047   0.745  -1.211  0.00  0.00           H  
ATOM    837 HB2  LEU A  55     -29.572   0.136   0.106  0.00  0.00           H  
ATOM    838 HB3  LEU A  55     -28.107  -0.471   0.500  0.00  0.00           H  
ATOM    839  HG  LEU A  55     -28.765   2.286   0.845  0.00  0.00           H  
ATOM    840 HD11 LEU A  55     -28.874   0.203   2.837  0.00  0.00           H  
ATOM    841 HD12 LEU A  55     -29.101   1.789   3.155  0.00  0.00           H  
ATOM    842 HD13 LEU A  55     -30.181   0.978   2.237  0.00  0.00           H  
ATOM    843 HD21 LEU A  55     -26.395   1.683   0.801  0.00  0.00           H  
ATOM    844 HD22 LEU A  55     -26.813   2.207   2.291  0.00  0.00           H  
ATOM    845 HD23 LEU A  55     -26.676   0.606   1.996  0.00  0.00           H  
ATOM    846  N   THR A  56     -27.442  -1.397  -2.347  0.00  0.00           N  
ATOM    847  CA  THR A  56     -27.677  -2.779  -2.782  0.00  0.00           C  
ATOM    848  CB  THR A  56     -26.603  -3.123  -3.831  0.00  0.00           C  
ATOM    849 OG1  THR A  56     -25.298  -3.359  -3.321  0.00  0.00           O  
ATOM    850 CG2  THR A  56     -26.836  -2.400  -5.159  0.00  0.00           C  
ATOM    851  C   THR A  56     -27.580  -3.831  -1.683  0.00  0.00           C  
ATOM    852  O   THR A  56     -27.145  -3.536  -0.569  0.00  0.00           O  
ATOM    853  H   THR A  56     -26.489  -1.004  -2.195  0.00  0.00           H  
ATOM    854  HA  THR A  56     -28.616  -2.826  -3.186  0.00  0.00           H  
ATOM    855  HB  THR A  56     -26.908  -3.985  -4.339  0.00  0.00           H  
ATOM    856 HG21 THR A  56     -27.812  -2.410  -5.381  0.00  0.00           H  
ATOM    857 HG22 THR A  56     -26.523  -1.451  -5.084  0.00  0.00           H  
ATOM    858 HG23 THR A  56     -26.325  -2.859  -5.886  0.00  0.00           H  
ATOM    859 HG1  THR A  56     -24.794  -3.998  -3.915  0.00  0.00           H  
ATOM    860  N   PRO A  57     -28.148  -5.013  -1.916  0.00  0.00           N  
ATOM    861  CA  PRO A  57     -27.788  -6.268  -1.238  0.00  0.00           C  
ATOM    862  CB  PRO A  57     -28.463  -7.363  -2.064  0.00  0.00           C  
ATOM    863  CG  PRO A  57     -29.760  -6.691  -2.516  0.00  0.00           C  
ATOM    864  CD  PRO A  57     -29.378  -5.224  -2.690  0.00  0.00           C  
ATOM    865  C   PRO A  57     -26.288  -6.416  -0.998  0.00  0.00           C  
ATOM    866  O   PRO A  57     -25.985  -6.487   0.192  0.00  0.00           O  
ATOM    867  HA  PRO A  57     -28.299  -6.356  -0.365  0.00  0.00           H  
ATOM    868 HB2  PRO A  57     -27.914  -7.611  -2.853  0.00  0.00           H  
ATOM    869 HB3  PRO A  57     -28.666  -8.160  -1.512  0.00  0.00           H  
ATOM    870 HG2  PRO A  57     -30.065  -7.083  -3.377  0.00  0.00           H  
ATOM    871 HG3  PRO A  57     -30.458  -6.796  -1.818  0.00  0.00           H  
ATOM    872 HD2  PRO A  57     -29.226  -5.009  -3.667  0.00  0.00           H  
ATOM    873 HD3  PRO A  57     -30.120  -4.620  -2.357  0.00  0.00           H  
ATOM    874  N   LEU A  58     -25.404  -6.475  -1.998  0.00  0.00           N  
ATOM    875  CA  LEU A  58     -23.957  -6.548  -1.776  0.00  0.00           C  
ATOM    876  CB  LEU A  58     -23.309  -6.281  -3.141  0.00  0.00           C  
ATOM    877  CG  LEU A  58     -21.847  -6.721  -3.271  0.00  0.00           C  
ATOM    878 CD1  LEU A  58     -21.749  -8.243  -3.282  0.00  0.00           C  
ATOM    879 CD2  LEU A  58     -21.295  -5.980  -4.492  0.00  0.00           C  
ATOM    880  C   LEU A  58     -23.400  -5.511  -0.796  0.00  0.00           C  
ATOM    881  O   LEU A  58     -22.602  -5.919   0.048  0.00  0.00           O  
ATOM    882  H   LEU A  58     -25.832  -6.466  -2.950  0.00  0.00           H  
ATOM    883  HA  LEU A  58     -23.737  -7.477  -1.411  0.00  0.00           H  
ATOM    884 HB2  LEU A  58     -23.830  -6.775  -3.826  0.00  0.00           H  
ATOM    885 HB3  LEU A  58     -23.341  -5.304  -3.307  0.00  0.00           H  
ATOM    886  HG  LEU A  58     -21.330  -6.362  -2.496  0.00  0.00           H  
ATOM    887 HD11 LEU A  58     -22.268  -8.604  -4.057  0.00  0.00           H  
ATOM    888 HD12 LEU A  58     -20.790  -8.514  -3.367  0.00  0.00           H  
ATOM    889 HD13 LEU A  58     -22.124  -8.607  -2.430  0.00  0.00           H  
ATOM    890 HD21 LEU A  58     -21.366  -4.995  -4.340  0.00  0.00           H  
ATOM    891 HD22 LEU A  58     -20.337  -6.231  -4.626  0.00  0.00           H  
ATOM    892 HD23 LEU A  58     -21.826  -6.235  -5.299  0.00  0.00           H  
ATOM    893  N   HIS A  59     -23.889  -4.277  -0.888  0.00  0.00           N  
ATOM    894  CA  HIS A  59     -23.486  -3.200   0.021  0.00  0.00           C  
ATOM    895  CB  HIS A  59     -24.178  -1.899  -0.396  0.00  0.00           C  
ATOM    896  CG  HIS A  59     -23.435  -0.640   0.047  0.00  0.00           C  
ATOM    897  C   HIS A  59     -23.766  -3.353   1.518  0.00  0.00           C  
ATOM    898  O   HIS A  59     -22.884  -3.263   2.368  0.00  0.00           O  
ATOM    899  H   HIS A  59     -24.581  -4.141  -1.657  0.00  0.00           H  
ATOM    900  HA  HIS A  59     -22.463  -3.061  -0.093  0.00  0.00           H  
ATOM    901 HB2  HIS A  59     -24.257  -1.868  -1.395  0.00  0.00           H  
ATOM    902 HB3  HIS A  59     -25.095  -1.866   0.006  0.00  0.00           H  
ATOM    903 ND1  HIS A  59     -23.605  -0.057   1.232  0.00  0.00           N  
ATOM    904 CD2  HIS A  59     -22.565   0.028  -0.712  0.00  0.00           C  
ATOM    905 CE1  HIS A  59     -22.820   1.012   1.211  0.00  0.00           C  
ATOM    906 NE2  HIS A  59     -22.215   1.068   0.030  0.00  0.00           N  
ATOM    907 HD2  HIS A  59     -22.260  -0.211  -1.625  0.00  0.00           H  
ATOM    908 HE1  HIS A  59     -22.704   1.664   1.953  0.00  0.00           H  
ATOM    909 HE2  HIS A  59     -21.578   1.815  -0.237  0.00  0.00           H  
ATOM    910  N   LEU A  60     -24.957  -3.879   1.798  0.00  0.00           N  
ATOM    911  CA  LEU A  60     -25.321  -4.347   3.139  0.00  0.00           C  
ATOM    912  CB  LEU A  60     -26.830  -4.298   3.357  0.00  0.00           C  
ATOM    913  CG  LEU A  60     -27.302  -2.844   3.469  0.00  0.00           C  
ATOM    914 CD1  LEU A  60     -28.824  -2.877   3.521  0.00  0.00           C  
ATOM    915 CD2  LEU A  60     -26.882  -2.297   4.836  0.00  0.00           C  
ATOM    916  C   LEU A  60     -24.773  -5.709   3.608  0.00  0.00           C  
ATOM    917  O   LEU A  60     -24.336  -5.885   4.744  0.00  0.00           O  
ATOM    918  H   LEU A  60     -25.609  -3.930   0.984  0.00  0.00           H  
ATOM    919  HA  LEU A  60     -25.007  -3.635   3.821  0.00  0.00           H  
ATOM    920 HB2  LEU A  60     -27.266  -4.689   2.581  0.00  0.00           H  
ATOM    921 HB3  LEU A  60     -27.034  -4.739   4.197  0.00  0.00           H  
ATOM    922  HG  LEU A  60     -27.009  -2.347   2.672  0.00  0.00           H  
ATOM    923 HD11 LEU A  60     -29.119  -3.407   4.315  0.00  0.00           H  
ATOM    924 HD12 LEU A  60     -29.174  -1.943   3.594  0.00  0.00           H  
ATOM    925 HD13 LEU A  60     -29.177  -3.301   2.687  0.00  0.00           H  
ATOM    926 HD21 LEU A  60     -25.887  -2.341   4.918  0.00  0.00           H  
ATOM    927 HD22 LEU A  60     -27.185  -1.349   4.920  0.00  0.00           H  
ATOM    928 HD23 LEU A  60     -27.303  -2.849   5.556  0.00  0.00           H  
ATOM    929  N   ALA A  61     -24.658  -6.602   2.636  0.00  0.00           N  
ATOM    930  CA  ALA A  61     -23.867  -7.841   2.672  0.00  0.00           C  
ATOM    931  CB  ALA A  61     -23.804  -8.743   1.441  0.00  0.00           C  
ATOM    932  C   ALA A  61     -22.410  -7.655   3.112  0.00  0.00           C  
ATOM    933  O   ALA A  61     -21.958  -8.213   4.112  0.00  0.00           O  
ATOM    934  H   ALA A  61     -25.221  -6.338   1.763  0.00  0.00           H  
ATOM    935  HA  ALA A  61     -24.315  -8.490   3.319  0.00  0.00           H  
ATOM    936 HB1  ALA A  61     -24.669  -9.233   1.345  0.00  0.00           H  
ATOM    937 HB2  ALA A  61     -23.645  -8.184   0.629  0.00  0.00           H  
ATOM    938 HB3  ALA A  61     -23.059  -9.399   1.547  0.00  0.00           H  
ATOM    939  N   ALA A  62     -21.746  -6.662   2.531  0.00  0.00           N  
ATOM    940  CA  ALA A  62     -20.379  -6.210   2.825  0.00  0.00           C  
ATOM    941  CB  ALA A  62     -19.778  -5.396   1.677  0.00  0.00           C  
ATOM    942  C   ALA A  62     -20.203  -5.586   4.206  0.00  0.00           C  
ATOM    943  O   ALA A  62     -19.553  -6.213   5.045  0.00  0.00           O  
ATOM    944  H   ALA A  62     -22.331  -6.174   1.768  0.00  0.00           H  
ATOM    945  HA  ALA A  62     -19.755  -7.014   2.752  0.00  0.00           H  
ATOM    946 HB1  ALA A  62     -19.708  -5.972   0.865  0.00  0.00           H  
ATOM    947 HB2  ALA A  62     -20.366  -4.614   1.483  0.00  0.00           H  
ATOM    948 HB3  ALA A  62     -18.869  -5.075   1.939  0.00  0.00           H  
ATOM    949  N   GLN A  63     -21.166  -4.756   4.621  0.00  0.00           N  
ATOM    950  CA  GLN A  63     -21.249  -4.305   6.016  0.00  0.00           C  
ATOM    951  CB  GLN A  63     -22.368  -3.279   6.179  0.00  0.00           C  
ATOM    952  CG  GLN A  63     -22.329  -2.042   5.286  0.00  0.00           C  
ATOM    953  CD  GLN A  63     -23.564  -1.135   5.366  0.00  0.00           C  
ATOM    954  C   GLN A  63     -21.536  -5.402   7.033  0.00  0.00           C  
ATOM    955  O   GLN A  63     -20.647  -5.682   7.840  0.00  0.00           O  
ATOM    956  H   GLN A  63     -21.836  -4.465   3.886  0.00  0.00           H  
ATOM    957  HA  GLN A  63     -20.348  -3.887   6.256  0.00  0.00           H  
ATOM    958 HB2  GLN A  63     -23.258  -3.745   6.019  0.00  0.00           H  
ATOM    959 HB3  GLN A  63     -22.374  -2.959   7.145  0.00  0.00           H  
ATOM    960 HG2  GLN A  63     -21.521  -1.490   5.534  0.00  0.00           H  
ATOM    961 HG3  GLN A  63     -22.222  -2.339   4.327  0.00  0.00           H  
ATOM    962 OE1  GLN A  63     -23.644  -0.322   6.277  0.00  0.00           O  
ATOM    963 NE2  GLN A  63     -23.972  -0.589   4.223  0.00  0.00           N  
ATOM    964 HE21 GLN A  63     -24.789   0.008   4.200  0.00  0.00           H  
ATOM    965 HE22 GLN A  63     -23.448  -0.783   3.373  0.00  0.00           H  
ATOM    966  N   ARG A  64     -22.616  -6.182   6.964  0.00  0.00           N  
ATOM    967  CA  ARG A  64     -22.906  -7.397   7.736  0.00  0.00           C  
ATOM    968  CB  ARG A  64     -24.183  -7.944   7.088  0.00  0.00           C  
ATOM    969  CG  ARG A  64     -24.990  -9.027   7.800  0.00  0.00           C  
ATOM    970  CD  ARG A  64     -24.965  -8.992   9.331  0.00  0.00           C  
ATOM    971  NE  ARG A  64     -25.985  -8.071   9.831  0.00  0.00           N  
ATOM    972  CZ  ARG A  64     -26.390  -7.893  11.104  0.00  0.00           C  
ATOM    973 NH1  ARG A  64     -25.968  -8.725  12.063  0.00  0.00           N  
ATOM    974 NH2  ARG A  64     -27.277  -6.949  11.432  0.00  0.00           N  
ATOM    975  C   ARG A  64     -21.742  -8.383   7.803  0.00  0.00           C  
ATOM    976  O   ARG A  64     -21.650  -9.076   8.816  0.00  0.00           O  
ATOM    977  H   ARG A  64     -23.324  -5.819   6.231  0.00  0.00           H  
ATOM    978  HA  ARG A  64     -23.150  -7.122   8.686  0.00  0.00           H  
ATOM    979 HB2  ARG A  64     -24.809  -7.156   6.925  0.00  0.00           H  
ATOM    980 HB3  ARG A  64     -23.933  -8.306   6.168  0.00  0.00           H  
ATOM    981 HG2  ARG A  64     -25.960  -8.964   7.508  0.00  0.00           H  
ATOM    982 HG3  ARG A  64     -24.650  -9.939   7.510  0.00  0.00           H  
ATOM    983 HD2  ARG A  64     -25.152  -9.904   9.660  0.00  0.00           H  
ATOM    984 HD3  ARG A  64     -24.071  -8.681   9.614  0.00  0.00           H  
ATOM    985  HE  ARG A  64     -26.458  -7.482   9.129  0.00  0.00           H  
ATOM    986 HH11 ARG A  64     -25.340  -9.466  11.853  0.00  0.00           H  
ATOM    987 HH12 ARG A  64     -26.290  -8.595  13.004  0.00  0.00           H  
ATOM    988 HH21 ARG A  64     -27.623  -6.356  10.695  0.00  0.00           H  
ATOM    989 HH22 ARG A  64     -27.578  -6.839  12.363  0.00  0.00           H  
ATOM    990  N   GLY A  65     -20.796  -8.359   6.865  0.00  0.00           N  
ATOM    991  CA  GLY A  65     -19.560  -9.146   6.906  0.00  0.00           C  
ATOM    992  C   GLY A  65     -19.866 -10.653   6.908  0.00  0.00           C  
ATOM    993  O   GLY A  65     -19.275 -11.427   7.659  0.00  0.00           O  
ATOM    994  H   GLY A  65     -21.017  -7.705   6.062  0.00  0.00           H  
ATOM    995 HA2  GLY A  65     -18.995  -8.927   6.105  0.00  0.00           H  
ATOM    996 HA3  GLY A  65     -19.042  -8.916   7.736  0.00  0.00           H  
ATOM    997  N   HIS A  66     -20.704 -10.994   5.940  0.00  0.00           N  
ATOM    998  CA  HIS A  66     -21.126 -12.406   5.860  0.00  0.00           C  
ATOM    999  CB  HIS A  66     -22.617 -12.665   6.055  0.00  0.00           C  
ATOM   1000  CG  HIS A  66     -22.850 -14.140   6.378  0.00  0.00           C  
ATOM   1001  C   HIS A  66     -20.708 -12.857   4.469  0.00  0.00           C  
ATOM   1002  O   HIS A  66     -21.358 -12.493   3.488  0.00  0.00           O  
ATOM   1003  H   HIS A  66     -21.007 -10.267   5.309  0.00  0.00           H  
ATOM   1004  HA  HIS A  66     -20.618 -12.919   6.526  0.00  0.00           H  
ATOM   1005 HB2  HIS A  66     -22.954 -12.132   6.815  0.00  0.00           H  
ATOM   1006 HB3  HIS A  66     -23.105 -12.458   5.222  0.00  0.00           H  
ATOM   1007 ND1  HIS A  66     -22.154 -15.186   5.959  0.00  0.00           N  
ATOM   1008 CD2  HIS A  66     -23.955 -14.666   6.910  0.00  0.00           C  
ATOM   1009 CE1  HIS A  66     -22.813 -16.326   6.114  0.00  0.00           C  
ATOM   1010 NE2  HIS A  66     -23.936 -15.979   6.723  0.00  0.00           N  
ATOM   1011 HD2  HIS A  66     -24.686 -14.133   7.379  0.00  0.00           H  
ATOM   1012 HE1  HIS A  66     -22.536 -17.215   5.842  0.00  0.00           H  
ATOM   1013 HE2  HIS A  66     -24.657 -16.639   6.996  0.00  0.00           H  
ATOM   1014  N   LEU A  67     -19.573 -13.565   4.410  0.00  0.00           N  
ATOM   1015  CA  LEU A  67     -18.903 -14.000   3.178  0.00  0.00           C  
ATOM   1016  CB  LEU A  67     -17.595 -14.761   3.375  0.00  0.00           C  
ATOM   1017  CG  LEU A  67     -16.629 -15.021   2.225  0.00  0.00           C  
ATOM   1018 CD1  LEU A  67     -16.182 -13.731   1.536  0.00  0.00           C  
ATOM   1019 CD2  LEU A  67     -15.364 -15.766   2.660  0.00  0.00           C  
ATOM   1020  C   LEU A  67     -19.716 -14.799   2.167  0.00  0.00           C  
ATOM   1021  O   LEU A  67     -19.855 -14.344   1.024  0.00  0.00           O  
ATOM   1022  H   LEU A  67     -19.181 -13.797   5.370  0.00  0.00           H  
ATOM   1023  HA  LEU A  67     -18.545 -13.154   2.702  0.00  0.00           H  
ATOM   1024 HB2  LEU A  67     -17.065 -14.269   4.099  0.00  0.00           H  
ATOM   1025 HB3  LEU A  67     -17.833 -15.673   3.773  0.00  0.00           H  
ATOM   1026  HG  LEU A  67     -17.077 -15.615   1.547  0.00  0.00           H  
ATOM   1027 HD11 LEU A  67     -15.721 -13.144   2.201  0.00  0.00           H  
ATOM   1028 HD12 LEU A  67     -15.553 -13.954   0.793  0.00  0.00           H  
ATOM   1029 HD13 LEU A  67     -16.982 -13.258   1.168  0.00  0.00           H  
ATOM   1030 HD21 LEU A  67     -15.619 -16.650   3.050  0.00  0.00           H  
ATOM   1031 HD22 LEU A  67     -14.774 -15.906   1.867  0.00  0.00           H  
ATOM   1032 HD23 LEU A  67     -14.882 -15.223   3.347  0.00  0.00           H  
ATOM   1033  N   GLU A  68     -20.568 -15.707   2.651  0.00  0.00           N  
ATOM   1034  CA  GLU A  68     -21.545 -16.411   1.811  0.00  0.00           C  
ATOM   1035  CB  GLU A  68     -22.237 -17.445   2.710  0.00  0.00           C  
ATOM   1036  CG  GLU A  68     -21.324 -18.557   3.252  0.00  0.00           C  
ATOM   1037  CD  GLU A  68     -22.035 -19.747   3.886  0.00  0.00           C  
ATOM   1038 OE1  GLU A  68     -22.345 -19.642   5.097  0.00  0.00           O  
ATOM   1039 OE2  GLU A  68     -22.155 -20.786   3.210  0.00  0.00           O  
ATOM   1040  C   GLU A  68     -22.522 -15.513   1.056  0.00  0.00           C  
ATOM   1041  O   GLU A  68     -22.739 -15.786  -0.123  0.00  0.00           O  
ATOM   1042  H   GLU A  68     -20.481 -15.873   3.679  0.00  0.00           H  
ATOM   1043  HA  GLU A  68     -21.042 -16.999   1.139  0.00  0.00           H  
ATOM   1044 HB2  GLU A  68     -22.608 -16.967   3.489  0.00  0.00           H  
ATOM   1045 HB3  GLU A  68     -22.945 -17.881   2.179  0.00  0.00           H  
ATOM   1046 HG2  GLU A  68     -20.784 -18.902   2.494  0.00  0.00           H  
ATOM   1047 HG3  GLU A  68     -20.736 -18.157   3.945  0.00  0.00           H  
ATOM   1048  N   ILE A  69     -23.107 -14.554   1.772  0.00  0.00           N  
ATOM   1049  CA  ILE A  69     -24.009 -13.571   1.147  0.00  0.00           C  
ATOM   1050  CB  ILE A  69     -24.794 -12.827   2.215  0.00  0.00           C  
ATOM   1051 CG1  ILE A  69     -25.452 -13.805   3.190  0.00  0.00           C  
ATOM   1052 CG2  ILE A  69     -25.785 -11.833   1.614  0.00  0.00           C  
ATOM   1053 CD1  ILE A  69     -25.816 -13.248   4.570  0.00  0.00           C  
ATOM   1054  C   ILE A  69     -23.255 -12.708   0.123  0.00  0.00           C  
ATOM   1055  O   ILE A  69     -23.754 -12.631  -1.002  0.00  0.00           O  
ATOM   1056  H   ILE A  69     -22.880 -14.556   2.780  0.00  0.00           H  
ATOM   1057  HA  ILE A  69     -24.685 -14.101   0.631  0.00  0.00           H  
ATOM   1058  HB  ILE A  69     -24.159 -12.260   2.737  0.00  0.00           H  
ATOM   1059 HG12 ILE A  69     -26.292 -14.166   2.764  0.00  0.00           H  
ATOM   1060 HG13 ILE A  69     -24.828 -14.586   3.324  0.00  0.00           H  
ATOM   1061 HG21 ILE A  69     -26.204 -11.298   2.346  0.00  0.00           H  
ATOM   1062 HG22 ILE A  69     -25.303 -11.222   0.989  0.00  0.00           H  
ATOM   1063 HG23 ILE A  69     -26.492 -12.330   1.116  0.00  0.00           H  
ATOM   1064 HD11 ILE A  69     -26.457 -12.495   4.454  0.00  0.00           H  
ATOM   1065 HD12 ILE A  69     -26.234 -13.973   5.110  0.00  0.00           H  
ATOM   1066 HD13 ILE A  69     -24.986 -12.926   5.015  0.00  0.00           H  
ATOM   1067  N   VAL A  70     -22.060 -12.220   0.431  0.00  0.00           N  
ATOM   1068  CA  VAL A  70     -21.353 -11.407  -0.570  0.00  0.00           C  
ATOM   1069  CB  VAL A  70     -20.149 -10.776   0.139  0.00  0.00           C  
ATOM   1070 CG1  VAL A  70     -19.435  -9.843  -0.840  0.00  0.00           C  
ATOM   1071 CG2  VAL A  70     -20.466  -9.935   1.375  0.00  0.00           C  
ATOM   1072  C   VAL A  70     -20.976 -12.211  -1.812  0.00  0.00           C  
ATOM   1073  O   VAL A  70     -21.168 -11.702  -2.921  0.00  0.00           O  
ATOM   1074  H   VAL A  70     -21.699 -12.441   1.354  0.00  0.00           H  
ATOM   1075  HA  VAL A  70     -21.973 -10.661  -0.856  0.00  0.00           H  
ATOM   1076  HB  VAL A  70     -19.512 -11.498   0.362  0.00  0.00           H  
ATOM   1077 HG11 VAL A  70     -18.903  -9.172  -0.328  0.00  0.00           H  
ATOM   1078 HG12 VAL A  70     -18.828 -10.379  -1.424  0.00  0.00           H  
ATOM   1079 HG13 VAL A  70     -20.113  -9.374  -1.404  0.00  0.00           H  
ATOM   1080 HG21 VAL A  70     -19.897  -9.115   1.367  0.00  0.00           H  
ATOM   1081 HG22 VAL A  70     -21.432  -9.677   1.356  0.00  0.00           H  
ATOM   1082 HG23 VAL A  70     -20.275 -10.472   2.194  0.00  0.00           H  
ATOM   1083  N   GLU A  71     -20.558 -13.459  -1.614  0.00  0.00           N  
ATOM   1084  CA  GLU A  71     -20.315 -14.481  -2.650  0.00  0.00           C  
ATOM   1085  CB  GLU A  71     -19.535 -15.655  -2.047  0.00  0.00           C  
ATOM   1086  CG  GLU A  71     -18.015 -15.489  -2.109  0.00  0.00           C  
ATOM   1087  CD  GLU A  71     -17.363 -16.825  -1.717  0.00  0.00           C  
ATOM   1088 OE1  GLU A  71     -17.780 -17.846  -2.300  0.00  0.00           O  
ATOM   1089 OE2  GLU A  71     -16.268 -16.806  -1.119  0.00  0.00           O  
ATOM   1090  C   GLU A  71     -21.516 -14.834  -3.519  0.00  0.00           C  
ATOM   1091  O   GLU A  71     -21.263 -14.789  -4.730  0.00  0.00           O  
ATOM   1092  H   GLU A  71     -20.401 -13.681  -0.578  0.00  0.00           H  
ATOM   1093  HA  GLU A  71     -19.546 -14.165  -3.249  0.00  0.00           H  
ATOM   1094 HB2  GLU A  71     -19.785 -15.727  -1.100  0.00  0.00           H  
ATOM   1095 HB3  GLU A  71     -19.764 -16.462  -2.558  0.00  0.00           H  
ATOM   1096 HG2  GLU A  71     -17.764 -15.301  -3.019  0.00  0.00           H  
ATOM   1097 HG3  GLU A  71     -17.749 -14.836  -1.454  0.00  0.00           H  
ATOM   1098  N   VAL A  72     -22.590 -15.359  -2.936  0.00  0.00           N  
ATOM   1099  CA  VAL A  72     -23.744 -15.730  -3.774  0.00  0.00           C  
ATOM   1100  CB  VAL A  72     -24.823 -16.515  -3.016  0.00  0.00           C  
ATOM   1101 CG1  VAL A  72     -25.515 -15.730  -1.897  0.00  0.00           C  
ATOM   1102 CG2  VAL A  72     -25.816 -17.250  -3.906  0.00  0.00           C  
ATOM   1103  C   VAL A  72     -24.267 -14.599  -4.662  0.00  0.00           C  
ATOM   1104  O   VAL A  72     -24.485 -14.814  -5.853  0.00  0.00           O  
ATOM   1105  H   VAL A  72     -22.551 -15.475  -1.928  0.00  0.00           H  
ATOM   1106  HA  VAL A  72     -23.451 -16.493  -4.382  0.00  0.00           H  
ATOM   1107  HB  VAL A  72     -24.376 -17.308  -2.575  0.00  0.00           H  
ATOM   1108 HG11 VAL A  72     -25.070 -15.935  -1.027  0.00  0.00           H  
ATOM   1109 HG12 VAL A  72     -25.445 -14.752  -2.089  0.00  0.00           H  
ATOM   1110 HG13 VAL A  72     -26.476 -15.996  -1.854  0.00  0.00           H  
ATOM   1111 HG21 VAL A  72     -25.978 -16.712  -4.733  0.00  0.00           H  
ATOM   1112 HG22 VAL A  72     -25.440 -18.142  -4.153  0.00  0.00           H  
ATOM   1113 HG23 VAL A  72     -26.675 -17.372  -3.410  0.00  0.00           H  
ATOM   1114  N   LEU A  73     -24.227 -13.355  -4.183  0.00  0.00           N  
ATOM   1115  CA  LEU A  73     -24.461 -12.170  -5.010  0.00  0.00           C  
ATOM   1116  CB  LEU A  73     -24.633 -10.930  -4.122  0.00  0.00           C  
ATOM   1117  CG  LEU A  73     -25.906 -11.009  -3.268  0.00  0.00           C  
ATOM   1118 CD1  LEU A  73     -25.591 -10.216  -1.991  0.00  0.00           C  
ATOM   1119 CD2  LEU A  73     -27.070 -10.297  -3.963  0.00  0.00           C  
ATOM   1120  C   LEU A  73     -23.513 -11.870  -6.181  0.00  0.00           C  
ATOM   1121  O   LEU A  73     -24.028 -11.552  -7.242  0.00  0.00           O  
ATOM   1122  H   LEU A  73     -24.012 -13.298  -3.159  0.00  0.00           H  
ATOM   1123  HA  LEU A  73     -25.424 -12.240  -5.399  0.00  0.00           H  
ATOM   1124 HB2  LEU A  73     -23.871 -10.883  -3.512  0.00  0.00           H  
ATOM   1125 HB3  LEU A  73     -24.714 -10.148  -4.703  0.00  0.00           H  
ATOM   1126  HG  LEU A  73     -26.084 -11.941  -3.036  0.00  0.00           H  
ATOM   1127 HD11 LEU A  73     -25.372  -9.274  -2.237  0.00  0.00           H  
ATOM   1128 HD12 LEU A  73     -26.388 -10.232  -1.391  0.00  0.00           H  
ATOM   1129 HD13 LEU A  73     -24.811 -10.635  -1.530  0.00  0.00           H  
ATOM   1130 HD21 LEU A  73     -27.244 -10.733  -4.845  0.00  0.00           H  
ATOM   1131 HD22 LEU A  73     -27.886 -10.362  -3.390  0.00  0.00           H  
ATOM   1132 HD23 LEU A  73     -26.833  -9.337  -4.104  0.00  0.00           H  
ATOM   1133  N   LEU A  74     -22.225 -12.093  -5.944  0.00  0.00           N  
ATOM   1134  CA  LEU A  74     -21.170 -11.957  -6.953  0.00  0.00           C  
ATOM   1135  CB  LEU A  74     -19.825 -11.961  -6.221  0.00  0.00           C  
ATOM   1136  CG  LEU A  74     -19.447 -10.654  -5.532  0.00  0.00           C  
ATOM   1137 CD1  LEU A  74     -18.194 -11.059  -4.751  0.00  0.00           C  
ATOM   1138 CD2  LEU A  74     -19.103  -9.648  -6.635  0.00  0.00           C  
ATOM   1139  C   LEU A  74     -21.307 -13.052  -8.006  0.00  0.00           C  
ATOM   1140  O   LEU A  74     -21.542 -12.761  -9.187  0.00  0.00           O  
ATOM   1141  H   LEU A  74     -22.018 -12.380  -4.952  0.00  0.00           H  
ATOM   1142  HA  LEU A  74     -21.272 -11.067  -7.403  0.00  0.00           H  
ATOM   1143 HB2  LEU A  74     -19.862 -12.668  -5.522  0.00  0.00           H  
ATOM   1144 HB3  LEU A  74     -19.117 -12.165  -6.887  0.00  0.00           H  
ATOM   1145  HG  LEU A  74     -20.143 -10.399  -4.915  0.00  0.00           H  
ATOM   1146 HD11 LEU A  74     -17.498 -11.382  -5.390  0.00  0.00           H  
ATOM   1147 HD12 LEU A  74     -17.848 -10.268  -4.249  0.00  0.00           H  
ATOM   1148 HD13 LEU A  74     -18.426 -11.788  -4.110  0.00  0.00           H  
ATOM   1149 HD21 LEU A  74     -19.899  -9.520  -7.225  0.00  0.00           H  
ATOM   1150 HD22 LEU A  74     -18.850  -8.776  -6.218  0.00  0.00           H  
ATOM   1151 HD23 LEU A  74     -18.338  -9.998  -7.173  0.00  0.00           H  
ATOM   1152  N   LYS A  75     -21.507 -14.299  -7.579  0.00  0.00           N  
ATOM   1153  CA  LYS A  75     -21.617 -15.522  -8.377  0.00  0.00           C  
ATOM   1154  CB  LYS A  75     -21.864 -16.827  -7.614  0.00  0.00           C  
ATOM   1155  CG  LYS A  75     -21.095 -17.851  -8.466  0.00  0.00           C  
ATOM   1156  CD  LYS A  75     -21.441 -19.257  -7.998  0.00  0.00           C  
ATOM   1157  CE  LYS A  75     -20.709 -20.153  -8.989  0.00  0.00           C  
ATOM   1158  NZ  LYS A  75     -20.858 -21.560  -8.579  0.00  0.00           N  
ATOM   1159  C   LYS A  75     -22.782 -15.366  -9.367  0.00  0.00           C  
ATOM   1160  O   LYS A  75     -22.668 -15.601 -10.563  0.00  0.00           O  
ATOM   1161  H   LYS A  75     -21.589 -14.341  -6.500  0.00  0.00           H  
ATOM   1162  HA  LYS A  75     -20.775 -15.652  -8.895  0.00  0.00           H  
ATOM   1163 HB2  LYS A  75     -21.447 -16.771  -6.762  0.00  0.00           H  
ATOM   1164 HB3  LYS A  75     -22.790 -17.037  -7.653  0.00  0.00           H  
ATOM   1165 HG2  LYS A  75     -21.366 -17.746  -9.412  0.00  0.00           H  
ATOM   1166 HG3  LYS A  75     -20.125 -17.697  -8.350  0.00  0.00           H  
ATOM   1167 HD2  LYS A  75     -21.076 -19.399  -7.118  0.00  0.00           H  
ATOM   1168 HD3  LYS A  75     -22.389 -19.399  -8.088  0.00  0.00           H  
ATOM   1169 HE2  LYS A  75     -21.105 -20.020  -9.892  0.00  0.00           H  
ATOM   1170 HE3  LYS A  75     -19.746 -19.903  -8.995  0.00  0.00           H  
ATOM   1171 HZ1  LYS A  75     -20.380 -22.155  -9.229  0.00  0.00           H  
ATOM   1172 HZ2  LYS A  75     -20.468 -21.689  -7.666  0.00  0.00           H  
ATOM   1173 HZ3  LYS A  75     -21.829 -21.806  -8.561  0.00  0.00           H  
ATOM   1174  N   ASN A  76     -23.944 -15.113  -8.771  0.00  0.00           N  
ATOM   1175  CA  ASN A  76     -25.092 -14.702  -9.592  0.00  0.00           C  
ATOM   1176  CB  ASN A  76     -26.353 -14.421  -8.770  0.00  0.00           C  
ATOM   1177  CG  ASN A  76     -27.193 -15.665  -8.486  0.00  0.00           C  
ATOM   1178  C   ASN A  76     -25.022 -13.477 -10.501  0.00  0.00           C  
ATOM   1179  O   ASN A  76     -25.127 -13.794 -11.693  0.00  0.00           O  
ATOM   1180  H   ASN A  76     -23.969 -15.222  -7.760  0.00  0.00           H  
ATOM   1181  HA  ASN A  76     -25.311 -15.517 -10.212  0.00  0.00           H  
ATOM   1182 HB2  ASN A  76     -26.078 -14.022  -7.895  0.00  0.00           H  
ATOM   1183 HB3  ASN A  76     -26.919 -13.767  -9.272  0.00  0.00           H  
ATOM   1184 OD1  ASN A  76     -27.382 -16.638  -9.204  0.00  0.00           O  
ATOM   1185 ND2  ASN A  76     -27.672 -15.780  -7.251  0.00  0.00           N  
ATOM   1186 HD22 ASN A  76     -27.480 -15.071  -6.572  0.00  0.00           H  
ATOM   1187 HD21 ASN A  76     -28.224 -16.575  -7.000  0.00  0.00           H  
ATOM   1188  N   GLY A  77     -24.707 -12.307  -9.963  0.00  0.00           N  
ATOM   1189  CA  GLY A  77     -24.679 -11.165 -10.892  0.00  0.00           C  
ATOM   1190  C   GLY A  77     -24.456  -9.728 -10.414  0.00  0.00           C  
ATOM   1191  O   GLY A  77     -24.269  -8.842 -11.239  0.00  0.00           O  
ATOM   1192  H   GLY A  77     -24.514 -12.270  -8.988  0.00  0.00           H  
ATOM   1193 HA2  GLY A  77     -23.961 -11.376 -11.637  0.00  0.00           H  
ATOM   1194 HA3  GLY A  77     -25.572 -11.187 -11.455  0.00  0.00           H  
ATOM   1195  N   ALA A  78     -24.634  -9.570  -9.097  0.00  0.00           N  
ATOM   1196  CA  ALA A  78     -24.579  -8.257  -8.445  0.00  0.00           C  
ATOM   1197  CB  ALA A  78     -24.774  -8.418  -6.937  0.00  0.00           C  
ATOM   1198  C   ALA A  78     -23.321  -7.441  -8.733  0.00  0.00           C  
ATOM   1199  O   ALA A  78     -22.341  -8.043  -9.183  0.00  0.00           O  
ATOM   1200  H   ALA A  78     -24.814 -10.455  -8.579  0.00  0.00           H  
ATOM   1201  HA  ALA A  78     -25.391  -7.714  -8.750  0.00  0.00           H  
ATOM   1202 HB1  ALA A  78     -25.334  -7.666  -6.593  0.00  0.00           H  
ATOM   1203 HB2  ALA A  78     -25.233  -9.287  -6.753  0.00  0.00           H  
ATOM   1204 HB3  ALA A  78     -23.884  -8.407  -6.485  0.00  0.00           H  
ATOM   1205  N   ASP A  79     -23.588  -6.135  -8.676  0.00  0.00           N  
ATOM   1206  CA  ASP A  79     -22.673  -5.062  -9.088  0.00  0.00           C  
ATOM   1207  CB  ASP A  79     -23.500  -3.838  -9.497  0.00  0.00           C  
ATOM   1208  CG  ASP A  79     -22.634  -2.837 -10.263  0.00  0.00           C  
ATOM   1209 OD1  ASP A  79     -22.521  -3.006 -11.501  0.00  0.00           O  
ATOM   1210 OD2  ASP A  79     -21.931  -2.029  -9.625  0.00  0.00           O  
ATOM   1211  C   ASP A  79     -21.683  -4.546  -8.049  0.00  0.00           C  
ATOM   1212  O   ASP A  79     -22.081  -4.266  -6.914  0.00  0.00           O  
ATOM   1213  H   ASP A  79     -24.556  -5.925  -8.294  0.00  0.00           H  
ATOM   1214  HA  ASP A  79     -22.115  -5.437  -9.870  0.00  0.00           H  
ATOM   1215 HB2  ASP A  79     -24.227  -4.139 -10.084  0.00  0.00           H  
ATOM   1216 HB3  ASP A  79     -23.834  -3.404  -8.681  0.00  0.00           H  
ATOM   1217  N   VAL A  80     -20.442  -4.813  -8.419  0.00  0.00           N  
ATOM   1218  CA  VAL A  80     -19.247  -4.454  -7.638  0.00  0.00           C  
ATOM   1219  CB  VAL A  80     -17.957  -5.037  -8.222  0.00  0.00           C  
ATOM   1220 CG1  VAL A  80     -18.029  -6.563  -8.133  0.00  0.00           C  
ATOM   1221 CG2  VAL A  80     -17.603  -4.412  -9.572  0.00  0.00           C  
ATOM   1222  C   VAL A  80     -19.010  -3.022  -7.187  0.00  0.00           C  
ATOM   1223  O   VAL A  80     -18.321  -2.697  -6.216  0.00  0.00           O  
ATOM   1224  H   VAL A  80     -20.369  -5.319  -9.344  0.00  0.00           H  
ATOM   1225  HA  VAL A  80     -19.257  -5.055  -6.780  0.00  0.00           H  
ATOM   1226  HB  VAL A  80     -17.204  -4.753  -7.649  0.00  0.00           H  
ATOM   1227 HG11 VAL A  80     -17.829  -6.848  -7.197  0.00  0.00           H  
ATOM   1228 HG12 VAL A  80     -18.947  -6.866  -8.387  0.00  0.00           H  
ATOM   1229 HG13 VAL A  80     -17.359  -6.962  -8.756  0.00  0.00           H  
ATOM   1230 HG21 VAL A  80     -17.185  -3.518  -9.417  0.00  0.00           H  
ATOM   1231 HG22 VAL A  80     -16.960  -5.008 -10.049  0.00  0.00           H  
ATOM   1232 HG23 VAL A  80     -18.435  -4.308 -10.113  0.00  0.00           H  
ATOM   1233  N   ASN A  81     -19.589  -2.096  -7.950  0.00  0.00           N  
ATOM   1234  CA  ASN A  81     -19.435  -0.647  -7.763  0.00  0.00           C  
ATOM   1235  CB  ASN A  81     -18.914  -0.054  -9.077  0.00  0.00           C  
ATOM   1236  CG  ASN A  81     -17.418  -0.192  -9.347  0.00  0.00           C  
ATOM   1237  C   ASN A  81     -20.661   0.070  -7.174  0.00  0.00           C  
ATOM   1238  O   ASN A  81     -20.449   0.878  -6.277  0.00  0.00           O  
ATOM   1239  H   ASN A  81     -20.185  -2.500  -8.724  0.00  0.00           H  
ATOM   1240  HA  ASN A  81     -18.672  -0.513  -7.100  0.00  0.00           H  
ATOM   1241 HB2  ASN A  81     -19.411  -0.495  -9.840  0.00  0.00           H  
ATOM   1242 HB3  ASN A  81     -19.145   0.932  -9.091  0.00  0.00           H  
ATOM   1243 OD1  ASN A  81     -16.863  -1.270  -9.523  0.00  0.00           O  
ATOM   1244 ND2  ASN A  81     -16.707   0.927  -9.236  0.00  0.00           N  
ATOM   1245 HD22 ASN A  81     -17.151   1.785  -8.985  0.00  0.00           H  
ATOM   1246 HD21 ASN A  81     -15.718   0.909  -9.405  0.00  0.00           H  
ATOM   1247  N   ALA A  82     -21.912  -0.176  -7.564  0.00  0.00           N  
ATOM   1248  CA  ALA A  82     -23.105   0.502  -7.049  0.00  0.00           C  
ATOM   1249  CB  ALA A  82     -24.390  -0.114  -7.614  0.00  0.00           C  
ATOM   1250  C   ALA A  82     -23.193   0.832  -5.551  0.00  0.00           C  
ATOM   1251  O   ALA A  82     -23.512  -0.078  -4.787  0.00  0.00           O  
ATOM   1252  H   ALA A  82     -21.976  -0.933  -8.306  0.00  0.00           H  
ATOM   1253  HA  ALA A  82     -23.218   1.393  -7.575  0.00  0.00           H  
ATOM   1254 HB1  ALA A  82     -24.225  -0.417  -8.551  0.00  0.00           H  
ATOM   1255 HB2  ALA A  82     -24.657  -0.893  -7.051  0.00  0.00           H  
ATOM   1256 HB3  ALA A  82     -25.115   0.572  -7.604  0.00  0.00           H  
ATOM   1257  N   ALA A  83     -23.434   2.106  -5.287  0.00  0.00           N  
ATOM   1258  CA  ALA A  83     -23.217   2.689  -3.956  0.00  0.00           C  
ATOM   1259  CB  ALA A  83     -21.853   3.386  -3.862  0.00  0.00           C  
ATOM   1260  C   ALA A  83     -24.283   3.690  -3.478  0.00  0.00           C  
ATOM   1261  O   ALA A  83     -25.075   4.193  -4.273  0.00  0.00           O  
ATOM   1262  H   ALA A  83     -23.788   2.662  -6.094  0.00  0.00           H  
ATOM   1263  HA  ALA A  83     -23.173   1.924  -3.274  0.00  0.00           H  
ATOM   1264 HB1  ALA A  83     -21.133   2.726  -4.065  0.00  0.00           H  
ATOM   1265 HB2  ALA A  83     -21.821   4.133  -4.521  0.00  0.00           H  
ATOM   1266 HB3  ALA A  83     -21.731   3.745  -2.939  0.00  0.00           H  
ATOM   1267  N   ASP A  84     -24.300   3.771  -2.157  0.00  0.00           N  
ATOM   1268  CA  ASP A  84     -25.220   4.740  -1.538  0.00  0.00           C  
ATOM   1269  CB  ASP A  84     -24.939   4.490  -0.055  0.00  0.00           C  
ATOM   1270  CG  ASP A  84     -23.523   4.822   0.418  0.00  0.00           C  
ATOM   1271 OD1  ASP A  84     -22.980   5.910   0.141  0.00  0.00           O  
ATOM   1272 OD2  ASP A  84     -22.934   4.112   1.267  0.00  0.00           O  
ATOM   1273  C   ASP A  84     -25.193   6.217  -1.901  0.00  0.00           C  
ATOM   1274  O   ASP A  84     -24.368   6.655  -2.710  0.00  0.00           O  
ATOM   1275  H   ASP A  84     -23.678   3.159  -1.647  0.00  0.00           H  
ATOM   1276  HA  ASP A  84     -26.187   4.396  -1.756  0.00  0.00           H  
ATOM   1277 HB2  ASP A  84     -25.586   5.043   0.480  0.00  0.00           H  
ATOM   1278 HB3  ASP A  84     -25.113   3.519   0.135  0.00  0.00           H  
ATOM   1279  N   LEU A  85     -26.070   7.040  -1.329  0.00  0.00           N  
ATOM   1280  CA  LEU A  85     -26.200   8.488  -1.569  0.00  0.00           C  
ATOM   1281  CB  LEU A  85     -27.244   9.142  -0.673  0.00  0.00           C  
ATOM   1282  CG  LEU A  85     -28.673   8.858  -1.148  0.00  0.00           C  
ATOM   1283 CD1  LEU A  85     -29.725   9.242  -0.107  0.00  0.00           C  
ATOM   1284 CD2  LEU A  85     -28.980   9.681  -2.399  0.00  0.00           C  
ATOM   1285  C   LEU A  85     -24.892   9.257  -1.339  0.00  0.00           C  
ATOM   1286  O   LEU A  85     -24.711  10.191  -2.119  0.00  0.00           O  
ATOM   1287  H   LEU A  85     -26.715   6.539  -0.638  0.00  0.00           H  
ATOM   1288  HA  LEU A  85     -26.483   8.625  -2.532  0.00  0.00           H  
ATOM   1289 HB2  LEU A  85     -27.154   8.769   0.229  0.00  0.00           H  
ATOM   1290 HB3  LEU A  85     -27.112  10.111  -0.700  0.00  0.00           H  
ATOM   1291  HG  LEU A  85     -28.758   7.876  -1.354  0.00  0.00           H  
ATOM   1292 HD11 LEU A  85     -29.654  10.219   0.090  0.00  0.00           H  
ATOM   1293 HD12 LEU A  85     -30.635   9.037  -0.465  0.00  0.00           H  
ATOM   1294 HD13 LEU A  85     -29.568   8.719   0.730  0.00  0.00           H  
ATOM   1295 HD21 LEU A  85     -28.335   9.435  -3.123  0.00  0.00           H  
ATOM   1296 HD22 LEU A  85     -29.913   9.489  -2.702  0.00  0.00           H  
ATOM   1297 HD23 LEU A  85     -28.890  10.654  -2.186  0.00  0.00           H  
ATOM   1298  N   TRP A  86     -24.045   8.930  -0.378  0.00  0.00           N  
ATOM   1299  CA  TRP A  86     -22.654   9.292  -0.061  0.00  0.00           C  
ATOM   1300  CB  TRP A  86     -22.386   8.980   1.415  0.00  0.00           C  
ATOM   1301  CG  TRP A  86     -23.516   9.447   2.334  0.00  0.00           C  
ATOM   1302 CD1  TRP A  86     -23.580  10.619   2.967  0.00  0.00           C  
ATOM   1303 CD2  TRP A  86     -24.660   8.745   2.682  0.00  0.00           C  
ATOM   1304 NE1  TRP A  86     -24.700  10.687   3.689  0.00  0.00           N  
ATOM   1305 CE2  TRP A  86     -25.346   9.525   3.607  0.00  0.00           C  
ATOM   1306 CE3  TRP A  86     -25.025   7.457   2.308  0.00  0.00           C  
ATOM   1307 CZ2  TRP A  86     -26.439   8.941   4.232  0.00  0.00           C  
ATOM   1308 CZ3  TRP A  86     -26.175   6.955   2.904  0.00  0.00           C  
ATOM   1309 CH2  TRP A  86     -26.844   7.648   3.900  0.00  0.00           C  
ATOM   1310  C   TRP A  86     -21.554   8.715  -0.963  0.00  0.00           C  
ATOM   1311  O   TRP A  86     -20.368   8.900  -0.722  0.00  0.00           O  
ATOM   1312  H   TRP A  86     -24.559   8.211   0.327  0.00  0.00           H  
ATOM   1313  HA  TRP A  86     -22.587  10.317  -0.120  0.00  0.00           H  
ATOM   1314 HB2  TRP A  86     -22.310   8.004   1.536  0.00  0.00           H  
ATOM   1315 HB3  TRP A  86     -21.571   9.451   1.708  0.00  0.00           H  
ATOM   1316 HD1  TRP A  86     -22.882  11.348   2.907  0.00  0.00           H  
ATOM   1317 HE1  TRP A  86     -25.013  11.496   4.219  0.00  0.00           H  
ATOM   1318 HE3  TRP A  86     -24.512   6.928   1.664  0.00  0.00           H  
ATOM   1319 HZ2  TRP A  86     -26.952   9.466   4.946  0.00  0.00           H  
ATOM   1320 HZ3  TRP A  86     -26.521   6.066   2.596  0.00  0.00           H  
ATOM   1321 HH2  TRP A  86     -27.604   7.236   4.377  0.00  0.00           H  
ATOM   1322  N   GLY A  87     -21.957   7.812  -1.857  0.00  0.00           N  
ATOM   1323  CA  GLY A  87     -21.140   7.282  -2.958  0.00  0.00           C  
ATOM   1324  C   GLY A  87     -20.177   6.143  -2.603  0.00  0.00           C  
ATOM   1325  O   GLY A  87     -19.322   5.699  -3.365  0.00  0.00           O  
ATOM   1326  H   GLY A  87     -22.958   7.492  -1.704  0.00  0.00           H  
ATOM   1327 HA2  GLY A  87     -21.766   6.962  -3.708  0.00  0.00           H  
ATOM   1328 HA3  GLY A  87     -20.600   8.053  -3.369  0.00  0.00           H  
ATOM   1329  N   GLN A  88     -20.311   5.653  -1.378  0.00  0.00           N  
ATOM   1330  CA  GLN A  88     -19.350   4.718  -0.767  0.00  0.00           C  
ATOM   1331  CB  GLN A  88     -19.654   4.567   0.725  0.00  0.00           C  
ATOM   1332  CG  GLN A  88     -19.702   5.925   1.421  0.00  0.00           C  
ATOM   1333  CD  GLN A  88     -20.090   5.829   2.897  0.00  0.00           C  
ATOM   1334  C   GLN A  88     -19.330   3.316  -1.377  0.00  0.00           C  
ATOM   1335  O   GLN A  88     -20.379   2.659  -1.398  0.00  0.00           O  
ATOM   1336  H   GLN A  88     -21.166   5.987  -0.870  0.00  0.00           H  
ATOM   1337  HA  GLN A  88     -18.418   5.119  -0.883  0.00  0.00           H  
ATOM   1338 HB2  GLN A  88     -20.537   4.133   0.833  0.00  0.00           H  
ATOM   1339 HB3  GLN A  88     -18.938   4.029   1.148  0.00  0.00           H  
ATOM   1340 HG2  GLN A  88     -18.798   6.349   1.361  0.00  0.00           H  
ATOM   1341 HG3  GLN A  88     -20.374   6.500   0.956  0.00  0.00           H  
ATOM   1342 OE1  GLN A  88     -19.369   5.621   3.878  0.00  0.00           O  
ATOM   1343 NE2  GLN A  88     -21.418   5.745   2.962  0.00  0.00           N  
ATOM   1344 HE21 GLN A  88     -21.836   5.657   3.956  0.00  0.00           H  
ATOM   1345 HE22 GLN A  88     -21.987   5.763   2.169  0.00  0.00           H  
ATOM   1346  N   THR A  89     -18.168   2.858  -1.846  0.00  0.00           N  
ATOM   1347  CA  THR A  89     -18.081   1.540  -2.495  0.00  0.00           C  
ATOM   1348  CB  THR A  89     -16.740   1.449  -3.218  0.00  0.00           C  
ATOM   1349 OG1  THR A  89     -15.654   1.344  -2.295  0.00  0.00           O  
ATOM   1350 CG2  THR A  89     -16.687   2.605  -4.214  0.00  0.00           C  
ATOM   1351  C   THR A  89     -18.196   0.329  -1.567  0.00  0.00           C  
ATOM   1352  O   THR A  89     -17.787   0.450  -0.409  0.00  0.00           O  
ATOM   1353  H   THR A  89     -17.361   3.485  -1.719  0.00  0.00           H  
ATOM   1354  HA  THR A  89     -18.835   1.481  -3.187  0.00  0.00           H  
ATOM   1355  HB  THR A  89     -16.735   0.607  -3.809  0.00  0.00           H  
ATOM   1356 HG21 THR A  89     -17.126   3.414  -3.816  0.00  0.00           H  
ATOM   1357 HG22 THR A  89     -15.733   2.821  -4.430  0.00  0.00           H  
ATOM   1358 HG23 THR A  89     -17.167   2.349  -5.054  0.00  0.00           H  
ATOM   1359 HG1  THR A  89     -15.316   2.258  -2.045  0.00  0.00           H  
ATOM   1360  N   PRO A  90     -18.715  -0.829  -1.954  0.00  0.00           N  
ATOM   1361  CA  PRO A  90     -18.538  -2.012  -1.097  0.00  0.00           C  
ATOM   1362  CB  PRO A  90     -19.262  -3.176  -1.778  0.00  0.00           C  
ATOM   1363  CG  PRO A  90     -20.281  -2.485  -2.696  0.00  0.00           C  
ATOM   1364  CD  PRO A  90     -19.731  -1.082  -2.987  0.00  0.00           C  
ATOM   1365  C   PRO A  90     -17.101  -2.393  -0.752  0.00  0.00           C  
ATOM   1366  O   PRO A  90     -17.035  -2.790   0.406  0.00  0.00           O  
ATOM   1367  HA  PRO A  90     -19.093  -1.904  -0.235  0.00  0.00           H  
ATOM   1368 HB2  PRO A  90     -18.634  -3.725  -2.320  0.00  0.00           H  
ATOM   1369 HB3  PRO A  90     -19.735  -3.746  -1.116  0.00  0.00           H  
ATOM   1370 HG2  PRO A  90     -20.383  -3.008  -3.544  0.00  0.00           H  
ATOM   1371 HG3  PRO A  90     -21.168  -2.428  -2.236  0.00  0.00           H  
ATOM   1372 HD2  PRO A  90     -19.324  -1.047  -3.907  0.00  0.00           H  
ATOM   1373 HD3  PRO A  90     -20.468  -0.397  -2.941  0.00  0.00           H  
ATOM   1374  N   LEU A  91     -16.104  -2.050  -1.563  0.00  0.00           N  
ATOM   1375  CA  LEU A  91     -14.701  -2.211  -1.158  0.00  0.00           C  
ATOM   1376  CB  LEU A  91     -13.770  -1.784  -2.292  0.00  0.00           C  
ATOM   1377  CG  LEU A  91     -12.421  -2.504  -2.185  0.00  0.00           C  
ATOM   1378 CD1  LEU A  91     -12.590  -3.961  -2.609  0.00  0.00           C  
ATOM   1379 CD2  LEU A  91     -11.312  -1.872  -3.030  0.00  0.00           C  
ATOM   1380  C   LEU A  91     -14.325  -1.307   0.028  0.00  0.00           C  
ATOM   1381  O   LEU A  91     -13.969  -1.877   1.055  0.00  0.00           O  
ATOM   1382  H   LEU A  91     -16.391  -1.670  -2.480  0.00  0.00           H  
ATOM   1383  HA  LEU A  91     -14.558  -3.172  -0.879  0.00  0.00           H  
ATOM   1384 HB2  LEU A  91     -14.177  -2.045  -3.137  0.00  0.00           H  
ATOM   1385 HB3  LEU A  91     -13.603  -0.830  -2.209  0.00  0.00           H  
ATOM   1386  HG  LEU A  91     -12.107  -2.468  -1.243  0.00  0.00           H  
ATOM   1387 HD11 LEU A  91     -12.915  -3.997  -3.553  0.00  0.00           H  
ATOM   1388 HD12 LEU A  91     -11.711  -4.431  -2.539  0.00  0.00           H  
ATOM   1389 HD13 LEU A  91     -13.256  -4.406  -2.010  0.00  0.00           H  
ATOM   1390 HD21 LEU A  91     -11.170  -0.927  -2.735  0.00  0.00           H  
ATOM   1391 HD22 LEU A  91     -10.468  -2.393  -2.910  0.00  0.00           H  
ATOM   1392 HD23 LEU A  91     -11.582  -1.886  -3.993  0.00  0.00           H  
ATOM   1393  N   HIS A  92     -14.761  -0.062  -0.015  0.00  0.00           N  
ATOM   1394  CA  HIS A  92     -14.500   0.954   1.019  0.00  0.00           C  
ATOM   1395  CB  HIS A  92     -15.297   2.230   0.766  0.00  0.00           C  
ATOM   1396  CG  HIS A  92     -14.726   3.262  -0.212  0.00  0.00           C  
ATOM   1397 ND1  HIS A  92     -13.421   3.473  -0.269  0.00  0.00           N  
ATOM   1398 CD2  HIS A  92     -15.320   3.933  -1.198  0.00  0.00           C  
ATOM   1399 CE1  HIS A  92     -13.163   4.234  -1.331  0.00  0.00           C  
ATOM   1400 NE2  HIS A  92     -14.340   4.541  -1.865  0.00  0.00           N  
ATOM   1401  C   HIS A  92     -14.964   0.457   2.402  0.00  0.00           C  
ATOM   1402  O   HIS A  92     -14.337   0.543   3.455  0.00  0.00           O  
ATOM   1403  H   HIS A  92     -15.333   0.162  -0.877  0.00  0.00           H  
ATOM   1404  HA  HIS A  92     -13.511   1.116   1.062  0.00  0.00           H  
ATOM   1405 HB2  HIS A  92     -16.230   1.982   0.424  0.00  0.00           H  
ATOM   1406 HB3  HIS A  92     -15.446   2.715   1.654  0.00  0.00           H  
ATOM   1407 HD2  HIS A  92     -16.301   3.967  -1.391  0.00  0.00           H  
ATOM   1408 HE1  HIS A  92     -12.281   4.511  -1.652  0.00  0.00           H  
ATOM   1409 HE2  HIS A  92     -14.449   5.155  -2.667  0.00  0.00           H  
ATOM   1410  N   LEU A  93     -16.228   0.053   2.495  0.00  0.00           N  
ATOM   1411  CA  LEU A  93     -16.839  -0.429   3.736  0.00  0.00           C  
ATOM   1412  CB  LEU A  93     -18.367  -0.515   3.639  0.00  0.00           C  
ATOM   1413  CG  LEU A  93     -18.937   0.902   3.538  0.00  0.00           C  
ATOM   1414 CD1  LEU A  93     -19.596   0.891   2.154  0.00  0.00           C  
ATOM   1415 CD2  LEU A  93     -19.901   1.338   4.638  0.00  0.00           C  
ATOM   1416  C   LEU A  93     -16.323  -1.769   4.265  0.00  0.00           C  
ATOM   1417  O   LEU A  93     -15.866  -1.797   5.412  0.00  0.00           O  
ATOM   1418  H   LEU A  93     -16.761   0.110   1.591  0.00  0.00           H  
ATOM   1419  HA  LEU A  93     -16.683   0.280   4.463  0.00  0.00           H  
ATOM   1420 HB2  LEU A  93     -18.593  -0.984   2.825  0.00  0.00           H  
ATOM   1421 HB3  LEU A  93     -18.700  -0.911   4.454  0.00  0.00           H  
ATOM   1422  HG  LEU A  93     -18.215   1.543   3.548  0.00  0.00           H  
ATOM   1423 HD11 LEU A  93     -20.301   0.184   2.131  0.00  0.00           H  
ATOM   1424 HD12 LEU A  93     -20.008   1.784   1.979  0.00  0.00           H  
ATOM   1425 HD13 LEU A  93     -18.904   0.699   1.461  0.00  0.00           H  
ATOM   1426 HD21 LEU A  93     -19.437   1.296   5.523  0.00  0.00           H  
ATOM   1427 HD22 LEU A  93     -20.203   2.275   4.463  0.00  0.00           H  
ATOM   1428 HD23 LEU A  93     -20.693   0.728   4.647  0.00  0.00           H  
ATOM   1429  N   ALA A  94     -16.214  -2.742   3.382  0.00  0.00           N  
ATOM   1430  CA  ALA A  94     -15.400  -3.925   3.694  0.00  0.00           C  
ATOM   1431  CB  ALA A  94     -15.281  -4.826   2.454  0.00  0.00           C  
ATOM   1432  C   ALA A  94     -14.006  -3.648   4.248  0.00  0.00           C  
ATOM   1433  O   ALA A  94     -13.804  -4.096   5.376  0.00  0.00           O  
ATOM   1434  H   ALA A  94     -16.719  -2.614   2.499  0.00  0.00           H  
ATOM   1435  HA  ALA A  94     -15.913  -4.492   4.381  0.00  0.00           H  
ATOM   1436 HB1  ALA A  94     -15.853  -5.633   2.580  0.00  0.00           H  
ATOM   1437 HB2  ALA A  94     -15.585  -4.318   1.652  0.00  0.00           H  
ATOM   1438 HB3  ALA A  94     -14.329  -5.101   2.340  0.00  0.00           H  
ATOM   1439  N   ALA A  95     -13.251  -2.849   3.497  0.00  0.00           N  
ATOM   1440  CA  ALA A  95     -11.919  -2.367   3.907  0.00  0.00           C  
ATOM   1441  CB  ALA A  95     -11.420  -1.188   3.072  0.00  0.00           C  
ATOM   1442  C   ALA A  95     -11.923  -1.960   5.377  0.00  0.00           C  
ATOM   1443  O   ALA A  95     -11.362  -2.657   6.227  0.00  0.00           O  
ATOM   1444  H   ALA A  95     -13.684  -2.586   2.579  0.00  0.00           H  
ATOM   1445  HA  ALA A  95     -11.259  -3.112   3.778  0.00  0.00           H  
ATOM   1446 HB1  ALA A  95     -11.842  -1.220   2.168  0.00  0.00           H  
ATOM   1447 HB2  ALA A  95     -11.667  -0.333   3.527  0.00  0.00           H  
ATOM   1448 HB3  ALA A  95     -10.427  -1.243   2.981  0.00  0.00           H  
ATOM   1449  N   THR A  96     -12.609  -0.884   5.749  0.00  0.00           N  
ATOM   1450  CA  THR A  96     -12.636  -0.342   7.117  0.00  0.00           C  
ATOM   1451  CB  THR A  96     -13.255   1.051   7.171  0.00  0.00           C  
ATOM   1452 OG1  THR A  96     -14.470   1.029   6.407  0.00  0.00           O  
ATOM   1453 CG2  THR A  96     -12.189   2.035   6.686  0.00  0.00           C  
ATOM   1454  C   THR A  96     -13.186  -1.189   8.267  0.00  0.00           C  
ATOM   1455  O   THR A  96     -12.949  -0.822   9.419  0.00  0.00           O  
ATOM   1456  H   THR A  96     -13.152  -0.434   4.961  0.00  0.00           H  
ATOM   1457  HA  THR A  96     -11.658  -0.074   7.364  0.00  0.00           H  
ATOM   1458  HB  THR A  96     -13.492   1.275   8.133  0.00  0.00           H  
ATOM   1459 HG21 THR A  96     -12.295   2.908   7.164  0.00  0.00           H  
ATOM   1460 HG22 THR A  96     -11.278   1.663   6.874  0.00  0.00           H  
ATOM   1461 HG23 THR A  96     -12.290   2.182   5.701  0.00  0.00           H  
ATOM   1462 HG1  THR A  96     -14.266   0.896   5.431  0.00  0.00           H  
ATOM   1463  N   ALA A  97     -14.205  -1.986   7.942  0.00  0.00           N  
ATOM   1464  CA  ALA A  97     -14.674  -3.099   8.788  0.00  0.00           C  
ATOM   1465  CB  ALA A  97     -15.946  -3.628   8.127  0.00  0.00           C  
ATOM   1466  C   ALA A  97     -13.719  -4.268   8.980  0.00  0.00           C  
ATOM   1467  O   ALA A  97     -13.670  -4.805  10.084  0.00  0.00           O  
ATOM   1468  H   ALA A  97     -14.653  -1.755   7.023  0.00  0.00           H  
ATOM   1469  HA  ALA A  97     -14.905  -2.713   9.715  0.00  0.00           H  
ATOM   1470 HB1  ALA A  97     -15.751  -3.867   7.176  0.00  0.00           H  
ATOM   1471 HB2  ALA A  97     -16.262  -4.438   8.618  0.00  0.00           H  
ATOM   1472 HB3  ALA A  97     -16.652  -2.923   8.155  0.00  0.00           H  
ATOM   1473  N   GLY A  98     -12.624  -4.295   8.219  0.00  0.00           N  
ATOM   1474  CA  GLY A  98     -11.560  -5.307   8.277  0.00  0.00           C  
ATOM   1475  C   GLY A  98     -11.937  -6.688   7.743  0.00  0.00           C  
ATOM   1476  O   GLY A  98     -11.483  -7.693   8.295  0.00  0.00           O  
ATOM   1477  H   GLY A  98     -12.579  -3.484   7.529  0.00  0.00           H  
ATOM   1478 HA2  GLY A  98     -10.747  -4.961   7.757  0.00  0.00           H  
ATOM   1479 HA3  GLY A  98     -11.247  -5.400   9.248  0.00  0.00           H  
ATOM   1480  N   HIS A  99     -12.828  -6.631   6.768  0.00  0.00           N  
ATOM   1481  CA  HIS A  99     -13.364  -7.834   6.120  0.00  0.00           C  
ATOM   1482  CB  HIS A  99     -14.826  -7.570   5.721  0.00  0.00           C  
ATOM   1483  CG  HIS A  99     -15.745  -7.104   6.861  0.00  0.00           C  
ATOM   1484  C   HIS A  99     -12.486  -8.248   4.937  0.00  0.00           C  
ATOM   1485  O   HIS A  99     -12.890  -8.317   3.782  0.00  0.00           O  
ATOM   1486  H   HIS A  99     -13.119  -5.667   6.495  0.00  0.00           H  
ATOM   1487  HA  HIS A  99     -13.361  -8.582   6.790  0.00  0.00           H  
ATOM   1488 HB2  HIS A  99     -14.853  -6.860   5.005  0.00  0.00           H  
ATOM   1489 HB3  HIS A  99     -15.224  -8.414   5.341  0.00  0.00           H  
ATOM   1490 ND1  HIS A  99     -15.677  -7.474   8.138  0.00  0.00           N  
ATOM   1491 CD2  HIS A  99     -16.847  -6.377   6.761  0.00  0.00           C  
ATOM   1492 CE1  HIS A  99     -16.819  -7.178   8.749  0.00  0.00           C  
ATOM   1493 NE2  HIS A  99     -17.534  -6.445   7.893  0.00  0.00           N  
ATOM   1494 HD2  HIS A  99     -17.123  -5.844   5.927  0.00  0.00           H  
ATOM   1495 HE1  HIS A  99     -17.089  -7.446   9.653  0.00  0.00           H  
ATOM   1496 HE2  HIS A  99     -18.421  -6.036   8.101  0.00  0.00           H  
ATOM   1497  N   LEU A 100     -11.313  -8.782   5.272  0.00  0.00           N  
ATOM   1498  CA  LEU A 100     -10.224  -9.142   4.364  0.00  0.00           C  
ATOM   1499  CB  LEU A 100      -9.046  -9.638   5.203  0.00  0.00           C  
ATOM   1500  CG  LEU A 100      -7.687  -9.745   4.520  0.00  0.00           C  
ATOM   1501 CD1  LEU A 100      -6.676  -9.408   5.612  0.00  0.00           C  
ATOM   1502 CD2  LEU A 100      -7.312 -11.127   3.969  0.00  0.00           C  
ATOM   1503  C   LEU A 100     -10.588 -10.072   3.201  0.00  0.00           C  
ATOM   1504  O   LEU A 100     -10.385  -9.770   2.020  0.00  0.00           O  
ATOM   1505  H   LEU A 100     -11.224  -8.938   6.330  0.00  0.00           H  
ATOM   1506  HA  LEU A 100      -9.843  -8.274   3.965  0.00  0.00           H  
ATOM   1507 HB2  LEU A 100      -8.941  -9.012   5.980  0.00  0.00           H  
ATOM   1508 HB3  LEU A 100      -9.280 -10.550   5.547  0.00  0.00           H  
ATOM   1509  HG  LEU A 100      -7.628  -9.083   3.805  0.00  0.00           H  
ATOM   1510 HD11 LEU A 100      -6.767 -10.062   6.362  0.00  0.00           H  
ATOM   1511 HD12 LEU A 100      -5.751  -9.457   5.236  0.00  0.00           H  
ATOM   1512 HD13 LEU A 100      -6.850  -8.483   5.952  0.00  0.00           H  
ATOM   1513 HD21 LEU A 100      -7.989 -11.403   3.288  0.00  0.00           H  
ATOM   1514 HD22 LEU A 100      -6.409 -11.078   3.547  0.00  0.00           H  
ATOM   1515 HD23 LEU A 100      -7.300 -11.786   4.718  0.00  0.00           H  
ATOM   1516  N   GLU A 101     -11.197 -11.180   3.601  0.00  0.00           N  
ATOM   1517  CA  GLU A 101     -11.885 -12.219   2.818  0.00  0.00           C  
ATOM   1518  CB  GLU A 101     -12.734 -13.249   3.573  0.00  0.00           C  
ATOM   1519  CG  GLU A 101     -11.970 -14.072   4.602  0.00  0.00           C  
ATOM   1520  CD  GLU A 101     -11.822 -13.188   5.844  0.00  0.00           C  
ATOM   1521 OE1  GLU A 101     -10.819 -12.464   5.988  0.00  0.00           O  
ATOM   1522 OE2  GLU A 101     -12.589 -13.515   6.772  0.00  0.00           O  
ATOM   1523  C   GLU A 101     -12.816 -11.608   1.770  0.00  0.00           C  
ATOM   1524  O   GLU A 101     -12.594 -11.706   0.561  0.00  0.00           O  
ATOM   1525  H   GLU A 101     -11.146 -11.281   4.692  0.00  0.00           H  
ATOM   1526  HA  GLU A 101     -11.201 -12.800   2.360  0.00  0.00           H  
ATOM   1527 HB2  GLU A 101     -13.442 -12.758   4.052  0.00  0.00           H  
ATOM   1528 HB3  GLU A 101     -13.106 -13.874   2.909  0.00  0.00           H  
ATOM   1529 HG2  GLU A 101     -12.502 -14.828   4.848  0.00  0.00           H  
ATOM   1530 HG3  GLU A 101     -11.091 -14.247   4.266  0.00  0.00           H  
ATOM   1531  N   ILE A 102     -13.633 -10.673   2.252  0.00  0.00           N  
ATOM   1532  CA  ILE A 102     -14.559  -9.918   1.408  0.00  0.00           C  
ATOM   1533  CB  ILE A 102     -15.560  -9.199   2.309  0.00  0.00           C  
ATOM   1534 CG1  ILE A 102     -16.424 -10.258   3.002  0.00  0.00           C  
ATOM   1535 CG2  ILE A 102     -16.478  -8.135   1.714  0.00  0.00           C  
ATOM   1536 CD1  ILE A 102     -17.575  -9.817   3.908  0.00  0.00           C  
ATOM   1537  C   ILE A 102     -13.857  -8.907   0.496  0.00  0.00           C  
ATOM   1538  O   ILE A 102     -14.084  -8.893  -0.724  0.00  0.00           O  
ATOM   1539  H   ILE A 102     -13.556 -10.525   3.284  0.00  0.00           H  
ATOM   1540  HA  ILE A 102     -15.002 -10.593   0.799  0.00  0.00           H  
ATOM   1541  HB  ILE A 102     -15.059  -8.712   3.006  0.00  0.00           H  
ATOM   1542 HG12 ILE A 102     -16.808 -10.874   2.281  0.00  0.00           H  
ATOM   1543 HG13 ILE A 102     -15.803 -10.855   3.555  0.00  0.00           H  
ATOM   1544 HG21 ILE A 102     -17.014  -7.714   2.442  0.00  0.00           H  
ATOM   1545 HG22 ILE A 102     -15.927  -7.438   1.259  0.00  0.00           H  
ATOM   1546 HG23 ILE A 102     -17.092  -8.559   1.051  0.00  0.00           H  
ATOM   1547 HD11 ILE A 102     -18.220  -9.279   3.373  0.00  0.00           H  
ATOM   1548 HD12 ILE A 102     -18.027 -10.626   4.273  0.00  0.00           H  
ATOM   1549 HD13 ILE A 102     -17.207  -9.267   4.653  0.00  0.00           H  
ATOM   1550  N   VAL A 103     -12.777  -8.324   1.006  0.00  0.00           N  
ATOM   1551  CA  VAL A 103     -11.939  -7.403   0.236  0.00  0.00           C  
ATOM   1552  CB  VAL A 103     -10.918  -6.657   1.096  0.00  0.00           C  
ATOM   1553 CG1  VAL A 103      -9.709  -6.035   0.382  0.00  0.00           C  
ATOM   1554 CG2  VAL A 103     -11.732  -5.575   1.817  0.00  0.00           C  
ATOM   1555  C   VAL A 103     -11.216  -8.167  -0.883  0.00  0.00           C  
ATOM   1556  O   VAL A 103     -11.483  -7.829  -2.032  0.00  0.00           O  
ATOM   1557  H   VAL A 103     -12.576  -8.578   1.999  0.00  0.00           H  
ATOM   1558  HA  VAL A 103     -12.534  -6.722  -0.193  0.00  0.00           H  
ATOM   1559  HB  VAL A 103     -10.535  -7.322   1.772  0.00  0.00           H  
ATOM   1560 HG11 VAL A 103      -9.143  -5.559   1.052  0.00  0.00           H  
ATOM   1561 HG12 VAL A 103      -9.180  -6.758  -0.056  0.00  0.00           H  
ATOM   1562 HG13 VAL A 103     -10.033  -5.389  -0.307  0.00  0.00           H  
ATOM   1563 HG21 VAL A 103     -12.578  -5.979   2.158  0.00  0.00           H  
ATOM   1564 HG22 VAL A 103     -11.194  -5.218   2.578  0.00  0.00           H  
ATOM   1565 HG23 VAL A 103     -11.940  -4.842   1.172  0.00  0.00           H  
ATOM   1566  N   GLU A 104     -10.642  -9.335  -0.581  0.00  0.00           N  
ATOM   1567  CA  GLU A 104      -9.940 -10.170  -1.563  0.00  0.00           C  
ATOM   1568  CB  GLU A 104      -9.081 -11.241  -0.893  0.00  0.00           C  
ATOM   1569  CG  GLU A 104      -7.823 -10.543  -0.381  0.00  0.00           C  
ATOM   1570  CD  GLU A 104      -6.674 -11.550  -0.333  0.00  0.00           C  
ATOM   1571 OE1  GLU A 104      -5.868 -11.445  -1.284  0.00  0.00           O  
ATOM   1572 OE2  GLU A 104      -6.582 -12.425   0.549  0.00  0.00           O  
ATOM   1573  C   GLU A 104     -10.883 -10.663  -2.669  0.00  0.00           C  
ATOM   1574  O   GLU A 104     -10.513 -10.343  -3.797  0.00  0.00           O  
ATOM   1575  H   GLU A 104     -10.737  -9.608   0.428  0.00  0.00           H  
ATOM   1576  HA  GLU A 104      -9.189  -9.642  -1.977  0.00  0.00           H  
ATOM   1577 HB2  GLU A 104      -9.558 -11.576  -0.136  0.00  0.00           H  
ATOM   1578 HB3  GLU A 104      -8.815 -11.871  -1.559  0.00  0.00           H  
ATOM   1579 HG2  GLU A 104      -7.579  -9.850  -1.010  0.00  0.00           H  
ATOM   1580 HG3  GLU A 104      -7.985 -10.241   0.522  0.00  0.00           H  
ATOM   1581  N   VAL A 105     -12.102 -11.091  -2.355  0.00  0.00           N  
ATOM   1582  CA  VAL A 105     -13.150 -11.414  -3.333  0.00  0.00           C  
ATOM   1583  CB  VAL A 105     -14.225 -12.397  -2.859  0.00  0.00           C  
ATOM   1584 CG1  VAL A 105     -15.046 -11.800  -1.712  0.00  0.00           C  
ATOM   1585 CG2  VAL A 105     -15.056 -13.159  -3.888  0.00  0.00           C  
ATOM   1586  C   VAL A 105     -13.789 -10.321  -4.205  0.00  0.00           C  
ATOM   1587  O   VAL A 105     -14.031 -10.412  -5.404  0.00  0.00           O  
ATOM   1588  H   VAL A 105     -12.263 -11.183  -1.315  0.00  0.00           H  
ATOM   1589  HA  VAL A 105     -12.749 -12.129  -3.985  0.00  0.00           H  
ATOM   1590  HB  VAL A 105     -13.767 -13.203  -2.492  0.00  0.00           H  
ATOM   1591 HG11 VAL A 105     -15.111 -12.467  -0.972  0.00  0.00           H  
ATOM   1592 HG12 VAL A 105     -14.595 -10.973  -1.381  0.00  0.00           H  
ATOM   1593 HG13 VAL A 105     -15.960 -11.575  -2.043  0.00  0.00           H  
ATOM   1594 HG21 VAL A 105     -14.774 -14.117  -3.892  0.00  0.00           H  
ATOM   1595 HG22 VAL A 105     -16.023 -13.092  -3.643  0.00  0.00           H  
ATOM   1596 HG23 VAL A 105     -14.908 -12.758  -4.790  0.00  0.00           H  
ATOM   1597  N   LEU A 106     -13.912  -9.136  -3.621  0.00  0.00           N  
ATOM   1598  CA  LEU A 106     -14.431  -7.962  -4.338  0.00  0.00           C  
ATOM   1599  CB  LEU A 106     -14.960  -6.939  -3.338  0.00  0.00           C  
ATOM   1600  CG  LEU A 106     -16.428  -7.096  -2.945  0.00  0.00           C  
ATOM   1601 CD1  LEU A 106     -16.801  -6.207  -1.755  0.00  0.00           C  
ATOM   1602 CD2  LEU A 106     -17.319  -6.940  -4.178  0.00  0.00           C  
ATOM   1603  C   LEU A 106     -13.271  -7.495  -5.223  0.00  0.00           C  
ATOM   1604  O   LEU A 106     -13.470  -7.258  -6.419  0.00  0.00           O  
ATOM   1605  H   LEU A 106     -13.615  -9.104  -2.625  0.00  0.00           H  
ATOM   1606  HA  LEU A 106     -15.171  -8.247  -4.917  0.00  0.00           H  
ATOM   1607 HB2  LEU A 106     -14.420  -7.016  -2.506  0.00  0.00           H  
ATOM   1608 HB3  LEU A 106     -14.854  -6.036  -3.739  0.00  0.00           H  
ATOM   1609  HG  LEU A 106     -16.602  -8.056  -2.703  0.00  0.00           H  
ATOM   1610 HD11 LEU A 106     -16.641  -5.251  -1.996  0.00  0.00           H  
ATOM   1611 HD12 LEU A 106     -17.766  -6.342  -1.534  0.00  0.00           H  
ATOM   1612 HD13 LEU A 106     -16.238  -6.455  -0.969  0.00  0.00           H  
ATOM   1613 HD21 LEU A 106     -17.080  -7.641  -4.850  0.00  0.00           H  
ATOM   1614 HD22 LEU A 106     -18.276  -7.045  -3.911  0.00  0.00           H  
ATOM   1615 HD23 LEU A 106     -17.179  -6.033  -4.575  0.00  0.00           H  
ATOM   1616  N   LEU A 107     -12.033  -7.652  -4.775  0.00  0.00           N  
ATOM   1617  CA  LEU A 107     -10.822  -7.437  -5.595  0.00  0.00           C  
ATOM   1618  CB  LEU A 107      -9.669  -7.296  -4.600  0.00  0.00           C  
ATOM   1619  CG  LEU A 107      -9.438  -5.793  -4.436  0.00  0.00           C  
ATOM   1620 CD1  LEU A 107      -8.687  -5.335  -3.179  0.00  0.00           C  
ATOM   1621 CD2  LEU A 107      -8.742  -5.107  -5.613  0.00  0.00           C  
ATOM   1622  C   LEU A 107     -10.401  -8.459  -6.655  0.00  0.00           C  
ATOM   1623  O   LEU A 107     -10.230  -8.047  -7.796  0.00  0.00           O  
ATOM   1624  H   LEU A 107     -11.974  -7.949  -3.767  0.00  0.00           H  
ATOM   1625  HA  LEU A 107     -10.935  -6.513  -6.073  0.00  0.00           H  
ATOM   1626 HB2  LEU A 107      -9.953  -7.643  -3.757  0.00  0.00           H  
ATOM   1627 HB3  LEU A 107      -8.885  -7.673  -4.991  0.00  0.00           H  
ATOM   1628  HG  LEU A 107     -10.348  -5.318  -4.461  0.00  0.00           H  
ATOM   1629 HD11 LEU A 107      -7.779  -5.752  -3.169  0.00  0.00           H  
ATOM   1630 HD12 LEU A 107      -8.602  -4.340  -3.192  0.00  0.00           H  
ATOM   1631 HD13 LEU A 107      -9.197  -5.620  -2.370  0.00  0.00           H  
ATOM   1632 HD21 LEU A 107      -9.295  -5.222  -6.437  0.00  0.00           H  
ATOM   1633 HD22 LEU A 107      -8.636  -4.133  -5.413  0.00  0.00           H  
ATOM   1634 HD23 LEU A 107      -7.843  -5.520  -5.751  0.00  0.00           H  
ATOM   1635  N   LYS A 108     -10.782  -9.700  -6.377  0.00  0.00           N  
ATOM   1636  CA  LYS A 108     -10.908 -10.807  -7.340  0.00  0.00           C  
ATOM   1637  CB  LYS A 108     -11.177 -12.192  -6.752  0.00  0.00           C  
ATOM   1638  CG  LYS A 108     -10.109 -12.838  -5.879  0.00  0.00           C  
ATOM   1639  CD  LYS A 108      -8.812 -13.025  -6.675  0.00  0.00           C  
ATOM   1640  CE  LYS A 108      -7.778 -13.667  -5.744  0.00  0.00           C  
ATOM   1641  NZ  LYS A 108      -6.568 -14.212  -6.373  0.00  0.00           N  
ATOM   1642  C   LYS A 108     -11.909 -10.590  -8.486  0.00  0.00           C  
ATOM   1643  O   LYS A 108     -11.630 -10.740  -9.672  0.00  0.00           O  
ATOM   1644  H   LYS A 108     -11.004  -9.844  -5.342  0.00  0.00           H  
ATOM   1645  HA  LYS A 108      -9.985 -10.981  -7.751  0.00  0.00           H  
ATOM   1646 HB2  LYS A 108     -12.034 -12.136  -6.204  0.00  0.00           H  
ATOM   1647 HB3  LYS A 108     -11.370 -12.826  -7.527  0.00  0.00           H  
ATOM   1648 HG2  LYS A 108      -9.923 -12.250  -5.100  0.00  0.00           H  
ATOM   1649 HG3  LYS A 108     -10.428 -13.729  -5.574  0.00  0.00           H  
ATOM   1650 HD2  LYS A 108      -8.982 -13.633  -7.422  0.00  0.00           H  
ATOM   1651 HD3  LYS A 108      -8.482 -12.149  -6.956  0.00  0.00           H  
ATOM   1652 HE2  LYS A 108      -7.509 -12.966  -5.044  0.00  0.00           H  
ATOM   1653 HE3  LYS A 108      -8.250 -14.410  -5.216  0.00  0.00           H  
ATOM   1654 HZ1  LYS A 108      -5.994 -13.464  -6.715  0.00  0.00           H  
ATOM   1655 HZ2  LYS A 108      -6.045 -14.745  -5.703  0.00  0.00           H  
ATOM   1656 HZ3  LYS A 108      -6.820 -14.808  -7.139  0.00  0.00           H  
ATOM   1657  N   TYR A 109     -13.122 -10.160  -8.155  0.00  0.00           N  
ATOM   1658  CA  TYR A 109     -14.100  -9.665  -9.137  0.00  0.00           C  
ATOM   1659  CB  TYR A 109     -15.480  -9.856  -8.508  0.00  0.00           C  
ATOM   1660  CG  TYR A 109     -15.847 -11.337  -8.564  0.00  0.00           C  
ATOM   1661 CD1  TYR A 109     -16.804 -11.658  -9.514  0.00  0.00           C  
ATOM   1662 CD2  TYR A 109     -15.665 -12.203  -7.487  0.00  0.00           C  
ATOM   1663 CE1  TYR A 109     -17.652 -12.764  -9.400  0.00  0.00           C  
ATOM   1664 CE2  TYR A 109     -16.422 -13.371  -7.429  0.00  0.00           C  
ATOM   1665  CZ  TYR A 109     -17.427 -13.649  -8.351  0.00  0.00           C  
ATOM   1666  OH  TYR A 109     -18.096 -14.832  -8.338  0.00  0.00           O  
ATOM   1667  C   TYR A 109     -13.801  -8.298  -9.749  0.00  0.00           C  
ATOM   1668  O   TYR A 109     -14.675  -7.717 -10.392  0.00  0.00           O  
ATOM   1669  H   TYR A 109     -13.329 -10.201  -7.129  0.00  0.00           H  
ATOM   1670  HA  TYR A 109     -14.144 -10.349  -9.901  0.00  0.00           H  
ATOM   1671 HB2  TYR A 109     -15.441  -9.587  -7.572  0.00  0.00           H  
ATOM   1672 HB3  TYR A 109     -16.137  -9.361  -9.032  0.00  0.00           H  
ATOM   1673 HD1  TYR A 109     -16.901 -11.066 -10.333  0.00  0.00           H  
ATOM   1674 HD2  TYR A 109     -15.014 -11.995  -6.783  0.00  0.00           H  
ATOM   1675 HE1  TYR A 109     -18.384 -12.910 -10.045  0.00  0.00           H  
ATOM   1676 HE2  TYR A 109     -16.235 -14.043  -6.690  0.00  0.00           H  
ATOM   1677  HH  TYR A 109     -18.139 -15.184  -7.402  0.00  0.00           H  
ATOM   1678  N   GLY A 110     -12.625  -7.735  -9.493  0.00  0.00           N  
ATOM   1679  CA  GLY A 110     -12.180  -6.578 -10.283  0.00  0.00           C  
ATOM   1680  C   GLY A 110     -12.735  -5.235  -9.804  0.00  0.00           C  
ATOM   1681  O   GLY A 110     -12.859  -4.298 -10.588  0.00  0.00           O  
ATOM   1682  H   GLY A 110     -12.079  -8.156  -8.735  0.00  0.00           H  
ATOM   1683 HA2  GLY A 110     -11.161  -6.540 -10.268  0.00  0.00           H  
ATOM   1684 HA3  GLY A 110     -12.448  -6.720 -11.257  0.00  0.00           H  
ATOM   1685  N   ALA A 111     -12.795  -5.139  -8.477  0.00  0.00           N  
ATOM   1686  CA  ALA A 111     -13.251  -3.883  -7.857  0.00  0.00           C  
ATOM   1687  CB  ALA A 111     -13.501  -4.096  -6.370  0.00  0.00           C  
ATOM   1688  C   ALA A 111     -12.339  -2.686  -8.111  0.00  0.00           C  
ATOM   1689  O   ALA A 111     -11.126  -2.845  -8.243  0.00  0.00           O  
ATOM   1690  H   ALA A 111     -12.513  -5.969  -7.953  0.00  0.00           H  
ATOM   1691  HA  ALA A 111     -14.178  -3.667  -8.223  0.00  0.00           H  
ATOM   1692 HB1  ALA A 111     -13.530  -5.075  -6.174  0.00  0.00           H  
ATOM   1693 HB2  ALA A 111     -12.764  -3.672  -5.844  0.00  0.00           H  
ATOM   1694 HB3  ALA A 111     -14.373  -3.679  -6.115  0.00  0.00           H  
ATOM   1695  N   ASP A 112     -13.063  -1.570  -8.059  0.00  0.00           N  
ATOM   1696  CA  ASP A 112     -12.353  -0.283  -8.101  0.00  0.00           C  
ATOM   1697  CB  ASP A 112     -13.349   0.849  -8.319  0.00  0.00           C  
ATOM   1698  CG  ASP A 112     -13.227   1.457  -9.722  0.00  0.00           C  
ATOM   1699 OD1  ASP A 112     -12.167   2.045 -10.007  0.00  0.00           O  
ATOM   1700 OD2  ASP A 112     -14.247   1.387 -10.450  0.00  0.00           O  
ATOM   1701  C   ASP A 112     -11.366  -0.052  -6.945  0.00  0.00           C  
ATOM   1702  O   ASP A 112     -11.907   0.349  -5.910  0.00  0.00           O  
ATOM   1703  H   ASP A 112     -14.065  -1.676  -7.993  0.00  0.00           H  
ATOM   1704  HA  ASP A 112     -11.805  -0.275  -8.960  0.00  0.00           H  
ATOM   1705 HB2  ASP A 112     -14.263   0.488  -8.216  0.00  0.00           H  
ATOM   1706 HB3  ASP A 112     -13.167   1.560  -7.656  0.00  0.00           H  
ATOM   1707  N   VAL A 113     -10.131  -0.410  -7.269  0.00  0.00           N  
ATOM   1708  CA  VAL A 113      -9.102  -0.414  -6.216  0.00  0.00           C  
ATOM   1709  CB  VAL A 113      -7.995  -1.376  -6.647  0.00  0.00           C  
ATOM   1710 CG1  VAL A 113      -7.197  -0.921  -7.874  0.00  0.00           C  
ATOM   1711 CG2  VAL A 113      -7.057  -1.562  -5.448  0.00  0.00           C  
ATOM   1712  C   VAL A 113      -8.697   0.945  -5.642  0.00  0.00           C  
ATOM   1713  O   VAL A 113      -8.466   1.159  -4.455  0.00  0.00           O  
ATOM   1714  H   VAL A 113      -9.965  -0.663  -8.237  0.00  0.00           H  
ATOM   1715  HA  VAL A 113      -9.459  -0.986  -5.439  0.00  0.00           H  
ATOM   1716  HB  VAL A 113      -8.426  -2.255  -6.900  0.00  0.00           H  
ATOM   1717 HG11 VAL A 113      -6.294  -0.612  -7.583  0.00  0.00           H  
ATOM   1718 HG12 VAL A 113      -7.102  -1.687  -8.507  0.00  0.00           H  
ATOM   1719 HG13 VAL A 113      -7.681  -0.171  -8.321  0.00  0.00           H  
ATOM   1720 HG21 VAL A 113      -6.381  -0.827  -5.448  0.00  0.00           H  
ATOM   1721 HG22 VAL A 113      -7.594  -1.530  -4.608  0.00  0.00           H  
ATOM   1722 HG23 VAL A 113      -6.600  -2.445  -5.529  0.00  0.00           H  
ATOM   1723  N   ASN A 114      -8.922   1.934  -6.497  0.00  0.00           N  
ATOM   1724  CA  ASN A 114      -8.647   3.357  -6.226  0.00  0.00           C  
ATOM   1725  CB  ASN A 114      -7.803   3.841  -7.413  0.00  0.00           C  
ATOM   1726  CG  ASN A 114      -6.402   3.254  -7.615  0.00  0.00           C  
ATOM   1727  C   ASN A 114      -9.883   4.232  -6.002  0.00  0.00           C  
ATOM   1728  O   ASN A 114     -10.085   5.332  -6.527  0.00  0.00           O  
ATOM   1729  H   ASN A 114      -9.327   1.615  -7.420  0.00  0.00           H  
ATOM   1730  HA  ASN A 114      -8.100   3.389  -5.363  0.00  0.00           H  
ATOM   1731 HB2  ASN A 114      -8.337   3.671  -8.267  0.00  0.00           H  
ATOM   1732 HB3  ASN A 114      -7.706   4.856  -7.336  0.00  0.00           H  
ATOM   1733 OD1  ASN A 114      -5.577   3.292  -6.701  0.00  0.00           O  
ATOM   1734 ND2  ASN A 114      -6.143   3.000  -8.889  0.00  0.00           N  
ATOM   1735 HD22 ASN A 114      -6.777   3.176  -9.624  0.00  0.00           H  
ATOM   1736 HD21 ASN A 114      -5.231   2.599  -9.130  0.00  0.00           H  
ATOM   1737  N   ALA A 115     -10.880   3.638  -5.355  0.00  0.00           N  
ATOM   1738  CA  ALA A 115     -12.276   4.070  -5.180  0.00  0.00           C  
ATOM   1739  CB  ALA A 115     -13.008   2.913  -4.498  0.00  0.00           C  
ATOM   1740  C   ALA A 115     -12.626   5.396  -4.517  0.00  0.00           C  
ATOM   1741  O   ALA A 115     -12.113   5.652  -3.431  0.00  0.00           O  
ATOM   1742  H   ALA A 115     -10.551   2.695  -4.909  0.00  0.00           H  
ATOM   1743  HA  ALA A 115     -12.725   4.060  -6.133  0.00  0.00           H  
ATOM   1744 HB1  ALA A 115     -13.983   2.973  -4.701  0.00  0.00           H  
ATOM   1745 HB2  ALA A 115     -12.647   2.047  -4.838  0.00  0.00           H  
ATOM   1746 HB3  ALA A 115     -12.867   2.970  -3.511  0.00  0.00           H  
ATOM   1747  N   LEU A 116     -13.356   6.335  -5.127  0.00  0.00           N  
ATOM   1748  CA  LEU A 116     -13.622   7.661  -4.554  0.00  0.00           C  
ATOM   1749  CB  LEU A 116     -13.175   8.814  -5.453  0.00  0.00           C  
ATOM   1750  CG  LEU A 116     -11.721   8.790  -5.901  0.00  0.00           C  
ATOM   1751 CD1  LEU A 116     -11.357  10.062  -6.660  0.00  0.00           C  
ATOM   1752 CD2  LEU A 116     -10.836   8.860  -4.659  0.00  0.00           C  
ATOM   1753  C   LEU A 116     -15.117   7.729  -4.266  0.00  0.00           C  
ATOM   1754  O   LEU A 116     -15.944   7.227  -5.027  0.00  0.00           O  
ATOM   1755  H   LEU A 116     -13.728   6.042  -6.064  0.00  0.00           H  
ATOM   1756  HA  LEU A 116     -13.129   7.742  -3.699  0.00  0.00           H  
ATOM   1757 HB2  LEU A 116     -13.742   8.798  -6.273  0.00  0.00           H  
ATOM   1758 HB3  LEU A 116     -13.322   9.664  -4.953  0.00  0.00           H  
ATOM   1759  HG  LEU A 116     -11.574   7.997  -6.498  0.00  0.00           H  
ATOM   1760 HD11 LEU A 116     -11.495  10.854  -6.067  0.00  0.00           H  
ATOM   1761 HD12 LEU A 116     -10.398  10.017  -6.941  0.00  0.00           H  
ATOM   1762 HD13 LEU A 116     -11.938  10.145  -7.469  0.00  0.00           H  
ATOM   1763 HD21 LEU A 116     -11.027   8.075  -4.071  0.00  0.00           H  
ATOM   1764 HD22 LEU A 116      -9.875   8.845  -4.936  0.00  0.00           H  
ATOM   1765 HD23 LEU A 116     -11.029   9.705  -4.161  0.00  0.00           H  
ATOM   1766  N   ASP A 117     -15.413   8.671  -3.383  0.00  0.00           N  
ATOM   1767  CA  ASP A 117     -16.805   8.889  -2.942  0.00  0.00           C  
ATOM   1768  CB  ASP A 117     -17.113   8.224  -1.597  0.00  0.00           C  
ATOM   1769  CG  ASP A 117     -16.060   8.626  -0.570  0.00  0.00           C  
ATOM   1770 OD1  ASP A 117     -16.353   9.564   0.204  0.00  0.00           O  
ATOM   1771 OD2  ASP A 117     -15.011   7.952  -0.508  0.00  0.00           O  
ATOM   1772  C   ASP A 117     -17.313  10.331  -2.897  0.00  0.00           C  
ATOM   1773  O   ASP A 117     -16.852  11.113  -3.730  0.00  0.00           O  
ATOM   1774  H   ASP A 117     -14.617   9.226  -3.037  0.00  0.00           H  
ATOM   1775  HA  ASP A 117     -17.404   8.382  -3.609  0.00  0.00           H  
ATOM   1776 HB2  ASP A 117     -17.989   8.540  -1.291  0.00  0.00           H  
ATOM   1777 HB3  ASP A 117     -17.080   7.252  -1.719  0.00  0.00           H  
ATOM   1778  N   LEU A 118     -18.203  10.692  -1.972  0.00  0.00           N  
ATOM   1779  CA  LEU A 118     -18.716  12.063  -1.881  0.00  0.00           C  
ATOM   1780  CB  LEU A 118     -19.962  12.019  -0.997  0.00  0.00           C  
ATOM   1781  CG  LEU A 118     -20.722  13.177  -0.355  0.00  0.00           C  
ATOM   1782 CD1  LEU A 118     -21.882  13.779  -1.157  0.00  0.00           C  
ATOM   1783 CD2  LEU A 118     -21.031  12.894   1.122  0.00  0.00           C  
ATOM   1784  C   LEU A 118     -17.646  12.977  -1.278  0.00  0.00           C  
ATOM   1785  O   LEU A 118     -17.575  14.159  -1.608  0.00  0.00           O  
ATOM   1786  H   LEU A 118     -18.498   9.930  -1.331  0.00  0.00           H  
ATOM   1787  HA  LEU A 118     -18.924  12.387  -2.804  0.00  0.00           H  
ATOM   1788 HB2  LEU A 118     -20.685  11.468  -1.536  0.00  0.00           H  
ATOM   1789 HB3  LEU A 118     -19.740  11.353  -0.209  0.00  0.00           H  
ATOM   1790  HG  LEU A 118     -20.054  13.927  -0.139  0.00  0.00           H  
ATOM   1791 HD11 LEU A 118     -22.565  13.071  -1.330  0.00  0.00           H  
ATOM   1792 HD12 LEU A 118     -22.293  14.523  -0.632  0.00  0.00           H  
ATOM   1793 HD13 LEU A 118     -21.534  14.131  -2.024  0.00  0.00           H  
ATOM   1794 HD21 LEU A 118     -20.174  12.762   1.616  0.00  0.00           H  
ATOM   1795 HD22 LEU A 118     -21.527  13.670   1.508  0.00  0.00           H  
ATOM   1796 HD23 LEU A 118     -21.590  12.070   1.188  0.00  0.00           H  
ATOM   1797  N   ILE A 119     -16.934  12.524  -0.252  0.00  0.00           N  
ATOM   1798  CA  ILE A 119     -15.776  13.242   0.315  0.00  0.00           C  
ATOM   1799  CB  ILE A 119     -15.391  12.621   1.666  0.00  0.00           C  
ATOM   1800 CG1  ILE A 119     -16.590  12.443   2.602  0.00  0.00           C  
ATOM   1801 CG2  ILE A 119     -14.242  13.403   2.318  0.00  0.00           C  
ATOM   1802 CD1  ILE A 119     -17.301  13.773   2.850  0.00  0.00           C  
ATOM   1803  C   ILE A 119     -14.620  13.093  -0.609  0.00  0.00           C  
ATOM   1804  O   ILE A 119     -13.776  14.010  -0.759  0.00  0.00           O  
ATOM   1805  H   ILE A 119     -17.325  11.634   0.171  0.00  0.00           H  
ATOM   1806  HA  ILE A 119     -15.994  14.323   0.439  0.00  0.00           H  
ATOM   1807  HB  ILE A 119     -15.056  11.598   1.484  0.00  0.00           H  
ATOM   1808 HG12 ILE A 119     -17.248  11.795   2.225  0.00  0.00           H  
ATOM   1809 HG13 ILE A 119     -16.262  12.093   3.479  0.00  0.00           H  
ATOM   1810 HG21 ILE A 119     -14.167  13.132   3.379  0.00  0.00           H  
ATOM   1811 HG22 ILE A 119     -13.277  13.162   1.825  0.00  0.00           H  
ATOM   1812 HG23 ILE A 119     -14.410  14.499   2.242  0.00  0.00           H  
ATOM   1813 HD11 ILE A 119     -17.642  14.125   1.981  0.00  0.00           H  
ATOM   1814 HD12 ILE A 119     -18.060  13.623   3.478  0.00  0.00           H  
ATOM   1815 HD13 ILE A 119     -16.653  14.418   3.246  0.00  0.00           H  
ATOM   1816  N   GLY A 120     -14.377  11.798  -1.120  0.00  0.00           N  
ATOM   1817  CA  GLY A 120     -13.394  11.546  -2.179  0.00  0.00           C  
ATOM   1818  C   GLY A 120     -12.139  10.869  -1.689  0.00  0.00           C  
ATOM   1819  O   GLY A 120     -11.081  11.125  -2.307  0.00  0.00           O  
ATOM   1820  H   GLY A 120     -15.227  11.201  -0.958  0.00  0.00           H  
ATOM   1821 HA2  GLY A 120     -13.848  10.950  -2.981  0.00  0.00           H  
ATOM   1822 HA3  GLY A 120     -13.091  12.505  -2.654  0.00  0.00           H  
ATOM   1823  N   LYS A 121     -12.152   9.754  -0.780  0.00  0.00           N  
ATOM   1824  CA  LYS A 121     -10.916   9.064  -0.357  0.00  0.00           C  
ATOM   1825  CB  LYS A 121     -10.879   9.228   1.164  0.00  0.00           C  
ATOM   1826  CG  LYS A 121      -9.923  10.302   1.673  0.00  0.00           C  
ATOM   1827  CD  LYS A 121      -9.811  10.255   3.209  0.00  0.00           C  
ATOM   1828  CE  LYS A 121      -8.944  11.403   3.771  0.00  0.00           C  
ATOM   1829  NZ  LYS A 121      -9.770  12.402   4.464  0.00  0.00           N  
ATOM   1830  C   LYS A 121     -10.856   7.571  -0.680  0.00  0.00           C  
ATOM   1831  O   LYS A 121     -11.813   6.810  -0.742  0.00  0.00           O  
ATOM   1832  H   LYS A 121     -13.084   9.540  -0.357  0.00  0.00           H  
ATOM   1833  HA  LYS A 121     -10.059   9.611  -0.809  0.00  0.00           H  
ATOM   1834 HB2  LYS A 121     -11.891   9.400   1.598  0.00  0.00           H  
ATOM   1835 HB3  LYS A 121     -10.582   8.282   1.531  0.00  0.00           H  
ATOM   1836 HG2  LYS A 121      -8.919  10.174   1.218  0.00  0.00           H  
ATOM   1837 HG3  LYS A 121     -10.332  11.271   1.356  0.00  0.00           H  
ATOM   1838 HD2  LYS A 121     -10.827  10.275   3.657  0.00  0.00           H  
ATOM   1839 HD3  LYS A 121      -9.371   9.281   3.514  0.00  0.00           H  
ATOM   1840 HE2  LYS A 121      -8.195  10.984   4.485  0.00  0.00           H  
ATOM   1841 HE3  LYS A 121      -8.354  11.891   2.956  0.00  0.00           H  
ATOM   1842 HZ1  LYS A 121     -10.286  11.973   5.269  0.00  0.00           H  
ATOM   1843 HZ2  LYS A 121      -9.176  13.159   4.873  0.00  0.00           H  
ATOM   1844 HZ3  LYS A 121     -10.449  12.853   3.810  0.00  0.00           H  
ATOM   1845  N   THR A 122      -9.608   7.218  -0.986  0.00  0.00           N  
ATOM   1846  CA  THR A 122      -9.276   5.916  -1.572  0.00  0.00           C  
ATOM   1847  CB  THR A 122      -7.856   5.855  -2.145  0.00  0.00           C  
ATOM   1848 OG1  THR A 122      -6.853   5.984  -1.128  0.00  0.00           O  
ATOM   1849 CG2  THR A 122      -7.671   6.781  -3.339  0.00  0.00           C  
ATOM   1850  C   THR A 122      -9.455   4.831  -0.514  0.00  0.00           C  
ATOM   1851  O   THR A 122      -9.386   5.180   0.671  0.00  0.00           O  
ATOM   1852  H   THR A 122      -8.888   7.943  -0.773  0.00  0.00           H  
ATOM   1853  HA  THR A 122      -9.911   5.735  -2.322  0.00  0.00           H  
ATOM   1854  HB  THR A 122      -7.722   4.943  -2.607  0.00  0.00           H  
ATOM   1855 HG21 THR A 122      -6.995   7.488  -3.120  0.00  0.00           H  
ATOM   1856 HG22 THR A 122      -7.351   6.255  -4.130  0.00  0.00           H  
ATOM   1857 HG23 THR A 122      -8.543   7.219  -3.567  0.00  0.00           H  
ATOM   1858 HG1  THR A 122      -5.982   5.595  -1.445  0.00  0.00           H  
ATOM   1859  N   PRO A 123      -9.467   3.546  -0.830  0.00  0.00           N  
ATOM   1860  CA  PRO A 123      -9.303   2.450   0.139  0.00  0.00           C  
ATOM   1861  CB  PRO A 123      -9.384   1.150  -0.671  0.00  0.00           C  
ATOM   1862  CG  PRO A 123     -10.445   1.572  -1.691  0.00  0.00           C  
ATOM   1863  CD  PRO A 123     -10.186   3.046  -2.023  0.00  0.00           C  
ATOM   1864  C   PRO A 123      -7.982   2.504   0.905  0.00  0.00           C  
ATOM   1865  O   PRO A 123      -8.008   2.510   2.140  0.00  0.00           O  
ATOM   1866  HA  PRO A 123     -10.089   2.430   0.785  0.00  0.00           H  
ATOM   1867 HB2  PRO A 123      -8.538   0.957  -1.121  0.00  0.00           H  
ATOM   1868 HB3  PRO A 123      -9.712   0.409  -0.126  0.00  0.00           H  
ATOM   1869 HG2  PRO A 123     -10.369   1.006  -2.517  0.00  0.00           H  
ATOM   1870 HG3  PRO A 123     -11.361   1.454  -1.299  0.00  0.00           H  
ATOM   1871 HD2  PRO A 123      -9.619   3.132  -2.839  0.00  0.00           H  
ATOM   1872 HD3  PRO A 123     -11.044   3.537  -2.152  0.00  0.00           H  
ATOM   1873  N   LEU A 124      -6.906   2.974   0.270  0.00  0.00           N  
ATOM   1874  CA  LEU A 124      -5.680   3.328   1.006  0.00  0.00           C  
ATOM   1875  CB  LEU A 124      -4.434   3.612   0.170  0.00  0.00           C  
ATOM   1876  CG  LEU A 124      -3.313   2.569   0.202  0.00  0.00           C  
ATOM   1877 CD1  LEU A 124      -2.263   2.836  -0.875  0.00  0.00           C  
ATOM   1878 CD2  LEU A 124      -2.591   2.523   1.562  0.00  0.00           C  
ATOM   1879  C   LEU A 124      -5.795   4.350   2.144  0.00  0.00           C  
ATOM   1880  O   LEU A 124      -5.813   3.965   3.313  0.00  0.00           O  
ATOM   1881  H   LEU A 124      -7.003   3.067  -0.752  0.00  0.00           H  
ATOM   1882  HA  LEU A 124      -5.290   2.457   1.402  0.00  0.00           H  
ATOM   1883 HB2  LEU A 124      -4.721   3.708  -0.786  0.00  0.00           H  
ATOM   1884 HB3  LEU A 124      -4.042   4.476   0.486  0.00  0.00           H  
ATOM   1885  HG  LEU A 124      -3.711   1.659   0.056  0.00  0.00           H  
ATOM   1886 HD11 LEU A 124      -1.859   3.739  -0.727  0.00  0.00           H  
ATOM   1887 HD12 LEU A 124      -1.551   2.138  -0.823  0.00  0.00           H  
ATOM   1888 HD13 LEU A 124      -2.696   2.807  -1.775  0.00  0.00           H  
ATOM   1889 HD21 LEU A 124      -3.251   2.294   2.274  0.00  0.00           H  
ATOM   1890 HD22 LEU A 124      -1.875   1.830   1.526  0.00  0.00           H  
ATOM   1891 HD23 LEU A 124      -2.189   3.418   1.747  0.00  0.00           H  
ATOM   1892  N   HIS A 125      -6.219   5.513   1.657  0.00  0.00           N  
ATOM   1893  CA  HIS A 125      -6.323   6.781   2.381  0.00  0.00           C  
ATOM   1894  CB  HIS A 125      -7.077   7.923   1.703  0.00  0.00           C  
ATOM   1895  CG  HIS A 125      -6.417   8.764   0.658  0.00  0.00           C  
ATOM   1896  C   HIS A 125      -7.042   6.661   3.729  0.00  0.00           C  
ATOM   1897  O   HIS A 125      -6.415   6.561   4.774  0.00  0.00           O  
ATOM   1898  H   HIS A 125      -6.498   5.444   0.623  0.00  0.00           H  
ATOM   1899  HA  HIS A 125      -5.383   7.124   2.557  0.00  0.00           H  
ATOM   1900 HB2  HIS A 125      -7.924   7.555   1.264  0.00  0.00           H  
ATOM   1901 HB3  HIS A 125      -7.434   8.658   2.461  0.00  0.00           H  
ATOM   1902 ND1  HIS A 125      -6.704   8.666  -0.655  0.00  0.00           N  
ATOM   1903 CD2  HIS A 125      -5.891   9.956   0.878  0.00  0.00           C  
ATOM   1904 CE1  HIS A 125      -6.280   9.830  -1.189  0.00  0.00           C  
ATOM   1905 NE2  HIS A 125      -5.785  10.604  -0.293  0.00  0.00           N  
ATOM   1906 HD1  HIS A 125      -6.711   7.737  -1.166  0.00  0.00           H  
ATOM   1907 HD2  HIS A 125      -5.649  10.395   1.834  0.00  0.00           H  
ATOM   1908 HE1  HIS A 125      -6.238  10.061  -2.253  0.00  0.00           H  
ATOM   1909  N   LEU A 126      -8.252   6.108   3.626  0.00  0.00           N  
ATOM   1910  CA  LEU A 126      -9.123   5.844   4.774  0.00  0.00           C  
ATOM   1911  CB  LEU A 126     -10.429   5.208   4.290  0.00  0.00           C  
ATOM   1912  CG  LEU A 126     -11.406   6.107   3.536  0.00  0.00           C  
ATOM   1913 CD1  LEU A 126     -12.575   5.326   2.944  0.00  0.00           C  
ATOM   1914 CD2  LEU A 126     -11.980   7.110   4.539  0.00  0.00           C  
ATOM   1915  C   LEU A 126      -8.437   4.968   5.826  0.00  0.00           C  
ATOM   1916  O   LEU A 126      -8.535   5.161   7.032  0.00  0.00           O  
ATOM   1917  H   LEU A 126      -8.531   5.875   2.640  0.00  0.00           H  
ATOM   1918  HA  LEU A 126      -9.363   6.726   5.204  0.00  0.00           H  
ATOM   1919 HB2  LEU A 126     -10.190   4.450   3.680  0.00  0.00           H  
ATOM   1920 HB3  LEU A 126     -10.908   4.851   5.091  0.00  0.00           H  
ATOM   1921  HG  LEU A 126     -10.912   6.575   2.793  0.00  0.00           H  
ATOM   1922 HD11 LEU A 126     -13.077   4.872   3.679  0.00  0.00           H  
ATOM   1923 HD12 LEU A 126     -13.185   5.955   2.462  0.00  0.00           H  
ATOM   1924 HD13 LEU A 126     -12.229   4.641   2.304  0.00  0.00           H  
ATOM   1925 HD21 LEU A 126     -11.235   7.652   4.927  0.00  0.00           H  
ATOM   1926 HD22 LEU A 126     -12.625   7.713   4.071  0.00  0.00           H  
ATOM   1927 HD23 LEU A 126     -12.451   6.616   5.268  0.00  0.00           H  
ATOM   1928  N   THR A 127      -7.978   3.839   5.284  0.00  0.00           N  
ATOM   1929  CA  THR A 127      -7.429   2.774   6.122  0.00  0.00           C  
ATOM   1930  CB  THR A 127      -7.497   1.427   5.386  0.00  0.00           C  
ATOM   1931 OG1  THR A 127      -6.712   1.457   4.193  0.00  0.00           O  
ATOM   1932 CG2  THR A 127      -8.937   1.103   5.002  0.00  0.00           C  
ATOM   1933  C   THR A 127      -6.041   3.024   6.732  0.00  0.00           C  
ATOM   1934  O   THR A 127      -5.759   2.639   7.867  0.00  0.00           O  
ATOM   1935  H   THR A 127      -8.042   3.787   4.256  0.00  0.00           H  
ATOM   1936  HA  THR A 127      -8.085   2.609   6.898  0.00  0.00           H  
ATOM   1937  HB  THR A 127      -7.118   0.696   5.999  0.00  0.00           H  
ATOM   1938 HG21 THR A 127      -9.566   1.668   5.540  0.00  0.00           H  
ATOM   1939 HG22 THR A 127      -9.078   1.291   4.027  0.00  0.00           H  
ATOM   1940 HG23 THR A 127      -9.126   0.135   5.182  0.00  0.00           H  
ATOM   1941 HG1  THR A 127      -7.229   1.882   3.442  0.00  0.00           H  
ATOM   1942  N   ALA A 128      -5.204   3.569   5.864  0.00  0.00           N  
ATOM   1943  CA  ALA A 128      -3.945   4.234   6.223  0.00  0.00           C  
ATOM   1944  CB  ALA A 128      -3.289   4.880   5.001  0.00  0.00           C  
ATOM   1945  C   ALA A 128      -4.034   5.163   7.435  0.00  0.00           C  
ATOM   1946  O   ALA A 128      -3.275   5.012   8.392  0.00  0.00           O  
ATOM   1947  H   ALA A 128      -5.521   3.486   4.858  0.00  0.00           H  
ATOM   1948  HA  ALA A 128      -3.248   3.514   6.422  0.00  0.00           H  
ATOM   1949 HB1  ALA A 128      -2.299   4.907   5.132  0.00  0.00           H  
ATOM   1950 HB2  ALA A 128      -3.505   4.343   4.188  0.00  0.00           H  
ATOM   1951 HB3  ALA A 128      -3.638   5.809   4.891  0.00  0.00           H  
ATOM   1952  N   ILE A 129      -4.999   6.078   7.403  0.00  0.00           N  
ATOM   1953  CA  ILE A 129      -5.421   6.941   8.515  0.00  0.00           C  
ATOM   1954  CB  ILE A 129      -6.237   8.199   8.205  0.00  0.00           C  
ATOM   1955 CG1  ILE A 129      -7.727   7.993   7.923  0.00  0.00           C  
ATOM   1956 CG2  ILE A 129      -5.415   9.059   7.233  0.00  0.00           C  
ATOM   1957 CD1  ILE A 129      -8.454   9.286   7.584  0.00  0.00           C  
ATOM   1958  C   ILE A 129      -5.857   6.290   9.823  0.00  0.00           C  
ATOM   1959  O   ILE A 129      -5.495   6.797  10.879  0.00  0.00           O  
ATOM   1960  H   ILE A 129      -5.475   6.141   6.446  0.00  0.00           H  
ATOM   1961  HA  ILE A 129      -4.599   7.524   8.740  0.00  0.00           H  
ATOM   1962  HB  ILE A 129      -6.161   8.823   9.008  0.00  0.00           H  
ATOM   1963 HG12 ILE A 129      -7.822   7.362   7.161  0.00  0.00           H  
ATOM   1964 HG13 ILE A 129      -8.148   7.596   8.733  0.00  0.00           H  
ATOM   1965 HG21 ILE A 129      -5.797  10.100   7.184  0.00  0.00           H  
ATOM   1966 HG22 ILE A 129      -4.471   9.097   7.549  0.00  0.00           H  
ATOM   1967 HG23 ILE A 129      -5.450   8.649   6.325  0.00  0.00           H  
ATOM   1968 HD11 ILE A 129      -8.041   9.748   6.665  0.00  0.00           H  
ATOM   1969 HD12 ILE A 129      -9.416   9.086   7.412  0.00  0.00           H  
ATOM   1970 HD13 ILE A 129      -8.373   9.918   8.352  0.00  0.00           H  
ATOM   1971  N   ASP A 130      -6.869   5.422   9.773  0.00  0.00           N  
ATOM   1972  CA  ASP A 130      -7.261   4.569  10.908  0.00  0.00           C  
ATOM   1973  CB  ASP A 130      -8.628   3.957  10.578  0.00  0.00           C  
ATOM   1974  CG  ASP A 130      -9.715   4.679  11.373  0.00  0.00           C  
ATOM   1975 OD1  ASP A 130      -9.562   4.903  12.593  0.00  0.00           O  
ATOM   1976 OD2  ASP A 130     -10.756   4.824  10.680  0.00  0.00           O  
ATOM   1977  C   ASP A 130      -6.333   3.470  11.425  0.00  0.00           C  
ATOM   1978  O   ASP A 130      -6.497   2.843  12.462  0.00  0.00           O  
ATOM   1979  H   ASP A 130      -7.368   5.396   8.853  0.00  0.00           H  
ATOM   1980  HA  ASP A 130      -7.430   5.216  11.712  0.00  0.00           H  
ATOM   1981 HB2  ASP A 130      -8.799   4.085   9.622  0.00  0.00           H  
ATOM   1982 HB3  ASP A 130      -8.616   3.016  10.843  0.00  0.00           H  
ATOM   1983  N   GLY A 131      -5.213   3.314  10.721  0.00  0.00           N  
ATOM   1984  CA  GLY A 131      -4.099   2.429  11.100  0.00  0.00           C  
ATOM   1985  C   GLY A 131      -4.353   0.931  10.866  0.00  0.00           C  
ATOM   1986  O   GLY A 131      -3.630   0.139  11.474  0.00  0.00           O  
ATOM   1987  H   GLY A 131      -5.185   3.896   9.838  0.00  0.00           H  
ATOM   1988 HA2  GLY A 131      -3.265   2.706  10.582  0.00  0.00           H  
ATOM   1989 HA3  GLY A 131      -3.881   2.576  12.087  0.00  0.00           H  
ATOM   1990  N   HIS A 132      -5.048   0.621   9.780  0.00  0.00           N  
ATOM   1991  CA  HIS A 132      -5.405  -0.748   9.406  0.00  0.00           C  
ATOM   1992  CB  HIS A 132      -6.787  -0.934   8.779  0.00  0.00           C  
ATOM   1993  CG  HIS A 132      -7.903  -0.463   9.715  0.00  0.00           C  
ATOM   1994  C   HIS A 132      -4.317  -1.420   8.555  0.00  0.00           C  
ATOM   1995  O   HIS A 132      -4.448  -1.765   7.377  0.00  0.00           O  
ATOM   1996  H   HIS A 132      -5.328   1.453   9.199  0.00  0.00           H  
ATOM   1997  HA  HIS A 132      -5.519  -1.290  10.250  0.00  0.00           H  
ATOM   1998 HB2  HIS A 132      -6.850  -0.401   7.942  0.00  0.00           H  
ATOM   1999 HB3  HIS A 132      -6.941  -1.899   8.589  0.00  0.00           H  
ATOM   2000 ND1  HIS A 132      -7.847  -0.527  11.039  0.00  0.00           N  
ATOM   2001 CD2  HIS A 132      -8.943   0.273   9.317  0.00  0.00           C  
ATOM   2002 CE1  HIS A 132      -8.913   0.198  11.381  0.00  0.00           C  
ATOM   2003 NE2  HIS A 132      -9.656   0.634  10.376  0.00  0.00           N  
ATOM   2004 HD1  HIS A 132      -7.225  -0.966  11.622  0.00  0.00           H  
ATOM   2005 HD2  HIS A 132      -9.147   0.513   8.344  0.00  0.00           H  
ATOM   2006 HE1  HIS A 132      -9.143   0.403  12.374  0.00  0.00           H  
ATOM   2007  N   LEU A 133      -3.184  -1.640   9.201  0.00  0.00           N  
ATOM   2008  CA  LEU A 133      -1.978  -2.207   8.563  0.00  0.00           C  
ATOM   2009  CB  LEU A 133      -1.141  -2.714   9.739  0.00  0.00           C  
ATOM   2010  CG  LEU A 133      -0.398  -1.677  10.579  0.00  0.00           C  
ATOM   2011 CD1  LEU A 133      -0.084  -2.283  11.951  0.00  0.00           C  
ATOM   2012 CD2  LEU A 133       0.875  -1.335   9.794  0.00  0.00           C  
ATOM   2013  C   LEU A 133      -2.276  -3.486   7.792  0.00  0.00           C  
ATOM   2014  O   LEU A 133      -1.843  -3.634   6.650  0.00  0.00           O  
ATOM   2015  H   LEU A 133      -3.204  -1.378  10.216  0.00  0.00           H  
ATOM   2016  HA  LEU A 133      -1.613  -1.519   7.919  0.00  0.00           H  
ATOM   2017 HB2  LEU A 133      -1.754  -3.213  10.356  0.00  0.00           H  
ATOM   2018 HB3  LEU A 133      -0.457  -3.349   9.374  0.00  0.00           H  
ATOM   2019  HG  LEU A 133      -0.974  -0.878  10.699  0.00  0.00           H  
ATOM   2020 HD11 LEU A 133       0.486  -3.093  11.830  0.00  0.00           H  
ATOM   2021 HD12 LEU A 133       0.402  -1.609  12.505  0.00  0.00           H  
ATOM   2022 HD13 LEU A 133      -0.939  -2.536  12.402  0.00  0.00           H  
ATOM   2023 HD21 LEU A 133       0.622  -0.966   8.901  0.00  0.00           H  
ATOM   2024 HD22 LEU A 133       1.403  -0.656  10.302  0.00  0.00           H  
ATOM   2025 HD23 LEU A 133       1.419  -2.163   9.674  0.00  0.00           H  
ATOM   2026  N   GLU A 134      -3.151  -4.310   8.355  0.00  0.00           N  
ATOM   2027  CA  GLU A 134      -3.510  -5.620   7.772  0.00  0.00           C  
ATOM   2028  CB  GLU A 134      -4.481  -6.393   8.656  0.00  0.00           C  
ATOM   2029  CG  GLU A 134      -4.199  -6.389  10.164  0.00  0.00           C  
ATOM   2030  CD  GLU A 134      -4.841  -5.250  10.948  0.00  0.00           C  
ATOM   2031 OE1  GLU A 134      -4.842  -5.351  12.192  0.00  0.00           O  
ATOM   2032 OE2  GLU A 134      -4.916  -4.134  10.379  0.00  0.00           O  
ATOM   2033  C   GLU A 134      -4.301  -5.439   6.476  0.00  0.00           C  
ATOM   2034  O   GLU A 134      -3.983  -6.196   5.555  0.00  0.00           O  
ATOM   2035  H   GLU A 134      -3.569  -3.962   9.246  0.00  0.00           H  
ATOM   2036  HA  GLU A 134      -2.672  -6.140   7.586  0.00  0.00           H  
ATOM   2037 HB2  GLU A 134      -5.387  -6.002   8.530  0.00  0.00           H  
ATOM   2038 HB3  GLU A 134      -4.473  -7.344   8.362  0.00  0.00           H  
ATOM   2039 HG2  GLU A 134      -4.543  -7.240  10.540  0.00  0.00           H  
ATOM   2040 HG3  GLU A 134      -3.217  -6.320  10.291  0.00  0.00           H  
ATOM   2041  N   ILE A 135      -5.205  -4.471   6.438  0.00  0.00           N  
ATOM   2042  CA  ILE A 135      -5.954  -4.182   5.207  0.00  0.00           C  
ATOM   2043  CB  ILE A 135      -7.368  -3.652   5.425  0.00  0.00           C  
ATOM   2044 CG1  ILE A 135      -8.130  -4.569   6.387  0.00  0.00           C  
ATOM   2045 CG2  ILE A 135      -8.194  -3.367   4.163  0.00  0.00           C  
ATOM   2046 CD1  ILE A 135      -8.485  -6.014   6.009  0.00  0.00           C  
ATOM   2047  C   ILE A 135      -5.158  -3.291   4.238  0.00  0.00           C  
ATOM   2048  O   ILE A 135      -5.087  -3.818   3.126  0.00  0.00           O  
ATOM   2049  H   ILE A 135      -5.337  -3.949   7.319  0.00  0.00           H  
ATOM   2050  HA  ILE A 135      -6.082  -5.065   4.741  0.00  0.00           H  
ATOM   2051  HB  ILE A 135      -7.305  -2.754   5.847  0.00  0.00           H  
ATOM   2052 HG12 ILE A 135      -7.606  -4.600   7.275  0.00  0.00           H  
ATOM   2053 HG13 ILE A 135      -9.011  -4.093   6.641  0.00  0.00           H  
ATOM   2054 HG21 ILE A 135      -9.047  -2.922   4.424  0.00  0.00           H  
ATOM   2055 HG22 ILE A 135      -7.673  -2.769   3.559  0.00  0.00           H  
ATOM   2056 HG23 ILE A 135      -8.390  -4.226   3.700  0.00  0.00           H  
ATOM   2057 HD11 ILE A 135      -7.644  -6.514   5.828  0.00  0.00           H  
ATOM   2058 HD12 ILE A 135      -8.975  -6.432   6.769  0.00  0.00           H  
ATOM   2059 HD13 ILE A 135      -9.059  -6.001   5.196  0.00  0.00           H  
ATOM   2060  N   VAL A 136      -4.220  -2.478   4.704  0.00  0.00           N  
ATOM   2061  CA  VAL A 136      -3.330  -1.628   3.899  0.00  0.00           C  
ATOM   2062  CB  VAL A 136      -2.591  -0.593   4.752  0.00  0.00           C  
ATOM   2063 CG1  VAL A 136      -1.670   0.209   3.843  0.00  0.00           C  
ATOM   2064 CG2  VAL A 136      -3.599   0.416   5.317  0.00  0.00           C  
ATOM   2065  C   VAL A 136      -2.401  -2.527   3.061  0.00  0.00           C  
ATOM   2066  O   VAL A 136      -2.412  -2.321   1.855  0.00  0.00           O  
ATOM   2067  H   VAL A 136      -4.154  -2.487   5.771  0.00  0.00           H  
ATOM   2068  HA  VAL A 136      -3.891  -1.098   3.269  0.00  0.00           H  
ATOM   2069  HB  VAL A 136      -2.014  -1.079   5.390  0.00  0.00           H  
ATOM   2070 HG11 VAL A 136      -0.979   0.676   4.395  0.00  0.00           H  
ATOM   2071 HG12 VAL A 136      -1.220  -0.407   3.197  0.00  0.00           H  
ATOM   2072 HG13 VAL A 136      -2.206   0.886   3.339  0.00  0.00           H  
ATOM   2073 HG21 VAL A 136      -3.256   1.339   5.160  0.00  0.00           H  
ATOM   2074 HG22 VAL A 136      -4.474   0.294   4.853  0.00  0.00           H  
ATOM   2075 HG23 VAL A 136      -3.706   0.254   6.296  0.00  0.00           H  
ATOM   2076  N   GLU A 137      -1.882  -3.556   3.726  0.00  0.00           N  
ATOM   2077  CA  GLU A 137      -1.032  -4.590   3.111  0.00  0.00           C  
ATOM   2078  CB  GLU A 137      -0.536  -5.595   4.151  0.00  0.00           C  
ATOM   2079  CG  GLU A 137       0.320  -6.703   3.518  0.00  0.00           C  
ATOM   2080  CD  GLU A 137       0.337  -7.960   4.379  0.00  0.00           C  
ATOM   2081 OE1  GLU A 137       1.499  -8.420   4.477  0.00  0.00           O  
ATOM   2082 OE2  GLU A 137      -0.674  -8.577   4.776  0.00  0.00           O  
ATOM   2083  C   GLU A 137      -1.773  -5.287   1.975  0.00  0.00           C  
ATOM   2084  O   GLU A 137      -1.333  -5.291   0.826  0.00  0.00           O  
ATOM   2085  H   GLU A 137      -2.132  -3.573   4.748  0.00  0.00           H  
ATOM   2086  HA  GLU A 137      -0.194  -4.164   2.757  0.00  0.00           H  
ATOM   2087 HB2  GLU A 137       0.029  -5.119   4.787  0.00  0.00           H  
ATOM   2088 HB3  GLU A 137      -1.312  -6.022   4.556  0.00  0.00           H  
ATOM   2089 HG2  GLU A 137      -0.076  -6.937   2.658  0.00  0.00           H  
ATOM   2090 HG3  GLU A 137       1.237  -6.377   3.449  0.00  0.00           H  
ATOM   2091  N   VAL A 138      -3.020  -5.689   2.197  0.00  0.00           N  
ATOM   2092  CA  VAL A 138      -3.756  -6.368   1.122  0.00  0.00           C  
ATOM   2093  CB  VAL A 138      -4.832  -7.320   1.662  0.00  0.00           C  
ATOM   2094 CG1  VAL A 138      -6.139  -6.652   2.100  0.00  0.00           C  
ATOM   2095 CG2  VAL A 138      -5.039  -8.479   0.685  0.00  0.00           C  
ATOM   2096  C   VAL A 138      -4.117  -5.486  -0.075  0.00  0.00           C  
ATOM   2097  O   VAL A 138      -4.034  -5.860  -1.248  0.00  0.00           O  
ATOM   2098  H   VAL A 138      -3.401  -5.498   3.123  0.00  0.00           H  
ATOM   2099  HA  VAL A 138      -3.169  -7.131   0.779  0.00  0.00           H  
ATOM   2100  HB  VAL A 138      -4.455  -7.777   2.485  0.00  0.00           H  
ATOM   2101 HG11 VAL A 138      -6.022  -6.269   3.015  0.00  0.00           H  
ATOM   2102 HG12 VAL A 138      -6.367  -5.924   1.457  0.00  0.00           H  
ATOM   2103 HG13 VAL A 138      -6.869  -7.332   2.111  0.00  0.00           H  
ATOM   2104 HG21 VAL A 138      -5.610  -8.168  -0.073  0.00  0.00           H  
ATOM   2105 HG22 VAL A 138      -4.151  -8.777   0.340  0.00  0.00           H  
ATOM   2106 HG23 VAL A 138      -5.488  -9.232   1.162  0.00  0.00           H  
ATOM   2107  N   LEU A 139      -4.579  -4.293   0.281  0.00  0.00           N  
ATOM   2108  CA  LEU A 139      -4.750  -3.165  -0.643  0.00  0.00           C  
ATOM   2109  CB  LEU A 139      -5.155  -1.853   0.036  0.00  0.00           C  
ATOM   2110  CG  LEU A 139      -6.510  -1.841   0.752  0.00  0.00           C  
ATOM   2111 CD1  LEU A 139      -6.477  -0.656   1.713  0.00  0.00           C  
ATOM   2112 CD2  LEU A 139      -7.727  -2.006  -0.156  0.00  0.00           C  
ATOM   2113  C   LEU A 139      -3.607  -2.842  -1.603  0.00  0.00           C  
ATOM   2114  O   LEU A 139      -3.688  -2.816  -2.832  0.00  0.00           O  
ATOM   2115  H   LEU A 139      -4.820  -4.218   1.305  0.00  0.00           H  
ATOM   2116  HA  LEU A 139      -5.598  -3.350  -1.209  0.00  0.00           H  
ATOM   2117 HB2  LEU A 139      -4.458  -1.634   0.716  0.00  0.00           H  
ATOM   2118 HB3  LEU A 139      -5.183  -1.142  -0.664  0.00  0.00           H  
ATOM   2119  HG  LEU A 139      -6.614  -2.675   1.260  0.00  0.00           H  
ATOM   2120 HD11 LEU A 139      -6.338   0.187   1.196  0.00  0.00           H  
ATOM   2121 HD12 LEU A 139      -7.344  -0.605   2.208  0.00  0.00           H  
ATOM   2122 HD13 LEU A 139      -5.728  -0.776   2.363  0.00  0.00           H  
ATOM   2123 HD21 LEU A 139      -7.666  -2.880  -0.637  0.00  0.00           H  
ATOM   2124 HD22 LEU A 139      -8.559  -1.986   0.398  0.00  0.00           H  
ATOM   2125 HD23 LEU A 139      -7.749  -1.259  -0.820  0.00  0.00           H  
ATOM   2126  N   LEU A 140      -2.444  -2.650  -0.990  0.00  0.00           N  
ATOM   2127  CA  LEU A 140      -1.195  -2.414  -1.712  0.00  0.00           C  
ATOM   2128  CB  LEU A 140      -0.041  -2.167  -0.736  0.00  0.00           C  
ATOM   2129  CG  LEU A 140      -0.011  -0.676  -0.407  0.00  0.00           C  
ATOM   2130 CD1  LEU A 140       1.099  -0.252   0.560  0.00  0.00           C  
ATOM   2131 CD2  LEU A 140       0.368   0.138  -1.649  0.00  0.00           C  
ATOM   2132  C   LEU A 140      -0.838  -3.573  -2.641  0.00  0.00           C  
ATOM   2133  O   LEU A 140      -0.808  -3.481  -3.864  0.00  0.00           O  
ATOM   2134  H   LEU A 140      -2.497  -2.681   0.055  0.00  0.00           H  
ATOM   2135  HA  LEU A 140      -1.302  -1.580  -2.273  0.00  0.00           H  
ATOM   2136 HB2  LEU A 140      -0.227  -2.647   0.079  0.00  0.00           H  
ATOM   2137 HB3  LEU A 140       0.783  -2.391  -1.179  0.00  0.00           H  
ATOM   2138  HG  LEU A 140      -0.909  -0.410  -0.010  0.00  0.00           H  
ATOM   2139 HD11 LEU A 140       1.987  -0.479   0.163  0.00  0.00           H  
ATOM   2140 HD12 LEU A 140       1.041   0.733   0.716  0.00  0.00           H  
ATOM   2141 HD13 LEU A 140       0.984  -0.737   1.426  0.00  0.00           H  
ATOM   2142 HD21 LEU A 140      -0.307  -0.024  -2.368  0.00  0.00           H  
ATOM   2143 HD22 LEU A 140       0.382   1.109  -1.415  0.00  0.00           H  
ATOM   2144 HD23 LEU A 140       1.272  -0.145  -1.966  0.00  0.00           H  
ATOM   2145  N   LYS A 141      -0.804  -4.754  -2.005  0.00  0.00           N  
ATOM   2146  CA  LYS A 141      -0.460  -6.031  -2.623  0.00  0.00           C  
ATOM   2147  CB  LYS A 141      -0.520  -7.257  -1.705  0.00  0.00           C  
ATOM   2148  CG  LYS A 141       0.515  -7.208  -0.575  0.00  0.00           C  
ATOM   2149  CD  LYS A 141       1.842  -7.664  -1.202  0.00  0.00           C  
ATOM   2150  CE  LYS A 141       3.099  -7.394  -0.375  0.00  0.00           C  
ATOM   2151  NZ  LYS A 141       4.286  -7.945  -1.053  0.00  0.00           N  
ATOM   2152  C   LYS A 141      -1.229  -6.304  -3.928  0.00  0.00           C  
ATOM   2153  O   LYS A 141      -0.721  -7.041  -4.767  0.00  0.00           O  
ATOM   2154  H   LYS A 141      -1.058  -4.676  -0.978  0.00  0.00           H  
ATOM   2155  HA  LYS A 141       0.533  -6.037  -2.834  0.00  0.00           H  
ATOM   2156 HB2  LYS A 141      -1.421  -7.298  -1.296  0.00  0.00           H  
ATOM   2157 HB3  LYS A 141      -0.345  -8.067  -2.252  0.00  0.00           H  
ATOM   2158 HG2  LYS A 141       0.611  -6.290  -0.264  0.00  0.00           H  
ATOM   2159 HG3  LYS A 141       0.262  -7.838   0.123  0.00  0.00           H  
ATOM   2160 HD2  LYS A 141       1.785  -8.659  -1.375  0.00  0.00           H  
ATOM   2161 HD3  LYS A 141       1.946  -7.202  -2.095  0.00  0.00           H  
ATOM   2162 HE2  LYS A 141       3.200  -6.408  -0.264  0.00  0.00           H  
ATOM   2163 HE3  LYS A 141       2.990  -7.824   0.519  0.00  0.00           H  
ATOM   2164 HZ1  LYS A 141       4.002  -8.625  -1.732  0.00  0.00           H  
ATOM   2165 HZ2  LYS A 141       4.786  -7.209  -1.514  0.00  0.00           H  
ATOM   2166 HZ3  LYS A 141       4.888  -8.381  -0.381  0.00  0.00           H  
ATOM   2167  N   HIS A 142      -2.548  -6.262  -3.760  0.00  0.00           N  
ATOM   2168  CA  HIS A 142      -3.565  -6.292  -4.819  0.00  0.00           C  
ATOM   2169  CB  HIS A 142      -5.024  -6.244  -4.385  0.00  0.00           C  
ATOM   2170  CG  HIS A 142      -5.464  -7.694  -4.188  0.00  0.00           C  
ATOM   2171  C   HIS A 142      -3.294  -5.242  -5.900  0.00  0.00           C  
ATOM   2172  O   HIS A 142      -3.656  -5.505  -7.047  0.00  0.00           O  
ATOM   2173  H   HIS A 142      -2.829  -6.199  -2.729  0.00  0.00           H  
ATOM   2174  HA  HIS A 142      -3.542  -7.202  -5.253  0.00  0.00           H  
ATOM   2175 HB2  HIS A 142      -5.104  -5.787  -3.529  0.00  0.00           H  
ATOM   2176 HB3  HIS A 142      -5.572  -5.858  -5.092  0.00  0.00           H  
ATOM   2177 ND1  HIS A 142      -5.695  -8.610  -5.124  0.00  0.00           N  
ATOM   2178 CD2  HIS A 142      -5.793  -8.219  -3.009  0.00  0.00           C  
ATOM   2179 CE1  HIS A 142      -6.220  -9.672  -4.536  0.00  0.00           C  
ATOM   2180 NE2  HIS A 142      -6.201  -9.473  -3.216  0.00  0.00           N  
ATOM   2181 HD1  HIS A 142      -5.513  -8.534  -6.104  0.00  0.00           H  
ATOM   2182 HD2  HIS A 142      -5.740  -7.743  -2.116  0.00  0.00           H  
ATOM   2183 HE1  HIS A 142      -6.572 -10.481  -4.990  0.00  0.00           H  
ATOM   2184  N   GLY A 143      -2.706  -4.083  -5.599  0.00  0.00           N  
ATOM   2185  CA  GLY A 143      -2.642  -3.048  -6.634  0.00  0.00           C  
ATOM   2186  C   GLY A 143      -2.944  -1.563  -6.418  0.00  0.00           C  
ATOM   2187  O   GLY A 143      -2.881  -0.844  -7.416  0.00  0.00           O  
ATOM   2188  H   GLY A 143      -2.336  -3.992  -4.661  0.00  0.00           H  
ATOM   2189 HA2  GLY A 143      -1.676  -3.115  -7.091  0.00  0.00           H  
ATOM   2190 HA3  GLY A 143      -3.245  -3.381  -7.455  0.00  0.00           H  
ATOM   2191  N   ALA A 144      -3.198  -1.186  -5.173  0.00  0.00           N  
ATOM   2192  CA  ALA A 144      -3.571   0.213  -4.904  0.00  0.00           C  
ATOM   2193  CB  ALA A 144      -4.246   0.467  -3.558  0.00  0.00           C  
ATOM   2194  C   ALA A 144      -2.427   1.214  -5.094  0.00  0.00           C  
ATOM   2195  O   ALA A 144      -1.276   0.862  -4.863  0.00  0.00           O  
ATOM   2196  H   ALA A 144      -3.118  -1.905  -4.454  0.00  0.00           H  
ATOM   2197  HA  ALA A 144      -4.329   0.468  -5.535  0.00  0.00           H  
ATOM   2198 HB1  ALA A 144      -4.780  -0.336  -3.299  0.00  0.00           H  
ATOM   2199 HB2  ALA A 144      -3.549   0.644  -2.865  0.00  0.00           H  
ATOM   2200 HB3  ALA A 144      -4.850   1.260  -3.635  0.00  0.00           H  
ATOM   2201  N   ASP A 145      -2.782   2.383  -5.622  0.00  0.00           N  
ATOM   2202  CA  ASP A 145      -1.735   3.325  -6.061  0.00  0.00           C  
ATOM   2203  CB  ASP A 145      -2.168   3.977  -7.371  0.00  0.00           C  
ATOM   2204  CG  ASP A 145      -0.865   4.493  -8.002  0.00  0.00           C  
ATOM   2205 OD1  ASP A 145      -0.226   3.754  -8.776  0.00  0.00           O  
ATOM   2206 OD2  ASP A 145      -0.760   5.734  -8.024  0.00  0.00           O  
ATOM   2207  C   ASP A 145      -1.350   4.365  -5.012  0.00  0.00           C  
ATOM   2208  O   ASP A 145      -2.184   5.234  -4.741  0.00  0.00           O  
ATOM   2209  H   ASP A 145      -3.782   2.564  -5.694  0.00  0.00           H  
ATOM   2210  HA  ASP A 145      -0.904   2.770  -6.250  0.00  0.00           H  
ATOM   2211 HB2  ASP A 145      -2.540   3.302  -7.945  0.00  0.00           H  
ATOM   2212 HB3  ASP A 145      -2.731   4.728  -7.173  0.00  0.00           H  
ATOM   2213  N   VAL A 146      -0.039   4.431  -4.777  0.00  0.00           N  
ATOM   2214  CA  VAL A 146       0.445   5.403  -3.782  0.00  0.00           C  
ATOM   2215  CB  VAL A 146       1.828   5.100  -3.221  0.00  0.00           C  
ATOM   2216 CG1  VAL A 146       1.614   3.979  -2.202  0.00  0.00           C  
ATOM   2217 CG2  VAL A 146       2.853   4.695  -4.276  0.00  0.00           C  
ATOM   2218  C   VAL A 146       0.358   6.872  -4.221  0.00  0.00           C  
ATOM   2219  O   VAL A 146       0.372   7.788  -3.408  0.00  0.00           O  
ATOM   2220  H   VAL A 146       0.551   3.800  -5.303  0.00  0.00           H  
ATOM   2221  HA  VAL A 146      -0.125   5.298  -2.943  0.00  0.00           H  
ATOM   2222  HB  VAL A 146       2.135   5.880  -2.719  0.00  0.00           H  
ATOM   2223 HG11 VAL A 146       1.780   4.332  -1.283  0.00  0.00           H  
ATOM   2224 HG12 VAL A 146       0.675   3.646  -2.270  0.00  0.00           H  
ATOM   2225 HG13 VAL A 146       2.250   3.232  -2.395  0.00  0.00           H  
ATOM   2226 HG21 VAL A 146       2.388   4.207  -5.014  0.00  0.00           H  
ATOM   2227 HG22 VAL A 146       3.293   5.516  -4.638  0.00  0.00           H  
ATOM   2228 HG23 VAL A 146       3.539   4.102  -3.858  0.00  0.00           H  
ATOM   2229  N   ASN A 147       0.109   7.094  -5.502  0.00  0.00           N  
ATOM   2230  CA  ASN A 147       0.015   8.397  -6.168  0.00  0.00           C  
ATOM   2231  CB  ASN A 147       0.993   8.439  -7.339  0.00  0.00           C  
ATOM   2232  CG  ASN A 147       2.429   8.407  -6.803  0.00  0.00           C  
ATOM   2233  C   ASN A 147      -1.353   8.832  -6.706  0.00  0.00           C  
ATOM   2234  O   ASN A 147      -1.548   9.873  -7.334  0.00  0.00           O  
ATOM   2235  H   ASN A 147      -0.029   6.184  -6.057  0.00  0.00           H  
ATOM   2236  HA  ASN A 147       0.294   9.106  -5.471  0.00  0.00           H  
ATOM   2237 HB2  ASN A 147       0.855   7.647  -7.900  0.00  0.00           H  
ATOM   2238 HB3  ASN A 147       0.865   9.279  -7.832  0.00  0.00           H  
ATOM   2239 OD1  ASN A 147       2.850   9.366  -6.172  0.00  0.00           O  
ATOM   2240 ND2  ASN A 147       3.109   7.268  -6.926  0.00  0.00           N  
ATOM   2241 HD22 ASN A 147       2.657   6.484  -7.367  0.00  0.00           H  
ATOM   2242 HD21 ASN A 147       4.038   7.194  -6.591  0.00  0.00           H  
ATOM   2243  N   ALA A 148      -2.265   7.865  -6.680  0.00  0.00           N  
ATOM   2244  CA  ALA A 148      -3.670   8.170  -6.978  0.00  0.00           C  
ATOM   2245  CB  ALA A 148      -4.387   6.821  -7.041  0.00  0.00           C  
ATOM   2246  C   ALA A 148      -4.225   9.037  -5.845  0.00  0.00           C  
ATOM   2247  O   ALA A 148      -4.705   8.552  -4.822  0.00  0.00           O  
ATOM   2248  H   ALA A 148      -1.918   6.928  -6.446  0.00  0.00           H  
ATOM   2249  HA  ALA A 148      -3.714   8.688  -7.827  0.00  0.00           H  
ATOM   2250 HB1  ALA A 148      -4.681   6.560  -6.123  0.00  0.00           H  
ATOM   2251 HB2  ALA A 148      -5.184   6.898  -7.639  0.00  0.00           H  
ATOM   2252 HB3  ALA A 148      -3.762   6.131  -7.402  0.00  0.00           H  
ATOM   2253  N   GLN A 149      -4.340  10.314  -6.169  0.00  0.00           N  
ATOM   2254  CA  GLN A 149      -4.756  11.376  -5.212  0.00  0.00           C  
ATOM   2255  CB  GLN A 149      -3.789  12.581  -5.319  0.00  0.00           C  
ATOM   2256  CG  GLN A 149      -4.192  13.579  -6.420  0.00  0.00           C  
ATOM   2257  CD  GLN A 149      -3.172  14.633  -6.660  0.00  0.00           C  
ATOM   2258  C   GLN A 149      -6.241  11.814  -5.271  0.00  0.00           C  
ATOM   2259  O   GLN A 149      -7.070  11.414  -6.135  0.00  0.00           O  
ATOM   2260  H   GLN A 149      -4.039  10.538  -7.154  0.00  0.00           H  
ATOM   2261  HA  GLN A 149      -4.623  10.983  -4.180  0.00  0.00           H  
ATOM   2262 HB2  GLN A 149      -3.741  13.117  -4.345  0.00  0.00           H  
ATOM   2263 HB3  GLN A 149      -2.764  12.191  -5.512  0.00  0.00           H  
ATOM   2264 HG2  GLN A 149      -4.300  13.041  -7.360  0.00  0.00           H  
ATOM   2265 HG3  GLN A 149      -5.138  14.078  -6.148  0.00  0.00           H  
ATOM   2266 OE1  GLN A 149      -1.980  14.385  -6.459  0.00  0.00           O  
ATOM   2267 NE2  GLN A 149      -3.497  15.838  -7.122  0.00  0.00           N  
ATOM   2268 HE21 GLN A 149      -2.810  16.564  -7.211  0.00  0.00           H  
ATOM   2269 HE22 GLN A 149      -4.470  16.009  -7.388  0.00  0.00           H  
ATOM   2270  N   ASP A 150      -6.698  12.768  -4.325  0.00  0.00           N  
ATOM   2271  CA  ASP A 150      -8.116  12.964  -3.986  0.00  0.00           C  
ATOM   2272  CB  ASP A 150      -8.345  12.521  -2.535  0.00  0.00           C  
ATOM   2273  CG  ASP A 150      -7.559  13.316  -1.554  0.00  0.00           C  
ATOM   2274 OD1  ASP A 150      -8.150  14.180  -0.865  0.00  0.00           O  
ATOM   2275 OD2  ASP A 150      -6.303  13.327  -1.593  0.00  0.00           O  
ATOM   2276  C   ASP A 150      -8.561  14.397  -4.224  0.00  0.00           C  
ATOM   2277  O   ASP A 150      -7.741  15.259  -4.642  0.00  0.00           O  
ATOM   2278  H   ASP A 150      -5.983  13.358  -3.853  0.00  0.00           H  
ATOM   2279  HA  ASP A 150      -8.761  12.327  -4.632  0.00  0.00           H  
ATOM   2280 HB2  ASP A 150      -9.402  12.655  -2.275  0.00  0.00           H  
ATOM   2281 HB3  ASP A 150      -8.116  11.442  -2.428  0.00  0.00           H  
ATOM   2282  N   LYS A 151      -9.914  14.798  -3.965  0.00  0.00           N  
ATOM   2283  CA  LYS A 151     -10.424  16.138  -4.326  0.00  0.00           C  
ATOM   2284  CB  LYS A 151     -11.896  16.290  -3.928  0.00  0.00           C  
ATOM   2285  CG  LYS A 151     -12.813  15.298  -4.639  0.00  0.00           C  
ATOM   2286  CD  LYS A 151     -14.195  15.344  -3.998  0.00  0.00           C  
ATOM   2287  CE  LYS A 151     -15.122  14.244  -4.517  0.00  0.00           C  
ATOM   2288  NZ  LYS A 151     -15.516  14.412  -5.920  0.00  0.00           N  
ATOM   2289  C   LYS A 151      -9.639  17.241  -3.667  0.00  0.00           C  
ATOM   2290  O   LYS A 151      -9.804  18.414  -4.085  0.00  0.00           O  
ATOM   2291  H   LYS A 151     -10.493  14.165  -3.371  0.00  0.00           H  
ATOM   2292  HA  LYS A 151     -10.322  16.287  -5.423  0.00  0.00           H  
ATOM   2293 HB2  LYS A 151     -11.978  16.148  -2.836  0.00  0.00           H  
ATOM   2294 HB3  LYS A 151     -12.248  17.322  -4.159  0.00  0.00           H  
ATOM   2295 HG2  LYS A 151     -12.882  15.591  -5.702  0.00  0.00           H  
ATOM   2296 HG3  LYS A 151     -12.416  14.263  -4.577  0.00  0.00           H  
ATOM   2297 HD2  LYS A 151     -14.099  15.215  -2.900  0.00  0.00           H  
ATOM   2298 HD3  LYS A 151     -14.653  16.342  -4.162  0.00  0.00           H  
ATOM   2299 HE2  LYS A 151     -14.768  13.276  -4.382  0.00  0.00           H  
ATOM   2300 HE3  LYS A 151     -15.974  14.276  -3.924  0.00  0.00           H  
ATOM   2301 HZ1  LYS A 151     -15.044  13.736  -6.492  0.00  0.00           H  
ATOM   2302 HZ2  LYS A 151     -16.507  14.283  -6.015  0.00  0.00           H  
ATOM   2303 HZ3  LYS A 151     -15.275  15.332  -6.236  0.00  0.00           H  
ATOM   2304  N   CYS A 152      -8.982  17.039  -2.415  0.00  0.00           N  
ATOM   2305  CA  CYS A 152      -8.055  18.039  -1.876  0.00  0.00           C  
ATOM   2306  CB  CYS A 152      -8.110  18.068  -0.360  0.00  0.00           C  
ATOM   2307  SG  CYS A 152      -7.131  16.712   0.429  0.00  0.00           S  
ATOM   2308  C   CYS A 152      -6.653  17.862  -2.412  0.00  0.00           C  
ATOM   2309  O   CYS A 152      -5.989  18.890  -2.681  0.00  0.00           O  
ATOM   2310  H   CYS A 152      -9.051  16.103  -1.961  0.00  0.00           H  
ATOM   2311  HA  CYS A 152      -8.387  19.049  -2.209  0.00  0.00           H  
ATOM   2312 HB2  CYS A 152      -7.707  19.018  -0.011  0.00  0.00           H  
ATOM   2313 HB3  CYS A 152      -9.147  18.026  -0.040  0.00  0.00           H  
ATOM   2314  HG  CYS A 152      -7.199  17.272   1.662  0.00  0.00           H  
ATOM   2315  N   GLY A 153      -6.014  16.580  -2.470  0.00  0.00           N  
ATOM   2316  CA  GLY A 153      -4.820  16.318  -3.288  0.00  0.00           C  
ATOM   2317  C   GLY A 153      -3.591  15.990  -2.474  0.00  0.00           C  
ATOM   2318  O   GLY A 153      -2.468  16.317  -2.937  0.00  0.00           O  
ATOM   2319  H   GLY A 153      -6.565  15.763  -2.129  0.00  0.00           H  
ATOM   2320 HA2  GLY A 153      -5.018  15.475  -3.976  0.00  0.00           H  
ATOM   2321 HA3  GLY A 153      -4.587  17.195  -3.925  0.00  0.00           H  
ATOM   2322  N   LYS A 154      -3.661  15.297  -1.217  0.00  0.00           N  
ATOM   2323  CA  LYS A 154      -2.457  14.818  -0.495  0.00  0.00           C  
ATOM   2324  CB  LYS A 154      -2.283  15.561   0.839  0.00  0.00           C  
ATOM   2325  CG  LYS A 154      -1.884  17.023   0.607  0.00  0.00           C  
ATOM   2326  CD  LYS A 154      -1.581  17.772   1.909  0.00  0.00           C  
ATOM   2327  CE  LYS A 154      -2.862  18.050   2.709  0.00  0.00           C  
ATOM   2328  NZ  LYS A 154      -2.587  18.873   3.888  0.00  0.00           N  
ATOM   2329  C   LYS A 154      -2.529  13.335  -0.259  0.00  0.00           C  
ATOM   2330  O   LYS A 154      -3.345  12.882   0.576  0.00  0.00           O  
ATOM   2331  H   LYS A 154      -4.608  15.027  -0.859  0.00  0.00           H  
ATOM   2332  HA  LYS A 154      -1.539  14.993  -1.100  0.00  0.00           H  
ATOM   2333 HB2  LYS A 154      -3.234  15.500   1.411  0.00  0.00           H  
ATOM   2334 HB3  LYS A 154      -1.487  15.066   1.440  0.00  0.00           H  
ATOM   2335 HG2  LYS A 154      -0.977  17.060  -0.035  0.00  0.00           H  
ATOM   2336 HG3  LYS A 154      -2.704  17.539   0.075  0.00  0.00           H  
ATOM   2337 HD2  LYS A 154      -0.848  17.199   2.515  0.00  0.00           H  
ATOM   2338 HD3  LYS A 154      -1.101  18.739   1.643  0.00  0.00           H  
ATOM   2339 HE2  LYS A 154      -3.579  18.590   2.056  0.00  0.00           H  
ATOM   2340 HE3  LYS A 154      -3.342  17.096   3.010  0.00  0.00           H  
ATOM   2341 HZ1  LYS A 154      -2.040  19.709   3.621  0.00  0.00           H  
ATOM   2342 HZ2  LYS A 154      -3.467  19.188   4.341  0.00  0.00           H  
ATOM   2343 HZ3  LYS A 154      -2.032  18.421   4.639  0.00  0.00           H  
ATOM   2344  N   THR A 155      -1.894  12.440  -1.163  0.00  0.00           N  
ATOM   2345  CA  THR A 155      -1.892  10.959  -1.017  0.00  0.00           C  
ATOM   2346  CB  THR A 155      -0.728  10.250  -1.761  0.00  0.00           C  
ATOM   2347 OG1  THR A 155       0.505  10.314  -1.043  0.00  0.00           O  
ATOM   2348 CG2  THR A 155      -0.517  10.906  -3.128  0.00  0.00           C  
ATOM   2349  C   THR A 155      -1.824  10.519   0.400  0.00  0.00           C  
ATOM   2350  O   THR A 155      -1.196  11.204   1.229  0.00  0.00           O  
ATOM   2351  H   THR A 155      -1.545  12.909  -2.023  0.00  0.00           H  
ATOM   2352  HA  THR A 155      -2.847  10.585  -1.438  0.00  0.00           H  
ATOM   2353  HB  THR A 155      -0.966   9.257  -1.895  0.00  0.00           H  
ATOM   2354 HG21 THR A 155       0.152  11.646  -3.045  0.00  0.00           H  
ATOM   2355 HG22 THR A 155      -0.180  10.224  -3.779  0.00  0.00           H  
ATOM   2356 HG23 THR A 155      -1.385  11.280  -3.458  0.00  0.00           H  
ATOM   2357 HG1  THR A 155       0.857  11.258  -1.032  0.00  0.00           H  
ATOM   2358  N   ALA A 156      -2.149   9.180   0.721  0.00  0.00           N  
ATOM   2359  CA  ALA A 156      -1.874   8.615   2.057  0.00  0.00           C  
ATOM   2360  CB  ALA A 156      -2.455   7.211   2.225  0.00  0.00           C  
ATOM   2361  C   ALA A 156      -0.413   8.494   2.478  0.00  0.00           C  
ATOM   2362  O   ALA A 156      -0.192   8.915   3.613  0.00  0.00           O  
ATOM   2363  H   ALA A 156      -2.632   8.678  -0.024  0.00  0.00           H  
ATOM   2364  HA  ALA A 156      -2.364   9.200   2.752  0.00  0.00           H  
ATOM   2365 HB1  ALA A 156      -2.360   6.709   1.366  0.00  0.00           H  
ATOM   2366 HB2  ALA A 156      -1.961   6.733   2.949  0.00  0.00           H  
ATOM   2367 HB3  ALA A 156      -3.421   7.280   2.468  0.00  0.00           H  
ATOM   2368  N   PHE A 157       0.499   8.412   1.519  0.00  0.00           N  
ATOM   2369  CA  PHE A 157       1.926   8.555   1.848  0.00  0.00           C  
ATOM   2370  CB  PHE A 157       2.781   8.286   0.608  0.00  0.00           C  
ATOM   2371  CG  PHE A 157       4.179   7.943   1.127  0.00  0.00           C  
ATOM   2372 CD1  PHE A 157       5.138   8.953   1.194  0.00  0.00           C  
ATOM   2373 CD2  PHE A 157       4.568   6.675   1.521  0.00  0.00           C  
ATOM   2374 CE1  PHE A 157       6.438   8.622   1.569  0.00  0.00           C  
ATOM   2375 CE2  PHE A 157       5.876   6.311   1.853  0.00  0.00           C  
ATOM   2376  CZ  PHE A 157       6.799   7.333   1.948  0.00  0.00           C  
ATOM   2377  C   PHE A 157       2.240   9.958   2.390  0.00  0.00           C  
ATOM   2378  O   PHE A 157       2.975  10.151   3.363  0.00  0.00           O  
ATOM   2379  H   PHE A 157       0.145   8.248   0.572  0.00  0.00           H  
ATOM   2380  HA  PHE A 157       2.119   7.908   2.594  0.00  0.00           H  
ATOM   2381 HB2  PHE A 157       2.438   7.514   0.163  0.00  0.00           H  
ATOM   2382 HB3  PHE A 157       2.848   9.093   0.103  0.00  0.00           H  
ATOM   2383 HD1  PHE A 157       4.905   9.883   0.984  0.00  0.00           H  
ATOM   2384 HD2  PHE A 157       3.847   5.945   1.575  0.00  0.00           H  
ATOM   2385 HE1  PHE A 157       7.149   9.358   1.560  0.00  0.00           H  
ATOM   2386 HE2  PHE A 157       6.114   5.363   2.008  0.00  0.00           H  
ATOM   2387  HZ  PHE A 157       7.721   7.157   2.286  0.00  0.00           H  
ATOM   2388  N   ASP A 158       1.867  10.939   1.580  0.00  0.00           N  
ATOM   2389  CA  ASP A 158       1.909  12.354   1.987  0.00  0.00           C  
ATOM   2390  CB  ASP A 158       1.333  13.342   0.873  0.00  0.00           C  
ATOM   2391  CG  ASP A 158       1.652  13.214  -0.645  0.00  0.00           C  
ATOM   2392 OD1  ASP A 158       0.657  13.304  -1.379  0.00  0.00           O  
ATOM   2393 OD2  ASP A 158       2.818  12.933  -0.966  0.00  0.00           O  
ATOM   2394  C   ASP A 158       1.251  12.700   3.320  0.00  0.00           C  
ATOM   2395  O   ASP A 158       1.818  13.421   4.134  0.00  0.00           O  
ATOM   2396  H   ASP A 158       1.542  10.633   0.639  0.00  0.00           H  
ATOM   2397  HA  ASP A 158       2.902  12.604   2.071  0.00  0.00           H  
ATOM   2398 HB2  ASP A 158       0.227  13.346   0.983  0.00  0.00           H  
ATOM   2399 HB3  ASP A 158       1.641  14.369   1.165  0.00  0.00           H  
ATOM   2400  N   ILE A 159      -0.045  12.250   3.644  0.00  0.00           N  
ATOM   2401  CA  ILE A 159      -0.671  12.563   4.939  0.00  0.00           C  
ATOM   2402  CB  ILE A 159      -2.106  11.996   4.918  0.00  0.00           C  
ATOM   2403 CG1  ILE A 159      -3.009  12.737   3.932  0.00  0.00           C  
ATOM   2404 CG2  ILE A 159      -2.715  11.981   6.298  0.00  0.00           C  
ATOM   2405 CD1  ILE A 159      -4.282  11.937   3.676  0.00  0.00           C  
ATOM   2406  C   ILE A 159       0.172  11.975   6.069  0.00  0.00           C  
ATOM   2407  O   ILE A 159       0.433  12.632   7.079  0.00  0.00           O  
ATOM   2408  H   ILE A 159      -0.262  11.341   3.205  0.00  0.00           H  
ATOM   2409  HA  ILE A 159      -0.718  13.663   5.074  0.00  0.00           H  
ATOM   2410  HB  ILE A 159      -2.038  10.935   4.577  0.00  0.00           H  
ATOM   2411 HG12 ILE A 159      -3.264  13.750   4.307  0.00  0.00           H  
ATOM   2412 HG13 ILE A 159      -2.473  12.865   2.969  0.00  0.00           H  
ATOM   2413 HG21 ILE A 159      -3.787  11.710   6.313  0.00  0.00           H  
ATOM   2414 HG22 ILE A 159      -2.170  11.159   6.740  0.00  0.00           H  
ATOM   2415 HG23 ILE A 159      -2.532  12.928   6.848  0.00  0.00           H  
ATOM   2416 HD11 ILE A 159      -5.045  12.119   4.458  0.00  0.00           H  
ATOM   2417 HD12 ILE A 159      -4.681  12.256   2.719  0.00  0.00           H  
ATOM   2418 HD13 ILE A 159      -4.080  10.847   3.602  0.00  0.00           H  
ATOM   2419  N   SER A 160       0.651  10.743   5.940  0.00  0.00           N  
ATOM   2420  CA  SER A 160       1.693  10.141   6.796  0.00  0.00           C  
ATOM   2421  CB  SER A 160       1.943   8.674   6.452  0.00  0.00           C  
ATOM   2422  OG  SER A 160       0.655   8.043   6.400  0.00  0.00           O  
ATOM   2423  C   SER A 160       3.049  10.848   6.910  0.00  0.00           C  
ATOM   2424  O   SER A 160       3.564  10.946   8.032  0.00  0.00           O  
ATOM   2425  H   SER A 160       0.210  10.199   5.143  0.00  0.00           H  
ATOM   2426  HA  SER A 160       1.299  10.072   7.751  0.00  0.00           H  
ATOM   2427 HB2  SER A 160       2.361   8.614   5.572  0.00  0.00           H  
ATOM   2428 HB3  SER A 160       2.469   8.260   7.162  0.00  0.00           H  
ATOM   2429  HG  SER A 160       0.249   8.207   5.505  0.00  0.00           H  
ATOM   2430  N   ILE A 161       3.494  11.518   5.858  0.00  0.00           N  
ATOM   2431  CA  ILE A 161       4.642  12.430   5.956  0.00  0.00           C  
ATOM   2432  CB  ILE A 161       5.463  12.358   4.666  0.00  0.00           C  
ATOM   2433 CG1  ILE A 161       5.907  10.969   4.218  0.00  0.00           C  
ATOM   2434 CG2  ILE A 161       6.622  13.348   4.785  0.00  0.00           C  
ATOM   2435 CD1  ILE A 161       7.024  10.328   5.058  0.00  0.00           C  
ATOM   2436  C   ILE A 161       4.286  13.796   6.547  0.00  0.00           C  
ATOM   2437  O   ILE A 161       5.073  14.382   7.281  0.00  0.00           O  
ATOM   2438  H   ILE A 161       2.977  11.351   4.975  0.00  0.00           H  
ATOM   2439  HA  ILE A 161       5.289  11.996   6.602  0.00  0.00           H  
ATOM   2440  HB  ILE A 161       4.897  12.757   3.916  0.00  0.00           H  
ATOM   2441 HG12 ILE A 161       5.113  10.355   4.233  0.00  0.00           H  
ATOM   2442 HG13 ILE A 161       6.231  11.028   3.268  0.00  0.00           H  
ATOM   2443 HG21 ILE A 161       7.067  13.443   3.898  0.00  0.00           H  
ATOM   2444 HG22 ILE A 161       6.271  14.234   5.080  0.00  0.00           H  
ATOM   2445 HG23 ILE A 161       7.279  13.009   5.454  0.00  0.00           H  
ATOM   2446 HD11 ILE A 161       6.706  10.240   5.997  0.00  0.00           H  
ATOM   2447 HD12 ILE A 161       7.233   9.431   4.680  0.00  0.00           H  
ATOM   2448 HD13 ILE A 161       7.827  10.913   5.020  0.00  0.00           H  
ATOM   2449  N   ASP A 162       3.118  14.351   6.219  0.00  0.00           N  
ATOM   2450  CA  ASP A 162       2.530  15.479   6.943  0.00  0.00           C  
ATOM   2451  CB  ASP A 162       1.125  15.850   6.369  0.00  0.00           C  
ATOM   2452  CG  ASP A 162       0.503  17.150   6.855  0.00  0.00           C  
ATOM   2453 OD1  ASP A 162      -0.723  17.343   6.698  0.00  0.00           O  
ATOM   2454 OD2  ASP A 162       1.160  18.092   7.374  0.00  0.00           O  
ATOM   2455  C   ASP A 162       2.498  15.356   8.469  0.00  0.00           C  
ATOM   2456  O   ASP A 162       3.301  15.917   9.213  0.00  0.00           O  
ATOM   2457  H   ASP A 162       2.652  13.906   5.391  0.00  0.00           H  
ATOM   2458  HA  ASP A 162       3.102  16.302   6.727  0.00  0.00           H  
ATOM   2459 HB2  ASP A 162       1.175  15.888   5.263  0.00  0.00           H  
ATOM   2460 HB3  ASP A 162       0.400  15.050   6.592  0.00  0.00           H  
ATOM   2461  N   ASN A 163       1.819  14.298   8.899  0.00  0.00           N  
ATOM   2462  CA  ASN A 163       1.798  13.817  10.287  0.00  0.00           C  
ATOM   2463  CB  ASN A 163       0.493  13.077  10.531  0.00  0.00           C  
ATOM   2464  CG  ASN A 163      -0.782  13.892  10.264  0.00  0.00           C  
ATOM   2465  C   ASN A 163       3.048  13.190  10.912  0.00  0.00           C  
ATOM   2466  O   ASN A 163       3.109  12.981  12.115  0.00  0.00           O  
ATOM   2467  H   ASN A 163       1.273  13.809   8.133  0.00  0.00           H  
ATOM   2468  HA  ASN A 163       1.557  14.642  10.878  0.00  0.00           H  
ATOM   2469 HB2  ASN A 163       0.466  12.263   9.940  0.00  0.00           H  
ATOM   2470 HB3  ASN A 163       0.467  12.774  11.491  0.00  0.00           H  
ATOM   2471 OD1  ASN A 163      -0.829  15.020  10.747  0.00  0.00           O  
ATOM   2472 ND2  ASN A 163      -1.865  13.383   9.684  0.00  0.00           N  
ATOM   2473 HD22 ASN A 163      -1.769  12.386   9.435  0.00  0.00           H  
ATOM   2474 HD21 ASN A 163      -2.659  13.890   9.513  0.00  0.00           H  
ATOM   2475  N   GLY A 164       4.137  13.004  10.164  0.00  0.00           N  
ATOM   2476  CA  GLY A 164       5.420  12.493  10.657  0.00  0.00           C  
ATOM   2477  C   GLY A 164       5.419  11.036  11.120  0.00  0.00           C  
ATOM   2478  O   GLY A 164       6.394  10.616  11.751  0.00  0.00           O  
ATOM   2479  H   GLY A 164       3.994  13.266   9.147  0.00  0.00           H  
ATOM   2480 HA2  GLY A 164       6.126  12.606   9.922  0.00  0.00           H  
ATOM   2481 HA3  GLY A 164       5.737  13.086  11.431  0.00  0.00           H  
ATOM   2482  N   ASN A 165       4.668  10.201  10.405  0.00  0.00           N  
ATOM   2483  CA  ASN A 165       4.591   8.778  10.714  0.00  0.00           C  
ATOM   2484  CB  ASN A 165       3.143   8.258  10.675  0.00  0.00           C  
ATOM   2485  CG  ASN A 165       2.542   8.686  12.010  0.00  0.00           C  
ATOM   2486  C   ASN A 165       5.553   7.910   9.907  0.00  0.00           C  
ATOM   2487  O   ASN A 165       5.238   7.393   8.840  0.00  0.00           O  
ATOM   2488  H   ASN A 165       4.150  10.646   9.621  0.00  0.00           H  
ATOM   2489  HA  ASN A 165       4.849   8.671  11.693  0.00  0.00           H  
ATOM   2490 HB2  ASN A 165       2.674   8.704   9.963  0.00  0.00           H  
ATOM   2491 HB3  ASN A 165       3.161   7.297  10.633  0.00  0.00           H  
ATOM   2492 OD1  ASN A 165       2.033   9.797  12.162  0.00  0.00           O  
ATOM   2493 ND2  ASN A 165       2.683   7.697  12.883  0.00  0.00           N  
ATOM   2494 HD22 ASN A 165       3.104   6.833  12.727  0.00  0.00           H  
ATOM   2495 HD21 ASN A 165       2.304   7.859  13.844  0.00  0.00           H  
ATOM   2496  N   GLU A 166       6.835   7.865  10.282  0.00  0.00           N  
ATOM   2497  CA  GLU A 166       8.010   7.239   9.680  0.00  0.00           C  
ATOM   2498  CB  GLU A 166       9.254   7.456  10.544  0.00  0.00           C  
ATOM   2499  CG  GLU A 166       9.910   8.820  10.362  0.00  0.00           C  
ATOM   2500  CD  GLU A 166      11.313   8.796  10.977  0.00  0.00           C  
ATOM   2501 OE1  GLU A 166      11.455   8.672  12.208  0.00  0.00           O  
ATOM   2502 OE2  GLU A 166      12.241   9.197  10.240  0.00  0.00           O  
ATOM   2503  C   GLU A 166       7.635   5.748   9.693  0.00  0.00           C  
ATOM   2504  O   GLU A 166       8.228   5.013   8.909  0.00  0.00           O  
ATOM   2505  H   GLU A 166       6.961   8.425  11.235  0.00  0.00           H  
ATOM   2506  HA  GLU A 166       8.123   7.538   8.762  0.00  0.00           H  
ATOM   2507 HB2  GLU A 166       8.981   7.383  11.487  0.00  0.00           H  
ATOM   2508 HB3  GLU A 166       9.916   6.773  10.296  0.00  0.00           H  
ATOM   2509 HG2  GLU A 166      10.012   8.989   9.415  0.00  0.00           H  
ATOM   2510 HG3  GLU A 166       9.393   9.480  10.844  0.00  0.00           H  
ATOM   2511  N   ASP A 167       6.963   5.311  10.756  0.00  0.00           N  
ATOM   2512  CA  ASP A 167       6.375   3.970  10.961  0.00  0.00           C  
ATOM   2513  CB  ASP A 167       5.610   3.959  12.281  0.00  0.00           C  
ATOM   2514  CG  ASP A 167       4.612   5.100  12.477  0.00  0.00           C  
ATOM   2515 OD1  ASP A 167       3.428   5.083  12.070  0.00  0.00           O  
ATOM   2516 OD2  ASP A 167       5.178   6.071  13.026  0.00  0.00           O  
ATOM   2517  C   ASP A 167       5.566   3.502   9.755  0.00  0.00           C  
ATOM   2518  O   ASP A 167       6.178   2.880   8.893  0.00  0.00           O  
ATOM   2519  H   ASP A 167       6.871   6.067  11.518  0.00  0.00           H  
ATOM   2520  HA  ASP A 167       7.147   3.329  11.071  0.00  0.00           H  
ATOM   2521 HB2  ASP A 167       5.108   3.090  12.343  0.00  0.00           H  
ATOM   2522 HB3  ASP A 167       6.279   3.997  13.030  0.00  0.00           H  
ATOM   2523  N   LEU A 168       4.445   4.172   9.487  0.00  0.00           N  
ATOM   2524  CA  LEU A 168       3.654   3.965   8.260  0.00  0.00           C  
ATOM   2525  CB  LEU A 168       2.237   4.530   8.371  0.00  0.00           C  
ATOM   2526  CG  LEU A 168       1.297   3.339   8.583  0.00  0.00           C  
ATOM   2527 CD1  LEU A 168       1.168   2.874  10.035  0.00  0.00           C  
ATOM   2528 CD2  LEU A 168      -0.060   3.746   7.997  0.00  0.00           C  
ATOM   2529  C   LEU A 168       4.330   4.336   6.943  0.00  0.00           C  
ATOM   2530  O   LEU A 168       4.106   3.675   5.933  0.00  0.00           O  
ATOM   2531  H   LEU A 168       4.169   4.862  10.223  0.00  0.00           H  
ATOM   2532  HA  LEU A 168       3.397   2.971   8.218  0.00  0.00           H  
ATOM   2533 HB2  LEU A 168       2.191   5.083   9.153  0.00  0.00           H  
ATOM   2534 HB3  LEU A 168       2.008   4.941   7.538  0.00  0.00           H  
ATOM   2535  HG  LEU A 168       1.626   2.561   8.018  0.00  0.00           H  
ATOM   2536 HD11 LEU A 168       0.815   3.624  10.592  0.00  0.00           H  
ATOM   2537 HD12 LEU A 168       0.540   2.098  10.079  0.00  0.00           H  
ATOM   2538 HD13 LEU A 168       2.067   2.598  10.374  0.00  0.00           H  
ATOM   2539 HD21 LEU A 168       0.050   3.949   7.024  0.00  0.00           H  
ATOM   2540 HD22 LEU A 168      -0.708   2.996   8.113  0.00  0.00           H  
ATOM   2541 HD23 LEU A 168      -0.394   4.557   8.474  0.00  0.00           H  
ATOM   2542  N   ALA A 169       5.222   5.332   6.943  0.00  0.00           N  
ATOM   2543  CA  ALA A 169       5.937   5.610   5.695  0.00  0.00           C  
ATOM   2544  CB  ALA A 169       6.839   6.814   5.969  0.00  0.00           C  
ATOM   2545  C   ALA A 169       6.904   4.556   5.148  0.00  0.00           C  
ATOM   2546  O   ALA A 169       6.721   4.115   4.013  0.00  0.00           O  
ATOM   2547  H   ALA A 169       5.345   5.833   7.811  0.00  0.00           H  
ATOM   2548  HA  ALA A 169       5.230   5.804   4.958  0.00  0.00           H  
ATOM   2549 HB1  ALA A 169       7.794   6.535   5.897  0.00  0.00           H  
ATOM   2550 HB2  ALA A 169       6.648   7.529   5.298  0.00  0.00           H  
ATOM   2551 HB3  ALA A 169       6.658   7.160   6.887  0.00  0.00           H  
ATOM   2552  N   GLU A 170       7.498   3.900   6.147  0.00  0.00           N  
ATOM   2553  CA  GLU A 170       8.359   2.727   5.896  0.00  0.00           C  
ATOM   2554  CB  GLU A 170       9.410   2.510   6.989  0.00  0.00           C  
ATOM   2555  CG  GLU A 170      10.429   1.386   6.763  0.00  0.00           C  
ATOM   2556  CD  GLU A 170      11.458   1.710   7.845  0.00  0.00           C  
ATOM   2557 OE1  GLU A 170      12.002   2.841   7.823  0.00  0.00           O  
ATOM   2558 OE2  GLU A 170      11.627   0.829   8.714  0.00  0.00           O  
ATOM   2559  C   GLU A 170       7.549   1.457   5.619  0.00  0.00           C  
ATOM   2560  O   GLU A 170       7.853   0.836   4.608  0.00  0.00           O  
ATOM   2561  H   GLU A 170       7.310   4.273   7.092  0.00  0.00           H  
ATOM   2562  HA  GLU A 170       8.961   2.919   5.109  0.00  0.00           H  
ATOM   2563 HB2  GLU A 170       9.925   3.356   7.085  0.00  0.00           H  
ATOM   2564 HB3  GLU A 170       8.928   2.302   7.834  0.00  0.00           H  
ATOM   2565 HG2  GLU A 170      10.025   0.572   6.986  0.00  0.00           H  
ATOM   2566 HG3  GLU A 170      10.836   1.518   5.931  0.00  0.00           H  
ATOM   2567  N   ILE A 171       6.347   1.338   6.191  0.00  0.00           N  
ATOM   2568  CA  ILE A 171       5.407   0.290   5.785  0.00  0.00           C  
ATOM   2569  CB  ILE A 171       4.394   0.108   6.919  0.00  0.00           C  
ATOM   2570 CG1  ILE A 171       5.066  -0.589   8.099  0.00  0.00           C  
ATOM   2571 CG2  ILE A 171       3.021  -0.398   6.476  0.00  0.00           C  
ATOM   2572 CD1  ILE A 171       5.496  -2.029   7.835  0.00  0.00           C  
ATOM   2573  C   ILE A 171       4.940   0.471   4.337  0.00  0.00           C  
ATOM   2574  O   ILE A 171       5.083  -0.397   3.474  0.00  0.00           O  
ATOM   2575  H   ILE A 171       6.143   2.035   6.929  0.00  0.00           H  
ATOM   2576  HA  ILE A 171       5.921  -0.576   5.812  0.00  0.00           H  
ATOM   2577  HB  ILE A 171       4.100   1.006   7.219  0.00  0.00           H  
ATOM   2578 HG12 ILE A 171       5.874  -0.060   8.366  0.00  0.00           H  
ATOM   2579 HG13 ILE A 171       4.426  -0.590   8.872  0.00  0.00           H  
ATOM   2580 HG21 ILE A 171       2.377  -0.310   7.232  0.00  0.00           H  
ATOM   2581 HG22 ILE A 171       2.704   0.144   5.701  0.00  0.00           H  
ATOM   2582 HG23 ILE A 171       3.092  -1.356   6.207  0.00  0.00           H  
ATOM   2583 HD11 ILE A 171       6.149  -2.040   7.081  0.00  0.00           H  
ATOM   2584 HD12 ILE A 171       5.921  -2.398   8.658  0.00  0.00           H  
ATOM   2585 HD13 ILE A 171       4.693  -2.570   7.596  0.00  0.00           H  
ATOM   2586  N   LEU A 172       4.524   1.683   3.964  0.00  0.00           N  
ATOM   2587  CA  LEU A 172       3.942   1.993   2.649  0.00  0.00           C  
ATOM   2588  CB  LEU A 172       3.365   3.406   2.784  0.00  0.00           C  
ATOM   2589  CG  LEU A 172       2.013   3.452   3.503  0.00  0.00           C  
ATOM   2590 CD1  LEU A 172       1.820   4.924   3.860  0.00  0.00           C  
ATOM   2591 CD2  LEU A 172       0.957   2.852   2.577  0.00  0.00           C  
ATOM   2592  C   LEU A 172       4.941   1.951   1.486  0.00  0.00           C  
ATOM   2593  O   LEU A 172       4.593   2.261   0.348  0.00  0.00           O  
ATOM   2594  H   LEU A 172       4.650   2.420   4.708  0.00  0.00           H  
ATOM   2595  HA  LEU A 172       3.207   1.313   2.460  0.00  0.00           H  
ATOM   2596 HB2  LEU A 172       3.999   3.946   3.311  0.00  0.00           H  
ATOM   2597 HB3  LEU A 172       3.233   3.770   1.879  0.00  0.00           H  
ATOM   2598  HG  LEU A 172       2.063   2.920   4.319  0.00  0.00           H  
ATOM   2599 HD11 LEU A 172       1.817   5.470   3.023  0.00  0.00           H  
ATOM   2600 HD12 LEU A 172       0.950   5.039   4.338  0.00  0.00           H  
ATOM   2601 HD13 LEU A 172       2.568   5.223   4.451  0.00  0.00           H  
ATOM   2602 HD21 LEU A 172       1.201   1.906   2.363  0.00  0.00           H  
ATOM   2603 HD22 LEU A 172       0.067   2.873   3.031  0.00  0.00           H  
ATOM   2604 HD23 LEU A 172       0.915   3.385   1.733  0.00  0.00           H  
ATOM   2605  N   GLN A 173       6.187   2.097   1.928  0.00  0.00           N  
ATOM   2606  CA  GLN A 173       7.451   1.746   1.270  0.00  0.00           C  
ATOM   2607  CB  GLN A 173       8.589   2.407   2.044  0.00  0.00           C  
ATOM   2608  CG  GLN A 173       9.952   2.216   1.317  0.00  0.00           C  
ATOM   2609  CD  GLN A 173      11.210   2.156   2.135  0.00  0.00           C  
ATOM   2610 OE1  GLN A 173      12.301   2.052   1.542  0.00  0.00           O  
ATOM   2611 NE2  GLN A 173      11.247   2.146   3.410  0.00  0.00           N  
ATOM   2612  C   GLN A 173       7.677   0.234   1.122  0.00  0.00           C  
ATOM   2613  O   GLN A 173       7.865  -0.226  -0.009  0.00  0.00           O  
ATOM   2614  H   GLN A 173       6.202   2.543   2.923  0.00  0.00           H  
ATOM   2615  HA  GLN A 173       7.434   2.144   0.335  0.00  0.00           H  
ATOM   2616 HB2  GLN A 173       8.445   3.401   2.050  0.00  0.00           H  
ATOM   2617 HB3  GLN A 173       8.576   2.073   2.992  0.00  0.00           H  
ATOM   2618 HG2  GLN A 173       9.955   1.298   0.697  0.00  0.00           H  
ATOM   2619 HG3  GLN A 173      10.080   3.060   0.615  0.00  0.00           H  
ATOM   2620 HE21 GLN A 173      12.160   1.961   3.853  0.00  0.00           H  
ATOM   2621 HE22 GLN A 173      10.445   2.290   4.023  0.00  0.00           H  
ATOM   2622  N   LYS A 174       7.753  -0.542   2.193  0.00  0.00           N  
ATOM   2623  CA  LYS A 174       8.079  -1.974   2.232  0.00  0.00           C  
ATOM   2624  CB  LYS A 174       8.037  -2.481   3.680  0.00  0.00           C  
ATOM   2625  CG  LYS A 174       9.343  -2.103   4.385  0.00  0.00           C  
ATOM   2626  CD  LYS A 174       9.089  -2.597   5.815  0.00  0.00           C  
ATOM   2627  CE  LYS A 174      10.190  -2.099   6.740  0.00  0.00           C  
ATOM   2628  NZ  LYS A 174      10.099  -2.750   8.062  0.00  0.00           N  
ATOM   2629  C   LYS A 174       7.081  -2.807   1.416  0.00  0.00           C  
ATOM   2630  O   LYS A 174       7.380  -3.623   0.540  0.00  0.00           O  
ATOM   2631  H   LYS A 174       7.542  -0.006   3.103  0.00  0.00           H  
ATOM   2632  HA  LYS A 174       9.000  -2.107   1.844  0.00  0.00           H  
ATOM   2633 HB2  LYS A 174       7.297  -2.043   4.143  0.00  0.00           H  
ATOM   2634 HB3  LYS A 174       7.963  -3.455   3.667  0.00  0.00           H  
ATOM   2635 HG2  LYS A 174      10.069  -2.602   4.003  0.00  0.00           H  
ATOM   2636 HG3  LYS A 174       9.438  -1.148   4.393  0.00  0.00           H  
ATOM   2637 HD2  LYS A 174       8.224  -2.236   6.124  0.00  0.00           H  
ATOM   2638 HD3  LYS A 174       9.093  -3.583   5.815  0.00  0.00           H  
ATOM   2639 HE2  LYS A 174      11.076  -2.306   6.324  0.00  0.00           H  
ATOM   2640 HE3  LYS A 174      10.097  -1.109   6.846  0.00  0.00           H  
ATOM   2641 HZ1  LYS A 174      10.625  -3.603   8.055  0.00  0.00           H  
ATOM   2642 HZ2  LYS A 174      10.468  -2.139   8.765  0.00  0.00           H  
ATOM   2643 HZ3  LYS A 174       9.142  -2.955   8.272  0.00  0.00           H  
ATOM   2644  N   LEU A 175       5.807  -2.478   1.600  0.00  0.00           N  
ATOM   2645  CA  LEU A 175       4.712  -3.355   1.167  0.00  0.00           C  
ATOM   2646  CB  LEU A 175       3.464  -3.322   2.054  0.00  0.00           C  
ATOM   2647  CG  LEU A 175       3.846  -3.728   3.486  0.00  0.00           C  
ATOM   2648 CD1  LEU A 175       2.672  -3.373   4.404  0.00  0.00           C  
ATOM   2649 CD2  LEU A 175       4.316  -5.183   3.513  0.00  0.00           C  
ATOM   2650  C   LEU A 175       4.114  -3.253  -0.235  0.00  0.00           C  
ATOM   2651  O   LEU A 175       3.673  -4.263  -0.779  0.00  0.00           O  
ATOM   2652  H   LEU A 175       5.652  -1.564   2.067  0.00  0.00           H  
ATOM   2653  HA  LEU A 175       5.038  -4.345   1.299  0.00  0.00           H  
ATOM   2654 HB2  LEU A 175       3.135  -2.412   2.085  0.00  0.00           H  
ATOM   2655 HB3  LEU A 175       2.835  -3.976   1.721  0.00  0.00           H  
ATOM   2656  HG  LEU A 175       4.645  -3.222   3.764  0.00  0.00           H  
ATOM   2657 HD11 LEU A 175       1.859  -3.871   4.106  0.00  0.00           H  
ATOM   2658 HD12 LEU A 175       2.898  -3.629   5.343  0.00  0.00           H  
ATOM   2659 HD13 LEU A 175       2.502  -2.390   4.355  0.00  0.00           H  
ATOM   2660 HD21 LEU A 175       5.113  -5.285   2.919  0.00  0.00           H  
ATOM   2661 HD22 LEU A 175       4.561  -5.435   4.449  0.00  0.00           H  
ATOM   2662 HD23 LEU A 175       3.578  -5.775   3.189  0.00  0.00           H  
ATOM   2663  N   ASN A 176       4.684  -2.243  -0.880  0.00  0.00           N  
ATOM   2664  CA  ASN A 176       4.339  -1.775  -2.229  0.00  0.00           C  
ATOM   2665  CB  ASN A 176       4.928  -0.375  -2.445  0.00  0.00           C  
ATOM   2666  CG  ASN A 176       4.131   0.372  -3.514  0.00  0.00           C  
ATOM   2667  C   ASN A 176       4.875  -2.744  -3.290  0.00  0.00           C  
ATOM   2668  O   ASN A 176       5.788  -3.513  -3.023  0.00  0.00           O  
ATOM   2669  H   ASN A 176       5.455  -1.769  -0.312  0.00  0.00           H  
ATOM   2670  HA  ASN A 176       3.339  -1.789  -2.299  0.00  0.00           H  
ATOM   2671 HB2  ASN A 176       4.867   0.126  -1.601  0.00  0.00           H  
ATOM   2672 HB3  ASN A 176       5.858  -0.469  -2.755  0.00  0.00           H  
ATOM   2673 OD1  ASN A 176       3.224  -0.044  -4.239  0.00  0.00           O  
ATOM   2674 ND2  ASN A 176       4.696   1.520  -3.850  0.00  0.00           N  
ATOM   2675 HD22 ASN A 176       5.539   1.854  -3.460  0.00  0.00           H  
ATOM   2676 HD21 ASN A 176       4.235   2.101  -4.557  0.00  0.00           H  
ATOM   2677  N   LEU A 177       4.193  -2.761  -4.440  0.00  0.00           N  
ATOM   2678  CA  LEU A 177       4.542  -3.501  -5.664  0.00  0.00           C  
ATOM   2679  CB  LEU A 177       3.322  -3.519  -6.587  0.00  0.00           C  
ATOM   2680  CG  LEU A 177       2.138  -4.317  -6.043  0.00  0.00           C  
ATOM   2681 CD1  LEU A 177       0.913  -4.052  -6.918  0.00  0.00           C  
ATOM   2682 CD2  LEU A 177       2.417  -5.806  -5.793  0.00  0.00           C  
ATOM   2683  C   LEU A 177       5.927  -3.317  -6.279  0.00  0.00           C  
ATOM   2684  O   LEU A 177       6.593  -4.281  -6.664  0.00  0.00           O  
ATOM   2685  H   LEU A 177       3.312  -2.152  -4.398  0.00  0.00           H  
ATOM   2686  HA  LEU A 177       4.415  -4.513  -5.462  0.00  0.00           H  
ATOM   2687 HB2  LEU A 177       3.021  -2.586  -6.712  0.00  0.00           H  
ATOM   2688 HB3  LEU A 177       3.592  -3.931  -7.442  0.00  0.00           H  
ATOM   2689  HG  LEU A 177       1.947  -4.024  -5.113  0.00  0.00           H  
ATOM   2690 HD11 LEU A 177       1.109  -4.336  -7.856  0.00  0.00           H  
ATOM   2691 HD12 LEU A 177       0.136  -4.572  -6.566  0.00  0.00           H  
ATOM   2692 HD13 LEU A 177       0.699  -3.076  -6.902  0.00  0.00           H  
ATOM   2693 HD21 LEU A 177       3.154  -5.894  -5.126  0.00  0.00           H  
ATOM   2694 HD22 LEU A 177       1.589  -6.240  -5.440  0.00  0.00           H  
ATOM   2695 HD23 LEU A 177       2.685  -6.238  -6.652  0.00  0.00           H  
ATOM   2696  N   PRO A 178       6.447  -2.096  -6.250  0.00  0.00           N  
ATOM   2697  CA  PRO A 178       7.864  -1.936  -6.641  0.00  0.00           C  
ATOM   2698  CB  PRO A 178       7.994  -0.414  -6.636  0.00  0.00           C  
ATOM   2699  CG  PRO A 178       6.685   0.145  -7.198  0.00  0.00           C  
ATOM   2700  CD  PRO A 178       5.709  -0.883  -6.610  0.00  0.00           C  
ATOM   2701  C   PRO A 178       8.874  -2.532  -5.654  0.00  0.00           C  
ATOM   2702  O   PRO A 178       8.831  -2.244  -4.454  0.00  0.00           O  
ATOM   2703  HA  PRO A 178       8.014  -2.318  -7.577  0.00  0.00           H  
ATOM   2704 HB2  PRO A 178       8.142  -0.064  -5.701  0.00  0.00           H  
ATOM   2705 HB3  PRO A 178       8.768  -0.113  -7.208  0.00  0.00           H  
ATOM   2706 HG2  PRO A 178       6.514   1.032  -6.838  0.00  0.00           H  
ATOM   2707 HG3  PRO A 178       6.689   0.103  -8.170  0.00  0.00           H  
ATOM   2708 HD2  PRO A 178       5.237  -0.493  -5.792  0.00  0.00           H  
ATOM   2709 HD3  PRO A 178       4.972  -1.096  -7.286  0.00  0.00           H  
ATOM   2710  N   GLU A 179       9.887  -3.144  -6.258  0.00  0.00           N  
ATOM   2711  CA  GLU A 179      10.986  -3.690  -5.446  0.00  0.00           C  
ATOM   2712  CB  GLU A 179      11.992  -4.521  -6.242  0.00  0.00           C  
ATOM   2713  CG  GLU A 179      13.084  -5.297  -5.525  0.00  0.00           C  
ATOM   2714  CD  GLU A 179      12.526  -6.311  -4.585  0.00  0.00           C  
ATOM   2715 OE1  GLU A 179      12.869  -6.273  -3.383  0.00  0.00           O  
ATOM   2716 OE2  GLU A 179      11.604  -7.115  -4.922  0.00  0.00           O  
ATOM   2717  C   GLU A 179      11.667  -2.648  -4.572  0.00  0.00           C  
ATOM   2718  O   GLU A 179      12.054  -1.555  -5.061  0.00  0.00           O  
ATOM   2719  H   GLU A 179       9.842  -3.200  -7.275  0.00  0.00           H  
ATOM   2720  HA  GLU A 179      10.610  -4.437  -4.843  0.00  0.00           H  
ATOM   2721 HB2  GLU A 179      11.474  -5.165  -6.801  0.00  0.00           H  
ATOM   2722 HB3  GLU A 179      12.484  -3.838  -6.962  0.00  0.00           H  
ATOM   2723 HG2  GLU A 179      13.706  -5.823  -6.285  0.00  0.00           H  
ATOM   2724 HG3  GLU A 179      13.751  -4.582  -5.008  0.00  0.00           H  
ATOM   2725  N   THR A 180      11.967  -2.951  -3.206  0.00  0.00           N  
ATOM   2726  CA  THR A 180      12.760  -2.049  -2.336  0.00  0.00           C  
ATOM   2727  CB  THR A 180      12.239  -2.042  -0.894  0.00  0.00           C  
ATOM   2728 OG1  THR A 180      12.301  -3.328  -0.340  0.00  0.00           O  
ATOM   2729 CG2  THR A 180      10.827  -1.482  -0.783  0.00  0.00           C  
ATOM   2730  C   THR A 180      14.213  -2.434  -2.307  0.00  0.00           C  
ATOM   2731  O   THR A 180      15.052  -1.694  -1.734  0.00  0.00           O  
ATOM   2732  H   THR A 180      11.720  -3.910  -2.877  0.00  0.00           H  
ATOM   2733  HA  THR A 180      12.716  -1.009  -2.724  0.00  0.00           H  
ATOM   2734  HB  THR A 180      12.896  -1.380  -0.299  0.00  0.00           H  
ATOM   2735 HG21 THR A 180      10.115  -2.078  -1.391  0.00  0.00           H  
ATOM   2736 HG22 THR A 180      10.509  -1.491   0.274  0.00  0.00           H  
ATOM   2737 HG23 THR A 180      10.808  -0.435  -1.124  0.00  0.00           H  
ATOM   2738 HG1  THR A 180      11.491  -3.824  -0.633  0.00  0.00           H  
ATOM   2739  N   GLY A 181      14.644  -3.693  -2.806  0.00  0.00           N  
ATOM   2740  CA  GLY A 181      16.006  -3.922  -3.292  0.00  0.00           C  
ATOM   2741  C   GLY A 181      16.926  -4.266  -2.166  0.00  0.00           C  
ATOM   2742  O   GLY A 181      17.946  -3.566  -1.960  0.00  0.00           O  
ATOM   2743  H   GLY A 181      14.048  -4.503  -2.544  0.00  0.00           H  
ATOM   2744 HA2  GLY A 181      16.007  -4.762  -4.016  0.00  0.00           H  
ATOM   2745 HA3  GLY A 181      16.378  -3.016  -3.818  0.00  0.00           H  
ATOM   2746  N   GLY A 182      16.677  -5.405  -1.345  0.00  0.00           N  
ATOM   2747  CA  GLY A 182      17.542  -5.769  -0.221  0.00  0.00           C  
ATOM   2748  C   GLY A 182      16.891  -5.423   1.077  0.00  0.00           C  
ATOM   2749  O   GLY A 182      16.730  -6.309   1.955  0.00  0.00           O  
ATOM   2750  H   GLY A 182      15.724  -5.823  -1.391  0.00  0.00           H  
ATOM   2751 HA2  GLY A 182      17.776  -6.848  -0.253  0.00  0.00           H  
ATOM   2752 HA3  GLY A 182      18.496  -5.230  -0.279  0.00  0.00           H  
ATOM   2753  N   GLY A 183      16.480  -4.080   1.324  0.00  0.00           N  
ATOM   2754  CA  GLY A 183      15.691  -3.696   2.497  0.00  0.00           C  
ATOM   2755  C   GLY A 183      14.863  -2.480   2.213  0.00  0.00           C  
ATOM   2756  O   GLY A 183      15.438  -1.416   1.886  0.00  0.00           O  
ATOM   2757  H   GLY A 183      16.818  -3.337   0.669  0.00  0.00           H  
ATOM   2758 HA2  GLY A 183      15.028  -4.528   2.804  0.00  0.00           H  
ATOM   2759 HA3  GLY A 183      16.373  -3.458   3.337  0.00  0.00           H  
ATOM   2760  N   GLY A 184      13.454  -2.481   2.425  0.00  0.00           N  
ATOM   2761  CA  GLY A 184      12.687  -1.241   2.597  0.00  0.00           C  
ATOM   2762  C   GLY A 184      13.066  -0.543   3.865  0.00  0.00           C  
ATOM   2763  O   GLY A 184      12.439  -0.794   4.927  0.00  0.00           O  
ATOM   2764  H   GLY A 184      12.998  -3.394   2.621  0.00  0.00           H  
ATOM   2765 HA2  GLY A 184      12.870  -0.554   1.750  0.00  0.00           H  
ATOM   2766 HA3  GLY A 184      11.602  -1.460   2.611  0.00  0.00           H  
HETATM 2767  N1  SIP A 185      14.041   0.503   3.846  0.00  0.00           N  
HETATM 2768  H1  SIP A 185      14.466   0.742   2.917  0.00  0.00           H  
HETATM 2769  C1  SIP A 185      15.946   0.958   5.274  0.00  0.00           C  
HETATM 2770  O1  SIP A 185      16.342  -0.146   6.012  0.00  0.00           O  
HETATM 2771  N2  SIP A 185      16.901   1.643   4.466  0.00  0.00           N  
HETATM 2772  H2  SIP A 185      16.511   2.349   3.800  0.00  0.00           H  
HETATM 2773  N3  SIP A 185      18.974  -1.545   1.375  0.00  0.00           N  
HETATM 2774  C2  SIP A 185      19.655  -2.733   1.283  0.00  0.00           C  
HETATM 2775  C3  SIP A 185      20.344  -3.109   0.098  0.00  0.00           C  
HETATM 2776  H3  SIP A 185      20.417  -2.389  -0.710  0.00  0.00           H  
HETATM 2777  C4  SIP A 185      20.940  -4.342  -0.054  0.00  0.00           C  
HETATM 2778  C5  SIP A 185      20.840  -5.301   1.000  0.00  0.00           C  
HETATM 2779  C6  SIP A 185      20.175  -4.914   2.196  0.00  0.00           C  
HETATM 2780  H4  SIP A 185      20.024  -5.659   2.967  0.00  0.00           H  
HETATM 2781  C7  SIP A 185      19.636  -3.662   2.355  0.00  0.00           C  
HETATM 2782  H5  SIP A 185      19.087  -3.417   3.255  0.00  0.00           H  
HETATM 2783  C8  SIP A 185      21.271  -6.636   0.860  0.00  0.00           C  
HETATM 2784  H6  SIP A 185      21.090  -7.278   1.717  0.00  0.00           H  
HETATM 2785  C9  SIP A 185      21.899  -7.262  -0.229  0.00  0.00           C  
HETATM 2786 C10  SIP A 185      22.317  -6.564  -1.411  0.00  0.00           C  
HETATM 2787 Si1  SIP A 185      21.716  -4.803  -1.696  0.00  0.00          Si  
HETATM 2788 C11  SIP A 185      23.046  -7.239  -2.362  0.00  0.00           C  
HETATM 2789  H7  SIP A 185      23.368  -6.711  -3.245  0.00  0.00           H  
HETATM 2790 C12  SIP A 185      23.381  -8.624  -2.247  0.00  0.00           C  
HETATM 2791 C13  SIP A 185      22.876  -9.324  -1.114  0.00  0.00           C  
HETATM 2792  H8  SIP A 185      23.114 -10.366  -0.966  0.00  0.00           H  
HETATM 2793 C14  SIP A 185      22.176  -8.654  -0.146  0.00  0.00           C  
HETATM 2794  H9  SIP A 185      21.830  -9.186   0.730  0.00  0.00           H  
HETATM 2795  N4  SIP A 185      24.152  -9.218  -3.186  0.00  0.00           N  
HETATM 2796 C15  SIP A 185      14.496   1.199   5.059  0.00  0.00           C  
HETATM 2797 H10  SIP A 185      14.338   2.293   4.967  0.00  0.00           H  
HETATM 2798 H11  SIP A 185      13.939   0.850   5.952  0.00  0.00           H  
HETATM 2799 C16  SIP A 185      18.163   1.007   4.112  0.00  0.00           C  
HETATM 2800 H12  SIP A 185      18.872   1.776   3.726  0.00  0.00           H  
HETATM 2801 H13  SIP A 185      18.624   0.531   5.009  0.00  0.00           H  
HETATM 2802 C17  SIP A 185      17.888  -0.043   3.042  0.00  0.00           C  
HETATM 2803 H14  SIP A 185      17.208  -0.820   3.448  0.00  0.00           H  
HETATM 2804 H15  SIP A 185      17.358   0.441   2.200  0.00  0.00           H  
HETATM 2805 C18  SIP A 185      19.164  -0.707   2.570  0.00  0.00           C  
HETATM 2806 H16  SIP A 185      19.928   0.048   2.340  0.00  0.00           H  
HETATM 2807 H17  SIP A 185      19.529  -1.341   3.372  0.00  0.00           H  
HETATM 2808 C19  SIP A 185      18.559  -0.880   0.144  0.00  0.00           C  
HETATM 2809 H18  SIP A 185      19.179  -0.010  -0.086  0.00  0.00           H  
HETATM 2810 H19  SIP A 185      18.606  -1.573  -0.689  0.00  0.00           H  
HETATM 2811 H20  SIP A 185      17.511  -0.575   0.214  0.00  0.00           H  
HETATM 2812 C20  SIP A 185      20.413  -4.945  -3.037  0.00  0.00           C  
HETATM 2813 H21  SIP A 185      19.536  -5.498  -2.698  0.00  0.00           H  
HETATM 2814 H22  SIP A 185      20.092  -3.955  -3.371  0.00  0.00           H  
HETATM 2815 H23  SIP A 185      20.841  -5.465  -3.890  0.00  0.00           H  
HETATM 2816 C21  SIP A 185      23.060  -3.582  -2.142  0.00  0.00           C  
HETATM 2817 H24  SIP A 185      24.009  -3.877  -1.689  0.00  0.00           H  
HETATM 2818 H25  SIP A 185      23.181  -3.515  -3.224  0.00  0.00           H  
HETATM 2819 H26  SIP A 185      22.806  -2.585  -1.771  0.00  0.00           H  
HETATM 2820 C22  SIP A 185      24.840  -8.427  -4.206  0.00  0.00           C  
HETATM 2821 H27  SIP A 185      24.139  -8.027  -4.947  0.00  0.00           H  
HETATM 2822 H28  SIP A 185      25.393  -7.599  -3.751  0.00  0.00           H  
HETATM 2823 H29  SIP A 185      25.555  -9.066  -4.721  0.00  0.00           H  
HETATM 2824 C23  SIP A 185      24.416 -10.655  -3.167  0.00  0.00           C  
HETATM 2825 H30  SIP A 185      24.612 -10.985  -4.186  0.00  0.00           H  
HETATM 2826 H31  SIP A 185      25.274 -10.907  -2.534  0.00  0.00           H  
HETATM 2827 H32  SIP A 185      23.545 -11.201  -2.808  0.00  0.00           H  
HETATM 2828  O1  HOH A 200      -6.214  20.136   4.421  0.00  0.00           O  
HETATM 2829  H1  HOH A 200      -5.560  19.833   3.779  0.00  0.00           H  
HETATM 2830  H2  HOH A 200      -6.171  19.479   5.126  0.00  0.00           H  
HETATM 2831  O2  HOH A 200      -5.324  19.353   0.597  0.00  0.00           O  
HETATM 2832  H3  HOH A 200      -5.527  18.473   0.233  0.00  0.00           H  
HETATM 2833  H4  HOH A 200      -5.339  19.971  -0.147  0.00  0.00           H  
HETATM 2834  O3  HOH A 200      -7.408  18.905   2.443  0.00  0.00           O  
HETATM 2835  H5  HOH A 200      -7.289  19.453   3.239  0.00  0.00           H  
HETATM 2836  H6  HOH A 200      -6.762  19.290   1.818  0.00  0.00           H  
HETATM 2837  OW  SOL C   1      17.120  -3.241 -11.328  0.00  0.00           O  
HETATM 2838 HW1  SOL C   1      17.954  -3.713 -11.610  0.00  0.00           H  
HETATM 2839 HW2  SOL C   1      16.405  -3.911 -11.114  0.00  0.00           H  
HETATM 2840  OW  SOL C   2      23.715   3.426  11.210  0.00  0.00           O  
HETATM 2841 HW1  SOL C   2      24.347   3.779  11.899  0.00  0.00           H  
HETATM 2842 HW2  SOL C   2      24.198   2.763  10.629  0.00  0.00           H  
HETATM 2843  OW  SOL C   3     -11.934  26.485  -1.057  0.00  0.00           O  
HETATM 2844 HW1  SOL C   3     -11.678  27.096  -0.311  0.00  0.00           H  
HETATM 2845 HW2  SOL C   3     -11.259  25.764  -1.155  0.00  0.00           H  
HETATM 2846  OW  SOL C   4      -3.807  17.115  12.425  0.00  0.00           O  
HETATM 2847 HW1  SOL C   4      -4.062  16.516  11.658  0.00  0.00           H  
HETATM 2848 HW2  SOL C   4      -3.034  16.721  12.901  0.00  0.00           H  
HETATM 2849  OW  SOL C   5      37.725  -0.639   2.199  0.00  0.00           O  
HETATM 2850 HW1  SOL C   5      38.640  -0.284   2.393  0.00  0.00           H  
HETATM 2851 HW2  SOL C   5      37.570  -1.478   2.713  0.00  0.00           H  
HETATM 2852  OW  SOL C   6      33.169  -0.905   0.443  0.00  0.00           O  
HETATM 2853 HW1  SOL C   6      32.557  -0.439  -0.198  0.00  0.00           H  
HETATM 2854 HW2  SOL C   6      33.437  -1.790   0.050  0.00  0.00           H  
HETATM 2855  OW  SOL C   7      19.934 -21.989   6.035  0.00  0.00           O  
HETATM 2856 HW1  SOL C   7      20.645 -22.516   6.506  0.00  0.00           H  
HETATM 2857 HW2  SOL C   7      20.359 -21.306   5.436  0.00  0.00           H  
HETATM 2858  OW  SOL C   8      33.980  -4.944   4.167  0.00  0.00           O  
HETATM 2859 HW1  SOL C   8      33.226  -5.438   4.605  0.00  0.00           H  
HETATM 2860 HW2  SOL C   8      33.636  -4.101   3.764  0.00  0.00           H  
HETATM 2861  OW  SOL C   9      19.772 -22.507  -2.989  0.00  0.00           O  
HETATM 2862 HW1  SOL C   9      19.020 -22.553  -2.327  0.00  0.00           H  
HETATM 2863 HW2  SOL C   9      20.008 -23.424  -3.289  0.00  0.00           H  
HETATM 2864  OW  SOL C  10       7.188  16.929   0.590  0.00  0.00           O  
HETATM 2865 HW1  SOL C  10       6.357  16.381   0.485  0.00  0.00           H  
HETATM 2866 HW2  SOL C  10       7.740  16.554   1.329  0.00  0.00           H  
HETATM 2867  OW  SOL C  11      16.070  -3.862  -7.892  0.00  0.00           O  
HETATM 2868 HW1  SOL C  11      16.042  -3.249  -7.150  0.00  0.00           H  
HETATM 2869 HW2  SOL C  11      16.802  -3.816  -8.521  0.00  0.00           H  
HETATM 2870  OW  SOL C  12      -0.041  16.078  -5.319  0.00  0.00           O  
HETATM 2871 HW1  SOL C  12       0.367  15.425  -4.676  0.00  0.00           H  
HETATM 2872 HW2  SOL C  12      -0.883  15.689  -5.701  0.00  0.00           H  
HETATM 2873  OW  SOL C  13      -9.635  26.724 -12.428  0.00  0.00           O  
HETATM 2874 HW1  SOL C  13     -10.407  27.251 -12.078  0.00  0.00           H  
HETATM 2875 HW2  SOL C  13      -9.627  26.764 -13.425  0.00  0.00           H  
HETATM 2876  OW  SOL C  14       4.530  18.234  -4.090  0.00  0.00           O  
HETATM 2877 HW1  SOL C  14       5.294  18.046  -3.469  0.00  0.00           H  
HETATM 2878 HW2  SOL C  14       4.215  19.175  -3.975  0.00  0.00           H  
HETATM 2879  OW  SOL C  15      -6.408  16.712  -7.242  0.00  0.00           O  
HETATM 2880 HW1  SOL C  15      -7.272  16.620  -6.818  0.00  0.00           H  
HETATM 2881 HW2  SOL C  15      -6.357  17.113  -8.148  0.00  0.00           H  
HETATM 2882  OW  SOL C  16      40.127 -10.670   1.935  0.00  0.00           O  
HETATM 2883 HW1  SOL C  16      39.387 -10.667   1.259  0.00  0.00           H  
HETATM 2884 HW2  SOL C  16      40.985 -10.919   1.479  0.00  0.00           H  
HETATM 2885  OW  SOL C  17      15.495 -11.554 -13.269  0.00  0.00           O  
HETATM 2886 HW1  SOL C  17      15.644 -12.189 -12.509  0.00  0.00           H  
HETATM 2887 HW2  SOL C  17      16.225 -11.674 -13.944  0.00  0.00           H  
HETATM 2888  OW  SOL C  18      -2.439  18.852 -14.715  0.00  0.00           O  
HETATM 2889 HW1  SOL C  18      -2.397  17.999 -15.245  0.00  0.00           H  
HETATM 2890 HW2  SOL C  18      -1.535  19.051 -14.334  0.00  0.00           H  
HETATM 2891  OW  SOL C  19      -4.355  15.369  10.262  0.00  0.00           O  
HETATM 2892 HW1  SOL C  19      -4.971  15.697   9.597  0.00  0.00           H  
HETATM 2893 HW2  SOL C  19      -4.594  14.560  10.745  0.00  0.00           H  
HETATM 2894  OW  SOL C  20      15.513  -6.136 -13.522  0.00  0.00           O  
HETATM 2895 HW1  SOL C  20      15.168  -5.193 -13.594  0.00  0.00           H  
HETATM 2896 HW2  SOL C  20      15.835  -6.436 -14.420  0.00  0.00           H  
HETATM 2897  OW  SOL C  21      -9.756  33.725  -3.684  0.00  0.00           O  
HETATM 2898 HW1  SOL C  21     -10.058  33.867  -4.624  0.00  0.00           H  
HETATM 2899 HW2  SOL C  21      -9.791  32.745  -3.467  0.00  0.00           H  
HETATM 2900  OW  SOL C  22      17.111   7.989   2.428  0.00  0.00           O  
HETATM 2901 HW1  SOL C  22      16.120   8.016   2.343  0.00  0.00           H  
HETATM 2902 HW2  SOL C  22      17.395   7.414   3.151  0.00  0.00           H  
HETATM 2903  OW  SOL C  23      26.020  -8.331   5.809  0.00  0.00           O  
HETATM 2904 HW1  SOL C  23      26.177  -7.697   5.099  0.00  0.00           H  
HETATM 2905 HW2  SOL C  23      25.398  -9.052   5.654  0.00  0.00           H  
HETATM 2906  OW  SOL C  24     -14.501   9.975 -12.406  0.00  0.00           O  
HETATM 2907 HW1  SOL C  24     -15.252   9.524 -11.922  0.00  0.00           H  
HETATM 2908 HW2  SOL C  24     -14.823  10.850 -12.774  0.00  0.00           H  
HETATM 2909  OW  SOL C  25      -7.423  17.270 -11.656  0.00  0.00           O  
HETATM 2910 HW1  SOL C  25      -7.605  16.363 -12.036  0.00  0.00           H  
HETATM 2911 HW2  SOL C  25      -6.645  17.221 -11.039  0.00  0.00           H  
HETATM 2912  OW  SOL C  26      33.178 -12.093  10.492  0.00  0.00           O  
HETATM 2913 HW1  SOL C  26      32.525 -11.543   9.963  0.00  0.00           H  
HETATM 2914 HW2  SOL C  26      32.754 -12.962  10.727  0.00  0.00           H  
HETATM 2915  OW  SOL C  27      34.326 -18.250 -11.588  0.00  0.00           O  
HETATM 2916 HW1  SOL C  27      34.469 -17.458 -12.180  0.00  0.00           H  
HETATM 2917 HW2  SOL C  27      34.979 -18.229 -10.837  0.00  0.00           H  
HETATM 2918  OW  SOL C  28      -2.239  30.751  -5.750  0.00  0.00           O  
HETATM 2919 HW1  SOL C  28      -1.968  31.018  -4.820  0.00  0.00           H  
HETATM 2920 HW2  SOL C  28      -1.461  30.867  -6.367  0.00  0.00           H  
HETATM 2921  OW  SOL C  29     -20.498  18.710 -10.302  0.00  0.00           O  
HETATM 2922 HW1  SOL C  29     -19.703  18.182 -10.574  0.00  0.00           H  
HETATM 2923 HW2  SOL C  29     -21.240  18.579 -10.955  0.00  0.00           H  
HETATM 2924  OW  SOL C  30      11.475 -13.924   9.386  0.00  0.00           O  
HETATM 2925 HW1  SOL C  30      11.889 -14.767   9.051  0.00  0.00           H  
HETATM 2926 HW2  SOL C  30      11.028 -14.096  10.264  0.00  0.00           H  
HETATM 2927  OW  SOL C  31      -6.832  11.208  14.041  0.00  0.00           O  
HETATM 2928 HW1  SOL C  31      -6.716  10.750  13.154  0.00  0.00           H  
HETATM 2929 HW2  SOL C  31      -6.277  12.050  14.060  0.00  0.00           H  
HETATM 2930  OW  SOL C  32     -11.270  27.236   3.010  0.00  0.00           O  
HETATM 2931 HW1  SOL C  32     -11.659  27.970   3.564  0.00  0.00           H  
HETATM 2932 HW2  SOL C  32     -10.398  26.938   3.404  0.00  0.00           H  
HETATM 2933  OW  SOL C  33     -11.470  20.810  -2.573  0.00  0.00           O  
HETATM 2934 HW1  SOL C  33     -12.249  20.711  -3.135  0.00  0.00           H  
HETATM 2935 HW2  SOL C  33     -10.606  20.564  -2.937  0.00  0.00           H  
HETATM 2936  OW  SOL C  34       3.649  18.258 -12.977  0.00  0.00           O  
HETATM 2937 HW1  SOL C  34       3.215  17.699 -13.681  0.00  0.00           H  
HETATM 2938 HW2  SOL C  34       4.626  18.350 -13.194  0.00  0.00           H  
HETATM 2939  OW  SOL C  35     -15.756  22.132   3.512  0.00  0.00           O  
HETATM 2940 HW1  SOL C  35     -15.178  21.513   4.050  0.00  0.00           H  
HETATM 2941 HW2  SOL C  35     -16.566  22.374   4.029  0.00  0.00           H  
HETATM 2942  OW  SOL C  36     -16.808  25.315  -6.098  0.00  0.00           O  
HETATM 2943 HW1  SOL C  36     -15.886  25.080  -6.399  0.00  0.00           H  
HETATM 2944 HW2  SOL C  36     -17.381  24.498  -6.112  0.00  0.00           H  
HETATM 2945  OW  SOL C  37     -15.160  24.819   8.354  0.00  0.00           O  
HETATM 2946 HW1  SOL C  37     -15.530  25.737   8.443  0.00  0.00           H  
HETATM 2947 HW2  SOL C  37     -14.602  24.602   9.154  0.00  0.00           H  
HETATM 2948  OW  SOL C  38      21.973   4.503   1.088  0.00  0.00           O  
HETATM 2949 HW1  SOL C  38      22.672   4.658   1.739  0.00  0.00           H  
HETATM 2950 HW2  SOL C  38      21.474   5.269   0.772  0.00  0.00           H  
HETATM 2951  OW  SOL C  39      32.395 -11.035 -16.672  0.00  0.00           O  
HETATM 2952 HW1  SOL C  39      33.212 -11.380 -16.205  0.00  0.00           H  
HETATM 2953 HW2  SOL C  39      32.247 -10.076 -16.430  0.00  0.00           H  
HETATM 2954  OW  SOL C  40      23.506   4.063 -14.261  0.00  0.00           O  
HETATM 2955 HW1  SOL C  40      24.094   3.812 -13.500  0.00  0.00           H  
HETATM 2956 HW2  SOL C  40      23.648   5.024 -14.490  0.00  0.00           H  
HETATM 2957  OW  SOL C  41      -1.590  10.712   9.184  0.00  0.00           O  
HETATM 2958 HW1  SOL C  41      -1.075  10.547  10.026  0.00  0.00           H  
HETATM 2959 HW2  SOL C  41      -1.695   9.851   8.686  0.00  0.00           H  
HETATM 2960  OW  SOL C  42      38.835 -12.885  -3.793  0.00  0.00           O  
HETATM 2961 HW1  SOL C  42      38.603 -12.066  -4.330  0.00  0.00           H  
HETATM 2962 HW2  SOL C  42      38.309 -13.657  -4.134  0.00  0.00           H  
HETATM 2963  OW  SOL C  43      19.073 -13.361 -13.469  0.00  0.00           O  
HETATM 2964 HW1  SOL C  43      18.339 -13.929 -13.827  0.00  0.00           H  
HETATM 2965 HW2  SOL C  43      18.851 -13.089 -12.527  0.00  0.00           H  
HETATM 2966  OW  SOL C  44      -8.166  28.252  -8.622  0.00  0.00           O  
HETATM 2967 HW1  SOL C  44      -9.092  28.377  -8.238  0.00  0.00           H  
HETATM 2968 HW2  SOL C  44      -7.491  28.585  -7.960  0.00  0.00           H  
HETATM 2969  OW  SOL C  45       5.727  -6.671   7.431  0.00  0.00           O  
HETATM 2970 HW1  SOL C  45       5.397  -6.424   8.340  0.00  0.00           H  
HETATM 2971 HW2  SOL C  45       5.016  -7.193   6.949  0.00  0.00           H  
HETATM 2972  OW  SOL C  46      27.377  -6.806  -6.631  0.00  0.00           O  
HETATM 2973 HW1  SOL C  46      26.723  -7.006  -5.949  0.00  0.00           H  
HETATM 2974 HW2  SOL C  46      27.357  -5.939  -7.060  0.00  0.00           H  
HETATM 2975  OW  SOL C  47      -0.499  15.521 -10.673  0.00  0.00           O  
HETATM 2976 HW1  SOL C  47      -0.694  14.745 -10.085  0.00  0.00           H  
HETATM 2977 HW2  SOL C  47      -1.346  16.012 -10.865  0.00  0.00           H  
HETATM 2978  OW  SOL C  48      15.038  -7.758  -2.525  0.00  0.00           O  
HETATM 2979 HW1  SOL C  48      15.077  -7.239  -3.338  0.00  0.00           H  
HETATM 2980 HW2  SOL C  48      14.173  -7.852  -2.101  0.00  0.00           H  
HETATM 2981  OW  SOL C  49      23.951 -17.512  -9.915  0.00  0.00           O  
HETATM 2982 HW1  SOL C  49      23.789 -16.645 -10.384  0.00  0.00           H  
HETATM 2983 HW2  SOL C  49      23.416 -18.236 -10.345  0.00  0.00           H  
HETATM 2984  OW  SOL C  50      30.630  -3.852   5.395  0.00  0.00           O  
HETATM 2985 HW1  SOL C  50      31.056  -4.740   5.292  0.00  0.00           H  
HETATM 2986 HW2  SOL C  50      29.898  -3.901   6.076  0.00  0.00           H  
HETATM 2987  OW  SOL C  51      25.034 -11.026  13.854  0.00  0.00           O  
HETATM 2988 HW1  SOL C  51      25.018 -10.280  13.188  0.00  0.00           H  
HETATM 2989 HW2  SOL C  51      25.357 -11.859  13.410  0.00  0.00           H  
HETATM 2990  OW  SOL C  52      28.472 -19.866  -1.478  0.00  0.00           O  
HETATM 2991 HW1  SOL C  52      29.256 -19.896  -2.092  0.00  0.00           H  
HETATM 2992 HW2  SOL C  52      28.765 -20.018  -0.540  0.00  0.00           H  
HETATM 2993  OW  SOL C  53      23.661  -2.636   7.390  0.00  0.00           O  
HETATM 2994 HW1  SOL C  53      24.271  -1.952   7.700  0.00  0.00           H  
HETATM 2995 HW2  SOL C  53      22.931  -2.379   6.806  0.00  0.00           H  
HETATM 2996  OW  SOL C  54      36.760   2.407  -0.793  0.00  0.00           O  
HETATM 2997 HW1  SOL C  54      37.737   2.219  -0.886  0.00  0.00           H  
HETATM 2998 HW2  SOL C  54      36.326   1.645  -0.302  0.00  0.00           H  
HETATM 2999  OW  SOL C  55      25.638  -3.986  -4.132  0.00  0.00           O  
HETATM 3000 HW1  SOL C  55      26.107  -3.684  -4.920  0.00  0.00           H  
HETATM 3001 HW2  SOL C  55      25.527  -3.360  -3.407  0.00  0.00           H  
HETATM 3002  OW  SOL C  56       1.663  15.835 -14.175  0.00  0.00           O  
HETATM 3003 HW1  SOL C  56       2.358  15.134 -14.070  0.00  0.00           H  
HETATM 3004 HW2  SOL C  56       1.658  16.163 -15.127  0.00  0.00           H  
HETATM 3005  OW  SOL C  57       7.807   3.548  18.844  0.00  0.00           O  
HETATM 3006 HW1  SOL C  57       7.690   2.566  18.991  0.00  0.00           H  
HETATM 3007 HW2  SOL C  57       8.009   3.709  17.873  0.00  0.00           H  
HETATM 3008  OW  SOL C  58      25.215  -7.768   0.224  0.00  0.00           O  
HETATM 3009 HW1  SOL C  58      25.594  -8.048  -0.620  0.00  0.00           H  
HETATM 3010 HW2  SOL C  58      24.799  -6.898   0.285  0.00  0.00           H  
HETATM 3011  OW  SOL C  59     -20.413  16.319   3.703  0.00  0.00           O  
HETATM 3012 HW1  SOL C  59     -20.066  17.140   4.153  0.00  0.00           H  
HETATM 3013 HW2  SOL C  59     -20.036  15.512   4.159  0.00  0.00           H  
HETATM 3014  OW  SOL C  60       5.980   5.455  15.598  0.00  0.00           O  
HETATM 3015 HW1  SOL C  60       6.975   5.580  15.575  0.00  0.00           H  
HETATM 3016 HW2  SOL C  60       5.600   5.624  14.692  0.00  0.00           H  
HETATM 3017  OW  SOL C  61      23.716 -12.694   3.385  0.00  0.00           O  
HETATM 3018 HW1  SOL C  61      24.061 -12.206   4.143  0.00  0.00           H  
HETATM 3019 HW2  SOL C  61      22.769 -12.858   3.342  0.00  0.00           H  
HETATM 3020  OW  SOL C  62      14.465   4.358  -7.987  0.00  0.00           O  
HETATM 3021 HW1  SOL C  62      14.782   5.277  -7.773  0.00  0.00           H  
HETATM 3022 HW2  SOL C  62      15.240   3.806  -8.323  0.00  0.00           H  
HETATM 3023  OW  SOL C  63      -4.359  15.354 -12.688  0.00  0.00           O  
HETATM 3024 HW1  SOL C  63      -5.248  14.894 -12.642  0.00  0.00           H  
HETATM 3025 HW2  SOL C  63      -3.635  14.659 -12.708  0.00  0.00           H  
HETATM 3026  OW  SOL C  64      27.066  -9.900 -17.306  0.00  0.00           O  
HETATM 3027 HW1  SOL C  64      26.755  -9.089 -17.812  0.00  0.00           H  
HETATM 3028 HW2  SOL C  64      27.020 -10.700 -17.912  0.00  0.00           H  
HETATM 3029  OW  SOL C  65      34.327 -12.208   6.262  0.00  0.00           O  
HETATM 3030 HW1  SOL C  65      34.256 -11.221   6.436  0.00  0.00           H  
HETATM 3031 HW2  SOL C  65      35.289 -12.463   6.229  0.00  0.00           H  
HETATM 3032  OW  SOL C  66       7.115   7.990  13.436  0.00  0.00           O  
HETATM 3033 HW1  SOL C  66       7.810   7.377  13.806  0.00  0.00           H  
HETATM 3034 HW2  SOL C  66       6.279   7.483  13.260  0.00  0.00           H  
HETATM 3035  OW  SOL C  67      25.408   8.959   8.476  0.00  0.00           O  
HETATM 3036 HW1  SOL C  67      24.618   9.548   8.352  0.00  0.00           H  
HETATM 3037 HW2  SOL C  67      25.973   8.955   7.653  0.00  0.00           H  
HETATM 3038  OW  SOL C  68      14.687  -0.326  11.439  0.00  0.00           O  
HETATM 3039 HW1  SOL C  68      14.655  -0.031  10.480  0.00  0.00           H  
HETATM 3040 HW2  SOL C  68      14.999   0.431  12.001  0.00  0.00           H  
HETATM 3041  OW  SOL C  69      -2.050  24.982  -8.007  0.00  0.00           O  
HETATM 3042 HW1  SOL C  69      -3.039  25.146  -7.969  0.00  0.00           H  
HETATM 3043 HW2  SOL C  69      -1.816  24.555  -8.881  0.00  0.00           H  
HETATM 3044  OW  SOL C  70      16.288 -21.228  -8.874  0.00  0.00           O  
HETATM 3045 HW1  SOL C  70      16.965 -21.785  -9.355  0.00  0.00           H  
HETATM 3046 HW2  SOL C  70      16.294 -20.300  -9.244  0.00  0.00           H  
HETATM 3047  OW  SOL C  71      24.813  -4.563 -14.238  0.00  0.00           O  
HETATM 3048 HW1  SOL C  71      24.022  -4.524 -14.844  0.00  0.00           H  
HETATM 3049 HW2  SOL C  71      24.542  -4.275 -13.314  0.00  0.00           H  
HETATM 3050  OW  SOL C  72      25.356  -1.159  15.461  0.00  0.00           O  
HETATM 3051 HW1  SOL C  72      26.169  -1.369  16.006  0.00  0.00           H  
HETATM 3052 HW2  SOL C  72      25.401  -0.208  15.137  0.00  0.00           H  
HETATM 3053  OW  SOL C  73      17.344   3.821  -1.786  0.00  0.00           O  
HETATM 3054 HW1  SOL C  73      18.301   3.718  -1.809  0.00  0.00           H  
HETATM 3055 HW2  SOL C  73      16.802   3.516  -2.526  0.00  0.00           H  
HETATM 3056  OW  SOL C  74     -21.893  18.366   7.169  0.00  0.00           O  
HETATM 3057 HW1  SOL C  74     -22.400  17.890   6.451  0.00  0.00           H  
HETATM 3058 HW2  SOL C  74     -20.917  18.160   7.076  0.00  0.00           H  
HETATM 3059  OW  SOL C  75      -6.316  33.600   1.720  0.00  0.00           O  
HETATM 3060 HW1  SOL C  75      -5.661  34.252   1.318  0.00  0.00           H  
HETATM 3061 HW2  SOL C  75      -6.796  33.122   0.994  0.00  0.00           H  
HETATM 3062  OW  SOL C  76      37.821  -5.760 -11.822  0.00  0.00           O  
HETATM 3063 HW1  SOL C  76      37.956  -4.909 -11.317  0.00  0.00           H  
HETATM 3064 HW2  SOL C  76      38.279  -5.700 -12.709  0.00  0.00           H  
HETATM 3065  OW  SOL C  77      -1.591  28.842   0.211  0.00  0.00           O  
HETATM 3066 HW1  SOL C  77      -1.898  27.945  -0.095  0.00  0.00           H  
HETATM 3067 HW2  SOL C  77      -2.059  29.086   1.059  0.00  0.00           H  
HETATM 3068  OW  SOL C  78      -2.303  16.459 -15.967  0.00  0.00           O  
HETATM 3069 HW1  SOL C  78      -1.717  16.053 -15.258  0.00  0.00           H  
HETATM 3070 HW2  SOL C  78      -2.806  15.746 -16.440  0.00  0.00           H  
HETATM 3071  OW  SOL C  79      -8.343  12.630 -11.544  0.00  0.00           O  
HETATM 3072 HW1  SOL C  79      -8.616  12.141 -10.714  0.00  0.00           H  
HETATM 3073 HW2  SOL C  79      -8.971  12.409 -12.292  0.00  0.00           H  
HETATM 3074  OW  SOL C  80      19.159 -11.838  -0.310  0.00  0.00           O  
HETATM 3075 HW1  SOL C  80      18.289 -11.464  -0.116  0.00  0.00           H  
HETATM 3076 HW2  SOL C  80      19.393 -12.691   0.080  0.00  0.00           H  
HETATM 3077  OW  SOL C  81      20.563 -21.439 -13.248  0.00  0.00           O  
HETATM 3078 HW1  SOL C  81      20.947 -21.717 -12.376  0.00  0.00           H  
HETATM 3079 HW2  SOL C  81      19.594 -21.223 -13.139  0.00  0.00           H  
HETATM 3080  OW  SOL C  82      -0.765  27.440  -2.626  0.00  0.00           O  
HETATM 3081 HW1  SOL C  82      -0.538  28.403  -2.444  0.00  0.00           H  
HETATM 3082 HW2  SOL C  82      -1.229  27.062  -1.834  0.00  0.00           H  
HETATM 3083  OW  SOL C  83      30.153 -10.984  -5.835  0.00  0.00           O  
HETATM 3084 HW1  SOL C  83      30.813 -10.297  -6.007  0.00  0.00           H  
HETATM 3085 HW2  SOL C  83      30.469 -11.842  -5.515  0.00  0.00           H  
HETATM 3086  OW  SOL C  84      24.887  11.645  -5.129  0.00  0.00           O  
HETATM 3087 HW1  SOL C  84      23.957  11.828  -4.817  0.00  0.00           H  
HETATM 3088 HW2  SOL C  84      24.858  11.054  -5.932  0.00  0.00           H  
HETATM 3089  OW  SOL C  85      -8.768  14.425 -15.239  0.00  0.00           O  
HETATM 3090 HW1  SOL C  85      -9.662  14.127 -14.911  0.00  0.00           H  
HETATM 3091 HW2  SOL C  85      -8.376  13.729 -15.842  0.00  0.00           H  
HETATM 3092  OW  SOL C  86      20.055  12.720  13.347  0.00  0.00           O  
HETATM 3093 HW1  SOL C  86      20.615  12.499  12.549  0.00  0.00           H  
HETATM 3094 HW2  SOL C  86      19.223  13.189  13.042  0.00  0.00           H  
HETATM 3095  OW  SOL C  87      22.045   5.738  13.200  0.00  0.00           O  
HETATM 3096 HW1  SOL C  87      22.042   4.810  13.557  0.00  0.00           H  
HETATM 3097 HW2  SOL C  87      22.867   6.215  13.523  0.00  0.00           H  
HETATM 3098  OW  SOL C  88      -9.497  16.808  11.745  0.00  0.00           O  
HETATM 3099 HW1  SOL C  88     -10.306  16.228  11.666  0.00  0.00           H  
HETATM 3100 HW2  SOL C  88      -8.698  16.253  11.981  0.00  0.00           H  
HETATM 3101  OW  SOL C  89      14.901 -19.999   4.642  0.00  0.00           O  
HETATM 3102 HW1  SOL C  89      14.553 -19.146   4.246  0.00  0.00           H  
HETATM 3103 HW2  SOL C  89      15.848 -19.883   4.912  0.00  0.00           H  
HETATM 3104  OW  SOL C  90      15.487 -23.183  -4.746  0.00  0.00           O  
HETATM 3105 HW1  SOL C  90      16.029 -22.558  -5.313  0.00  0.00           H  
HETATM 3106 HW2  SOL C  90      14.871 -23.712  -5.330  0.00  0.00           H  
HETATM 3107  OW  SOL C  91     -18.094  14.992   5.875  0.00  0.00           O  
HETATM 3108 HW1  SOL C  91     -18.392  14.257   6.485  0.00  0.00           H  
HETATM 3109 HW2  SOL C  91     -17.121  15.150   5.986  0.00  0.00           H  
HETATM 3110  OW  SOL C  92      28.577   8.596  -8.959  0.00  0.00           O  
HETATM 3111 HW1  SOL C  92      28.103   7.809  -8.586  0.00  0.00           H  
HETATM 3112 HW2  SOL C  92      29.485   8.675  -8.517  0.00  0.00           H  
HETATM 3113  OW  SOL C  93      24.466  -6.765  -7.253  0.00  0.00           O  
HETATM 3114 HW1  SOL C  93      23.537  -6.721  -7.519  0.00  0.00           H  
HETATM 3115 HW2  SOL C  93      25.118  -7.049  -7.909  0.00  0.00           H  
HETATM 3116  OW  SOL C  94      27.302 -13.104   9.898  0.00  0.00           O  
HETATM 3117 HW1  SOL C  94      27.733 -12.750  10.731  0.00  0.00           H  
HETATM 3118 HW2  SOL C  94      28.014 -13.351   9.235  0.00  0.00           H  
HETATM 3119  OW  SOL C  95      20.640   0.048  10.251  0.00  0.00           O  
HETATM 3120 HW1  SOL C  95      21.091   0.787  10.764  0.00  0.00           H  
HETATM 3121 HW2  SOL C  95      19.721  -0.157  10.463  0.00  0.00           H  
HETATM 3122  OW  SOL C  96      -9.199  26.681  10.799  0.00  0.00           O  
HETATM 3123 HW1  SOL C  96      -9.058  27.287  11.577  0.00  0.00           H  
HETATM 3124 HW2  SOL C  96      -8.470  26.004  10.767  0.00  0.00           H  
HETATM 3125  OW  SOL C  97      19.891   9.800  11.262  0.00  0.00           O  
HETATM 3126 HW1  SOL C  97      20.326   8.900  11.189  0.00  0.00           H  
HETATM 3127 HW2  SOL C  97      20.328  10.427  10.620  0.00  0.00           H  
HETATM 3128  OW  SOL C  98      16.829   5.042   6.978  0.00  0.00           O  
HETATM 3129 HW1  SOL C  98      17.209   5.659   7.666  0.00  0.00           H  
HETATM 3130 HW2  SOL C  98      16.850   4.103   7.183  0.00  0.00           H  
HETATM 3131  OW  SOL C  99      21.517  13.857   2.611  0.00  0.00           O  
HETATM 3132 HW1  SOL C  99      21.981  12.976   2.553  0.00  0.00           H  
HETATM 3133 HW2  SOL C  99      22.193  14.587   2.681  0.00  0.00           H  
HETATM 3134  OW  SOL C 100      -4.028  20.362  -5.027  0.00  0.00           O  
HETATM 3135 HW1  SOL C 100      -4.247  20.104  -5.932  0.00  0.00           H  
HETATM 3136 HW2  SOL C 100      -4.531  20.001  -4.285  0.00  0.00           H  
HETATM 3137  OW  SOL C 101     -16.871  16.958  -5.735  0.00  0.00           O  
HETATM 3138 HW1  SOL C 101     -16.331  17.643  -5.232  0.00  0.00           H  
HETATM 3139 HW2  SOL C 101     -17.648  16.677  -5.176  0.00  0.00           H  
HETATM 3140  OW  SOL C 102      20.330 -14.290   5.840  0.00  0.00           O  
HETATM 3141 HW1  SOL C 102      20.319 -15.017   6.530  0.00  0.00           H  
HETATM 3142 HW2  SOL C 102      19.954 -13.432   6.077  0.00  0.00           H  
HETATM 3143  OW  SOL C 103       6.829  19.450  -0.090  0.00  0.00           O  
HETATM 3144 HW1  SOL C 103       5.981  19.643   0.410  0.00  0.00           H  
HETATM 3145 HW2  SOL C 103       7.127  18.513   0.118  0.00  0.00           H  
HETATM 3146  OW  SOL C 104     -12.825  30.818  -2.921  0.00  0.00           O  
HETATM 3147 HW1  SOL C 104     -13.369  30.037  -2.637  0.00  0.00           H  
HETATM 3148 HW2  SOL C 104     -13.350  31.659  -2.792  0.00  0.00           H  
HETATM 3149  OW  SOL C 105      14.514  15.586   0.673  0.00  0.00           O  
HETATM 3150 HW1  SOL C 105      13.869  16.144   1.205  0.00  0.00           H  
HETATM 3151 HW2  SOL C 105      14.524  14.663   1.048  0.00  0.00           H  
HETATM 3152  OW  SOL C 106      23.068  -4.117  17.603  0.00  0.00           O  
HETATM 3153 HW1  SOL C 106      23.080  -4.923  17.017  0.00  0.00           H  
HETATM 3154 HW2  SOL C 106      23.086  -3.293  17.035  0.00  0.00           H  
HETATM 3155  OW  SOL C 107      21.137  -8.868 -18.291  0.00  0.00           O  
HETATM 3156 HW1  SOL C 107      21.492  -9.179 -17.413  0.00  0.00           H  
HETATM 3157 HW2  SOL C 107      21.741  -9.178 -19.025  0.00  0.00           H  
HETATM 3158  OW  SOL C 108      29.412 -12.927  -2.178  0.00  0.00           O  
HETATM 3159 HW1  SOL C 108      28.537 -13.269  -2.402  0.00  0.00           H  
HETATM 3160 HW2  SOL C 108      29.437 -12.063  -1.752  0.00  0.00           H  
HETATM 3161  OW  SOL C 109      17.866  -7.544 -12.050  0.00  0.00           O  
HETATM 3162 HW1  SOL C 109      18.511  -6.807 -11.863  0.00  0.00           H  
HETATM 3163 HW2  SOL C 109      17.012  -7.157 -12.407  0.00  0.00           H  
HETATM 3164  OW  SOL C 110      -5.190   3.830  -4.136  0.00  0.00           O  
HETATM 3165 HW1  SOL C 110      -4.904   4.753  -3.877  0.00  0.00           H  
HETATM 3166 HW2  SOL C 110      -5.340   3.782  -5.123  0.00  0.00           H  
HETATM 3167  OW  SOL C 111      -2.514  18.968  -9.857  0.00  0.00           O  
HETATM 3168 HW1  SOL C 111      -2.159  18.470  -9.058  0.00  0.00           H  
HETATM 3169 HW2  SOL C 111      -2.420  18.390 -10.674  0.00  0.00           H  
HETATM 3170  OW  SOL C 112      -3.753  28.450  -6.625  0.00  0.00           O  
HETATM 3171 HW1  SOL C 112      -3.503  27.678  -6.037  0.00  0.00           H  
HETATM 3172 HW2  SOL C 112      -3.019  29.131  -6.595  0.00  0.00           H  
HETATM 3173  OW  SOL C 113      32.398 -15.104  -6.781  0.00  0.00           O  
HETATM 3174 HW1  SOL C 113      31.706 -14.658  -7.303  0.00  0.00           H  
HETATM 3175 HW2  SOL C 113      32.180 -15.997  -6.407  0.00  0.00           H  
HETATM 3176  OW  SOL C 114      30.320  -8.105   4.472  0.00  0.00           O  
HETATM 3177 HW1  SOL C 114      29.617  -7.496   4.834  0.00  0.00           H  
HETATM 3178 HW2  SOL C 114      30.176  -9.031   4.803  0.00  0.00           H  
HETATM 3179  OW  SOL C 115      12.767  -6.679  13.940  0.00  0.00           O  
HETATM 3180 HW1  SOL C 115      13.213  -5.811  14.152  0.00  0.00           H  
HETATM 3181 HW2  SOL C 115      12.518  -7.149  14.799  0.00  0.00           H  
HETATM 3182  OW  SOL C 116      21.434 -11.567   1.866  0.00  0.00           O  
HETATM 3183 HW1  SOL C 116      21.187 -10.787   2.380  0.00  0.00           H  
HETATM 3184 HW2  SOL C 116      21.304 -11.531   0.911  0.00  0.00           H  
HETATM 3185  OW  SOL C 117      13.910  -7.967 -12.174  0.00  0.00           O  
HETATM 3186 HW1  SOL C 117      14.268  -7.160 -12.630  0.00  0.00           H  
HETATM 3187 HW2  SOL C 117      13.852  -8.728 -12.824  0.00  0.00           H  
HETATM 3188  OW  SOL C 118      20.963   1.393  -8.361  0.00  0.00           O  
HETATM 3189 HW1  SOL C 118      21.866   1.732  -8.447  0.00  0.00           H  
HETATM 3190 HW2  SOL C 118      20.352   1.915  -7.824  0.00  0.00           H  
HETATM 3191  OW  SOL C 119      11.179 -13.674  -1.715  0.00  0.00           O  
HETATM 3192 HW1  SOL C 119      11.062 -12.695  -1.545  0.00  0.00           H  
HETATM 3193 HW2  SOL C 119      12.082 -13.964  -1.386  0.00  0.00           H  
HETATM 3194  OW  SOL C 120      26.822 -20.112 -12.088  0.00  0.00           O  
HETATM 3195 HW1  SOL C 120      26.246 -20.802 -11.641  0.00  0.00           H  
HETATM 3196 HW2  SOL C 120      26.686 -20.160 -13.079  0.00  0.00           H  
HETATM 3197  OW  SOL C 121      30.135   6.426   7.205  0.00  0.00           O  
HETATM 3198 HW1  SOL C 121      29.764   6.477   8.139  0.00  0.00           H  
HETATM 3199 HW2  SOL C 121      30.326   5.473   6.981  0.00  0.00           H  
HETATM 3200  OW  SOL C 122       1.269  17.176  -9.007  0.00  0.00           O  
HETATM 3201 HW1  SOL C 122       0.652  16.597  -9.536  0.00  0.00           H  
HETATM 3202 HW2  SOL C 122       2.179  17.164  -9.418  0.00  0.00           H  
HETATM 3203  OW  SOL C 123       8.292  -5.865  -9.006  0.00  0.00           O  
HETATM 3204 HW1  SOL C 123       8.452  -6.043  -8.042  0.00  0.00           H  
HETATM 3205 HW2  SOL C 123       7.436  -5.349  -9.111  0.00  0.00           H  
HETATM 3206  OW  SOL C 124      -2.188  26.343  -0.546  0.00  0.00           O  
HETATM 3207 HW1  SOL C 124      -2.077  25.455  -0.967  0.00  0.00           H  
HETATM 3208 HW2  SOL C 124      -2.788  26.271   0.252  0.00  0.00           H  
HETATM 3209  OW  SOL C 125      28.674  -4.009   7.325  0.00  0.00           O  
HETATM 3210 HW1  SOL C 125      29.149  -3.741   8.171  0.00  0.00           H  
HETATM 3211 HW2  SOL C 125      27.687  -3.886   7.448  0.00  0.00           H  
HETATM 3212  OW  SOL C 126     -17.708   7.518   5.088  0.00  0.00           O  
HETATM 3213 HW1  SOL C 126     -18.364   7.256   4.376  0.00  0.00           H  
HETATM 3214 HW2  SOL C 126     -17.759   8.498   5.258  0.00  0.00           H  
HETATM 3215  OW  SOL C 127      13.611  16.766   4.818  0.00  0.00           O  
HETATM 3216 HW1  SOL C 127      13.225  17.090   3.954  0.00  0.00           H  
HETATM 3217 HW2  SOL C 127      13.626  15.767   4.820  0.00  0.00           H  
HETATM 3218  OW  SOL C 128     -13.950  14.812   5.202  0.00  0.00           O  
HETATM 3219 HW1  SOL C 128     -13.010  15.037   5.180  0.00  0.00           H  
HETATM 3220 HW2  SOL C 128     -14.535  15.209   4.539  0.00  0.00           H  
HETATM 3221  OW  SOL C 129      11.165  11.546   7.599  0.00  0.00           O  
HETATM 3222 HW1  SOL C 129      11.174  10.867   8.325  0.00  0.00           H  
HETATM 3223 HW2  SOL C 129      10.582  12.319   7.865  0.00  0.00           H  
HETATM 3224  OW  SOL C 130      -1.641  23.994  -2.436  0.00  0.00           O  
HETATM 3225 HW1  SOL C 130      -1.673  23.030  -2.518  0.00  0.00           H  
HETATM 3226 HW2  SOL C 130      -2.118  24.519  -3.090  0.00  0.00           H  
HETATM 3227  OW  SOL C 131       5.422  18.584   6.476  0.00  0.00           O  
HETATM 3228 HW1  SOL C 131       6.247  18.279   6.940  0.00  0.00           H  
HETATM 3229 HW2  SOL C 131       5.302  18.079   5.628  0.00  0.00           H  
HETATM 3230  OW  SOL C 132      -0.970  23.045   0.228  0.00  0.00           O  
HETATM 3231 HW1  SOL C 132      -0.652  23.725   0.839  0.00  0.00           H  
HETATM 3232 HW2  SOL C 132      -0.346  22.666  -0.405  0.00  0.00           H  
HETATM 3233  OW  SOL C 133      13.323  -5.529 -15.943  0.00  0.00           O  
HETATM 3234 HW1  SOL C 133      13.438  -5.313 -16.915  0.00  0.00           H  
HETATM 3235 HW2  SOL C 133      13.849  -4.880 -15.387  0.00  0.00           H  
HETATM 3236  OW  SOL C 134      36.575 -16.154  -0.250  0.00  0.00           O  
HETATM 3237 HW1  SOL C 134      35.797 -15.569  -0.451  0.00  0.00           H  
HETATM 3238 HW2  SOL C 134      36.549 -16.975  -0.837  0.00  0.00           H  
HETATM 3239  OW  SOL C 135      28.090  -5.257  12.006  0.00  0.00           O  
HETATM 3240 HW1  SOL C 135      28.551  -4.368  11.955  0.00  0.00           H  
HETATM 3241 HW2  SOL C 135      27.714  -5.496  11.119  0.00  0.00           H  
HETATM 3242  OW  SOL C 136      -2.089  25.191  10.929  0.00  0.00           O  
HETATM 3243 HW1  SOL C 136      -1.219  24.725  10.764  0.00  0.00           H  
HETATM 3244 HW2  SOL C 136      -2.752  24.898  10.250  0.00  0.00           H  
HETATM 3245  OW  SOL C 137       3.989 -10.039   8.380  0.00  0.00           O  
HETATM 3246 HW1  SOL C 137       4.637 -10.324   7.665  0.00  0.00           H  
HETATM 3247 HW2  SOL C 137       3.493  -9.230   8.064  0.00  0.00           H  
HETATM 3248  OW  SOL C 138      15.560 -15.503  11.534  0.00  0.00           O  
HETATM 3249 HW1  SOL C 138      15.592 -15.129  12.457  0.00  0.00           H  
HETATM 3250 HW2  SOL C 138      14.875 -16.228  11.476  0.00  0.00           H  
HETATM 3251  OW  SOL C 139      33.084 -21.818  -5.013  0.00  0.00           O  
HETATM 3252 HW1  SOL C 139      32.129 -22.015  -5.253  0.00  0.00           H  
HETATM 3253 HW2  SOL C 139      33.683 -22.216  -5.700  0.00  0.00           H  
HETATM 3254  OW  SOL C 140      20.176   6.952  -8.086  0.00  0.00           O  
HETATM 3255 HW1  SOL C 140      21.067   6.720  -8.489  0.00  0.00           H  
HETATM 3256 HW2  SOL C 140      19.877   6.196  -7.498  0.00  0.00           H  
HETATM 3257  OW  SOL C 141     -12.616  11.910   4.975  0.00  0.00           O  
HETATM 3258 HW1  SOL C 141     -13.293  12.477   5.364  0.00  0.00           H  
HETATM 3259 HW2  SOL C 141     -12.795  11.486   4.126  0.00  0.00           H  
HETATM 3260  OW  SOL C 142      -5.107  27.945   6.740  0.00  0.00           O  
HETATM 3261 HW1  SOL C 142      -4.606  27.352   6.109  0.00  0.00           H  
HETATM 3262 HW2  SOL C 142      -5.955  28.244   6.300  0.00  0.00           H  
HETATM 3263  OW  SOL C 143      -6.496   9.920  11.418  0.00  0.00           O  
HETATM 3264 HW1  SOL C 143      -6.968   9.044  11.452  0.00  0.00           H  
HETATM 3265 HW2  SOL C 143      -5.501   9.761  11.375  0.00  0.00           H  
HETATM 3266  OW  SOL C 144      26.098   8.522   3.699  0.00  0.00           O  
HETATM 3267 HW1  SOL C 144      25.878   7.957   2.898  0.00  0.00           H  
HETATM 3268 HW2  SOL C 144      26.530   7.955   4.403  0.00  0.00           H  
HETATM 3269  OW  SOL C 145      15.387   9.241  -0.126  0.00  0.00           O  
HETATM 3270 HW1  SOL C 145      14.703   9.480   0.557  0.00  0.00           H  
HETATM 3271 HW2  SOL C 145      16.282   9.597   0.172  0.00  0.00           H  
HETATM 3272  OW  SOL C 146     -10.302  16.500 -14.992  0.00  0.00           O  
HETATM 3273 HW1  SOL C 146     -10.149  17.355 -15.492  0.00  0.00           H  
HETATM 3274 HW2  SOL C 146      -9.504  15.903 -15.100  0.00  0.00           H  
HETATM 3275  OW  SOL C 147      21.312   8.049  -1.363  0.00  0.00           O  
HETATM 3276 HW1  SOL C 147      21.997   7.366  -1.623  0.00  0.00           H  
HETATM 3277 HW2  SOL C 147      21.169   8.021  -0.374  0.00  0.00           H  
HETATM 3278  OW  SOL C 148      34.525  -2.451  -3.253  0.00  0.00           O  
HETATM 3279 HW1  SOL C 148      35.502  -2.346  -3.049  0.00  0.00           H  
HETATM 3280 HW2  SOL C 148      33.994  -2.416  -2.399  0.00  0.00           H  
HETATM 3281  OW  SOL C 149     -15.239  24.034  -2.708  0.00  0.00           O  
HETATM 3282 HW1  SOL C 149     -14.933  23.563  -1.884  0.00  0.00           H  
HETATM 3283 HW2  SOL C 149     -16.051  23.589  -3.079  0.00  0.00           H  
HETATM 3284  OW  SOL C 150      17.034 -21.096  -6.035  0.00  0.00           O  
HETATM 3285 HW1  SOL C 150      16.770 -20.177  -5.727  0.00  0.00           H  
HETATM 3286 HW2  SOL C 150      16.749 -21.228  -6.984  0.00  0.00           H  
HETATM 3287  OW  SOL C 151      24.582  -3.697 -11.573  0.00  0.00           O  
HETATM 3288 HW1  SOL C 151      23.709  -4.120 -11.492  0.00  0.00           H  
HETATM 3289 HW2  SOL C 151      25.004  -3.576 -10.704  0.00  0.00           H  
HETATM 3290  OW  SOL C 152      29.757 -13.932  -8.743  0.00  0.00           O  
HETATM 3291 HW1  SOL C 152      28.835 -13.832  -9.018  0.00  0.00           H  
HETATM 3292 HW2  SOL C 152      30.443 -13.900  -9.470  0.00  0.00           H  
HETATM 3293  OW  SOL C 153      -6.718  25.970 -14.928  0.00  0.00           O  
HETATM 3294 HW1  SOL C 153      -6.701  25.116 -14.404  0.00  0.00           H  
HETATM 3295 HW2  SOL C 153      -7.586  26.035 -15.413  0.00  0.00           H  
HETATM 3296  OW  SOL C 154      39.405  -7.069  -2.791  0.00  0.00           O  
HETATM 3297 HW1  SOL C 154      38.687  -6.945  -2.099  0.00  0.00           H  
HETATM 3298 HW2  SOL C 154      39.877  -6.199  -2.920  0.00  0.00           H  
HETATM 3299  OW  SOL C 155      20.951  -3.305  14.525  0.00  0.00           O  
HETATM 3300 HW1  SOL C 155      20.818  -2.785  15.368  0.00  0.00           H  
HETATM 3301 HW2  SOL C 155      20.100  -3.307  13.991  0.00  0.00           H  
HETATM 3302  OW  SOL C 156      32.107 -13.932 -10.431  0.00  0.00           O  
HETATM 3303 HW1  SOL C 156      32.789 -13.484  -9.856  0.00  0.00           H  
HETATM 3304 HW2  SOL C 156      32.199 -14.932 -10.346  0.00  0.00           H  
HETATM 3305  OW  SOL C 157      26.790  -5.052 -10.931  0.00  0.00           O  
HETATM 3306 HW1  SOL C 157      26.159  -5.522 -10.366  0.00  0.00           H  
HETATM 3307 HW2  SOL C 157      27.397  -5.625 -11.426  0.00  0.00           H  
HETATM 3308  OW  SOL C 158      30.239 -10.719   5.352  0.00  0.00           O  
HETATM 3309 HW1  SOL C 158      31.007 -11.298   5.072  0.00  0.00           H  
HETATM 3310 HW2  SOL C 158      29.442 -11.301   5.552  0.00  0.00           H  
HETATM 3311  OW  SOL C 159       6.203 -10.338   6.531  0.00  0.00           O  
HETATM 3312 HW1  SOL C 159       6.598 -11.156   6.127  0.00  0.00           H  
HETATM 3313 HW2  SOL C 159       6.243  -9.585   5.878  0.00  0.00           H  
HETATM 3314  OW  SOL C 160       2.974  19.761   5.931  0.00  0.00           O  
HETATM 3315 HW1  SOL C 160       2.201  19.286   6.351  0.00  0.00           H  
HETATM 3316 HW2  SOL C 160       3.827  19.288   6.183  0.00  0.00           H  
HETATM 3317  OW  SOL C 161      31.600  -5.350  10.765  0.00  0.00           O  
HETATM 3318 HW1  SOL C 161      32.469  -5.705  10.409  0.00  0.00           H  
HETATM 3319 HW2  SOL C 161      31.355  -5.853  11.594  0.00  0.00           H  
HETATM 3320  OW  SOL C 162      17.296   5.523  12.636  0.00  0.00           O  
HETATM 3321 HW1  SOL C 162      17.358   4.851  11.901  0.00  0.00           H  
HETATM 3322 HW2  SOL C 162      18.172   5.986  12.740  0.00  0.00           H  
HETATM 3323  OW  SOL C 163      30.684   7.104  -5.210  0.00  0.00           O  
HETATM 3324 HW1  SOL C 163      30.583   6.189  -4.839  0.00  0.00           H  
HETATM 3325 HW2  SOL C 163      31.016   7.730  -4.512  0.00  0.00           H  
HETATM 3326  OW  SOL C 164       2.076   0.028  13.488  0.00  0.00           O  
HETATM 3327 HW1  SOL C 164       1.818  -0.529  14.282  0.00  0.00           H  
HETATM 3328 HW2  SOL C 164       2.288   0.956  13.796  0.00  0.00           H  
HETATM 3329  OW  SOL C 165      16.281  -7.330  15.085  0.00  0.00           O  
HETATM 3330 HW1  SOL C 165      15.964  -6.588  14.502  0.00  0.00           H  
HETATM 3331 HW2  SOL C 165      17.042  -7.009  15.649  0.00  0.00           H  
HETATM 3332  OW  SOL C 166       9.384 -11.458  12.769  0.00  0.00           O  
HETATM 3333 HW1  SOL C 166       9.766 -11.747  11.892  0.00  0.00           H  
HETATM 3334 HW2  SOL C 166       9.576 -12.150  13.463  0.00  0.00           H  
HETATM 3335  OW  SOL C 167     -18.275   7.125  -7.693  0.00  0.00           O  
HETATM 3336 HW1  SOL C 167     -18.046   6.425  -7.020  0.00  0.00           H  
HETATM 3337 HW2  SOL C 167     -17.438   7.576  -7.999  0.00  0.00           H  
HETATM 3338  OW  SOL C 168      21.856 -10.303  12.891  0.00  0.00           O  
HETATM 3339 HW1  SOL C 168      22.179 -11.077  13.430  0.00  0.00           H  
HETATM 3340 HW2  SOL C 168      21.142  -9.818  13.382  0.00  0.00           H  
HETATM 3341  OW  SOL C 169      -4.740  20.056 -13.056  0.00  0.00           O  
HETATM 3342 HW1  SOL C 169      -4.000  19.917 -13.721  0.00  0.00           H  
HETATM 3343 HW2  SOL C 169      -5.586  19.671 -13.403  0.00  0.00           H  
HETATM 3344  OW  SOL C 170      21.871  -5.434 -13.790  0.00  0.00           O  
HETATM 3345 HW1  SOL C 170      22.531  -5.979 -13.266  0.00  0.00           H  
HETATM 3346 HW2  SOL C 170      21.434  -6.023 -14.474  0.00  0.00           H  
HETATM 3347  OW  SOL C 171      13.131  14.108   4.699  0.00  0.00           O  
HETATM 3348 HW1  SOL C 171      13.517  13.279   4.291  0.00  0.00           H  
HETATM 3349 HW2  SOL C 171      12.990  13.971   5.669  0.00  0.00           H  
HETATM 3350  OW  SOL C 172       0.728  21.593   8.632  0.00  0.00           O  
HETATM 3351 HW1  SOL C 172       1.538  21.182   9.045  0.00  0.00           H  
HETATM 3352 HW2  SOL C 172       0.960  21.957   7.722  0.00  0.00           H  
HETATM 3353  OW  SOL C 173      25.313   2.470  -1.099  0.00  0.00           O  
HETATM 3354 HW1  SOL C 173      25.163   3.189  -1.715  0.00  0.00           H  
HETATM 3355 HW2  SOL C 173      25.641   2.683  -0.214  0.00  0.00           H  
HETATM 3356  OW  SOL C 174      10.054  13.838   8.655  0.00  0.00           O  
HETATM 3357 HW1  SOL C 174       9.250  14.437   8.652  0.00  0.00           H  
HETATM 3358 HW2  SOL C 174      10.673  14.124   9.389  0.00  0.00           H  
HETATM 3359  OW  SOL C 175      10.810 -14.253  -4.568  0.00  0.00           O  
HETATM 3360 HW1  SOL C 175      10.758 -13.301  -4.872  0.00  0.00           H  
HETATM 3361 HW2  SOL C 175      11.168 -14.271  -3.639  0.00  0.00           H  
HETATM 3362  OW  SOL C 176      17.342 -16.259 -10.958  0.00  0.00           O  
HETATM 3363 HW1  SOL C 176      17.910 -16.629 -11.703  0.00  0.00           H  
HETATM 3364 HW2  SOL C 176      16.507 -15.859 -11.354  0.00  0.00           H  
HETATM 3365  OW  SOL C 177     -15.557   5.743   1.156  0.00  0.00           O  
HETATM 3366 HW1  SOL C 177     -15.726   5.045   0.469  0.00  0.00           H  
HETATM 3367 HW2  SOL C 177     -15.219   6.579   0.725  0.00  0.00           H  
HETATM 3368  OW  SOL C 178      25.461   2.479  -8.766  0.00  0.00           O  
HETATM 3369 HW1  SOL C 178      24.727   2.886  -9.313  0.00  0.00           H  
HETATM 3370 HW2  SOL C 178      25.377   1.484  -8.793  0.00  0.00           H  
HETATM 3371  OW  SOL C 179      12.202  12.670  13.553  0.00  0.00           O  
HETATM 3372 HW1  SOL C 179      12.635  13.462  13.977  0.00  0.00           H  
HETATM 3373 HW2  SOL C 179      11.280  12.914  13.246  0.00  0.00           H  
HETATM 3374  OW  SOL C 180     -15.769  15.063  12.065  0.00  0.00           O  
HETATM 3375 HW1  SOL C 180     -15.737  15.037  11.063  0.00  0.00           H  
HETATM 3376 HW2  SOL C 180     -16.684  15.350  12.357  0.00  0.00           H  
HETATM 3377  OW  SOL C 181      26.177 -22.809   6.114  0.00  0.00           O  
HETATM 3378 HW1  SOL C 181      25.989 -23.691   6.532  0.00  0.00           H  
HETATM 3379 HW2  SOL C 181      27.004 -22.874   5.544  0.00  0.00           H  
HETATM 3380  OW  SOL C 182      34.141  -1.357 -11.899  0.00  0.00           O  
HETATM 3381 HW1  SOL C 182      33.851  -0.475 -12.258  0.00  0.00           H  
HETATM 3382 HW2  SOL C 182      34.363  -1.261 -10.930  0.00  0.00           H  
HETATM 3383  OW  SOL C 183      18.087   7.588   7.706  0.00  0.00           O  
HETATM 3384 HW1  SOL C 183      18.164   7.313   8.661  0.00  0.00           H  
HETATM 3385 HW2  SOL C 183      17.120   7.699   7.461  0.00  0.00           H  
HETATM 3386  OW  SOL C 184      20.374 -13.687  14.325  0.00  0.00           O  
HETATM 3387 HW1  SOL C 184      21.333 -13.435  14.445  0.00  0.00           H  
HETATM 3388 HW2  SOL C 184      19.811 -12.865  14.431  0.00  0.00           H  
HETATM 3389  OW  SOL C 185      -0.682   9.682  11.556  0.00  0.00           O  
HETATM 3390 HW1  SOL C 185      -0.902   9.049  12.297  0.00  0.00           H  
HETATM 3391 HW2  SOL C 185       0.299   9.627  11.356  0.00  0.00           H  
HETATM 3392  OW  SOL C 186      30.466   1.742   2.859  0.00  0.00           O  
HETATM 3393 HW1  SOL C 186      29.798   1.871   3.592  0.00  0.00           H  
HETATM 3394 HW2  SOL C 186      31.020   2.574   2.761  0.00  0.00           H  
HETATM 3395  OW  SOL C 187      25.082 -18.178  -7.613  0.00  0.00           O  
HETATM 3396 HW1  SOL C 187      24.809 -17.655  -6.810  0.00  0.00           H  
HETATM 3397 HW2  SOL C 187      24.633 -17.805  -8.424  0.00  0.00           H  
HETATM 3398  OW  SOL C 188      -0.161  23.400  10.465  0.00  0.00           O  
HETATM 3399 HW1  SOL C 188       0.629  23.727  10.978  0.00  0.00           H  
HETATM 3400 HW2  SOL C 188       0.143  23.036   9.589  0.00  0.00           H  
HETATM 3401  OW  SOL C 189      17.089  -3.704 -16.806  0.00  0.00           O  
HETATM 3402 HW1  SOL C 189      17.963  -4.165 -16.963  0.00  0.00           H  
HETATM 3403 HW2  SOL C 189      17.186  -2.725 -16.994  0.00  0.00           H  
HETATM 3404  OW  SOL C 190      20.630  -4.923  19.307  0.00  0.00           O  
HETATM 3405 HW1  SOL C 190      20.624  -5.791  18.817  0.00  0.00           H  
HETATM 3406 HW2  SOL C 190      21.468  -4.857  19.855  0.00  0.00           H  
HETATM 3407  OW  SOL C 191      30.861 -20.343  -3.019  0.00  0.00           O  
HETATM 3408 HW1  SOL C 191      31.353 -19.480  -3.152  0.00  0.00           H  
HETATM 3409 HW2  SOL C 191      31.425 -20.958  -2.454  0.00  0.00           H  
HETATM 3410  OW  SOL C 192      30.212 -17.772   1.290  0.00  0.00           O  
HETATM 3411 HW1  SOL C 192      30.109 -18.758   1.128  0.00  0.00           H  
HETATM 3412 HW2  SOL C 192      30.500 -17.330   0.446  0.00  0.00           H  
HETATM 3413  OW  SOL C 193      31.076  -1.109   8.595  0.00  0.00           O  
HETATM 3414 HW1  SOL C 193      31.904  -0.742   9.011  0.00  0.00           H  
HETATM 3415 HW2  SOL C 193      30.957  -2.062   8.873  0.00  0.00           H  
HETATM 3416  OW  SOL C 194      13.642  10.092  -2.363  0.00  0.00           O  
HETATM 3417 HW1  SOL C 194      14.185  10.065  -1.530  0.00  0.00           H  
HETATM 3418 HW2  SOL C 194      13.778   9.242  -2.879  0.00  0.00           H  
HETATM 3419  OW  SOL C 195      28.017 -23.317   4.294  0.00  0.00           O  
HETATM 3420 HW1  SOL C 195      28.512 -22.459   4.127  0.00  0.00           H  
HETATM 3421 HW2  SOL C 195      28.665 -24.074   4.327  0.00  0.00           H  
HETATM 3422  OW  SOL C 196     -18.858   9.539   1.312  0.00  0.00           O  
HETATM 3423 HW1  SOL C 196     -19.485   9.120   0.650  0.00  0.00           H  
HETATM 3424 HW2  SOL C 196     -17.940   9.600   0.913  0.00  0.00           H  
HETATM 3425  OW  SOL C 197      13.940   1.827  -4.926  0.00  0.00           O  
HETATM 3426 HW1  SOL C 197      13.946   0.858  -4.862  0.00  0.00           H  
HETATM 3427 HW2  SOL C 197      14.546   2.264  -5.542  0.00  0.00           H  
HETATM 3428  OW  SOL C 198     -13.092  24.090  -8.047  0.00  0.00           O  
HETATM 3429 HW1  SOL C 198     -13.413  25.031  -8.114  0.00  0.00           H  
HETATM 3430 HW2  SOL C 198     -12.089  24.069  -7.994  0.00  0.00           H  
HETATM 3431  OW  SOL C 199       1.648  17.957   0.650  0.00  0.00           O  
HETATM 3432 HW1  SOL C 199       2.292  18.014  -0.068  0.00  0.00           H  
HETATM 3433 HW2  SOL C 199       1.656  17.160   1.201  0.00  0.00           H  
HETATM 3434  OW  SOL C 200      21.519   2.569 -11.586  0.00  0.00           O  
HETATM 3435 HW1  SOL C 200      22.082   1.747 -11.618  0.00  0.00           H  
HETATM 3436 HW2  SOL C 200      21.048   2.685 -12.464  0.00  0.00           H  
HETATM 3437  OW  SOL C 201      18.230 -20.491 -12.609  0.00  0.00           O  
HETATM 3438 HW1  SOL C 201      18.622 -20.489 -11.693  0.00  0.00           H  
HETATM 3439 HW2  SOL C 201      17.235 -20.531 -12.554  0.00  0.00           H  
HETATM 3440  OW  SOL C 202     -14.931  24.979 -10.963  0.00  0.00           O  
HETATM 3441 HW1  SOL C 202     -15.503  25.730 -11.277  0.00  0.00           H  
HETATM 3442 HW2  SOL C 202     -14.274  25.325 -10.291  0.00  0.00           H  
HETATM 3443  OW  SOL C 203      13.106 -10.587  15.648  0.00  0.00           O  
HETATM 3444 HW1  SOL C 203      12.723 -11.280  16.263  0.00  0.00           H  
HETATM 3445 HW2  SOL C 203      13.357 -11.023  14.785  0.00  0.00           H  
HETATM 3446  OW  SOL C 204     -19.974  23.032  -5.430  0.00  0.00           O  
HETATM 3447 HW1  SOL C 204     -19.991  22.448  -4.619  0.00  0.00           H  
HETATM 3448 HW2  SOL C 204     -20.387  23.910  -5.216  0.00  0.00           H  
HETATM 3449  OW  SOL C 205     -14.458  26.468  -1.804  0.00  0.00           O  
HETATM 3450 HW1  SOL C 205     -14.666  25.555  -2.147  0.00  0.00           H  
HETATM 3451 HW2  SOL C 205     -13.480  26.532  -1.586  0.00  0.00           H  
HETATM 3452  OW  SOL C 206     -12.121  28.102   6.717  0.00  0.00           O  
HETATM 3453 HW1  SOL C 206     -12.341  27.835   7.650  0.00  0.00           H  
HETATM 3454 HW2  SOL C 206     -11.143  28.011   6.565  0.00  0.00           H  
HETATM 3455  OW  SOL C 207     -19.308  27.639  -2.691  0.00  0.00           O  
HETATM 3456 HW1  SOL C 207     -20.042  26.966  -2.678  0.00  0.00           H  
HETATM 3457 HW2  SOL C 207     -18.615  27.379  -2.024  0.00  0.00           H  
HETATM 3458  OW  SOL C 208      -2.171  16.266   4.977  0.00  0.00           O  
HETATM 3459 HW1  SOL C 208      -2.339  15.618   5.673  0.00  0.00           H  
HETATM 3460 HW2  SOL C 208      -1.288  16.216   4.584  0.00  0.00           H  
HETATM 3461  OW  SOL C 209      23.473  -7.225 -12.652  0.00  0.00           O  
HETATM 3462 HW1  SOL C 209      24.007  -6.629 -12.092  0.00  0.00           H  
HETATM 3463 HW2  SOL C 209      22.941  -7.861 -12.138  0.00  0.00           H  
HETATM 3464  OW  SOL C 210     -11.665   4.680  -8.896  0.00  0.00           O  
HETATM 3465 HW1  SOL C 210     -10.965   4.847  -8.215  0.00  0.00           H  
HETATM 3466 HW2  SOL C 210     -11.725   3.693  -9.086  0.00  0.00           H  
HETATM 3467  OW  SOL C 211      17.893 -14.679   2.984  0.00  0.00           O  
HETATM 3468 HW1  SOL C 211      17.779 -15.287   2.198  0.00  0.00           H  
HETATM 3469 HW2  SOL C 211      18.643 -14.082   2.833  0.00  0.00           H  
HETATM 3470  OW  SOL C 212     -14.401  17.602 -16.286  0.00  0.00           O  
HETATM 3471 HW1  SOL C 212     -13.818  16.794 -16.284  0.00  0.00           H  
HETATM 3472 HW2  SOL C 212     -13.843  18.425 -16.158  0.00  0.00           H  
HETATM 3473  OW  SOL C 213     -10.357  13.580   1.309  0.00  0.00           O  
HETATM 3474 HW1  SOL C 213      -9.435  13.807   1.109  0.00  0.00           H  
HETATM 3475 HW2  SOL C 213     -11.000  13.732   0.599  0.00  0.00           H  
HETATM 3476  OW  SOL C 214      13.601  -8.412  12.019  0.00  0.00           O  
HETATM 3477 HW1  SOL C 214      14.475  -8.834  12.256  0.00  0.00           H  
HETATM 3478 HW2  SOL C 214      13.304  -7.821  12.777  0.00  0.00           H  
HETATM 3479  OW  SOL C 215      16.832  -5.549  12.554  0.00  0.00           O  
HETATM 3480 HW1  SOL C 215      16.328  -5.203  13.341  0.00  0.00           H  
HETATM 3481 HW2  SOL C 215      16.312  -5.373  11.718  0.00  0.00           H  
HETATM 3482  OW  SOL C 216      34.246  -1.333  -6.358  0.00  0.00           O  
HETATM 3483 HW1  SOL C 216      34.380  -2.303  -6.146  0.00  0.00           H  
HETATM 3484 HW2  SOL C 216      34.718  -0.781  -5.675  0.00  0.00           H  
HETATM 3485  OW  SOL C 217      25.080 -13.750 -16.486  0.00  0.00           O  
HETATM 3486 HW1  SOL C 217      24.774 -14.129 -15.615  0.00  0.00           H  
HETATM 3487 HW2  SOL C 217      26.047 -13.976 -16.625  0.00  0.00           H  
HETATM 3488  OW  SOL C 218       7.932  -8.300  10.100  0.00  0.00           O  
HETATM 3489 HW1  SOL C 218       8.251  -9.126   9.641  0.00  0.00           H  
HETATM 3490 HW2  SOL C 218       8.583  -7.557   9.925  0.00  0.00           H  
HETATM 3491  OW  SOL C 219      34.892 -15.205  -8.347  0.00  0.00           O  
HETATM 3492 HW1  SOL C 219      35.290 -15.977  -8.844  0.00  0.00           H  
HETATM 3493 HW2  SOL C 219      33.996 -15.464  -7.981  0.00  0.00           H  
HETATM 3494  OW  SOL C 220       9.603  13.466  12.978  0.00  0.00           O  
HETATM 3495 HW1  SOL C 220       9.481  12.513  12.704  0.00  0.00           H  
HETATM 3496 HW2  SOL C 220       8.739  13.839  13.321  0.00  0.00           H  
HETATM 3497  OW  SOL C 221      24.606   7.749  16.136  0.00  0.00           O  
HETATM 3498 HW1  SOL C 221      24.918   7.108  15.429  0.00  0.00           H  
HETATM 3499 HW2  SOL C 221      24.157   8.527  15.713  0.00  0.00           H  
HETATM 3500  OW  SOL C 222      15.043   8.621  15.240  0.00  0.00           O  
HETATM 3501 HW1  SOL C 222      14.390   9.240  14.816  0.00  0.00           H  
HETATM 3502 HW2  SOL C 222      15.142   7.796  14.674  0.00  0.00           H  
HETATM 3503  OW  SOL C 223     -13.842  24.220  10.463  0.00  0.00           O  
HETATM 3504 HW1  SOL C 223     -12.986  24.730  10.397  0.00  0.00           H  
HETATM 3505 HW2  SOL C 223     -13.650  23.248  10.361  0.00  0.00           H  
HETATM 3506  OW  SOL C 224       2.841  17.059  -6.588  0.00  0.00           O  
HETATM 3507 HW1  SOL C 224       2.288  17.058  -7.424  0.00  0.00           H  
HETATM 3508 HW2  SOL C 224       2.268  17.335  -5.820  0.00  0.00           H  
HETATM 3509  OW  SOL C 225      21.049  12.318  10.542  0.00  0.00           O  
HETATM 3510 HW1  SOL C 225      20.191  12.827  10.479  0.00  0.00           H  
HETATM 3511 HW2  SOL C 225      21.725  12.733   9.923  0.00  0.00           H  
HETATM 3512  OW  SOL C 226       4.543  -8.709  11.512  0.00  0.00           O  
HETATM 3513 HW1  SOL C 226       5.415  -9.187  11.355  0.00  0.00           H  
HETATM 3514 HW2  SOL C 226       3.783  -9.353  11.369  0.00  0.00           H  
HETATM 3515  OW  SOL C 227       3.030  24.333   6.621  0.00  0.00           O  
HETATM 3516 HW1  SOL C 227       3.507  23.452   6.632  0.00  0.00           H  
HETATM 3517 HW2  SOL C 227       2.564  24.477   7.495  0.00  0.00           H  
HETATM 3518  OW  SOL C 228      13.711 -11.105   0.601  0.00  0.00           O  
HETATM 3519 HW1  SOL C 228      13.111 -11.123  -0.197  0.00  0.00           H  
HETATM 3520 HW2  SOL C 228      14.659 -11.227   0.469  0.00  0.00           H  
HETATM 3521  OW  SOL C 229       3.795  22.112   5.163  0.00  0.00           O  
HETATM 3522 HW1  SOL C 229       3.624  21.124   5.211  0.00  0.00           H  
HETATM 3523 HW2  SOL C 229       4.529  22.292   4.510  0.00  0.00           H  
HETATM 3524  OW  SOL C 230      21.977   7.842  17.459  0.00  0.00           O  
HETATM 3525 HW1  SOL C 230      21.309   8.210  16.803  0.00  0.00           H  
HETATM 3526 HW2  SOL C 230      22.885   7.842  17.042  0.00  0.00           H  
HETATM 3527  OW  SOL C 231       4.917  25.429   1.489  0.00  0.00           O  
HETATM 3528 HW1  SOL C 231       4.612  24.479   1.573  0.00  0.00           H  
HETATM 3529 HW2  SOL C 231       4.313  26.018   2.024  0.00  0.00           H  
HETATM 3530  OW  SOL C 232      36.601 -13.720  -6.739  0.00  0.00           O  
HETATM 3531 HW1  SOL C 232      36.598 -12.755  -7.030  0.00  0.00           H  
HETATM 3532 HW2  SOL C 232      35.933 -14.236  -7.276  0.00  0.00           H  
HETATM 3533  OW  SOL C 233      -7.186  33.386  -6.260  0.00  0.00           O  
HETATM 3534 HW1  SOL C 233      -7.207  32.868  -5.402  0.00  0.00           H  
HETATM 3535 HW2  SOL C 233      -7.001  32.757  -7.015  0.00  0.00           H  
HETATM 3536  OW  SOL C 234      27.992   2.735  -7.026  0.00  0.00           O  
HETATM 3537 HW1  SOL C 234      27.425   3.094  -7.762  0.00  0.00           H  
HETATM 3538 HW2  SOL C 234      28.505   3.479  -6.600  0.00  0.00           H  
HETATM 3539  OW  SOL C 235      37.968  -7.552  -5.069  0.00  0.00           O  
HETATM 3540 HW1  SOL C 235      38.646  -7.536  -4.334  0.00  0.00           H  
HETATM 3541 HW2  SOL C 235      38.202  -8.284  -5.717  0.00  0.00           H  
HETATM 3542  OW  SOL C 236      19.746  15.458   3.777  0.00  0.00           O  
HETATM 3543 HW1  SOL C 236      20.056  15.541   4.721  0.00  0.00           H  
HETATM 3544 HW2  SOL C 236      20.352  14.818   3.297  0.00  0.00           H  
HETATM 3545  OW  SOL C 237     -19.479  18.849   4.087  0.00  0.00           O  
HETATM 3546 HW1  SOL C 237     -19.561  19.335   3.212  0.00  0.00           H  
HETATM 3547 HW2  SOL C 237     -19.275  19.518   4.817  0.00  0.00           H  
HETATM 3548  OW  SOL C 238       7.867   8.641  -7.243  0.00  0.00           O  
HETATM 3549 HW1  SOL C 238       8.471   9.214  -6.682  0.00  0.00           H  
HETATM 3550 HW2  SOL C 238       7.492   9.189  -7.993  0.00  0.00           H  
HETATM 3551  OW  SOL C 239      32.730  -8.482  -5.275  0.00  0.00           O  
HETATM 3552 HW1  SOL C 239      33.423  -8.538  -5.948  0.00  0.00           H  
HETATM 3553 HW2  SOL C 239      32.518  -7.603  -4.933  0.00  0.00           H  
HETATM 3554  OW  SOL C 240      -7.431  28.343 -11.187  0.00  0.00           O  
HETATM 3555 HW1  SOL C 240      -8.151  27.894 -11.712  0.00  0.00           H  
HETATM 3556 HW2  SOL C 240      -7.605  28.232 -10.209  0.00  0.00           H  
HETATM 3557  OW  SOL C 241       7.267  -5.451  10.506  0.00  0.00           O  
HETATM 3558 HW1  SOL C 241       6.495  -5.979  10.184  0.00  0.00           H  
HETATM 3559 HW2  SOL C 241       7.553  -5.776  11.405  0.00  0.00           H  
HETATM 3560  OW  SOL C 242      30.380   1.369  12.512  0.00  0.00           O  
HETATM 3561 HW1  SOL C 242      29.634   0.721  12.342  0.00  0.00           H  
HETATM 3562 HW2  SOL C 242      30.059   2.297  12.306  0.00  0.00           H  
HETATM 3563  OW  SOL C 243      -3.750   9.623  10.880  0.00  0.00           O  
HETATM 3564 HW1  SOL C 243      -3.078  10.014  10.252  0.00  0.00           H  
HETATM 3565 HW2  SOL C 243      -3.418   8.760  11.250  0.00  0.00           H  
HETATM 3566  OW  SOL C 244      35.337  -5.961 -10.071  0.00  0.00           O  
HETATM 3567 HW1  SOL C 244      35.988  -5.896 -10.821  0.00  0.00           H  
HETATM 3568 HW2  SOL C 244      34.747  -5.148 -10.074  0.00  0.00           H  
HETATM 3569  OW  SOL C 245      19.751 -10.670  -9.615  0.00  0.00           O  
HETATM 3570 HW1  SOL C 245      20.393 -10.253 -10.204  0.00  0.00           H  
HETATM 3571 HW2  SOL C 245      19.257 -11.460  -9.996  0.00  0.00           H  
HETATM 3572  OW  SOL C 246     -20.472  21.541   1.880  0.00  0.00           O  
HETATM 3573 HW1  SOL C 246     -20.191  22.382   2.350  0.00  0.00           H  
HETATM 3574 HW2  SOL C 246     -21.359  21.242   2.230  0.00  0.00           H  
HETATM 3575  OW  SOL C 247      -4.956  24.880  -8.395  0.00  0.00           O  
HETATM 3576 HW1  SOL C 247      -5.611  24.695  -9.118  0.00  0.00           H  
HETATM 3577 HW2  SOL C 247      -5.436  25.311  -7.621  0.00  0.00           H  
HETATM 3578  OW  SOL C 248      33.950 -18.965   3.934  0.00  0.00           O  
HETATM 3579 HW1  SOL C 248      34.309 -18.727   4.839  0.00  0.00           H  
HETATM 3580 HW2  SOL C 248      33.454 -19.834   3.986  0.00  0.00           H  
HETATM 3581  OW  SOL C 249      -5.511  29.982 -11.912  0.00  0.00           O  
HETATM 3582 HW1  SOL C 249      -5.828  30.909 -12.130  0.00  0.00           H  
HETATM 3583 HW2  SOL C 249      -6.297  29.403 -11.680  0.00  0.00           H  
HETATM 3584  OW  SOL C 250      -4.706  19.069  14.144  0.00  0.00           O  
HETATM 3585 HW1  SOL C 250      -4.467  18.404  13.429  0.00  0.00           H  
HETATM 3586 HW2  SOL C 250      -4.388  19.977  13.873  0.00  0.00           H  
HETATM 3587  OW  SOL C 251      33.102   6.588  -6.724  0.00  0.00           O  
HETATM 3588 HW1  SOL C 251      32.968   6.777  -7.704  0.00  0.00           H  
HETATM 3589 HW2  SOL C 251      32.222   6.583  -6.264  0.00  0.00           H  
HETATM 3590  OW  SOL C 252      18.979  -7.197  16.153  0.00  0.00           O  
HETATM 3591 HW1  SOL C 252      19.483  -6.388  15.854  0.00  0.00           H  
HETATM 3592 HW2  SOL C 252      18.717  -7.091  17.113  0.00  0.00           H  
HETATM 3593  OW  SOL C 253      12.211 -17.015   7.483  0.00  0.00           O  
HETATM 3594 HW1  SOL C 253      11.429 -17.090   8.101  0.00  0.00           H  
HETATM 3595 HW2  SOL C 253      12.719 -17.875   7.495  0.00  0.00           H  
HETATM 3596  OW  SOL C 254       9.702  -3.114  -9.136  0.00  0.00           O  
HETATM 3597 HW1  SOL C 254       8.905  -2.804  -9.651  0.00  0.00           H  
HETATM 3598 HW2  SOL C 254      10.109  -3.902  -9.602  0.00  0.00           H  
HETATM 3599  OW  SOL C 255      18.247  -9.181  -0.977  0.00  0.00           O  
HETATM 3600 HW1  SOL C 255      17.924  -9.183  -1.890  0.00  0.00           H  
HETATM 3601 HW2  SOL C 255      19.199  -9.213  -0.806  0.00  0.00           H  
HETATM 3602  OW  SOL C 256      17.393  -2.093  14.005  0.00  0.00           O  
HETATM 3603 HW1  SOL C 256      17.855  -2.785  14.543  0.00  0.00           H  
HETATM 3604 HW2  SOL C 256      18.014  -1.325  13.825  0.00  0.00           H  
HETATM 3605  OW  SOL C 257      -1.546  10.510 -12.167  0.00  0.00           O  
HETATM 3606 HW1  SOL C 257      -0.714  10.006 -11.950  0.00  0.00           H  
HETATM 3607 HW2  SOL C 257      -1.863  10.257 -13.078  0.00  0.00           H  
HETATM 3608  OW  SOL C 258     -13.778  23.106  -4.661  0.00  0.00           O  
HETATM 3609 HW1  SOL C 258     -14.340  23.536  -3.957  0.00  0.00           H  
HETATM 3610 HW2  SOL C 258     -12.866  23.514  -4.647  0.00  0.00           H  
HETATM 3611  OW  SOL C 259      21.645  -1.667   4.363  0.00  0.00           O  
HETATM 3612 HW1  SOL C 259      21.963  -2.381   3.793  0.00  0.00           H  
HETATM 3613 HW2  SOL C 259      21.862  -0.757   4.125  0.00  0.00           H  
HETATM 3614  OW  SOL C 260     -16.781  19.205  -7.434  0.00  0.00           O  
HETATM 3615 HW1  SOL C 260     -16.932  18.227  -7.374  0.00  0.00           H  
HETATM 3616 HW2  SOL C 260     -16.455  19.553  -6.561  0.00  0.00           H  
HETATM 3617  OW  SOL C 261      26.483 -14.634   1.182  0.00  0.00           O  
HETATM 3618 HW1  SOL C 261      26.383 -15.573   1.380  0.00  0.00           H  
HETATM 3619 HW2  SOL C 261      27.353 -14.283   0.949  0.00  0.00           H  
HETATM 3620  OW  SOL C 262      19.495   6.785  13.743  0.00  0.00           O  
HETATM 3621 HW1  SOL C 262      20.405   6.488  13.435  0.00  0.00           H  
HETATM 3622 HW2  SOL C 262      19.514   7.750  13.972  0.00  0.00           H  
HETATM 3623  OW  SOL C 263     -11.556  17.403 -12.544  0.00  0.00           O  
HETATM 3624 HW1  SOL C 263     -11.519  18.400 -12.476  0.00  0.00           H  
HETATM 3625 HW2  SOL C 263     -11.156  17.107 -13.410  0.00  0.00           H  
HETATM 3626  OW  SOL C 264      31.815  -5.200 -14.232  0.00  0.00           O  
HETATM 3627 HW1  SOL C 264      32.737  -5.119 -13.845  0.00  0.00           H  
HETATM 3628 HW2  SOL C 264      31.873  -5.564 -15.157  0.00  0.00           H  
HETATM 3629  OW  SOL C 265      20.395  -7.307 -15.240  0.00  0.00           O  
HETATM 3630 HW1  SOL C 265      20.069  -8.092 -14.710  0.00  0.00           H  
HETATM 3631 HW2  SOL C 265      19.795  -7.151 -16.022  0.00  0.00           H  
HETATM 3632  OW  SOL C 266     -13.402  14.168  -7.693  0.00  0.00           O  
HETATM 3633 HW1  SOL C 266     -13.671  13.625  -8.490  0.00  0.00           H  
HETATM 3634 HW2  SOL C 266     -13.114  15.081  -7.994  0.00  0.00           H  
HETATM 3635  OW  SOL C 267      35.968  -3.292  -8.132  0.00  0.00           O  
HETATM 3636 HW1  SOL C 267      35.621  -3.745  -7.309  0.00  0.00           H  
HETATM 3637 HW2  SOL C 267      35.633  -3.759  -8.940  0.00  0.00           H  
HETATM 3638  OW  SOL C 268      13.568   6.991   9.571  0.00  0.00           O  
HETATM 3639 HW1  SOL C 268      13.082   7.778   9.954  0.00  0.00           H  
HETATM 3640 HW2  SOL C 268      13.306   6.168  10.076  0.00  0.00           H  
HETATM 3641  OW  SOL C 269      -7.602  21.938  -2.203  0.00  0.00           O  
HETATM 3642 HW1  SOL C 269      -8.417  22.015  -2.720  0.00  0.00           H  
HETATM 3643 HW2  SOL C 269      -7.087  21.123  -2.283  0.00  0.00           H  
HETATM 3644  OW  SOL C 270      17.143  12.123  10.700  0.00  0.00           O  
HETATM 3645 HW1  SOL C 270      16.213  12.272  10.357  0.00  0.00           H  
HETATM 3646 HW2  SOL C 270      17.406  11.173  10.535  0.00  0.00           H  
HETATM 3647  OW  SOL C 271      19.249  -2.151  -8.786  0.00  0.00           O  
HETATM 3648 HW1  SOL C 271      18.819  -2.329  -7.941  0.00  0.00           H  
HETATM 3649 HW2  SOL C 271      18.862  -1.465  -9.336  0.00  0.00           H  
HETATM 3650  OW  SOL C 272      31.215 -17.456   4.108  0.00  0.00           O  
HETATM 3651 HW1  SOL C 272      32.078 -17.937   4.275  0.00  0.00           H  
HETATM 3652 HW2  SOL C 272      30.902 -17.633   3.173  0.00  0.00           H  
HETATM 3653  OW  SOL C 273      23.817  -9.921   7.488  0.00  0.00           O  
HETATM 3654 HW1  SOL C 273      23.405  -9.273   6.903  0.00  0.00           H  
HETATM 3655 HW2  SOL C 273      24.074  -9.649   8.380  0.00  0.00           H  
HETATM 3656  OW  SOL C 274      22.521  12.035  -3.899  0.00  0.00           O  
HETATM 3657 HW1  SOL C 274      22.567  13.004  -3.656  0.00  0.00           H  
HETATM 3658 HW2  SOL C 274      22.188  11.513  -3.113  0.00  0.00           H  
HETATM 3659  OW  SOL C 275      -8.055  20.506 -15.841  0.00  0.00           O  
HETATM 3660 HW1  SOL C 275      -7.406  19.988 -15.281  0.00  0.00           H  
HETATM 3661 HW2  SOL C 275      -8.041  21.460 -15.555  0.00  0.00           H  
HETATM 3662  OW  SOL C 276      25.265  -0.198  -8.495  0.00  0.00           O  
HETATM 3663 HW1  SOL C 276      25.254  -0.533  -9.405  0.00  0.00           H  
HETATM 3664 HW2  SOL C 276      24.779  -0.752  -7.869  0.00  0.00           H  
HETATM 3665  OW  SOL C 277     -16.699  18.164   5.783  0.00  0.00           O  
HETATM 3666 HW1  SOL C 277     -17.294  18.828   5.322  0.00  0.00           H  
HETATM 3667 HW2  SOL C 277     -15.865  18.038   5.248  0.00  0.00           H  
HETATM 3668  OW  SOL C 278      14.224  -1.743  -6.924  0.00  0.00           O  
HETATM 3669 HW1  SOL C 278      14.246  -1.993  -5.991  0.00  0.00           H  
HETATM 3670 HW2  SOL C 278      13.443  -1.272  -7.250  0.00  0.00           H  
HETATM 3671  OW  SOL C 279      34.703  -7.768  -0.724  0.00  0.00           O  
HETATM 3672 HW1  SOL C 279      34.202  -8.013   0.109  0.00  0.00           H  
HETATM 3673 HW2  SOL C 279      35.016  -8.601  -1.177  0.00  0.00           H  
HETATM 3674  OW  SOL C 280       8.880   6.119  -4.791  0.00  0.00           O  
HETATM 3675 HW1  SOL C 280       8.499   5.217  -5.005  0.00  0.00           H  
HETATM 3676 HW2  SOL C 280       8.145   6.714  -4.459  0.00  0.00           H  
HETATM 3677  OW  SOL C 281      12.786  -9.841  -4.161  0.00  0.00           O  
HETATM 3678 HW1  SOL C 281      13.434  -9.759  -4.876  0.00  0.00           H  
HETATM 3679 HW2  SOL C 281      12.400  -9.003  -3.850  0.00  0.00           H  
HETATM 3680  OW  SOL C 282      32.276 -16.746 -10.388  0.00  0.00           O  
HETATM 3681 HW1  SOL C 282      31.813 -17.414  -9.797  0.00  0.00           H  
HETATM 3682 HW2  SOL C 282      32.912 -17.223 -10.992  0.00  0.00           H  
HETATM 3683  OW  SOL C 283      14.379  -8.003 -16.055  0.00  0.00           O  
HETATM 3684 HW1  SOL C 283      13.640  -7.484 -15.626  0.00  0.00           H  
HETATM 3685 HW2  SOL C 283      15.240  -7.511 -15.939  0.00  0.00           H  
HETATM 3686  OW  SOL C 284     -11.232  28.518   0.689  0.00  0.00           O  
HETATM 3687 HW1  SOL C 284     -11.067  28.049   1.562  0.00  0.00           H  
HETATM 3688 HW2  SOL C 284     -12.043  29.094   0.764  0.00  0.00           H  
HETATM 3689  OW  SOL C 285      29.171 -10.269 -15.336  0.00  0.00           O  
HETATM 3690 HW1  SOL C 285      28.770  -9.877 -16.164  0.00  0.00           H  
HETATM 3691 HW2  SOL C 285      29.290 -11.252 -15.455  0.00  0.00           H  
HETATM 3692  OW  SOL C 286      14.955   4.991  -1.462  0.00  0.00           O  
HETATM 3693 HW1  SOL C 286      14.098   4.778  -1.074  0.00  0.00           H  
HETATM 3694 HW2  SOL C 286      15.619   5.434  -0.917  0.00  0.00           H  
HETATM 3695  OW  SOL C 287      18.033  -6.140   4.620  0.00  0.00           O  
HETATM 3696 HW1  SOL C 287      17.848  -5.241   4.317  0.00  0.00           H  
HETATM 3697 HW2  SOL C 287      18.831  -6.320   5.129  0.00  0.00           H  
HETATM 3698  OW  SOL C 288       1.330   1.309  -5.421  0.00  0.00           O  
HETATM 3699 HW1  SOL C 288       2.107   0.801  -5.070  0.00  0.00           H  
HETATM 3700 HW2  SOL C 288       0.486   0.925  -5.056  0.00  0.00           H  
HETATM 3701  OW  SOL C 289      12.688   3.056  -9.821  0.00  0.00           O  
HETATM 3702 HW1  SOL C 289      11.864   3.623  -9.859  0.00  0.00           H  
HETATM 3703 HW2  SOL C 289      13.285   3.391  -9.097  0.00  0.00           H  
HETATM 3704  OW  SOL C 290      31.412  -8.557  -2.514  0.00  0.00           O  
HETATM 3705 HW1  SOL C 290      30.982  -8.919  -3.301  0.00  0.00           H  
HETATM 3706 HW2  SOL C 290      32.378  -8.522  -2.493  0.00  0.00           H  
HETATM 3707  OW  SOL C 291      15.734  -4.684   8.360  0.00  0.00           O  
HETATM 3708 HW1  SOL C 291      16.242  -5.434   8.696  0.00  0.00           H  
HETATM 3709 HW2  SOL C 291      14.916  -4.442   8.810  0.00  0.00           H  
HETATM 3710  OW  SOL C 292      24.646 -12.396 -12.677  0.00  0.00           O  
HETATM 3711 HW1  SOL C 292      25.111 -13.064 -13.262  0.00  0.00           H  
HETATM 3712 HW2  SOL C 292      25.204 -12.238 -11.854  0.00  0.00           H  
HETATM 3713  OW  SOL C 293      -8.240  19.064  -9.619  0.00  0.00           O  
HETATM 3714 HW1  SOL C 293      -8.616  19.937  -9.919  0.00  0.00           H  
HETATM 3715 HW2  SOL C 293      -7.900  18.559 -10.421  0.00  0.00           H  
HETATM 3716  OW  SOL C 294      28.457   9.547   3.213  0.00  0.00           O  
HETATM 3717 HW1  SOL C 294      27.559   9.279   3.548  0.00  0.00           H  
HETATM 3718 HW2  SOL C 294      28.891   8.764   2.761  0.00  0.00           H  
HETATM 3719  OW  SOL C 295      -3.102  31.016  -0.781  0.00  0.00           O  
HETATM 3720 HW1  SOL C 295      -2.819  31.775  -0.196  0.00  0.00           H  
HETATM 3721 HW2  SOL C 295      -2.577  30.193  -0.539  0.00  0.00           H  
HETATM 3722  OW  SOL C 296       2.281  17.983   3.459  0.00  0.00           O  
HETATM 3723 HW1  SOL C 296       2.576  18.876   3.670  0.00  0.00           H  
HETATM 3724 HW2  SOL C 296       2.440  17.320   4.140  0.00  0.00           H  
HETATM 3725  OW  SOL C 297      18.788  -7.875  -8.445  0.00  0.00           O  
HETATM 3726 HW1  SOL C 297      19.241  -8.293  -9.187  0.00  0.00           H  
HETATM 3727 HW2  SOL C 297      17.830  -8.009  -8.417  0.00  0.00           H  
HETATM 3728  OW  SOL C 298      28.499 -16.108   2.370  0.00  0.00           O  
HETATM 3729 HW1  SOL C 298      28.890 -15.739   3.208  0.00  0.00           H  
HETATM 3730 HW2  SOL C 298      29.145 -16.747   1.951  0.00  0.00           H  
HETATM 3731  OW  SOL C 299      18.733  -7.418 -17.523  0.00  0.00           O  
HETATM 3732 HW1  SOL C 299      18.383  -6.767 -18.197  0.00  0.00           H  
HETATM 3733 HW2  SOL C 299      19.402  -8.019 -17.950  0.00  0.00           H  
HETATM 3734  OW  SOL C 300      21.695   9.502  -4.810  0.00  0.00           O  
HETATM 3735 HW1  SOL C 300      21.923  10.457  -4.599  0.00  0.00           H  
HETATM 3736 HW2  SOL C 300      22.497   8.929  -4.676  0.00  0.00           H  
HETATM 3737  OW  SOL C 301       5.261  17.103   4.320  0.00  0.00           O  
HETATM 3738 HW1  SOL C 301       6.211  16.782   4.331  0.00  0.00           H  
HETATM 3739 HW2  SOL C 301       4.703  16.480   3.773  0.00  0.00           H  
HETATM 3740  OW  SOL C 302      19.447 -17.817  -8.998  0.00  0.00           O  
HETATM 3741 HW1  SOL C 302      18.455 -17.710  -8.985  0.00  0.00           H  
HETATM 3742 HW2  SOL C 302      19.765 -18.121  -8.098  0.00  0.00           H  
HETATM 3743  OW  SOL C 303      23.068 -16.932 -14.930  0.00  0.00           O  
HETATM 3744 HW1  SOL C 303      22.394 -16.988 -15.665  0.00  0.00           H  
HETATM 3745 HW2  SOL C 303      23.040 -17.770 -14.386  0.00  0.00           H  
HETATM 3746  OW  SOL C 304       3.608  14.205 -10.701  0.00  0.00           O  
HETATM 3747 HW1  SOL C 304       2.978  13.736 -10.089  0.00  0.00           H  
HETATM 3748 HW2  SOL C 304       3.637  15.181 -10.469  0.00  0.00           H  
HETATM 3749  OW  SOL C 305      35.738   0.756   0.925  0.00  0.00           O  
HETATM 3750 HW1  SOL C 305      34.859   0.274   1.031  0.00  0.00           H  
HETATM 3751 HW2  SOL C 305      36.472   0.160   1.247  0.00  0.00           H  
HETATM 3752  OW  SOL C 306      22.737  -1.746   9.804  0.00  0.00           O  
HETATM 3753 HW1  SOL C 306      22.535  -2.297  10.611  0.00  0.00           H  
HETATM 3754 HW2  SOL C 306      22.038  -1.699   9.139  0.00  0.00           H  
HETATM 3755  OW  SOL C 307      -3.813   7.576  -0.903  0.00  0.00           O  
HETATM 3756 HW1  SOL C 307      -3.641   6.894  -1.621  0.00  0.00           H  
HETATM 3757 HW2  SOL C 307      -4.709   8.007  -1.051  0.00  0.00           H  
HETATM 3758  OW  SOL C 308      25.331  -2.924  13.482  0.00  0.00           O  
HETATM 3759 HW1  SOL C 308      25.288  -2.351  14.296  0.00  0.00           H  
HETATM 3760 HW2  SOL C 308      25.699  -3.821  13.714  0.00  0.00           H  
HETATM 3761  OW  SOL C 309      17.593  -9.349  10.654  0.00  0.00           O  
HETATM 3762 HW1  SOL C 309      16.970  -9.695   9.945  0.00  0.00           H  
HETATM 3763 HW2  SOL C 309      17.058  -9.054  11.445  0.00  0.00           H  
HETATM 3764  OW  SOL C 310      21.533  10.702  -1.665  0.00  0.00           O  
HETATM 3765 HW1  SOL C 310      21.423   9.719  -1.495  0.00  0.00           H  
HETATM 3766 HW2  SOL C 310      20.874  11.202  -1.116  0.00  0.00           H  
HETATM 3767  OW  SOL C 311      19.041   8.967  -4.267  0.00  0.00           O  
HETATM 3768 HW1  SOL C 311      19.063   8.993  -3.259  0.00  0.00           H  
HETATM 3769 HW2  SOL C 311      19.915   9.295  -4.620  0.00  0.00           H  
HETATM 3770  OW  SOL C 312       6.765  23.354  -3.636  0.00  0.00           O  
HETATM 3771 HW1  SOL C 312       6.080  23.734  -3.005  0.00  0.00           H  
HETATM 3772 HW2  SOL C 312       7.209  22.571  -3.208  0.00  0.00           H  
HETATM 3773  OW  SOL C 313      -5.426  16.572 -15.342  0.00  0.00           O  
HETATM 3774 HW1  SOL C 313      -5.089  16.210 -14.462  0.00  0.00           H  
HETATM 3775 HW2  SOL C 313      -5.130  15.968 -16.079  0.00  0.00           H  
HETATM 3776  OW  SOL C 314      -4.197  12.485 -14.783  0.00  0.00           O  
HETATM 3777 HW1  SOL C 314      -4.968  12.426 -14.155  0.00  0.00           H  
HETATM 3778 HW2  SOL C 314      -4.249  11.730 -15.439  0.00  0.00           H  
HETATM 3779  OW  SOL C 315      34.415 -16.182   3.934  0.00  0.00           O  
HETATM 3780 HW1  SOL C 315      34.450 -17.176   3.997  0.00  0.00           H  
HETATM 3781 HW2  SOL C 315      35.313 -15.846   3.630  0.00  0.00           H  
HETATM 3782  OW  SOL C 316      19.010   4.701  -7.087  0.00  0.00           O  
HETATM 3783 HW1  SOL C 316      18.056   4.519  -7.080  0.00  0.00           H  
HETATM 3784 HW2  SOL C 316      19.438   4.366  -7.926  0.00  0.00           H  
HETATM 3785  OW  SOL C 317      -5.568  14.066  13.687  0.00  0.00           O  
HETATM 3786 HW1  SOL C 317      -4.919  13.357  13.433  0.00  0.00           H  
HETATM 3787 HW2  SOL C 317      -5.191  14.627  14.423  0.00  0.00           H  
HETATM 3788  OW  SOL C 318      17.887   7.731  -9.606  0.00  0.00           O  
HETATM 3789 HW1  SOL C 318      18.717   7.636  -9.054  0.00  0.00           H  
HETATM 3790 HW2  SOL C 318      17.413   6.855  -9.645  0.00  0.00           H  
HETATM 3791  OW  SOL C 319      32.826 -13.659  -2.729  0.00  0.00           O  
HETATM 3792 HW1  SOL C 319      33.352 -12.847  -2.541  0.00  0.00           H  
HETATM 3793 HW2  SOL C 319      31.954 -13.620  -2.312  0.00  0.00           H  
HETATM 3794  OW  SOL C 320      20.546   9.564  -7.456  0.00  0.00           O  
HETATM 3795 HW1  SOL C 320      20.092   8.686  -7.598  0.00  0.00           H  
HETATM 3796 HW2  SOL C 320      21.217   9.463  -6.720  0.00  0.00           H  
HETATM 3797  OW  SOL C 321     -14.203  17.506   4.120  0.00  0.00           O  
HETATM 3798 HW1  SOL C 321     -13.702  18.058   4.738  0.00  0.00           H  
HETATM 3799 HW2  SOL C 321     -14.032  17.592   3.172  0.00  0.00           H  
HETATM 3800  OW  SOL C 322      29.782 -15.532 -12.648  0.00  0.00           O  
HETATM 3801 HW1  SOL C 322      29.884 -15.675 -13.641  0.00  0.00           H  
HETATM 3802 HW2  SOL C 322      30.414 -16.131 -12.154  0.00  0.00           H  
HETATM 3803  OW  SOL C 323      23.196 -13.558  -5.409  0.00  0.00           O  
HETATM 3804 HW1  SOL C 323      23.512 -13.273  -6.277  0.00  0.00           H  
HETATM 3805 HW2  SOL C 323      22.287 -13.876  -5.335  0.00  0.00           H  
HETATM 3806  OW  SOL C 324     -17.799  22.422   8.686  0.00  0.00           O  
HETATM 3807 HW1  SOL C 324     -17.637  21.555   9.156  0.00  0.00           H  
HETATM 3808 HW2  SOL C 324     -16.926  22.889   8.542  0.00  0.00           H  
HETATM 3809  OW  SOL C 325      22.733  11.596   2.211  0.00  0.00           O  
HETATM 3810 HW1  SOL C 325      23.255  11.299   1.402  0.00  0.00           H  
HETATM 3811 HW2  SOL C 325      23.279  11.432   3.031  0.00  0.00           H  
HETATM 3812  OW  SOL C 326      31.272 -22.389   2.004  0.00  0.00           O  
HETATM 3813 HW1  SOL C 326      30.880 -23.067   1.384  0.00  0.00           H  
HETATM 3814 HW2  SOL C 326      32.083 -21.980   1.575  0.00  0.00           H  
HETATM 3815  OW  SOL C 327      29.135  -2.793  11.998  0.00  0.00           O  
HETATM 3816 HW1  SOL C 327      28.768  -1.872  11.863  0.00  0.00           H  
HETATM 3817 HW2  SOL C 327      29.904  -2.756  12.639  0.00  0.00           H  
HETATM 3818  OW  SOL C 328     -10.134  18.846 -16.227  0.00  0.00           O  
HETATM 3819 HW1  SOL C 328     -11.086  19.123 -16.285  0.00  0.00           H  
HETATM 3820 HW2  SOL C 328      -9.562  19.640 -16.026  0.00  0.00           H  
HETATM 3821  OW  SOL C 329      -7.129  26.323  -6.965  0.00  0.00           O  
HETATM 3822 HW1  SOL C 329      -7.640  26.691  -7.738  0.00  0.00           H  
HETATM 3823 HW2  SOL C 329      -7.281  26.905  -6.167  0.00  0.00           H  
HETATM 3824  OW  SOL C 330      30.010  -6.017 -12.522  0.00  0.00           O  
HETATM 3825 HW1  SOL C 330      30.763  -5.840 -13.157  0.00  0.00           H  
HETATM 3826 HW2  SOL C 330      29.871  -5.219 -11.937  0.00  0.00           H  
HETATM 3827  OW  SOL C 331      22.921  -1.876  16.212  0.00  0.00           O  
HETATM 3828 HW1  SOL C 331      23.849  -1.663  15.887  0.00  0.00           H  
HETATM 3829 HW2  SOL C 331      22.328  -1.086  16.041  0.00  0.00           H  
HETATM 3830  OW  SOL C 332      34.024 -20.184  -9.087  0.00  0.00           O  
HETATM 3831 HW1  SOL C 332      34.569 -19.367  -8.927  0.00  0.00           H  
HETATM 3832 HW2  SOL C 332      34.228 -20.544  -9.994  0.00  0.00           H  
HETATM 3833  OW  SOL C 333      34.552 -10.713 -11.487  0.00  0.00           O  
HETATM 3834 HW1  SOL C 333      34.609  -9.745 -11.728  0.00  0.00           H  
HETATM 3835 HW2  SOL C 333      34.755 -10.825 -10.517  0.00  0.00           H  
HETATM 3836  OW  SOL C 334       8.886  -6.159  18.070  0.00  0.00           O  
HETATM 3837 HW1  SOL C 334       8.753  -5.355  18.649  0.00  0.00           H  
HETATM 3838 HW2  SOL C 334       9.484  -5.927  17.308  0.00  0.00           H  
HETATM 3839  OW  SOL C 335      -5.757  30.562  -1.062  0.00  0.00           O  
HETATM 3840 HW1  SOL C 335      -4.809  30.804  -0.859  0.00  0.00           H  
HETATM 3841 HW2  SOL C 335      -6.367  31.315  -0.811  0.00  0.00           H  
HETATM 3842  OW  SOL C 336       8.309  -8.554   1.349  0.00  0.00           O  
HETATM 3843 HW1  SOL C 336       9.209  -8.397   1.771  0.00  0.00           H  
HETATM 3844 HW2  SOL C 336       7.696  -8.960   2.026  0.00  0.00           H  
HETATM 3845  OW  SOL C 337     -19.610   9.231  -8.729  0.00  0.00           O  
HETATM 3846 HW1  SOL C 337     -19.257   8.656  -7.992  0.00  0.00           H  
HETATM 3847 HW2  SOL C 337     -19.669  10.173  -8.409  0.00  0.00           H  
HETATM 3848  OW  SOL C 338      -0.200  31.366  -7.502  0.00  0.00           O  
HETATM 3849 HW1  SOL C 338       0.215  30.597  -7.995  0.00  0.00           H  
HETATM 3850 HW2  SOL C 338      -0.897  31.794  -8.077  0.00  0.00           H  
HETATM 3851  OW  SOL C 339       7.567  25.428   2.547  0.00  0.00           O  
HETATM 3852 HW1  SOL C 339       7.762  26.367   2.865  0.00  0.00           H  
HETATM 3853 HW2  SOL C 339       6.681  25.418   2.091  0.00  0.00           H  
HETATM 3854  OW  SOL C 340      21.709   4.725   7.163  0.00  0.00           O  
HETATM 3855 HW1  SOL C 340      21.015   4.684   7.839  0.00  0.00           H  
HETATM 3856 HW2  SOL C 340      21.456   4.519   6.251  0.00  0.00           H  
HETATM 3857  OW  SOL C 341      28.473  -8.719  -4.929  0.00  0.00           O  
HETATM 3858 HW1  SOL C 341      29.154  -8.049  -5.070  0.00  0.00           H  
HETATM 3859 HW2  SOL C 341      28.209  -9.241  -5.700  0.00  0.00           H  
HETATM 3860  OW  SOL C 342      30.677   0.065  -8.882  0.00  0.00           O  
HETATM 3861 HW1  SOL C 342      30.114   0.771  -9.319  0.00  0.00           H  
HETATM 3862 HW2  SOL C 342      30.440  -0.827  -9.252  0.00  0.00           H  
HETATM 3863  OW  SOL C 343      31.222  -7.217  -7.570  0.00  0.00           O  
HETATM 3864 HW1  SOL C 343      31.219  -6.257  -7.462  0.00  0.00           H  
HETATM 3865 HW2  SOL C 343      30.411  -7.711  -7.384  0.00  0.00           H  
HETATM 3866  OW  SOL C 344      29.707 -21.202  -5.410  0.00  0.00           O  
HETATM 3867 HW1  SOL C 344      29.046 -21.957  -5.383  0.00  0.00           H  
HETATM 3868 HW2  SOL C 344      29.834 -20.841  -4.487  0.00  0.00           H  
HETATM 3869  OW  SOL C 345      16.479 -12.948  -6.432  0.00  0.00           O  
HETATM 3870 HW1  SOL C 345      17.400 -13.340  -6.451  0.00  0.00           H  
HETATM 3871 HW2  SOL C 345      16.537 -11.989  -6.151  0.00  0.00           H  
HETATM 3872  OW  SOL C 346      23.236 -11.603  10.779  0.00  0.00           O  
HETATM 3873 HW1  SOL C 346      22.564 -12.344  10.862  0.00  0.00           H  
HETATM 3874 HW2  SOL C 346      22.868 -10.777  11.219  0.00  0.00           H  
HETATM 3875  OW  SOL C 347      27.853   7.567   5.824  0.00  0.00           O  
HETATM 3876 HW1  SOL C 347      28.793   7.233   5.972  0.00  0.00           H  
HETATM 3877 HW2  SOL C 347      27.800   8.523   6.110  0.00  0.00           H  
HETATM 3878  OW  SOL C 348      27.199   0.819  -0.332  0.00  0.00           O  
HETATM 3879 HW1  SOL C 348      27.812   0.411   0.290  0.00  0.00           H  
HETATM 3880 HW2  SOL C 348      26.561   0.274  -0.806  0.00  0.00           H  
HETATM 3881  OW  SOL C 349      15.747  -5.016  20.656  0.00  0.00           O  
HETATM 3882 HW1  SOL C 349      15.916  -5.999  20.555  0.00  0.00           H  
HETATM 3883 HW2  SOL C 349      16.509  -4.502  20.265  0.00  0.00           H  
HETATM 3884  OW  SOL C 350      16.340  -9.123  -4.520  0.00  0.00           O  
HETATM 3885 HW1  SOL C 350      15.652  -9.783  -4.664  0.00  0.00           H  
HETATM 3886 HW2  SOL C 350      16.369  -8.359  -5.113  0.00  0.00           H  
HETATM 3887  OW  SOL C 351      19.850  -1.767   7.762  0.00  0.00           O  
HETATM 3888 HW1  SOL C 351      19.778  -1.544   6.825  0.00  0.00           H  
HETATM 3889 HW2  SOL C 351      19.685  -1.064   8.396  0.00  0.00           H  
HETATM 3890  OW  SOL C 352      32.336 -12.148   4.456  0.00  0.00           O  
HETATM 3891 HW1  SOL C 352      33.079 -11.869   5.066  0.00  0.00           H  
HETATM 3892 HW2  SOL C 352      32.495 -13.094   4.152  0.00  0.00           H  
HETATM 3893  OW  SOL C 353      27.562  -2.982 -16.018  0.00  0.00           O  
HETATM 3894 HW1  SOL C 353      27.224  -3.915 -15.970  0.00  0.00           H  
HETATM 3895 HW2  SOL C 353      26.828  -2.345 -15.785  0.00  0.00           H  
HETATM 3896  OW  SOL C 354      23.751  11.172  12.293  0.00  0.00           O  
HETATM 3897 HW1  SOL C 354      24.391  11.908  12.507  0.00  0.00           H  
HETATM 3898 HW2  SOL C 354      23.033  11.524  11.689  0.00  0.00           H  
HETATM 3899  OW  SOL C 355      17.532 -13.744   5.455  0.00  0.00           O  
HETATM 3900 HW1  SOL C 355      17.129 -14.336   6.150  0.00  0.00           H  
HETATM 3901 HW2  SOL C 355      17.767 -14.293   4.656  0.00  0.00           H  
HETATM 3902  OW  SOL C 356      22.219 -11.718   5.542  0.00  0.00           O  
HETATM 3903 HW1  SOL C 356      21.581 -11.072   5.204  0.00  0.00           H  
HETATM 3904 HW2  SOL C 356      22.295 -11.848   6.499  0.00  0.00           H  
HETATM 3905  OW  SOL C 357      11.536   6.978  -5.696  0.00  0.00           O  
HETATM 3906 HW1  SOL C 357      10.650   6.662  -5.360  0.00  0.00           H  
HETATM 3907 HW2  SOL C 357      11.713   6.574  -6.589  0.00  0.00           H  
HETATM 3908  OW  SOL C 358      20.035   9.233  16.283  0.00  0.00           O  
HETATM 3909 HW1  SOL C 358      20.342  10.150  16.540  0.00  0.00           H  
HETATM 3910 HW2  SOL C 358      19.439   9.285  15.491  0.00  0.00           H  
HETATM 3911  OW  SOL C 359      18.415   5.800  -3.246  0.00  0.00           O  
HETATM 3912 HW1  SOL C 359      17.494   5.759  -3.544  0.00  0.00           H  
HETATM 3913 HW2  SOL C 359      18.571   5.923  -2.305  0.00  0.00           H  
HETATM 3914  OW  SOL C 360      12.284  11.997  -0.488  0.00  0.00           O  
HETATM 3915 HW1  SOL C 360      11.297  11.864  -0.623  0.00  0.00           H  
HETATM 3916 HW2  SOL C 360      12.765  11.185  -0.829  0.00  0.00           H  
HETATM 3917  OW  SOL C 361      30.923  -8.673   9.395  0.00  0.00           O  
HETATM 3918 HW1  SOL C 361      30.532  -8.573  10.305  0.00  0.00           H  
HETATM 3919 HW2  SOL C 361      30.872  -9.627   9.108  0.00  0.00           H  
HETATM 3920  OW  SOL C 362      23.463  -4.743  -5.451  0.00  0.00           O  
HETATM 3921 HW1  SOL C 362      23.917  -5.413  -4.932  0.00  0.00           H  
HETATM 3922 HW2  SOL C 362      23.788  -4.591  -6.347  0.00  0.00           H  
HETATM 3923  OW  SOL C 363      20.094  10.452   7.774  0.00  0.00           O  
HETATM 3924 HW1  SOL C 363      20.646  10.125   7.021  0.00  0.00           H  
HETATM 3925 HW2  SOL C 363      19.530   9.709   8.128  0.00  0.00           H  
HETATM 3926  OW  SOL C 364      12.708   4.873  11.117  0.00  0.00           O  
HETATM 3927 HW1  SOL C 364      12.521   5.309  11.994  0.00  0.00           H  
HETATM 3928 HW2  SOL C 364      11.878   4.416  10.784  0.00  0.00           H  
HETATM 3929  OW  SOL C 365     -12.743  16.832  -8.070  0.00  0.00           O  
HETATM 3930 HW1  SOL C 365     -11.888  16.872  -8.592  0.00  0.00           H  
HETATM 3931 HW2  SOL C 365     -12.783  17.615  -7.448  0.00  0.00           H  
HETATM 3932  OW  SOL C 366      21.232  -9.541   8.901  0.00  0.00           O  
HETATM 3933 HW1  SOL C 366      21.403  -9.894   8.017  0.00  0.00           H  
HETATM 3934 HW2  SOL C 366      20.443  -9.893   9.353  0.00  0.00           H  
HETATM 3935  OW  SOL C 367     -20.583  12.920   5.347  0.00  0.00           O  
HETATM 3936 HW1  SOL C 367     -19.912  13.279   5.994  0.00  0.00           H  
HETATM 3937 HW2  SOL C 367     -20.338  11.990   5.078  0.00  0.00           H  
HETATM 3938  OW  SOL C 368     -17.185  21.560  -9.002  0.00  0.00           O  
HETATM 3939 HW1  SOL C 368     -16.746  21.868  -9.839  0.00  0.00           H  
HETATM 3940 HW2  SOL C 368     -16.725  20.747  -8.658  0.00  0.00           H  
HETATM 3941  OW  SOL C 369     -15.599  13.952   7.301  0.00  0.00           O  
HETATM 3942 HW1  SOL C 369     -15.556  12.952   7.367  0.00  0.00           H  
HETATM 3943 HW2  SOL C 369     -15.092  14.253   6.493  0.00  0.00           H  
HETATM 3944  OW  SOL C 370      14.594 -16.265 -11.596  0.00  0.00           O  
HETATM 3945 HW1  SOL C 370      13.897 -15.704 -12.055  0.00  0.00           H  
HETATM 3946 HW2  SOL C 370      14.146 -16.977 -11.069  0.00  0.00           H  
HETATM 3947  OW  SOL C 371      21.126 -14.667   0.067  0.00  0.00           O  
HETATM 3948 HW1  SOL C 371      21.731 -14.583  -0.682  0.00  0.00           H  
HETATM 3949 HW2  SOL C 371      21.276 -14.094   0.833  0.00  0.00           H  
HETATM 3950  OW  SOL C 372     -12.678  19.592 -16.176  0.00  0.00           O  
HETATM 3951 HW1  SOL C 372     -12.775  20.134 -17.008  0.00  0.00           H  
HETATM 3952 HW2  SOL C 372     -12.616  20.204 -15.387  0.00  0.00           H  
HETATM 3953  OW  SOL C 373      -4.663  24.518   5.481  0.00  0.00           O  
HETATM 3954 HW1  SOL C 373      -4.231  23.668   5.627  0.00  0.00           H  
HETATM 3955 HW2  SOL C 373      -4.817  25.067   6.259  0.00  0.00           H  
HETATM 3956  OW  SOL C 374      31.970 -14.746   3.792  0.00  0.00           O  
HETATM 3957 HW1  SOL C 374      31.052 -14.960   4.126  0.00  0.00           H  
HETATM 3958 HW2  SOL C 374      32.600 -15.475   4.047  0.00  0.00           H  
HETATM 3959  OW  SOL C 375     -11.236  20.080   9.205  0.00  0.00           O  
HETATM 3960 HW1  SOL C 375     -10.526  20.667   8.894  0.00  0.00           H  
HETATM 3961 HW2  SOL C 375     -11.209  19.149   8.938  0.00  0.00           H  
HETATM 3962  OW  SOL C 376     -11.386  20.217 -12.472  0.00  0.00           O  
HETATM 3963 HW1  SOL C 376     -11.080  20.647 -13.327  0.00  0.00           H  
HETATM 3964 HW2  SOL C 376     -12.307  20.544 -12.253  0.00  0.00           H  
HETATM 3965  OW  SOL C 377     -20.280  15.228 -12.405  0.00  0.00           O  
HETATM 3966 HW1  SOL C 377     -21.099  15.316 -11.840  0.00  0.00           H  
HETATM 3967 HW2  SOL C 377     -19.798  14.385 -12.174  0.00  0.00           H  
HETATM 3968  OW  SOL C 378      19.281 -22.440  -8.192  0.00  0.00           O  
HETATM 3969 HW1  SOL C 378      19.921 -23.118  -7.824  0.00  0.00           H  
HETATM 3970 HW2  SOL C 378      18.517 -22.320  -7.554  0.00  0.00           H  
HETATM 3971  OW  SOL C 379     -10.462   9.644 -15.222  0.00  0.00           O  
HETATM 3972 HW1  SOL C 379     -11.111   9.028 -14.758  0.00  0.00           H  
HETATM 3973 HW2  SOL C 379      -9.838   9.101 -15.780  0.00  0.00           H  
HETATM 3974  OW  SOL C 380      18.150   1.287   7.791  0.00  0.00           O  
HETATM 3975 HW1  SOL C 380      17.399   1.884   7.694  0.00  0.00           H  
HETATM 3976 HW2  SOL C 380      17.975   0.336   7.810  0.00  0.00           H  
HETATM 3977  OW  SOL C 381      34.083  -5.050  -3.804  0.00  0.00           O  
HETATM 3978 HW1  SOL C 381      34.192  -4.061  -3.720  0.00  0.00           H  
HETATM 3979 HW2  SOL C 381      33.692  -5.410  -2.951  0.00  0.00           H  
HETATM 3980  OW  SOL C 382       7.927 -12.262  10.254  0.00  0.00           O  
HETATM 3981 HW1  SOL C 382       7.968 -11.487   9.623  0.00  0.00           H  
HETATM 3982 HW2  SOL C 382       7.468 -11.977  11.099  0.00  0.00           H  
HETATM 3983  OW  SOL C 383      11.208  -4.715 -10.884  0.00  0.00           O  
HETATM 3984 HW1  SOL C 383      11.218  -5.644 -10.531  0.00  0.00           H  
HETATM 3985 HW2  SOL C 383      12.036  -4.237 -10.588  0.00  0.00           H  
HETATM 3986  OW  SOL C 384      -6.325   9.182 -10.604  0.00  0.00           O  
HETATM 3987 HW1  SOL C 384      -5.695   9.944 -10.709  0.00  0.00           H  
HETATM 3988 HW2  SOL C 384      -6.853   9.310  -9.760  0.00  0.00           H  
HETATM 3989  OW  SOL C 385      12.402   7.147  -3.046  0.00  0.00           O  
HETATM 3990 HW1  SOL C 385      11.628   7.549  -2.543  0.00  0.00           H  
HETATM 3991 HW2  SOL C 385      12.161   7.059  -4.012  0.00  0.00           H  
HETATM 3992  OW  SOL C 386      23.569 -19.963   3.887  0.00  0.00           O  
HETATM 3993 HW1  SOL C 386      23.353 -19.097   4.334  0.00  0.00           H  
HETATM 3994 HW2  SOL C 386      24.361 -19.856   3.295  0.00  0.00           H  
HETATM 3995  OW  SOL C 387     -19.341  12.683 -11.720  0.00  0.00           O  
HETATM 3996 HW1  SOL C 387     -18.816  12.190 -11.021  0.00  0.00           H  
HETATM 3997 HW2  SOL C 387     -19.004  12.429 -12.627  0.00  0.00           H  
HETATM 3998  OW  SOL C 388       2.672  18.092  11.586  0.00  0.00           O  
HETATM 3999 HW1  SOL C 388       3.397  18.376  10.958  0.00  0.00           H  
HETATM 4000 HW2  SOL C 388       1.969  17.590  11.077  0.00  0.00           H  
HETATM 4001  OW  SOL C 389      28.594  -0.212   6.578  0.00  0.00           O  
HETATM 4002 HW1  SOL C 389      28.814  -0.723   5.749  0.00  0.00           H  
HETATM 4003 HW2  SOL C 389      29.324  -0.337   7.246  0.00  0.00           H  
HETATM 4004  OW  SOL C 390      22.259  -6.760 -10.300  0.00  0.00           O  
HETATM 4005 HW1  SOL C 390      21.523  -7.366 -10.141  0.00  0.00           H  
HETATM 4006 HW2  SOL C 390      22.309  -5.934  -9.797  0.00  0.00           H  
HETATM 4007  OW  SOL C 391      29.066  -9.528 -10.413  0.00  0.00           O  
HETATM 4008 HW1  SOL C 391      28.906  -8.988 -11.202  0.00  0.00           H  
HETATM 4009 HW2  SOL C 391      28.992 -10.489 -10.469  0.00  0.00           H  
HETATM 4010  OW  SOL C 392      -5.748  14.039  -9.869  0.00  0.00           O  
HETATM 4011 HW1  SOL C 392      -5.398  13.096  -9.898  0.00  0.00           H  
HETATM 4012 HW2  SOL C 392      -6.748  14.015  -9.784  0.00  0.00           H  
HETATM 4013  OW  SOL C 393      26.334 -21.319  -2.021  0.00  0.00           O  
HETATM 4014 HW1  SOL C 393      27.170 -20.807  -1.823  0.00  0.00           H  
HETATM 4015 HW2  SOL C 393      26.152 -21.295  -3.005  0.00  0.00           H  
HETATM 4016  OW  SOL C 394      -6.715  19.123  -5.425  0.00  0.00           O  
HETATM 4017 HW1  SOL C 394      -6.454  18.238  -5.140  0.00  0.00           H  
HETATM 4018 HW2  SOL C 394      -6.545  19.383  -6.341  0.00  0.00           H  
HETATM 4019  OW  SOL C 395      19.711  -1.442  -3.257  0.00  0.00           O  
HETATM 4020 HW1  SOL C 395      18.783  -1.700  -3.194  0.00  0.00           H  
HETATM 4021 HW2  SOL C 395      19.970  -0.593  -2.876  0.00  0.00           H  
HETATM 4022  OW  SOL C 396      20.070  -3.987   5.513  0.00  0.00           O  
HETATM 4023 HW1  SOL C 396      19.475  -4.267   6.221  0.00  0.00           H  
HETATM 4024 HW2  SOL C 396      20.739  -3.329   5.726  0.00  0.00           H  
HETATM 4025  OW  SOL C 397      20.693 -17.275  -0.715  0.00  0.00           O  
HETATM 4026 HW1  SOL C 397      21.517 -16.977  -1.126  0.00  0.00           H  
HETATM 4027 HW2  SOL C 397      20.513 -16.849   0.121  0.00  0.00           H  
HETATM 4028  OW  SOL C 398      -7.885  12.256   9.742  0.00  0.00           O  
HETATM 4029 HW1  SOL C 398      -8.708  11.839  10.132  0.00  0.00           H  
HETATM 4030 HW2  SOL C 398      -7.074  11.769  10.078  0.00  0.00           H  
HETATM 4031  OW  SOL C 399      22.991 -13.074  14.903  0.00  0.00           O  
HETATM 4032 HW1  SOL C 399      23.027 -12.943  15.889  0.00  0.00           H  
HETATM 4033 HW2  SOL C 399      23.813 -12.679  14.490  0.00  0.00           H  
HETATM 4034  OW  SOL C 400      10.178  10.744  -4.055  0.00  0.00           O  
HETATM 4035 HW1  SOL C 400      10.833  10.553  -4.794  0.00  0.00           H  
HETATM 4036 HW2  SOL C 400       9.271  10.411  -4.327  0.00  0.00           H  
HETATM 4037  OW  SOL C 401     -13.941  29.825   1.716  0.00  0.00           O  
HETATM 4038 HW1  SOL C 401     -14.004  30.825   1.681  0.00  0.00           H  
HETATM 4039 HW2  SOL C 401     -13.936  29.527   2.662  0.00  0.00           H  
HETATM 4040  OW  SOL C 402      21.263  -5.212  10.525  0.00  0.00           O  
HETATM 4041 HW1  SOL C 402      22.157  -5.420  10.929  0.00  0.00           H  
HETATM 4042 HW2  SOL C 402      20.844  -5.878   9.977  0.00  0.00           H  
HETATM 4043  OW  SOL C 403      32.102 -16.659   8.351  0.00  0.00           O  
HETATM 4044 HW1  SOL C 403      31.729 -17.570   8.545  0.00  0.00           H  
HETATM 4045 HW2  SOL C 403      33.093 -16.677   8.481  0.00  0.00           H  
HETATM 4046  OW  SOL C 404      21.299  -4.257   7.841  0.00  0.00           O  
HETATM 4047 HW1  SOL C 404      22.168  -4.343   8.255  0.00  0.00           H  
HETATM 4048 HW2  SOL C 404      20.576  -3.929   8.393  0.00  0.00           H  
HETATM 4049  OW  SOL C 405      17.576   2.049   0.328  0.00  0.00           O  
HETATM 4050 HW1  SOL C 405      17.017   1.682  -0.371  0.00  0.00           H  
HETATM 4051 HW2  SOL C 405      17.263   2.858   0.756  0.00  0.00           H  
HETATM 4052  OW  SOL C 406      12.492  -1.774 -15.599  0.00  0.00           O  
HETATM 4053 HW1  SOL C 406      12.760  -1.782 -16.561  0.00  0.00           H  
HETATM 4054 HW2  SOL C 406      12.473  -2.707 -15.246  0.00  0.00           H  
HETATM 4055  OW  SOL C 407      14.449   0.215  -9.180  0.00  0.00           O  
HETATM 4056 HW1  SOL C 407      13.529   0.580  -9.009  0.00  0.00           H  
HETATM 4057 HW2  SOL C 407      14.807   0.566 -10.040  0.00  0.00           H  
HETATM 4058  OW  SOL C 408      -5.415  26.930  11.966  0.00  0.00           O  
HETATM 4059 HW1  SOL C 408      -6.173  26.275  11.902  0.00  0.00           H  
HETATM 4060 HW2  SOL C 408      -4.603  26.465  12.325  0.00  0.00           H  
HETATM 4061  OW  SOL C 409      34.335  -0.370   7.393  0.00  0.00           O  
HETATM 4062 HW1  SOL C 409      33.945  -1.259   7.149  0.00  0.00           H  
HETATM 4063 HW2  SOL C 409      35.306  -0.473   7.595  0.00  0.00           H  
HETATM 4064  OW  SOL C 410      13.196   9.625   1.354  0.00  0.00           O  
HETATM 4065 HW1  SOL C 410      13.650  10.069   2.123  0.00  0.00           H  
HETATM 4066 HW2  SOL C 410      12.223   9.522   1.564  0.00  0.00           H  
HETATM 4067  OW  SOL C 411      25.593 -10.555   0.213  0.00  0.00           O  
HETATM 4068 HW1  SOL C 411      26.048 -11.368  -0.046  0.00  0.00           H  
HETATM 4069 HW2  SOL C 411      26.028  -9.939   0.817  0.00  0.00           H  
HETATM 4070  OW  SOL C 412      11.007  -9.164  12.885  0.00  0.00           O  
HETATM 4071 HW1  SOL C 412      11.911  -9.106  12.468  0.00  0.00           H  
HETATM 4072 HW2  SOL C 412      10.669 -10.107  12.816  0.00  0.00           H  
HETATM 4073  OW  SOL C 413      -8.467   8.746 -12.466  0.00  0.00           O  
HETATM 4074 HW1  SOL C 413      -7.706   8.954 -11.855  0.00  0.00           H  
HETATM 4075 HW2  SOL C 413      -9.332   8.931 -11.993  0.00  0.00           H  
HETATM 4076  OW  SOL C 414      25.752  -1.076 -15.224  0.00  0.00           O  
HETATM 4077 HW1  SOL C 414      25.276  -0.227 -15.462  0.00  0.00           H  
HETATM 4078 HW2  SOL C 414      25.441  -1.375 -14.314  0.00  0.00           H  
HETATM 4079  OW  SOL C 415       4.353  -0.773  12.263  0.00  0.00           O  
HETATM 4080 HW1  SOL C 415       4.374  -1.760  12.071  0.00  0.00           H  
HETATM 4081 HW2  SOL C 415       3.513  -0.544  12.735  0.00  0.00           H  
HETATM 4082  OW  SOL C 416      26.096  -7.399 -12.398  0.00  0.00           O  
HETATM 4083 HW1  SOL C 416      26.306  -7.430 -13.375  0.00  0.00           H  
HETATM 4084 HW2  SOL C 416      25.553  -8.114 -12.062  0.00  0.00           H  
HETATM 4085  OW  SOL C 417      22.457 -11.496  -9.539  0.00  0.00           O  
HETATM 4086 HW1  SOL C 417      21.921 -12.083  -8.990  0.00  0.00           H  
HETATM 4087 HW2  SOL C 417      22.578 -11.730 -10.475  0.00  0.00           H  
HETATM 4088  OW  SOL C 418      13.460   3.166 -13.284  0.00  0.00           O  
HETATM 4089 HW1  SOL C 418      12.563   3.589 -13.243  0.00  0.00           H  
HETATM 4090 HW2  SOL C 418      14.156   3.865 -13.472  0.00  0.00           H  
HETATM 4091  OW  SOL C 419       3.469  28.736  -0.868  0.00  0.00           O  
HETATM 4092 HW1  SOL C 419       4.283  28.654  -1.449  0.00  0.00           H  
HETATM 4093 HW2  SOL C 419       2.930  27.901  -0.933  0.00  0.00           H  
HETATM 4094  OW  SOL C 420     -22.731  17.475  -2.626  0.00  0.00           O  
HETATM 4095 HW1  SOL C 420     -23.599  17.160  -2.236  0.00  0.00           H  
HETATM 4096 HW2  SOL C 420     -22.709  17.257  -3.605  0.00  0.00           H  
HETATM 4097  OW  SOL C 421     -10.601  26.052  -8.104  0.00  0.00           O  
HETATM 4098 HW1  SOL C 421     -10.414  25.711  -7.185  0.00  0.00           H  
HETATM 4099 HW2  SOL C 421     -10.787  27.029  -8.081  0.00  0.00           H  
HETATM 4100  OW  SOL C 422      31.279  -5.749 -16.983  0.00  0.00           O  
HETATM 4101 HW1  SOL C 422      32.179  -5.823 -17.415  0.00  0.00           H  
HETATM 4102 HW2  SOL C 422      30.922  -4.823 -17.140  0.00  0.00           H  
HETATM 4103  OW  SOL C 423      25.567 -23.716   2.604  0.00  0.00           O  
HETATM 4104 HW1  SOL C 423      26.159 -23.284   3.294  0.00  0.00           H  
HETATM 4105 HW2  SOL C 423      24.756 -24.091   3.048  0.00  0.00           H  
HETATM 4106  OW  SOL C 424      20.518 -18.842  11.505  0.00  0.00           O  
HETATM 4107 HW1  SOL C 424      21.012 -17.978  11.446  0.00  0.00           H  
HETATM 4108 HW2  SOL C 424      20.134 -18.946  12.430  0.00  0.00           H  
HETATM 4109  OW  SOL C 425       7.191  17.202  -2.446  0.00  0.00           O  
HETATM 4110 HW1  SOL C 425       7.113  18.192  -2.578  0.00  0.00           H  
HETATM 4111 HW2  SOL C 425       7.610  17.013  -1.553  0.00  0.00           H  
HETATM 4112  OW  SOL C 426      27.830  11.099   1.043  0.00  0.00           O  
HETATM 4113 HW1  SOL C 426      28.025  10.718   1.949  0.00  0.00           H  
HETATM 4114 HW2  SOL C 426      28.627  11.606   0.717  0.00  0.00           H  
HETATM 4115  OW  SOL C 427       1.627  16.001  -1.163  0.00  0.00           O  
HETATM 4116 HW1  SOL C 427       0.776  15.801  -1.578  0.00  0.00           H  
HETATM 4117 HW2  SOL C 427       2.433  15.650  -1.568  0.00  0.00           H  
HETATM 4118  OW  SOL C 428      27.565 -12.894 -18.424  0.00  0.00           O  
HETATM 4119 HW1  SOL C 428      28.138 -12.273 -18.963  0.00  0.00           H  
HETATM 4120 HW2  SOL C 428      27.796 -12.788 -17.452  0.00  0.00           H  
HETATM 4121  OW  SOL C 429     -10.908   8.248   9.869  0.00  0.00           O  
HETATM 4122 HW1  SOL C 429     -11.494   7.968  10.632  0.00  0.00           H  
HETATM 4123 HW2  SOL C 429     -11.383   8.085   9.007  0.00  0.00           H  
HETATM 4124  OW  SOL C 430       5.876  24.315  -9.354  0.00  0.00           O  
HETATM 4125 HW1  SOL C 430       6.430  24.866  -9.965  0.00  0.00           H  
HETATM 4126 HW2  SOL C 430       6.011  23.348  -9.563  0.00  0.00           H  
HETATM 4127  OW  SOL C 431      10.143  12.658   3.150  0.00  0.00           O  
HETATM 4128 HW1  SOL C 431       9.683  12.365   2.314  0.00  0.00           H  
HETATM 4129 HW2  SOL C 431      10.587  11.876   3.578  0.00  0.00           H  
HETATM 4130  OW  SOL C 432      16.155   3.721  19.641  0.00  0.00           O  
HETATM 4131 HW1  SOL C 432      15.881   4.246  18.833  0.00  0.00           H  
HETATM 4132 HW2  SOL C 432      16.187   2.751  19.408  0.00  0.00           H  
HETATM 4133  OW  SOL C 433      10.170   9.232   1.964  0.00  0.00           O  
HETATM 4134 HW1  SOL C 433      10.021   9.084   2.932  0.00  0.00           H  
HETATM 4135 HW2  SOL C 433       9.694  10.049   1.660  0.00  0.00           H  
HETATM 4136  OW  SOL C 434      21.291   2.727  10.839  0.00  0.00           O  
HETATM 4137 HW1  SOL C 434      22.241   2.982  11.022  0.00  0.00           H  
HETATM 4138 HW2  SOL C 434      21.085   2.881   9.870  0.00  0.00           H  
HETATM 4139  OW  SOL C 435       1.083  18.992  -4.454  0.00  0.00           O  
HETATM 4140 HW1  SOL C 435       0.873  18.216  -3.912  0.00  0.00           H  
HETATM 4141 HW2  SOL C 435       0.484  19.248  -5.170  0.00  0.00           H  
HETATM 4142  OW  SOL C 436      16.627  -0.988  -6.040  0.00  0.00           O  
HETATM 4143 HW1  SOL C 436      16.005  -0.252  -6.141  0.00  0.00           H  
HETATM 4144 HW2  SOL C 436      17.307  -0.923  -5.359  0.00  0.00           H  
HETATM 4145  OW  SOL C 437      11.359   2.166  -5.713  0.00  0.00           O  
HETATM 4146 HW1  SOL C 437      12.306   2.218  -5.380  0.00  0.00           H  
HETATM 4147 HW2  SOL C 437      11.316   1.546  -6.506  0.00  0.00           H  
HETATM 4148  OW  SOL C 438      11.364  -9.602   4.316  0.00  0.00           O  
HETATM 4149 HW1  SOL C 438      12.348  -9.508   4.428  0.00  0.00           H  
HETATM 4150 HW2  SOL C 438      11.134 -10.565   4.149  0.00  0.00           H  
HETATM 4151  OW  SOL C 439      38.023 -12.378  -9.672  0.00  0.00           O  
HETATM 4152 HW1  SOL C 439      38.611 -12.047 -10.417  0.00  0.00           H  
HETATM 4153 HW2  SOL C 439      38.330 -13.290  -9.397  0.00  0.00           H  
HETATM 4154  OW  SOL C 440      12.522 -13.191  -6.927  0.00  0.00           O  
HETATM 4155 HW1  SOL C 440      11.817 -12.595  -6.543  0.00  0.00           H  
HETATM 4156 HW2  SOL C 440      12.292 -14.141  -6.746  0.00  0.00           H  
HETATM 4157  OW  SOL C 441     -16.510  25.077   5.905  0.00  0.00           O  
HETATM 4158 HW1  SOL C 441     -16.009  24.798   6.725  0.00  0.00           H  
HETATM 4159 HW2  SOL C 441     -15.956  25.722   5.370  0.00  0.00           H  
HETATM 4160  OW  SOL C 442      29.772 -14.536   8.493  0.00  0.00           O  
HETATM 4161 HW1  SOL C 442      29.178 -15.164   7.974  0.00  0.00           H  
HETATM 4162 HW2  SOL C 442      30.664 -14.482   8.058  0.00  0.00           H  
HETATM 4163  OW  SOL C 443      14.910   3.367   8.021  0.00  0.00           O  
HETATM 4164 HW1  SOL C 443      14.953   3.445   9.014  0.00  0.00           H  
HETATM 4165 HW2  SOL C 443      13.965   3.187   7.740  0.00  0.00           H  
HETATM 4166  OW  SOL C 444      31.187 -19.255   8.985  0.00  0.00           O  
HETATM 4167 HW1  SOL C 444      30.937 -19.226   9.953  0.00  0.00           H  
HETATM 4168 HW2  SOL C 444      30.361 -19.247   8.435  0.00  0.00           H  
HETATM 4169  OW  SOL C 445     -22.827  17.724  -5.525  0.00  0.00           O  
HETATM 4170 HW1  SOL C 445     -22.188  18.488  -5.463  0.00  0.00           H  
HETATM 4171 HW2  SOL C 445     -23.764  18.062  -5.454  0.00  0.00           H  
HETATM 4172  OW  SOL C 446      10.717  -7.114   9.660  0.00  0.00           O  
HETATM 4173 HW1  SOL C 446      10.639  -6.617  10.521  0.00  0.00           H  
HETATM 4174 HW2  SOL C 446      11.272  -7.927   9.786  0.00  0.00           H  
HETATM 4175  OW  SOL C 447     -23.319  16.285  -7.923  0.00  0.00           O  
HETATM 4176 HW1  SOL C 447     -24.323  16.324  -7.815  0.00  0.00           H  
HETATM 4177 HW2  SOL C 447     -22.896  16.850  -7.207  0.00  0.00           H  
HETATM 4178  OW  SOL C 448      28.210   8.755  -5.130  0.00  0.00           O  
HETATM 4179 HW1  SOL C 448      29.129   8.370  -5.251  0.00  0.00           H  
HETATM 4180 HW2  SOL C 448      28.186   9.675  -5.522  0.00  0.00           H  
HETATM 4181  OW  SOL C 449      -8.955  17.904   9.435  0.00  0.00           O  
HETATM 4182 HW1  SOL C 449      -8.937  18.512  10.185  0.00  0.00           H  
HETATM 4183 HW2  SOL C 449      -9.579  17.168   9.400  0.00  0.00           H  
HETATM 4184  OW  SOL C 450      24.670  11.578   6.924  0.00  0.00           O  
HETATM 4185 HW1  SOL C 450      23.914  11.350   7.541  0.00  0.00           H  
HETATM 4186 HW2  SOL C 450      25.082  12.455   7.216  0.00  0.00           H  
HETATM 4187  OW  SOL C 451     -14.402  22.097   7.395  0.00  0.00           O  
HETATM 4188 HW1  SOL C 451     -14.404  21.953   8.382  0.00  0.00           H  
HETATM 4189 HW2  SOL C 451     -14.359  23.075   7.202  0.00  0.00           H  
HETATM 4190  OW  SOL C 452      18.109 -11.194   4.773  0.00  0.00           O  
HETATM 4191 HW1  SOL C 452      18.829 -11.416   5.379  0.00  0.00           H  
HETATM 4192 HW2  SOL C 452      17.214 -11.224   5.136  0.00  0.00           H  
HETATM 4193  OW  SOL C 453      13.009 -16.476  10.432  0.00  0.00           O  
HETATM 4194 HW1  SOL C 453      12.286 -16.933  10.959  0.00  0.00           H  
HETATM 4195 HW2  SOL C 453      13.053 -16.869   9.517  0.00  0.00           H  
HETATM 4196  OW  SOL C 454      -2.049  24.185   7.335  0.00  0.00           O  
HETATM 4197 HW1  SOL C 454      -1.548  23.358   7.334  0.00  0.00           H  
HETATM 4198 HW2  SOL C 454      -1.573  25.031   7.577  0.00  0.00           H  
HETATM 4199  OW  SOL C 455      25.253 -24.321  -7.590  0.00  0.00           O  
HETATM 4200 HW1  SOL C 455      26.227 -24.590  -7.607  0.00  0.00           H  
HETATM 4201 HW2  SOL C 455      24.990 -24.099  -6.653  0.00  0.00           H  
HETATM 4202  OW  SOL C 456     -12.802  24.679   5.473  0.00  0.00           O  
HETATM 4203 HW1  SOL C 456     -13.462  25.427   5.400  0.00  0.00           H  
HETATM 4204 HW2  SOL C 456     -12.251  24.797   6.299  0.00  0.00           H  
HETATM 4205  OW  SOL C 457      34.713  -5.116  -0.544  0.00  0.00           O  
HETATM 4206 HW1  SOL C 457      35.037  -4.957   0.386  0.00  0.00           H  
HETATM 4207 HW2  SOL C 457      34.602  -6.096  -0.708  0.00  0.00           H  
HETATM 4208  OW  SOL C 458     -20.008   9.965  -5.345  0.00  0.00           O  
HETATM 4209 HW1  SOL C 458     -20.859  10.178  -4.883  0.00  0.00           H  
HETATM 4210 HW2  SOL C 458     -20.154   9.186  -5.965  0.00  0.00           H  
HETATM 4211  OW  SOL C 459      18.670 -21.002   8.362  0.00  0.00           O  
HETATM 4212 HW1  SOL C 459      19.168 -20.220   8.757  0.00  0.00           H  
HETATM 4213 HW2  SOL C 459      19.104 -21.272   7.505  0.00  0.00           H  
HETATM 4214  OW  SOL C 460      33.833  -1.054  -9.139  0.00  0.00           O  
HETATM 4215 HW1  SOL C 460      33.936  -1.183  -8.149  0.00  0.00           H  
HETATM 4216 HW2  SOL C 460      32.973  -0.573  -9.319  0.00  0.00           H  
HETATM 4217  OW  SOL C 461      11.809 -15.800  -6.429  0.00  0.00           O  
HETATM 4218 HW1  SOL C 461      11.370 -15.296  -5.678  0.00  0.00           H  
HETATM 4219 HW2  SOL C 461      12.253 -16.624  -6.061  0.00  0.00           H  
HETATM 4220  OW  SOL C 462      13.734  -4.177  -9.663  0.00  0.00           O  
HETATM 4221 HW1  SOL C 462      13.904  -5.163  -9.713  0.00  0.00           H  
HETATM 4222 HW2  SOL C 462      13.879  -3.712  -8.825  0.00  0.00           H  
HETATM 4223  OW  SOL C 463     -12.159  15.136  11.843  0.00  0.00           O  
HETATM 4224 HW1  SOL C 463     -12.555  15.888  12.375  0.00  0.00           H  
HETATM 4225 HW2  SOL C 463     -12.796  14.861  11.119  0.00  0.00           H  
HETATM 4226  OW  SOL C 464      23.907 -20.592  -0.622  0.00  0.00           O  
HETATM 4227 HW1  SOL C 464      24.749 -20.892  -1.077  0.00  0.00           H  
HETATM 4228 HW2  SOL C 464      23.995 -19.635  -0.364  0.00  0.00           H  
HETATM 4229  OW  SOL C 465      11.803   0.926  -8.332  0.00  0.00           O  
HETATM 4230 HW1  SOL C 465      11.354   0.225  -8.894  0.00  0.00           H  
HETATM 4231 HW2  SOL C 465      11.979   1.730  -8.894  0.00  0.00           H  
HETATM 4232  OW  SOL C 466      32.046   0.608   5.736  0.00  0.00           O  
HETATM 4233 HW1  SOL C 466      31.293   0.262   6.290  0.00  0.00           H  
HETATM 4234 HW2  SOL C 466      32.887   0.583   6.267  0.00  0.00           H  
HETATM 4235  OW  SOL C 467       5.772  -0.353  16.479  0.00  0.00           O  
HETATM 4236 HW1  SOL C 467       5.591  -1.241  16.899  0.00  0.00           H  
HETATM 4237 HW2  SOL C 467       6.744  -0.305  16.229  0.00  0.00           H  
HETATM 4238  OW  SOL C 468      -8.845  13.259  14.730  0.00  0.00           O  
HETATM 4239 HW1  SOL C 468      -8.346  12.521  14.287  0.00  0.00           H  
HETATM 4240 HW2  SOL C 468      -8.919  14.041  14.110  0.00  0.00           H  
HETATM 4241  OW  SOL C 469      11.015   4.178  14.715  0.00  0.00           O  
HETATM 4242 HW1  SOL C 469      11.672   3.432  14.750  0.00  0.00           H  
HETATM 4243 HW2  SOL C 469      11.382   4.927  14.156  0.00  0.00           H  
HETATM 4244  OW  SOL C 470      18.943   9.690  13.742  0.00  0.00           O  
HETATM 4245 HW1  SOL C 470      19.469   9.904  12.919  0.00  0.00           H  
HETATM 4246 HW2  SOL C 470      18.325  10.441  13.947  0.00  0.00           H  
HETATM 4247  OW  SOL C 471     -16.215  22.643 -11.577  0.00  0.00           O  
HETATM 4248 HW1  SOL C 471     -16.546  22.567 -12.520  0.00  0.00           H  
HETATM 4249 HW2  SOL C 471     -15.849  23.561 -11.417  0.00  0.00           H  
HETATM 4250  OW  SOL C 472       2.637   3.010  14.461  0.00  0.00           O  
HETATM 4251 HW1  SOL C 472       3.393   2.415  14.736  0.00  0.00           H  
HETATM 4252 HW2  SOL C 472       2.878   3.490  13.623  0.00  0.00           H  
HETATM 4253  OW  SOL C 473      -5.150  19.409  -9.447  0.00  0.00           O  
HETATM 4254 HW1  SOL C 473      -5.525  18.889 -10.209  0.00  0.00           H  
HETATM 4255 HW2  SOL C 473      -4.146  19.371  -9.483  0.00  0.00           H  
HETATM 4256  OW  SOL C 474      35.976 -12.251  -2.380  0.00  0.00           O  
HETATM 4257 HW1  SOL C 474      35.974 -11.303  -2.685  0.00  0.00           H  
HETATM 4258 HW2  SOL C 474      35.509 -12.305  -1.493  0.00  0.00           H  
HETATM 4259  OW  SOL C 475       9.116   3.564  16.368  0.00  0.00           O  
HETATM 4260 HW1  SOL C 475       8.349   3.121  15.906  0.00  0.00           H  
HETATM 4261 HW2  SOL C 475       9.768   3.892  15.690  0.00  0.00           H  
HETATM 4262  OW  SOL C 476      16.329   2.827  -9.179  0.00  0.00           O  
HETATM 4263 HW1  SOL C 476      15.786   2.400  -9.903  0.00  0.00           H  
HETATM 4264 HW2  SOL C 476      16.865   2.127  -8.712  0.00  0.00           H  
HETATM 4265  OW  SOL C 477      19.452  -7.754   9.413  0.00  0.00           O  
HETATM 4266 HW1  SOL C 477      18.514  -7.789   9.169  0.00  0.00           H  
HETATM 4267 HW2  SOL C 477      20.058  -7.501   8.703  0.00  0.00           H  
HETATM 4268  OW  SOL C 478      22.030 -19.527 -14.426  0.00  0.00           O  
HETATM 4269 HW1  SOL C 478      22.593 -19.772 -15.209  0.00  0.00           H  
HETATM 4270 HW2  SOL C 478      21.557 -20.335 -14.077  0.00  0.00           H  
HETATM 4271  OW  SOL C 479      11.171   0.899 -12.432  0.00  0.00           O  
HETATM 4272 HW1  SOL C 479      11.194   0.056 -11.891  0.00  0.00           H  
HETATM 4273 HW2  SOL C 479      11.751   1.585 -11.993  0.00  0.00           H  
HETATM 4274  OW  SOL C 480      22.171  -0.515  -3.949  0.00  0.00           O  
HETATM 4275 HW1  SOL C 480      21.987  -1.465  -3.966  0.00  0.00           H  
HETATM 4276 HW2  SOL C 480      22.353  -0.069  -4.787  0.00  0.00           H  
HETATM 4277  OW  SOL C 481     -15.798  17.831  10.072  0.00  0.00           O  
HETATM 4278 HW1  SOL C 481     -15.440  18.097   9.178  0.00  0.00           H  
HETATM 4279 HW2  SOL C 481     -16.301  16.973   9.985  0.00  0.00           H  
HETATM 4280  OW  SOL C 482      34.991   2.722   2.536  0.00  0.00           O  
HETATM 4281 HW1  SOL C 482      35.286   2.118   1.799  0.00  0.00           H  
HETATM 4282 HW2  SOL C 482      34.812   2.168   3.348  0.00  0.00           H  
HETATM 4283  OW  SOL C 483       6.353  14.590  -2.935  0.00  0.00           O  
HETATM 4284 HW1  SOL C 483       5.380  14.743  -3.105  0.00  0.00           H  
HETATM 4285 HW2  SOL C 483       6.836  15.459  -2.982  0.00  0.00           H  
HETATM 4286  OW  SOL C 484      12.029 -10.802  -1.502  0.00  0.00           O  
HETATM 4287 HW1  SOL C 484      12.513 -10.481  -2.314  0.00  0.00           H  
HETATM 4288 HW2  SOL C 484      11.241 -10.209  -1.334  0.00  0.00           H  
HETATM 4289  OW  SOL C 485      18.937  -8.740   1.812  0.00  0.00           O  
HETATM 4290 HW1  SOL C 485      18.688  -7.934   2.289  0.00  0.00           H  
HETATM 4291 HW2  SOL C 485      18.215  -9.283   1.471  0.00  0.00           H  
HETATM 4292  OW  SOL C 486     -16.801  16.724  -0.772  0.00  0.00           O  
HETATM 4293 HW1  SOL C 486     -17.293  16.925   0.077  0.00  0.00           H  
HETATM 4294 HW2  SOL C 486     -16.996  15.777  -1.047  0.00  0.00           H  
HETATM 4295  OW  SOL C 487      32.326 -11.914 -12.242  0.00  0.00           O  
HETATM 4296 HW1  SOL C 487      32.172 -12.564 -11.501  0.00  0.00           H  
HETATM 4297 HW2  SOL C 487      33.103 -11.324 -12.010  0.00  0.00           H  
HETATM 4298  OW  SOL C 488     -15.807   8.156  -8.590  0.00  0.00           O  
HETATM 4299 HW1  SOL C 488     -14.987   7.649  -8.318  0.00  0.00           H  
HETATM 4300 HW2  SOL C 488     -15.580   9.120  -8.691  0.00  0.00           H  
HETATM 4301  OW  SOL C 489      26.518   7.199  -3.247  0.00  0.00           O  
HETATM 4302 HW1  SOL C 489      27.151   7.708  -3.835  0.00  0.00           H  
HETATM 4303 HW2  SOL C 489      26.874   7.209  -2.309  0.00  0.00           H  
HETATM 4304  OW  SOL C 490      14.691 -17.629  -1.453  0.00  0.00           O  
HETATM 4305 HW1  SOL C 490      14.472 -16.897  -2.101  0.00  0.00           H  
HETATM 4306 HW2  SOL C 490      13.869 -18.162  -1.250  0.00  0.00           H  
HETATM 4307  OW  SOL C 491      27.952   6.068  -8.569  0.00  0.00           O  
HETATM 4308 HW1  SOL C 491      28.010   5.303  -9.207  0.00  0.00           H  
HETATM 4309 HW2  SOL C 491      27.047   6.073  -8.142  0.00  0.00           H  
HETATM 4310  OW  SOL C 492       9.433   7.095  -1.573  0.00  0.00           O  
HETATM 4311 HW1  SOL C 492       8.480   7.183  -1.292  0.00  0.00           H  
HETATM 4312 HW2  SOL C 492       9.587   6.185  -1.972  0.00  0.00           H  
HETATM 4313  OW  SOL C 493      33.599 -21.611   0.615  0.00  0.00           O  
HETATM 4314 HW1  SOL C 493      33.805 -20.646   0.777  0.00  0.00           H  
HETATM 4315 HW2  SOL C 493      33.391 -21.737  -0.353  0.00  0.00           H  
HETATM 4316  OW  SOL C 494      15.478  11.004   5.555  0.00  0.00           O  
HETATM 4317 HW1  SOL C 494      16.361  11.315   5.210  0.00  0.00           H  
HETATM 4318 HW2  SOL C 494      15.430  10.013   5.499  0.00  0.00           H  
HETATM 4319  OW  SOL C 495      25.691   7.307  10.657  0.00  0.00           O  
HETATM 4320 HW1  SOL C 495      25.360   7.802   9.863  0.00  0.00           H  
HETATM 4321 HW2  SOL C 495      25.936   7.961  11.381  0.00  0.00           H  
HETATM 4322  OW  SOL C 496      -9.944  11.628  -9.362  0.00  0.00           O  
HETATM 4323 HW1  SOL C 496     -10.059  12.183  -8.535  0.00  0.00           H  
HETATM 4324 HW2  SOL C 496     -10.840  11.435  -9.762  0.00  0.00           H  
HETATM 4325  OW  SOL C 497     -11.959  19.638   4.093  0.00  0.00           O  
HETATM 4326 HW1  SOL C 497     -11.727  18.824   3.621  0.00  0.00           H  
HETATM 4327 HW2  SOL C 497     -11.496  20.448   3.830  0.00  0.00           H  
HETATM 4328  OW  SOL C 498      20.383  12.384  -6.508  0.00  0.00           O  
HETATM 4329 HW1  SOL C 498      20.773  12.475  -5.596  0.00  0.00           H  
HETATM 4330 HW2  SOL C 498      20.506  11.438  -6.836  0.00  0.00           H  
HETATM 4331  OW  SOL C 499      23.029 -15.327  -3.008  0.00  0.00           O  
HETATM 4332 HW1  SOL C 499      22.098 -15.200  -3.233  0.00  0.00           H  
HETATM 4333 HW2  SOL C 499      23.637 -14.583  -3.126  0.00  0.00           H  
HETATM 4334  OW  SOL C 500     -16.640  27.783   1.367  0.00  0.00           O  
HETATM 4335 HW1  SOL C 500     -16.697  28.745   1.637  0.00  0.00           H  
HETATM 4336 HW2  SOL C 500     -15.746  27.417   1.611  0.00  0.00           H  
HETATM 4337  OW  SOL C 501     -10.064  31.640   0.499  0.00  0.00           O  
HETATM 4338 HW1  SOL C 501      -9.914  30.782   0.008  0.00  0.00           H  
HETATM 4339 HW2  SOL C 501      -9.756  31.537   1.450  0.00  0.00           H  
HETATM 4340  OW  SOL C 502      -8.669  31.200   2.726  0.00  0.00           O  
HETATM 4341 HW1  SOL C 502      -8.238  30.419   3.159  0.00  0.00           H  
HETATM 4342 HW2  SOL C 502      -8.565  32.014   3.302  0.00  0.00           H  
HETATM 4343  OW  SOL C 503      26.397 -17.789   6.579  0.00  0.00           O  
HETATM 4344 HW1  SOL C 503      26.315 -17.617   5.603  0.00  0.00           H  
HETATM 4345 HW2  SOL C 503      26.361 -18.778   6.751  0.00  0.00           H  
HETATM 4346  OW  SOL C 504      23.172  13.697   8.814  0.00  0.00           O  
HETATM 4347 HW1  SOL C 504      23.535  13.983   9.700  0.00  0.00           H  
HETATM 4348 HW2  SOL C 504      23.632  14.206   8.078  0.00  0.00           H  
HETATM 4349  OW  SOL C 505       1.727  28.365  -4.349  0.00  0.00           O  
HETATM 4350 HW1  SOL C 505       2.018  28.044  -5.248  0.00  0.00           H  
HETATM 4351 HW2  SOL C 505       1.296  27.608  -3.850  0.00  0.00           H  
HETATM 4352  OW  SOL C 506      23.633  -9.441 -14.428  0.00  0.00           O  
HETATM 4353 HW1  SOL C 506      24.608  -9.556 -14.589  0.00  0.00           H  
HETATM 4354 HW2  SOL C 506      23.479  -8.597 -13.902  0.00  0.00           H  
HETATM 4355  OW  SOL C 507      23.741 -15.745   1.954  0.00  0.00           O  
HETATM 4356 HW1  SOL C 507      22.853 -15.903   1.610  0.00  0.00           H  
HETATM 4357 HW2  SOL C 507      24.045 -14.825   1.987  0.00  0.00           H  
HETATM 4358  OW  SOL C 508      17.304  13.813  12.678  0.00  0.00           O  
HETATM 4359 HW1  SOL C 508      17.262  13.415  11.773  0.00  0.00           H  
HETATM 4360 HW2  SOL C 508      16.906  13.176  13.350  0.00  0.00           H  
HETATM 4361  OW  SOL C 509     -18.709  27.076  -5.281  0.00  0.00           O  
HETATM 4362 HW1  SOL C 509     -18.709  27.169  -4.282  0.00  0.00           H  
HETATM 4363 HW2  SOL C 509     -18.034  26.395  -5.550  0.00  0.00           H  
HETATM 4364  OW  SOL C 510      15.453   4.314  -4.609  0.00  0.00           O  
HETATM 4365 HW1  SOL C 510      14.963   4.433  -3.785  0.00  0.00           H  
HETATM 4366 HW2  SOL C 510      15.255   4.958  -5.357  0.00  0.00           H  
HETATM 4367  OW  SOL C 511     -15.237   8.449   2.925  0.00  0.00           O  
HETATM 4368 HW1  SOL C 511     -14.813   7.542   2.958  0.00  0.00           H  
HETATM 4369 HW2  SOL C 511     -15.303   8.752   1.973  0.00  0.00           H  
HETATM 4370  OW  SOL C 512      -2.457  13.129 -12.589  0.00  0.00           O  
HETATM 4371 HW1  SOL C 512      -3.101  12.820 -13.301  0.00  0.00           H  
HETATM 4372 HW2  SOL C 512      -1.932  12.341 -12.260  0.00  0.00           H  
HETATM 4373  OW  SOL C 513      -8.716  25.306  -4.852  0.00  0.00           O  
HETATM 4374 HW1  SOL C 513      -8.286  26.174  -4.621  0.00  0.00           H  
HETATM 4375 HW2  SOL C 513      -8.035  24.567  -4.767  0.00  0.00           H  
HETATM 4376  OW  SOL C 514      11.220  -1.068 -10.391  0.00  0.00           O  
HETATM 4377 HW1  SOL C 514      10.557  -1.649  -9.906  0.00  0.00           H  
HETATM 4378 HW2  SOL C 514      11.777  -1.621 -10.993  0.00  0.00           H  
HETATM 4379  OW  SOL C 515      26.495   1.744  -4.137  0.00  0.00           O  
HETATM 4380 HW1  SOL C 515      25.721   2.207  -3.803  0.00  0.00           H  
HETATM 4381 HW2  SOL C 515      26.369   0.797  -4.187  0.00  0.00           H  
HETATM 4382  OW  SOL C 516      26.355   4.293  -3.350  0.00  0.00           O  
HETATM 4383 HW1  SOL C 516      27.236   4.239  -2.876  0.00  0.00           H  
HETATM 4384 HW2  SOL C 516      26.183   5.236  -3.629  0.00  0.00           H  
HETATM 4385  OW  SOL C 517     -12.095  29.457  -5.910  0.00  0.00           O  
HETATM 4386 HW1  SOL C 517     -12.748  30.209  -5.864  0.00  0.00           H  
HETATM 4387 HW2  SOL C 517     -12.042  29.003  -5.018  0.00  0.00           H  
HETATM 4388  OW  SOL C 518     -20.505  14.033  -5.253  0.00  0.00           O  
HETATM 4389 HW1  SOL C 518     -19.733  13.427  -5.469  0.00  0.00           H  
HETATM 4390 HW2  SOL C 518     -20.162  14.901  -4.919  0.00  0.00           H  
HETATM 4391  OW  SOL C 519      -4.673  11.861 -10.282  0.00  0.00           O  
HETATM 4392 HW1  SOL C 519      -4.640  12.173 -11.226  0.00  0.00           H  
HETATM 4393 HW2  SOL C 519      -3.737  11.815  -9.920  0.00  0.00           H  
HETATM 4394  OW  SOL C 520      27.917 -10.045  -0.971  0.00  0.00           O  
HETATM 4395 HW1  SOL C 520      27.334  -9.836  -1.714  0.00  0.00           H  
HETATM 4396 HW2  SOL C 520      28.104  -9.333  -0.343  0.00  0.00           H  
HETATM 4397  OW  SOL C 521      10.426   8.067   4.626  0.00  0.00           O  
HETATM 4398 HW1  SOL C 521      10.330   7.297   3.996  0.00  0.00           H  
HETATM 4399 HW2  SOL C 521      11.047   7.820   5.372  0.00  0.00           H  
HETATM 4400  OW  SOL C 522      20.499   2.148   0.110  0.00  0.00           O  
HETATM 4401 HW1  SOL C 522      20.099   2.216   0.988  0.00  0.00           H  
HETATM 4402 HW2  SOL C 522      20.573   2.953  -0.420  0.00  0.00           H  
HETATM 4403  OW  SOL C 523      29.507 -15.433  10.888  0.00  0.00           O  
HETATM 4404 HW1  SOL C 523      29.773 -15.272   9.932  0.00  0.00           H  
HETATM 4405 HW2  SOL C 523      28.544 -15.684  10.941  0.00  0.00           H  
HETATM 4406  OW  SOL C 524      18.885  14.986  -2.166  0.00  0.00           O  
HETATM 4407 HW1  SOL C 524      18.722  15.968  -2.166  0.00  0.00           H  
HETATM 4408 HW2  SOL C 524      18.401  14.569  -2.941  0.00  0.00           H  
HETATM 4409  OW  SOL C 525      21.839  -8.328  -6.547  0.00  0.00           O  
HETATM 4410 HW1  SOL C 525      21.357  -8.065  -7.344  0.00  0.00           H  
HETATM 4411 HW2  SOL C 525      21.372  -8.476  -5.712  0.00  0.00           H  
HETATM 4412  OW  SOL C 526       4.901  14.615   0.352  0.00  0.00           O  
HETATM 4413 HW1  SOL C 526       5.636  14.052  -0.037  0.00  0.00           H  
HETATM 4414 HW2  SOL C 526       4.038  14.375  -0.080  0.00  0.00           H  
HETATM 4415  OW  SOL C 527      12.887  11.116  16.686  0.00  0.00           O  
HETATM 4416 HW1  SOL C 527      13.127  10.855  15.756  0.00  0.00           H  
HETATM 4417 HW2  SOL C 527      13.645  11.646  17.085  0.00  0.00           H  
HETATM 4418  OW  SOL C 528      21.066   5.975   3.111  0.00  0.00           O  
HETATM 4419 HW1  SOL C 528      20.734   5.226   3.627  0.00  0.00           H  
HETATM 4420 HW2  SOL C 528      20.620   6.830   3.184  0.00  0.00           H  
HETATM 4421  OW  SOL C 529      19.342  -9.242 -13.875  0.00  0.00           O  
HETATM 4422 HW1  SOL C 529      18.754  -9.941 -14.265  0.00  0.00           H  
HETATM 4423 HW2  SOL C 529      18.877  -8.795 -13.104  0.00  0.00           H  
HETATM 4424  OW  SOL C 530      18.047  10.081   0.565  0.00  0.00           O  
HETATM 4425 HW1  SOL C 530      18.839  10.684   0.561  0.00  0.00           H  
HETATM 4426 HW2  SOL C 530      18.218   9.298   1.164  0.00  0.00           H  
HETATM 4427  OW  SOL C 531       9.883  -9.097  -1.142  0.00  0.00           O  
HETATM 4428 HW1  SOL C 531       9.702  -8.912  -0.174  0.00  0.00           H  
HETATM 4429 HW2  SOL C 531       9.802  -8.239  -1.659  0.00  0.00           H  
HETATM 4430  OW  SOL C 532      17.246   5.087 -10.663  0.00  0.00           O  
HETATM 4431 HW1  SOL C 532      17.277   4.151 -10.313  0.00  0.00           H  
HETATM 4432 HW2  SOL C 532      16.304   5.318 -10.917  0.00  0.00           H  
HETATM 4433  OW  SOL C 533     -19.669  19.562  -7.855  0.00  0.00           O  
HETATM 4434 HW1  SOL C 533     -19.911  19.127  -8.727  0.00  0.00           H  
HETATM 4435 HW2  SOL C 533     -18.701  19.396  -7.651  0.00  0.00           H  
HETATM 4436  OW  SOL C 534      26.174 -20.398   7.739  0.00  0.00           O  
HETATM 4437 HW1  SOL C 534      26.261 -21.288   7.290  0.00  0.00           H  
HETATM 4438 HW2  SOL C 534      25.942 -20.533   8.703  0.00  0.00           H  
HETATM 4439  OW  SOL C 535       8.001 -11.169  -1.415  0.00  0.00           O  
HETATM 4440 HW1  SOL C 535       7.975 -11.454  -0.455  0.00  0.00           H  
HETATM 4441 HW2  SOL C 535       8.637 -10.396  -1.505  0.00  0.00           H  
HETATM 4442  OW  SOL C 536      24.984   2.985  -6.158  0.00  0.00           O  
HETATM 4443 HW1  SOL C 536      24.527   2.187  -6.454  0.00  0.00           H  
HETATM 4444 HW2  SOL C 536      25.934   2.939  -6.024  0.00  0.00           H  
HETATM 4445  OW  SOL C 537      -4.258  18.988   6.601  0.00  0.00           O  
HETATM 4446 HW1  SOL C 537      -5.012  18.624   7.085  0.00  0.00           H  
HETATM 4447 HW2  SOL C 537      -3.456  19.169   7.112  0.00  0.00           H  
HETATM 4448  OW  SOL C 538      -1.471  15.706  13.203  0.00  0.00           O  
HETATM 4449 HW1  SOL C 538      -1.565  14.745  13.465  0.00  0.00           H  
HETATM 4450 HW2  SOL C 538      -1.234  15.770  12.244  0.00  0.00           H  
HETATM 4451  OW  SOL C 539      21.488 -17.963  -3.149  0.00  0.00           O  
HETATM 4452 HW1  SOL C 539      21.427 -18.958  -3.223  0.00  0.00           H  
HETATM 4453 HW2  SOL C 539      20.722 -17.437  -3.413  0.00  0.00           H  
HETATM 4454  OW  SOL C 540      17.312 -10.466  -6.436  0.00  0.00           O  
HETATM 4455 HW1  SOL C 540      17.936 -10.494  -5.694  0.00  0.00           H  
HETATM 4456 HW2  SOL C 540      17.293  -9.640  -6.927  0.00  0.00           H  
HETATM 4457  OW  SOL C 541       7.658  23.602  -0.541  0.00  0.00           O  
HETATM 4458 HW1  SOL C 541       7.903  22.868  -1.179  0.00  0.00           H  
HETATM 4459 HW2  SOL C 541       8.056  23.409   0.360  0.00  0.00           H  
HETATM 4460  OW  SOL C 542      32.887 -17.192  -0.726  0.00  0.00           O  
HETATM 4461 HW1  SOL C 542      32.616 -17.472  -1.649  0.00  0.00           H  
HETATM 4462 HW2  SOL C 542      33.280 -16.270  -0.762  0.00  0.00           H  
HETATM 4463  OW  SOL C 543      18.066  -1.964   9.940  0.00  0.00           O  
HETATM 4464 HW1  SOL C 543      17.958  -2.814   9.492  0.00  0.00           H  
HETATM 4465 HW2  SOL C 543      17.684  -1.835  10.820  0.00  0.00           H  
HETATM 4466  OW  SOL C 544      15.456  -9.032  -0.245  0.00  0.00           O  
HETATM 4467 HW1  SOL C 544      15.976  -8.247  -0.029  0.00  0.00           H  
HETATM 4468 HW2  SOL C 544      15.681  -9.543  -1.032  0.00  0.00           H  
HETATM 4469  OW  SOL C 545      12.734  -3.136   8.983  0.00  0.00           O  
HETATM 4470 HW1  SOL C 545      12.976  -2.207   8.836  0.00  0.00           H  
HETATM 4471 HW2  SOL C 545      12.654  -3.456   9.923  0.00  0.00           H  
HETATM 4472  OW  SOL C 546      -2.139  22.046  11.892  0.00  0.00           O  
HETATM 4473 HW1  SOL C 546      -1.683  21.157  11.978  0.00  0.00           H  
HETATM 4474 HW2  SOL C 546      -1.733  22.549  11.130  0.00  0.00           H  
HETATM 4475  OW  SOL C 547      22.011 -14.375 -11.440  0.00  0.00           O  
HETATM 4476 HW1  SOL C 547      22.643 -14.359 -10.665  0.00  0.00           H  
HETATM 4477 HW2  SOL C 547      21.457 -15.204 -11.393  0.00  0.00           H  
HETATM 4478  OW  SOL C 548      22.720  -2.784  12.214  0.00  0.00           O  
HETATM 4479 HW1  SOL C 548      23.610  -2.740  12.672  0.00  0.00           H  
HETATM 4480 HW2  SOL C 548      22.008  -3.001  12.870  0.00  0.00           H  
HETATM 4481  OW  SOL C 549      17.018   9.190  10.060  0.00  0.00           O  
HETATM 4482 HW1  SOL C 549      17.352   8.411  10.587  0.00  0.00           H  
HETATM 4483 HW2  SOL C 549      16.565   8.873   9.225  0.00  0.00           H  
HETATM 4484  OW  SOL C 550      24.719 -21.977 -11.220  0.00  0.00           O  
HETATM 4485 HW1  SOL C 550      24.655 -22.855 -10.737  0.00  0.00           H  
HETATM 4486 HW2  SOL C 550      23.928 -21.406 -10.989  0.00  0.00           H  
HETATM 4487  OW  SOL C 551      23.884  -6.253  10.986  0.00  0.00           O  
HETATM 4488 HW1  SOL C 551      23.829  -5.943  11.931  0.00  0.00           H  
HETATM 4489 HW2  SOL C 551      23.453  -7.153  10.898  0.00  0.00           H  
HETATM 4490  OW  SOL C 552      13.897  17.011   7.564  0.00  0.00           O  
HETATM 4491 HW1  SOL C 552      13.625  16.802   6.623  0.00  0.00           H  
HETATM 4492 HW2  SOL C 552      14.690  16.467   7.808  0.00  0.00           H  
HETATM 4493  OW  SOL C 553      -6.578  29.148   2.614  0.00  0.00           O  
HETATM 4494 HW1  SOL C 553      -6.745  29.050   1.628  0.00  0.00           H  
HETATM 4495 HW2  SOL C 553      -5.639  29.459   2.754  0.00  0.00           H  
HETATM 4496  OW  SOL C 554       5.796  25.451  -1.454  0.00  0.00           O  
HETATM 4497 HW1  SOL C 554       6.370  24.779  -0.991  0.00  0.00           H  
HETATM 4498 HW2  SOL C 554       5.095  25.781  -0.821  0.00  0.00           H  
HETATM 4499  OW  SOL C 555      19.776   3.884  -9.613  0.00  0.00           O  
HETATM 4500 HW1  SOL C 555      20.193   3.033  -9.920  0.00  0.00           H  
HETATM 4501 HW2  SOL C 555      19.983   4.611 -10.274  0.00  0.00           H  
HETATM 4502  OW  SOL C 556      14.693  -6.119  10.541  0.00  0.00           O  
HETATM 4503 HW1  SOL C 556      14.088  -5.481  11.021  0.00  0.00           H  
HETATM 4504 HW2  SOL C 556      14.575  -7.039  10.908  0.00  0.00           H  
HETATM 4505  OW  SOL C 557     -15.841  29.285  -7.136  0.00  0.00           O  
HETATM 4506 HW1  SOL C 557     -15.428  30.173  -6.937  0.00  0.00           H  
HETATM 4507 HW2  SOL C 557     -15.611  28.646  -6.402  0.00  0.00           H  
HETATM 4508  OW  SOL C 558      18.983 -15.045  12.599  0.00  0.00           O  
HETATM 4509 HW1  SOL C 558      19.483 -14.507  13.280  0.00  0.00           H  
HETATM 4510 HW2  SOL C 558      19.636 -15.450  11.945  0.00  0.00           H  
HETATM 4511  OW  SOL C 559      10.920  -7.918 -11.986  0.00  0.00           O  
HETATM 4512 HW1  SOL C 559      10.601  -8.023 -11.048  0.00  0.00           H  
HETATM 4513 HW2  SOL C 559      11.915  -7.870 -11.999  0.00  0.00           H  
HETATM 4514  OW  SOL C 560      -8.974  16.243   4.414  0.00  0.00           O  
HETATM 4515 HW1  SOL C 560      -9.843  16.476   4.766  0.00  0.00           H  
HETATM 4516 HW2  SOL C 560      -8.308  16.940   4.330  0.00  0.00           H  
HETATM 4517  OW  SOL C 561      35.783  -7.837  -7.870  0.00  0.00           O  
HETATM 4518 HW1  SOL C 561      35.728  -6.925  -8.270  0.00  0.00           H  
HETATM 4519 HW2  SOL C 561      35.015  -8.393  -8.201  0.00  0.00           H  
HETATM 4520  OW  SOL C 562      16.736 -15.383   7.320  0.00  0.00           O  
HETATM 4521 HW1  SOL C 562      16.008 -15.680   6.692  0.00  0.00           H  
HETATM 4522 HW2  SOL C 562      16.989 -16.149   7.916  0.00  0.00           H  
HETATM 4523  OW  SOL C 563     -12.093  29.423   4.265  0.00  0.00           O  
HETATM 4524 HW1  SOL C 563     -12.266  30.403   4.306  0.00  0.00           H  
HETATM 4525 HW2  SOL C 563     -12.070  29.049   5.190  0.00  0.00           H  
HETATM 4526  OW  SOL C 564     -20.187  18.067  -3.105  0.00  0.00           O  
HETATM 4527 HW1  SOL C 564     -20.461  18.559  -3.929  0.00  0.00           H  
HETATM 4528 HW2  SOL C 564     -21.002  17.776  -2.599  0.00  0.00           H  
HETATM 4529  OW  SOL C 565      12.482 -19.106  -1.440  0.00  0.00           O  
HETATM 4530 HW1  SOL C 565      12.543 -19.994  -1.879  0.00  0.00           H  
HETATM 4531 HW2  SOL C 565      11.542 -18.952  -1.130  0.00  0.00           H  
HETATM 4532  OW  SOL C 566      23.987   1.772  17.293  0.00  0.00           O  
HETATM 4533 HW1  SOL C 566      23.665   1.040  16.694  0.00  0.00           H  
HETATM 4534 HW2  SOL C 566      23.280   1.971  17.984  0.00  0.00           H  
HETATM 4535  OW  SOL C 567       1.107  22.201   5.785  0.00  0.00           O  
HETATM 4536 HW1  SOL C 567       0.608  23.022   5.688  0.00  0.00           H  
HETATM 4537 HW2  SOL C 567       2.061  22.219   5.487  0.00  0.00           H  
HETATM 4538  OW  SOL C 568     -16.638  15.200 -10.267  0.00  0.00           O  
HETATM 4539 HW1  SOL C 568     -16.747  14.465  -9.599  0.00  0.00           H  
HETATM 4540 HW2  SOL C 568     -16.030  15.901  -9.909  0.00  0.00           H  
HETATM 4541  OW  SOL C 569     -10.354  17.143  -9.598  0.00  0.00           O  
HETATM 4542 HW1  SOL C 569      -9.778  17.889  -9.280  0.00  0.00           H  
HETATM 4543 HW2  SOL C 569     -10.658  17.332 -10.528  0.00  0.00           H  
HETATM 4544  OW  SOL C 570      -3.363  21.971   0.523  0.00  0.00           O  
HETATM 4545 HW1  SOL C 570      -2.921  21.167   0.216  0.00  0.00           H  
HETATM 4546 HW2  SOL C 570      -3.352  22.753  -0.043  0.00  0.00           H  
HETATM 4547  OW  SOL C 571      27.395   5.132   2.338  0.00  0.00           O  
HETATM 4548 HW1  SOL C 571      28.305   4.898   2.679  0.00  0.00           H  
HETATM 4549 HW2  SOL C 571      26.710   4.910   3.037  0.00  0.00           H  
HETATM 4550  OW  SOL C 572       8.399 -13.930  -2.125  0.00  0.00           O  
HETATM 4551 HW1  SOL C 572       8.163 -12.960  -2.018  0.00  0.00           H  
HETATM 4552 HW2  SOL C 572       9.382 -14.043  -2.044  0.00  0.00           H  
HETATM 4553  OW  SOL C 573       2.042  27.252  -6.694  0.00  0.00           O  
HETATM 4554 HW1  SOL C 573       2.781  26.957  -7.287  0.00  0.00           H  
HETATM 4555 HW2  SOL C 573       1.245  27.508  -7.248  0.00  0.00           H  
HETATM 4556  OW  SOL C 574     -14.013  26.735  -8.223  0.00  0.00           O  
HETATM 4557 HW1  SOL C 574     -14.315  27.394  -8.908  0.00  0.00           H  
HETATM 4558 HW2  SOL C 574     -14.030  27.155  -7.323  0.00  0.00           H  
HETATM 4559  OW  SOL C 575      21.582 -10.984 -13.409  0.00  0.00           O  
HETATM 4560 HW1  SOL C 575      22.253 -10.270 -13.610  0.00  0.00           H  
HETATM 4561 HW2  SOL C 575      20.670 -10.673 -13.674  0.00  0.00           H  
HETATM 4562  OW  SOL C 576      16.595  11.621  14.008  0.00  0.00           O  
HETATM 4563 HW1  SOL C 576      16.048  10.779  13.962  0.00  0.00           H  
HETATM 4564 HW2  SOL C 576      16.275  12.185  14.766  0.00  0.00           H  
HETATM 4565  OW  SOL C 577      10.892   6.980   0.676  0.00  0.00           O  
HETATM 4566 HW1  SOL C 577      10.434   6.986  -0.212  0.00  0.00           H  
HETATM 4567 HW2  SOL C 577      10.646   7.822   1.173  0.00  0.00           H  
HETATM 4568  OW  SOL C 578      -4.635  26.153  -3.424  0.00  0.00           O  
HETATM 4569 HW1  SOL C 578      -5.325  25.674  -3.965  0.00  0.00           H  
HETATM 4570 HW2  SOL C 578      -3.745  26.094  -3.885  0.00  0.00           H  
HETATM 4571  OW  SOL C 579       9.007  10.862  12.718  0.00  0.00           O  
HETATM 4572 HW1  SOL C 579       9.741  10.172  12.678  0.00  0.00           H  
HETATM 4573 HW2  SOL C 579       8.127  10.426  12.549  0.00  0.00           H  
HETATM 4574  OW  SOL C 580     -11.303  24.409  -4.267  0.00  0.00           O  
HETATM 4575 HW1  SOL C 580     -11.658  24.671  -3.370  0.00  0.00           H  
HETATM 4576 HW2  SOL C 580     -10.310  24.546  -4.296  0.00  0.00           H  
HETATM 4577  OW  SOL C 581     -19.345  17.522   6.721  0.00  0.00           O  
HETATM 4578 HW1  SOL C 581     -18.869  16.750   6.308  0.00  0.00           H  
HETATM 4579 HW2  SOL C 581     -18.768  18.332   6.678  0.00  0.00           H  
HETATM 4580  OW  SOL C 582      21.552 -11.295  -4.417  0.00  0.00           O  
HETATM 4581 HW1  SOL C 582      20.734 -10.784  -4.498  0.00  0.00           H  
HETATM 4582 HW2  SOL C 582      22.234 -11.176  -5.093  0.00  0.00           H  
HETATM 4583  OW  SOL C 583      17.527  -3.074   5.682  0.00  0.00           O  
HETATM 4584 HW1  SOL C 583      17.749  -2.166   5.436  0.00  0.00           H  
HETATM 4585 HW2  SOL C 583      16.838  -3.206   6.350  0.00  0.00           H  
HETATM 4586  OW  SOL C 584     -14.301   9.978   5.086  0.00  0.00           O  
HETATM 4587 HW1  SOL C 584     -14.410   9.281   5.792  0.00  0.00           H  
HETATM 4588 HW2  SOL C 584     -14.497   9.575   4.189  0.00  0.00           H  
HETATM 4589  OW  SOL C 585       5.530  -6.597  -3.017  0.00  0.00           O  
HETATM 4590 HW1  SOL C 585       6.200  -7.032  -3.611  0.00  0.00           H  
HETATM 4591 HW2  SOL C 585       5.394  -5.645  -3.304  0.00  0.00           H  
HETATM 4592  OW  SOL C 586       0.794  29.405  -8.969  0.00  0.00           O  
HETATM 4593 HW1  SOL C 586       1.703  29.013  -9.145  0.00  0.00           H  
HETATM 4594 HW2  SOL C 586       0.205  28.707  -8.561  0.00  0.00           H  
HETATM 4595  OW  SOL C 587     -15.194   7.715   6.218  0.00  0.00           O  
HETATM 4596 HW1  SOL C 587     -14.905   6.789   6.445  0.00  0.00           H  
HETATM 4597 HW2  SOL C 587     -16.102   7.687   5.793  0.00  0.00           H  
HETATM 4598  OW  SOL C 588      25.666 -19.970   2.440  0.00  0.00           O  
HETATM 4599 HW1  SOL C 588      25.999 -20.701   1.842  0.00  0.00           H  
HETATM 4600 HW2  SOL C 588      26.433 -19.527   2.902  0.00  0.00           H  
HETATM 4601  OW  SOL C 589      26.233  -1.614   4.115  0.00  0.00           O  
HETATM 4602 HW1  SOL C 589      26.523  -2.082   4.908  0.00  0.00           H  
HETATM 4603 HW2  SOL C 589      26.804  -0.916   3.763  0.00  0.00           H  
HETATM 4604  OW  SOL C 590      17.886 -11.239 -14.861  0.00  0.00           O  
HETATM 4605 HW1  SOL C 590      18.211 -12.060 -14.404  0.00  0.00           H  
HETATM 4606 HW2  SOL C 590      17.802 -11.425 -15.846  0.00  0.00           H  
HETATM 4607  OW  SOL C 591      10.568   1.215  -2.903  0.00  0.00           O  
HETATM 4608 HW1  SOL C 591       9.609   0.948  -2.877  0.00  0.00           H  
HETATM 4609 HW2  SOL C 591      11.161   0.768  -3.523  0.00  0.00           H  
HETATM 4610  OW  SOL C 592      16.387 -18.448  -9.727  0.00  0.00           O  
HETATM 4611 HW1  SOL C 592      16.897 -17.875 -10.362  0.00  0.00           H  
HETATM 4612 HW2  SOL C 592      15.451 -18.089  -9.633  0.00  0.00           H  
HETATM 4613  OW  SOL C 593      22.351 -11.525 -18.666  0.00  0.00           O  
HETATM 4614 HW1  SOL C 593      22.996 -11.034 -19.260  0.00  0.00           H  
HETATM 4615 HW2  SOL C 593      22.672 -11.476 -17.728  0.00  0.00           H  
HETATM 4616  OW  SOL C 594     -10.129  19.433   1.806  0.00  0.00           O  
HETATM 4617 HW1  SOL C 594      -9.636  20.256   1.921  0.00  0.00           H  
HETATM 4618 HW2  SOL C 594     -10.856  19.387   1.171  0.00  0.00           H  
HETATM 4619  OW  SOL C 595      11.600   0.827  11.626  0.00  0.00           O  
HETATM 4620 HW1  SOL C 595      10.709   1.286  11.656  0.00  0.00           H  
HETATM 4621 HW2  SOL C 595      11.855   0.652  10.675  0.00  0.00           H  
HETATM 4622  OW  SOL C 596     -14.873  18.518  -1.386  0.00  0.00           O  
HETATM 4623 HW1  SOL C 596     -14.531  18.108  -2.194  0.00  0.00           H  
HETATM 4624 HW2  SOL C 596     -14.707  18.063  -0.548  0.00  0.00           H  
HETATM 4625  OW  SOL C 597      32.191  -4.157  -8.548  0.00  0.00           O  
HETATM 4626 HW1  SOL C 597      33.007  -4.013  -9.096  0.00  0.00           H  
HETATM 4627 HW2  SOL C 597      31.382  -3.891  -9.067  0.00  0.00           H  
HETATM 4628  OW  SOL C 598      11.336 -12.455   7.157  0.00  0.00           O  
HETATM 4629 HW1  SOL C 598      12.126 -12.698   6.600  0.00  0.00           H  
HETATM 4630 HW2  SOL C 598      11.338 -12.996   7.997  0.00  0.00           H  
HETATM 4631  OW  SOL C 599       6.502  -3.099  11.636  0.00  0.00           O  
HETATM 4632 HW1  SOL C 599       6.782  -3.628  10.833  0.00  0.00           H  
HETATM 4633 HW2  SOL C 599       5.546  -3.309  11.846  0.00  0.00           H  
HETATM 4634  OW  SOL C 600      15.405   8.748  -9.500  0.00  0.00           O  
HETATM 4635 HW1  SOL C 600      16.384   8.592  -9.379  0.00  0.00           H  
HETATM 4636 HW2  SOL C 600      14.939   7.880  -9.681  0.00  0.00           H  
HETATM 4637  OW  SOL C 601      31.520   4.008  -9.885  0.00  0.00           O  
HETATM 4638 HW1  SOL C 601      31.654   4.936 -10.226  0.00  0.00           H  
HETATM 4639 HW2  SOL C 601      30.636   3.663 -10.194  0.00  0.00           H  
HETATM 4640  OW  SOL C 602      37.558  -6.829  -0.753  0.00  0.00           O  
HETATM 4641 HW1  SOL C 602      36.566  -6.890  -0.734  0.00  0.00           H  
HETATM 4642 HW2  SOL C 602      37.919  -6.923   0.174  0.00  0.00           H  
HETATM 4643  OW  SOL C 603      17.320  -0.872 -16.829  0.00  0.00           O  
HETATM 4644 HW1  SOL C 603      17.913  -0.696 -16.041  0.00  0.00           H  
HETATM 4645 HW2  SOL C 603      16.621  -0.162 -16.876  0.00  0.00           H  
HETATM 4646  OW  SOL C 604     -12.889  15.459 -15.437  0.00  0.00           O  
HETATM 4647 HW1  SOL C 604     -12.183  16.176 -15.383  0.00  0.00           H  
HETATM 4648 HW2  SOL C 604     -12.685  14.744 -14.770  0.00  0.00           H  
HETATM 4649  OW  SOL C 605      13.560 -15.664  -3.369  0.00  0.00           O  
HETATM 4650 HW1  SOL C 605      13.332 -16.400  -3.999  0.00  0.00           H  
HETATM 4651 HW2  SOL C 605      13.742 -14.827  -3.893  0.00  0.00           H  
HETATM 4652  OW  SOL C 606       8.748 -12.961   6.417  0.00  0.00           O  
HETATM 4653 HW1  SOL C 606       8.397 -13.663   7.039  0.00  0.00           H  
HETATM 4654 HW2  SOL C 606       9.455 -12.432   6.884  0.00  0.00           H  
HETATM 4655  OW  SOL C 607      14.244 -13.399  -4.368  0.00  0.00           O  
HETATM 4656 HW1  SOL C 607      15.067 -12.888  -4.114  0.00  0.00           H  
HETATM 4657 HW2  SOL C 607      14.010 -13.180  -5.319  0.00  0.00           H  
HETATM 4658  OW  SOL C 608     -14.331  26.946   5.511  0.00  0.00           O  
HETATM 4659 HW1  SOL C 608     -13.764  27.563   6.059  0.00  0.00           H  
HETATM 4660 HW2  SOL C 608     -14.665  27.436   4.710  0.00  0.00           H  
HETATM 4661  OW  SOL C 609      21.831 -23.633  -7.058  0.00  0.00           O  
HETATM 4662 HW1  SOL C 609      22.699 -23.737  -7.534  0.00  0.00           H  
HETATM 4663 HW2  SOL C 609      21.646 -22.659  -6.911  0.00  0.00           H  
HETATM 4664  OW  SOL C 610      28.248   1.300  -9.900  0.00  0.00           O  
HETATM 4665 HW1  SOL C 610      27.598   1.045  -9.181  0.00  0.00           H  
HETATM 4666 HW2  SOL C 610      28.043   0.777 -10.732  0.00  0.00           H  
HETATM 4667  OW  SOL C 611      -2.051  23.328   4.735  0.00  0.00           O  
HETATM 4668 HW1  SOL C 611      -1.254  23.008   4.294  0.00  0.00           H  
HETATM 4669 HW2  SOL C 611      -2.175  24.275   4.877  0.00  0.00           H  
HETATM 4670  OW  SOL C 612      23.059 -11.593 -16.193  0.00  0.00           O  
HETATM 4671 HW1  SOL C 612      23.800 -12.219 -16.410  0.00  0.00           H  
HETATM 4672 HW2  SOL C 612      23.394 -10.887 -15.571  0.00  0.00           H  
HETATM 4673  OW  SOL C 613       9.099  16.231   2.501  0.00  0.00           O  
HETATM 4674 HW1  SOL C 613       9.629  16.818   1.900  0.00  0.00           H  
HETATM 4675 HW2  SOL C 613       9.719  15.659   3.044  0.00  0.00           H  
HETATM 4676  OW  SOL C 614      -7.101  14.712   9.733  0.00  0.00           O  
HETATM 4677 HW1  SOL C 614      -7.554  15.491   9.373  0.00  0.00           H  
HETATM 4678 HW2  SOL C 614      -6.670  14.130   9.090  0.00  0.00           H  
HETATM 4679  OW  SOL C 615      27.085 -15.386   7.620  0.00  0.00           O  
HETATM 4680 HW1  SOL C 615      26.826 -16.336   7.453  0.00  0.00           H  
HETATM 4681 HW2  SOL C 615      26.748 -14.807   6.887  0.00  0.00           H  
HETATM 4682  OW  SOL C 616       8.284 -11.910   1.417  0.00  0.00           O  
HETATM 4683 HW1  SOL C 616       9.050 -12.178   2.014  0.00  0.00           H  
HETATM 4684 HW2  SOL C 616       7.708 -11.255   1.889  0.00  0.00           H  
HETATM 4685  OW  SOL C 617      19.252  -6.717  11.997  0.00  0.00           O  
HETATM 4686 HW1  SOL C 617      18.370  -6.257  11.985  0.00  0.00           H  
HETATM 4687 HW2  SOL C 617      19.317  -7.335  11.215  0.00  0.00           H  
HETATM 4688  OW  SOL C 618      28.807  -6.475  -9.086  0.00  0.00           O  
HETATM 4689 HW1  SOL C 618      29.396  -6.401  -9.847  0.00  0.00           H  
HETATM 4690 HW2  SOL C 618      28.311  -7.301  -8.984  0.00  0.00           H  
HETATM 4691  OW  SOL C 619     -12.494   8.397 -13.939  0.00  0.00           O  
HETATM 4692 HW1  SOL C 619     -12.855   9.038 -13.251  0.00  0.00           H  
HETATM 4693 HW2  SOL C 619     -13.124   8.339 -14.701  0.00  0.00           H  
HETATM 4694  OW  SOL C 620     -12.000  18.541   6.719  0.00  0.00           O  
HETATM 4695 HW1  SOL C 620     -11.604  17.922   6.091  0.00  0.00           H  
HETATM 4696 HW2  SOL C 620     -11.929  19.489   6.537  0.00  0.00           H  
HETATM 4697  OW  SOL C 621      13.675  -6.880   7.526  0.00  0.00           O  
HETATM 4698 HW1  SOL C 621      13.725  -6.492   8.417  0.00  0.00           H  
HETATM 4699 HW2  SOL C 621      14.133  -6.341   6.867  0.00  0.00           H  
HETATM 4700  OW  SOL C 622      22.243 -21.732  -9.935  0.00  0.00           O  
HETATM 4701 HW1  SOL C 622      21.977 -21.438  -9.016  0.00  0.00           H  
HETATM 4702 HW2  SOL C 622      21.829 -21.122 -10.610  0.00  0.00           H  
HETATM 4703  OW  SOL C 623      15.785 -13.084  -0.927  0.00  0.00           O  
HETATM 4704 HW1  SOL C 623      16.320 -13.177  -0.128  0.00  0.00           H  
HETATM 4705 HW2  SOL C 623      14.888 -13.517  -0.933  0.00  0.00           H  
HETATM 4706  OW  SOL C 624       5.107   1.066  14.259  0.00  0.00           O  
HETATM 4707 HW1  SOL C 624       5.043   0.466  13.462  0.00  0.00           H  
HETATM 4708 HW2  SOL C 624       5.173   0.520  15.090  0.00  0.00           H  
HETATM 4709  OW  SOL C 625      -6.160  13.208   1.315  0.00  0.00           O  
HETATM 4710 HW1  SOL C 625      -6.647  13.996   1.048  0.00  0.00           H  
HETATM 4711 HW2  SOL C 625      -5.602  12.835   0.628  0.00  0.00           H  
HETATM 4712  OW  SOL C 626     -10.177  12.240 -13.494  0.00  0.00           O  
HETATM 4713 HW1  SOL C 626     -10.272  11.386 -14.012  0.00  0.00           H  
HETATM 4714 HW2  SOL C 626     -11.052  12.727 -13.489  0.00  0.00           H  
HETATM 4715  OW  SOL C 627      26.969  -4.662  -2.018  0.00  0.00           O  
HETATM 4716 HW1  SOL C 627      27.597  -4.177  -2.568  0.00  0.00           H  
HETATM 4717 HW2  SOL C 627      26.644  -5.520  -2.320  0.00  0.00           H  
HETATM 4718  OW  SOL C 628      13.963  -7.144  -9.570  0.00  0.00           O  
HETATM 4719 HW1  SOL C 628      13.352  -7.694  -9.001  0.00  0.00           H  
HETATM 4720 HW2  SOL C 628      14.087  -7.579 -10.462  0.00  0.00           H  
HETATM 4721  OW  SOL C 629      -6.364  18.341   9.491  0.00  0.00           O  
HETATM 4722 HW1  SOL C 629      -5.550  17.891   9.749  0.00  0.00           H  
HETATM 4723 HW2  SOL C 629      -6.395  19.303   9.594  0.00  0.00           H  
HETATM 4724  OW  SOL C 630      33.832   2.616  -5.765  0.00  0.00           O  
HETATM 4725 HW1  SOL C 630      33.409   2.025  -6.454  0.00  0.00           H  
HETATM 4726 HW2  SOL C 630      33.117   2.970  -5.157  0.00  0.00           H  
HETATM 4727  OW  SOL C 631       4.320  -9.158   3.487  0.00  0.00           O  
HETATM 4728 HW1  SOL C 631       3.322  -9.203   3.535  0.00  0.00           H  
HETATM 4729 HW2  SOL C 631       4.641  -8.290   3.867  0.00  0.00           H  
HETATM 4730  OW  SOL C 632      14.019  14.755  -4.818  0.00  0.00           O  
HETATM 4731 HW1  SOL C 632      14.732  14.399  -5.413  0.00  0.00           H  
HETATM 4732 HW2  SOL C 632      13.767  14.071  -4.144  0.00  0.00           H  
HETATM 4733  OW  SOL C 633     -22.559  20.166  -2.713  0.00  0.00           O  
HETATM 4734 HW1  SOL C 633     -22.600  19.170  -2.608  0.00  0.00           H  
HETATM 4735 HW2  SOL C 633     -23.419  20.496  -3.082  0.00  0.00           H  
HETATM 4736  OW  SOL C 634      16.938   7.588  16.763  0.00  0.00           O  
HETATM 4737 HW1  SOL C 634      16.498   6.703  16.928  0.00  0.00           H  
HETATM 4738 HW2  SOL C 634      16.364   8.138  16.157  0.00  0.00           H  
HETATM 4739  OW  SOL C 635     -20.724  14.839  -8.271  0.00  0.00           O  
HETATM 4740 HW1  SOL C 635     -20.595  15.380  -9.096  0.00  0.00           H  
HETATM 4741 HW2  SOL C 635     -21.683  14.892  -7.978  0.00  0.00           H  
HETATM 4742  OW  SOL C 636      29.062  -2.556   0.569  0.00  0.00           O  
HETATM 4743 HW1  SOL C 636      28.600  -2.865   1.361  0.00  0.00           H  
HETATM 4744 HW2  SOL C 636      28.951  -1.630   0.321  0.00  0.00           H  
HETATM 4745  OW  SOL C 637       3.828  22.341 -11.424  0.00  0.00           O  
HETATM 4746 HW1  SOL C 637       4.773  22.014 -11.493  0.00  0.00           H  
HETATM 4747 HW2  SOL C 637       3.237  21.582 -11.149  0.00  0.00           H  
HETATM 4748  OW  SOL C 638       7.371 -10.085  -3.882  0.00  0.00           O  
HETATM 4749 HW1  SOL C 638       7.408 -10.762  -3.143  0.00  0.00           H  
HETATM 4750 HW2  SOL C 638       8.034 -10.338  -4.586  0.00  0.00           H  
HETATM 4751  OW  SOL C 639      14.121 -22.824   0.209  0.00  0.00           O  
HETATM 4752 HW1  SOL C 639      14.323 -23.071  -0.730  0.00  0.00           H  
HETATM 4753 HW2  SOL C 639      14.836 -22.232   0.571  0.00  0.00           H  
HETATM 4754  OW  SOL C 640      32.715   1.975  -8.624  0.00  0.00           O  
HETATM 4755 HW1  SOL C 640      32.291   2.789  -9.017  0.00  0.00           H  
HETATM 4756 HW2  SOL C 640      32.010   1.299  -8.423  0.00  0.00           H  
HETATM 4757  OW  SOL C 641      16.316 -22.081   3.004  0.00  0.00           O  
HETATM 4758 HW1  SOL C 641      16.284 -21.785   2.045  0.00  0.00           H  
HETATM 4759 HW2  SOL C 641      15.780 -21.452   3.564  0.00  0.00           H  
HETATM 4760  OW  SOL C 642      -6.913  18.768 -14.144  0.00  0.00           O  
HETATM 4761 HW1  SOL C 642      -6.567  17.933 -14.582  0.00  0.00           H  
HETATM 4762 HW2  SOL C 642      -7.365  18.524 -13.292  0.00  0.00           H  
HETATM 4763  OW  SOL C 643      19.650   2.429  12.783  0.00  0.00           O  
HETATM 4764 HW1  SOL C 643      19.688   3.159  13.470  0.00  0.00           H  
HETATM 4765 HW2  SOL C 643      20.196   2.685  11.990  0.00  0.00           H  
HETATM 4766  OW  SOL C 644      -9.696  20.900  -0.562  0.00  0.00           O  
HETATM 4767 HW1  SOL C 644     -10.556  21.302  -0.381  0.00  0.00           H  
HETATM 4768 HW2  SOL C 644      -8.907  21.339  -0.215  0.00  0.00           H  
HETATM 4769  OW  SOL C 645      25.399 -16.077  -0.785  0.00  0.00           O  
HETATM 4770 HW1  SOL C 645      24.992 -15.224  -0.576  0.00  0.00           H  
HETATM 4771 HW2  SOL C 645      24.919 -16.622  -1.420  0.00  0.00           H  
HETATM 4772  OW  SOL C 646       3.633  31.231  -3.817  0.00  0.00           O  
HETATM 4773 HW1  SOL C 646       3.289  30.296  -3.741  0.00  0.00           H  
HETATM 4774 HW2  SOL C 646       2.871  31.878  -3.816  0.00  0.00           H  
HETATM 4775  OW  SOL C 647      15.521   1.718  13.106  0.00  0.00           O  
HETATM 4776 HW1  SOL C 647      14.815   1.563  13.796  0.00  0.00           H  
HETATM 4777 HW2  SOL C 647      16.349   2.058  13.550  0.00  0.00           H  
HETATM 4778  OW  SOL C 648      18.838 -11.460  14.919  0.00  0.00           O  
HETATM 4779 HW1  SOL C 648      19.284 -10.715  14.423  0.00  0.00           H  
HETATM 4780 HW2  SOL C 648      18.019 -11.740  14.423  0.00  0.00           H  
HETATM 4781  OW  SOL C 649      30.291   4.748  -3.975  0.00  0.00           O  
HETATM 4782 HW1  SOL C 649      29.644   4.761  -4.738  0.00  0.00           H  
HETATM 4783 HW2  SOL C 649      29.902   4.215  -3.224  0.00  0.00           H  
HETATM 4784  OW  SOL C 650       4.268  26.618  -8.584  0.00  0.00           O  
HETATM 4785 HW1  SOL C 650       5.118  26.852  -8.119  0.00  0.00           H  
HETATM 4786 HW2  SOL C 650       4.383  25.739  -9.062  0.00  0.00           H  
HETATM 4787  OW  SOL C 651      28.019 -15.996  -9.034  0.00  0.00           O  
HETATM 4788 HW1  SOL C 651      28.652 -16.612  -8.555  0.00  0.00           H  
HETATM 4789 HW2  SOL C 651      27.463 -16.514  -9.683  0.00  0.00           H  
HETATM 4790  OW  SOL C 652       8.672   0.020  13.234  0.00  0.00           O  
HETATM 4791 HW1  SOL C 652       8.039  -0.072  12.469  0.00  0.00           H  
HETATM 4792 HW2  SOL C 652       8.962   0.973  13.313  0.00  0.00           H  
HETATM 4793  OW  SOL C 653      16.468 -21.369   0.356  0.00  0.00           O  
HETATM 4794 HW1  SOL C 653      16.989 -21.739  -0.421  0.00  0.00           H  
HETATM 4795 HW2  SOL C 653      16.354 -20.388   0.229  0.00  0.00           H  
HETATM 4796  OW  SOL C 654      12.377 -18.015  -4.883  0.00  0.00           O  
HETATM 4797 HW1  SOL C 654      12.922 -18.854  -4.972  0.00  0.00           H  
HETATM 4798 HW2  SOL C 654      11.409 -18.240  -4.968  0.00  0.00           H  
HETATM 4799  OW  SOL C 655      25.802  -0.969  -5.795  0.00  0.00           O  
HETATM 4800 HW1  SOL C 655      25.865  -0.068  -6.139  0.00  0.00           H  
HETATM 4801 HW2  SOL C 655      26.499  -1.260  -5.188  0.00  0.00           H  
HETATM 4802  OW  SOL C 656      27.173 -11.321   5.000  0.00  0.00           O  
HETATM 4803 HW1  SOL C 656      27.227 -11.984   5.698  0.00  0.00           H  
HETATM 4804 HW2  SOL C 656      27.349 -10.404   5.257  0.00  0.00           H  
HETATM 4805  OW  SOL C 657      -3.512  16.564   8.017  0.00  0.00           O  
HETATM 4806 HW1  SOL C 657      -3.145  16.949   7.213  0.00  0.00           H  
HETATM 4807 HW2  SOL C 657      -2.849  16.418   8.710  0.00  0.00           H  
HETATM 4808  OW  SOL C 658      12.706   4.367  -3.059  0.00  0.00           O  
HETATM 4809 HW1  SOL C 658      12.035   3.752  -3.383  0.00  0.00           H  
HETATM 4810 HW2  SOL C 658      12.499   5.335  -2.960  0.00  0.00           H  
HETATM 4811  OW  SOL C 659      10.760 -12.231   3.423  0.00  0.00           O  
HETATM 4812 HW1  SOL C 659      11.448 -12.847   3.035  0.00  0.00           H  
HETATM 4813 HW2  SOL C 659      10.237 -12.714   4.117  0.00  0.00           H  
HETATM 4814  OW  SOL C 660      -9.344  27.530   6.377  0.00  0.00           O  
HETATM 4815 HW1  SOL C 660      -8.562  28.042   6.005  0.00  0.00           H  
HETATM 4816 HW2  SOL C 660      -9.534  26.753   5.784  0.00  0.00           H  
HETATM 4817  OW  SOL C 661     -15.771  18.996  -4.304  0.00  0.00           O  
HETATM 4818 HW1  SOL C 661     -16.328  19.418  -3.584  0.00  0.00           H  
HETATM 4819 HW2  SOL C 661     -15.265  19.705  -4.789  0.00  0.00           H  
HETATM 4820  OW  SOL C 662      22.832   6.646  -8.906  0.00  0.00           O  
HETATM 4821 HW1  SOL C 662      23.792   6.860  -9.106  0.00  0.00           H  
HETATM 4822 HW2  SOL C 662      22.330   6.543  -9.770  0.00  0.00           H  
HETATM 4823  OW  SOL C 663       3.418  27.051   3.160  0.00  0.00           O  
HETATM 4824 HW1  SOL C 663       3.235  27.880   3.693  0.00  0.00           H  
HETATM 4825 HW2  SOL C 663       2.634  26.868   2.568  0.00  0.00           H  
HETATM 4826  OW  SOL C 664      12.342 -11.516  10.570  0.00  0.00           O  
HETATM 4827 HW1  SOL C 664      12.386 -12.317   9.971  0.00  0.00           H  
HETATM 4828 HW2  SOL C 664      12.310 -10.684  10.027  0.00  0.00           H  
HETATM 4829  OW  SOL C 665       5.557  17.915  -9.257  0.00  0.00           O  
HETATM 4830 HW1  SOL C 665       6.527  17.884  -9.518  0.00  0.00           H  
HETATM 4831 HW2  SOL C 665       5.472  18.252  -8.318  0.00  0.00           H  
HETATM 4832  OW  SOL C 666      23.429 -20.362  -5.205  0.00  0.00           O  
HETATM 4833 HW1  SOL C 666      22.890 -20.641  -4.411  0.00  0.00           H  
HETATM 4834 HW2  SOL C 666      24.405 -20.459  -5.009  0.00  0.00           H  
HETATM 4835  OW  SOL C 667      26.703  -2.409  -8.930  0.00  0.00           O  
HETATM 4836 HW1  SOL C 667      27.179  -1.796  -9.504  0.00  0.00           H  
HETATM 4837 HW2  SOL C 667      27.013  -3.323  -8.857  0.00  0.00           H  
HETATM 4838  OW  SOL C 668      17.175   0.632  16.162  0.00  0.00           O  
HETATM 4839 HW1  SOL C 668      17.820   0.871  16.892  0.00  0.00           H  
HETATM 4840 HW2  SOL C 668      17.157  -0.356  16.033  0.00  0.00           H  
HETATM 4841  OW  SOL C 669      -3.807  14.223 -17.157  0.00  0.00           O  
HETATM 4842 HW1  SOL C 669      -4.625  14.157 -17.737  0.00  0.00           H  
HETATM 4843 HW2  SOL C 669      -3.940  13.677 -16.341  0.00  0.00           H  
HETATM 4844  OW  SOL C 670      32.542 -13.406   1.318  0.00  0.00           O  
HETATM 4845 HW1  SOL C 670      31.676 -13.141   0.961  0.00  0.00           H  
HETATM 4846 HW2  SOL C 670      32.528 -13.967   2.139  0.00  0.00           H  
HETATM 4847  OW  SOL C 671      33.787  -9.291  -8.955  0.00  0.00           O  
HETATM 4848 HW1  SOL C 671      33.172  -9.681  -8.262  0.00  0.00           H  
HETATM 4849 HW2  SOL C 671      33.256  -9.047  -9.768  0.00  0.00           H  
HETATM 4850  OW  SOL C 672      18.965   4.039   5.632  0.00  0.00           O  
HETATM 4851 HW1  SOL C 672      18.112   3.808   5.246  0.00  0.00           H  
HETATM 4852 HW2  SOL C 672      19.052   4.163   6.585  0.00  0.00           H  
HETATM 4853  OW  SOL C 673      27.237  -9.170   2.927  0.00  0.00           O  
HETATM 4854 HW1  SOL C 673      26.440  -9.416   3.410  0.00  0.00           H  
HETATM 4855 HW2  SOL C 673      27.802  -9.897   2.633  0.00  0.00           H  
HETATM 4856  OW  SOL C 674     -17.705  10.587 -10.391  0.00  0.00           O  
HETATM 4857 HW1  SOL C 674     -18.329  10.033  -9.839  0.00  0.00           H  
HETATM 4858 HW2  SOL C 674     -17.255  10.020 -11.070  0.00  0.00           H  
HETATM 4859  OW  SOL C 675      18.670   8.068  -1.525  0.00  0.00           O  
HETATM 4860 HW1  SOL C 675      18.353   8.596  -0.746  0.00  0.00           H  
HETATM 4861 HW2  SOL C 675      19.660   7.956  -1.473  0.00  0.00           H  
HETATM 4862  OW  SOL C 676      -5.304  17.298   4.640  0.00  0.00           O  
HETATM 4863 HW1  SOL C 676      -5.700  16.769   3.935  0.00  0.00           H  
HETATM 4864 HW2  SOL C 676      -4.724  16.850   5.274  0.00  0.00           H  
HETATM 4865  OW  SOL C 678      16.123 -11.879  13.617  0.00  0.00           O  
HETATM 4866 HW1  SOL C 678      16.258 -12.854  13.807  0.00  0.00           H  
HETATM 4867 HW2  SOL C 678      15.143 -11.680  13.557  0.00  0.00           H  
HETATM 4868  OW  SOL C 679      20.602 -16.495   7.595  0.00  0.00           O  
HETATM 4869 HW1  SOL C 679      21.477 -16.297   8.049  0.00  0.00           H  
HETATM 4870 HW2  SOL C 679      20.262 -17.387   7.913  0.00  0.00           H  
HETATM 4871  OW  SOL C 680      25.010  -7.684   2.997  0.00  0.00           O  
HETATM 4872 HW1  SOL C 680      25.709  -7.155   2.595  0.00  0.00           H  
HETATM 4873 HW2  SOL C 680      24.129  -7.286   3.021  0.00  0.00           H  
HETATM 4874  OW  SOL C 681       3.870  25.969  -5.263  0.00  0.00           O  
HETATM 4875 HW1  SOL C 681       4.205  25.147  -5.718  0.00  0.00           H  
HETATM 4876 HW2  SOL C 681       3.022  26.269  -5.704  0.00  0.00           H  
HETATM 4877  OW  SOL C 682      -9.376  29.211  -1.073  0.00  0.00           O  
HETATM 4878 HW1  SOL C 682     -10.172  28.883  -0.563  0.00  0.00           H  
HETATM 4879 HW2  SOL C 682      -8.571  28.688  -0.797  0.00  0.00           H  
HETATM 4880  OW  SOL C 683      23.200 -12.738  -0.130  0.00  0.00           O  
HETATM 4881 HW1  SOL C 683      23.642 -12.446   0.683  0.00  0.00           H  
HETATM 4882 HW2  SOL C 683      23.723 -12.846  -0.933  0.00  0.00           H  
HETATM 4883  OW  SOL C 684      -6.138  12.084 -13.136  0.00  0.00           O  
HETATM 4884 HW1  SOL C 684      -6.398  11.261 -13.640  0.00  0.00           H  
HETATM 4885 HW2  SOL C 684      -6.862  12.315 -12.485  0.00  0.00           H  
HETATM 4886  OW  SOL C 685       8.910  11.440   0.863  0.00  0.00           O  
HETATM 4887 HW1  SOL C 685       8.870  10.837   0.072  0.00  0.00           H  
HETATM 4888 HW2  SOL C 685       8.358  12.261   0.695  0.00  0.00           H  
HETATM 4889  OW  SOL C 686      30.096 -16.006 -15.167  0.00  0.00           O  
HETATM 4890 HW1  SOL C 686      29.909 -16.983 -15.269  0.00  0.00           H  
HETATM 4891 HW2  SOL C 686      30.876 -15.760 -15.756  0.00  0.00           H  
HETATM 4892  OW  SOL C 687     -15.223  17.124  -9.185  0.00  0.00           O  
HETATM 4893 HW1  SOL C 687     -15.407  18.091  -9.365  0.00  0.00           H  
HETATM 4894 HW2  SOL C 687     -14.348  17.036  -8.700  0.00  0.00           H  
HETATM 4895  OW  SOL C 688      19.182  -8.159  -3.934  0.00  0.00           O  
HETATM 4896 HW1  SOL C 688      19.883  -7.963  -3.299  0.00  0.00           H  
HETATM 4897 HW2  SOL C 688      18.342  -7.681  -3.865  0.00  0.00           H  
HETATM 4898  OW  SOL C 689      -3.735  19.675   9.850  0.00  0.00           O  
HETATM 4899 HW1  SOL C 689      -3.366  18.874   9.451  0.00  0.00           H  
HETATM 4900 HW2  SOL C 689      -3.444  19.884  10.748  0.00  0.00           H  
HETATM 4901  OW  SOL C 690      28.537   0.271  -5.932  0.00  0.00           O  
HETATM 4902 HW1  SOL C 690      29.453   0.423  -5.551  0.00  0.00           H  
HETATM 4903 HW2  SOL C 690      27.883   0.935  -5.740  0.00  0.00           H  
HETATM 4904  OW  SOL C 691      29.938 -10.599 -12.673  0.00  0.00           O  
HETATM 4905 HW1  SOL C 691      30.884 -10.937 -12.649  0.00  0.00           H  
HETATM 4906 HW2  SOL C 691      29.630 -10.525 -13.617  0.00  0.00           H  
HETATM 4907  OW  SOL C 692      14.601   4.367   2.603  0.00  0.00           O  
HETATM 4908 HW1  SOL C 692      14.146   3.949   1.857  0.00  0.00           H  
HETATM 4909 HW2  SOL C 692      14.463   5.311   2.765  0.00  0.00           H  
HETATM 4910  OW  SOL C 693      -7.231  28.846   5.268  0.00  0.00           O  
HETATM 4911 HW1  SOL C 693      -7.403  29.789   5.555  0.00  0.00           H  
HETATM 4912 HW2  SOL C 693      -6.996  28.843   4.291  0.00  0.00           H  
HETATM 4913  OW  SOL C 694      -2.857  22.025 -12.337  0.00  0.00           O  
HETATM 4914 HW1  SOL C 694      -3.055  22.728 -13.025  0.00  0.00           H  
HETATM 4915 HW2  SOL C 694      -3.584  21.336 -12.365  0.00  0.00           H  
HETATM 4916  OW  SOL C 695      28.474  -8.298   8.218  0.00  0.00           O  
HETATM 4917 HW1  SOL C 695      27.883  -8.249   9.022  0.00  0.00           H  
HETATM 4918 HW2  SOL C 695      29.433  -8.242   8.496  0.00  0.00           H  
HETATM 4919  OW  SOL C 696      20.109 -18.155  -6.243  0.00  0.00           O  
HETATM 4920 HW1  SOL C 696      19.649 -18.758  -5.584  0.00  0.00           H  
HETATM 4921 HW2  SOL C 696      21.041 -17.971  -5.936  0.00  0.00           H  
HETATM 4922  OW  SOL C 697      27.262 -19.508  -6.780  0.00  0.00           O  
HETATM 4923 HW1  SOL C 697      26.450 -18.991  -7.050  0.00  0.00           H  
HETATM 4924 HW2  SOL C 697      27.469 -20.189  -7.474  0.00  0.00           H  
HETATM 4925  OW  SOL C 698      27.998   0.008  11.555  0.00  0.00           O  
HETATM 4926 HW1  SOL C 698      27.174  -0.518  11.374  0.00  0.00           H  
HETATM 4927 HW2  SOL C 698      27.782   0.985  11.528  0.00  0.00           H  
HETATM 4928  OW  SOL C 699      28.825 -19.176   7.531  0.00  0.00           O  
HETATM 4929 HW1  SOL C 699      28.614 -18.318   7.072  0.00  0.00           H  
HETATM 4930 HW2  SOL C 699      27.995 -19.730   7.615  0.00  0.00           H  
HETATM 4931  OW  SOL C 700      14.711  -2.303  13.569  0.00  0.00           O  
HETATM 4932 HW1  SOL C 700      15.659  -2.070  13.373  0.00  0.00           H  
HETATM 4933 HW2  SOL C 700      14.104  -1.715  13.037  0.00  0.00           H  
HETATM 4934  OW  SOL C 701      18.907 -23.323   2.555  0.00  0.00           O  
HETATM 4935 HW1  SOL C 701      19.691 -22.810   2.894  0.00  0.00           H  
HETATM 4936 HW2  SOL C 701      18.065 -22.840   2.786  0.00  0.00           H  
HETATM 4937  OW  SOL C 702      30.591  -0.826   2.003  0.00  0.00           O
[truncated: 197,240 more chars]
