# Supplementary material for: Design of Antigen-Targeting Fluorogenic Probes Utilizing Intramolecular Addition Reaction of Protein-Dye Hybrids
Source: J Am Chem Soc. 2025 Jul 23;147(34):30684–93. doi: 10.1021/jacs.5c04193 (PMC12396215; doi:10.1021/jacs.5c04193)
Supplement: Supplementary file 2 [file ja5c04193_si_002.zip › Data S1-S18/Data S5 153_OFF.pdb]

TITLE      ONIOM_DARPin_withWater_A_153_close_re3_SP
ATOM      1  N   MET A   1     -34.705 -10.392   5.332  0.00  0.00           N  
ATOM      2  CA  MET A   1     -36.042 -10.910   5.657  0.00  0.00           C  
ATOM      3  CB  MET A   1     -36.674  -9.964   6.681  0.00  0.00           C  
ATOM      4  CG  MET A   1     -36.066  -9.974   8.075  0.00  0.00           C  
ATOM      5  SD  MET A   1     -34.388  -9.238   8.076  0.00  0.00           S  
ATOM      6  CE  MET A   1     -33.970  -9.518   9.789  0.00  0.00           C  
ATOM      7  C   MET A   1     -36.935 -10.874   4.410  0.00  0.00           C  
ATOM      8  O   MET A   1     -36.397 -10.728   3.314  0.00  0.00           O  
ATOM      9  H   MET A   1     -34.529 -10.505   4.354  0.00  0.00           H  
ATOM     10  HA  MET A   1     -35.946 -11.865   5.940  0.00  0.00           H  
ATOM     11 HB2  MET A   1     -36.625  -9.013   6.320  0.00  0.00           H  
ATOM     12 HB3  MET A   1     -37.665 -10.191   6.766  0.00  0.00           H  
ATOM     13 HG2  MET A   1     -36.673  -9.460   8.707  0.00  0.00           H  
ATOM     14 HG3  MET A   1     -36.027 -10.931   8.416  0.00  0.00           H  
ATOM     15 HE1  MET A   1     -33.483 -10.390   9.881  0.00  0.00           H  
ATOM     16 HE2  MET A   1     -33.383  -8.776  10.120  0.00  0.00           H  
ATOM     17 HE3  MET A   1     -34.805  -9.548  10.341  0.00  0.00           H  
ATOM     18  H2  MET A   1     -34.654  -9.422   5.567  0.00  0.00           H  
ATOM     19  H3  MET A   1     -34.013 -10.894   5.852  0.00  0.00           H  
ATOM     20  N   ASN A   2     -38.207 -11.268   4.506  0.00  0.00           N  
ATOM     21  CA  ASN A   2     -39.043 -11.353   3.308  0.00  0.00           C  
ATOM     22  CB  ASN A   2     -40.219 -12.316   3.535  0.00  0.00           C  
ATOM     23  CG  ASN A   2     -40.913 -12.269   2.165  0.00  0.00           C  
ATOM     24  C   ASN A   2     -39.342  -9.995   2.667  0.00  0.00           C  
ATOM     25  O   ASN A   2     -39.929  -9.110   3.270  0.00  0.00           O  
ATOM     26  H   ASN A   2     -38.530 -11.495   5.453  0.00  0.00           H  
ATOM     27  HA  ASN A   2     -38.525 -11.894   2.621  0.00  0.00           H  
ATOM     28 HB2  ASN A   2     -39.880 -13.192   3.674  0.00  0.00           H  
ATOM     29 HB3  ASN A   2     -40.802 -11.944   4.184  0.00  0.00           H  
ATOM     30 OD1  ASN A   2     -41.897 -11.597   1.880  0.00  0.00           O  
ATOM     31 ND2  ASN A   2     -40.360 -13.107   1.293  0.00  0.00           N  
ATOM     32 HD22 ASN A   2     -39.598 -13.692   1.506  0.00  0.00           H  
ATOM     33 HD21 ASN A   2     -40.748 -13.147   0.346  0.00  0.00           H  
ATOM     34  N   HIS A   3     -38.947 -10.018   1.397  0.00  0.00           N  
ATOM     35  CA  HIS A   3     -39.181  -9.064   0.303  0.00  0.00           C  
ATOM     36  CB  HIS A   3     -38.787  -9.715  -1.019  0.00  0.00           C  
ATOM     37  CG  HIS A   3     -37.458 -10.486  -1.078  0.00  0.00           C  
ATOM     38  C   HIS A   3     -40.655  -8.648   0.202  0.00  0.00           C  
ATOM     39  O   HIS A   3     -40.934  -7.489   0.495  0.00  0.00           O  
ATOM     40  H   HIS A   3     -38.353 -10.923   1.195  0.00  0.00           H  
ATOM     41  HA  HIS A   3     -38.633  -8.235   0.484  0.00  0.00           H  
ATOM     42 HB2  HIS A   3     -39.519 -10.368  -1.305  0.00  0.00           H  
ATOM     43 HB3  HIS A   3     -38.744  -9.000  -1.748  0.00  0.00           H  
ATOM     44 ND1  HIS A   3     -36.995 -11.262  -0.101  0.00  0.00           N  
ATOM     45 CD2  HIS A   3     -36.556 -10.360  -2.040  0.00  0.00           C  
ATOM     46 CE1  HIS A   3     -35.814 -11.753  -0.485  0.00  0.00           C  
ATOM     47 NE2  HIS A   3     -35.582 -11.173  -1.658  0.00  0.00           N  
ATOM     48 HD1  HIS A   3     -37.430 -11.462   0.775  0.00  0.00           H  
ATOM     49 HD2  HIS A   3     -36.606  -9.790  -2.847  0.00  0.00           H  
ATOM     50 HE1  HIS A   3     -35.257 -12.386  -0.013  0.00  0.00           H  
ATOM     51  N   LYS A   4     -41.562  -9.580  -0.070  0.00  0.00           N  
ATOM     52  CA  LYS A   4     -42.979  -9.344  -0.384  0.00  0.00           C  
ATOM     53  CB  LYS A   4     -43.639 -10.709  -0.569  0.00  0.00           C  
ATOM     54  CG  LYS A   4     -45.123 -10.676  -0.936  0.00  0.00           C  
ATOM     55  CD  LYS A   4     -45.789 -12.056  -0.985  0.00  0.00           C  
ATOM     56  CE  LYS A   4     -45.719 -12.754   0.375  0.00  0.00           C  
ATOM     57  NZ  LYS A   4     -46.536 -13.979   0.441  0.00  0.00           N  
ATOM     58  C   LYS A   4     -43.632  -8.486   0.697  0.00  0.00           C  
ATOM     59  O   LYS A   4     -44.427  -7.594   0.384  0.00  0.00           O  
ATOM     60  H   LYS A   4     -41.161 -10.570  -0.042  0.00  0.00           H  
ATOM     61  HA  LYS A   4     -43.038  -8.860  -1.262  0.00  0.00           H  
ATOM     62 HB2  LYS A   4     -43.152 -11.199  -1.296  0.00  0.00           H  
ATOM     63 HB3  LYS A   4     -43.543 -11.223   0.288  0.00  0.00           H  
ATOM     64 HG2  LYS A   4     -45.613 -10.110  -0.258  0.00  0.00           H  
ATOM     65 HG3  LYS A   4     -45.226 -10.239  -1.839  0.00  0.00           H  
ATOM     66 HD2  LYS A   4     -46.743 -11.940  -1.232  0.00  0.00           H  
ATOM     67 HD3  LYS A   4     -45.315 -12.616  -1.652  0.00  0.00           H  
ATOM     68 HE2  LYS A   4     -44.754 -12.980   0.564  0.00  0.00           H  
ATOM     69 HE3  LYS A   4     -46.029 -12.102   1.081  0.00  0.00           H  
ATOM     70 HZ1  LYS A   4     -46.027 -14.699   0.917  0.00  0.00           H  
ATOM     71 HZ2  LYS A   4     -47.386 -13.793   0.937  0.00  0.00           H  
ATOM     72 HZ3  LYS A   4     -46.757 -14.290  -0.486  0.00  0.00           H  
ATOM     73  N   VAL A   5     -43.604  -8.993   1.921  0.00  0.00           N  
ATOM     74  CA  VAL A   5     -44.191  -8.371   3.119  0.00  0.00           C  
ATOM     75  CB  VAL A   5     -44.256  -9.325   4.319  0.00  0.00           C  
ATOM     76 CG1  VAL A   5     -45.597 -10.045   4.207  0.00  0.00           C  
ATOM     77 CG2  VAL A   5     -43.107 -10.266   4.669  0.00  0.00           C  
ATOM     78  C   VAL A   5     -43.636  -7.006   3.550  0.00  0.00           C  
ATOM     79  O   VAL A   5     -44.415  -6.193   4.046  0.00  0.00           O  
ATOM     80  H   VAL A   5     -43.102  -9.929   1.976  0.00  0.00           H  
ATOM     81  HA  VAL A   5     -45.199  -8.253   2.942  0.00  0.00           H  
ATOM     82  HB  VAL A   5     -44.289  -8.785   5.134  0.00  0.00           H  
ATOM     83 HG11 VAL A   5     -45.862 -10.394   5.105  0.00  0.00           H  
ATOM     84 HG12 VAL A   5     -46.291  -9.406   3.879  0.00  0.00           H  
ATOM     85 HG13 VAL A   5     -45.512 -10.806   3.565  0.00  0.00           H  
ATOM     86 HG21 VAL A   5     -43.088 -11.020   4.014  0.00  0.00           H  
ATOM     87 HG22 VAL A   5     -42.245  -9.761   4.629  0.00  0.00           H  
ATOM     88 HG23 VAL A   5     -43.245 -10.624   5.592  0.00  0.00           H  
ATOM     89  N   HIS A   6     -42.329  -6.829   3.463  0.00  0.00           N  
ATOM     90  CA  HIS A   6     -41.579  -5.572   3.413  0.00  0.00           C  
ATOM     91  CB  HIS A   6     -40.136  -5.939   3.045  0.00  0.00           C  
ATOM     92  CG  HIS A   6     -39.261  -4.690   2.854  0.00  0.00           C  
ATOM     93  C   HIS A   6     -42.148  -4.527   2.443  0.00  0.00           C  
ATOM     94  O   HIS A   6     -42.665  -3.501   2.894  0.00  0.00           O  
ATOM     95  H   HIS A   6     -41.798  -7.778   3.429  0.00  0.00           H  
ATOM     96  HA  HIS A   6     -41.579  -5.163   4.347  0.00  0.00           H  
ATOM     97 HB2  HIS A   6     -39.732  -6.479   3.774  0.00  0.00           H  
ATOM     98 HB3  HIS A   6     -40.127  -6.445   2.191  0.00  0.00           H  
ATOM     99 ND1  HIS A   6     -38.946  -4.145   1.694  0.00  0.00           N  
ATOM    100 CD2  HIS A   6     -38.868  -3.836   3.791  0.00  0.00           C  
ATOM    101 CE1  HIS A   6     -38.313  -2.991   1.889  0.00  0.00           C  
ATOM    102 NE2  HIS A   6     -38.326  -2.778   3.200  0.00  0.00           N  
ATOM    103 HD2  HIS A   6     -38.969  -3.978   4.795  0.00  0.00           H  
ATOM    104 HE1  HIS A   6     -37.917  -2.415   1.204  0.00  0.00           H  
ATOM    105 HE2  HIS A   6     -37.977  -1.945   3.643  0.00  0.00           H  
ATOM    106  N   HIS A   7     -42.294  -4.885   1.173  0.00  0.00           N  
ATOM    107  CA  HIS A   7     -42.920  -4.112   0.090  0.00  0.00           C  
ATOM    108  CB  HIS A   7     -42.976  -5.046  -1.120  0.00  0.00           C  
ATOM    109  CG  HIS A   7     -43.572  -4.409  -2.373  0.00  0.00           C  
ATOM    110  C   HIS A   7     -44.299  -3.647   0.541  0.00  0.00           C  
ATOM    111  O   HIS A   7     -44.577  -2.444   0.575  0.00  0.00           O  
ATOM    112  H   HIS A   7     -41.887  -5.864   0.978  0.00  0.00           H  
ATOM    113  HA  HIS A   7     -42.356  -3.307  -0.087  0.00  0.00           H  
ATOM    114 HB2  HIS A   7     -42.047  -5.352  -1.349  0.00  0.00           H  
ATOM    115 HB3  HIS A   7     -43.534  -5.851  -0.895  0.00  0.00           H  
ATOM    116 ND1  HIS A   7     -44.768  -4.754  -2.863  0.00  0.00           N  
ATOM    117 CD2  HIS A   7     -42.988  -3.684  -3.317  0.00  0.00           C  
ATOM    118 CE1  HIS A   7     -44.977  -4.196  -4.057  0.00  0.00           C  
ATOM    119 NE2  HIS A   7     -43.843  -3.550  -4.332  0.00  0.00           N  
ATOM    120 HD1  HIS A   7     -45.447  -5.358  -2.407  0.00  0.00           H  
ATOM    121 HD2  HIS A   7     -42.048  -3.299  -3.271  0.00  0.00           H  
ATOM    122 HE1  HIS A   7     -45.775  -4.249  -4.603  0.00  0.00           H  
ATOM    123  N   HIS A   8     -45.114  -4.667   0.778  0.00  0.00           N  
ATOM    124  CA  HIS A   8     -46.459  -4.487   1.346  0.00  0.00           C  
ATOM    125  CB  HIS A   8     -47.060  -5.863   1.648  0.00  0.00           C  
ATOM    126  CG  HIS A   8     -48.517  -5.797   2.094  0.00  0.00           C  
ATOM    127  C   HIS A   8     -46.640  -3.539   2.540  0.00  0.00           C  
ATOM    128  O   HIS A   8     -47.274  -2.550   2.196  0.00  0.00           O  
ATOM    129  H   HIS A   8     -44.728  -5.602   0.531  0.00  0.00           H  
ATOM    130  HA  HIS A   8     -47.077  -4.150   0.583  0.00  0.00           H  
ATOM    131 HB2  HIS A   8     -47.019  -6.433   0.827  0.00  0.00           H  
ATOM    132 HB3  HIS A   8     -46.538  -6.300   2.382  0.00  0.00           H  
ATOM    133 ND1  HIS A   8     -48.926  -5.862   3.358  0.00  0.00           N  
ATOM    134 CD2  HIS A   8     -49.562  -5.435   1.350  0.00  0.00           C  
ATOM    135 CE1  HIS A   8     -50.246  -5.662   3.367  0.00  0.00           C  
ATOM    136 NE2  HIS A   8     -50.645  -5.428   2.115  0.00  0.00           N  
ATOM    137 HD1  HIS A   8     -48.374  -6.028   4.170  0.00  0.00           H  
ATOM    138 HD2  HIS A   8     -49.523  -5.204   0.359  0.00  0.00           H  
ATOM    139 HE1  HIS A   8     -50.831  -5.684   4.166  0.00  0.00           H  
ATOM    140  N   HIS A   9     -45.904  -3.766   3.632  0.00  0.00           N  
ATOM    141  CA  HIS A   9     -46.023  -2.892   4.803  0.00  0.00           C  
ATOM    142  CB  HIS A   9     -45.459  -3.387   6.126  0.00  0.00           C  
ATOM    143  CG  HIS A   9     -43.947  -3.370   6.356  0.00  0.00           C  
ATOM    144  C   HIS A   9     -45.581  -1.436   4.606  0.00  0.00           C  
ATOM    145  O   HIS A   9     -46.234  -0.583   5.217  0.00  0.00           O  
ATOM    146  H   HIS A   9     -45.273  -4.575   3.579  0.00  0.00           H  
ATOM    147  HA  HIS A   9     -47.008  -2.883   5.092  0.00  0.00           H  
ATOM    148 HB2  HIS A   9     -45.880  -2.848   6.896  0.00  0.00           H  
ATOM    149 HB3  HIS A   9     -45.770  -4.357   6.282  0.00  0.00           H  
ATOM    150 ND1  HIS A   9     -43.130  -2.340   6.555  0.00  0.00           N  
ATOM    151 CD2  HIS A   9     -43.167  -4.438   6.505  0.00  0.00           C  
ATOM    152 CE1  HIS A   9     -41.866  -2.758   6.611  0.00  0.00           C  
ATOM    153 NE2  HIS A   9     -41.884  -4.089   6.629  0.00  0.00           N  
ATOM    154 HD1  HIS A   9     -43.399  -1.369   6.656  0.00  0.00           H  
ATOM    155 HD2  HIS A   9     -43.517  -5.412   6.522  0.00  0.00           H  
ATOM    156 HE1  HIS A   9     -41.063  -2.186   6.633  0.00  0.00           H  
ATOM    157  N   HIS A  10     -44.626  -1.151   3.737  0.00  0.00           N  
ATOM    158  CA  HIS A  10     -44.382   0.172   3.136  0.00  0.00           C  
ATOM    159  CB  HIS A  10     -43.046   0.177   2.383  0.00  0.00           C  
ATOM    160  CG  HIS A  10     -41.843   0.476   3.290  0.00  0.00           C  
ATOM    161  C   HIS A  10     -45.390   0.856   2.212  0.00  0.00           C  
ATOM    162  O   HIS A  10     -45.861   1.970   2.456  0.00  0.00           O  
ATOM    163  H   HIS A  10     -44.015  -1.988   3.491  0.00  0.00           H  
ATOM    164  HA  HIS A  10     -44.187   0.837   3.932  0.00  0.00           H  
ATOM    165 HB2  HIS A  10     -42.892  -0.719   1.967  0.00  0.00           H  
ATOM    166 HB3  HIS A  10     -43.066   0.878   1.671  0.00  0.00           H  
ATOM    167 ND1  HIS A  10     -41.457   1.726   3.503  0.00  0.00           N  
ATOM    168 CD2  HIS A  10     -40.961  -0.433   3.692  0.00  0.00           C  
ATOM    169 CE1  HIS A  10     -40.275   1.651   4.106  0.00  0.00           C  
ATOM    170 NE2  HIS A  10     -40.023   0.347   4.218  0.00  0.00           N  
ATOM    171 HD2  HIS A  10     -41.000  -1.400   3.616  0.00  0.00           H  
ATOM    172 HE1  HIS A  10     -39.712   2.386   4.401  0.00  0.00           H  
ATOM    173 HE2  HIS A  10     -39.158   0.000   4.684  0.00  0.00           H  
ATOM    174  N   HIS A  11     -45.740   0.235   1.094  0.00  0.00           N  
ATOM    175  CA  HIS A  11     -46.747   0.706   0.124  0.00  0.00           C  
ATOM    176  CB  HIS A  11     -46.627  -0.054  -1.202  0.00  0.00           C  
ATOM    177  CG  HIS A  11     -45.372   0.374  -1.977  0.00  0.00           C  
ATOM    178 ND1  HIS A  11     -44.206  -0.262  -1.977  0.00  0.00           N  
ATOM    179 CD2  HIS A  11     -45.230   1.534  -2.604  0.00  0.00           C  
ATOM    180 CE1  HIS A  11     -43.333   0.379  -2.736  0.00  0.00           C  
ATOM    181 NE2  HIS A  11     -43.987   1.494  -3.082  0.00  0.00           N  
ATOM    182  C   HIS A  11     -48.200   0.782   0.595  0.00  0.00           C  
ATOM    183  O   HIS A  11     -48.925   1.706   0.251  0.00  0.00           O  
ATOM    184  H   HIS A  11     -45.214  -0.678   0.939  0.00  0.00           H  
ATOM    185  HA  HIS A  11     -46.464   1.650  -0.182  0.00  0.00           H  
ATOM    186 HB2  HIS A  11     -46.554  -1.026  -1.026  0.00  0.00           H  
ATOM    187 HB3  HIS A  11     -47.413   0.144  -1.773  0.00  0.00           H  
ATOM    188 HD1  HIS A  11     -43.991  -1.118  -1.475  0.00  0.00           H  
ATOM    189 HD2  HIS A  11     -45.897   2.261  -2.692  0.00  0.00           H  
ATOM    190 HE1  HIS A  11     -42.443   0.117  -2.986  0.00  0.00           H  
ATOM    191  N   ILE A  12     -48.651  -0.075   1.509  0.00  0.00           N  
ATOM    192  CA  ILE A  12     -49.896   0.142   2.259  0.00  0.00           C  
ATOM    193  CB  ILE A  12     -50.558  -1.208   2.502  0.00  0.00           C  
ATOM    194 CG1  ILE A  12     -52.083  -1.211   2.657  0.00  0.00           C  
ATOM    195 CG2  ILE A  12     -49.981  -1.958   3.707  0.00  0.00           C  
ATOM    196 CD1  ILE A  12     -52.608  -2.254   1.672  0.00  0.00           C  
ATOM    197  C   ILE A  12     -49.941   1.098   3.457  0.00  0.00           C  
ATOM    198  O   ILE A  12     -50.989   1.313   4.067  0.00  0.00           O  
ATOM    199  H   ILE A  12     -48.047  -0.915   1.649  0.00  0.00           H  
ATOM    200  HA  ILE A  12     -50.575   0.519   1.564  0.00  0.00           H  
ATOM    201  HB  ILE A  12     -50.333  -1.816   1.712  0.00  0.00           H  
ATOM    202 HG12 ILE A  12     -52.309  -1.481   3.556  0.00  0.00           H  
ATOM    203 HG13 ILE A  12     -52.424  -0.342   2.405  0.00  0.00           H  
ATOM    204 HG21 ILE A  12     -50.334  -2.890   3.713  0.00  0.00           H  
ATOM    205 HG22 ILE A  12     -48.987  -1.975   3.639  0.00  0.00           H  
ATOM    206 HG23 ILE A  12     -50.252  -1.490   4.545  0.00  0.00           H  
ATOM    207 HD11 ILE A  12     -52.219  -3.142   1.903  0.00  0.00           H  
ATOM    208 HD12 ILE A  12     -53.602  -2.291   1.738  0.00  0.00           H  
ATOM    209 HD13 ILE A  12     -52.339  -1.993   0.749  0.00  0.00           H  
ATOM    210  N   GLU A  13     -48.813   1.703   3.805  0.00  0.00           N  
ATOM    211  CA  GLU A  13     -48.664   2.537   5.005  0.00  0.00           C  
ATOM    212  CB  GLU A  13     -47.178   2.515   5.352  0.00  0.00           C  
ATOM    213  CG  GLU A  13     -46.608   3.539   6.334  0.00  0.00           C  
ATOM    214  CD  GLU A  13     -47.229   3.255   7.707  0.00  0.00           C  
ATOM    215 OE1  GLU A  13     -48.176   4.005   8.019  0.00  0.00           O  
ATOM    216 OE2  GLU A  13     -46.724   2.289   8.317  0.00  0.00           O  
ATOM    217  C   GLU A  13     -49.256   3.923   4.771  0.00  0.00           C  
ATOM    218  O   GLU A  13     -49.370   4.216   3.577  0.00  0.00           O  
ATOM    219  H   GLU A  13     -48.013   1.534   3.140  0.00  0.00           H  
ATOM    220  HA  GLU A  13     -49.131   2.098   5.778  0.00  0.00           H  
ATOM    221 HB2  GLU A  13     -46.971   1.602   5.729  0.00  0.00           H  
ATOM    222 HB3  GLU A  13     -46.664   2.620   4.490  0.00  0.00           H  
ATOM    223 HG2  GLU A  13     -45.662   3.397   6.409  0.00  0.00           H  
ATOM    224 HG3  GLU A  13     -46.890   4.415   6.064  0.00  0.00           H  
ATOM    225  N   GLY A  14     -49.833   4.608   5.763  0.00  0.00           N  
ATOM    226  CA  GLY A  14     -50.377   5.964   5.614  0.00  0.00           C  
ATOM    227  C   GLY A  14     -49.202   6.896   5.315  0.00  0.00           C  
ATOM    228  O   GLY A  14     -49.144   7.327   4.164  0.00  0.00           O  
ATOM    229  H   GLY A  14     -49.864   4.085   6.675  0.00  0.00           H  
ATOM    230 HA2  GLY A  14     -51.017   5.985   4.859  0.00  0.00           H  
ATOM    231 HA3  GLY A  14     -50.813   6.242   6.458  0.00  0.00           H  
ATOM    232  N   ARG A  15     -48.445   7.259   6.338  0.00  0.00           N  
ATOM    233  CA  ARG A  15     -47.314   8.184   6.155  0.00  0.00           C  
ATOM    234  CB  ARG A  15     -46.667   8.543   7.496  0.00  0.00           C  
ATOM    235  CG  ARG A  15     -46.371   7.323   8.369  0.00  0.00           C  
ATOM    236  CD  ARG A  15     -44.852   7.238   8.536  0.00  0.00           C  
ATOM    237  NE  ARG A  15     -44.443   5.962   9.142  0.00  0.00           N  
ATOM    238  CZ  ARG A  15     -43.575   5.051   8.674  0.00  0.00           C  
ATOM    239 NH1  ARG A  15     -43.042   5.135   7.457  0.00  0.00           N  
ATOM    240 NH2  ARG A  15     -42.970   4.265   9.583  0.00  0.00           N  
ATOM    241  C   ARG A  15     -46.234   7.628   5.227  0.00  0.00           C  
ATOM    242  O   ARG A  15     -46.214   6.405   5.062  0.00  0.00           O  
ATOM    243  H   ARG A  15     -48.703   6.853   7.252  0.00  0.00           H  
ATOM    244  HA  ARG A  15     -47.668   9.047   5.758  0.00  0.00           H  
ATOM    245 HB2  ARG A  15     -45.810   9.005   7.316  0.00  0.00           H  
ATOM    246 HB3  ARG A  15     -47.289   9.132   7.995  0.00  0.00           H  
ATOM    247 HG2  ARG A  15     -46.772   7.444   9.252  0.00  0.00           H  
ATOM    248 HG3  ARG A  15     -46.676   6.512   7.916  0.00  0.00           H  
ATOM    249 HD2  ARG A  15     -44.439   7.321   7.638  0.00  0.00           H  
ATOM    250 HD3  ARG A  15     -44.566   7.987   9.124  0.00  0.00           H  
ATOM    251  HE  ARG A  15     -44.881   5.732  10.052  0.00  0.00           H  
ATOM    252 HH11 ARG A  15     -43.280   5.914   6.873  0.00  0.00           H  
ATOM    253 HH12 ARG A  15     -42.417   4.433   7.133  0.00  0.00           H  
ATOM    254 HH21 ARG A  15     -43.143   4.370  10.552  0.00  0.00           H  
ATOM    255 HH22 ARG A  15     -42.328   3.559   9.263  0.00  0.00           H  
ATOM    256  N   HIS A  16     -45.439   8.543   4.689  0.00  0.00           N  
ATOM    257  CA  HIS A  16     -44.317   8.273   3.782  0.00  0.00           C  
ATOM    258  CB  HIS A  16     -43.781   9.631   3.329  0.00  0.00           C  
ATOM    259  CG  HIS A  16     -43.053   9.579   1.988  0.00  0.00           C  
ATOM    260  C   HIS A  16     -43.131   7.510   4.383  0.00  0.00           C  
ATOM    261  O   HIS A  16     -42.988   7.400   5.597  0.00  0.00           O  
ATOM    262  H   HIS A  16     -45.689   9.537   4.979  0.00  0.00           H  
ATOM    263  HA  HIS A  16     -44.675   7.724   2.992  0.00  0.00           H  
ATOM    264 HB2  HIS A  16     -44.542  10.277   3.235  0.00  0.00           H  
ATOM    265 HB3  HIS A  16     -43.135   9.980   4.011  0.00  0.00           H  
ATOM    266 ND1  HIS A  16     -41.757   9.781   1.789  0.00  0.00           N  
ATOM    267 CD2  HIS A  16     -43.539   9.124   0.835  0.00  0.00           C  
ATOM    268 CE1  HIS A  16     -41.423   9.507   0.535  0.00  0.00           C  
ATOM    269 NE2  HIS A  16     -42.558   9.104  -0.051  0.00  0.00           N  
ATOM    270 HD1  HIS A  16     -41.087  10.101   2.486  0.00  0.00           H  
ATOM    271 HD2  HIS A  16     -44.505   8.843   0.677  0.00  0.00           H  
ATOM    272 HE1  HIS A  16     -40.547   9.582   0.121  0.00  0.00           H  
ATOM    273  N   ASN A  17     -42.128   7.154   3.603  0.00  0.00           N  
ATOM    274  CA  ASN A  17     -41.026   6.235   3.947  0.00  0.00           C  
ATOM    275  CB  ASN A  17     -40.365   5.717   2.669  0.00  0.00           C  
ATOM    276  CG  ASN A  17     -41.413   5.288   1.644  0.00  0.00           C  
ATOM    277  C   ASN A  17     -39.955   6.803   4.881  0.00  0.00           C  
ATOM    278  O   ASN A  17     -39.389   6.143   5.737  0.00  0.00           O  
ATOM    279  H   ASN A  17     -42.171   7.612   2.634  0.00  0.00           H  
ATOM    280  HA  ASN A  17     -41.451   5.440   4.431  0.00  0.00           H  
ATOM    281 HB2  ASN A  17     -39.822   6.443   2.276  0.00  0.00           H  
ATOM    282 HB3  ASN A  17     -39.809   4.931   2.895  0.00  0.00           H  
ATOM    283 OD1  ASN A  17     -41.655   6.011   0.670  0.00  0.00           O  
ATOM    284 ND2  ASN A  17     -41.835   4.035   1.757  0.00  0.00           N  
ATOM    285 HD22 ASN A  17     -41.483   3.437   2.473  0.00  0.00           H  
ATOM    286 HD21 ASN A  17     -42.521   3.680   1.113  0.00  0.00           H  
ATOM    287  N   GLY A  18     -39.493   7.985   4.497  0.00  0.00           N  
ATOM    288  CA  GLY A  18     -38.469   8.746   5.227  0.00  0.00           C  
ATOM    289  C   GLY A  18     -38.335  10.235   4.874  0.00  0.00           C  
ATOM    290  O   GLY A  18     -38.430  10.479   3.673  0.00  0.00           O  
ATOM    291  H   GLY A  18     -39.927   8.345   3.606  0.00  0.00           H  
ATOM    292 HA2  GLY A  18     -38.653   8.663   6.235  0.00  0.00           H  
ATOM    293 HA3  GLY A  18     -37.557   8.291   5.085  0.00  0.00           H  
ATOM    294  N   SER A  19     -38.090  11.100   5.856  0.00  0.00           N  
ATOM    295  CA  SER A  19     -37.917  12.553   5.844  0.00  0.00           C  
ATOM    296  CB  SER A  19     -37.460  13.094   7.200  0.00  0.00           C  
ATOM    297  OG  SER A  19     -36.351  12.362   7.727  0.00  0.00           O  
ATOM    298  C   SER A  19     -37.043  13.166   4.745  0.00  0.00           C  
ATOM    299  O   SER A  19     -37.198  14.297   4.281  0.00  0.00           O  
ATOM    300  H   SER A  19     -38.018  10.564   6.822  0.00  0.00           H  
ATOM    301  HA  SER A  19     -38.856  12.977   5.760  0.00  0.00           H  
ATOM    302 HB2  SER A  19     -37.189  14.049   7.094  0.00  0.00           H  
ATOM    303 HB3  SER A  19     -38.219  13.030   7.846  0.00  0.00           H  
ATOM    304  HG  SER A  19     -35.600  12.391   7.073  0.00  0.00           H  
ATOM    305  N   ASP A  20     -35.888  12.497   4.657  0.00  0.00           N  
ATOM    306  CA  ASP A  20     -34.879  12.639   3.593  0.00  0.00           C  
ATOM    307  CB  ASP A  20     -33.803  13.575   4.124  0.00  0.00           C  
ATOM    308  CG  ASP A  20     -32.640  13.802   3.155  0.00  0.00           C  
ATOM    309 OD1  ASP A  20     -32.833  14.700   2.309  0.00  0.00           O  
ATOM    310 OD2  ASP A  20     -31.742  12.959   2.953  0.00  0.00           O  
ATOM    311  C   ASP A  20     -34.413  11.273   3.075  0.00  0.00           C  
ATOM    312  O   ASP A  20     -33.848  10.446   3.792  0.00  0.00           O  
ATOM    313  H   ASP A  20     -35.748  11.812   5.464  0.00  0.00           H  
ATOM    314  HA  ASP A  20     -35.326  13.108   2.824  0.00  0.00           H  
ATOM    315 HB2  ASP A  20     -34.224  14.459   4.317  0.00  0.00           H  
ATOM    316 HB3  ASP A  20     -33.435  13.186   4.967  0.00  0.00           H  
ATOM    317  N   LEU A  21     -34.572  11.003   1.785  0.00  0.00           N  
ATOM    318  CA  LEU A  21     -34.312   9.611   1.395  0.00  0.00           C  
ATOM    319  CB  LEU A  21     -35.181   9.267   0.186  0.00  0.00           C  
ATOM    320  CG  LEU A  21     -36.586   8.928   0.682  0.00  0.00           C  
ATOM    321 CD1  LEU A  21     -37.703   9.968   0.799  0.00  0.00           C  
ATOM    322 CD2  LEU A  21     -37.120   7.859  -0.276  0.00  0.00           C  
ATOM    323  C   LEU A  21     -32.830   9.307   1.151  0.00  0.00           C  
ATOM    324  O   LEU A  21     -32.373   8.212   1.458  0.00  0.00           O  
ATOM    325  H   LEU A  21     -34.850  11.739   1.179  0.00  0.00           H  
ATOM    326  HA  LEU A  21     -34.641   9.005   2.141  0.00  0.00           H  
ATOM    327 HB2  LEU A  21     -35.246  10.051  -0.374  0.00  0.00           H  
ATOM    328 HB3  LEU A  21     -34.818   8.480  -0.237  0.00  0.00           H  
ATOM    329  HG  LEU A  21     -36.488   8.457   1.622  0.00  0.00           H  
ATOM    330 HD11 LEU A  21     -37.882  10.363  -0.100  0.00  0.00           H  
ATOM    331 HD12 LEU A  21     -38.530   9.525   1.142  0.00  0.00           H  
ATOM    332 HD13 LEU A  21     -37.420  10.686   1.432  0.00  0.00           H  
ATOM    333 HD21 LEU A  21     -36.521   7.060  -0.246  0.00  0.00           H  
ATOM    334 HD22 LEU A  21     -38.043   7.598   0.003  0.00  0.00           H  
ATOM    335 HD23 LEU A  21     -37.141   8.229  -1.204  0.00  0.00           H  
ATOM    336  N   GLY A  22     -32.010  10.302   0.830  0.00  0.00           N  
ATOM    337  CA  GLY A  22     -30.553  10.132   0.719  0.00  0.00           C  
ATOM    338  C   GLY A  22     -30.031   9.767   2.109  0.00  0.00           C  
ATOM    339  O   GLY A  22     -29.296   8.778   2.185  0.00  0.00           O  
ATOM    340  H   GLY A  22     -32.484  11.218   0.663  0.00  0.00           H  
ATOM    341 HA2  GLY A  22     -30.352   9.398   0.085  0.00  0.00           H  
ATOM    342 HA3  GLY A  22     -30.141  10.981   0.421  0.00  0.00           H  
ATOM    343  N   LYS A  23     -30.489  10.479   3.132  0.00  0.00           N  
ATOM    344  CA  LYS A  23     -30.210  10.215   4.551  0.00  0.00           C  
ATOM    345  CB  LYS A  23     -30.803  11.291   5.461  0.00  0.00           C  
ATOM    346  CG  LYS A  23     -30.289  11.302   6.910  0.00  0.00           C  
ATOM    347  CD  LYS A  23     -31.025  12.417   7.655  0.00  0.00           C  
ATOM    348  CE  LYS A  23     -30.720  12.377   9.152  0.00  0.00           C  
ATOM    349  NZ  LYS A  23     -31.313  13.498   9.885  0.00  0.00           N  
ATOM    350  C   LYS A  23     -30.706   8.863   5.086  0.00  0.00           C  
ATOM    351  O   LYS A  23     -29.921   8.072   5.615  0.00  0.00           O  
ATOM    352  H   LYS A  23     -31.103  11.294   2.831  0.00  0.00           H  
ATOM    353  HA  LYS A  23     -29.197  10.263   4.695  0.00  0.00           H  
ATOM    354 HB2  LYS A  23     -30.604  12.190   5.059  0.00  0.00           H  
ATOM    355 HB3  LYS A  23     -31.800  11.165   5.491  0.00  0.00           H  
ATOM    356 HG2  LYS A  23     -30.499  10.441   7.331  0.00  0.00           H  
ATOM    357 HG3  LYS A  23     -29.326  11.495   6.908  0.00  0.00           H  
ATOM    358 HD2  LYS A  23     -30.727  13.292   7.296  0.00  0.00           H  
ATOM    359 HD3  LYS A  23     -32.001  12.297   7.529  0.00  0.00           H  
ATOM    360 HE2  LYS A  23     -31.069  11.504   9.522  0.00  0.00           H  
ATOM    361 HE3  LYS A  23     -29.717  12.384   9.271  0.00  0.00           H  
ATOM    362 HZ1  LYS A  23     -31.994  13.159  10.540  0.00  0.00           H  
ATOM    363 HZ2  LYS A  23     -30.600  13.997  10.386  0.00  0.00           H  
ATOM    364 HZ3  LYS A  23     -31.762  14.127   9.246  0.00  0.00           H  
ATOM    365  N   LYS A  24     -31.910   8.500   4.672  0.00  0.00           N  
ATOM    366  CA  LYS A  24     -32.441   7.157   4.990  0.00  0.00           C  
ATOM    367  CB  LYS A  24     -33.944   7.298   4.717  0.00  0.00           C  
ATOM    368  CG  LYS A  24     -34.577   8.056   5.882  0.00  0.00           C  
ATOM    369  CD  LYS A  24     -34.884   7.129   7.062  0.00  0.00           C  
ATOM    370  CE  LYS A  24     -34.948   8.105   8.241  0.00  0.00           C  
ATOM    371  NZ  LYS A  24     -35.184   7.390   9.500  0.00  0.00           N  
ATOM    372  C   LYS A  24     -31.744   5.972   4.329  0.00  0.00           C  
ATOM    373  O   LYS A  24     -31.562   5.011   5.076  0.00  0.00           O  
ATOM    374  H   LYS A  24     -32.432   9.201   4.131  0.00  0.00           H  
ATOM    375  HA  LYS A  24     -32.396   7.033   6.011  0.00  0.00           H  
ATOM    376 HB2  LYS A  24     -34.064   7.820   3.904  0.00  0.00           H  
ATOM    377 HB3  LYS A  24     -34.336   6.407   4.675  0.00  0.00           H  
ATOM    378 HG2  LYS A  24     -33.945   8.767   6.190  0.00  0.00           H  
ATOM    379 HG3  LYS A  24     -35.429   8.477   5.574  0.00  0.00           H  
ATOM    380 HD2  LYS A  24     -35.748   6.737   6.937  0.00  0.00           H  
ATOM    381 HD3  LYS A  24     -34.149   6.531   7.193  0.00  0.00           H  
ATOM    382 HE2  LYS A  24     -34.079   8.601   8.286  0.00  0.00           H  
ATOM    383 HE3  LYS A  24     -35.690   8.755   8.072  0.00  0.00           H  
ATOM    384 HZ1  LYS A  24     -34.612   6.567   9.538  0.00  0.00           H  
ATOM    385 HZ2  LYS A  24     -34.957   7.983  10.277  0.00  0.00           H  
ATOM    386 HZ3  LYS A  24     -36.148   7.121   9.565  0.00  0.00           H  
ATOM    387  N   LEU A  25     -31.269   6.185   3.112  0.00  0.00           N  
ATOM    388  CA  LEU A  25     -30.315   5.345   2.368  0.00  0.00           C  
ATOM    389  CB  LEU A  25     -30.116   5.916   0.969  0.00  0.00           C  
ATOM    390  CG  LEU A  25     -29.585   4.950  -0.098  0.00  0.00           C  
ATOM    391 CD1  LEU A  25     -30.538   3.840  -0.535  0.00  0.00           C  
ATOM    392 CD2  LEU A  25     -29.449   5.748  -1.400  0.00  0.00           C  
ATOM    393  C   LEU A  25     -28.928   5.257   3.023  0.00  0.00           C  
ATOM    394  O   LEU A  25     -28.515   4.140   3.345  0.00  0.00           O  
ATOM    395  H   LEU A  25     -31.659   7.086   2.670  0.00  0.00           H  
ATOM    396  HA  LEU A  25     -30.697   4.406   2.311  0.00  0.00           H  
ATOM    397 HB2  LEU A  25     -30.999   6.255   0.645  0.00  0.00           H  
ATOM    398 HB3  LEU A  25     -29.467   6.670   1.032  0.00  0.00           H  
ATOM    399  HG  LEU A  25     -28.723   4.525   0.252  0.00  0.00           H  
ATOM    400 HD11 LEU A  25     -31.367   4.247  -0.917  0.00  0.00           H  
ATOM    401 HD12 LEU A  25     -30.093   3.274  -1.228  0.00  0.00           H  
ATOM    402 HD13 LEU A  25     -30.776   3.277   0.255  0.00  0.00           H  
ATOM    403 HD21 LEU A  25     -28.812   6.504  -1.258  0.00  0.00           H  
ATOM    404 HD22 LEU A  25     -29.104   5.147  -2.120  0.00  0.00           H  
ATOM    405 HD23 LEU A  25     -30.344   6.106  -1.661  0.00  0.00           H  
ATOM    406  N   LEU A  26     -28.326   6.393   3.337  0.00  0.00           N  
ATOM    407  CA  LEU A  26     -27.176   6.352   4.259  0.00  0.00           C  
ATOM    408  CB  LEU A  26     -26.761   7.769   4.636  0.00  0.00           C  
ATOM    409  CG  LEU A  26     -26.215   8.485   3.398  0.00  0.00           C  
ATOM    410 CD1  LEU A  26     -26.516   9.984   3.422  0.00  0.00           C  
ATOM    411 CD2  LEU A  26     -24.709   8.395   3.181  0.00  0.00           C  
ATOM    412  C   LEU A  26     -27.376   5.499   5.508  0.00  0.00           C  
ATOM    413  O   LEU A  26     -26.537   4.627   5.722  0.00  0.00           O  
ATOM    414  H   LEU A  26     -28.695   7.241   2.920  0.00  0.00           H  
ATOM    415  HA  LEU A  26     -26.374   5.983   3.744  0.00  0.00           H  
ATOM    416 HB2  LEU A  26     -27.548   8.251   4.932  0.00  0.00           H  
ATOM    417 HB3  LEU A  26     -26.046   7.718   5.287  0.00  0.00           H  
ATOM    418  HG  LEU A  26     -26.630   8.079   2.577  0.00  0.00           H  
ATOM    419 HD11 LEU A  26     -26.095  10.393   4.231  0.00  0.00           H  
ATOM    420 HD12 LEU A  26     -26.143  10.410   2.599  0.00  0.00           H  
ATOM    421 HD13 LEU A  26     -27.505  10.123   3.453  0.00  0.00           H  
ATOM    422 HD21 LEU A  26     -24.442   7.436   3.085  0.00  0.00           H  
ATOM    423 HD22 LEU A  26     -24.462   8.894   2.350  0.00  0.00           H  
ATOM    424 HD23 LEU A  26     -24.234   8.796   3.965  0.00  0.00           H  
ATOM    425  N   GLU A  27     -28.441   5.811   6.253  0.00  0.00           N  
ATOM    426  CA  GLU A  27     -28.779   5.068   7.464  0.00  0.00           C  
ATOM    427  CB  GLU A  27     -29.900   5.728   8.271  0.00  0.00           C  
ATOM    428  CG  GLU A  27     -29.396   7.095   8.757  0.00  0.00           C  
ATOM    429  CD  GLU A  27     -30.060   7.586  10.046  0.00  0.00           C  
ATOM    430 OE1  GLU A  27     -29.427   7.484  11.117  0.00  0.00           O  
ATOM    431 OE2  GLU A  27     -31.127   8.197   9.841  0.00  0.00           O  
ATOM    432  C   GLU A  27     -29.182   3.614   7.228  0.00  0.00           C  
ATOM    433  O   GLU A  27     -28.528   2.725   7.777  0.00  0.00           O  
ATOM    434  H   GLU A  27     -28.995   6.615   5.899  0.00  0.00           H  
ATOM    435  HA  GLU A  27     -27.984   5.093   8.107  0.00  0.00           H  
ATOM    436 HB2  GLU A  27     -30.641   5.885   7.683  0.00  0.00           H  
ATOM    437 HB3  GLU A  27     -30.070   5.190   9.045  0.00  0.00           H  
ATOM    438 HG2  GLU A  27     -28.429   7.018   8.934  0.00  0.00           H  
ATOM    439 HG3  GLU A  27     -29.588   7.760   8.055  0.00  0.00           H  
ATOM    440  N   ALA A  28     -29.990   3.319   6.220  0.00  0.00           N  
ATOM    441  CA  ALA A  28     -30.194   1.922   5.814  0.00  0.00           C  
ATOM    442  CB  ALA A  28     -31.331   1.776   4.795  0.00  0.00           C  
ATOM    443  C   ALA A  28     -29.019   1.009   5.482  0.00  0.00           C  
ATOM    444  O   ALA A  28     -28.950  -0.156   5.867  0.00  0.00           O  
ATOM    445  H   ALA A  28     -30.445   4.118   5.762  0.00  0.00           H  
ATOM    446  HA  ALA A  28     -30.756   1.456   6.572  0.00  0.00           H  
ATOM    447 HB1  ALA A  28     -30.945   1.741   3.876  0.00  0.00           H  
ATOM    448 HB2  ALA A  28     -31.834   0.935   4.981  0.00  0.00           H  
ATOM    449 HB3  ALA A  28     -31.944   2.560   4.873  0.00  0.00           H  
ATOM    450  N   ALA A  29     -28.114   1.618   4.721  0.00  0.00           N  
ATOM    451  CA  ALA A  29     -26.860   1.006   4.276  0.00  0.00           C  
ATOM    452  CB  ALA A  29     -26.183   1.738   3.116  0.00  0.00           C  
ATOM    453  C   ALA A  29     -25.859   0.830   5.417  0.00  0.00           C  
ATOM    454  O   ALA A  29     -25.364  -0.294   5.522  0.00  0.00           O  
ATOM    455  H   ALA A  29     -28.381   2.605   4.455  0.00  0.00           H  
ATOM    456  HA  ALA A  29     -27.066   0.095   3.886  0.00  0.00           H  
ATOM    457 HB1  ALA A  29     -25.267   2.023   3.394  0.00  0.00           H  
ATOM    458 HB2  ALA A  29     -26.118   1.123   2.331  0.00  0.00           H  
ATOM    459 HB3  ALA A  29     -26.724   2.540   2.871  0.00  0.00           H  
ATOM    460  N   ARG A  30     -25.771   1.779   6.343  0.00  0.00           N  
ATOM    461  CA  ARG A  30     -25.006   1.762   7.598  0.00  0.00           C  
ATOM    462  CB  ARG A  30     -25.128   3.084   8.361  0.00  0.00           C  
ATOM    463  CG  ARG A  30     -24.087   3.319   9.456  0.00  0.00           C  
ATOM    464  CD  ARG A  30     -24.183   4.666  10.175  0.00  0.00           C  
ATOM    465  NE  ARG A  30     -23.300   4.785  11.340  0.00  0.00           N  
ATOM    466  CZ  ARG A  30     -22.808   5.979  11.721  0.00  0.00           C  
ATOM    467 NH1  ARG A  30     -23.032   7.033  10.916  0.00  0.00           N  
ATOM    468 NH2  ARG A  30     -22.193   6.053  12.909  0.00  0.00           N  
ATOM    469  C   ARG A  30     -25.342   0.616   8.565  0.00  0.00           C  
ATOM    470  O   ARG A  30     -24.489   0.075   9.275  0.00  0.00           O  
ATOM    471  H   ARG A  30     -26.361   2.650   6.079  0.00  0.00           H  
ATOM    472  HA  ARG A  30     -24.010   1.702   7.366  0.00  0.00           H  
ATOM    473 HB2  ARG A  30     -25.052   3.834   7.702  0.00  0.00           H  
ATOM    474 HB3  ARG A  30     -26.033   3.116   8.790  0.00  0.00           H  
ATOM    475 HG2  ARG A  30     -24.170   2.591  10.153  0.00  0.00           H  
ATOM    476 HG3  ARG A  30     -23.162   3.253   9.052  0.00  0.00           H  
ATOM    477 HD2  ARG A  30     -23.953   5.385   9.514  0.00  0.00           H  
ATOM    478 HD3  ARG A  30     -25.135   4.787  10.471  0.00  0.00           H  
ATOM    479  HE  ARG A  30     -23.062   3.983  11.852  0.00  0.00           H  
ATOM    480 HH11 ARG A  30     -23.553   6.960  10.084  0.00  0.00           H  
ATOM    481 HH12 ARG A  30     -22.648   7.933  11.184  0.00  0.00           H  
ATOM    482 HH21 ARG A  30     -22.123   5.253  13.495  0.00  0.00           H  
ATOM    483 HH22 ARG A  30     -21.802   6.928  13.206  0.00  0.00           H  
ATOM    484  N   ALA A  31     -26.611   0.270   8.414  0.00  0.00           N  
ATOM    485  CA  ALA A  31     -27.196  -0.872   9.142  0.00  0.00           C  
ATOM    486  CB  ALA A  31     -28.671  -0.495   9.221  0.00  0.00           C  
ATOM    487  C   ALA A  31     -27.017  -2.198   8.393  0.00  0.00           C  
ATOM    488  O   ALA A  31     -26.902  -3.189   9.103  0.00  0.00           O  
ATOM    489  H   ALA A  31     -27.155   0.856   7.755  0.00  0.00           H  
ATOM    490  HA  ALA A  31     -26.738  -0.946  10.040  0.00  0.00           H  
ATOM    491 HB1  ALA A  31     -28.879  -0.156  10.138  0.00  0.00           H  
ATOM    492 HB2  ALA A  31     -28.869   0.218   8.550  0.00  0.00           H  
ATOM    493 HB3  ALA A  31     -29.231  -1.300   9.027  0.00  0.00           H  
ATOM    494  N   GLY A  32     -26.770  -2.214   7.086  0.00  0.00           N  
ATOM    495  CA  GLY A  32     -26.741  -3.425   6.247  0.00  0.00           C  
ATOM    496  C   GLY A  32     -28.081  -3.923   5.684  0.00  0.00           C  
ATOM    497  O   GLY A  32     -28.229  -5.103   5.390  0.00  0.00           O  
ATOM    498  H   GLY A  32     -26.589  -1.252   6.679  0.00  0.00           H  
ATOM    499 HA2  GLY A  32     -26.094  -3.264   5.460  0.00  0.00           H  
ATOM    500 HA3  GLY A  32     -26.308  -4.188   6.788  0.00  0.00           H  
ATOM    501  N   GLN A  33     -29.071  -3.036   5.637  0.00  0.00           N  
ATOM    502  CA  GLN A  33     -30.412  -3.430   5.197  0.00  0.00           C  
ATOM    503  CB  GLN A  33     -31.546  -2.753   5.970  0.00  0.00           C  
ATOM    504  CG  GLN A  33     -31.432  -2.864   7.486  0.00  0.00           C  
ATOM    505  CD  GLN A  33     -32.382  -1.832   8.102  0.00  0.00           C  
ATOM    506  C   GLN A  33     -30.628  -3.384   3.683  0.00  0.00           C  
ATOM    507  O   GLN A  33     -30.799  -2.352   3.037  0.00  0.00           O  
ATOM    508  H   GLN A  33     -28.821  -2.078   5.926  0.00  0.00           H  
ATOM    509  HA  GLN A  33     -30.567  -4.392   5.500  0.00  0.00           H  
ATOM    510 HB2  GLN A  33     -31.561  -1.778   5.732  0.00  0.00           H  
ATOM    511 HB3  GLN A  33     -32.417  -3.168   5.693  0.00  0.00           H  
ATOM    512 HG2  GLN A  33     -31.718  -3.756   7.765  0.00  0.00           H  
ATOM    513 HG3  GLN A  33     -30.518  -2.647   7.756  0.00  0.00           H  
ATOM    514 OE1  GLN A  33     -32.190  -1.040   9.020  0.00  0.00           O  
ATOM    515 NE2  GLN A  33     -33.621  -1.870   7.604  0.00  0.00           N  
ATOM    516 HE21 GLN A  33     -34.330  -1.221   7.970  0.00  0.00           H  
ATOM    517 HE22 GLN A  33     -33.846  -2.530   6.879  0.00  0.00           H  
ATOM    518  N   ASP A  34     -30.443  -4.591   3.143  0.00  0.00           N  
ATOM    519  CA  ASP A  34     -30.641  -4.837   1.714  0.00  0.00           C  
ATOM    520  CB  ASP A  34     -30.079  -6.201   1.291  0.00  0.00           C  
ATOM    521  CG  ASP A  34     -30.625  -7.265   2.242  0.00  0.00           C  
ATOM    522 OD1  ASP A  34     -29.928  -7.507   3.247  0.00  0.00           O  
ATOM    523 OD2  ASP A  34     -31.751  -7.816   2.117  0.00  0.00           O  
ATOM    524  C   ASP A  34     -32.082  -4.569   1.248  0.00  0.00           C  
ATOM    525  O   ASP A  34     -32.177  -3.889   0.227  0.00  0.00           O  
ATOM    526  H   ASP A  34     -30.150  -5.327   3.814  0.00  0.00           H  
ATOM    527  HA  ASP A  34     -30.047  -4.186   1.213  0.00  0.00           H  
ATOM    528 HB2  ASP A  34     -30.391  -6.395   0.389  0.00  0.00           H  
ATOM    529 HB3  ASP A  34     -29.109  -6.173   1.373  0.00  0.00           H  
ATOM    530  N   ASP A  35     -33.092  -4.972   2.008  0.00  0.00           N  
ATOM    531  CA  ASP A  35     -34.505  -4.725   1.675  0.00  0.00           C  
ATOM    532  CB  ASP A  35     -35.413  -5.289   2.763  0.00  0.00           C  
ATOM    533  CG  ASP A  35     -34.864  -5.321   4.191  0.00  0.00           C  
ATOM    534 OD1  ASP A  35     -34.289  -6.321   4.679  0.00  0.00           O  
ATOM    535 OD2  ASP A  35     -34.715  -4.198   4.703  0.00  0.00           O  
ATOM    536  C   ASP A  35     -34.760  -3.222   1.546  0.00  0.00           C  
ATOM    537  O   ASP A  35     -35.277  -2.816   0.512  0.00  0.00           O  
ATOM    538  H   ASP A  35     -32.803  -5.485   2.875  0.00  0.00           H  
ATOM    539  HA  ASP A  35     -34.670  -5.131   0.774  0.00  0.00           H  
ATOM    540 HB2  ASP A  35     -36.267  -4.744   2.770  0.00  0.00           H  
ATOM    541 HB3  ASP A  35     -35.660  -6.235   2.503  0.00  0.00           H  
ATOM    542  N   GLU A  36     -34.542  -2.442   2.601  0.00  0.00           N  
ATOM    543  CA  GLU A  36     -34.784  -0.999   2.809  0.00  0.00           C  
ATOM    544  CB  GLU A  36     -34.379  -0.557   4.217  0.00  0.00           C  
ATOM    545  CG  GLU A  36     -35.188   0.622   4.762  0.00  0.00           C  
ATOM    546  CD  GLU A  36     -36.525   0.170   5.354  0.00  0.00           C  
ATOM    547 OE1  GLU A  36     -37.232  -0.575   4.639  0.00  0.00           O  
ATOM    548 OE2  GLU A  36     -36.724   0.398   6.563  0.00  0.00           O  
ATOM    549  C   GLU A  36     -34.021  -0.227   1.734  0.00  0.00           C  
ATOM    550  O   GLU A  36     -34.704   0.493   1.006  0.00  0.00           O  
ATOM    551  H   GLU A  36     -34.107  -3.027   3.428  0.00  0.00           H  
ATOM    552  HA  GLU A  36     -35.757  -0.812   2.733  0.00  0.00           H  
ATOM    553 HB2  GLU A  36     -34.523  -1.317   4.825  0.00  0.00           H  
ATOM    554 HB3  GLU A  36     -33.437  -0.279   4.187  0.00  0.00           H  
ATOM    555 HG2  GLU A  36     -34.675   1.040   5.480  0.00  0.00           H  
ATOM    556 HG3  GLU A  36     -35.386   1.228   4.022  0.00  0.00           H  
ATOM    557  N   VAL A  37     -32.759  -0.504   1.428  0.00  0.00           N  
ATOM    558  CA  VAL A  37     -32.106   0.167   0.293  0.00  0.00           C  
ATOM    559  CB  VAL A  37     -30.608  -0.180   0.245  0.00  0.00           C  
ATOM    560 CG1  VAL A  37     -30.039   0.361   1.549  0.00  0.00           C  
ATOM    561 CG2  VAL A  37     -30.117  -1.568  -0.142  0.00  0.00           C  
ATOM    562  C   VAL A  37     -32.803  -0.002  -1.053  0.00  0.00           C  
ATOM    563  O   VAL A  37     -33.004   0.965  -1.793  0.00  0.00           O  
ATOM    564  H   VAL A  37     -32.294  -1.198   2.025  0.00  0.00           H  
ATOM    565  HA  VAL A  37     -32.072   1.167   0.506  0.00  0.00           H  
ATOM    566  HB  VAL A  37     -30.205   0.333  -0.479  0.00  0.00           H  
ATOM    567 HG11 VAL A  37     -29.992  -0.375   2.224  0.00  0.00           H  
ATOM    568 HG12 VAL A  37     -29.121   0.724   1.387  0.00  0.00           H  
ATOM    569 HG13 VAL A  37     -30.629   1.091   1.893  0.00  0.00           H  
ATOM    570 HG21 VAL A  37     -29.743  -1.539  -1.069  0.00  0.00           H  
ATOM    571 HG22 VAL A  37     -29.405  -1.857   0.498  0.00  0.00           H  
ATOM    572 HG23 VAL A  37     -30.882  -2.210  -0.107  0.00  0.00           H  
ATOM    573  N   ARG A  38     -33.331  -1.182  -1.357  0.00  0.00           N  
ATOM    574  CA  ARG A  38     -34.037  -1.533  -2.591  0.00  0.00           C  
ATOM    575  CB  ARG A  38     -34.288  -3.026  -2.795  0.00  0.00           C  
ATOM    576  CG  ARG A  38     -33.055  -3.864  -3.132  0.00  0.00           C  
ATOM    577  CD  ARG A  38     -33.096  -5.364  -3.424  0.00  0.00           C  
ATOM    578  NE  ARG A  38     -33.703  -6.188  -2.357  0.00  0.00           N  
ATOM    579  CZ  ARG A  38     -32.918  -7.168  -1.898  0.00  0.00           C  
ATOM    580 NH1  ARG A  38     -31.615  -7.277  -2.195  0.00  0.00           N  
ATOM    581 NH2  ARG A  38     -33.449  -8.154  -1.160  0.00  0.00           N  
ATOM    582  C   ARG A  38     -35.320  -0.752  -2.847  0.00  0.00           C  
ATOM    583  O   ARG A  38     -35.551  -0.185  -3.912  0.00  0.00           O  
ATOM    584  H   ARG A  38     -33.192  -1.906  -0.577  0.00  0.00           H  
ATOM    585  HA  ARG A  38     -33.402  -1.377  -3.379  0.00  0.00           H  
ATOM    586 HB2  ARG A  38     -34.687  -3.395  -1.953  0.00  0.00           H  
ATOM    587 HB3  ARG A  38     -34.945  -3.135  -3.544  0.00  0.00           H  
ATOM    588 HG2  ARG A  38     -32.571  -3.413  -3.950  0.00  0.00           H  
ATOM    589 HG3  ARG A  38     -32.351  -3.729  -2.363  0.00  0.00           H  
ATOM    590 HD2  ARG A  38     -33.617  -5.501  -4.273  0.00  0.00           H  
ATOM    591 HD3  ARG A  38     -32.151  -5.676  -3.574  0.00  0.00           H  
ATOM    592  HE  ARG A  38     -34.567  -6.027  -2.039  0.00  0.00           H  
ATOM    593 HH11 ARG A  38     -31.209  -6.569  -2.781  0.00  0.00           H  
ATOM    594 HH12 ARG A  38     -31.081  -8.027  -1.846  0.00  0.00           H  
ATOM    595 HH21 ARG A  38     -34.425  -8.132  -0.947  0.00  0.00           H  
ATOM    596 HH22 ARG A  38     -32.872  -8.894  -0.832  0.00  0.00           H  
ATOM    597  N   ILE A  39     -36.015  -0.445  -1.755  0.00  0.00           N  
ATOM    598  CA  ILE A  39     -37.257   0.326  -1.725  0.00  0.00           C  
ATOM    599  CB  ILE A  39     -38.209  -0.174  -0.637  0.00  0.00           C  
ATOM    600 CG1  ILE A  39     -39.639   0.270  -0.961  0.00  0.00           C  
ATOM    601 CG2  ILE A  39     -37.910   0.357   0.757  0.00  0.00           C  
ATOM    602 CD1  ILE A  39     -40.078  -0.632  -2.116  0.00  0.00           C  
ATOM    603  C   ILE A  39     -36.923   1.823  -1.689  0.00  0.00           C  
ATOM    604  O   ILE A  39     -37.357   2.542  -2.597  0.00  0.00           O  
ATOM    605  H   ILE A  39     -35.574  -0.824  -0.862  0.00  0.00           H  
ATOM    606  HA  ILE A  39     -37.714   0.160  -2.596  0.00  0.00           H  
ATOM    607  HB  ILE A  39     -38.190  -1.166  -0.638  0.00  0.00           H  
ATOM    608 HG12 ILE A  39     -40.202   0.105  -0.200  0.00  0.00           H  
ATOM    609 HG13 ILE A  39     -39.622   1.181  -1.268  0.00  0.00           H  
ATOM    610 HG21 ILE A  39     -38.562  -0.027   1.408  0.00  0.00           H  
ATOM    611 HG22 ILE A  39     -36.983   0.096   1.022  0.00  0.00           H  
ATOM    612 HG23 ILE A  39     -37.987   1.353   0.758  0.00  0.00           H  
ATOM    613 HD11 ILE A  39     -40.041  -1.581  -1.816  0.00  0.00           H  
ATOM    614 HD12 ILE A  39     -41.009  -0.392  -2.377  0.00  0.00           H  
ATOM    615 HD13 ILE A  39     -39.462  -0.494  -2.886  0.00  0.00           H  
ATOM    616  N   LEU A  40     -35.962   2.259  -0.887  0.00  0.00           N  
ATOM    617  CA  LEU A  40     -35.501   3.650  -0.760  0.00  0.00           C  
ATOM    618  CB  LEU A  40     -34.603   3.866   0.458  0.00  0.00           C  
ATOM    619  CG  LEU A  40     -35.384   3.608   1.758  0.00  0.00           C  
ATOM    620 CD1  LEU A  40     -34.420   3.760   2.934  0.00  0.00           C  
ATOM    621 CD2  LEU A  40     -36.617   4.502   1.878  0.00  0.00           C  
ATOM    622  C   LEU A  40     -34.924   4.273  -2.032  0.00  0.00           C  
ATOM    623  O   LEU A  40     -35.121   5.459  -2.279  0.00  0.00           O  
ATOM    624  H   LEU A  40     -35.522   1.479  -0.303  0.00  0.00           H  
ATOM    625  HA  LEU A  40     -36.296   4.220  -0.460  0.00  0.00           H  
ATOM    626 HB2  LEU A  40     -33.875   3.222   0.421  0.00  0.00           H  
ATOM    627 HB3  LEU A  40     -34.315   4.794   0.468  0.00  0.00           H  
ATOM    628  HG  LEU A  40     -35.741   2.687   1.741  0.00  0.00           H  
ATOM    629 HD11 LEU A  40     -34.045   4.686   2.937  0.00  0.00           H  
ATOM    630 HD12 LEU A  40     -34.911   3.596   3.788  0.00  0.00           H  
ATOM    631 HD13 LEU A  40     -33.678   3.098   2.842  0.00  0.00           H  
ATOM    632 HD21 LEU A  40     -37.230   4.328   1.108  0.00  0.00           H  
ATOM    633 HD22 LEU A  40     -37.091   4.299   2.735  0.00  0.00           H  
ATOM    634 HD23 LEU A  40     -36.334   5.460   1.871  0.00  0.00           H  
ATOM    635  N   MET A  41     -34.145   3.551  -2.833  0.00  0.00           N  
ATOM    636  CA  MET A  41     -33.745   4.044  -4.164  0.00  0.00           C  
ATOM    637  CB  MET A  41     -32.719   3.177  -4.889  0.00  0.00           C  
ATOM    638  CG  MET A  41     -31.340   3.196  -4.226  0.00  0.00           C  
ATOM    639  SD  MET A  41     -30.118   2.092  -5.030  0.00  0.00           S  
ATOM    640  CE  MET A  41     -30.084   0.823  -3.775  0.00  0.00           C  
ATOM    641  C   MET A  41     -34.807   4.302  -5.233  0.00  0.00           C  
ATOM    642  O   MET A  41     -35.046   5.477  -5.530  0.00  0.00           O  
ATOM    643  H   MET A  41     -33.849   2.635  -2.456  0.00  0.00           H  
ATOM    644  HA  MET A  41     -33.230   4.938  -4.014  0.00  0.00           H  
ATOM    645 HB2  MET A  41     -33.044   2.227  -4.909  0.00  0.00           H  
ATOM    646 HB3  MET A  41     -32.617   3.503  -5.833  0.00  0.00           H  
ATOM    647 HG2  MET A  41     -30.994   4.162  -4.221  0.00  0.00           H  
ATOM    648 HG3  MET A  41     -31.449   2.942  -3.237  0.00  0.00           H  
ATOM    649 HE1  MET A  41     -30.486   1.175  -2.927  0.00  0.00           H  
ATOM    650 HE2  MET A  41     -30.610   0.028  -4.083  0.00  0.00           H  
ATOM    651 HE3  MET A  41     -29.137   0.544  -3.600  0.00  0.00           H  
ATOM    652  N   ALA A  42     -35.630   3.290  -5.445  0.00  0.00           N  
ATOM    653  CA  ALA A  42     -36.853   3.232  -6.274  0.00  0.00           C  
ATOM    654  CB  ALA A  42     -37.450   1.826  -6.197  0.00  0.00           C  
ATOM    655  C   ALA A  42     -37.842   4.296  -5.793  0.00  0.00           C  
ATOM    656  O   ALA A  42     -38.733   4.608  -6.590  0.00  0.00           O  
ATOM    657  H   ALA A  42     -35.311   2.396  -4.905  0.00  0.00           H  
ATOM    658  HA  ALA A  42     -36.603   3.428  -7.220  0.00  0.00           H  
ATOM    659 HB1  ALA A  42     -38.404   1.888  -5.911  0.00  0.00           H  
ATOM    660 HB2  ALA A  42     -37.396   1.394  -7.095  0.00  0.00           H  
ATOM    661 HB3  ALA A  42     -36.935   1.285  -5.534  0.00  0.00           H  
ATOM    662  N   ASN A  43     -37.864   4.543  -4.485  0.00  0.00           N  
ATOM    663  CA  ASN A  43     -38.761   5.592  -3.984  0.00  0.00           C  
ATOM    664  CB  ASN A  43     -39.281   5.161  -2.616  0.00  0.00           C  
ATOM    665  CG  ASN A  43     -40.389   4.106  -2.573  0.00  0.00           C  
ATOM    666 OD1  ASN A  43     -41.354   4.241  -1.818  0.00  0.00           O  
ATOM    667 ND2  ASN A  43     -40.484   3.273  -3.603  0.00  0.00           N  
ATOM    668  C   ASN A  43     -38.234   7.028  -4.021  0.00  0.00           C  
ATOM    669  O   ASN A  43     -38.986   7.990  -3.894  0.00  0.00           O  
ATOM    670  H   ASN A  43     -37.250   3.982  -3.905  0.00  0.00           H  
ATOM    671  HA  ASN A  43     -39.599   5.570  -4.578  0.00  0.00           H  
ATOM    672 HB2  ASN A  43     -38.496   4.806  -2.074  0.00  0.00           H  
ATOM    673 HB3  ASN A  43     -39.621   5.988  -2.129  0.00  0.00           H  
ATOM    674 HD22 ASN A  43     -39.826   3.362  -4.360  0.00  0.00           H  
ATOM    675 HD21 ASN A  43     -41.188   2.575  -3.628  0.00  0.00           H  
ATOM    676  N   GLY A  44     -36.971   7.165  -4.405  0.00  0.00           N  
ATOM    677  CA  GLY A  44     -36.377   8.496  -4.645  0.00  0.00           C  
ATOM    678  C   GLY A  44     -35.216   8.863  -3.724  0.00  0.00           C  
ATOM    679  O   GLY A  44     -35.110   9.949  -3.168  0.00  0.00           O  
ATOM    680  H   GLY A  44     -36.443   6.283  -4.521  0.00  0.00           H  
ATOM    681 HA2  GLY A  44     -36.062   8.542  -5.617  0.00  0.00           H  
ATOM    682 HA3  GLY A  44     -37.112   9.201  -4.555  0.00  0.00           H  
ATOM    683  N   ALA A  45     -34.237   7.970  -3.687  0.00  0.00           N  
ATOM    684  CA  ALA A  45     -32.879   8.181  -3.155  0.00  0.00           C  
ATOM    685  CB  ALA A  45     -32.498   7.284  -1.977  0.00  0.00           C  
ATOM    686  C   ALA A  45     -31.817   8.124  -4.264  0.00  0.00           C  
ATOM    687  O   ALA A  45     -31.941   7.281  -5.161  0.00  0.00           O  
ATOM    688  H   ALA A  45     -34.523   7.023  -4.097  0.00  0.00           H  
ATOM    689  HA  ALA A  45     -32.842   9.091  -2.724  0.00  0.00           H  
ATOM    690 HB1  ALA A  45     -33.245   6.647  -1.791  0.00  0.00           H  
ATOM    691 HB2  ALA A  45     -31.671   6.773  -2.204  0.00  0.00           H  
ATOM    692 HB3  ALA A  45     -32.332   7.849  -1.171  0.00  0.00           H  
ATOM    693  N   ASP A  46     -30.891   9.065  -4.159  0.00  0.00           N  
ATOM    694  CA  ASP A  46     -29.703   9.140  -5.024  0.00  0.00           C  
ATOM    695  CB  ASP A  46     -29.087  10.535  -5.078  0.00  0.00           C  
ATOM    696  CG  ASP A  46     -27.983  10.590  -6.134  0.00  0.00           C  
ATOM    697 OD1  ASP A  46     -28.347  10.295  -7.297  0.00  0.00           O  
ATOM    698 OD2  ASP A  46     -26.785  10.615  -5.768  0.00  0.00           O  
ATOM    699  C   ASP A  46     -28.796   7.968  -4.656  0.00  0.00           C  
ATOM    700  O   ASP A  46     -28.242   7.973  -3.561  0.00  0.00           O  
ATOM    701  H   ASP A  46     -31.071   9.765  -3.397  0.00  0.00           H  
ATOM    702  HA  ASP A  46     -30.010   8.993  -5.956  0.00  0.00           H  
ATOM    703 HB2  ASP A  46     -29.789  11.177  -5.325  0.00  0.00           H  
ATOM    704 HB3  ASP A  46     -28.691  10.736  -4.201  0.00  0.00           H  
ATOM    705  N   VAL A  47     -28.176   7.426  -5.698  0.00  0.00           N  
ATOM    706  CA  VAL A  47     -27.168   6.356  -5.686  0.00  0.00           C  
ATOM    707  CB  VAL A  47     -26.873   5.870  -7.102  0.00  0.00           C  
ATOM    708 CG1  VAL A  47     -28.085   5.250  -7.802  0.00  0.00           C  
ATOM    709 CG2  VAL A  47     -26.470   7.045  -7.983  0.00  0.00           C  
ATOM    710  C   VAL A  47     -25.842   6.679  -4.984  0.00  0.00           C  
ATOM    711  O   VAL A  47     -25.154   5.737  -4.589  0.00  0.00           O  
ATOM    712  H   VAL A  47     -28.494   7.866  -6.631  0.00  0.00           H  
ATOM    713  HA  VAL A  47     -27.581   5.547  -5.209  0.00  0.00           H  
ATOM    714  HB  VAL A  47     -26.176   5.144  -7.044  0.00  0.00           H  
ATOM    715 HG11 VAL A  47     -28.899   5.787  -7.589  0.00  0.00           H  
ATOM    716 HG12 VAL A  47     -27.932   5.249  -8.789  0.00  0.00           H  
ATOM    717 HG13 VAL A  47     -28.208   4.313  -7.480  0.00  0.00           H  
ATOM    718 HG21 VAL A  47     -25.472   7.103  -8.018  0.00  0.00           H  
ATOM    719 HG22 VAL A  47     -26.832   6.906  -8.904  0.00  0.00           H  
ATOM    720 HG23 VAL A  47     -26.842   7.889  -7.597  0.00  0.00           H  
ATOM    721  N   ASN A  48     -25.525   7.967  -4.893  0.00  0.00           N  
ATOM    722  CA  ASN A  48     -24.300   8.402  -4.206  0.00  0.00           C  
ATOM    723  CB  ASN A  48     -23.486   9.268  -5.172  0.00  0.00           C  
ATOM    724  CG  ASN A  48     -23.016   8.562  -6.441  0.00  0.00           C  
ATOM    725 OD1  ASN A  48     -23.559   8.602  -7.540  0.00  0.00           O  
ATOM    726 ND2  ASN A  48     -22.320   7.453  -6.203  0.00  0.00           N  
ATOM    727  C   ASN A  48     -24.596   9.157  -2.916  0.00  0.00           C  
ATOM    728  O   ASN A  48     -23.755   9.106  -2.019  0.00  0.00           O  
ATOM    729  H   ASN A  48     -26.194   8.619  -5.334  0.00  0.00           H  
ATOM    730  HA  ASN A  48     -23.794   7.566  -3.953  0.00  0.00           H  
ATOM    731 HB2  ASN A  48     -24.050  10.056  -5.442  0.00  0.00           H  
ATOM    732 HB3  ASN A  48     -22.675   9.608  -4.683  0.00  0.00           H  
ATOM    733 HD22 ASN A  48     -22.138   7.126  -5.287  0.00  0.00           H  
ATOM    734 HD21 ASN A  48     -21.962   6.921  -6.991  0.00  0.00           H  
ATOM    735  N   ALA A  49     -25.601  10.027  -2.955  0.00  0.00           N  
ATOM    736  CA  ALA A  49     -26.134  10.752  -1.795  0.00  0.00           C  
ATOM    737  CB  ALA A  49     -27.004   9.934  -0.845  0.00  0.00           C  
ATOM    738  C   ALA A  49     -25.407  11.815  -0.953  0.00  0.00           C  
ATOM    739  O   ALA A  49     -25.874  12.914  -0.660  0.00  0.00           O  
ATOM    740  H   ALA A  49     -26.003  10.160  -3.928  0.00  0.00           H  
ATOM    741  HA  ALA A  49     -27.063  11.196  -2.112  0.00  0.00           H  
ATOM    742 HB1  ALA A  49     -26.564   9.888   0.051  0.00  0.00           H  
ATOM    743 HB2  ALA A  49     -27.898  10.370  -0.756  0.00  0.00           H  
ATOM    744 HB3  ALA A  49     -27.117   9.010  -1.209  0.00  0.00           H  
ATOM    745  N   LEU A  50     -24.138  11.533  -0.681  0.00  0.00           N  
ATOM    746  CA  LEU A  50     -23.189  12.298   0.136  0.00  0.00           C  
ATOM    747  CB  LEU A  50     -22.689  13.500  -0.672  0.00  0.00           C  
ATOM    748  CG  LEU A  50     -21.653  13.158  -1.736  0.00  0.00           C  
ATOM    749 CD1  LEU A  50     -21.234  14.486  -2.385  0.00  0.00           C  
ATOM    750 CD2  LEU A  50     -20.421  12.372  -1.302  0.00  0.00           C  
ATOM    751  C   LEU A  50     -23.487  12.609   1.607  0.00  0.00           C  
ATOM    752  O   LEU A  50     -24.384  13.381   1.970  0.00  0.00           O  
ATOM    753  H   LEU A  50     -23.825  10.606  -1.151  0.00  0.00           H  
ATOM    754  HA  LEU A  50     -22.272  11.795   0.102  0.00  0.00           H  
ATOM    755 HB2  LEU A  50     -23.468  13.903  -1.130  0.00  0.00           H  
ATOM    756 HB3  LEU A  50     -22.273  14.138  -0.041  0.00  0.00           H  
ATOM    757  HG  LEU A  50     -22.060  12.579  -2.418  0.00  0.00           H  
ATOM    758 HD11 LEU A  50     -20.845  15.083  -1.687  0.00  0.00           H  
ATOM    759 HD12 LEU A  50     -20.553  14.304  -3.092  0.00  0.00           H  
ATOM    760 HD13 LEU A  50     -22.036  14.918  -2.792  0.00  0.00           H  
ATOM    761 HD21 LEU A  50     -20.704  11.492  -0.920  0.00  0.00           H  
ATOM    762 HD22 LEU A  50     -19.829  12.218  -2.093  0.00  0.00           H  
ATOM    763 HD23 LEU A  50     -19.922  12.891  -0.608  0.00  0.00           H  
ATOM    764  N   ASP A  51     -22.688  12.022   2.487  0.00  0.00           N  
ATOM    765  CA  ASP A  51     -22.684  12.398   3.920  0.00  0.00           C  
ATOM    766  CB  ASP A  51     -22.176  11.203   4.731  0.00  0.00           C  
ATOM    767  CG  ASP A  51     -22.235  11.460   6.233  0.00  0.00           C  
ATOM    768 OD1  ASP A  51     -21.105  11.609   6.765  0.00  0.00           O  
ATOM    769 OD2  ASP A  51     -23.316  11.549   6.862  0.00  0.00           O  
ATOM    770  C   ASP A  51     -22.076  13.733   4.330  0.00  0.00           C  
ATOM    771  O   ASP A  51     -21.238  14.251   3.605  0.00  0.00           O  
ATOM    772  H   ASP A  51     -22.070  11.284   2.100  0.00  0.00           H  
ATOM    773  HA  ASP A  51     -23.677  12.416   4.214  0.00  0.00           H  
ATOM    774 HB2  ASP A  51     -22.748  10.423   4.521  0.00  0.00           H  
ATOM    775 HB3  ASP A  51     -21.235  11.033   4.475  0.00  0.00           H  
ATOM    776  N   ARG A  52     -22.144  14.109   5.600  0.00  0.00           N  
ATOM    777  CA  ARG A  52     -21.470  15.263   6.214  0.00  0.00           C  
ATOM    778  CB  ARG A  52     -21.894  15.362   7.682  0.00  0.00           C  
ATOM    779  CG  ARG A  52     -23.390  15.637   7.893  0.00  0.00           C  
ATOM    780  CD  ARG A  52     -23.633  17.010   7.276  0.00  0.00           C  
ATOM    781  NE  ARG A  52     -25.038  17.429   7.374  0.00  0.00           N  
ATOM    782  CZ  ARG A  52     -25.568  18.629   7.659  0.00  0.00           C  
ATOM    783 NH1  ARG A  52     -24.882  19.731   7.985  0.00  0.00           N  
ATOM    784 NH2  ARG A  52     -26.864  18.864   7.453  0.00  0.00           N  
ATOM    785  C   ARG A  52     -19.949  15.131   6.146  0.00  0.00           C  
ATOM    786  O   ARG A  52     -19.280  16.047   5.652  0.00  0.00           O  
ATOM    787  H   ARG A  52     -22.769  13.464   6.187  0.00  0.00           H  
ATOM    788  HA  ARG A  52     -21.745  16.097   5.716  0.00  0.00           H  
ATOM    789 HB2  ARG A  52     -21.678  14.500   8.131  0.00  0.00           H  
ATOM    790 HB3  ARG A  52     -21.387  16.106   8.107  0.00  0.00           H  
ATOM    791 HG2  ARG A  52     -23.911  14.981   7.408  0.00  0.00           H  
ATOM    792 HG3  ARG A  52     -23.579  15.686   8.843  0.00  0.00           H  
ATOM    793 HD2  ARG A  52     -23.061  17.671   7.756  0.00  0.00           H  
ATOM    794 HD3  ARG A  52     -23.370  16.967   6.315  0.00  0.00           H  
ATOM    795  HE  ARG A  52     -25.741  16.674   7.194  0.00  0.00           H  
ATOM    796 HH11 ARG A  52     -23.873  19.639   7.994  0.00  0.00           H  
ATOM    797 HH12 ARG A  52     -25.331  20.569   8.197  0.00  0.00           H  
ATOM    798 HH21 ARG A  52     -27.432  18.133   7.063  0.00  0.00           H  
ATOM    799 HH22 ARG A  52     -27.258  19.745   7.681  0.00  0.00           H  
ATOM    800  N   PHE A  53     -19.420  13.921   6.313  0.00  0.00           N  
ATOM    801  CA  PHE A  53     -17.980  13.633   6.208  0.00  0.00           C  
ATOM    802  CB  PHE A  53     -17.480  12.877   7.436  0.00  0.00           C  
ATOM    803  CG  PHE A  53     -17.563  13.589   8.796  0.00  0.00           C  
ATOM    804 CD1  PHE A  53     -18.763  13.547   9.508  0.00  0.00           C  
ATOM    805 CD2  PHE A  53     -16.508  14.297   9.349  0.00  0.00           C  
ATOM    806 CE1  PHE A  53     -19.037  14.213  10.689  0.00  0.00           C  
ATOM    807 CE2  PHE A  53     -16.708  14.972  10.544  0.00  0.00           C  
ATOM    808  CZ  PHE A  53     -17.943  14.939  11.168  0.00  0.00           C  
ATOM    809  C   PHE A  53     -17.545  12.962   4.909  0.00  0.00           C  
ATOM    810  O   PHE A  53     -16.607  12.172   4.826  0.00  0.00           O  
ATOM    811  H   PHE A  53     -20.125  13.173   6.530  0.00  0.00           H  
ATOM    812  HA  PHE A  53     -17.501  14.535   6.248  0.00  0.00           H  
ATOM    813 HB2  PHE A  53     -18.011  12.031   7.520  0.00  0.00           H  
ATOM    814 HB3  PHE A  53     -16.516  12.646   7.289  0.00  0.00           H  
ATOM    815 HD1  PHE A  53     -19.519  12.961   9.114  0.00  0.00           H  
ATOM    816 HD2  PHE A  53     -15.628  14.319   8.901  0.00  0.00           H  
ATOM    817 HE1  PHE A  53     -19.885  14.181  11.131  0.00  0.00           H  
ATOM    818 HE2  PHE A  53     -15.940  15.493  10.958  0.00  0.00           H  
ATOM    819  HZ  PHE A  53     -18.073  15.476  12.033  0.00  0.00           H  
ATOM    820  N   GLY A  54     -18.239  13.293   3.820  0.00  0.00           N  
ATOM    821  CA  GLY A  54     -17.958  12.766   2.482  0.00  0.00           C  
ATOM    822  C   GLY A  54     -18.181  11.285   2.147  0.00  0.00           C  
ATOM    823  O   GLY A  54     -18.070  10.957   0.967  0.00  0.00           O  
ATOM    824  H   GLY A  54     -19.018  13.976   4.004  0.00  0.00           H  
ATOM    825 HA2  GLY A  54     -18.497  13.339   1.785  0.00  0.00           H  
ATOM    826 HA3  GLY A  54     -16.965  13.007   2.238  0.00  0.00           H  
ATOM    827  N   LEU A  55     -18.720  10.636   3.171  0.00  0.00           N  
ATOM    828  CA  LEU A  55     -19.081   9.210   3.168  0.00  0.00           C  
ATOM    829  CB  LEU A  55     -19.205   8.555   4.546  0.00  0.00           C  
ATOM    830  CG  LEU A  55     -18.020   8.212   5.447  0.00  0.00           C  
ATOM    831 CD1  LEU A  55     -17.625   9.277   6.477  0.00  0.00           C  
ATOM    832 CD2  LEU A  55     -18.200   6.845   6.099  0.00  0.00           C  
ATOM    833  C   LEU A  55     -20.254   8.892   2.239  0.00  0.00           C  
ATOM    834  O   LEU A  55     -21.100   9.732   1.931  0.00  0.00           O  
ATOM    835  H   LEU A  55     -18.876  11.246   4.023  0.00  0.00           H  
ATOM    836  HA  LEU A  55     -18.275   8.681   2.856  0.00  0.00           H  
ATOM    837 HB2  LEU A  55     -19.834   9.155   5.107  0.00  0.00           H  
ATOM    838 HB3  LEU A  55     -19.736   7.678   4.414  0.00  0.00           H  
ATOM    839  HG  LEU A  55     -17.208   8.012   4.858  0.00  0.00           H  
ATOM    840 HD11 LEU A  55     -18.399   9.449   7.085  0.00  0.00           H  
ATOM    841 HD12 LEU A  55     -16.845   8.950   7.007  0.00  0.00           H  
ATOM    842 HD13 LEU A  55     -17.379  10.119   6.000  0.00  0.00           H  
ATOM    843 HD21 LEU A  55     -18.274   6.145   5.388  0.00  0.00           H  
ATOM    844 HD22 LEU A  55     -17.411   6.648   6.682  0.00  0.00           H  
ATOM    845 HD23 LEU A  55     -19.033   6.847   6.653  0.00  0.00           H  
ATOM    846  N   THR A  56     -20.235   7.713   1.641  0.00  0.00           N  
ATOM    847  CA  THR A  56     -21.261   7.199   0.718  0.00  0.00           C  
ATOM    848  CB  THR A  56     -20.632   7.015  -0.664  0.00  0.00           C  
ATOM    849 OG1  THR A  56     -19.665   5.975  -0.543  0.00  0.00           O  
ATOM    850 CG2  THR A  56     -20.281   8.308  -1.411  0.00  0.00           C  
ATOM    851  C   THR A  56     -21.843   5.859   1.172  0.00  0.00           C  
ATOM    852  O   THR A  56     -21.203   5.107   1.911  0.00  0.00           O  
ATOM    853  H   THR A  56     -19.378   7.130   1.889  0.00  0.00           H  
ATOM    854  HA  THR A  56     -22.014   7.874   0.677  0.00  0.00           H  
ATOM    855  HB  THR A  56     -21.346   6.714  -1.315  0.00  0.00           H  
ATOM    856 HG21 THR A  56     -20.104   9.037  -0.750  0.00  0.00           H  
ATOM    857 HG22 THR A  56     -19.465   8.160  -1.970  0.00  0.00           H  
ATOM    858 HG23 THR A  56     -21.046   8.572  -2.000  0.00  0.00           H  
ATOM    859 HG1  THR A  56     -18.912   6.261   0.062  0.00  0.00           H  
ATOM    860  N   PRO A  57     -23.031   5.451   0.742  0.00  0.00           N  
ATOM    861  CA  PRO A  57     -23.538   4.086   0.970  0.00  0.00           C  
ATOM    862  CB  PRO A  57     -24.851   3.972   0.193  0.00  0.00           C  
ATOM    863  CG  PRO A  57     -25.388   5.399   0.345  0.00  0.00           C  
ATOM    864  CD  PRO A  57     -24.134   6.273   0.234  0.00  0.00           C  
ATOM    865  C   PRO A  57     -22.540   3.043   0.450  0.00  0.00           C  
ATOM    866  O   PRO A  57     -22.362   1.998   1.077  0.00  0.00           O  
ATOM    867  HA  PRO A  57     -23.732   3.937   1.943  0.00  0.00           H  
ATOM    868 HB2  PRO A  57     -24.691   3.769  -0.755  0.00  0.00           H  
ATOM    869 HB3  PRO A  57     -25.464   3.332   0.614  0.00  0.00           H  
ATOM    870 HG2  PRO A  57     -26.025   5.604  -0.385  0.00  0.00           H  
ATOM    871 HG3  PRO A  57     -25.816   5.508   1.232  0.00  0.00           H  
ATOM    872 HD2  PRO A  57     -23.973   6.539  -0.723  0.00  0.00           H  
ATOM    873 HD3  PRO A  57     -24.239   7.114   0.782  0.00  0.00           H  
ATOM    874  N   LEU A  58     -21.955   3.295  -0.715  0.00  0.00           N  
ATOM    875  CA  LEU A  58     -20.879   2.421  -1.203  0.00  0.00           C  
ATOM    876  CB  LEU A  58     -20.385   2.849  -2.588  0.00  0.00           C  
ATOM    877  CG  LEU A  58     -19.772   1.698  -3.391  0.00  0.00           C  
ATOM    878 CD1  LEU A  58     -20.822   0.720  -3.903  0.00  0.00           C  
ATOM    879 CD2  LEU A  58     -19.146   2.297  -4.655  0.00  0.00           C  
ATOM    880  C   LEU A  58     -19.705   2.188  -0.254  0.00  0.00           C  
ATOM    881  O   LEU A  58     -19.214   1.081  -0.070  0.00  0.00           O  
ATOM    882  H   LEU A  58     -22.301   4.116  -1.223  0.00  0.00           H  
ATOM    883  HA  LEU A  58     -21.294   1.507  -1.426  0.00  0.00           H  
ATOM    884 HB2  LEU A  58     -21.155   3.188  -3.096  0.00  0.00           H  
ATOM    885 HB3  LEU A  58     -19.689   3.530  -2.466  0.00  0.00           H  
ATOM    886  HG  LEU A  58     -19.119   1.204  -2.804  0.00  0.00           H  
ATOM    887 HD11 LEU A  58     -21.465   1.203  -4.498  0.00  0.00           H  
ATOM    888 HD12 LEU A  58     -20.375  -0.011  -4.419  0.00  0.00           H  
ATOM    889 HD13 LEU A  58     -21.317   0.326  -3.128  0.00  0.00           H  
ATOM    890 HD21 LEU A  58     -18.442   2.956  -4.394  0.00  0.00           H  
ATOM    891 HD22 LEU A  58     -18.738   1.566  -5.200  0.00  0.00           H  
ATOM    892 HD23 LEU A  58     -19.856   2.757  -5.188  0.00  0.00           H  
ATOM    893  N   HIS A  59     -19.278   3.281   0.380  0.00  0.00           N  
ATOM    894  CA  HIS A  59     -18.282   3.269   1.463  0.00  0.00           C  
ATOM    895  CB  HIS A  59     -17.830   4.669   1.855  0.00  0.00           C  
ATOM    896  CG  HIS A  59     -16.477   4.921   2.524  0.00  0.00           C  
ATOM    897  C   HIS A  59     -18.733   2.534   2.730  0.00  0.00           C  
ATOM    898  O   HIS A  59     -18.104   1.592   3.180  0.00  0.00           O  
ATOM    899  H   HIS A  59     -19.719   4.172   0.035  0.00  0.00           H  
ATOM    900  HA  HIS A  59     -17.443   2.809   1.114  0.00  0.00           H  
ATOM    901 HB2  HIS A  59     -17.857   5.278   1.012  0.00  0.00           H  
ATOM    902 HB3  HIS A  59     -18.548   5.091   2.479  0.00  0.00           H  
ATOM    903 ND1  HIS A  59     -16.211   4.724   3.817  0.00  0.00           N  
ATOM    904 CD2  HIS A  59     -15.505   5.617   1.933  0.00  0.00           C  
ATOM    905 CE1  HIS A  59     -15.048   5.316   4.042  0.00  0.00           C  
ATOM    906 NE2  HIS A  59     -14.684   5.943   2.928  0.00  0.00           N  
ATOM    907 HD2  HIS A  59     -15.424   5.838   0.970  0.00  0.00           H  
ATOM    908 HE1  HIS A  59     -14.537   5.297   4.891  0.00  0.00           H  
ATOM    909 HE2  HIS A  59     -13.889   6.573   2.873  0.00  0.00           H  
ATOM    910  N   LEU A  60     -20.004   2.761   3.085  0.00  0.00           N  
ATOM    911  CA  LEU A  60     -20.670   2.045   4.176  0.00  0.00           C  
ATOM    912  CB  LEU A  60     -21.862   2.712   4.872  0.00  0.00           C  
ATOM    913  CG  LEU A  60     -21.548   4.040   5.580  0.00  0.00           C  
ATOM    914 CD1  LEU A  60     -22.815   4.909   5.548  0.00  0.00           C  
ATOM    915 CD2  LEU A  60     -21.058   3.832   7.011  0.00  0.00           C  
ATOM    916  C   LEU A  60     -20.988   0.571   3.925  0.00  0.00           C  
ATOM    917  O   LEU A  60     -20.939  -0.229   4.868  0.00  0.00           O  
ATOM    918  H   LEU A  60     -20.481   3.497   2.514  0.00  0.00           H  
ATOM    919  HA  LEU A  60     -20.067   2.102   5.007  0.00  0.00           H  
ATOM    920 HB2  LEU A  60     -22.551   2.900   4.185  0.00  0.00           H  
ATOM    921 HB3  LEU A  60     -22.206   2.086   5.558  0.00  0.00           H  
ATOM    922  HG  LEU A  60     -20.823   4.502   5.095  0.00  0.00           H  
ATOM    923 HD11 LEU A  60     -23.552   4.430   6.022  0.00  0.00           H  
ATOM    924 HD12 LEU A  60     -22.627   5.776   6.004  0.00  0.00           H  
ATOM    925 HD13 LEU A  60     -23.073   5.075   4.599  0.00  0.00           H  
ATOM    926 HD21 LEU A  60     -20.223   3.281   6.999  0.00  0.00           H  
ATOM    927 HD22 LEU A  60     -20.867   4.720   7.428  0.00  0.00           H  
ATOM    928 HD23 LEU A  60     -21.763   3.359   7.538  0.00  0.00           H  
ATOM    929  N   ALA A  61     -21.335   0.172   2.705  0.00  0.00           N  
ATOM    930  CA  ALA A  61     -21.456  -1.251   2.362  0.00  0.00           C  
ATOM    931  CB  ALA A  61     -22.364  -1.461   1.152  0.00  0.00           C  
ATOM    932  C   ALA A  61     -20.160  -2.069   2.257  0.00  0.00           C  
ATOM    933  O   ALA A  61     -20.161  -3.291   2.393  0.00  0.00           O  
ATOM    934  H   ALA A  61     -21.511   0.937   2.027  0.00  0.00           H  
ATOM    935  HA  ALA A  61     -22.058  -1.700   3.071  0.00  0.00           H  
ATOM    936 HB1  ALA A  61     -22.320  -0.656   0.561  0.00  0.00           H  
ATOM    937 HB2  ALA A  61     -22.060  -2.265   0.644  0.00  0.00           H  
ATOM    938 HB3  ALA A  61     -23.303  -1.597   1.462  0.00  0.00           H  
ATOM    939  N   ALA A  62     -19.055  -1.349   2.053  0.00  0.00           N  
ATOM    940  CA  ALA A  62     -17.648  -1.729   2.206  0.00  0.00           C  
ATOM    941  CB  ALA A  62     -16.678  -0.837   1.431  0.00  0.00           C  
ATOM    942  C   ALA A  62     -17.178  -1.859   3.660  0.00  0.00           C  
ATOM    943  O   ALA A  62     -16.519  -2.808   4.061  0.00  0.00           O  
ATOM    944  H   ALA A  62     -19.309  -0.336   1.724  0.00  0.00           H  
ATOM    945  HA  ALA A  62     -17.504  -2.627   1.743  0.00  0.00           H  
ATOM    946 HB1  ALA A  62     -16.795  -0.993   0.452  0.00  0.00           H  
ATOM    947 HB2  ALA A  62     -16.866   0.120   1.644  0.00  0.00           H  
ATOM    948 HB3  ALA A  62     -15.741  -1.060   1.696  0.00  0.00           H  
ATOM    949  N   GLN A  63     -17.618  -0.897   4.461  0.00  0.00           N  
ATOM    950  CA  GLN A  63     -17.466  -0.953   5.921  0.00  0.00           C  
ATOM    951  CB  GLN A  63     -17.545   0.417   6.598  0.00  0.00           C  
ATOM    952  CG  GLN A  63     -16.412   1.410   6.307  0.00  0.00           C  
ATOM    953  CD  GLN A  63     -16.407   2.621   7.239  0.00  0.00           C  
ATOM    954  C   GLN A  63     -18.344  -1.932   6.702  0.00  0.00           C  
ATOM    955  O   GLN A  63     -18.199  -2.309   7.866  0.00  0.00           O  
ATOM    956  H   GLN A  63     -18.079  -0.099   3.972  0.00  0.00           H  
ATOM    957  HA  GLN A  63     -16.481  -1.202   6.115  0.00  0.00           H  
ATOM    958 HB2  GLN A  63     -18.416   0.862   6.328  0.00  0.00           H  
ATOM    959 HB3  GLN A  63     -17.577   0.279   7.603  0.00  0.00           H  
ATOM    960 HG2  GLN A  63     -15.539   0.932   6.405  0.00  0.00           H  
ATOM    961 HG3  GLN A  63     -16.509   1.734   5.366  0.00  0.00           H  
ATOM    962 OE1  GLN A  63     -16.150   2.496   8.431  0.00  0.00           O  
ATOM    963 NE2  GLN A  63     -16.675   3.779   6.641  0.00  0.00           N  
ATOM    964 HE21 GLN A  63     -16.706   4.642   7.197  0.00  0.00           H  
ATOM    965 HE22 GLN A  63     -16.844   3.799   5.646  0.00  0.00           H  
ATOM    966  N   ARG A  64     -19.383  -2.307   5.968  0.00  0.00           N  
ATOM    967  CA  ARG A  64     -20.236  -3.412   6.409  0.00  0.00           C  
ATOM    968  CB  ARG A  64     -21.713  -3.034   6.268  0.00  0.00           C  
ATOM    969  CG  ARG A  64     -22.134  -1.836   7.120  0.00  0.00           C  
ATOM    970  CD  ARG A  64     -22.274  -1.988   8.634  0.00  0.00           C  
ATOM    971  NE  ARG A  64     -23.452  -2.742   9.070  0.00  0.00           N  
ATOM    972  CZ  ARG A  64     -23.479  -4.075   9.264  0.00  0.00           C  
ATOM    973 NH1  ARG A  64     -22.474  -4.938   9.051  0.00  0.00           N  
ATOM    974 NH2  ARG A  64     -24.659  -4.568   9.653  0.00  0.00           N  
ATOM    975  C   ARG A  64     -19.939  -4.826   5.891  0.00  0.00           C  
ATOM    976  O   ARG A  64     -20.339  -5.789   6.537  0.00  0.00           O  
ATOM    977  H   ARG A  64     -19.532  -1.778   5.099  0.00  0.00           H  
ATOM    978  HA  ARG A  64     -20.208  -3.443   7.447  0.00  0.00           H  
ATOM    979 HB2  ARG A  64     -21.888  -2.808   5.315  0.00  0.00           H  
ATOM    980 HB3  ARG A  64     -22.264  -3.814   6.545  0.00  0.00           H  
ATOM    981 HG2  ARG A  64     -21.470  -1.063   6.951  0.00  0.00           H  
ATOM    982 HG3  ARG A  64     -23.037  -1.483   6.765  0.00  0.00           H  
ATOM    983 HD2  ARG A  64     -21.445  -2.447   8.975  0.00  0.00           H  
ATOM    984 HD3  ARG A  64     -22.311  -1.063   9.032  0.00  0.00           H  
ATOM    985  HE  ARG A  64     -24.305  -2.234   9.238  0.00  0.00           H  
ATOM    986 HH11 ARG A  64     -21.607  -4.518   8.727  0.00  0.00           H  
ATOM    987 HH12 ARG A  64     -22.575  -5.888   9.198  0.00  0.00           H  
ATOM    988 HH21 ARG A  64     -25.453  -4.007   9.811  0.00  0.00           H  
ATOM    989 HH22 ARG A  64     -24.738  -5.575   9.794  0.00  0.00           H  
ATOM    990  N   GLY A  65     -19.209  -4.807   4.784  0.00  0.00           N  
ATOM    991  CA  GLY A  65     -18.976  -6.014   3.968  0.00  0.00           C  
ATOM    992  C   GLY A  65     -20.223  -6.701   3.411  0.00  0.00           C  
ATOM    993  O   GLY A  65     -20.304  -7.921   3.271  0.00  0.00           O  
ATOM    994  H   GLY A  65     -18.814  -3.876   4.534  0.00  0.00           H  
ATOM    995 HA2  GLY A  65     -18.356  -5.766   3.189  0.00  0.00           H  
ATOM    996 HA3  GLY A  65     -18.446  -6.691   4.530  0.00  0.00           H  
ATOM    997  N   HIS A  66     -21.095  -5.911   2.783  0.00  0.00           N  
ATOM    998  CA  HIS A  66     -22.310  -6.537   2.244  0.00  0.00           C  
ATOM    999  CB  HIS A  66     -23.431  -5.736   2.910  0.00  0.00           C  
ATOM   1000  CG  HIS A  66     -24.744  -6.536   2.845  0.00  0.00           C  
ATOM   1001  C   HIS A  66     -22.482  -6.506   0.720  0.00  0.00           C  
ATOM   1002  O   HIS A  66     -22.822  -5.423   0.238  0.00  0.00           O  
ATOM   1003  H   HIS A  66     -20.866  -4.934   2.719  0.00  0.00           H  
ATOM   1004  HA  HIS A  66     -22.313  -7.522   2.539  0.00  0.00           H  
ATOM   1005 HB2  HIS A  66     -23.219  -5.588   3.860  0.00  0.00           H  
ATOM   1006 HB3  HIS A  66     -23.573  -4.891   2.426  0.00  0.00           H  
ATOM   1007 ND1  HIS A  66     -25.452  -6.992   1.816  0.00  0.00           N  
ATOM   1008 CD2  HIS A  66     -25.429  -6.918   3.922  0.00  0.00           C  
ATOM   1009 CE1  HIS A  66     -26.601  -7.552   2.185  0.00  0.00           C  
ATOM   1010 NE2  HIS A  66     -26.556  -7.503   3.512  0.00  0.00           N  
ATOM   1011 HD1  HIS A  66     -25.165  -6.932   0.828  0.00  0.00           H  
ATOM   1012 HD2  HIS A  66     -25.137  -6.783   4.884  0.00  0.00           H  
ATOM   1013 HE1  HIS A  66     -27.298  -7.907   1.625  0.00  0.00           H  
ATOM   1014  N   LEU A  67     -22.561  -7.685   0.110  0.00  0.00           N  
ATOM   1015  CA  LEU A  67     -22.564  -7.749  -1.357  0.00  0.00           C  
ATOM   1016  CB  LEU A  67     -22.292  -9.198  -1.790  0.00  0.00           C  
ATOM   1017  CG  LEU A  67     -22.132  -9.522  -3.277  0.00  0.00           C  
ATOM   1018 CD1  LEU A  67     -20.981  -8.661  -3.814  0.00  0.00           C  
ATOM   1019 CD2  LEU A  67     -21.972 -11.020  -3.521  0.00  0.00           C  
ATOM   1020  C   LEU A  67     -23.819  -7.273  -2.088  0.00  0.00           C  
ATOM   1021  O   LEU A  67     -23.700  -6.353  -2.890  0.00  0.00           O  
ATOM   1022  H   LEU A  67     -22.616  -8.504   0.721  0.00  0.00           H  
ATOM   1023  HA  LEU A  67     -21.766  -7.187  -1.698  0.00  0.00           H  
ATOM   1024 HB2  LEU A  67     -21.444  -9.496  -1.328  0.00  0.00           H  
ATOM   1025 HB3  LEU A  67     -23.051  -9.764  -1.442  0.00  0.00           H  
ATOM   1026  HG  LEU A  67     -22.962  -9.289  -3.754  0.00  0.00           H  
ATOM   1027 HD11 LEU A  67     -20.145  -8.881  -3.315  0.00  0.00           H  
ATOM   1028 HD12 LEU A  67     -20.854  -8.852  -4.786  0.00  0.00           H  
ATOM   1029 HD13 LEU A  67     -21.206  -7.697  -3.687  0.00  0.00           H  
ATOM   1030 HD21 LEU A  67     -22.780 -11.500  -3.181  0.00  0.00           H  
ATOM   1031 HD22 LEU A  67     -21.871 -11.188  -4.501  0.00  0.00           H  
ATOM   1032 HD23 LEU A  67     -21.160 -11.350  -3.039  0.00  0.00           H  
ATOM   1033  N   GLU A  68     -24.974  -7.595  -1.506  0.00  0.00           N  
ATOM   1034  CA  GLU A  68     -26.306  -7.281  -2.045  0.00  0.00           C  
ATOM   1035  CB  GLU A  68     -27.415  -7.776  -1.121  0.00  0.00           C  
ATOM   1036  CG  GLU A  68     -27.707  -9.265  -1.319  0.00  0.00           C  
ATOM   1037  CD  GLU A  68     -26.958 -10.188  -0.364  0.00  0.00           C  
ATOM   1038 OE1  GLU A  68     -27.643 -10.587   0.612  0.00  0.00           O  
ATOM   1039 OE2  GLU A  68     -25.849 -10.667  -0.693  0.00  0.00           O  
ATOM   1040  C   GLU A  68     -26.494  -5.769  -2.159  0.00  0.00           C  
ATOM   1041  O   GLU A  68     -26.880  -5.332  -3.233  0.00  0.00           O  
ATOM   1042  H   GLU A  68     -24.852  -8.115  -0.591  0.00  0.00           H  
ATOM   1043  HA  GLU A  68     -26.408  -7.701  -2.950  0.00  0.00           H  
ATOM   1044 HB2  GLU A  68     -27.118  -7.656  -0.199  0.00  0.00           H  
ATOM   1045 HB3  GLU A  68     -28.231  -7.286  -1.335  0.00  0.00           H  
ATOM   1046 HG2  GLU A  68     -28.673  -9.410  -1.173  0.00  0.00           H  
ATOM   1047 HG3  GLU A  68     -27.440  -9.510  -2.238  0.00  0.00           H  
ATOM   1048  N   ILE A  69     -25.990  -5.004  -1.187  0.00  0.00           N  
ATOM   1049  CA  ILE A  69     -26.178  -3.546  -1.175  0.00  0.00           C  
ATOM   1050  CB  ILE A  69     -25.988  -2.812   0.159  0.00  0.00           C  
ATOM   1051 CG1  ILE A  69     -26.796  -3.449   1.293  0.00  0.00           C  
ATOM   1052 CG2  ILE A  69     -26.573  -1.397   0.066  0.00  0.00           C  
ATOM   1053 CD1  ILE A  69     -26.283  -3.044   2.680  0.00  0.00           C  
ATOM   1054  C   ILE A  69     -25.327  -2.745  -2.163  0.00  0.00           C  
ATOM   1055  O   ILE A  69     -25.883  -1.971  -2.931  0.00  0.00           O  
ATOM   1056  H   ILE A  69     -25.465  -5.516  -0.456  0.00  0.00           H  
ATOM   1057  HA  ILE A  69     -27.154  -3.389  -1.440  0.00  0.00           H  
ATOM   1058  HB  ILE A  69     -25.018  -2.865   0.406  0.00  0.00           H  
ATOM   1059 HG12 ILE A  69     -27.742  -3.165   1.210  0.00  0.00           H  
ATOM   1060 HG13 ILE A  69     -26.733  -4.436   1.212  0.00  0.00           H  
ATOM   1061 HG21 ILE A  69     -26.444  -0.931   0.937  0.00  0.00           H  
ATOM   1062 HG22 ILE A  69     -26.103  -0.895  -0.657  0.00  0.00           H  
ATOM   1063 HG23 ILE A  69     -27.545  -1.457  -0.143  0.00  0.00           H  
ATOM   1064 HD11 ILE A  69     -26.345  -2.055   2.770  0.00  0.00           H  
ATOM   1065 HD12 ILE A  69     -26.844  -3.487   3.373  0.00  0.00           H  
ATOM   1066 HD13 ILE A  69     -25.335  -3.336   2.770  0.00  0.00           H  
ATOM   1067  N   VAL A  70     -24.076  -3.199  -2.236  0.00  0.00           N  
ATOM   1068  CA  VAL A  70     -23.107  -2.919  -3.310  0.00  0.00           C  
ATOM   1069  CB  VAL A  70     -21.858  -3.744  -3.018  0.00  0.00           C  
ATOM   1070 CG1  VAL A  70     -20.806  -3.766  -4.130  0.00  0.00           C  
ATOM   1071 CG2  VAL A  70     -21.179  -3.180  -1.762  0.00  0.00           C  
ATOM   1072  C   VAL A  70     -23.650  -3.389  -4.661  0.00  0.00           C  
ATOM   1073  O   VAL A  70     -23.662  -2.515  -5.522  0.00  0.00           O  
ATOM   1074  H   VAL A  70     -23.813  -3.820  -1.407  0.00  0.00           H  
ATOM   1075  HA  VAL A  70     -22.976  -1.926  -3.357  0.00  0.00           H  
ATOM   1076  HB  VAL A  70     -22.145  -4.708  -2.880  0.00  0.00           H  
ATOM   1077 HG11 VAL A  70     -21.195  -3.368  -4.959  0.00  0.00           H  
ATOM   1078 HG12 VAL A  70     -20.012  -3.234  -3.843  0.00  0.00           H  
ATOM   1079 HG13 VAL A  70     -20.532  -4.710  -4.305  0.00  0.00           H  
ATOM   1080 HG21 VAL A  70     -20.435  -3.788  -1.496  0.00  0.00           H  
ATOM   1081 HG22 VAL A  70     -20.821  -2.271  -1.968  0.00  0.00           H  
ATOM   1082 HG23 VAL A  70     -21.853  -3.123  -1.028  0.00  0.00           H  
ATOM   1083  N   GLU A  71     -24.263  -4.554  -4.834  0.00  0.00           N  
ATOM   1084  CA  GLU A  71     -24.790  -4.954  -6.143  0.00  0.00           C  
ATOM   1085  CB  GLU A  71     -25.014  -6.456  -6.371  0.00  0.00           C  
ATOM   1086  CG  GLU A  71     -23.852  -7.455  -6.321  0.00  0.00           C  
ATOM   1087  CD  GLU A  71     -24.170  -8.892  -6.754  0.00  0.00           C  
ATOM   1088 OE1  GLU A  71     -24.142  -9.038  -7.991  0.00  0.00           O  
ATOM   1089 OE2  GLU A  71     -24.882  -9.537  -5.960  0.00  0.00           O  
ATOM   1090  C   GLU A  71     -25.938  -4.190  -6.804  0.00  0.00           C  
ATOM   1091  O   GLU A  71     -25.888  -3.780  -7.962  0.00  0.00           O  
ATOM   1092  H   GLU A  71     -24.338  -5.144  -3.986  0.00  0.00           H  
ATOM   1093  HA  GLU A  71     -23.986  -4.990  -6.821  0.00  0.00           H  
ATOM   1094 HB2  GLU A  71     -25.692  -6.763  -5.683  0.00  0.00           H  
ATOM   1095 HB3  GLU A  71     -25.446  -6.558  -7.283  0.00  0.00           H  
ATOM   1096 HG2  GLU A  71     -23.133  -7.120  -6.922  0.00  0.00           H  
ATOM   1097 HG3  GLU A  71     -23.523  -7.499  -5.383  0.00  0.00           H  
ATOM   1098  N   VAL A  72     -26.832  -3.803  -5.895  0.00  0.00           N  
ATOM   1099  CA  VAL A  72     -28.018  -2.950  -6.126  0.00  0.00           C  
ATOM   1100  CB  VAL A  72     -29.168  -3.189  -5.155  0.00  0.00           C  
ATOM   1101 CG1  VAL A  72     -28.990  -2.913  -3.658  0.00  0.00           C  
ATOM   1102 CG2  VAL A  72     -30.455  -2.578  -5.738  0.00  0.00           C  
ATOM   1103  C   VAL A  72     -27.625  -1.493  -6.397  0.00  0.00           C  
ATOM   1104  O   VAL A  72     -28.039  -0.984  -7.439  0.00  0.00           O  
ATOM   1105  H   VAL A  72     -26.614  -4.181  -4.917  0.00  0.00           H  
ATOM   1106  HA  VAL A  72     -28.494  -3.301  -6.940  0.00  0.00           H  
ATOM   1107  HB  VAL A  72     -29.434  -4.189  -5.226  0.00  0.00           H  
ATOM   1108 HG11 VAL A  72     -28.371  -2.140  -3.538  0.00  0.00           H  
ATOM   1109 HG12 VAL A  72     -29.878  -2.699  -3.255  0.00  0.00           H  
ATOM   1110 HG13 VAL A  72     -28.607  -3.723  -3.218  0.00  0.00           H  
ATOM   1111 HG21 VAL A  72     -30.209  -1.809  -6.323  0.00  0.00           H  
ATOM   1112 HG22 VAL A  72     -30.929  -3.275  -6.271  0.00  0.00           H  
ATOM   1113 HG23 VAL A  72     -31.032  -2.268  -4.988  0.00  0.00           H  
ATOM   1114  N   LEU A  73     -26.749  -0.904  -5.596  0.00  0.00           N  
ATOM   1115  CA  LEU A  73     -26.192   0.393  -6.015  0.00  0.00           C  
ATOM   1116  CB  LEU A  73     -25.190   0.903  -4.980  0.00  0.00           C  
ATOM   1117  CG  LEU A  73     -25.905   1.255  -3.672  0.00  0.00           C  
ATOM   1118 CD1  LEU A  73     -24.938   1.559  -2.528  0.00  0.00           C  
ATOM   1119 CD2  LEU A  73     -26.858   2.424  -3.933  0.00  0.00           C  
ATOM   1120  C   LEU A  73     -25.533   0.534  -7.389  0.00  0.00           C  
ATOM   1121  O   LEU A  73     -25.790   1.488  -8.114  0.00  0.00           O  
ATOM   1122  H   LEU A  73     -26.513  -1.383  -4.738  0.00  0.00           H  
ATOM   1123  HA  LEU A  73     -26.963   1.094  -5.961  0.00  0.00           H  
ATOM   1124 HB2  LEU A  73     -24.557   0.190  -4.789  0.00  0.00           H  
ATOM   1125 HB3  LEU A  73     -24.784   1.716  -5.323  0.00  0.00           H  
ATOM   1126  HG  LEU A  73     -26.496   0.482  -3.407  0.00  0.00           H  
ATOM   1127 HD11 LEU A  73     -24.362   2.336  -2.779  0.00  0.00           H  
ATOM   1128 HD12 LEU A  73     -25.459   1.781  -1.704  0.00  0.00           H  
ATOM   1129 HD13 LEU A  73     -24.365   0.759  -2.356  0.00  0.00           H  
ATOM   1130 HD21 LEU A  73     -27.527   2.156  -4.625  0.00  0.00           H  
ATOM   1131 HD22 LEU A  73     -27.330   2.661  -3.084  0.00  0.00           H  
ATOM   1132 HD23 LEU A  73     -26.334   3.211  -4.258  0.00  0.00           H  
ATOM   1133  N   LEU A  74     -24.777  -0.474  -7.796  0.00  0.00           N  
ATOM   1134  CA  LEU A  74     -24.137  -0.837  -9.073  0.00  0.00           C  
ATOM   1135  CB  LEU A  74     -23.197  -2.025  -8.886  0.00  0.00           C  
ATOM   1136  CG  LEU A  74     -21.906  -1.510  -8.253  0.00  0.00           C  
ATOM   1137 CD1  LEU A  74     -21.204  -2.682  -7.567  0.00  0.00           C  
ATOM   1138 CD2  LEU A  74     -20.914  -0.816  -9.189  0.00  0.00           C  
ATOM   1139  C   LEU A  74     -25.197  -1.029 -10.164  0.00  0.00           C  
ATOM   1140  O   LEU A  74     -25.114  -0.382 -11.206  0.00  0.00           O  
ATOM   1141  H   LEU A  74     -24.621  -1.182  -6.929  0.00  0.00           H  
ATOM   1142  HA  LEU A  74     -23.531  -0.089  -9.348  0.00  0.00           H  
ATOM   1143 HB2  LEU A  74     -23.605  -2.642  -8.267  0.00  0.00           H  
ATOM   1144 HB3  LEU A  74     -22.979  -2.381  -9.754  0.00  0.00           H  
ATOM   1145  HG  LEU A  74     -22.126  -0.820  -7.579  0.00  0.00           H  
ATOM   1146 HD11 LEU A  74     -20.996  -3.386  -8.246  0.00  0.00           H  
ATOM   1147 HD12 LEU A  74     -20.356  -2.360  -7.148  0.00  0.00           H  
ATOM   1148 HD13 LEU A  74     -21.804  -3.061  -6.864  0.00  0.00           H  
ATOM   1149 HD21 LEU A  74     -21.353  -0.019  -9.603  0.00  0.00           H  
ATOM   1150 HD22 LEU A  74     -20.115  -0.524  -8.665  0.00  0.00           H  
ATOM   1151 HD23 LEU A  74     -20.633  -1.454  -9.905  0.00  0.00           H  
ATOM   1152  N   LYS A  75     -26.315  -1.729  -9.957  0.00  0.00           N  
ATOM   1153  CA  LYS A  75     -27.448  -1.848 -10.895  0.00  0.00           C  
ATOM   1154  CB  LYS A  75     -28.543  -2.879 -10.611  0.00  0.00           C  
ATOM   1155  CG  LYS A  75     -28.087  -4.330 -10.468  0.00  0.00           C  
ATOM   1156  CD  LYS A  75     -29.281  -5.073  -9.882  0.00  0.00           C  
ATOM   1157  CE  LYS A  75     -28.936  -6.567  -9.802  0.00  0.00           C  
ATOM   1158  NZ  LYS A  75     -28.801  -7.183 -11.121  0.00  0.00           N  
ATOM   1159  C   LYS A  75     -28.167  -0.523 -11.183  0.00  0.00           C  
ATOM   1160  O   LYS A  75     -28.615  -0.365 -12.315  0.00  0.00           O  
ATOM   1161  H   LYS A  75     -26.327  -2.220  -9.012  0.00  0.00           H  
ATOM   1162  HA  LYS A  75     -27.097  -2.222 -11.774  0.00  0.00           H  
ATOM   1163 HB2  LYS A  75     -29.009  -2.614  -9.758  0.00  0.00           H  
ATOM   1164 HB3  LYS A  75     -29.213  -2.836 -11.363  0.00  0.00           H  
ATOM   1165 HG2  LYS A  75     -27.883  -4.692 -11.350  0.00  0.00           H  
ATOM   1166 HG3  LYS A  75     -27.341  -4.373  -9.843  0.00  0.00           H  
ATOM   1167 HD2  LYS A  75     -29.452  -4.744  -8.973  0.00  0.00           H  
ATOM   1168 HD3  LYS A  75     -30.054  -4.964 -10.476  0.00  0.00           H  
ATOM   1169 HE2  LYS A  75     -28.075  -6.661  -9.287  0.00  0.00           H  
ATOM   1170 HE3  LYS A  75     -29.665  -7.028  -9.280  0.00  0.00           H  
ATOM   1171 HZ1  LYS A  75     -28.902  -6.487 -11.838  0.00  0.00           H  
ATOM   1172 HZ2  LYS A  75     -27.898  -7.613 -11.210  0.00  0.00           H  
ATOM   1173 HZ3  LYS A  75     -29.508  -7.885 -11.248  0.00  0.00           H  
ATOM   1174  N   ASN A  76     -28.344   0.354 -10.201  0.00  0.00           N  
ATOM   1175  CA  ASN A  76     -28.864   1.725 -10.327  0.00  0.00           C  
ATOM   1176  CB  ASN A  76     -29.644   2.091  -9.059  0.00  0.00           C  
ATOM   1177  CG  ASN A  76     -30.748   1.074  -8.801  0.00  0.00           C  
ATOM   1178  C   ASN A  76     -27.905   2.858 -10.698  0.00  0.00           C  
ATOM   1179  O   ASN A  76     -28.223   4.004 -11.039  0.00  0.00           O  
ATOM   1180  H   ASN A  76     -28.060  -0.038  -9.244  0.00  0.00           H  
ATOM   1181  HA  ASN A  76     -29.587   1.694 -11.070  0.00  0.00           H  
ATOM   1182 HB2  ASN A  76     -29.023   2.083  -8.294  0.00  0.00           H  
ATOM   1183 HB3  ASN A  76     -30.055   2.978  -9.188  0.00  0.00           H  
ATOM   1184 OD1  ASN A  76     -31.540   0.677  -9.655  0.00  0.00           O  
ATOM   1185 ND2  ASN A  76     -30.842   0.710  -7.524  0.00  0.00           N  
ATOM   1186 HD22 ASN A  76     -30.252   1.076  -6.821  0.00  0.00           H  
ATOM   1187 HD21 ASN A  76     -31.549   0.029  -7.261  0.00  0.00           H  
ATOM   1188  N   GLY A  77     -26.648   2.466 -10.522  0.00  0.00           N  
ATOM   1189  CA  GLY A  77     -25.471   3.102 -11.143  0.00  0.00           C  
ATOM   1190  C   GLY A  77     -24.661   4.100 -10.315  0.00  0.00           C  
ATOM   1191  O   GLY A  77     -24.031   5.024 -10.827  0.00  0.00           O  
ATOM   1192  H   GLY A  77     -26.550   1.632  -9.878  0.00  0.00           H  
ATOM   1193 HA2  GLY A  77     -24.835   2.353 -11.475  0.00  0.00           H  
ATOM   1194 HA3  GLY A  77     -25.778   3.569 -12.016  0.00  0.00           H  
ATOM   1195  N   ALA A  78     -24.415   3.749  -9.055  0.00  0.00           N  
ATOM   1196  CA  ALA A  78     -23.460   4.390  -8.150  0.00  0.00           C  
ATOM   1197  CB  ALA A  78     -23.438   4.034  -6.652  0.00  0.00           C  
ATOM   1198  C   ALA A  78     -21.998   4.248  -8.554  0.00  0.00           C  
ATOM   1199  O   ALA A  78     -21.569   3.177  -8.972  0.00  0.00           O  
ATOM   1200  H   ALA A  78     -25.004   2.914  -8.739  0.00  0.00           H  
ATOM   1201  HA  ALA A  78     -23.685   5.388  -8.101  0.00  0.00           H  
ATOM   1202 HB1  ALA A  78     -23.672   4.844  -6.122  0.00  0.00           H  
ATOM   1203 HB2  ALA A  78     -24.103   3.312  -6.480  0.00  0.00           H  
ATOM   1204 HB3  ALA A  78     -22.524   3.720  -6.406  0.00  0.00           H  
ATOM   1205  N   ASP A  79     -21.386   5.429  -8.676  0.00  0.00           N  
ATOM   1206  CA  ASP A  79     -19.948   5.573  -8.941  0.00  0.00           C  
ATOM   1207  CB  ASP A  79     -19.529   7.039  -9.008  0.00  0.00           C  
ATOM   1208  CG  ASP A  79     -18.076   7.335  -9.390  0.00  0.00           C  
ATOM   1209 OD1  ASP A  79     -17.438   6.533 -10.100  0.00  0.00           O  
ATOM   1210 OD2  ASP A  79     -17.572   8.409  -9.014  0.00  0.00           O  
ATOM   1211  C   ASP A  79     -19.066   4.883  -7.894  0.00  0.00           C  
ATOM   1212  O   ASP A  79     -19.047   5.274  -6.728  0.00  0.00           O  
ATOM   1213  H   ASP A  79     -22.025   6.253  -8.565  0.00  0.00           H  
ATOM   1214  HA  ASP A  79     -19.764   5.118  -9.827  0.00  0.00           H  
ATOM   1215 HB2  ASP A  79     -20.129   7.504  -9.677  0.00  0.00           H  
ATOM   1216 HB3  ASP A  79     -19.703   7.454  -8.102  0.00  0.00           H  
ATOM   1217  N   VAL A  80     -18.312   3.963  -8.492  0.00  0.00           N  
ATOM   1218  CA  VAL A  80     -17.289   3.112  -7.853  0.00  0.00           C  
ATOM   1219  CB  VAL A  80     -16.724   2.153  -8.905  0.00  0.00           C  
ATOM   1220 CG1  VAL A  80     -17.813   1.324  -9.577  0.00  0.00           C  
ATOM   1221 CG2  VAL A  80     -15.816   2.852  -9.928  0.00  0.00           C  
ATOM   1222  C   VAL A  80     -16.206   3.850  -7.073  0.00  0.00           C  
ATOM   1223  O   VAL A  80     -15.462   3.192  -6.348  0.00  0.00           O  
ATOM   1224  H   VAL A  80     -18.517   3.880  -9.539  0.00  0.00           H  
ATOM   1225  HA  VAL A  80     -17.775   2.488  -7.202  0.00  0.00           H  
ATOM   1226  HB  VAL A  80     -16.116   1.507  -8.438  0.00  0.00           H  
ATOM   1227 HG11 VAL A  80     -18.704   1.744  -9.408  0.00  0.00           H  
ATOM   1228 HG12 VAL A  80     -17.643   1.286 -10.561  0.00  0.00           H  
ATOM   1229 HG13 VAL A  80     -17.805   0.398  -9.201  0.00  0.00           H  
ATOM   1230 HG21 VAL A  80     -16.324   2.982 -10.777  0.00  0.00           H  
ATOM   1231 HG22 VAL A  80     -15.536   3.737  -9.560  0.00  0.00           H  
ATOM   1232 HG23 VAL A  80     -15.015   2.281 -10.092  0.00  0.00           H  
ATOM   1233  N   ASN A  81     -15.974   5.121  -7.380  0.00  0.00           N  
ATOM   1234  CA  ASN A  81     -14.846   5.846  -6.762  0.00  0.00           C  
ATOM   1235  CB  ASN A  81     -14.281   6.709  -7.889  0.00  0.00           C  
ATOM   1236  CG  ASN A  81     -13.112   6.099  -8.675  0.00  0.00           C  
ATOM   1237  C   ASN A  81     -14.977   6.434  -5.365  0.00  0.00           C  
ATOM   1238  O   ASN A  81     -13.984   6.476  -4.628  0.00  0.00           O  
ATOM   1239  H   ASN A  81     -16.618   5.544  -8.057  0.00  0.00           H  
ATOM   1240  HA  ASN A  81     -14.054   5.168  -6.729  0.00  0.00           H  
ATOM   1241 HB2  ASN A  81     -15.022   6.907  -8.542  0.00  0.00           H  
ATOM   1242 HB3  ASN A  81     -13.965   7.582  -7.495  0.00  0.00           H  
ATOM   1243 OD1  ASN A  81     -12.167   5.527  -8.130  0.00  0.00           O  
ATOM   1244 ND2  ASN A  81     -12.958   6.483  -9.941  0.00  0.00           N  
ATOM   1245 HD22 ASN A  81     -13.602   7.155 -10.323  0.00  0.00           H  
ATOM   1246 HD21 ASN A  81     -12.222   6.116 -10.495  0.00  0.00           H  
ATOM   1247  N   ALA A  82     -16.162   6.930  -5.036  0.00  0.00           N  
ATOM   1248  CA  ALA A  82     -16.904   7.142  -3.788  0.00  0.00           C  
ATOM   1249  CB  ALA A  82     -17.793   5.904  -3.644  0.00  0.00           C  
ATOM   1250  C   ALA A  82     -16.234   7.662  -2.516  0.00  0.00           C  
ATOM   1251  O   ALA A  82     -16.806   7.438  -1.447  0.00  0.00           O  
ATOM   1252  H   ALA A  82     -16.684   7.253  -5.997  0.00  0.00           H  
ATOM   1253  HA  ALA A  82     -17.708   7.790  -4.009  0.00  0.00           H  
ATOM   1254 HB1  ALA A  82     -18.717   6.124  -3.954  0.00  0.00           H  
ATOM   1255 HB2  ALA A  82     -17.420   5.163  -4.199  0.00  0.00           H  
ATOM   1256 HB3  ALA A  82     -17.818   5.626  -2.685  0.00  0.00           H  
ATOM   1257  N   ALA A  83     -14.936   7.893  -2.597  0.00  0.00           N  
ATOM   1258  CA  ALA A  83     -14.110   8.486  -1.530  0.00  0.00           C  
ATOM   1259  CB  ALA A  83     -12.776   8.894  -2.167  0.00  0.00           C  
ATOM   1260  C   ALA A  83     -14.651   9.652  -0.722  0.00  0.00           C  
ATOM   1261  O   ALA A  83     -15.144  10.633  -1.271  0.00  0.00           O  
ATOM   1262  H   ALA A  83     -14.511   7.608  -3.528  0.00  0.00           H  
ATOM   1263  HA  ALA A  83     -13.862   7.719  -0.867  0.00  0.00           H  
ATOM   1264 HB1  ALA A  83     -12.837   8.783  -3.157  0.00  0.00           H  
ATOM   1265 HB2  ALA A  83     -12.584   9.848  -1.945  0.00  0.00           H  
ATOM   1266 HB3  ALA A  83     -12.049   8.313  -1.808  0.00  0.00           H  
ATOM   1267  N   ASP A  84     -14.131   9.665   0.504  0.00  0.00           N  
ATOM   1268  CA  ASP A  84     -14.532  10.555   1.606  0.00  0.00           C  
ATOM   1269  CB  ASP A  84     -14.965   9.707   2.810  0.00  0.00           C  
ATOM   1270  CG  ASP A  84     -13.724   9.218   3.563  0.00  0.00           C  
ATOM   1271 OD1  ASP A  84     -13.428   9.790   4.639  0.00  0.00           O  
ATOM   1272 OD2  ASP A  84     -13.010   8.448   2.889  0.00  0.00           O  
ATOM   1273  C   ASP A  84     -13.361  11.483   1.924  0.00  0.00           C  
ATOM   1274  O   ASP A  84     -12.350  11.500   1.231  0.00  0.00           O  
ATOM   1275  H   ASP A  84     -13.357   8.942   0.634  0.00  0.00           H  
ATOM   1276  HA  ASP A  84     -15.275  11.124   1.266  0.00  0.00           H  
ATOM   1277 HB2  ASP A  84     -15.493  10.270   3.410  0.00  0.00           H  
ATOM   1278 HB3  ASP A  84     -15.458   8.930   2.479  0.00  0.00           H  
ATOM   1279  N   LEU A  85     -13.478  12.274   2.996  0.00  0.00           N  
ATOM   1280  CA  LEU A  85     -12.428  13.111   3.603  0.00  0.00           C  
ATOM   1281  CB  LEU A  85     -13.073  13.841   4.780  0.00  0.00           C  
ATOM   1282  CG  LEU A  85     -14.099  14.934   4.460  0.00  0.00           C  
ATOM   1283 CD1  LEU A  85     -14.489  15.516   5.828  0.00  0.00           C  
ATOM   1284 CD2  LEU A  85     -13.539  16.027   3.543  0.00  0.00           C  
ATOM   1285  C   LEU A  85     -11.067  12.486   3.919  0.00  0.00           C  
ATOM   1286  O   LEU A  85     -10.072  13.209   3.953  0.00  0.00           O  
ATOM   1287  H   LEU A  85     -14.469  12.252   3.410  0.00  0.00           H  
ATOM   1288  HA  LEU A  85     -12.266  13.917   2.968  0.00  0.00           H  
ATOM   1289 HB2  LEU A  85     -13.537  13.158   5.347  0.00  0.00           H  
ATOM   1290 HB3  LEU A  85     -12.342  14.270   5.314  0.00  0.00           H  
ATOM   1291  HG  LEU A  85     -14.882  14.532   4.045  0.00  0.00           H  
ATOM   1292 HD11 LEU A  85     -13.675  15.888   6.269  0.00  0.00           H  
ATOM   1293 HD12 LEU A  85     -15.162  16.241   5.695  0.00  0.00           H  
ATOM   1294 HD13 LEU A  85     -14.880  14.792   6.392  0.00  0.00           H  
ATOM   1295 HD21 LEU A  85     -13.250  15.615   2.679  0.00  0.00           H  
ATOM   1296 HD22 LEU A  85     -14.250  16.707   3.370  0.00  0.00           H  
ATOM   1297 HD23 LEU A  85     -12.758  16.461   3.988  0.00  0.00           H  
ATOM   1298  N   TRP A  86     -10.910  11.212   4.266  0.00  0.00           N  
ATOM   1299  CA  TRP A  86      -9.616  10.521   4.306  0.00  0.00           C  
ATOM   1300  CB  TRP A  86      -9.755   9.223   5.093  0.00  0.00           C  
ATOM   1301  CG  TRP A  86      -9.925   9.458   6.598  0.00  0.00           C  
ATOM   1302 CD1  TRP A  86     -11.028   9.941   7.161  0.00  0.00           C  
ATOM   1303 CD2  TRP A  86      -8.985   9.250   7.594  0.00  0.00           C  
ATOM   1304 NE1  TRP A  86     -10.885   9.864   8.485  0.00  0.00           N  
ATOM   1305 CE2  TRP A  86      -9.670   9.433   8.797  0.00  0.00           C  
ATOM   1306 CE3  TRP A  86      -7.628   8.956   7.573  0.00  0.00           C  
ATOM   1307 CZ2  TRP A  86      -8.979   9.249   9.995  0.00  0.00           C  
ATOM   1308 CZ3  TRP A  86      -6.952   8.810   8.784  0.00  0.00           C  
ATOM   1309 CH2  TRP A  86      -7.610   9.025   9.994  0.00  0.00           C  
ATOM   1310  C   TRP A  86      -9.056  10.209   2.919  0.00  0.00           C  
ATOM   1311  O   TRP A  86      -8.035  10.776   2.540  0.00  0.00           O  
ATOM   1312  H   TRP A  86     -11.812  10.725   4.515  0.00  0.00           H  
ATOM   1313  HA  TRP A  86      -8.957  11.137   4.768  0.00  0.00           H  
ATOM   1314 HB2  TRP A  86     -10.560   8.737   4.794  0.00  0.00           H  
ATOM   1315 HB3  TRP A  86      -8.939   8.679   4.985  0.00  0.00           H  
ATOM   1316 HD1  TRP A  86     -11.826  10.299   6.677  0.00  0.00           H  
ATOM   1317 HE1  TRP A  86     -11.612  10.104   9.166  0.00  0.00           H  
ATOM   1318 HE3  TRP A  86      -7.133   8.847   6.713  0.00  0.00           H  
ATOM   1319 HZ2  TRP A  86      -9.494   9.280  10.878  0.00  0.00           H  
ATOM   1320 HZ3  TRP A  86      -5.995   8.552   8.773  0.00  0.00           H  
ATOM   1321 HH2  TRP A  86      -7.108   9.019  10.842  0.00  0.00           H  
ATOM   1322  N   GLY A  87      -9.984   9.938   2.000  0.00  0.00           N  
ATOM   1323  CA  GLY A  87      -9.790   9.436   0.623  0.00  0.00           C  
ATOM   1324  C   GLY A  87     -10.109   7.946   0.445  0.00  0.00           C  
ATOM   1325  O   GLY A  87      -9.804   7.448  -0.641  0.00  0.00           O  
ATOM   1326  H   GLY A  87     -10.982  10.131   2.369  0.00  0.00           H  
ATOM   1327 HA2  GLY A  87     -10.375   9.979  -0.009  0.00  0.00           H  
ATOM   1328 HA3  GLY A  87      -8.826   9.605   0.346  0.00  0.00           H  
ATOM   1329  N   GLN A  88     -10.610   7.281   1.482  0.00  0.00           N  
ATOM   1330  CA  GLN A  88     -10.858   5.833   1.452  0.00  0.00           C  
ATOM   1331  CB  GLN A  88     -11.578   5.478   2.753  0.00  0.00           C  
ATOM   1332  CG  GLN A  88     -10.696   5.685   3.984  0.00  0.00           C  
ATOM   1333  CD  GLN A  88     -11.462   5.744   5.307  0.00  0.00           C  
ATOM   1334  C   GLN A  88     -11.826   5.460   0.332  0.00  0.00           C  
ATOM   1335  O   GLN A  88     -12.998   5.817   0.343  0.00  0.00           O  
ATOM   1336  H   GLN A  88     -10.812   7.872   2.319  0.00  0.00           H  
ATOM   1337  HA  GLN A  88      -9.981   5.375   1.268  0.00  0.00           H  
ATOM   1338 HB2  GLN A  88     -12.380   6.058   2.848  0.00  0.00           H  
ATOM   1339 HB3  GLN A  88     -11.845   4.520   2.724  0.00  0.00           H  
ATOM   1340 HG2  GLN A  88     -10.037   4.928   4.037  0.00  0.00           H  
ATOM   1341 HG3  GLN A  88     -10.190   6.547   3.874  0.00  0.00           H  
ATOM   1342 OE1  GLN A  88     -11.304   4.992   6.260  0.00  0.00           O  
ATOM   1343 NE2  GLN A  88     -12.304   6.763   5.504  0.00  0.00           N  
ATOM   1344 HE21 GLN A  88     -12.839   6.844   6.341  0.00  0.00           H  
ATOM   1345 HE22 GLN A  88     -12.384   7.468   4.763  0.00  0.00           H  
ATOM   1346  N   THR A  89     -11.292   4.735  -0.653  0.00  0.00           N  
ATOM   1347  CA  THR A  89     -12.154   4.156  -1.689  0.00  0.00           C  
ATOM   1348  CB  THR A  89     -11.363   3.786  -2.951  0.00  0.00           C  
ATOM   1349 OG1  THR A  89     -10.253   2.901  -2.802  0.00  0.00           O  
ATOM   1350 CG2  THR A  89     -10.828   5.059  -3.608  0.00  0.00           C  
ATOM   1351  C   THR A  89     -12.760   2.859  -1.170  0.00  0.00           C  
ATOM   1352  O   THR A  89     -12.154   2.118  -0.391  0.00  0.00           O  
ATOM   1353  H   THR A  89     -10.274   4.623  -0.623  0.00  0.00           H  
ATOM   1354  HA  THR A  89     -12.895   4.800  -1.880  0.00  0.00           H  
ATOM   1355  HB  THR A  89     -12.028   3.343  -3.639  0.00  0.00           H  
ATOM   1356 HG21 THR A  89     -10.603   5.733  -2.902  0.00  0.00           H  
ATOM   1357 HG22 THR A  89     -10.005   4.844  -4.137  0.00  0.00           H  
ATOM   1358 HG23 THR A  89     -11.524   5.439  -4.219  0.00  0.00           H  
ATOM   1359 HG1  THR A  89      -9.583   3.281  -2.155  0.00  0.00           H  
ATOM   1360  N   PRO A  90     -13.936   2.566  -1.711  0.00  0.00           N  
ATOM   1361  CA  PRO A  90     -14.539   1.230  -1.552  0.00  0.00           C  
ATOM   1362  CB  PRO A  90     -15.774   1.308  -2.449  0.00  0.00           C  
ATOM   1363  CG  PRO A  90     -16.343   2.697  -2.118  0.00  0.00           C  
ATOM   1364  CD  PRO A  90     -15.019   3.472  -2.115  0.00  0.00           C  
ATOM   1365  C   PRO A  90     -13.634   0.039  -1.844  0.00  0.00           C  
ATOM   1366  O   PRO A  90     -13.695  -0.982  -1.146  0.00  0.00           O  
ATOM   1367  HA  PRO A  90     -14.950   1.144  -0.610  0.00  0.00           H  
ATOM   1368 HB2  PRO A  90     -15.528   1.264  -3.408  0.00  0.00           H  
ATOM   1369 HB3  PRO A  90     -16.435   0.609  -2.219  0.00  0.00           H  
ATOM   1370 HG2  PRO A  90     -16.922   3.000  -2.831  0.00  0.00           H  
ATOM   1371 HG3  PRO A  90     -16.745   2.692  -1.237  0.00  0.00           H  
ATOM   1372 HD2  PRO A  90     -14.835   3.860  -3.040  0.00  0.00           H  
ATOM   1373 HD3  PRO A  90     -15.077   4.268  -1.477  0.00  0.00           H  
ATOM   1374  N   LEU A  91     -12.874   0.041  -2.935  0.00  0.00           N  
ATOM   1375  CA  LEU A  91     -11.825  -0.949  -3.203  0.00  0.00           C  
ATOM   1376  CB  LEU A  91     -10.968  -0.510  -4.383  0.00  0.00           C  
ATOM   1377  CG  LEU A  91     -10.602  -1.714  -5.253  0.00  0.00           C  
ATOM   1378 CD1  LEU A  91     -11.767  -2.137  -6.153  0.00  0.00           C  
ATOM   1379 CD2  LEU A  91      -9.349  -1.448  -6.083  0.00  0.00           C  
ATOM   1380  C   LEU A  91     -10.825  -1.062  -2.053  0.00  0.00           C  
ATOM   1381  O   LEU A  91     -10.834  -2.182  -1.528  0.00  0.00           O  
ATOM   1382  H   LEU A  91     -13.091   0.825  -3.604  0.00  0.00           H  
ATOM   1383  HA  LEU A  91     -12.265  -1.851  -3.332  0.00  0.00           H  
ATOM   1384 HB2  LEU A  91     -11.489   0.102  -4.931  0.00  0.00           H  
ATOM   1385 HB3  LEU A  91     -10.141  -0.131  -4.038  0.00  0.00           H  
ATOM   1386  HG  LEU A  91     -10.351  -2.482  -4.659  0.00  0.00           H  
ATOM   1387 HD11 LEU A  91     -12.013  -1.376  -6.752  0.00  0.00           H  
ATOM   1388 HD12 LEU A  91     -11.489  -2.923  -6.703  0.00  0.00           H  
ATOM   1389 HD13 LEU A  91     -12.550  -2.384  -5.585  0.00  0.00           H  
ATOM   1390 HD21 LEU A  91      -8.581  -1.255  -5.473  0.00  0.00           H  
ATOM   1391 HD22 LEU A  91      -9.141  -2.254  -6.638  0.00  0.00           H  
ATOM   1392 HD23 LEU A  91      -9.507  -0.662  -6.682  0.00  0.00           H  
ATOM   1393  N   HIS A  92     -10.117  -0.061  -1.551  0.00  0.00           N  
ATOM   1394  CA  HIS A  92      -9.310  -0.169  -0.332  0.00  0.00           C  
ATOM   1395  CB  HIS A  92      -8.914   1.173   0.295  0.00  0.00           C  
ATOM   1396  CG  HIS A  92      -8.097   2.207  -0.472  0.00  0.00           C  
ATOM   1397  C   HIS A  92     -10.029  -0.857   0.828  0.00  0.00           C  
ATOM   1398  O   HIS A  92      -9.598  -1.962   1.150  0.00  0.00           O  
ATOM   1399  H   HIS A  92     -10.181   0.831  -2.105  0.00  0.00           H  
ATOM   1400  HA  HIS A  92      -8.477  -0.709  -0.552  0.00  0.00           H  
ATOM   1401 HB2  HIS A  92      -9.779   1.654   0.616  0.00  0.00           H  
ATOM   1402 HB3  HIS A  92      -8.400   0.983   1.179  0.00  0.00           H  
ATOM   1403 ND1  HIS A  92      -8.596   3.436  -0.629  0.00  0.00           N  
ATOM   1404 CD2  HIS A  92      -6.788   2.185  -0.716  0.00  0.00           C  
ATOM   1405 CE1  HIS A  92      -7.529   4.130  -1.008  0.00  0.00           C  
ATOM   1406 NE2  HIS A  92      -6.396   3.423  -1.002  0.00  0.00           N  
ATOM   1407 HD2  HIS A  92      -6.199   1.358  -0.687  0.00  0.00           H  
ATOM   1408 HE1  HIS A  92      -7.566   5.118  -1.283  0.00  0.00           H  
ATOM   1409 HE2  HIS A  92      -5.498   3.768  -1.172  0.00  0.00           H  
ATOM   1410  N   LEU A  93     -11.256  -0.418   1.109  0.00  0.00           N  
ATOM   1411  CA  LEU A  93     -12.107  -1.002   2.156  0.00  0.00           C  
ATOM   1412  CB  LEU A  93     -13.377  -0.188   2.402  0.00  0.00           C  
ATOM   1413  CG  LEU A  93     -13.090   1.193   3.004  0.00  0.00           C  
ATOM   1414 CD1  LEU A  93     -14.385   1.994   3.055  0.00  0.00           C  
ATOM   1415 CD2  LEU A  93     -12.555   1.071   4.427  0.00  0.00           C  
ATOM   1416  C   LEU A  93     -12.401  -2.486   1.949  0.00  0.00           C  
ATOM   1417  O   LEU A  93     -12.020  -3.305   2.779  0.00  0.00           O  
ATOM   1418  H   LEU A  93     -11.568   0.388   0.515  0.00  0.00           H  
ATOM   1419  HA  LEU A  93     -11.631  -0.892   3.047  0.00  0.00           H  
ATOM   1420 HB2  LEU A  93     -13.823  -0.046   1.538  0.00  0.00           H  
ATOM   1421 HB3  LEU A  93     -13.937  -0.678   3.039  0.00  0.00           H  
ATOM   1422  HG  LEU A  93     -12.429   1.665   2.431  0.00  0.00           H  
ATOM   1423 HD11 LEU A  93     -15.054   1.513   3.622  0.00  0.00           H  
ATOM   1424 HD12 LEU A  93     -14.203   2.897   3.447  0.00  0.00           H  
ATOM   1425 HD13 LEU A  93     -14.747   2.100   2.128  0.00  0.00           H  
ATOM   1426 HD21 LEU A  93     -11.706   0.542   4.420  0.00  0.00           H  
ATOM   1427 HD22 LEU A  93     -12.377   1.984   4.795  0.00  0.00           H  
ATOM   1428 HD23 LEU A  93     -13.232   0.607   4.999  0.00  0.00           H  
ATOM   1429  N   ALA A  94     -12.928  -2.822   0.776  0.00  0.00           N  
ATOM   1430  CA  ALA A  94     -13.274  -4.218   0.479  0.00  0.00           C  
ATOM   1431  CB  ALA A  94     -14.232  -4.488  -0.687  0.00  0.00           C  
ATOM   1432  C   ALA A  94     -12.060  -5.116   0.234  0.00  0.00           C  
ATOM   1433  O   ALA A  94     -12.161  -6.318   0.448  0.00  0.00           O  
ATOM   1434  H   ALA A  94     -13.069  -2.046   0.113  0.00  0.00           H  
ATOM   1435  HA  ALA A  94     -13.797  -4.593   1.268  0.00  0.00           H  
ATOM   1436 HB1  ALA A  94     -13.760  -5.027  -1.381  0.00  0.00           H  
ATOM   1437 HB2  ALA A  94     -15.025  -4.992  -0.352  0.00  0.00           H  
ATOM   1438 HB3  ALA A  94     -14.526  -3.619  -1.078  0.00  0.00           H  
ATOM   1439  N   ALA A  95     -10.886  -4.559  -0.040  0.00  0.00           N  
ATOM   1440  CA  ALA A  95      -9.626  -5.301  -0.014  0.00  0.00           C  
ATOM   1441  CB  ALA A  95      -8.577  -4.538  -0.832  0.00  0.00           C  
ATOM   1442  C   ALA A  95      -9.164  -5.578   1.417  0.00  0.00           C  
ATOM   1443  O   ALA A  95      -8.702  -6.697   1.640  0.00  0.00           O  
ATOM   1444  H   ALA A  95     -10.938  -3.540  -0.278  0.00  0.00           H  
ATOM   1445  HA  ALA A  95      -9.761  -6.184  -0.483  0.00  0.00           H  
ATOM   1446 HB1  ALA A  95      -7.748  -5.089  -0.899  0.00  0.00           H  
ATOM   1447 HB2  ALA A  95      -8.938  -4.360  -1.745  0.00  0.00           H  
ATOM   1448 HB3  ALA A  95      -8.371  -3.674  -0.378  0.00  0.00           H  
ATOM   1449  N   THR A  96      -9.110  -4.617   2.338  0.00  0.00           N  
ATOM   1450  CA  THR A  96      -8.696  -4.943   3.702  0.00  0.00           C  
ATOM   1451  CB  THR A  96      -8.177  -3.783   4.547  0.00  0.00           C  
ATOM   1452 OG1  THR A  96      -9.251  -3.092   5.191  0.00  0.00           O  
ATOM   1453 CG2  THR A  96      -7.384  -2.793   3.685  0.00  0.00           C  
ATOM   1454  C   THR A  96      -9.591  -5.809   4.591  0.00  0.00           C  
ATOM   1455  O   THR A  96      -9.154  -6.621   5.394  0.00  0.00           O  
ATOM   1456  H   THR A  96      -9.370  -3.680   2.021  0.00  0.00           H  
ATOM   1457  HA  THR A  96      -7.765  -5.415   3.643  0.00  0.00           H  
ATOM   1458  HB  THR A  96      -7.556  -4.154   5.279  0.00  0.00           H  
ATOM   1459 HG21 THR A  96      -7.884  -1.928   3.625  0.00  0.00           H  
ATOM   1460 HG22 THR A  96      -6.488  -2.631   4.100  0.00  0.00           H  
ATOM   1461 HG23 THR A  96      -7.263  -3.172   2.767  0.00  0.00           H  
ATOM   1462 HG1  THR A  96     -10.064  -3.079   4.599  0.00  0.00           H  
ATOM   1463  N   ALA A  97     -10.873  -5.651   4.250  0.00  0.00           N  
ATOM   1464  CA  ALA A  97     -11.986  -6.498   4.699  0.00  0.00           C  
ATOM   1465  CB  ALA A  97     -13.305  -5.966   4.135  0.00  0.00           C  
ATOM   1466  C   ALA A  97     -11.797  -7.967   4.297  0.00  0.00           C  
ATOM   1467  O   ALA A  97     -11.845  -8.778   5.222  0.00  0.00           O  
ATOM   1468  H   ALA A  97     -11.030  -4.826   3.599  0.00  0.00           H  
ATOM   1469  HA  ALA A  97     -12.044  -6.448   5.706  0.00  0.00           H  
ATOM   1470 HB1  ALA A  97     -13.681  -5.285   4.761  0.00  0.00           H  
ATOM   1471 HB2  ALA A  97     -13.138  -5.547   3.244  0.00  0.00           H  
ATOM   1472 HB3  ALA A  97     -13.950  -6.721   4.035  0.00  0.00           H  
ATOM   1473  N   GLY A  98     -11.155  -8.183   3.150  0.00  0.00           N  
ATOM   1474  CA  GLY A  98     -11.073  -9.548   2.614  0.00  0.00           C  
ATOM   1475  C   GLY A  98     -12.352 -10.078   1.970  0.00  0.00           C  
ATOM   1476  O   GLY A  98     -12.819 -11.185   2.230  0.00  0.00           O  
ATOM   1477  H   GLY A  98     -10.748  -7.362   2.701  0.00  0.00           H  
ATOM   1478 HA2  GLY A  98     -10.314  -9.587   1.927  0.00  0.00           H  
ATOM   1479 HA3  GLY A  98     -10.794 -10.182   3.369  0.00  0.00           H  
ATOM   1480  N   HIS A  99     -12.983  -9.160   1.239  0.00  0.00           N  
ATOM   1481  CA  HIS A  99     -14.237  -9.539   0.566  0.00  0.00           C  
ATOM   1482  CB  HIS A  99     -15.398  -8.668   1.048  0.00  0.00           C  
ATOM   1483  CG  HIS A  99     -16.827  -9.139   0.788  0.00  0.00           C  
ATOM   1484  C   HIS A  99     -14.229  -9.582  -0.962  0.00  0.00           C  
ATOM   1485  O   HIS A  99     -14.312  -8.558  -1.644  0.00  0.00           O  
ATOM   1486  H   HIS A  99     -12.556  -8.243   1.189  0.00  0.00           H  
ATOM   1487  HA  HIS A  99     -14.501 -10.476   0.907  0.00  0.00           H  
ATOM   1488 HB2  HIS A  99     -15.310  -8.524   2.060  0.00  0.00           H  
ATOM   1489 HB3  HIS A  99     -15.309  -7.735   0.630  0.00  0.00           H  
ATOM   1490 ND1  HIS A  99     -17.343  -9.472  -0.387  0.00  0.00           N  
ATOM   1491 CD2  HIS A  99     -17.773  -9.122   1.731  0.00  0.00           C  
ATOM   1492 CE1  HIS A  99     -18.638  -9.659  -0.170  0.00  0.00           C  
ATOM   1493 NE2  HIS A  99     -18.925  -9.382   1.105  0.00  0.00           N  
ATOM   1494 HD1  HIS A  99     -16.886  -9.569  -1.257  0.00  0.00           H  
ATOM   1495 HD2  HIS A  99     -17.637  -8.948   2.707  0.00  0.00           H  
ATOM   1496 HE1  HIS A  99     -19.304  -9.961  -0.853  0.00  0.00           H  
ATOM   1497  N   LEU A 100     -13.919 -10.750  -1.517  0.00  0.00           N  
ATOM   1498  CA  LEU A 100     -13.704 -11.143  -2.928  0.00  0.00           C  
ATOM   1499  CB  LEU A 100     -13.591 -12.657  -3.081  0.00  0.00           C  
ATOM   1500  CG  LEU A 100     -12.866 -13.159  -4.339  0.00  0.00           C  
ATOM   1501 CD1  LEU A 100     -11.404 -12.726  -4.528  0.00  0.00           C  
ATOM   1502 CD2  LEU A 100     -12.770 -14.687  -4.318  0.00  0.00           C  
ATOM   1503  C   LEU A 100     -14.820 -10.648  -3.850  0.00  0.00           C  
ATOM   1504  O   LEU A 100     -14.598  -9.792  -4.708  0.00  0.00           O  
ATOM   1505  H   LEU A 100     -13.816 -11.528  -0.736  0.00  0.00           H  
ATOM   1506  HA  LEU A 100     -12.831 -10.739  -3.236  0.00  0.00           H  
ATOM   1507 HB2  LEU A 100     -13.092 -13.011  -2.294  0.00  0.00           H  
ATOM   1508 HB3  LEU A 100     -14.511 -13.036  -3.102  0.00  0.00           H  
ATOM   1509  HG  LEU A 100     -13.402 -12.861  -5.162  0.00  0.00           H  
ATOM   1510 HD11 LEU A 100     -10.863 -13.054  -3.756  0.00  0.00           H  
ATOM   1511 HD12 LEU A 100     -11.054 -13.117  -5.376  0.00  0.00           H  
ATOM   1512 HD13 LEU A 100     -11.361 -11.730  -4.572  0.00  0.00           H  
ATOM   1513 HD21 LEU A 100     -13.691 -15.075  -4.292  0.00  0.00           H  
ATOM   1514 HD22 LEU A 100     -12.297 -14.999  -5.140  0.00  0.00           H  
ATOM   1515 HD23 LEU A 100     -12.261 -14.975  -3.508  0.00  0.00           H  
ATOM   1516  N   GLU A 101     -16.003 -11.097  -3.438  0.00  0.00           N  
ATOM   1517  CA  GLU A 101     -17.301 -10.793  -4.063  0.00  0.00           C  
ATOM   1518  CB  GLU A 101     -18.420 -11.454  -3.275  0.00  0.00           C  
ATOM   1519  CG  GLU A 101     -18.229 -12.979  -3.204  0.00  0.00           C  
ATOM   1520  CD  GLU A 101     -17.602 -13.258  -1.832  0.00  0.00           C  
ATOM   1521 OE1  GLU A 101     -18.429 -13.374  -0.901  0.00  0.00           O  
ATOM   1522 OE2  GLU A 101     -16.380 -13.489  -1.751  0.00  0.00           O  
ATOM   1523  C   GLU A 101     -17.671  -9.318  -4.306  0.00  0.00           C  
ATOM   1524  O   GLU A 101     -17.855  -8.948  -5.461  0.00  0.00           O  
ATOM   1525  H   GLU A 101     -15.935 -11.725  -2.580  0.00  0.00           H  
ATOM   1526  HA  GLU A 101     -17.360 -11.300  -4.966  0.00  0.00           H  
ATOM   1527 HB2  GLU A 101     -18.395 -11.119  -2.363  0.00  0.00           H  
ATOM   1528 HB3  GLU A 101     -19.260 -11.291  -3.736  0.00  0.00           H  
ATOM   1529 HG2  GLU A 101     -19.088 -13.390  -3.220  0.00  0.00           H  
ATOM   1530 HG3  GLU A 101     -17.598 -13.235  -3.869  0.00  0.00           H  
ATOM   1531  N   ILE A 102     -17.324  -8.414  -3.387  0.00  0.00           N  
ATOM   1532  CA  ILE A 102     -17.487  -6.963  -3.574  0.00  0.00           C  
ATOM   1533  CB  ILE A 102     -17.553  -6.210  -2.247  0.00  0.00           C  
ATOM   1534 CG1  ILE A 102     -18.790  -6.545  -1.410  0.00  0.00           C  
ATOM   1535 CG2  ILE A 102     -17.605  -4.711  -2.578  0.00  0.00           C  
ATOM   1536 CD1  ILE A 102     -18.676  -5.928  -0.014  0.00  0.00           C  
ATOM   1537  C   ILE A 102     -16.319  -6.459  -4.421  0.00  0.00           C  
ATOM   1538  O   ILE A 102     -16.525  -5.556  -5.236  0.00  0.00           O  
ATOM   1539  H   ILE A 102     -16.922  -8.826  -2.512  0.00  0.00           H  
ATOM   1540  HA  ILE A 102     -18.308  -6.845  -4.121  0.00  0.00           H  
ATOM   1541  HB  ILE A 102     -16.740  -6.460  -1.704  0.00  0.00           H  
ATOM   1542 HG12 ILE A 102     -19.586  -6.179  -1.855  0.00  0.00           H  
ATOM   1543 HG13 ILE A 102     -18.852  -7.523  -1.315  0.00  0.00           H  
ATOM   1544 HG21 ILE A 102     -17.603  -4.189  -1.729  0.00  0.00           H  
ATOM   1545 HG22 ILE A 102     -16.807  -4.469  -3.123  0.00  0.00           H  
ATOM   1546 HG23 ILE A 102     -18.437  -4.518  -3.091  0.00  0.00           H  
ATOM   1547 HD11 ILE A 102     -18.599  -4.939  -0.105  0.00  0.00           H  
ATOM   1548 HD12 ILE A 102     -19.491  -6.161   0.508  0.00  0.00           H  
ATOM   1549 HD13 ILE A 102     -17.866  -6.293   0.435  0.00  0.00           H  
ATOM   1550  N   VAL A 103     -15.081  -6.892  -4.188  0.00  0.00           N  
ATOM   1551  CA  VAL A 103     -13.921  -6.501  -4.994  0.00  0.00           C  
ATOM   1552  CB  VAL A 103     -12.611  -7.043  -4.432  0.00  0.00           C  
ATOM   1553 CG1  VAL A 103     -11.354  -6.714  -5.232  0.00  0.00           C  
ATOM   1554 CG2  VAL A 103     -12.388  -6.518  -3.014  0.00  0.00           C  
ATOM   1555  C   VAL A 103     -14.160  -6.853  -6.461  0.00  0.00           C  
ATOM   1556  O   VAL A 103     -14.074  -5.925  -7.261  0.00  0.00           O  
ATOM   1557  H   VAL A 103     -15.004  -7.545  -3.370  0.00  0.00           H  
ATOM   1558  HA  VAL A 103     -13.816  -5.506  -4.927  0.00  0.00           H  
ATOM   1559  HB  VAL A 103     -12.677  -8.058  -4.409  0.00  0.00           H  
ATOM   1560 HG11 VAL A 103     -11.614  -6.399  -6.144  0.00  0.00           H  
ATOM   1561 HG12 VAL A 103     -10.841  -5.996  -4.765  0.00  0.00           H  
ATOM   1562 HG13 VAL A 103     -10.787  -7.534  -5.311  0.00  0.00           H  
ATOM   1563 HG21 VAL A 103     -11.693  -7.077  -2.563  0.00  0.00           H  
ATOM   1564 HG22 VAL A 103     -12.080  -5.569  -3.061  0.00  0.00           H  
ATOM   1565 HG23 VAL A 103     -13.247  -6.571  -2.507  0.00  0.00           H  
ATOM   1566  N   GLU A 104     -14.686  -8.037  -6.803  0.00  0.00           N  
ATOM   1567  CA  GLU A 104     -14.839  -8.535  -8.173  0.00  0.00           C  
ATOM   1568  CB  GLU A 104     -15.105 -10.044  -8.239  0.00  0.00           C  
ATOM   1569  CG  GLU A 104     -13.992 -10.892  -7.618  0.00  0.00           C  
ATOM   1570  CD  GLU A 104     -13.931 -12.257  -8.287  0.00  0.00           C  
ATOM   1571 OE1  GLU A 104     -12.855 -12.557  -8.855  0.00  0.00           O  
ATOM   1572 OE2  GLU A 104     -15.016 -12.852  -8.494  0.00  0.00           O  
ATOM   1573  C   GLU A 104     -16.012  -7.800  -8.828  0.00  0.00           C  
ATOM   1574  O   GLU A 104     -16.060  -7.529 -10.033  0.00  0.00           O  
ATOM   1575  H   GLU A 104     -14.996  -8.609  -5.962  0.00  0.00           H  
ATOM   1576  HA  GLU A 104     -14.007  -8.363  -8.690  0.00  0.00           H  
ATOM   1577 HB2  GLU A 104     -15.928 -10.227  -7.738  0.00  0.00           H  
ATOM   1578 HB3  GLU A 104     -15.176 -10.296  -9.185  0.00  0.00           H  
ATOM   1579 HG2  GLU A 104     -13.145 -10.444  -7.778  0.00  0.00           H  
ATOM   1580 HG3  GLU A 104     -14.201 -11.030  -6.680  0.00  0.00           H  
ATOM   1581  N   VAL A 105     -17.074  -7.500  -8.078  0.00  0.00           N  
ATOM   1582  CA  VAL A 105     -18.069  -6.580  -8.670  0.00  0.00           C  
ATOM   1583  CB  VAL A 105     -19.439  -6.631  -8.009  0.00  0.00           C  
ATOM   1584 CG1  VAL A 105     -20.115  -7.992  -7.789  0.00  0.00           C  
ATOM   1585 CG2  VAL A 105     -19.461  -5.879  -6.675  0.00  0.00           C  
ATOM   1586  C   VAL A 105     -17.496  -5.188  -8.943  0.00  0.00           C  
ATOM   1587  O   VAL A 105     -17.436  -4.775 -10.103  0.00  0.00           O  
ATOM   1588  H   VAL A 105     -17.133  -7.912  -7.169  0.00  0.00           H  
ATOM   1589  HA  VAL A 105     -18.365  -6.975  -9.552  0.00  0.00           H  
ATOM   1590  HB  VAL A 105     -20.091  -6.086  -8.593  0.00  0.00           H  
ATOM   1591 HG11 VAL A 105     -19.955  -8.290  -6.850  0.00  0.00           H  
ATOM   1592 HG12 VAL A 105     -21.096  -7.900  -7.952  0.00  0.00           H  
ATOM   1593 HG13 VAL A 105     -19.728  -8.657  -8.425  0.00  0.00           H  
ATOM   1594 HG21 VAL A 105     -20.074  -5.095  -6.753  0.00  0.00           H  
ATOM   1595 HG22 VAL A 105     -19.787  -6.495  -5.960  0.00  0.00           H  
ATOM   1596 HG23 VAL A 105     -18.537  -5.568  -6.461  0.00  0.00           H  
ATOM   1597  N   LEU A 106     -16.819  -4.585  -7.960  0.00  0.00           N  
ATOM   1598  CA  LEU A 106     -16.173  -3.274  -8.088  0.00  0.00           C  
ATOM   1599  CB  LEU A 106     -15.625  -2.747  -6.759  0.00  0.00           C  
ATOM   1600  CG  LEU A 106     -16.566  -1.916  -5.884  0.00  0.00           C  
ATOM   1601 CD1  LEU A 106     -15.928  -1.912  -4.493  0.00  0.00           C  
ATOM   1602 CD2  LEU A 106     -16.652  -0.444  -6.297  0.00  0.00           C  
ATOM   1603  C   LEU A 106     -15.047  -3.024  -9.104  0.00  0.00           C  
ATOM   1604  O   LEU A 106     -14.895  -1.913  -9.614  0.00  0.00           O  
ATOM   1605  H   LEU A 106     -16.788  -5.143  -7.067  0.00  0.00           H  
ATOM   1606  HA  LEU A 106     -16.928  -2.571  -8.284  0.00  0.00           H  
ATOM   1607 HB2  LEU A 106     -15.335  -3.538  -6.214  0.00  0.00           H  
ATOM   1608 HB3  LEU A 106     -14.828  -2.177  -6.963  0.00  0.00           H  
ATOM   1609  HG  LEU A 106     -17.440  -2.352  -5.842  0.00  0.00           H  
ATOM   1610 HD11 LEU A 106     -15.020  -1.501  -4.547  0.00  0.00           H  
ATOM   1611 HD12 LEU A 106     -16.500  -1.380  -3.869  0.00  0.00           H  
ATOM   1612 HD13 LEU A 106     -15.854  -2.851  -4.161  0.00  0.00           H  
ATOM   1613 HD21 LEU A 106     -16.988  -0.384  -7.237  0.00  0.00           H  
ATOM   1614 HD22 LEU A 106     -17.281   0.034  -5.685  0.00  0.00           H  
ATOM   1615 HD23 LEU A 106     -15.744  -0.031  -6.237  0.00  0.00           H  
ATOM   1616  N   LEU A 107     -14.331  -4.107  -9.394  0.00  0.00           N  
ATOM   1617  CA  LEU A 107     -13.385  -4.139 -10.521  0.00  0.00           C  
ATOM   1618  CB  LEU A 107     -12.257  -5.145 -10.310  0.00  0.00           C  
ATOM   1619  CG  LEU A 107     -11.282  -4.571  -9.293  0.00  0.00           C  
ATOM   1620 CD1  LEU A 107     -10.306  -5.677  -8.891  0.00  0.00           C  
ATOM   1621 CD2  LEU A 107     -10.516  -3.285  -9.639  0.00  0.00           C  
ATOM   1622  C   LEU A 107     -14.019  -4.345 -11.896  0.00  0.00           C  
ATOM   1623  O   LEU A 107     -13.821  -3.573 -12.834  0.00  0.00           O  
ATOM   1624  H   LEU A 107     -14.492  -4.920  -8.767  0.00  0.00           H  
ATOM   1625  HA  LEU A 107     -12.879  -3.251 -10.533  0.00  0.00           H  
ATOM   1626 HB2  LEU A 107     -12.636  -5.953  -9.938  0.00  0.00           H  
ATOM   1627 HB3  LEU A 107     -11.788  -5.255 -11.146  0.00  0.00           H  
ATOM   1628  HG  LEU A 107     -11.780  -4.268  -8.493  0.00  0.00           H  
ATOM   1629 HD11 LEU A 107      -9.813  -5.993  -9.700  0.00  0.00           H  
ATOM   1630 HD12 LEU A 107      -9.656  -5.317  -8.222  0.00  0.00           H  
ATOM   1631 HD13 LEU A 107     -10.814  -6.437  -8.489  0.00  0.00           H  
ATOM   1632 HD21 LEU A 107     -11.170  -2.550  -9.806  0.00  0.00           H  
ATOM   1633 HD22 LEU A 107      -9.922  -3.042  -8.874  0.00  0.00           H  
ATOM   1634 HD23 LEU A 107      -9.966  -3.442 -10.457  0.00  0.00           H  
ATOM   1635  N   LYS A 108     -15.015  -5.232 -11.939  0.00  0.00           N  
ATOM   1636  CA  LYS A 108     -15.821  -5.384 -13.158  0.00  0.00           C  
ATOM   1637  CB  LYS A 108     -16.720  -6.623 -13.186  0.00  0.00           C  
ATOM   1638  CG  LYS A 108     -15.696  -7.763 -13.168  0.00  0.00           C  
ATOM   1639  CD  LYS A 108     -16.479  -9.054 -13.449  0.00  0.00           C  
ATOM   1640  CE  LYS A 108     -17.557  -9.381 -12.430  0.00  0.00           C  
ATOM   1641  NZ  LYS A 108     -17.849 -10.822 -12.501  0.00  0.00           N  
ATOM   1642  C   LYS A 108     -16.728  -4.213 -13.528  0.00  0.00           C  
ATOM   1643  O   LYS A 108     -17.330  -4.037 -14.586  0.00  0.00           O  
ATOM   1644  H   LYS A 108     -15.163  -5.776 -11.082  0.00  0.00           H  
ATOM   1645  HA  LYS A 108     -15.179  -5.558 -13.945  0.00  0.00           H  
ATOM   1646 HB2  LYS A 108     -17.224  -6.655 -12.382  0.00  0.00           H  
ATOM   1647 HB3  LYS A 108     -17.186  -6.646 -14.013  0.00  0.00           H  
ATOM   1648 HG2  LYS A 108     -15.045  -7.624 -13.883  0.00  0.00           H  
ATOM   1649 HG3  LYS A 108     -15.292  -7.822 -12.281  0.00  0.00           H  
ATOM   1650 HD2  LYS A 108     -16.910  -8.969 -14.356  0.00  0.00           H  
ATOM   1651 HD3  LYS A 108     -15.824  -9.819 -13.480  0.00  0.00           H  
ATOM   1652 HE2  LYS A 108     -17.225  -9.148 -11.524  0.00  0.00           H  
ATOM   1653 HE3  LYS A 108     -18.374  -8.861 -12.648  0.00  0.00           H  
ATOM   1654 HZ1  LYS A 108     -18.839 -10.966 -12.568  0.00  0.00           H  
ATOM   1655 HZ2  LYS A 108     -17.403 -11.220 -13.306  0.00  0.00           H  
ATOM   1656 HZ3  LYS A 108     -17.506 -11.279 -11.676  0.00  0.00           H  
ATOM   1657  N   TYR A 109     -16.883  -3.336 -12.541  0.00  0.00           N  
ATOM   1658  CA  TYR A 109     -17.605  -2.068 -12.718  0.00  0.00           C  
ATOM   1659  CB  TYR A 109     -18.579  -2.041 -11.537  0.00  0.00           C  
ATOM   1660  CG  TYR A 109     -19.851  -2.621 -12.150  0.00  0.00           C  
ATOM   1661 CD1  TYR A 109     -20.826  -1.896 -12.821  0.00  0.00           C  
ATOM   1662 CD2  TYR A 109     -20.288  -3.831 -11.602  0.00  0.00           C  
ATOM   1663 CE1  TYR A 109     -22.113  -2.381 -13.033  0.00  0.00           C  
ATOM   1664 CE2  TYR A 109     -21.603  -4.266 -11.673  0.00  0.00           C  
ATOM   1665  CZ  TYR A 109     -22.539  -3.558 -12.413  0.00  0.00           C  
ATOM   1666  OH  TYR A 109     -23.852  -3.842 -12.645  0.00  0.00           O  
ATOM   1667  C   TYR A 109     -16.646  -0.885 -12.748  0.00  0.00           C  
ATOM   1668  O   TYR A 109     -17.026   0.282 -12.813  0.00  0.00           O  
ATOM   1669  H   TYR A 109     -16.453  -3.619 -11.635  0.00  0.00           H  
ATOM   1670  HA  TYR A 109     -18.089  -2.105 -13.601  0.00  0.00           H  
ATOM   1671 HB2  TYR A 109     -18.268  -2.639 -10.867  0.00  0.00           H  
ATOM   1672 HB3  TYR A 109     -18.747  -1.138 -11.295  0.00  0.00           H  
ATOM   1673 HD1  TYR A 109     -20.596  -0.974 -13.173  0.00  0.00           H  
ATOM   1674 HD2  TYR A 109     -19.609  -4.416 -11.131  0.00  0.00           H  
ATOM   1675 HE1  TYR A 109     -22.743  -1.883 -13.637  0.00  0.00           H  
ATOM   1676 HE2  TYR A 109     -21.882  -5.099 -11.185  0.00  0.00           H  
ATOM   1677  HH  TYR A 109     -24.420  -3.081 -12.330  0.00  0.00           H  
ATOM   1678  N   GLY A 110     -15.338  -1.123 -12.795  0.00  0.00           N  
ATOM   1679  CA  GLY A 110     -14.404  -0.025 -13.081  0.00  0.00           C  
ATOM   1680  C   GLY A 110     -13.497   0.795 -12.177  0.00  0.00           C  
ATOM   1681  O   GLY A 110     -12.800   1.693 -12.654  0.00  0.00           O  
ATOM   1682  H   GLY A 110     -15.051  -2.090 -12.622  0.00  0.00           H  
ATOM   1683 HA2  GLY A 110     -13.774  -0.381 -13.917  0.00  0.00           H  
ATOM   1684 HA3  GLY A 110     -14.976   0.700 -13.689  0.00  0.00           H  
ATOM   1685  N   ALA A 111     -13.254   0.307 -10.960  0.00  0.00           N  
ATOM   1686  CA  ALA A 111     -12.586   1.042  -9.862  0.00  0.00           C  
ATOM   1687  CB  ALA A 111     -12.789   0.263  -8.563  0.00  0.00           C  
ATOM   1688  C   ALA A 111     -11.093   1.153 -10.185  0.00  0.00           C  
ATOM   1689  O   ALA A 111     -10.507   0.279 -10.831  0.00  0.00           O  
ATOM   1690  H   ALA A 111     -13.589  -0.690 -10.832  0.00  0.00           H  
ATOM   1691  HA  ALA A 111     -12.974   1.957  -9.811  0.00  0.00           H  
ATOM   1692 HB1  ALA A 111     -12.048   0.477  -7.929  0.00  0.00           H  
ATOM   1693 HB2  ALA A 111     -13.663   0.522  -8.155  0.00  0.00           H  
ATOM   1694 HB3  ALA A 111     -12.789  -0.716  -8.761  0.00  0.00           H  
ATOM   1695  N   ASP A 112     -10.539   2.127  -9.479  0.00  0.00           N  
ATOM   1696  CA  ASP A 112      -9.109   2.449  -9.632  0.00  0.00           C  
ATOM   1697  CB  ASP A 112      -8.883   3.932  -9.366  0.00  0.00           C  
ATOM   1698  CG  ASP A 112      -7.547   4.584  -9.754  0.00  0.00           C  
ATOM   1699 OD1  ASP A 112      -7.608   5.832  -9.820  0.00  0.00           O  
ATOM   1700 OD2  ASP A 112      -6.527   3.873  -9.781  0.00  0.00           O  
ATOM   1701  C   ASP A 112      -8.100   1.653  -8.797  0.00  0.00           C  
ATOM   1702  O   ASP A 112      -7.818   2.010  -7.657  0.00  0.00           O  
ATOM   1703  H   ASP A 112     -11.167   2.627  -8.834  0.00  0.00           H  
ATOM   1704  HA  ASP A 112      -8.875   2.277 -10.622  0.00  0.00           H  
ATOM   1705 HB2  ASP A 112      -9.627   4.451  -9.841  0.00  0.00           H  
ATOM   1706 HB3  ASP A 112      -9.025   4.095  -8.366  0.00  0.00           H  
ATOM   1707  N   VAL A 113      -7.264   0.927  -9.538  0.00  0.00           N  
ATOM   1708  CA  VAL A 113      -6.270  -0.048  -9.079  0.00  0.00           C  
ATOM   1709  CB  VAL A 113      -5.450  -0.755 -10.167  0.00  0.00           C  
ATOM   1710 CG1  VAL A 113      -6.383  -1.777 -10.835  0.00  0.00           C  
ATOM   1711 CG2  VAL A 113      -4.930   0.268 -11.175  0.00  0.00           C  
ATOM   1712  C   VAL A 113      -5.229   0.516  -8.101  0.00  0.00           C  
ATOM   1713  O   VAL A 113      -4.846  -0.129  -7.127  0.00  0.00           O  
ATOM   1714  H   VAL A 113      -7.386   1.129 -10.593  0.00  0.00           H  
ATOM   1715  HA  VAL A 113      -6.766  -0.799  -8.600  0.00  0.00           H  
ATOM   1716  HB  VAL A 113      -4.738  -1.268  -9.729  0.00  0.00           H  
ATOM   1717 HG11 VAL A 113      -7.329  -1.487 -10.707  0.00  0.00           H  
ATOM   1718 HG12 VAL A 113      -6.172  -1.825 -11.809  0.00  0.00           H  
ATOM   1719 HG13 VAL A 113      -6.244  -2.671 -10.414  0.00  0.00           H  
ATOM   1720 HG21 VAL A 113      -4.040   0.606 -10.870  0.00  0.00           H  
ATOM   1721 HG22 VAL A 113      -4.839  -0.170 -12.068  0.00  0.00           H  
ATOM   1722 HG23 VAL A 113      -5.577   1.027 -11.234  0.00  0.00           H  
ATOM   1723  N   ASN A 114      -4.895   1.767  -8.396  0.00  0.00           N  
ATOM   1724  CA  ASN A 114      -3.780   2.550  -7.827  0.00  0.00           C  
ATOM   1725  CB  ASN A 114      -2.750   3.103  -8.810  0.00  0.00           C  
ATOM   1726  CG  ASN A 114      -1.846   2.069  -9.494  0.00  0.00           C  
ATOM   1727  C   ASN A 114      -4.220   3.696  -6.923  0.00  0.00           C  
ATOM   1728  O   ASN A 114      -3.488   4.645  -6.664  0.00  0.00           O  
ATOM   1729  H   ASN A 114      -5.544   2.202  -9.135  0.00  0.00           H  
ATOM   1730  HA  ASN A 114      -3.238   1.908  -7.254  0.00  0.00           H  
ATOM   1731 HB2  ASN A 114      -3.238   3.612  -9.533  0.00  0.00           H  
ATOM   1732 HB3  ASN A 114      -2.156   3.754  -8.317  0.00  0.00           H  
ATOM   1733 OD1  ASN A 114      -0.925   1.522  -8.891  0.00  0.00           O  
ATOM   1734 ND2  ASN A 114      -1.956   1.979 -10.818  0.00  0.00           N  
ATOM   1735 HD22 ASN A 114      -2.596   2.572 -11.307  0.00  0.00           H  
ATOM   1736 HD21 ASN A 114      -1.399   1.321 -11.323  0.00  0.00           H  
ATOM   1737  N   ALA A 115      -5.433   3.543  -6.390  0.00  0.00           N  
ATOM   1738  CA  ALA A 115      -6.103   4.565  -5.585  0.00  0.00           C  
ATOM   1739  CB  ALA A 115      -7.579   4.200  -5.357  0.00  0.00           C  
ATOM   1740  C   ALA A 115      -5.375   4.776  -4.252  0.00  0.00           C  
ATOM   1741  O   ALA A 115      -4.985   3.906  -3.473  0.00  0.00           O  
ATOM   1742  H   ALA A 115      -5.874   2.611  -6.600  0.00  0.00           H  
ATOM   1743  HA  ALA A 115      -6.097   5.434  -6.092  0.00  0.00           H  
ATOM   1744 HB1  ALA A 115      -8.119   5.037  -5.304  0.00  0.00           H  
ATOM   1745 HB2  ALA A 115      -7.897   3.639  -6.117  0.00  0.00           H  
ATOM   1746 HB3  ALA A 115      -7.661   3.690  -4.503  0.00  0.00           H  
ATOM   1747  N   LEU A 116      -5.399   6.062  -3.926  0.00  0.00           N  
ATOM   1748  CA  LEU A 116      -4.697   6.615  -2.755  0.00  0.00           C  
ATOM   1749  CB  LEU A 116      -3.629   7.543  -3.323  0.00  0.00           C  
ATOM   1750  CG  LEU A 116      -2.295   6.932  -3.737  0.00  0.00           C  
ATOM   1751 CD1  LEU A 116      -1.271   8.066  -3.839  0.00  0.00           C  
ATOM   1752 CD2  LEU A 116      -2.023   5.620  -2.994  0.00  0.00           C  
ATOM   1753  C   LEU A 116      -5.598   7.475  -1.867  0.00  0.00           C  
ATOM   1754  O   LEU A 116      -6.775   7.617  -2.182  0.00  0.00           O  
ATOM   1755  H   LEU A 116      -5.963   6.662  -4.574  0.00  0.00           H  
ATOM   1756  HA  LEU A 116      -4.349   5.841  -2.201  0.00  0.00           H  
ATOM   1757 HB2  LEU A 116      -4.015   7.992  -4.136  0.00  0.00           H  
ATOM   1758 HB3  LEU A 116      -3.434   8.244  -2.631  0.00  0.00           H  
ATOM   1759  HG  LEU A 116      -2.391   6.500  -4.620  0.00  0.00           H  
ATOM   1760 HD11 LEU A 116      -1.187   8.515  -2.951  0.00  0.00           H  
ATOM   1761 HD12 LEU A 116      -0.386   7.689  -4.109  0.00  0.00           H  
ATOM   1762 HD13 LEU A 116      -1.578   8.727  -4.522  0.00  0.00           H  
ATOM   1763 HD21 LEU A 116      -2.750   4.967  -3.202  0.00  0.00           H  
ATOM   1764 HD22 LEU A 116      -1.144   5.250  -3.290  0.00  0.00           H  
ATOM   1765 HD23 LEU A 116      -2.000   5.796  -2.011  0.00  0.00           H  
ATOM   1766  N   ASP A 117      -4.913   8.075  -0.899  0.00  0.00           N  
ATOM   1767  CA  ASP A 117      -5.584   8.840   0.164  0.00  0.00           C  
ATOM   1768  CB  ASP A 117      -6.165   7.787   1.109  0.00  0.00           C  
ATOM   1769  CG  ASP A 117      -5.153   6.868   1.812  0.00  0.00           C  
ATOM   1770 OD1  ASP A 117      -4.873   5.808   1.218  0.00  0.00           O  
ATOM   1771 OD2  ASP A 117      -4.621   7.290   2.861  0.00  0.00           O  
ATOM   1772  C   ASP A 117      -4.525   9.652   0.908  0.00  0.00           C  
ATOM   1773  O   ASP A 117      -3.352   9.596   0.555  0.00  0.00           O  
ATOM   1774  H   ASP A 117      -3.883   7.963  -0.954  0.00  0.00           H  
ATOM   1775  HA  ASP A 117      -6.193   9.488  -0.281  0.00  0.00           H  
ATOM   1776 HB2  ASP A 117      -6.694   8.265   1.820  0.00  0.00           H  
ATOM   1777 HB3  ASP A 117      -6.796   7.208   0.581  0.00  0.00           H  
ATOM   1778  N   LEU A 118      -4.984  10.247   2.002  0.00  0.00           N  
ATOM   1779  CA  LEU A 118      -4.292  11.226   2.849  0.00  0.00           C  
ATOM   1780  CB  LEU A 118      -5.158  11.546   4.067  0.00  0.00           C  
ATOM   1781  CG  LEU A 118      -4.585  12.487   5.123  0.00  0.00           C  
ATOM   1782 CD1  LEU A 118      -4.016  13.813   4.608  0.00  0.00           C  
ATOM   1783 CD2  LEU A 118      -5.593  12.759   6.237  0.00  0.00           C  
ATOM   1784  C   LEU A 118      -2.922  10.668   3.255  0.00  0.00           C  
ATOM   1785  O   LEU A 118      -1.933  11.390   3.139  0.00  0.00           O  
ATOM   1786  H   LEU A 118      -5.988   9.931   2.244  0.00  0.00           H  
ATOM   1787  HA  LEU A 118      -4.147  12.060   2.320  0.00  0.00           H  
ATOM   1788 HB2  LEU A 118      -6.012  11.958   3.733  0.00  0.00           H  
ATOM   1789 HB3  LEU A 118      -5.373  10.679   4.524  0.00  0.00           H  
ATOM   1790  HG  LEU A 118      -3.848  11.994   5.635  0.00  0.00           H  
ATOM   1791 HD11 LEU A 118      -4.738  14.323   4.145  0.00  0.00           H  
ATOM   1792 HD12 LEU A 118      -3.671  14.345   5.379  0.00  0.00           H  
ATOM   1793 HD13 LEU A 118      -3.273  13.626   3.969  0.00  0.00           H  
ATOM   1794 HD21 LEU A 118      -5.839  11.898   6.680  0.00  0.00           H  
ATOM   1795 HD22 LEU A 118      -5.186  13.377   6.910  0.00  0.00           H  
ATOM   1796 HD23 LEU A 118      -6.412  13.180   5.849  0.00  0.00           H  
ATOM   1797  N   ILE A 119      -2.854   9.378   3.578  0.00  0.00           N  
ATOM   1798  CA  ILE A 119      -1.610   8.695   3.966  0.00  0.00           C  
ATOM   1799  CB  ILE A 119      -1.926   7.478   4.831  0.00  0.00           C  
ATOM   1800 CG1  ILE A 119      -2.515   7.895   6.185  0.00  0.00           C  
ATOM   1801 CG2  ILE A 119      -0.691   6.600   4.985  0.00  0.00           C  
ATOM   1802 CD1  ILE A 119      -4.029   7.792   6.054  0.00  0.00           C  
ATOM   1803  C   ILE A 119      -0.856   8.144   2.744  0.00  0.00           C  
ATOM   1804  O   ILE A 119       0.240   8.608   2.463  0.00  0.00           O  
ATOM   1805  H   ILE A 119      -3.778   8.877   3.532  0.00  0.00           H  
ATOM   1806  HA  ILE A 119      -1.018   9.398   4.372  0.00  0.00           H  
ATOM   1807  HB  ILE A 119      -2.612   6.926   4.359  0.00  0.00           H  
ATOM   1808 HG12 ILE A 119      -2.210   7.277   6.865  0.00  0.00           H  
ATOM   1809 HG13 ILE A 119      -2.275   8.817   6.358  0.00  0.00           H  
ATOM   1810 HG21 ILE A 119      -0.933   5.770   5.485  0.00  0.00           H  
ATOM   1811 HG22 ILE A 119      -0.343   6.353   4.082  0.00  0.00           H  
ATOM   1812 HG23 ILE A 119       0.012   7.099   5.488  0.00  0.00           H  
ATOM   1813 HD11 ILE A 119      -4.274   6.851   5.832  0.00  0.00           H  
ATOM   1814 HD12 ILE A 119      -4.450   8.056   6.919  0.00  0.00           H  
ATOM   1815 HD13 ILE A 119      -4.335   8.403   5.328  0.00  0.00           H  
ATOM   1816  N   GLY A 120      -1.627   7.458   1.905  0.00  0.00           N  
ATOM   1817  CA  GLY A 120      -1.159   6.976   0.594  0.00  0.00           C  
ATOM   1818  C   GLY A 120      -0.943   5.475   0.364  0.00  0.00           C  
ATOM   1819  O   GLY A 120      -0.010   5.010  -0.282  0.00  0.00           O  
ATOM   1820  H   GLY A 120      -2.599   7.289   2.251  0.00  0.00           H  
ATOM   1821 HA2  GLY A 120      -1.818   7.327  -0.134  0.00  0.00           H  
ATOM   1822 HA3  GLY A 120      -0.272   7.474   0.363  0.00  0.00           H  
ATOM   1823  N   LYS A 121      -1.928   4.734   0.868  0.00  0.00           N  
ATOM   1824  CA  LYS A 121      -1.717   3.284   0.864  0.00  0.00           C  
ATOM   1825  CB  LYS A 121      -2.359   2.708   2.123  0.00  0.00           C  
ATOM   1826  CG  LYS A 121      -1.696   3.153   3.430  0.00  0.00           C  
ATOM   1827  CD  LYS A 121      -2.209   2.421   4.661  0.00  0.00           C  
ATOM   1828  CE  LYS A 121      -2.056   3.148   6.004  0.00  0.00           C  
ATOM   1829  NZ  LYS A 121      -1.964   2.271   7.186  0.00  0.00           N  
ATOM   1830  C   LYS A 121      -2.269   2.609  -0.397  0.00  0.00           C  
ATOM   1831  O   LYS A 121      -3.478   2.381  -0.462  0.00  0.00           O  
ATOM   1832  H   LYS A 121      -2.738   5.207   1.212  0.00  0.00           H  
ATOM   1833  HA  LYS A 121      -0.722   3.100   0.916  0.00  0.00           H  
ATOM   1834 HB2  LYS A 121      -3.316   2.996   2.149  0.00  0.00           H  
ATOM   1835 HB3  LYS A 121      -2.309   1.711   2.075  0.00  0.00           H  
ATOM   1836 HG2  LYS A 121      -0.701   3.002   3.353  0.00  0.00           H  
ATOM   1837 HG3  LYS A 121      -1.853   4.142   3.550  0.00  0.00           H  
ATOM   1838 HD2  LYS A 121      -3.194   2.217   4.529  0.00  0.00           H  
ATOM   1839 HD3  LYS A 121      -1.726   1.530   4.734  0.00  0.00           H  
ATOM   1840 HE2  LYS A 121      -1.224   3.733   5.951  0.00  0.00           H  
ATOM   1841 HE3  LYS A 121      -2.849   3.778   6.112  0.00  0.00           H  
ATOM   1842 HZ1  LYS A 121      -2.381   1.383   6.982  0.00  0.00           H  
ATOM   1843 HZ2  LYS A 121      -1.003   2.135   7.432  0.00  0.00           H  
ATOM   1844 HZ3  LYS A 121      -2.445   2.693   7.958  0.00  0.00           H  
ATOM   1845  N   THR A 122      -1.385   2.062  -1.217  0.00  0.00           N  
ATOM   1846  CA  THR A 122      -1.848   1.440  -2.460  0.00  0.00           C  
ATOM   1847  CB  THR A 122      -0.777   1.101  -3.501  0.00  0.00           C  
ATOM   1848 OG1  THR A 122       0.356   0.375  -3.002  0.00  0.00           O  
ATOM   1849 CG2  THR A 122      -0.320   2.325  -4.295  0.00  0.00           C  
ATOM   1850  C   THR A 122      -2.530   0.086  -2.211  0.00  0.00           C  
ATOM   1851  O   THR A 122      -2.071  -0.623  -1.319  0.00  0.00           O  
ATOM   1852  H   THR A 122      -0.407   2.108  -0.927  0.00  0.00           H  
ATOM   1853  HA  THR A 122      -2.523   2.055  -2.893  0.00  0.00           H  
ATOM   1854  HB  THR A 122      -1.212   0.521  -4.252  0.00  0.00           H  
ATOM   1855 HG21 THR A 122      -0.127   3.080  -3.666  0.00  0.00           H  
ATOM   1856 HG22 THR A 122       0.510   2.102  -4.809  0.00  0.00           H  
ATOM   1857 HG23 THR A 122      -1.040   2.601  -4.933  0.00  0.00           H  
ATOM   1858 HG1  THR A 122       0.299   0.284  -2.002  0.00  0.00           H  
ATOM   1859  N   PRO A 123      -3.615  -0.240  -2.917  0.00  0.00           N  
ATOM   1860  CA  PRO A 123      -4.436  -1.458  -2.822  0.00  0.00           C  
ATOM   1861  CB  PRO A 123      -5.554  -1.360  -3.868  0.00  0.00           C  
ATOM   1862  CG  PRO A 123      -5.734   0.145  -4.035  0.00  0.00           C  
ATOM   1863  CD  PRO A 123      -4.303   0.650  -3.863  0.00  0.00           C  
ATOM   1864  C   PRO A 123      -3.782  -2.839  -2.934  0.00  0.00           C  
ATOM   1865  O   PRO A 123      -4.018  -3.685  -2.077  0.00  0.00           O  
ATOM   1866  HA  PRO A 123      -5.015  -1.416  -1.948  0.00  0.00           H  
ATOM   1867 HB2  PRO A 123      -5.276  -1.772  -4.728  0.00  0.00           H  
ATOM   1868 HB3  PRO A 123      -6.392  -1.774  -3.536  0.00  0.00           H  
ATOM   1869 HG2  PRO A 123      -6.075   0.351  -4.934  0.00  0.00           H  
ATOM   1870 HG3  PRO A 123      -6.319   0.498  -3.327  0.00  0.00           H  
ATOM   1871 HD2  PRO A 123      -3.820   0.661  -4.758  0.00  0.00           H  
ATOM   1872 HD3  PRO A 123      -4.301   1.608  -3.518  0.00  0.00           H  
ATOM   1873  N   LEU A 124      -2.746  -3.000  -3.758  0.00  0.00           N  
ATOM   1874  CA  LEU A 124      -1.952  -4.240  -3.733  0.00  0.00           C  
ATOM   1875  CB  LEU A 124      -1.036  -4.349  -4.958  0.00  0.00           C  
ATOM   1876  CG  LEU A 124      -0.440  -5.760  -5.111  0.00  0.00           C  
ATOM   1877 CD1  LEU A 124      -1.446  -6.569  -5.941  0.00  0.00           C  
ATOM   1878 CD2  LEU A 124       0.941  -5.630  -5.749  0.00  0.00           C  
ATOM   1879  C   LEU A 124      -1.175  -4.406  -2.427  0.00  0.00           C  
ATOM   1880  O   LEU A 124      -1.220  -5.514  -1.907  0.00  0.00           O  
ATOM   1881  H   LEU A 124      -2.555  -2.212  -4.391  0.00  0.00           H  
ATOM   1882  HA  LEU A 124      -2.585  -5.022  -3.829  0.00  0.00           H  
ATOM   1883 HB2  LEU A 124      -1.570  -4.167  -5.757  0.00  0.00           H  
ATOM   1884 HB3  LEU A 124      -0.291  -3.727  -4.840  0.00  0.00           H  
ATOM   1885  HG  LEU A 124      -0.345  -6.168  -4.225  0.00  0.00           H  
ATOM   1886 HD11 LEU A 124      -1.565  -6.131  -6.830  0.00  0.00           H  
ATOM   1887 HD12 LEU A 124      -1.099  -7.496  -6.066  0.00  0.00           H  
ATOM   1888 HD13 LEU A 124      -2.320  -6.598  -5.459  0.00  0.00           H  
ATOM   1889 HD21 LEU A 124       1.527  -5.073  -5.161  0.00  0.00           H  
ATOM   1890 HD22 LEU A 124       1.344  -6.539  -5.857  0.00  0.00           H  
ATOM   1891 HD23 LEU A 124       0.853  -5.195  -6.644  0.00  0.00           H  
ATOM   1892  N   HIS A 125      -0.441  -3.351  -2.071  0.00  0.00           N  
ATOM   1893  CA  HIS A 125       0.342  -3.268  -0.831  0.00  0.00           C  
ATOM   1894  CB  HIS A 125       0.940  -1.861  -0.779  0.00  0.00           C  
ATOM   1895  CG  HIS A 125       1.298  -1.248   0.576  0.00  0.00           C  
ATOM   1896  C   HIS A 125      -0.520  -3.503   0.415  0.00  0.00           C  
ATOM   1897  O   HIS A 125      -0.167  -4.310   1.261  0.00  0.00           O  
ATOM   1898  H   HIS A 125      -0.470  -2.561  -2.769  0.00  0.00           H  
ATOM   1899  HA  HIS A 125       1.055  -3.982  -0.859  0.00  0.00           H  
ATOM   1900 HB2  HIS A 125       1.796  -1.840  -1.350  0.00  0.00           H  
ATOM   1901 HB3  HIS A 125       0.294  -1.207  -1.240  0.00  0.00           H  
ATOM   1902 ND1  HIS A 125       0.532  -0.335   1.163  0.00  0.00           N  
ATOM   1903 CD2  HIS A 125       2.078  -1.769   1.520  0.00  0.00           C  
ATOM   1904 CE1  HIS A 125       0.838  -0.315   2.456  0.00  0.00           C  
ATOM   1905 NE2  HIS A 125       1.810  -1.197   2.688  0.00  0.00           N  
ATOM   1906 HD2  HIS A 125       2.778  -2.501   1.359  0.00  0.00           H  
ATOM   1907 HE1  HIS A 125       0.411   0.266   3.144  0.00  0.00           H  
ATOM   1908 HE2  HIS A 125       2.228  -1.369   3.570  0.00  0.00           H  
ATOM   1909  N   LEU A 126      -1.693  -2.870   0.480  0.00  0.00           N  
ATOM   1910  CA  LEU A 126      -2.697  -3.178   1.518  0.00  0.00           C  
ATOM   1911  CB  LEU A 126      -3.945  -2.288   1.536  0.00  0.00           C  
ATOM   1912  CG  LEU A 126      -3.664  -0.890   2.080  0.00  0.00           C  
ATOM   1913 CD1  LEU A 126      -5.008  -0.258   2.472  0.00  0.00           C  
ATOM   1914 CD2  LEU A 126      -2.674  -0.933   3.244  0.00  0.00           C  
ATOM   1915  C   LEU A 126      -3.079  -4.651   1.603  0.00  0.00           C  
ATOM   1916  O   LEU A 126      -2.947  -5.247   2.664  0.00  0.00           O  
ATOM   1917  H   LEU A 126      -1.841  -2.149  -0.253  0.00  0.00           H  
ATOM   1918  HA  LEU A 126      -2.314  -2.892   2.417  0.00  0.00           H  
ATOM   1919 HB2  LEU A 126      -4.262  -2.192   0.611  0.00  0.00           H  
ATOM   1920 HB3  LEU A 126      -4.610  -2.710   2.120  0.00  0.00           H  
ATOM   1921  HG  LEU A 126      -3.241  -0.342   1.376  0.00  0.00           H  
ATOM   1922 HD11 LEU A 126      -5.444  -0.822   3.170  0.00  0.00           H  
ATOM   1923 HD12 LEU A 126      -4.846   0.659   2.830  0.00  0.00           H  
ATOM   1924 HD13 LEU A 126      -5.594  -0.206   1.665  0.00  0.00           H  
ATOM   1925 HD21 LEU A 126      -1.813  -1.332   2.932  0.00  0.00           H  
ATOM   1926 HD22 LEU A 126      -2.513  -0.003   3.576  0.00  0.00           H  
ATOM   1927 HD23 LEU A 126      -3.055  -1.491   3.981  0.00  0.00           H  
ATOM   1928  N   THR A 127      -3.400  -5.252   0.450  0.00  0.00           N  
ATOM   1929  CA  THR A 127      -3.681  -6.698   0.456  0.00  0.00           C  
ATOM   1930  CB  THR A 127      -4.486  -7.049  -0.791  0.00  0.00           C  
ATOM   1931 OG1  THR A 127      -3.879  -6.514  -1.977  0.00  0.00           O  
ATOM   1932 CG2  THR A 127      -5.993  -6.828  -0.720  0.00  0.00           C  
ATOM   1933  C   THR A 127      -2.467  -7.609   0.625  0.00  0.00           C  
ATOM   1934  O   THR A 127      -2.637  -8.765   1.026  0.00  0.00           O  
ATOM   1935  H   THR A 127      -3.429  -4.660  -0.374  0.00  0.00           H  
ATOM   1936  HA  THR A 127      -4.330  -6.887   1.226  0.00  0.00           H  
ATOM   1937  HB  THR A 127      -4.520  -8.073  -0.892  0.00  0.00           H  
ATOM   1938 HG21 THR A 127      -6.291  -6.277  -1.502  0.00  0.00           H  
ATOM   1939 HG22 THR A 127      -6.465  -7.711  -0.739  0.00  0.00           H  
ATOM   1940 HG23 THR A 127      -6.224  -6.348   0.129  0.00  0.00           H  
ATOM   1941 HG1  THR A 127      -3.977  -5.514  -1.997  0.00  0.00           H  
ATOM   1942  N   ALA A 128      -1.271  -7.154   0.271  0.00  0.00           N  
ATOM   1943  CA  ALA A 128       0.045  -7.724   0.583  0.00  0.00           C  
ATOM   1944  CB  ALA A 128       1.209  -6.975  -0.083  0.00  0.00           C  
ATOM   1945  C   ALA A 128       0.389  -7.875   2.058  0.00  0.00           C  
ATOM   1946  O   ALA A 128       0.916  -8.892   2.508  0.00  0.00           O  
ATOM   1947  H   ALA A 128      -1.345  -6.248  -0.319  0.00  0.00           H  
ATOM   1948  HA  ALA A 128       0.101  -8.654   0.142  0.00  0.00           H  
ATOM   1949 HB1  ALA A 128       1.853  -6.680   0.619  0.00  0.00           H  
ATOM   1950 HB2  ALA A 128       1.666  -7.585  -0.726  0.00  0.00           H  
ATOM   1951 HB3  ALA A 128       0.851  -6.180  -0.567  0.00  0.00           H  
ATOM   1952  N   ILE A 129       0.208  -6.792   2.817  0.00  0.00           N  
ATOM   1953  CA  ILE A 129       0.282  -6.868   4.283  0.00  0.00           C  
ATOM   1954  CB  ILE A 129       0.486  -5.492   4.924  0.00  0.00           C  
ATOM   1955 CG1  ILE A 129      -0.644  -4.483   4.750  0.00  0.00           C  
ATOM   1956 CG2  ILE A 129       1.651  -4.801   4.217  0.00  0.00           C  
ATOM   1957 CD1  ILE A 129      -0.307  -3.235   5.572  0.00  0.00           C  
ATOM   1958  C   ILE A 129      -0.725  -7.668   5.115  0.00  0.00           C  
ATOM   1959  O   ILE A 129      -0.352  -8.306   6.095  0.00  0.00           O  
ATOM   1960  H   ILE A 129       0.017  -5.920   2.300  0.00  0.00           H  
ATOM   1961  HA  ILE A 129       1.221  -7.284   4.490  0.00  0.00           H  
ATOM   1962  HB  ILE A 129       0.620  -5.635   5.926  0.00  0.00           H  
ATOM   1963 HG12 ILE A 129      -0.711  -4.232   3.811  0.00  0.00           H  
ATOM   1964 HG13 ILE A 129      -1.472  -4.869   5.096  0.00  0.00           H  
ATOM   1965 HG21 ILE A 129       1.837  -3.928   4.663  0.00  0.00           H  
ATOM   1966 HG22 ILE A 129       2.460  -5.381   4.269  0.00  0.00           H  
ATOM   1967 HG23 ILE A 129       1.412  -4.644   3.262  0.00  0.00           H  
ATOM   1968 HD11 ILE A 129       0.551  -2.854   5.241  0.00  0.00           H  
ATOM   1969 HD12 ILE A 129      -1.041  -2.570   5.464  0.00  0.00           H  
ATOM   1970 HD13 ILE A 129      -0.219  -3.494   6.530  0.00  0.00           H  
ATOM   1971  N   ASP A 130      -1.804  -7.947   4.384  0.00  0.00           N  
ATOM   1972  CA  ASP A 130      -2.663  -9.036   4.858  0.00  0.00           C  
ATOM   1973  CB  ASP A 130      -4.118  -8.667   4.588  0.00  0.00           C  
ATOM   1974  CG  ASP A 130      -4.775  -7.912   5.736  0.00  0.00           C  
ATOM   1975 OD1  ASP A 130      -5.810  -7.261   5.483  0.00  0.00           O  
ATOM   1976 OD2  ASP A 130      -4.253  -7.900   6.880  0.00  0.00           O  
ATOM   1977  C   ASP A 130      -2.363 -10.440   4.321  0.00  0.00           C  
ATOM   1978  O   ASP A 130      -2.756 -11.357   5.034  0.00  0.00           O  
ATOM   1979  H   ASP A 130      -1.959  -7.396   3.560  0.00  0.00           H  
ATOM   1980  HA  ASP A 130      -2.547  -9.081   5.879  0.00  0.00           H  
ATOM   1981 HB2  ASP A 130      -4.147  -8.092   3.775  0.00  0.00           H  
ATOM   1982 HB3  ASP A 130      -4.628  -9.509   4.430  0.00  0.00           H  
ATOM   1983  N   GLY A 131      -1.715 -10.577   3.176  0.00  0.00           N  
ATOM   1984  CA  GLY A 131      -1.498 -11.793   2.375  0.00  0.00           C  
ATOM   1985  C   GLY A 131      -2.753 -12.359   1.715  0.00  0.00           C  
ATOM   1986  O   GLY A 131      -2.803 -13.577   1.532  0.00  0.00           O  
ATOM   1987  H   GLY A 131      -1.308  -9.627   2.831  0.00  0.00           H  
ATOM   1988 HA2  GLY A 131      -0.803 -11.591   1.654  0.00  0.00           H  
ATOM   1989 HA3  GLY A 131      -1.082 -12.510   2.973  0.00  0.00           H  
ATOM   1990  N   HIS A 132      -3.626 -11.464   1.257  0.00  0.00           N  
ATOM   1991  CA  HIS A 132      -4.831 -11.924   0.551  0.00  0.00           C  
ATOM   1992  CB  HIS A 132      -5.814 -10.741   0.563  0.00  0.00           C  
ATOM   1993  CG  HIS A 132      -6.460 -10.454   1.921  0.00  0.00           C  
ATOM   1994  C   HIS A 132      -4.822 -12.539  -0.853  0.00  0.00           C  
ATOM   1995  O   HIS A 132      -5.236 -11.974  -1.854  0.00  0.00           O  
ATOM   1996  H   HIS A 132      -3.399 -10.484   1.428  0.00  0.00           H  
ATOM   1997  HA  HIS A 132      -5.310 -12.623   1.191  0.00  0.00           H  
ATOM   1998 HB2  HIS A 132      -5.331  -9.905   0.275  0.00  0.00           H  
ATOM   1999 HB3  HIS A 132      -6.557 -10.921  -0.093  0.00  0.00           H  
ATOM   2000 ND1  HIS A 132      -6.788 -11.426   2.770  0.00  0.00           N  
ATOM   2001 CD2  HIS A 132      -6.958  -9.301   2.346  0.00  0.00           C  
ATOM   2002 CE1  HIS A 132      -7.431 -10.796   3.747  0.00  0.00           C  
ATOM   2003 NE2  HIS A 132      -7.564  -9.498   3.509  0.00  0.00           N  
ATOM   2004 HD2  HIS A 132      -6.884  -8.410   1.851  0.00  0.00           H  
ATOM   2005 HE1  HIS A 132      -7.783 -11.258   4.584  0.00  0.00           H  
ATOM   2006 HE2  HIS A 132      -8.018  -8.845   4.090  0.00  0.00           H  
ATOM   2007  N   LEU A 133      -4.248 -13.736  -0.834  0.00  0.00           N  
ATOM   2008  CA  LEU A 133      -3.876 -14.496  -2.038  0.00  0.00           C  
ATOM   2009  CB  LEU A 133      -3.410 -15.918  -1.708  0.00  0.00           C  
ATOM   2010  CG  LEU A 133      -1.922 -16.235  -1.553  0.00  0.00           C  
ATOM   2011 CD1  LEU A 133      -1.062 -16.113  -2.818  0.00  0.00           C  
ATOM   2012 CD2  LEU A 133      -1.387 -15.480  -0.340  0.00  0.00           C  
ATOM   2013  C   LEU A 133      -4.765 -14.481  -3.285  0.00  0.00           C  
ATOM   2014  O   LEU A 133      -4.307 -14.132  -4.371  0.00  0.00           O  
ATOM   2015  H   LEU A 133      -4.074 -14.110   0.137  0.00  0.00           H  
ATOM   2016  HA  LEU A 133      -2.923 -14.171  -2.327  0.00  0.00           H  
ATOM   2017 HB2  LEU A 133      -3.862 -16.190  -0.839  0.00  0.00           H  
ATOM   2018 HB3  LEU A 133      -3.769 -16.530  -2.434  0.00  0.00           H  
ATOM   2019  HG  LEU A 133      -1.827 -17.187  -1.186  0.00  0.00           H  
ATOM   2020 HD11 LEU A 133      -1.111 -15.176  -3.159  0.00  0.00           H  
ATOM   2021 HD12 LEU A 133      -0.116 -16.343  -2.596  0.00  0.00           H  
ATOM   2022 HD13 LEU A 133      -1.408 -16.742  -3.512  0.00  0.00           H  
ATOM   2023 HD21 LEU A 133      -1.884 -15.770   0.478  0.00  0.00           H  
ATOM   2024 HD22 LEU A 133      -0.414 -15.679  -0.226  0.00  0.00           H  
ATOM   2025 HD23 LEU A 133      -1.514 -14.498  -0.477  0.00  0.00           H  
ATOM   2026  N   GLU A 134      -6.062 -14.515  -3.039  0.00  0.00           N  
ATOM   2027  CA  GLU A 134      -7.051 -14.551  -4.137  0.00  0.00           C  
ATOM   2028  CB  GLU A 134      -8.375 -15.108  -3.624  0.00  0.00           C  
ATOM   2029  CG  GLU A 134      -8.901 -14.643  -2.267  0.00  0.00           C  
ATOM   2030  CD  GLU A 134      -8.396 -15.462  -1.071  0.00  0.00           C  
ATOM   2031 OE1  GLU A 134      -9.192 -16.249  -0.517  0.00  0.00           O  
ATOM   2032 OE2  GLU A 134      -7.273 -15.195  -0.594  0.00  0.00           O  
ATOM   2033  C   GLU A 134      -7.336 -13.181  -4.753  0.00  0.00           C  
ATOM   2034  O   GLU A 134      -7.203 -12.913  -5.951  0.00  0.00           O  
ATOM   2035  H   GLU A 134      -6.330 -14.514  -2.041  0.00  0.00           H  
ATOM   2036  HA  GLU A 134      -6.718 -15.184  -4.859  0.00  0.00           H  
ATOM   2037 HB2  GLU A 134      -9.082 -14.883  -4.304  0.00  0.00           H  
ATOM   2038 HB3  GLU A 134      -8.285 -16.108  -3.576  0.00  0.00           H  
ATOM   2039 HG2  GLU A 134      -8.609 -13.711  -2.125  0.00  0.00           H  
ATOM   2040 HG3  GLU A 134      -9.887 -14.716  -2.273  0.00  0.00           H  
ATOM   2041  N   ILE A 135      -7.474 -12.250  -3.827  0.00  0.00           N  
ATOM   2042  CA  ILE A 135      -7.717 -10.811  -4.004  0.00  0.00           C  
ATOM   2043  CB  ILE A 135      -8.174  -9.990  -2.800  0.00  0.00           C  
ATOM   2044 CG1  ILE A 135      -9.426 -10.493  -2.076  0.00  0.00           C  
ATOM   2045 CG2  ILE A 135      -8.464  -8.515  -3.141  0.00  0.00           C  
ATOM   2046 CD1  ILE A 135      -9.608  -9.778  -0.739  0.00  0.00           C  
ATOM   2047  C   ILE A 135      -6.539 -10.162  -4.737  0.00  0.00           C  
ATOM   2048  O   ILE A 135      -6.707  -9.465  -5.736  0.00  0.00           O  
ATOM   2049  H   ILE A 135      -7.388 -12.663  -2.826  0.00  0.00           H  
ATOM   2050  HA  ILE A 135      -8.508 -10.734  -4.611  0.00  0.00           H  
ATOM   2051  HB  ILE A 135      -7.414  -9.979  -2.121  0.00  0.00           H  
ATOM   2052 HG12 ILE A 135     -10.213 -10.318  -2.641  0.00  0.00           H  
ATOM   2053 HG13 ILE A 135      -9.324 -11.459  -1.905  0.00  0.00           H  
ATOM   2054 HG21 ILE A 135      -8.627  -8.012  -2.297  0.00  0.00           H  
ATOM   2055 HG22 ILE A 135      -7.677  -8.132  -3.617  0.00  0.00           H  
ATOM   2056 HG23 ILE A 135      -9.269  -8.469  -3.724  0.00  0.00           H  
ATOM   2057 HD11 ILE A 135      -9.700  -8.800  -0.905  0.00  0.00           H  
ATOM   2058 HD12 ILE A 135     -10.428 -10.126  -0.294  0.00  0.00           H  
ATOM   2059 HD13 ILE A 135      -8.811  -9.952  -0.167  0.00  0.00           H  
ATOM   2060  N   VAL A 136      -5.306 -10.468  -4.335  0.00  0.00           N  
ATOM   2061  CA  VAL A 136      -4.034 -10.072  -4.979  0.00  0.00           C  
ATOM   2062  CB  VAL A 136      -2.778 -10.566  -4.257  0.00  0.00           C  
ATOM   2063 CG1  VAL A 136      -1.465 -10.081  -4.872  0.00  0.00           C  
ATOM   2064 CG2  VAL A 136      -2.890 -10.109  -2.803  0.00  0.00           C  
ATOM   2065  C   VAL A 136      -3.992 -10.429  -6.465  0.00  0.00           C  
ATOM   2066  O   VAL A 136      -3.733  -9.571  -7.300  0.00  0.00           O  
ATOM   2067  H   VAL A 136      -5.302 -11.068  -3.446  0.00  0.00           H  
ATOM   2068  HA  VAL A 136      -3.949  -9.069  -4.895  0.00  0.00           H  
ATOM   2069  HB  VAL A 136      -2.765 -11.575  -4.312  0.00  0.00           H  
ATOM   2070 HG11 VAL A 136      -0.914  -9.636  -4.167  0.00  0.00           H  
ATOM   2071 HG12 VAL A 136      -0.967 -10.862  -5.245  0.00  0.00           H  
ATOM   2072 HG13 VAL A 136      -1.663  -9.429  -5.602  0.00  0.00           H  
ATOM   2073 HG21 VAL A 136      -3.536  -9.349  -2.747  0.00  0.00           H  
ATOM   2074 HG22 VAL A 136      -3.215 -10.870  -2.245  0.00  0.00           H  
ATOM   2075 HG23 VAL A 136      -1.991  -9.814  -2.483  0.00  0.00           H  
ATOM   2076  N   GLU A 137      -4.429 -11.610  -6.906  0.00  0.00           N  
ATOM   2077  CA  GLU A 137      -4.374 -12.142  -8.270  0.00  0.00           C  
ATOM   2078  CB  GLU A 137      -4.803 -13.604  -8.234  0.00  0.00           C  
ATOM   2079  CG  GLU A 137      -4.274 -14.425  -9.404  0.00  0.00           C  
ATOM   2080  CD  GLU A 137      -4.731 -15.877  -9.434  0.00  0.00           C  
ATOM   2081 OE1  GLU A 137      -3.824 -16.744  -9.371  0.00  0.00           O  
ATOM   2082 OE2  GLU A 137      -5.917 -16.189  -9.223  0.00  0.00           O  
ATOM   2083  C   GLU A 137      -5.300 -11.340  -9.189  0.00  0.00           C  
ATOM   2084  O   GLU A 137      -4.907 -11.022 -10.313  0.00  0.00           O  
ATOM   2085  H   GLU A 137      -4.864 -12.197  -6.108  0.00  0.00           H  
ATOM   2086  HA  GLU A 137      -3.434 -12.089  -8.616  0.00  0.00           H  
ATOM   2087 HB2  GLU A 137      -4.447 -14.003  -7.409  0.00  0.00           H  
ATOM   2088 HB3  GLU A 137      -5.784 -13.634  -8.271  0.00  0.00           H  
ATOM   2089 HG2  GLU A 137      -4.586 -13.999 -10.244  0.00  0.00           H  
ATOM   2090 HG3  GLU A 137      -3.284 -14.428  -9.358  0.00  0.00           H  
ATOM   2091  N   VAL A 138      -6.464 -11.029  -8.632  0.00  0.00           N  
ATOM   2092  CA  VAL A 138      -7.445 -10.146  -9.281  0.00  0.00           C  
ATOM   2093  CB  VAL A 138      -8.667  -9.968  -8.385  0.00  0.00           C  
ATOM   2094 CG1  VAL A 138      -9.823  -9.265  -9.084  0.00  0.00           C  
ATOM   2095 CG2  VAL A 138      -9.261 -11.273  -7.827  0.00  0.00           C  
ATOM   2096  C   VAL A 138      -6.777  -8.786  -9.498  0.00  0.00           C  
ATOM   2097  O   VAL A 138      -7.030  -8.254 -10.585  0.00  0.00           O  
ATOM   2098  H   VAL A 138      -6.629 -11.461  -7.696  0.00  0.00           H  
ATOM   2099  HA  VAL A 138      -7.665 -10.527 -10.171  0.00  0.00           H  
ATOM   2100  HB  VAL A 138      -8.402  -9.384  -7.609  0.00  0.00           H  
ATOM   2101 HG11 VAL A 138     -10.124  -9.813  -9.864  0.00  0.00           H  
ATOM   2102 HG12 VAL A 138     -10.582  -9.152  -8.443  0.00  0.00           H  
ATOM   2103 HG13 VAL A 138      -9.521  -8.367  -9.405  0.00  0.00           H  
ATOM   2104 HG21 VAL A 138      -8.734 -12.043  -8.178  0.00  0.00           H  
ATOM   2105 HG22 VAL A 138      -9.212 -11.249  -6.831  0.00  0.00           H  
ATOM   2106 HG23 VAL A 138     -10.211 -11.346  -8.122  0.00  0.00           H  
ATOM   2107  N   LEU A 139      -6.115  -8.173  -8.516  0.00  0.00           N  
ATOM   2108  CA  LEU A 139      -5.604  -6.806  -8.640  0.00  0.00           C  
ATOM   2109  CB  LEU A 139      -5.155  -6.239  -7.292  0.00  0.00           C  
ATOM   2110  CG  LEU A 139      -6.259  -6.002  -6.255  0.00  0.00           C  
ATOM   2111 CD1  LEU A 139      -5.444  -5.611  -5.016  0.00  0.00           C  
ATOM   2112 CD2  LEU A 139      -7.283  -4.906  -6.516  0.00  0.00           C  
ATOM   2113  C   LEU A 139      -4.453  -6.647  -9.628  0.00  0.00           C  
ATOM   2114  O   LEU A 139      -4.268  -5.543 -10.141  0.00  0.00           O  
ATOM   2115  H   LEU A 139      -5.992  -8.749  -7.654  0.00  0.00           H  
ATOM   2116  HA  LEU A 139      -6.371  -6.207  -8.947  0.00  0.00           H  
ATOM   2117 HB2  LEU A 139      -4.506  -6.880  -6.891  0.00  0.00           H  
ATOM   2118 HB3  LEU A 139      -4.713  -5.363  -7.459  0.00  0.00           H  
ATOM   2119  HG  LEU A 139      -6.725  -6.828  -6.088  0.00  0.00           H  
ATOM   2120 HD11 LEU A 139      -4.911  -4.793  -5.219  0.00  0.00           H  
ATOM   2121 HD12 LEU A 139      -6.067  -5.429  -4.257  0.00  0.00           H  
ATOM   2122 HD13 LEU A 139      -4.831  -6.362  -4.776  0.00  0.00           H  
ATOM   2123 HD21 LEU A 139      -7.771  -5.100  -7.368  0.00  0.00           H  
ATOM   2124 HD22 LEU A 139      -7.935  -4.870  -5.759  0.00  0.00           H  
ATOM   2125 HD23 LEU A 139      -6.816  -4.025  -6.595  0.00  0.00           H  
ATOM   2126  N   LEU A 140      -3.609  -7.677  -9.610  0.00  0.00           N  
ATOM   2127  CA  LEU A 140      -2.432  -7.858 -10.481  0.00  0.00           C  
ATOM   2128  CB  LEU A 140      -1.591  -9.110 -10.233  0.00  0.00           C  
ATOM   2129  CG  LEU A 140      -0.523  -9.140  -9.124  0.00  0.00           C  
ATOM   2130 CD1  LEU A 140      -0.120 -10.549  -8.697  0.00  0.00           C  
ATOM   2131 CD2  LEU A 140       0.675  -8.369  -9.675  0.00  0.00           C  
ATOM   2132  C   LEU A 140      -2.938  -7.991 -11.912  0.00  0.00           C  
ATOM   2133  O   LEU A 140      -2.746  -6.986 -12.605  0.00  0.00           O  
ATOM   2134  H   LEU A 140      -3.863  -8.407  -8.871  0.00  0.00           H  
ATOM   2135  HA  LEU A 140      -1.865  -7.048 -10.416  0.00  0.00           H  
ATOM   2136 HB2  LEU A 140      -2.232  -9.876 -10.039  0.00  0.00           H  
ATOM   2137 HB3  LEU A 140      -1.114  -9.336 -11.101  0.00  0.00           H  
ATOM   2138  HG  LEU A 140      -0.880  -8.638  -8.321  0.00  0.00           H  
ATOM   2139 HD11 LEU A 140       0.254 -11.040  -9.483  0.00  0.00           H  
ATOM   2140 HD12 LEU A 140       0.573 -10.493  -7.979  0.00  0.00           H  
ATOM   2141 HD13 LEU A 140      -0.922 -11.034  -8.351  0.00  0.00           H  
ATOM   2142 HD21 LEU A 140       0.398  -7.432  -9.886  0.00  0.00           H  
ATOM   2143 HD22 LEU A 140       1.404  -8.357  -8.992  0.00  0.00           H  
ATOM   2144 HD23 LEU A 140       1.003  -8.816 -10.507  0.00  0.00           H  
ATOM   2145  N   LYS A 141      -3.855  -8.931 -12.148  0.00  0.00           N  
ATOM   2146  CA  LYS A 141      -4.529  -9.055 -13.446  0.00  0.00           C  
ATOM   2147  CB  LYS A 141      -5.390 -10.317 -13.510  0.00  0.00           C  
ATOM   2148  CG  LYS A 141      -4.558 -11.598 -13.705  0.00  0.00           C  
ATOM   2149  CD  LYS A 141      -5.441 -12.844 -13.673  0.00  0.00           C  
ATOM   2150  CE  LYS A 141      -4.714 -14.162 -13.943  0.00  0.00           C  
ATOM   2151  NZ  LYS A 141      -5.615 -15.252 -13.559  0.00  0.00           N  
ATOM   2152  C   LYS A 141      -5.302  -7.779 -13.823  0.00  0.00           C  
ATOM   2153  O   LYS A 141      -5.349  -7.423 -14.996  0.00  0.00           O  
ATOM   2154  H   LYS A 141      -4.048  -9.561 -11.344  0.00  0.00           H  
ATOM   2155  HA  LYS A 141      -3.835  -9.229 -14.158  0.00  0.00           H  
ATOM   2156 HB2  LYS A 141      -5.889 -10.404 -12.659  0.00  0.00           H  
ATOM   2157 HB3  LYS A 141      -6.013 -10.237 -14.277  0.00  0.00           H  
ATOM   2158 HG2  LYS A 141      -4.098 -11.549 -14.588  0.00  0.00           H  
ATOM   2159 HG3  LYS A 141      -3.884 -11.657 -12.973  0.00  0.00           H  
ATOM   2160 HD2  LYS A 141      -5.877 -12.905 -12.766  0.00  0.00           H  
ATOM   2161 HD3  LYS A 141      -6.170 -12.740 -14.363  0.00  0.00           H  
ATOM   2162 HE2  LYS A 141      -4.505 -14.215 -14.907  0.00  0.00           H  
ATOM   2163 HE3  LYS A 141      -3.893 -14.188 -13.394  0.00  0.00           H  
ATOM   2164 HZ1  LYS A 141      -6.570 -14.960 -13.661  0.00  0.00           H  
ATOM   2165 HZ2  LYS A 141      -5.454 -16.052 -14.143  0.00  0.00           H  
ATOM   2166 HZ3  LYS A 141      -5.454 -15.509 -12.602  0.00  0.00           H  
ATOM   2167  N   HIS A 142      -5.954  -7.094 -12.885  0.00  0.00           N  
ATOM   2168  CA  HIS A 142      -6.476  -5.765 -13.219  0.00  0.00           C  
ATOM   2169  CB  HIS A 142      -7.648  -5.392 -12.301  0.00  0.00           C  
ATOM   2170  CG  HIS A 142      -8.964  -5.870 -12.920  0.00  0.00           C  
ATOM   2171  C   HIS A 142      -5.604  -4.545 -13.528  0.00  0.00           C  
ATOM   2172  O   HIS A 142      -6.064  -3.628 -14.213  0.00  0.00           O  
ATOM   2173  H   HIS A 142      -6.052  -7.544 -11.980  0.00  0.00           H  
ATOM   2174  HA  HIS A 142      -7.130  -5.893 -14.047  0.00  0.00           H  
ATOM   2175 HB2  HIS A 142      -7.543  -5.840 -11.430  0.00  0.00           H  
ATOM   2176 HB3  HIS A 142      -7.697  -4.412 -12.206  0.00  0.00           H  
ATOM   2177 ND1  HIS A 142      -9.825  -5.216 -13.699  0.00  0.00           N  
ATOM   2178 CD2  HIS A 142      -9.522  -7.017 -12.553  0.00  0.00           C  
ATOM   2179 CE1  HIS A 142     -10.927  -5.959 -13.798  0.00  0.00           C  
ATOM   2180 NE2  HIS A 142     -10.736  -7.067 -13.090  0.00  0.00           N  
ATOM   2181 HD1  HIS A 142      -9.696  -4.332 -14.140  0.00  0.00           H  
ATOM   2182 HD2  HIS A 142      -9.092  -7.723 -11.965  0.00  0.00           H  
ATOM   2183 HE1  HIS A 142     -11.741  -5.726 -14.307  0.00  0.00           H  
ATOM   2184  N   GLY A 143      -4.374  -4.500 -13.022  0.00  0.00           N  
ATOM   2185  CA  GLY A 143      -3.406  -3.418 -13.225  0.00  0.00           C  
ATOM   2186  C   GLY A 143      -2.396  -3.037 -12.139  0.00  0.00           C  
ATOM   2187  O   GLY A 143      -1.472  -2.243 -12.337  0.00  0.00           O  
ATOM   2188  H   GLY A 143      -4.138  -5.353 -12.430  0.00  0.00           H  
ATOM   2189 HA2  GLY A 143      -2.872  -3.622 -14.108  0.00  0.00           H  
ATOM   2190 HA3  GLY A 143      -3.939  -2.551 -13.492  0.00  0.00           H  
ATOM   2191  N   ALA A 144      -2.737  -3.293 -10.886  0.00  0.00           N  
ATOM   2192  CA  ALA A 144      -1.854  -3.042  -9.738  0.00  0.00           C  
ATOM   2193  CB  ALA A 144      -2.419  -3.667  -8.461  0.00  0.00           C  
ATOM   2194  C   ALA A 144      -0.486  -3.713  -9.855  0.00  0.00           C  
ATOM   2195  O   ALA A 144      -0.398  -4.826 -10.374  0.00  0.00           O  
ATOM   2196  H   ALA A 144      -3.700  -3.695 -10.773  0.00  0.00           H  
ATOM   2197  HA  ALA A 144      -1.714  -2.037  -9.657  0.00  0.00           H  
ATOM   2198 HB1  ALA A 144      -3.257  -4.163  -8.679  0.00  0.00           H  
ATOM   2199 HB2  ALA A 144      -1.746  -4.297  -8.077  0.00  0.00           H  
ATOM   2200 HB3  ALA A 144      -2.618  -2.945  -7.800  0.00  0.00           H  
ATOM   2201  N   ASP A 145       0.512  -3.152  -9.179  0.00  0.00           N  
ATOM   2202  CA  ASP A 145       1.924  -3.512  -9.414  0.00  0.00           C  
ATOM   2203  CB  ASP A 145       2.632  -2.389 -10.170  0.00  0.00           C  
ATOM   2204  CG  ASP A 145       4.034  -2.636 -10.732  0.00  0.00           C  
ATOM   2205 OD1  ASP A 145       4.998  -2.224 -10.059  0.00  0.00           O  
ATOM   2206 OD2  ASP A 145       4.115  -3.460 -11.678  0.00  0.00           O  
ATOM   2207  C   ASP A 145       2.767  -3.750  -8.155  0.00  0.00           C  
ATOM   2208  O   ASP A 145       2.573  -3.068  -7.145  0.00  0.00           O  
ATOM   2209  H   ASP A 145       0.221  -2.444  -8.476  0.00  0.00           H  
ATOM   2210  HA  ASP A 145       1.919  -4.390  -9.937  0.00  0.00           H  
ATOM   2211 HB2  ASP A 145       2.031  -2.113 -10.948  0.00  0.00           H  
ATOM   2212 HB3  ASP A 145       2.683  -1.582  -9.549  0.00  0.00           H  
ATOM   2213  N   VAL A 146       3.682  -4.712  -8.257  0.00  0.00           N  
ATOM   2214  CA  VAL A 146       4.560  -5.080  -7.133  0.00  0.00           C  
ATOM   2215  CB  VAL A 146       5.442  -6.215  -7.646  0.00  0.00           C  
ATOM   2216 CG1  VAL A 146       6.754  -5.752  -8.283  0.00  0.00           C  
ATOM   2217 CG2  VAL A 146       5.662  -7.419  -6.728  0.00  0.00           C  
ATOM   2218  C   VAL A 146       5.377  -3.967  -6.484  0.00  0.00           C  
ATOM   2219  O   VAL A 146       5.374  -4.006  -5.253  0.00  0.00           O  
ATOM   2220  H   VAL A 146       3.727  -5.177  -9.185  0.00  0.00           H  
ATOM   2221  HA  VAL A 146       3.962  -5.495  -6.402  0.00  0.00           H  
ATOM   2222  HB  VAL A 146       4.933  -6.704  -8.368  0.00  0.00           H  
ATOM   2223 HG11 VAL A 146       7.296  -5.262  -7.603  0.00  0.00           H  
ATOM   2224 HG12 VAL A 146       7.263  -6.548  -8.607  0.00  0.00           H  
ATOM   2225 HG13 VAL A 146       6.553  -5.147  -9.052  0.00  0.00           H  
ATOM   2226 HG21 VAL A 146       6.028  -8.177  -7.265  0.00  0.00           H  
ATOM   2227 HG22 VAL A 146       6.310  -7.168  -6.011  0.00  0.00           H  
ATOM   2228 HG23 VAL A 146       4.789  -7.682  -6.320  0.00  0.00           H  
ATOM   2229  N   ASN A 147       5.855  -2.936  -7.182  0.00  0.00           N  
ATOM   2230  CA  ASN A 147       6.681  -1.869  -6.617  0.00  0.00           C  
ATOM   2231  CB  ASN A 147       7.459  -1.174  -7.737  0.00  0.00           C  
ATOM   2232  CG  ASN A 147       8.296  -2.045  -8.678  0.00  0.00           C  
ATOM   2233  C   ASN A 147       6.070  -0.877  -5.637  0.00  0.00           C  
ATOM   2234  O   ASN A 147       6.646   0.178  -5.366  0.00  0.00           O  
ATOM   2235  H   ASN A 147       5.581  -2.956  -8.201  0.00  0.00           H  
ATOM   2236  HA  ASN A 147       7.461  -2.339  -6.113  0.00  0.00           H  
ATOM   2237 HB2  ASN A 147       6.796  -0.652  -8.306  0.00  0.00           H  
ATOM   2238 HB3  ASN A 147       8.163  -0.444  -7.307  0.00  0.00           H  
ATOM   2239 OD1  ASN A 147       9.522  -2.173  -8.489  0.00  0.00           O  
ATOM   2240 ND2  ASN A 147       7.751  -2.487  -9.802  0.00  0.00           N  
ATOM   2241 HD22 ASN A 147       6.792  -2.218  -9.994  0.00  0.00           H  
ATOM   2242 HD21 ASN A 147       8.254  -3.053 -10.430  0.00  0.00           H  
ATOM   2243  N   ALA A 148       4.812  -1.107  -5.266  0.00  0.00           N  
ATOM   2244  CA  ALA A 148       4.038  -0.366  -4.260  0.00  0.00           C  
ATOM   2245  CB  ALA A 148       2.602  -0.846  -4.394  0.00  0.00           C  
ATOM   2246  C   ALA A 148       4.610  -0.462  -2.837  0.00  0.00           C  
ATOM   2247  O   ALA A 148       4.461  -1.450  -2.127  0.00  0.00           O  
ATOM   2248  H   ALA A 148       4.375  -1.933  -5.796  0.00  0.00           H  
ATOM   2249  HA  ALA A 148       4.017   0.615  -4.529  0.00  0.00           H  
ATOM   2250 HB1  ALA A 148       1.988  -0.058  -4.444  0.00  0.00           H  
ATOM   2251 HB2  ALA A 148       2.507  -1.392  -5.225  0.00  0.00           H  
ATOM   2252 HB3  ALA A 148       2.360  -1.404  -3.600  0.00  0.00           H  
ATOM   2253  N   GLN A 149       5.080   0.699  -2.395  0.00  0.00           N  
ATOM   2254  CA  GLN A 149       5.843   0.883  -1.157  0.00  0.00           C  
ATOM   2255  CB  GLN A 149       6.798   2.035  -1.262  0.00  0.00           C  
ATOM   2256  CG  GLN A 149       7.783   1.856  -2.385  0.00  0.00           C  
ATOM   2257  CD  GLN A 149       8.476   3.135  -2.720  0.00  0.00           C  
ATOM   2258 OE1  GLN A 149       8.140   4.224  -2.197  0.00  0.00           O  
ATOM   2259 NE2  GLN A 149       9.381   3.158  -3.615  0.00  0.00           N  
ATOM   2260  C   GLN A 149       5.025   1.001   0.131  0.00  0.00           C  
ATOM   2261  O   GLN A 149       3.851   1.367   0.147  0.00  0.00           O  
ATOM   2262  H   GLN A 149       4.851   1.515  -3.034  0.00  0.00           H  
ATOM   2263  HA  GLN A 149       6.470  -0.001  -1.008  0.00  0.00           H  
ATOM   2264 HB2  GLN A 149       6.197   2.911  -1.436  0.00  0.00           H  
ATOM   2265 HB3  GLN A 149       7.360   2.121  -0.327  0.00  0.00           H  
ATOM   2266 HG2  GLN A 149       8.547   1.110  -2.083  0.00  0.00           H  
ATOM   2267 HG3  GLN A 149       7.199   1.494  -3.248  0.00  0.00           H  
ATOM   2268 HE21 GLN A 149       9.873   4.061  -3.768  0.00  0.00           H  
ATOM   2269 HE22 GLN A 149       9.680   2.295  -4.101  0.00  0.00           H  
ATOM   2270  N   ASP A 150       5.814   0.851   1.274  0.00  0.00           N  
ATOM   2271  CA  ASP A 150       5.314   0.835   2.592  0.00  0.00           C  
ATOM   2272  CB  ASP A 150       5.498  -0.580   3.098  0.00  0.00           C  
ATOM   2273  CG  ASP A 150       5.074  -0.758   4.471  0.00  0.00           C  
ATOM   2274 OD1  ASP A 150       5.434   0.058   5.353  0.00  0.00           O  
ATOM   2275 OD2  ASP A 150       4.071  -1.461   4.671  0.00  0.00           O  
ATOM   2276  C   ASP A 150       6.127   1.842   3.356  0.00  0.00           C  
ATOM   2277  O   ASP A 150       7.379   1.817   3.265  0.00  0.00           O  
ATOM   2278  H   ASP A 150       6.816   0.573   1.150  0.00  0.00           H  
ATOM   2279  HA  ASP A 150       4.245   1.091   2.503  0.00  0.00           H  
ATOM   2280 HB2  ASP A 150       4.937  -1.277   2.437  0.00  0.00           H  
ATOM   2281 HB3  ASP A 150       6.547  -0.844   3.083  0.00  0.00           H  
ATOM   2282  N   LYS A 151       5.522   3.064   3.709  0.00  0.00           N  
ATOM   2283  CA  LYS A 151       6.148   4.136   4.515  0.00  0.00           C  
ATOM   2284  CB  LYS A 151       5.141   4.628   5.567  0.00  0.00           C  
ATOM   2285  CG  LYS A 151       3.778   4.894   4.964  0.00  0.00           C  
ATOM   2286  CD  LYS A 151       3.898   5.831   3.760  0.00  0.00           C  
ATOM   2287  CE  LYS A 151       2.622   6.524   3.283  0.00  0.00           C  
ATOM   2288  NZ  LYS A 151       2.622   7.216   1.990  0.00  0.00           N  
ATOM   2289  C   LYS A 151       7.455   3.752   5.161  0.00  0.00           C  
ATOM   2290  O   LYS A 151       8.421   4.554   5.134  0.00  0.00           O  
ATOM   2291  H   LYS A 151       4.673   3.243   3.137  0.00  0.00           H  
ATOM   2292  HA  LYS A 151       6.406   4.970   3.833  0.00  0.00           H  
ATOM   2293 HB2  LYS A 151       4.941   3.888   6.340  0.00  0.00           H  
ATOM   2294 HB3  LYS A 151       5.519   5.550   6.052  0.00  0.00           H  
ATOM   2295 HG2  LYS A 151       3.318   4.045   4.666  0.00  0.00           H  
ATOM   2296 HG3  LYS A 151       3.194   5.337   5.659  0.00  0.00           H  
ATOM   2297 HD2  LYS A 151       4.582   6.551   3.985  0.00  0.00           H  
ATOM   2298 HD3  LYS A 151       4.278   5.300   2.979  0.00  0.00           H  
ATOM   2299 HE2  LYS A 151       1.863   5.816   3.285  0.00  0.00           H  
ATOM   2300 HE3  LYS A 151       2.335   7.194   4.023  0.00  0.00           H  
ATOM   2301 HZ1  LYS A 151       1.705   7.569   1.790  0.00  0.00           H  
ATOM   2302 HZ2  LYS A 151       3.269   7.982   2.011  0.00  0.00           H  
ATOM   2303 HZ3  LYS A 151       2.893   6.581   1.262  0.00  0.00           H  
ATOM   2304  N   PHE A 152       7.562   2.547   5.895  0.00  0.00           N  
ATOM   2305  CA  PHE A 152       8.830   1.939   6.326  0.00  0.00           C  
ATOM   2306  CB  PHE A 152       8.471   0.938   7.433  0.00  0.00           C  
ATOM   2307  CG  PHE A 152       8.099   1.659   8.692  0.00  0.00           C  
ATOM   2308 CD1  PHE A 152       9.111   1.923   9.623  0.00  0.00           C  
ATOM   2309 CD2  PHE A 152       6.774   2.088   8.969  0.00  0.00           C  
ATOM   2310 CE1  PHE A 152       8.812   2.540  10.766  0.00  0.00           C  
ATOM   2311 CE2  PHE A 152       6.499   2.714  10.137  0.00  0.00           C  
ATOM   2312  CZ  PHE A 152       7.550   2.910  11.023  0.00  0.00           C  
ATOM   2313  C   PHE A 152       9.598   1.269   5.178  0.00  0.00           C  
ATOM   2314  O   PHE A 152       9.924   0.057   5.272  0.00  0.00           O  
ATOM   2315  H   PHE A 152       6.697   1.966   5.917  0.00  0.00           H  
ATOM   2316  HA  PHE A 152       9.503   2.718   6.746  0.00  0.00           H  
ATOM   2317 HB2  PHE A 152       7.645   0.276   7.099  0.00  0.00           H  
ATOM   2318 HB3  PHE A 152       9.319   0.271   7.650  0.00  0.00           H  
ATOM   2319 HD1  PHE A 152      10.134   1.615   9.427  0.00  0.00           H  
ATOM   2320 HD2  PHE A 152       5.983   1.905   8.254  0.00  0.00           H  
ATOM   2321 HE1  PHE A 152       9.592   2.731  11.492  0.00  0.00           H  
ATOM   2322 HE2  PHE A 152       5.585   3.044  10.324  0.00  0.00           H  
ATOM   2323  HZ  PHE A 152       7.337   3.360  11.930  0.00  0.00           H  
ATOM   2324  N   CYS A 153      10.086   2.033   4.060  0.00  0.00           N  
ATOM   2325  CA  CYS A 153      10.667   1.489   2.801  0.00  0.00           C  
ATOM   2326  CB  CYS A 153      11.992   0.792   3.073  0.00  0.00           C  
ATOM   2327  SG  CYS A 153      12.642   0.075   1.501  0.00  0.00           S  
ATOM   2328  C   CYS A 153       9.720   0.611   1.987  0.00  0.00           C  
ATOM   2329  O   CYS A 153       9.526   0.849   0.763  0.00  0.00           O  
ATOM   2330  H   CYS A 153      10.137   3.058   4.209  0.00  0.00           H  
ATOM   2331  HA  CYS A 153      10.894   2.347   2.134  0.00  0.00           H  
ATOM   2332 HB2  CYS A 153      12.710   1.530   3.448  0.00  0.00           H  
ATOM   2333 HB3  CYS A 153      11.885   0.012   3.825  0.00  0.00           H  
ATOM   2334  N   LYS A 154       9.021  -0.464   2.599  0.00  0.00           N  
ATOM   2335  CA  LYS A 154       8.999  -1.869   2.152  0.00  0.00           C  
ATOM   2336  CB  LYS A 154       8.472  -2.728   3.346  0.00  0.00           C  
ATOM   2337  CG  LYS A 154       9.142  -4.091   3.498  0.00  0.00           C  
ATOM   2338  CD  LYS A 154       9.032  -4.679   4.929  0.00  0.00           C  
ATOM   2339  CE  LYS A 154       9.611  -3.789   6.069  0.00  0.00           C  
ATOM   2340  NZ  LYS A 154      10.207  -4.587   7.155  0.00  0.00           N  
ATOM   2341  C   LYS A 154       8.145  -2.039   0.918  0.00  0.00           C  
ATOM   2342  O   LYS A 154       6.906  -1.856   1.002  0.00  0.00           O  
ATOM   2343  H   LYS A 154       8.497  -0.190   3.447  0.00  0.00           H  
ATOM   2344  HA  LYS A 154      10.021  -2.165   1.872  0.00  0.00           H  
ATOM   2345 HB2  LYS A 154       8.629  -2.173   4.291  0.00  0.00           H  
ATOM   2346 HB3  LYS A 154       7.381  -2.859   3.286  0.00  0.00           H  
ATOM   2347 HG2  LYS A 154       8.696  -4.804   2.789  0.00  0.00           H  
ATOM   2348 HG3  LYS A 154      10.177  -4.018   3.164  0.00  0.00           H  
ATOM   2349 HD2  LYS A 154       7.968  -4.895   5.143  0.00  0.00           H  
ATOM   2350 HD3  LYS A 154       9.533  -5.667   4.927  0.00  0.00           H  
ATOM   2351 HE2  LYS A 154      10.358  -3.071   5.713  0.00  0.00           H  
ATOM   2352 HE3  LYS A 154       8.811  -3.129   6.464  0.00  0.00           H  
ATOM   2353 HZ1  LYS A 154       9.694  -5.478   7.327  0.00  0.00           H  
ATOM   2354 HZ2  LYS A 154      11.196  -4.847   6.943  0.00  0.00           H  
ATOM   2355 HZ3  LYS A 154      10.188  -4.067   8.058  0.00  0.00           H  
ATOM   2356  N   THR A 155       8.683  -2.355  -0.368  0.00  0.00           N  
ATOM   2357  CA  THR A 155       7.716  -2.707  -1.431  0.00  0.00           C  
ATOM   2358  CB  THR A 155       8.281  -2.857  -2.844  0.00  0.00           C  
ATOM   2359 OG1  THR A 155       9.158  -3.935  -2.921  0.00  0.00           O  
ATOM   2360 CG2  THR A 155       8.891  -1.554  -3.350  0.00  0.00           C  
ATOM   2361  C   THR A 155       6.890  -3.903  -1.067  0.00  0.00           C  
ATOM   2362  O   THR A 155       7.343  -4.765  -0.292  0.00  0.00           O  
ATOM   2363  H   THR A 155       9.690  -2.613  -0.441  0.00  0.00           H  
ATOM   2364  HA  THR A 155       7.000  -1.890  -1.510  0.00  0.00           H  
ATOM   2365  HB  THR A 155       7.435  -3.082  -3.531  0.00  0.00           H  
ATOM   2366 HG21 THR A 155       9.120  -1.653  -4.422  0.00  0.00           H  
ATOM   2367 HG22 THR A 155       8.140  -0.750  -3.272  0.00  0.00           H  
ATOM   2368 HG23 THR A 155       9.807  -1.282  -2.783  0.00  0.00           H  
ATOM   2369 HG1  THR A 155      10.078  -3.603  -2.732  0.00  0.00           H  
ATOM   2370  N   ALA A 156       5.630  -4.026  -1.559  0.00  0.00           N  
ATOM   2371  CA  ALA A 156       4.734  -5.165  -1.364  0.00  0.00           C  
ATOM   2372  CB  ALA A 156       3.579  -5.023  -2.351  0.00  0.00           C  
ATOM   2373  C   ALA A 156       5.427  -6.499  -1.653  0.00  0.00           C  
ATOM   2374  O   ALA A 156       5.023  -7.527  -1.119  0.00  0.00           O  
ATOM   2375  H   ALA A 156       5.435  -3.249  -2.217  0.00  0.00           H  
ATOM   2376  HA  ALA A 156       4.421  -5.170  -0.403  0.00  0.00           H  
ATOM   2377 HB1  ALA A 156       2.718  -4.961  -1.849  0.00  0.00           H  
ATOM   2378 HB2  ALA A 156       3.708  -4.196  -2.897  0.00  0.00           H  
ATOM   2379 HB3  ALA A 156       3.557  -5.820  -2.953  0.00  0.00           H  
ATOM   2380  N   PHE A 157       6.404  -6.454  -2.554  0.00  0.00           N  
ATOM   2381  CA  PHE A 157       7.390  -7.534  -2.680  0.00  0.00           C  
ATOM   2382  CB  PHE A 157       8.330  -7.221  -3.845  0.00  0.00           C  
ATOM   2383  CG  PHE A 157       8.952  -8.525  -4.352  0.00  0.00           C  
ATOM   2384 CD1  PHE A 157      10.274  -8.811  -4.041  0.00  0.00           C  
ATOM   2385 CD2  PHE A 157       8.140  -9.586  -4.731  0.00  0.00           C  
ATOM   2386 CE1  PHE A 157      10.781 -10.107  -4.038  0.00  0.00           C  
ATOM   2387 CE2  PHE A 157       8.609 -10.898  -4.723  0.00  0.00           C  
ATOM   2388  CZ  PHE A 157       9.920 -11.161  -4.350  0.00  0.00           C  
ATOM   2389  C   PHE A 157       8.192  -7.821  -1.451  0.00  0.00           C  
ATOM   2390  O   PHE A 157       8.010  -8.921  -0.847  0.00  0.00           O  
ATOM   2391  H   PHE A 157       6.411  -5.605  -3.151  0.00  0.00           H  
ATOM   2392  HA  PHE A 157       6.872  -8.375  -2.907  0.00  0.00           H  
ATOM   2393 HB2  PHE A 157       7.811  -6.844  -4.567  0.00  0.00           H  
ATOM   2394 HB3  PHE A 157       9.103  -6.477  -3.592  0.00  0.00           H  
ATOM   2395 HD1  PHE A 157      10.898  -8.017  -3.669  0.00  0.00           H  
ATOM   2396 HD2  PHE A 157       7.195  -9.406  -5.017  0.00  0.00           H  
ATOM   2397 HE1  PHE A 157      11.737 -10.274  -3.818  0.00  0.00           H  
ATOM   2398 HE2  PHE A 157       7.990 -11.652  -4.991  0.00  0.00           H  
ATOM   2399  HZ  PHE A 157      10.254 -12.101  -4.304  0.00  0.00           H  
ATOM   2400  N   ASP A 158       9.161  -6.853  -1.006  0.00  0.00           N  
ATOM   2401  CA  ASP A 158      10.020  -6.933   0.187  0.00  0.00           C  
ATOM   2402  CB  ASP A 158      10.597  -5.544   0.518  0.00  0.00           C  
ATOM   2403  CG  ASP A 158      11.622  -5.125  -0.462  0.00  0.00           C  
ATOM   2404 OD1  ASP A 158      11.551  -3.988  -0.993  0.00  0.00           O  
ATOM   2405 OD2  ASP A 158      12.744  -5.673  -0.394  0.00  0.00           O  
ATOM   2406  C   ASP A 158       9.267  -7.354   1.403  0.00  0.00           C  
ATOM   2407  O   ASP A 158       9.933  -7.614   2.434  0.00  0.00           O  
ATOM   2408  H   ASP A 158       9.143  -5.941  -1.511  0.00  0.00           H  
ATOM   2409  HA  ASP A 158      10.838  -7.667   0.013  0.00  0.00           H  
ATOM   2410 HB2  ASP A 158       9.782  -4.792   0.571  0.00  0.00           H  
ATOM   2411 HB3  ASP A 158      11.089  -5.561   1.516  0.00  0.00           H  
ATOM   2412  N   ILE A 159       7.903  -6.972   1.543  0.00  0.00           N  
ATOM   2413  CA  ILE A 159       7.108  -7.301   2.713  0.00  0.00           C  
ATOM   2414  CB  ILE A 159       5.772  -6.535   2.681  0.00  0.00           C  
ATOM   2415 CG1  ILE A 159       5.918  -5.008   2.689  0.00  0.00           C  
ATOM   2416 CG2  ILE A 159       4.988  -6.961   3.887  0.00  0.00           C  
ATOM   2417 CD1  ILE A 159       4.627  -4.276   2.306  0.00  0.00           C  
ATOM   2418  C   ILE A 159       6.854  -8.790   2.751  0.00  0.00           C  
ATOM   2419  O   ILE A 159       7.071  -9.401   3.808  0.00  0.00           O  
ATOM   2420  H   ILE A 159       7.377  -6.767   0.677  0.00  0.00           H  
ATOM   2421  HA  ILE A 159       7.664  -7.008   3.628  0.00  0.00           H  
ATOM   2422  HB  ILE A 159       5.218  -6.824   1.756  0.00  0.00           H  
ATOM   2423 HG12 ILE A 159       6.228  -4.686   3.700  0.00  0.00           H  
ATOM   2424 HG13 ILE A 159       6.691  -4.705   1.970  0.00  0.00           H  
ATOM   2425 HG21 ILE A 159       4.199  -6.279   4.118  0.00  0.00           H  
ATOM   2426 HG22 ILE A 159       4.541  -7.890   3.588  0.00  0.00           H  
ATOM   2427 HG23 ILE A 159       5.611  -7.085   4.799  0.00  0.00           H  
ATOM   2428 HD11 ILE A 159       4.227  -3.725   3.181  0.00  0.00           H  
ATOM   2429 HD12 ILE A 159       4.844  -3.542   1.503  0.00  0.00           H  
ATOM   2430 HD13 ILE A 159       3.837  -4.965   1.940  0.00  0.00           H  
ATOM   2431  N   SER A 160       6.426  -9.462   1.644  0.00  0.00           N  
ATOM   2432  CA  SER A 160       6.233 -10.919   1.532  0.00  0.00           C  
ATOM   2433  CB  SER A 160       5.585 -11.449   0.259  0.00  0.00           C  
ATOM   2434  OG  SER A 160       6.472 -11.326  -0.852  0.00  0.00           O  
ATOM   2435  C   SER A 160       7.468 -11.796   1.770  0.00  0.00           C  
ATOM   2436  O   SER A 160       7.362 -12.687   2.604  0.00  0.00           O  
ATOM   2437  H   SER A 160       6.275  -8.816   0.829  0.00  0.00           H  
ATOM   2438  HA  SER A 160       5.525 -11.189   2.225  0.00  0.00           H  
ATOM   2439 HB2  SER A 160       5.362 -12.410   0.383  0.00  0.00           H  
ATOM   2440 HB3  SER A 160       4.762 -10.924   0.069  0.00  0.00           H  
ATOM   2441  HG  SER A 160       6.995 -10.481  -0.763  0.00  0.00           H  
ATOM   2442  N   ILE A 161       8.627 -11.313   1.335  0.00  0.00           N  
ATOM   2443  CA  ILE A 161       9.948 -11.841   1.699  0.00  0.00           C  
ATOM   2444  CB  ILE A 161      10.993 -11.290   0.738  0.00  0.00           C  
ATOM   2445 CG1  ILE A 161      10.543 -11.624  -0.685  0.00  0.00           C  
ATOM   2446 CG2  ILE A 161      12.421 -11.738   1.019  0.00  0.00           C  
ATOM   2447 CD1  ILE A 161      10.636 -13.044  -1.264  0.00  0.00           C  
ATOM   2448  C   ILE A 161      10.340 -11.558   3.138  0.00  0.00           C  
ATOM   2449  O   ILE A 161      11.233 -12.242   3.698  0.00  0.00           O  
ATOM   2450  H   ILE A 161       8.535 -10.472   0.712  0.00  0.00           H  
ATOM   2451  HA  ILE A 161       9.859 -12.885   1.482  0.00  0.00           H  
ATOM   2452  HB  ILE A 161      10.985 -10.179   0.841  0.00  0.00           H  
ATOM   2453 HG12 ILE A 161       9.567 -11.321  -0.760  0.00  0.00           H  
ATOM   2454 HG13 ILE A 161      11.058 -11.000  -1.314  0.00  0.00           H  
ATOM   2455 HG21 ILE A 161      13.109 -11.260   0.303  0.00  0.00           H  
ATOM   2456 HG22 ILE A 161      12.764 -11.409   2.020  0.00  0.00           H  
ATOM   2457 HG23 ILE A 161      12.461 -12.832   0.953  0.00  0.00           H  
ATOM   2458 HD11 ILE A 161      10.092 -13.656  -0.699  0.00  0.00           H  
ATOM   2459 HD12 ILE A 161      10.284 -13.033  -2.196  0.00  0.00           H  
ATOM   2460 HD13 ILE A 161      11.589 -13.329  -1.260  0.00  0.00           H  
ATOM   2461  N   ASP A 162      10.033 -10.304   3.710  0.00  0.00           N  
ATOM   2462  CA  ASP A 162      10.323  -9.965   5.111  0.00  0.00           C  
ATOM   2463  CB  ASP A 162      10.292  -8.438   5.225  0.00  0.00           C  
ATOM   2464  CG  ASP A 162      10.415  -7.936   6.610  0.00  0.00           C  
ATOM   2465 OD1  ASP A 162       9.362  -7.797   7.279  0.00  0.00           O  
ATOM   2466 OD2  ASP A 162      11.399  -7.208   6.908  0.00  0.00           O  
ATOM   2467  C   ASP A 162       9.370 -10.635   6.077  0.00  0.00           C  
ATOM   2468  O   ASP A 162       9.759 -10.894   7.240  0.00  0.00           O  
ATOM   2469  H   ASP A 162       9.357  -9.724   3.181  0.00  0.00           H  
ATOM   2470  HA  ASP A 162      11.322 -10.351   5.380  0.00  0.00           H  
ATOM   2471 HB2  ASP A 162      11.110  -8.011   4.605  0.00  0.00           H  
ATOM   2472 HB3  ASP A 162       9.327  -8.067   4.825  0.00  0.00           H  
ATOM   2473  N   ASN A 163       8.134 -11.165   5.627  0.00  0.00           N  
ATOM   2474  CA  ASN A 163       7.090 -11.803   6.436  0.00  0.00           C  
ATOM   2475  CB  ASN A 163       5.816 -11.019   6.132  0.00  0.00           C  
ATOM   2476  CG  ASN A 163       5.581  -9.676   6.839  0.00  0.00           C  
ATOM   2477 OD1  ASN A 163       4.754  -8.874   6.394  0.00  0.00           O  
ATOM   2478 ND2  ASN A 163       6.619  -9.135   7.374  0.00  0.00           N  
ATOM   2479  C   ASN A 163       6.957 -13.272   6.006  0.00  0.00           C  
ATOM   2480  O   ASN A 163       5.878 -13.792   6.265  0.00  0.00           O  
ATOM   2481  H   ASN A 163       8.008 -11.248   4.600  0.00  0.00           H  
ATOM   2482  HA  ASN A 163       7.312 -11.812   7.442  0.00  0.00           H  
ATOM   2483 HB2  ASN A 163       5.782 -10.845   5.125  0.00  0.00           H  
ATOM   2484 HB3  ASN A 163       5.015 -11.620   6.341  0.00  0.00           H  
ATOM   2485 HD22 ASN A 163       7.504  -9.628   7.555  0.00  0.00           H  
ATOM   2486 HD21 ASN A 163       6.828  -8.168   7.081  0.00  0.00           H  
ATOM   2487  N   GLY A 164       7.939 -13.924   5.403  0.00  0.00           N  
ATOM   2488  CA  GLY A 164       7.986 -15.355   5.056  0.00  0.00           C  
ATOM   2489  C   GLY A 164       6.899 -15.977   4.183  0.00  0.00           C  
ATOM   2490  O   GLY A 164       6.738 -17.189   4.145  0.00  0.00           O  
ATOM   2491  H   GLY A 164       8.771 -13.281   5.164  0.00  0.00           H  
ATOM   2492 HA2  GLY A 164       8.915 -15.548   4.614  0.00  0.00           H  
ATOM   2493 HA3  GLY A 164       8.045 -15.900   5.949  0.00  0.00           H  
ATOM   2494  N   ASN A 165       6.143 -15.144   3.466  0.00  0.00           N  
ATOM   2495  CA  ASN A 165       5.075 -15.520   2.531  0.00  0.00           C  
ATOM   2496  CB  ASN A 165       4.110 -14.347   2.522  0.00  0.00           C  
ATOM   2497  CG  ASN A 165       3.542 -13.930   3.881  0.00  0.00           C  
ATOM   2498  C   ASN A 165       5.638 -15.959   1.175  0.00  0.00           C  
ATOM   2499  O   ASN A 165       5.665 -15.185   0.227  0.00  0.00           O  
ATOM   2500  H   ASN A 165       6.392 -14.116   3.636  0.00  0.00           H  
ATOM   2501  HA  ASN A 165       4.604 -16.317   2.926  0.00  0.00           H  
ATOM   2502 HB2  ASN A 165       4.580 -13.545   2.126  0.00  0.00           H  
ATOM   2503 HB3  ASN A 165       3.330 -14.576   1.919  0.00  0.00           H  
ATOM   2504 OD1  ASN A 165       3.889 -12.902   4.475  0.00  0.00           O  
ATOM   2505 ND2  ASN A 165       2.478 -14.559   4.373  0.00  0.00           N  
ATOM   2506 HD22 ASN A 165       2.090 -15.309   3.808  0.00  0.00           H  
ATOM   2507 HD21 ASN A 165       2.088 -14.314   5.235  0.00  0.00           H  
ATOM   2508  N   GLU A 166       6.147 -17.183   1.038  0.00  0.00           N  
ATOM   2509  CA  GLU A 166       6.737 -17.537  -0.263  0.00  0.00           C  
ATOM   2510  CB  GLU A 166       7.835 -18.602  -0.269  0.00  0.00           C  
ATOM   2511  CG  GLU A 166       9.014 -18.026   0.515  0.00  0.00           C  
ATOM   2512  CD  GLU A 166      10.385 -18.709   0.486  0.00  0.00           C  
ATOM   2513 OE1  GLU A 166      10.656 -19.596   1.321  0.00  0.00           O  
ATOM   2514 OE2  GLU A 166      11.131 -18.359  -0.454  0.00  0.00           O  
ATOM   2515  C   GLU A 166       5.775 -17.775  -1.423  0.00  0.00           C  
ATOM   2516  O   GLU A 166       6.110 -17.549  -2.596  0.00  0.00           O  
ATOM   2517  H   GLU A 166       6.096 -17.794   1.837  0.00  0.00           H  
ATOM   2518  HA  GLU A 166       7.409 -16.800  -0.531  0.00  0.00           H  
ATOM   2519 HB2  GLU A 166       7.513 -19.364   0.208  0.00  0.00           H  
ATOM   2520 HB3  GLU A 166       8.119 -18.733  -1.171  0.00  0.00           H  
ATOM   2521 HG2  GLU A 166       9.158 -17.073   0.195  0.00  0.00           H  
ATOM   2522 HG3  GLU A 166       8.739 -17.973   1.491  0.00  0.00           H  
ATOM   2523  N   ASP A 167       4.548 -18.185  -1.116  0.00  0.00           N  
ATOM   2524  CA  ASP A 167       3.394 -18.342  -2.007  0.00  0.00           C  
ATOM   2525  CB  ASP A 167       2.199 -18.975  -1.285  0.00  0.00           C  
ATOM   2526  CG  ASP A 167       1.770 -18.196  -0.040  0.00  0.00           C  
ATOM   2527 OD1  ASP A 167       2.509 -17.464   0.659  0.00  0.00           O  
ATOM   2528 OD2  ASP A 167       0.695 -18.595   0.464  0.00  0.00           O  
ATOM   2529  C   ASP A 167       2.898 -17.045  -2.644  0.00  0.00           C  
ATOM   2530  O   ASP A 167       2.712 -17.048  -3.864  0.00  0.00           O  
ATOM   2531  H   ASP A 167       4.457 -18.416  -0.061  0.00  0.00           H  
ATOM   2532  HA  ASP A 167       3.688 -18.953  -2.768  0.00  0.00           H  
ATOM   2533 HB2  ASP A 167       1.434 -19.002  -1.918  0.00  0.00           H  
ATOM   2534 HB3  ASP A 167       2.456 -19.893  -1.008  0.00  0.00           H  
ATOM   2535  N   LEU A 168       2.752 -16.002  -1.824  0.00  0.00           N  
ATOM   2536  CA  LEU A 168       2.493 -14.635  -2.299  0.00  0.00           C  
ATOM   2537  CB  LEU A 168       2.237 -13.721  -1.095  0.00  0.00           C  
ATOM   2538  CG  LEU A 168       1.623 -12.359  -1.438  0.00  0.00           C  
ATOM   2539 CD1  LEU A 168       0.161 -12.444  -1.859  0.00  0.00           C  
ATOM   2540 CD2  LEU A 168       1.839 -11.410  -0.253  0.00  0.00           C  
ATOM   2541  C   LEU A 168       3.605 -14.050  -3.179  0.00  0.00           C  
ATOM   2542  O   LEU A 168       3.350 -13.551  -4.269  0.00  0.00           O  
ATOM   2543  H   LEU A 168       2.838 -16.239  -0.809  0.00  0.00           H  
ATOM   2544  HA  LEU A 168       1.633 -14.647  -2.843  0.00  0.00           H  
ATOM   2545 HB2  LEU A 168       1.609 -14.186  -0.487  0.00  0.00           H  
ATOM   2546 HB3  LEU A 168       3.105 -13.552  -0.651  0.00  0.00           H  
ATOM   2547  HG  LEU A 168       2.159 -11.941  -2.186  0.00  0.00           H  
ATOM   2548 HD11 LEU A 168      -0.379 -12.838  -1.114  0.00  0.00           H  
ATOM   2549 HD12 LEU A 168      -0.180 -11.526  -2.068  0.00  0.00           H  
ATOM   2550 HD13 LEU A 168       0.080 -13.022  -2.670  0.00  0.00           H  
ATOM   2551 HD21 LEU A 168       2.819 -11.310  -0.086  0.00  0.00           H  
ATOM   2552 HD22 LEU A 168       1.440 -10.519  -0.468  0.00  0.00           H  
ATOM   2553 HD23 LEU A 168       1.396 -11.790   0.558  0.00  0.00           H  
ATOM   2554  N   ALA A 169       4.804 -14.299  -2.656  0.00  0.00           N  
ATOM   2555  CA  ALA A 169       6.041 -13.917  -3.365  0.00  0.00           C  
ATOM   2556  CB  ALA A 169       7.304 -14.404  -2.654  0.00  0.00           C  
ATOM   2557  C   ALA A 169       6.077 -14.477  -4.785  0.00  0.00           C  
ATOM   2558  O   ALA A 169       6.471 -13.727  -5.675  0.00  0.00           O  
ATOM   2559  H   ALA A 169       4.799 -14.767  -1.737  0.00  0.00           H  
ATOM   2560  HA  ALA A 169       6.082 -12.911  -3.412  0.00  0.00           H  
ATOM   2561 HB1  ALA A 169       7.131 -15.300  -2.249  0.00  0.00           H  
ATOM   2562 HB2  ALA A 169       8.050 -14.472  -3.314  0.00  0.00           H  
ATOM   2563 HB3  ALA A 169       7.551 -13.754  -1.937  0.00  0.00           H  
ATOM   2564  N   GLU A 170       5.670 -15.735  -4.923  0.00  0.00           N  
ATOM   2565  CA  GLU A 170       5.627 -16.423  -6.216  0.00  0.00           C  
ATOM   2566  CB  GLU A 170       5.590 -17.896  -5.795  0.00  0.00           C  
ATOM   2567  CG  GLU A 170       6.059 -18.696  -7.017  0.00  0.00           C  
ATOM   2568  CD  GLU A 170       6.209 -20.172  -6.650  0.00  0.00           C  
ATOM   2569 OE1  GLU A 170       7.324 -20.609  -6.319  0.00  0.00           O  
ATOM   2570 OE2  GLU A 170       5.189 -20.868  -6.848  0.00  0.00           O  
ATOM   2571  C   GLU A 170       4.501 -15.899  -7.108  0.00  0.00           C  
ATOM   2572  O   GLU A 170       4.724 -15.225  -8.114  0.00  0.00           O  
ATOM   2573  H   GLU A 170       5.381 -16.195  -4.028  0.00  0.00           H  
ATOM   2574  HA  GLU A 170       6.512 -16.305  -6.690  0.00  0.00           H  
ATOM   2575 HB2  GLU A 170       6.229 -18.024  -5.103  0.00  0.00           H  
ATOM   2576 HB3  GLU A 170       4.686 -18.134  -5.623  0.00  0.00           H  
ATOM   2577 HG2  GLU A 170       5.378 -18.630  -7.703  0.00  0.00           H  
ATOM   2578 HG3  GLU A 170       6.932 -18.368  -7.279  0.00  0.00           H  
ATOM   2579  N   ILE A 171       3.339 -15.771  -6.478  0.00  0.00           N  
ATOM   2580  CA  ILE A 171       2.168 -15.092  -7.045  0.00  0.00           C  
ATOM   2581  CB  ILE A 171       0.949 -15.216  -6.134  0.00  0.00           C  
ATOM   2582 CG1  ILE A 171       0.267 -16.543  -6.503  0.00  0.00           C  
ATOM   2583 CG2  ILE A 171      -0.006 -14.043  -6.358  0.00  0.00           C  
ATOM   2584 CD1  ILE A 171       0.245 -16.816  -8.006  0.00  0.00           C  
ATOM   2585  C   ILE A 171       2.485 -13.718  -7.646  0.00  0.00           C  
ATOM   2586  O   ILE A 171       2.507 -13.666  -8.877  0.00  0.00           O  
ATOM   2587  H   ILE A 171       3.324 -16.204  -5.518  0.00  0.00           H  
ATOM   2588  HA  ILE A 171       1.850 -15.674  -7.810  0.00  0.00           H  
ATOM   2589  HB  ILE A 171       1.258 -15.285  -5.207  0.00  0.00           H  
ATOM   2590 HG12 ILE A 171       0.751 -17.285  -6.050  0.00  0.00           H  
ATOM   2591 HG13 ILE A 171      -0.672 -16.515  -6.173  0.00  0.00           H  
ATOM   2592 HG21 ILE A 171      -0.816 -14.163  -5.787  0.00  0.00           H  
ATOM   2593 HG22 ILE A 171       0.453 -13.193  -6.113  0.00  0.00           H  
ATOM   2594 HG23 ILE A 171      -0.275 -14.015  -7.317  0.00  0.00           H  
ATOM   2595 HD11 ILE A 171       1.182 -16.852  -8.342  0.00  0.00           H  
ATOM   2596 HD12 ILE A 171      -0.210 -17.687  -8.171  0.00  0.00           H  
ATOM   2597 HD13 ILE A 171      -0.253 -16.081  -8.462  0.00  0.00           H  
ATOM   2598  N   LEU A 172       3.087 -12.804  -6.882  0.00  0.00           N  
ATOM   2599  CA  LEU A 172       3.697 -11.576  -7.399  0.00  0.00           C  
ATOM   2600  CB  LEU A 172       4.331 -10.832  -6.215  0.00  0.00           C  
ATOM   2601  CG  LEU A 172       3.405 -10.163  -5.203  0.00  0.00           C  
ATOM   2602 CD1  LEU A 172       4.310  -9.433  -4.213  0.00  0.00           C  
ATOM   2603 CD2  LEU A 172       2.448  -9.187  -5.896  0.00  0.00           C  
ATOM   2604  C   LEU A 172       4.629 -11.701  -8.613  0.00  0.00           C  
ATOM   2605  O   LEU A 172       4.168 -11.305  -9.683  0.00  0.00           O  
ATOM   2606  H   LEU A 172       3.087 -13.044  -5.857  0.00  0.00           H  
ATOM   2607  HA  LEU A 172       2.935 -10.927  -7.654  0.00  0.00           H  
ATOM   2608 HB2  LEU A 172       4.896 -11.493  -5.712  0.00  0.00           H  
ATOM   2609 HB3  LEU A 172       4.928 -10.118  -6.593  0.00  0.00           H  
ATOM   2610  HG  LEU A 172       2.888 -10.850  -4.729  0.00  0.00           H  
ATOM   2611 HD11 LEU A 172       4.858  -8.755  -4.701  0.00  0.00           H  
ATOM   2612 HD12 LEU A 172       3.748  -8.975  -3.525  0.00  0.00           H  
ATOM   2613 HD13 LEU A 172       4.914 -10.092  -3.767  0.00  0.00           H  
ATOM   2614 HD21 LEU A 172       1.892  -9.687  -6.560  0.00  0.00           H  
ATOM   2615 HD22 LEU A 172       1.856  -8.765  -5.211  0.00  0.00           H  
ATOM   2616 HD23 LEU A 172       2.978  -8.482  -6.364  0.00  0.00           H  
ATOM   2617  N   GLN A 173       5.643 -12.552  -8.567  0.00  0.00           N  
ATOM   2618  CA  GLN A 173       6.590 -12.845  -9.648  0.00  0.00           C  
ATOM   2619  CB  GLN A 173       7.839 -13.448  -9.000  0.00  0.00           C  
ATOM   2620  CG  GLN A 173       8.646 -12.298  -8.400  0.00  0.00           C  
ATOM   2621  CD  GLN A 173      10.063 -12.617  -7.905  0.00  0.00           C  
ATOM   2622 OE1  GLN A 173      11.065 -12.249  -8.509  0.00  0.00           O  
ATOM   2623 NE2  GLN A 173      10.061 -13.448  -6.867  0.00  0.00           N  
ATOM   2624  C   GLN A 173       6.080 -13.676 -10.824  0.00  0.00           C  
ATOM   2625  O   GLN A 173       6.549 -13.388 -11.919  0.00  0.00           O  
ATOM   2626  H   GLN A 173       5.725 -13.044  -7.617  0.00  0.00           H  
ATOM   2627  HA  GLN A 173       6.912 -11.941 -10.027  0.00  0.00           H  
ATOM   2628 HB2  GLN A 173       7.570 -14.045  -8.278  0.00  0.00           H  
ATOM   2629 HB3  GLN A 173       8.381 -13.879  -9.686  0.00  0.00           H  
ATOM   2630 HG2  GLN A 173       8.719 -11.560  -9.096  0.00  0.00           H  
ATOM   2631 HG3  GLN A 173       8.123 -11.912  -7.618  0.00  0.00           H  
ATOM   2632 HE21 GLN A 173      10.979 -13.739  -6.463  0.00  0.00           H  
ATOM   2633 HE22 GLN A 173       9.201 -13.783  -6.485  0.00  0.00           H  
ATOM   2634  N   LYS A 174       5.063 -14.523 -10.665  0.00  0.00           N  
ATOM   2635  CA  LYS A 174       4.414 -15.221 -11.786  0.00  0.00           C  
ATOM   2636  CB  LYS A 174       3.577 -16.356 -11.178  0.00  0.00           C  
ATOM   2637  CG  LYS A 174       4.441 -17.503 -10.666  0.00  0.00           C  
ATOM   2638  CD  LYS A 174       5.531 -18.025 -11.616  0.00  0.00           C  
ATOM   2639  CE  LYS A 174       6.370 -19.039 -10.841  0.00  0.00           C  
ATOM   2640  NZ  LYS A 174       7.496 -19.580 -11.615  0.00  0.00           N  
ATOM   2641  C   LYS A 174       3.432 -14.361 -12.587  0.00  0.00           C  
ATOM   2642  O   LYS A 174       3.323 -14.655 -13.780  0.00  0.00           O  
ATOM   2643  H   LYS A 174       4.762 -14.652  -9.671  0.00  0.00           H  
ATOM   2644  HA  LYS A 174       5.140 -15.556 -12.420  0.00  0.00           H  
ATOM   2645 HB2  LYS A 174       3.061 -15.988 -10.417  0.00  0.00           H  
ATOM   2646 HB3  LYS A 174       2.973 -16.706 -11.880  0.00  0.00           H  
ATOM   2647 HG2  LYS A 174       4.892 -17.211  -9.798  0.00  0.00           H  
ATOM   2648 HG3  LYS A 174       3.834 -18.287 -10.422  0.00  0.00           H  
ATOM   2649 HD2  LYS A 174       5.103 -18.475 -12.368  0.00  0.00           H  
ATOM   2650 HD3  LYS A 174       6.102 -17.278 -11.881  0.00  0.00           H  
ATOM   2651 HE2  LYS A 174       6.719 -18.590 -10.004  0.00  0.00           H  
ATOM   2652 HE3  LYS A 174       5.764 -19.795 -10.551  0.00  0.00           H  
ATOM   2653 HZ1  LYS A 174       8.288 -19.717 -11.015  0.00  0.00           H  
ATOM   2654 HZ2  LYS A 174       7.239 -20.459 -12.024  0.00  0.00           H  
ATOM   2655 HZ3  LYS A 174       7.747 -18.940 -12.346  0.00  0.00           H  
ATOM   2656  N   LEU A 175       2.987 -13.229 -12.050  0.00  0.00           N  
ATOM   2657  CA  LEU A 175       2.085 -12.358 -12.815  0.00  0.00           C  
ATOM   2658  CB  LEU A 175       0.713 -12.154 -12.168  0.00  0.00           C  
ATOM   2659  CG  LEU A 175      -0.030 -13.450 -11.824  0.00  0.00           C  
ATOM   2660 CD1  LEU A 175      -1.438 -13.093 -11.322  0.00  0.00           C  
ATOM   2661 CD2  LEU A 175      -0.274 -14.395 -12.996  0.00  0.00           C  
ATOM   2662  C   LEU A 175       2.596 -10.979 -13.225  0.00  0.00           C  
ATOM   2663  O   LEU A 175       2.214 -10.375 -14.230  0.00  0.00           O  
ATOM   2664  H   LEU A 175       3.312 -13.025 -11.100  0.00  0.00           H  
ATOM   2665  HA  LEU A 175       1.815 -12.866 -13.676  0.00  0.00           H  
ATOM   2666 HB2  LEU A 175       0.843 -11.655 -11.324  0.00  0.00           H  
ATOM   2667 HB3  LEU A 175       0.148 -11.648 -12.802  0.00  0.00           H  
ATOM   2668  HG  LEU A 175       0.460 -13.927 -11.107  0.00  0.00           H  
ATOM   2669 HD11 LEU A 175      -1.926 -12.601 -12.041  0.00  0.00           H  
ATOM   2670 HD12 LEU A 175      -1.928 -13.933 -11.096  0.00  0.00           H  
ATOM   2671 HD13 LEU A 175      -1.361 -12.518 -10.510  0.00  0.00           H  
ATOM   2672 HD21 LEU A 175       0.603 -14.668 -13.392  0.00  0.00           H  
ATOM   2673 HD22 LEU A 175      -0.762 -15.207 -12.673  0.00  0.00           H  
ATOM   2674 HD23 LEU A 175      -0.824 -13.930 -13.690  0.00  0.00           H  
ATOM   2675  N   ASN A 176       3.338 -10.306 -12.346  0.00  0.00           N  
ATOM   2676  CA  ASN A 176       3.791  -8.910 -12.425  0.00  0.00           C  
ATOM   2677  CB  ASN A 176       4.225  -8.503 -11.010  0.00  0.00           C  
ATOM   2678  CG  ASN A 176       4.198  -6.971 -10.878  0.00  0.00           C  
ATOM   2679  C   ASN A 176       4.934  -8.718 -13.415  0.00  0.00           C  
ATOM   2680  O   ASN A 176       6.043  -9.137 -13.097  0.00  0.00           O  
ATOM   2681  H   ASN A 176       3.605 -10.918 -11.495  0.00  0.00           H  
ATOM   2682  HA  ASN A 176       3.008  -8.366 -12.765  0.00  0.00           H  
ATOM   2683 HB2  ASN A 176       3.591  -8.881 -10.363  0.00  0.00           H  
ATOM   2684 HB3  ASN A 176       5.145  -8.811 -10.861  0.00  0.00           H  
ATOM   2685 OD1  ASN A 176       3.232  -6.428 -10.345  0.00  0.00           O  
ATOM   2686 ND2  ASN A 176       5.245  -6.249 -11.271  0.00  0.00           N  
ATOM   2687 HD22 ASN A 176       6.031  -6.768 -11.656  0.00  0.00           H  
ATOM   2688 HD21 ASN A 176       5.259  -5.277 -11.195  0.00  0.00           H  
ATOM   2689  N   LEU A 177       4.583  -8.483 -14.684  0.00  0.00           N  
ATOM   2690  CA  LEU A 177       5.468  -8.231 -15.824  0.00  0.00           C  
ATOM   2691  CB  LEU A 177       4.898  -7.886 -17.207  0.00  0.00           C  
ATOM   2692  CG  LEU A 177       3.966  -8.995 -17.686  0.00  0.00           C  
ATOM   2693 CD1  LEU A 177       3.566  -8.682 -19.132  0.00  0.00           C  
ATOM   2694 CD2  LEU A 177       4.641 -10.361 -17.565  0.00  0.00           C  
ATOM   2695  C   LEU A 177       6.617  -7.241 -15.585  0.00  0.00           C  
ATOM   2696  O   LEU A 177       7.759  -7.572 -15.912  0.00  0.00           O  
ATOM   2697  H   LEU A 177       3.512  -8.493 -14.811  0.00  0.00           H  
ATOM   2698  HA  LEU A 177       5.880  -9.127 -16.111  0.00  0.00           H  
ATOM   2699 HB2  LEU A 177       4.376  -7.070 -17.123  0.00  0.00           H  
ATOM   2700 HB3  LEU A 177       5.639  -7.825 -17.832  0.00  0.00           H  
ATOM   2701  HG  LEU A 177       3.157  -9.011 -17.121  0.00  0.00           H  
ATOM   2702 HD11 LEU A 177       4.385  -8.647 -19.700  0.00  0.00           H  
ATOM   2703 HD12 LEU A 177       2.954  -9.397 -19.466  0.00  0.00           H  
ATOM   2704 HD13 LEU A 177       3.099  -7.799 -19.161  0.00  0.00           H  
ATOM   2705 HD21 LEU A 177       4.880 -10.529 -16.608  0.00  0.00           H  
ATOM   2706 HD22 LEU A 177       4.013 -11.070 -17.884  0.00  0.00           H  
ATOM   2707 HD23 LEU A 177       5.470 -10.371 -18.123  0.00  0.00           H  
ATOM   2708  N   PRO A 178       6.381  -6.009 -15.143  0.00  0.00           N  
ATOM   2709  CA  PRO A 178       7.476  -5.112 -14.732  0.00  0.00           C  
ATOM   2710  CB  PRO A 178       6.810  -3.893 -14.088  0.00  0.00           C  
ATOM   2711  CG  PRO A 178       5.393  -3.865 -14.656  0.00  0.00           C  
ATOM   2712  CD  PRO A 178       5.095  -5.307 -15.052  0.00  0.00           C  
ATOM   2713  C   PRO A 178       8.311  -5.741 -13.615  0.00  0.00           C  
ATOM   2714  O   PRO A 178       7.856  -6.576 -12.830  0.00  0.00           O  
ATOM   2715  HA  PRO A 178       8.053  -4.875 -15.519  0.00  0.00           H  
ATOM   2716 HB2  PRO A 178       6.779  -3.983 -13.091  0.00  0.00           H  
ATOM   2717 HB3  PRO A 178       7.294  -3.049 -14.327  0.00  0.00           H  
ATOM   2718 HG2  PRO A 178       4.753  -3.547 -13.962  0.00  0.00           H  
ATOM   2719 HG3  PRO A 178       5.356  -3.263 -15.451  0.00  0.00           H  
ATOM   2720 HD2  PRO A 178       4.495  -5.749 -14.363  0.00  0.00           H  
ATOM   2721 HD3  PRO A 178       4.605  -5.340 -15.941  0.00  0.00           H  
ATOM   2722  N   GLU A 179       9.604  -5.399 -13.629  0.00  0.00           N  
ATOM   2723  CA  GLU A 179      10.638  -5.950 -12.741  0.00  0.00           C  
ATOM   2724  CB  GLU A 179      12.047  -5.577 -13.234  0.00  0.00           C  
ATOM   2725  CG  GLU A 179      12.195  -4.058 -13.379  0.00  0.00           C  
ATOM   2726  CD  GLU A 179      11.816  -3.673 -14.808  0.00  0.00           C  
ATOM   2727 OE1  GLU A 179      10.702  -3.135 -14.963  0.00  0.00           O  
ATOM   2728 OE2  GLU A 179      12.698  -3.666 -15.695  0.00  0.00           O  
ATOM   2729  C   GLU A 179      10.484  -5.533 -11.280  0.00  0.00           C  
ATOM   2730  O   GLU A 179       9.911  -4.506 -10.926  0.00  0.00           O  
ATOM   2731  H   GLU A 179       9.832  -4.667 -14.364  0.00  0.00           H  
ATOM   2732  HA  GLU A 179      10.624  -6.966 -12.804  0.00  0.00           H  
ATOM   2733 HB2  GLU A 179      12.684  -5.871 -12.564  0.00  0.00           H  
ATOM   2734 HB3  GLU A 179      12.170  -5.970 -14.112  0.00  0.00           H  
ATOM   2735 HG2  GLU A 179      11.568  -3.634 -12.784  0.00  0.00           H  
ATOM   2736 HG3  GLU A 179      13.121  -3.828 -13.249  0.00  0.00           H  
ATOM   2737  N   THR A 180      11.102  -6.369 -10.447  0.00  0.00           N  
ATOM   2738  CA  THR A 180      10.952  -6.147  -9.002  0.00  0.00           C  
ATOM   2739  CB  THR A 180      10.979  -7.458  -8.232  0.00  0.00           C  
ATOM   2740 OG1  THR A 180      12.147  -8.174  -8.640  0.00  0.00           O  
ATOM   2741 CG2  THR A 180       9.626  -8.184  -8.270  0.00  0.00           C  
ATOM   2742  C   THR A 180      11.992  -5.202  -8.457  0.00  0.00           C  
ATOM   2743  O   THR A 180      13.219  -5.454  -8.567  0.00  0.00           O  
ATOM   2744  H   THR A 180      11.643  -7.114 -10.866  0.00  0.00           H  
ATOM   2745  HA  THR A 180      10.043  -5.745  -8.834  0.00  0.00           H  
ATOM   2746  HB  THR A 180      11.058  -7.263  -7.239  0.00  0.00           H  
ATOM   2747 HG21 THR A 180       9.105  -7.875  -9.066  0.00  0.00           H  
ATOM   2748 HG22 THR A 180       9.779  -9.170  -8.332  0.00  0.00           H  
ATOM   2749 HG23 THR A 180       9.114  -7.978  -7.436  0.00  0.00           H  
ATOM   2750 HG1  THR A 180      11.982  -9.166  -8.605  0.00  0.00           H  
ATOM   2751  N   GLY A 181      11.599  -4.079  -7.676  0.00  0.00           N  
ATOM   2752  CA  GLY A 181      12.587  -3.143  -7.124  0.00  0.00           C  
ATOM   2753  C   GLY A 181      11.936  -2.010  -6.386  0.00  0.00           C  
ATOM   2754  O   GLY A 181      11.081  -2.267  -5.503  0.00  0.00           O  
ATOM   2755  H   GLY A 181      10.592  -3.996  -7.415  0.00  0.00           H  
ATOM   2756 HA2  GLY A 181      13.248  -3.680  -6.421  0.00  0.00           H  
ATOM   2757 HA3  GLY A 181      13.223  -2.746  -7.936  0.00  0.00           H  
ATOM   2758  N   GLY A 182      12.283  -0.714  -6.638  0.00  0.00           N  
ATOM   2759  CA  GLY A 182      11.770   0.420  -5.850  0.00  0.00           C  
ATOM   2760  C   GLY A 182      12.395   0.525  -4.480  0.00  0.00           C  
ATOM   2761  O   GLY A 182      12.947  -0.467  -3.952  0.00  0.00           O  
ATOM   2762  H   GLY A 182      12.993  -0.543  -7.379  0.00  0.00           H  
ATOM   2763 HA2  GLY A 182      11.967   1.359  -6.399  0.00  0.00           H  
ATOM   2764 HA3  GLY A 182      10.676   0.318  -5.720  0.00  0.00           H  
ATOM   2765  N   GLY A 183      12.244   1.714  -3.709  0.00  0.00           N  
ATOM   2766  CA  GLY A 183      12.181   1.655  -2.237  0.00  0.00           C  
ATOM   2767  C   GLY A 183      12.229   3.014  -1.590  0.00  0.00           C  
ATOM   2768  O   GLY A 183      11.881   4.034  -2.232  0.00  0.00           O  
ATOM   2769  H   GLY A 183      12.079   2.607  -4.225  0.00  0.00           H  
ATOM   2770 HA2  GLY A 183      11.243   1.152  -1.920  0.00  0.00           H  
ATOM   2771 HA3  GLY A 183      13.030   1.053  -1.854  0.00  0.00           H  
ATOM   2772  N   GLY A 184      12.663   3.157  -0.239  0.00  0.00           N  
ATOM   2773  CA  GLY A 184      12.524   4.395   0.532  0.00  0.00           C  
ATOM   2774  C   GLY A 184      13.791   5.200   0.568  0.00  0.00           C  
ATOM   2775  O   GLY A 184      14.289   5.522   1.679  0.00  0.00           O  
ATOM   2776  H   GLY A 184      12.898   2.288   0.267  0.00  0.00           H  
ATOM   2777 HA2  GLY A 184      11.728   5.013   0.095  0.00  0.00           H  
ATOM   2778 HA3  GLY A 184      12.236   4.149   1.572  0.00  0.00           H  
HETATM 2779  N1  SIP A 185      14.360   5.718  -0.638  0.00  0.00           N  
HETATM 2780  H1  SIP A 185      13.789   5.567  -1.500  0.00  0.00           H  
HETATM 2781  C1  SIP A 185      16.065   6.852  -1.986  0.00  0.00           C  
HETATM 2782  O1  SIP A 185      15.942   7.997  -2.753  0.00  0.00           O  
HETATM 2783  N2  SIP A 185      16.888   5.789  -2.447  0.00  0.00           N  
HETATM 2784  H2  SIP A 185      17.286   5.155  -1.723  0.00  0.00           H  
HETATM 2785  N3  SIP A 185      16.111   1.671  -3.333  0.00  0.00           N  
HETATM 2786  C2  SIP A 185      15.855   1.201  -2.055  0.00  0.00           C  
HETATM 2787  C3  SIP A 185      15.710  -0.168  -1.750  0.00  0.00           C  
HETATM 2788  H3  SIP A 185      15.834  -0.896  -2.540  0.00  0.00           H  
HETATM 2789  C4  SIP A 185      15.445  -0.628  -0.452  0.00  0.00           C  
HETATM 2790  C5  SIP A 185      15.183   0.297   0.576  0.00  0.00           C  
HETATM 2791  C6  SIP A 185      15.365   1.655   0.281  0.00  0.00           C  
HETATM 2792  H4  SIP A 185      15.147   2.407   1.025  0.00  0.00           H  
HETATM 2793  C7  SIP A 185      15.723   2.103  -0.977  0.00  0.00           C  
HETATM 2794  H5  SIP A 185      15.816   3.169  -1.136  0.00  0.00           H  
HETATM 2795  C8  SIP A 185      14.484  -0.103   1.858  0.00  0.00           C  
HETATM 2796  H6  SIP A 185      14.630   0.623   2.640  0.00  0.00           H  
HETATM 2797  C9  SIP A 185      14.723  -1.455   2.499  0.00  0.00           C  
HETATM 2798 C10  SIP A 185      15.122  -2.592   1.782  0.00  0.00           C  
HETATM 2799 Si1  SIP A 185      15.900  -2.356   0.085  0.00  0.00          Si  
HETATM 2800 C11  SIP A 185      15.170  -3.825   2.442  0.00  0.00           C  
HETATM 2801  H7  SIP A 185      15.480  -4.685   1.899  0.00  0.00           H  
HETATM 2802 C12  SIP A 185      14.779  -3.977   3.763  0.00  0.00           C  
HETATM 2803 C13  SIP A 185      14.396  -2.850   4.462  0.00  0.00           C  
HETATM 2804  H8  SIP A 185      13.887  -2.988   5.394  0.00  0.00           H  
HETATM 2805 C14  SIP A 185      14.398  -1.606   3.848  0.00  0.00           C  
HETATM 2806  H9  SIP A 185      13.952  -0.783   4.383  0.00  0.00           H  
HETATM 2807  N4  SIP A 185      14.409  -5.280   4.359  0.00  0.00           N  
HETATM 2808 C15  SIP A 185      15.401   6.763  -0.649  0.00  0.00           C  
HETATM 2809 H10  SIP A 185      14.952   7.752  -0.421  0.00  0.00           H  
HETATM 2810 H11  SIP A 185      16.179   6.551   0.110  0.00  0.00           H  
HETATM 2811 C16  SIP A 185      16.867   5.370  -3.848  0.00  0.00           C  
HETATM 2812 H12  SIP A 185      17.909   5.252  -4.232  0.00  0.00           H  
HETATM 2813 H13  SIP A 185      16.382   6.145  -4.484  0.00  0.00           H  
HETATM 2814 C17  SIP A 185      16.080   4.062  -3.965  0.00  0.00           C  
HETATM 2815 H14  SIP A 185      15.151   4.117  -3.358  0.00  0.00           H  
HETATM 2816 H15  SIP A 185      15.769   3.906  -5.021  0.00  0.00           H  
HETATM 2817 C18  SIP A 185      16.919   2.875  -3.527  0.00  0.00           C  
HETATM 2818 H16  SIP A 185      17.642   2.668  -4.314  0.00  0.00           H  
HETATM 2819 H17  SIP A 185      17.479   3.087  -2.615  0.00  0.00           H  
HETATM 2820 C19  SIP A 185      16.157   0.710  -4.417  0.00  0.00           C  
HETATM 2821 H18  SIP A 185      16.902  -0.085  -4.267  0.00  0.00           H  
HETATM 2822 H19  SIP A 185      15.198   0.209  -4.556  0.00  0.00           H  
HETATM 2823 H20  SIP A 185      16.400   1.219  -5.348  0.00  0.00           H  
HETATM 2824 C20  SIP A 185      15.405  -3.642  -1.173  0.00  0.00           C  
HETATM 2825 H21  SIP A 185      14.343  -3.873  -1.022  0.00  0.00           H  
HETATM 2826 H22  SIP A 185      15.483  -3.253  -2.188  0.00  0.00           H  
HETATM 2827 H23  SIP A 185      15.967  -4.571  -1.107  0.00  0.00           H  
HETATM 2828 C21  SIP A 185      17.628  -2.305   0.842  0.00  0.00           C  
HETATM 2829 H24  SIP A 185      18.502  -2.156   0.227  0.00  0.00           H  
HETATM 2830 H25  SIP A 185      17.539  -1.449   1.514  0.00  0.00           H  
HETATM 2831 H26  SIP A 185      17.795  -3.194   1.455  0.00  0.00           H  
HETATM 2832 C22  SIP A 185      14.329  -6.431   3.425  0.00  0.00           C  
HETATM 2833 H27  SIP A 185      13.642  -6.179   2.613  0.00  0.00           H  
HETATM 2834 H28  SIP A 185      15.286  -6.691   2.993  0.00  0.00           H  
HETATM 2835 H29  SIP A 185      13.936  -7.280   3.975  0.00  0.00           H  
HETATM 2836 C23  SIP A 185      14.862  -5.643   5.741  0.00  0.00           C  
HETATM 2837 H30  SIP A 185      15.794  -6.193   5.742  0.00  0.00           H  
HETATM 2838 H31  SIP A 185      14.950  -4.737   6.335  0.00  0.00           H  
HETATM 2839 H32  SIP A 185      14.080  -6.274   6.170  0.00  0.00           H  
HETATM 2840 H33  SIP A 185      13.342  -5.121   4.538  0.00  0.00           H  
HETATM 2841  O1  HOH A 200      11.798  -2.304   4.044  0.00  0.00           O  
HETATM 2842  H1  HOH A 200      12.040  -2.439   3.093  0.00  0.00           H  
HETATM 2843  H2  HOH A 200      10.990  -1.783   4.037  0.00  0.00           H  
HETATM 2844  O2  HOH A 200      12.207  -3.165   1.624  0.00  0.00           O  
HETATM 2845  H3  HOH A 200      12.195  -2.504   0.915  0.00  0.00           H  
HETATM 2846  H4  HOH A 200      13.023  -3.659   1.450  0.00  0.00           H  
HETATM 2847  O3  HOH A 200      11.978  -4.900   4.661  0.00  0.00           O  
HETATM 2848  H5  HOH A 200      11.602  -5.474   3.977  0.00  0.00           H  
HETATM 2849  H6  HOH A 200      11.889  -3.942   4.392  0.00  0.00           H  
HETATM 2850  OW  SOL C   1       8.262  -5.493  16.415  0.00  0.00           O  
HETATM 2851 HW1  SOL C   1       7.396  -5.064  16.658  0.00  0.00           H  
HETATM 2852 HW2  SOL C   1       8.095  -6.395  16.019  0.00  0.00           H  
HETATM 2853  OW  SOL C   2      19.953   1.325   4.758  0.00  0.00           O  
HETATM 2854 HW1  SOL C   2      20.403   0.788   5.424  0.00  0.00           H  
HETATM 2855 HW2  SOL C   2      19.418   2.081   5.035  0.00  0.00           H  
HETATM 2856  OW  SOL C   3      22.245   9.222   9.828  0.00  0.00           O  
HETATM 2857 HW1  SOL C   3      21.449   8.680   9.558  0.00  0.00           H  
HETATM 2858 HW2  SOL C   3      21.955  10.168   9.985  0.00  0.00           H  
HETATM 2859  OW  SOL C   4      14.256  15.252  -8.301  0.00  0.00           O  
HETATM 2860 HW1  SOL C   4      15.166  15.593  -8.544  0.00  0.00           H  
HETATM 2861 HW2  SOL C   4      14.307  14.778  -7.421  0.00  0.00           H  
HETATM 2862  OW  SOL C   5      28.894  13.967  -6.256  0.00  0.00           O  
HETATM 2863 HW1  SOL C   5      29.871  13.780  -6.406  0.00  0.00           H  
HETATM 2864 HW2  SOL C   5      28.788  14.869  -5.857  0.00  0.00           H  
HETATM 2865  OW  SOL C   6      18.518   0.842 -13.329  0.00  0.00           O  
HETATM 2866 HW1  SOL C   6      19.378   1.277 -13.064  0.00  0.00           H  
HETATM 2867 HW2  SOL C   6      18.712  -0.023 -13.810  0.00  0.00           H  
HETATM 2868  OW  SOL C   7      22.172   3.495   5.882  0.00  0.00           O  
HETATM 2869 HW1  SOL C   7      21.224   3.356   5.989  0.00  0.00           H  
HETATM 2870 HW2  SOL C   7      22.714   3.756   6.675  0.00  0.00           H  
HETATM 2871  OW  SOL C   8      15.779   5.868 -16.875  0.00  0.00           O  
HETATM 2872 HW1  SOL C   8      16.589   6.420 -16.710  0.00  0.00           H  
HETATM 2873 HW2  SOL C   8      15.582   5.852 -17.853  0.00  0.00           H  
HETATM 2874  OW  SOL C   9      22.999   1.602  -9.108  0.00  0.00           O  
HETATM 2875 HW1  SOL C   9      22.509   2.027  -8.394  0.00  0.00           H  
HETATM 2876 HW2  SOL C   9      23.969   1.842  -9.234  0.00  0.00           H  
HETATM 2877  OW  SOL C  10      24.949   1.051  11.618  0.00  0.00           O  
HETATM 2878 HW1  SOL C  10      25.804   1.455  11.287  0.00  0.00           H  
HETATM 2879 HW2  SOL C  10      24.677   1.507  12.463  0.00  0.00           H  
HETATM 2880  OW  SOL C  11      14.210   2.413 -17.994  0.00  0.00           O  
HETATM 2881 HW1  SOL C  11      13.718   1.553 -18.105  0.00  0.00           H  
HETATM 2882 HW2  SOL C  11      15.134   2.309 -18.378  0.00  0.00           H  
HETATM 2883  OW  SOL C  12       9.968   6.385   6.803  0.00  0.00           O  
HETATM 2884 HW1  SOL C  12      10.032   5.423   6.746  0.00  0.00           H  
HETATM 2885 HW2  SOL C  12       9.967   6.924   5.999  0.00  0.00           H  
HETATM 2886  OW  SOL C  13       0.418  -6.597   8.793  0.00  0.00           O  
HETATM 2887 HW1  SOL C  13       0.201  -7.070   9.651  0.00  0.00           H  
HETATM 2888 HW2  SOL C  13      -0.354  -6.667   8.163  0.00  0.00           H  
HETATM 2889  OW  SOL C  14      19.814  17.865 -12.251  0.00  0.00           O  
HETATM 2890 HW1  SOL C  14      18.883  18.234 -12.317  0.00  0.00           H  
HETATM 2891 HW2  SOL C  14      20.014  17.631 -11.292  0.00  0.00           H  
HETATM 2892  OW  SOL C  15      28.105 -11.135   1.521  0.00  0.00           O  
HETATM 2893 HW1  SOL C  15      27.788 -11.693   2.290  0.00  0.00           H  
HETATM 2894 HW2  SOL C  15      27.893 -11.600   0.665  0.00  0.00           H  
HETATM 2895  OW  SOL C  16      20.117  19.031   2.760  0.00  0.00           O  
HETATM 2896 HW1  SOL C  16      20.019  19.931   2.338  0.00  0.00           H  
HETATM 2897 HW2  SOL C  16      19.212  18.586   2.809  0.00  0.00           H  
HETATM 2898  OW  SOL C  17      16.751  -5.657  -4.087  0.00  0.00           O  
HETATM 2899 HW1  SOL C  17      16.567  -5.082  -3.335  0.00  0.00           H  
HETATM 2900 HW2  SOL C  17      16.039  -6.235  -4.396  0.00  0.00           H  
HETATM 2901  OW  SOL C  18      13.357  -9.790  -6.562  0.00  0.00           O  
HETATM 2902 HW1  SOL C  18      13.006 -10.558  -6.024  0.00  0.00           H  
HETATM 2903 HW2  SOL C  18      13.259  -8.944  -6.053  0.00  0.00           H  
HETATM 2904  OW  SOL C  19      24.795  15.501  -1.359  0.00  0.00           O  
HETATM 2905 HW1  SOL C  19      25.396  15.740  -0.598  0.00  0.00           H  
HETATM 2906 HW2  SOL C  19      24.072  14.889  -1.047  0.00  0.00           H  
HETATM 2907  OW  SOL C  20      17.382  12.726  -7.630  0.00  0.00           O  
HETATM 2908 HW1  SOL C  20      17.190  13.239  -6.797  0.00  0.00           H  
HETATM 2909 HW2  SOL C  20      16.615  12.119  -7.836  0.00  0.00           H  
HETATM 2910  OW  SOL C  21       8.136   2.117  -6.365  0.00  0.00           O  
HETATM 2911 HW1  SOL C  21       7.566   2.441  -5.653  0.00  0.00           H  
HETATM 2912 HW2  SOL C  21       8.693   1.353  -6.187  0.00  0.00           H  
HETATM 2913  OW  SOL C  22       5.247   7.072  11.675  0.00  0.00           O  
HETATM 2914 HW1  SOL C  22       5.207   7.490  12.583  0.00  0.00           H  
HETATM 2915 HW2  SOL C  22       4.893   6.130  11.720  0.00  0.00           H  
HETATM 2916  OW  SOL C  23      22.187  -2.190   9.713  0.00  0.00           O  
HETATM 2917 HW1  SOL C  23      22.759  -1.416   9.628  0.00  0.00           H  
HETATM 2918 HW2  SOL C  23      22.240  -2.700  10.533  0.00  0.00           H  
HETATM 2919  OW  SOL C  24      27.529  -8.768  11.077  0.00  0.00           O  
HETATM 2920 HW1  SOL C  24      27.042  -8.118  10.492  0.00  0.00           H  
HETATM 2921 HW2  SOL C  24      26.903  -9.505  11.341  0.00  0.00           H  
HETATM 2922  OW  SOL C  25      19.288   0.239  14.341  0.00  0.00           O  
HETATM 2923 HW1  SOL C  25      18.349   0.474  14.424  0.00  0.00           H  
HETATM 2924 HW2  SOL C  25      19.522  -0.725  14.451  0.00  0.00           H  
HETATM 2925  OW  SOL C  26       8.512   9.561 -10.224  0.00  0.00           O  
HETATM 2926 HW1  SOL C  26       8.374   8.730  -9.686  0.00  0.00           H  
HETATM 2927 HW2  SOL C  26       9.467   9.866 -10.150  0.00  0.00           H  
HETATM 2928  OW  SOL C  27      19.487   0.405  -4.170  0.00  0.00           O  
HETATM 2929 HW1  SOL C  27      19.306  -0.539  -4.234  0.00  0.00           H  
HETATM 2930 HW2  SOL C  27      18.979   0.885  -3.503  0.00  0.00           H  
HETATM 2931  OW  SOL C  28      14.418 -15.435  16.439  0.00  0.00           O  
HETATM 2932 HW1  SOL C  28      15.240 -14.991  16.092  0.00  0.00           H  
HETATM 2933 HW2  SOL C  28      13.615 -14.898  16.177  0.00  0.00           H  
HETATM 2934  OW  SOL C  29       9.452  -5.960  18.842  0.00  0.00           O  
HETATM 2935 HW1  SOL C  29       9.024  -5.941  17.937  0.00  0.00           H  
HETATM 2936 HW2  SOL C  29       9.198  -5.135  19.347  0.00  0.00           H  
HETATM 2937  OW  SOL C  30      13.981  -4.850  11.407  0.00  0.00           O  
HETATM 2938 HW1  SOL C  30      14.367  -5.736  11.382  0.00  0.00           H  
HETATM 2939 HW2  SOL C  30      13.302  -4.678  12.073  0.00  0.00           H  
HETATM 2940  OW  SOL C  31      23.843 -13.075   9.529  0.00  0.00           O  
HETATM 2941 HW1  SOL C  31      24.152 -14.013   9.707  0.00  0.00           H  
HETATM 2942 HW2  SOL C  31      23.254 -13.064   8.724  0.00  0.00           H  
HETATM 2943  OW  SOL C  32      26.445  -0.875   1.561  0.00  0.00           O  
HETATM 2944 HW1  SOL C  32      27.088  -0.116   1.431  0.00  0.00           H  
HETATM 2945 HW2  SOL C  32      26.047  -1.186   0.744  0.00  0.00           H  
HETATM 2946  OW  SOL C  33       5.856  -4.837  17.456  0.00  0.00           O  
HETATM 2947 HW1  SOL C  33       5.020  -4.300  17.322  0.00  0.00           H  
HETATM 2948 HW2  SOL C  33       5.623  -5.706  17.880  0.00  0.00           H  
HETATM 2949  OW  SOL C  34      20.702  17.241  -9.808  0.00  0.00           O  
HETATM 2950 HW1  SOL C  34      21.165  17.976  -9.328  0.00  0.00           H  
HETATM 2951 HW2  SOL C  34      21.363  16.683 -10.312  0.00  0.00           H  
HETATM 2952  OW  SOL C  35       0.801  14.617   1.055  0.00  0.00           O  
HETATM 2953 HW1  SOL C  35       0.335  15.379   1.498  0.00  0.00           H  
HETATM 2954 HW2  SOL C  35       0.532  14.563   0.095  0.00  0.00           H  
HETATM 2955  OW  SOL C  36      20.606  17.880  -1.944  0.00  0.00           O  
HETATM 2956 HW1  SOL C  36      20.100  18.569  -1.429  0.00  0.00           H  
HETATM 2957 HW2  SOL C  36      20.137  17.693  -2.806  0.00  0.00           H  
HETATM 2958  OW  SOL C  37      12.250 -19.377  11.006  0.00  0.00           O  
HETATM 2959 HW1  SOL C  37      12.889 -18.764  10.526  0.00  0.00           H  
HETATM 2960 HW2  SOL C  37      11.917 -20.073  10.360  0.00  0.00           H  
HETATM 2961  OW  SOL C  38      20.789 -14.041  -3.109  0.00  0.00           O  
HETATM 2962 HW1  SOL C  38      21.461 -14.686  -2.749  0.00  0.00           H  
HETATM 2963 HW2  SOL C  38      20.485 -13.424  -2.386  0.00  0.00           H  
HETATM 2964  OW  SOL C  39      23.291  19.125   3.781  0.00  0.00           O  
HETATM 2965 HW1  SOL C  39      23.074  19.500   2.874  0.00  0.00           H  
HETATM 2966 HW2  SOL C  39      22.600  19.445   4.436  0.00  0.00           H  
HETATM 2967  OW  SOL C  40       6.140  15.368  -3.103  0.00  0.00           O  
HETATM 2968 HW1  SOL C  40       6.235  15.162  -2.128  0.00  0.00           H  
HETATM 2969 HW2  SOL C  40       5.168  15.357  -3.354  0.00  0.00           H  
HETATM 2970  OW  SOL C  41      25.362  10.588   9.802  0.00  0.00           O  
HETATM 2971 HW1  SOL C  41      26.260  10.389   9.404  0.00  0.00           H  
HETATM 2972 HW2  SOL C  41      24.979   9.763  10.207  0.00  0.00           H  
HETATM 2973  OW  SOL C  42       1.151  14.284   5.976  0.00  0.00           O  
HETATM 2974 HW1  SOL C  42       1.946  14.020   6.515  0.00  0.00           H  
HETATM 2975 HW2  SOL C  42       1.464  14.680   5.105  0.00  0.00           H  
HETATM 2976  OW  SOL C  43      14.219  -1.926 -17.329  0.00  0.00           O  
HETATM 2977 HW1  SOL C  43      14.982  -2.286 -17.852  0.00  0.00           H  
HETATM 2978 HW2  SOL C  43      13.779  -2.661 -16.825  0.00  0.00           H  
HETATM 2979  OW  SOL C  44      16.230  15.307   5.548  0.00  0.00           O  
HETATM 2980 HW1  SOL C  44      16.374  15.553   4.592  0.00  0.00           H  
HETATM 2981 HW2  SOL C  44      16.342  14.323   5.655  0.00  0.00           H  
HETATM 2982  OW  SOL C  45       7.785  -7.900  15.305  0.00  0.00           O  
HETATM 2983 HW1  SOL C  45       7.502  -7.824  14.354  0.00  0.00           H  
HETATM 2984 HW2  SOL C  45       8.418  -8.671  15.405  0.00  0.00           H  
HETATM 2985  OW  SOL C  46      13.844 -12.387   7.154  0.00  0.00           O  
HETATM 2986 HW1  SOL C  46      14.629 -12.165   7.666  0.00  0.00           H  
HETATM 2987 HW2  SOL C  46      12.983 -12.074   7.469  0.00  0.00           H  
HETATM 2988  OW  SOL C  47      13.924  11.827   2.188  0.00  0.00           O  
HETATM 2989 HW1  SOL C  47      14.267  11.459   1.315  0.00  0.00           H  
HETATM 2990 HW2  SOL C  47      13.322  12.599   2.005  0.00  0.00           H  
HETATM 2991  OW  SOL C  48      28.745  13.721 -10.119  0.00  0.00           O  
HETATM 2992 HW1  SOL C  48      28.271  13.180  -9.426  0.00  0.00           H  
HETATM 2993 HW2  SOL C  48      29.251  14.464  -9.671  0.00  0.00           H  
HETATM 2994  OW  SOL C  49       9.192   8.796   1.488  0.00  0.00           O  
HETATM 2995 HW1  SOL C  49       8.526   9.463   1.172  0.00  0.00           H  
HETATM 2996 HW2  SOL C  49       9.319   8.476   2.380  0.00  0.00           H  
HETATM 2997  OW  SOL C  50      13.643   3.580 -12.659  0.00  0.00           O  
HETATM 2998 HW1  SOL C  50      13.866   2.665 -12.299  0.00  0.00           H  
HETATM 2999 HW2  SOL C  50      14.437   3.945 -13.140  0.00  0.00           H  
HETATM 3000  OW  SOL C  51      14.137 -14.763  -7.503  0.00  0.00           O  
HETATM 3001 HW1  SOL C  51      13.816 -15.484  -8.119  0.00  0.00           H  
HETATM 3002 HW2  SOL C  51      13.905 -14.999  -6.558  0.00  0.00           H  
HETATM 3003  OW  SOL C  52      10.834 -19.589  -3.220  0.00  0.00           O  
HETATM 3004 HW1  SOL C  52      10.152 -20.005  -2.627  0.00  0.00           H  
HETATM 3005 HW2  SOL C  52      11.632 -19.338  -2.673  0.00  0.00           H  
HETATM 3006  OW  SOL C  53      11.850 -14.338 -11.098  0.00  0.00           O  
HETATM 3007 HW1  SOL C  53      11.519 -15.001 -10.434  0.00  0.00           H  
HETATM 3008 HW2  SOL C  53      12.558 -13.764 -10.689  0.00  0.00           H  
HETATM 3009  OW  SOL C  54       1.465   7.997  14.132  0.00  0.00           O  
HETATM 3010 HW1  SOL C  54       1.676   8.889  14.533  0.00  0.00           H  
HETATM 3011 HW2  SOL C  54       1.794   7.970  13.187  0.00  0.00           H  
HETATM 3012  OW  SOL C  55       7.831   6.737   2.782  0.00  0.00           O  
HETATM 3013 HW1  SOL C  55       8.364   6.586   3.574  0.00  0.00           H  
HETATM 3014 HW2  SOL C  55       7.928   6.175   1.998  0.00  0.00           H  
HETATM 3015  OW  SOL C  56      24.371   0.664   8.793  0.00  0.00           O  
HETATM 3016 HW1  SOL C  56      25.064   0.256   8.200  0.00  0.00           H  
HETATM 3017 HW2  SOL C  56      24.672   0.601   9.742  0.00  0.00           H  
HETATM 3018  OW  SOL C  57      18.824  14.766   7.777  0.00  0.00           O  
HETATM 3019 HW1  SOL C  57      19.244  14.411   6.932  0.00  0.00           H  
HETATM 3020 HW2  SOL C  57      17.972  14.269   7.958  0.00  0.00           H  
HETATM 3021  OW  SOL C  58      25.170  -4.276 -13.744  0.00  0.00           O  
HETATM 3022 HW1  SOL C  58      25.524  -4.865 -13.012  0.00  0.00           H  
HETATM 3023 HW2  SOL C  58      24.465  -3.673 -13.377  0.00  0.00           H  
HETATM 3024  OW  SOL C  59       9.667  10.488 -14.220  0.00  0.00           O  
HETATM 3025 HW1  SOL C  59       9.437   9.824 -14.933  0.00  0.00           H  
HETATM 3026 HW2  SOL C  59       9.769  10.018 -13.343  0.00  0.00           H  
HETATM 3027  OW  SOL C  60      18.295  12.404  10.103  0.00  0.00           O  
HETATM 3028 HW1  SOL C  60      17.592  12.878   9.565  0.00  0.00           H  
HETATM 3029 HW2  SOL C  60      18.532  12.963  10.890  0.00  0.00           H  
HETATM 3030  OW  SOL C  61      18.935   8.030  -0.253  0.00  0.00           O  
HETATM 3031 HW1  SOL C  61      19.546   8.757  -0.079  0.00  0.00           H  
HETATM 3032 HW2  SOL C  61      18.065   8.254  -0.605  0.00  0.00           H  
HETATM 3033  OW  SOL C  62       9.567  10.208  -4.192  0.00  0.00           O  
HETATM 3034 HW1  SOL C  62       8.884   9.484  -4.287  0.00  0.00           H  
HETATM 3035 HW2  SOL C  62      10.041  10.326  -5.069  0.00  0.00           H  
HETATM 3036  OW  SOL C  63       5.832   5.252   0.866  0.00  0.00           O  
HETATM 3037 HW1  SOL C  63       6.384   4.672   0.325  0.00  0.00           H  
HETATM 3038 HW2  SOL C  63       5.603   6.136   0.458  0.00  0.00           H  
HETATM 3039  OW  SOL C  64      23.082 -14.709  -7.805  0.00  0.00           O  
HETATM 3040 HW1  SOL C  64      23.112 -14.383  -6.862  0.00  0.00           H  
HETATM 3041 HW2  SOL C  64      22.154 -14.576  -8.177  0.00  0.00           H  
HETATM 3042  OW  SOL C  65      12.531  19.203 -11.386  0.00  0.00           O  
HETATM 3043 HW1  SOL C  65      13.311  18.742 -10.950  0.00  0.00           H  
HETATM 3044 HW2  SOL C  65      11.789  18.545 -11.533  0.00  0.00           H  
HETATM 3045  OW  SOL C  66       6.829   8.732   4.450  0.00  0.00           O  
HETATM 3046 HW1  SOL C  66       6.660   9.536   3.876  0.00  0.00           H  
HETATM 3047 HW2  SOL C  66       6.409   7.959   4.040  0.00  0.00           H  
HETATM 3048  OW  SOL C  67       6.700  14.788  -9.640  0.00  0.00           O  
HETATM 3049 HW1  SOL C  67       6.746  15.138 -10.570  0.00  0.00           H  
HETATM 3050 HW2  SOL C  67       5.769  14.887  -9.291  0.00  0.00           H  
HETATM 3051  OW  SOL C  68      23.663   2.070  16.044  0.00  0.00           O  
HETATM 3052 HW1  SOL C  68      24.352   2.034  15.320  0.00  0.00           H  
HETATM 3053 HW2  SOL C  68      23.153   1.212  16.079  0.00  0.00           H  
HETATM 3054  OW  SOL C  69       9.251   2.677 -12.908  0.00  0.00           O  
HETATM 3055 HW1  SOL C  69       8.281   2.586 -12.698  0.00  0.00           H  
HETATM 3056 HW2  SOL C  69       9.394   3.438 -13.529  0.00  0.00           H  
HETATM 3057  OW  SOL C  70      18.576   7.097 -17.032  0.00  0.00           O  
HETATM 3058 HW1  SOL C  70      18.141   7.918 -16.675  0.00  0.00           H  
HETATM 3059 HW2  SOL C  70      19.567   7.216 -17.049  0.00  0.00           H  
HETATM 3060  OW  SOL C  71       8.767   6.153   9.278  0.00  0.00           O  
HETATM 3061 HW1  SOL C  71       9.731   6.206   9.167  0.00  0.00           H  
HETATM 3062 HW2  SOL C  71       8.337   5.315   9.045  0.00  0.00           H  
HETATM 3063  OW  SOL C  72      18.317 -12.086  12.284  0.00  0.00           O  
HETATM 3064 HW1  SOL C  72      18.533 -11.119  12.171  0.00  0.00           H  
HETATM 3065 HW2  SOL C  72      17.758 -12.394  11.510  0.00  0.00           H  
HETATM 3066  OW  SOL C  73      13.094   0.872  13.851  0.00  0.00           O  
HETATM 3067 HW1  SOL C  73      13.908   0.964  13.339  0.00  0.00           H  
HETATM 3068 HW2  SOL C  73      13.036   1.287  14.764  0.00  0.00           H  
HETATM 3069  OW  SOL C  74      26.042  -9.309   1.139  0.00  0.00           O  
HETATM 3070 HW1  SOL C  74      26.817  -9.926   1.091  0.00  0.00           H  
HETATM 3071 HW2  SOL C  74      26.362  -8.364   1.213  0.00  0.00           H  
HETATM 3072  OW  SOL C  75      20.672 -13.356  11.461  0.00  0.00           O  
HETATM 3073 HW1  SOL C  75      20.622 -13.011  10.527  0.00  0.00           H  
HETATM 3074 HW2  SOL C  75      20.125 -12.774  12.066  0.00  0.00           H  
HETATM 3075  OW  SOL C  76      12.708 -14.302  13.936  0.00  0.00           O  
HETATM 3076 HW1  SOL C  76      13.041 -15.046  13.351  0.00  0.00           H  
HETATM 3077 HW2  SOL C  76      11.786 -14.506  14.240  0.00  0.00           H  
HETATM 3078  OW  SOL C  77      23.317  13.067   5.696  0.00  0.00           O  
HETATM 3079 HW1  SOL C  77      23.968  12.947   4.956  0.00  0.00           H  
HETATM 3080 HW2  SOL C  77      23.725  12.786   6.561  0.00  0.00           H  
HETATM 3081  OW  SOL C  78       5.448   8.316   1.410  0.00  0.00           O  
HETATM 3082 HW1  SOL C  78       6.040   7.919   0.717  0.00  0.00           H  
HETATM 3083 HW2  SOL C  78       5.939   9.057   1.883  0.00  0.00           H  
HETATM 3084  OW  SOL C  79      11.937  13.867  13.369  0.00  0.00           O  
HETATM 3085 HW1  SOL C  79      11.747  12.884  13.279  0.00  0.00           H  
HETATM 3086 HW2  SOL C  79      12.303  14.055  14.280  0.00  0.00           H  
HETATM 3087  OW  SOL C  80       3.563 -13.541   7.602  0.00  0.00           O  
HETATM 3088 HW1  SOL C  80       4.284 -13.599   6.902  0.00  0.00           H  
HETATM 3089 HW2  SOL C  80       3.405 -14.454   7.990  0.00  0.00           H  
HETATM 3090  OW  SOL C  81      28.574  -5.114  -4.915  0.00  0.00           O  
HETATM 3091 HW1  SOL C  81      28.966  -4.769  -4.065  0.00  0.00           H  
HETATM 3092 HW2  SOL C  81      28.242  -4.357  -5.466  0.00  0.00           H  
HETATM 3093  OW  SOL C  82       9.719 -17.987   9.173  0.00  0.00           O  
HETATM 3094 HW1  SOL C  82      10.299 -17.936   9.988  0.00  0.00           H  
HETATM 3095 HW2  SOL C  82       8.811 -18.323   9.428  0.00  0.00           H  
HETATM 3096  OW  SOL C  83      21.448 -18.091   9.342  0.00  0.00           O  
HETATM 3097 HW1  SOL C  83      20.731 -17.447   9.605  0.00  0.00           H  
HETATM 3098 HW2  SOL C  83      22.260 -17.586   9.051  0.00  0.00           H  
HETATM 3099  OW  SOL C  84      16.093 -13.625   2.659  0.00  0.00           O  
HETATM 3100 HW1  SOL C  84      16.502 -13.702   1.782  0.00  0.00           H  
HETATM 3101 HW2  SOL C  84      15.228 -13.191   2.705  0.00  0.00           H  
HETATM 3102  OW  SOL C  85      18.797  11.570   1.173  0.00  0.00           O  
HETATM 3103 HW1  SOL C  85      17.890  11.991   1.123  0.00  0.00           H  
HETATM 3104 HW2  SOL C  85      18.707  10.578   1.266  0.00  0.00           H  
HETATM 3105  OW  SOL C  86      15.200  -2.862  -4.917  0.00  0.00           O  
HETATM 3106 HW1  SOL C  86      14.624  -2.148  -4.613  0.00  0.00           H  
HETATM 3107 HW2  SOL C  86      14.972  -3.787  -4.757  0.00  0.00           H  
HETATM 3108  OW  SOL C  87      18.466  10.052  -2.224  0.00  0.00           O  
HETATM 3109 HW1  SOL C  87      18.870  10.865  -2.556  0.00  0.00           H  
HETATM 3110 HW2  SOL C  87      17.812   9.614  -2.788  0.00  0.00           H  
HETATM 3111  OW  SOL C  88       6.770   5.564  -4.721  0.00  0.00           O  
HETATM 3112 HW1  SOL C  88       6.147   5.874  -4.014  0.00  0.00           H  
HETATM 3113 HW2  SOL C  88       7.355   4.834  -4.361  0.00  0.00           H  
HETATM 3114  OW  SOL C  89      27.254   4.060 -12.296  0.00  0.00           O  
HETATM 3115 HW1  SOL C  89      27.813   3.231 -12.336  0.00  0.00           H  
HETATM 3116 HW2  SOL C  89      27.847   4.861 -12.167  0.00  0.00           H  
HETATM 3117  OW  SOL C  90      12.828  -8.614  12.735  0.00  0.00           O  
HETATM 3118 HW1  SOL C  90      12.367  -8.475  13.617  0.00  0.00           H  
HETATM 3119 HW2  SOL C  90      13.595  -8.066  12.524  0.00  0.00           H  
HETATM 3120  OW  SOL C  91      10.282  -4.275  15.099  0.00  0.00           O  
HETATM 3121 HW1  SOL C  91       9.838  -4.019  14.235  0.00  0.00           H  
HETATM 3122 HW2  SOL C  91       9.774  -5.029  15.523  0.00  0.00           H  
HETATM 3123  OW  SOL C  92      15.693   2.893   6.448  0.00  0.00           O  
HETATM 3124 HW1  SOL C  92      14.993   2.837   5.786  0.00  0.00           H  
HETATM 3125 HW2  SOL C  92      16.615   2.752   6.194  0.00  0.00           H  
HETATM 3126  OW  SOL C  93      15.541   5.203   9.854  0.00  0.00           O  
HETATM 3127 HW1  SOL C  93      15.005   4.993   9.079  0.00  0.00           H  
HETATM 3128 HW2  SOL C  93      15.361   4.711  10.667  0.00  0.00           H  
HETATM 3129  OW  SOL C  94       3.326   5.198  12.006  0.00  0.00           O  
HETATM 3130 HW1  SOL C  94       3.315   4.244  12.321  0.00  0.00           H  
HETATM 3131 HW2  SOL C  94       2.430   5.606  12.155  0.00  0.00           H  
HETATM 3132  OW  SOL C  95       2.554   8.313  11.108  0.00  0.00           O  
HETATM 3133 HW1  SOL C  95       1.903   7.570  10.923  0.00  0.00           H  
HETATM 3134 HW2  SOL C  95       3.491   7.951  11.073  0.00  0.00           H  
HETATM 3135  OW  SOL C  96      20.058   6.681  -5.309  0.00  0.00           O  
HETATM 3136 HW1  SOL C  96      20.315   5.998  -5.945  0.00  0.00           H  
HETATM 3137 HW2  SOL C  96      20.730   7.311  -5.021  0.00  0.00           H  
HETATM 3138  OW  SOL C  97      15.999   4.167 -14.625  0.00  0.00           O  
HETATM 3139 HW1  SOL C  97      15.762   4.712 -15.430  0.00  0.00           H  
HETATM 3140 HW2  SOL C  97      15.980   3.194 -14.862  0.00  0.00           H  
HETATM 3141  OW  SOL C  98       5.011 -12.269  14.248  0.00  0.00           O  
HETATM 3142 HW1  SOL C  98       4.653 -13.108  14.660  0.00  0.00           H  
HETATM 3143 HW2  SOL C  98       4.497 -11.477  14.606  0.00  0.00           H  
HETATM 3144  OW  SOL C  99      24.036  -5.898   7.597  0.00  0.00           O  
HETATM 3145 HW1  SOL C  99      23.202  -5.493   7.329  0.00  0.00           H  
HETATM 3146 HW2  SOL C  99      24.223  -6.765   7.230  0.00  0.00           H  
HETATM 3147  OW  SOL C 100      22.559   3.143   1.933  0.00  0.00           O  
HETATM 3148 HW1  SOL C 100      22.460   2.321   1.432  0.00  0.00           H  
HETATM 3149 HW2  SOL C 100      21.830   3.437   2.498  0.00  0.00           H  
HETATM 3150  OW  SOL C 101      13.677 -18.448  14.609  0.00  0.00           O  
HETATM 3151 HW1  SOL C 101      13.099 -18.932  13.953  0.00  0.00           H  
HETATM 3152 HW2  SOL C 101      13.742 -17.485  14.348  0.00  0.00           H  
HETATM 3153  OW  SOL C 102      19.408  10.012   4.444  0.00  0.00           O  
HETATM 3154 HW1  SOL C 102      19.759  10.909   4.180  0.00  0.00           H  
HETATM 3155 HW2  SOL C 102      19.321   9.439   3.621  0.00  0.00           H  
HETATM 3156  OW  SOL C 103      14.974  -6.598 -10.900  0.00  0.00           O  
HETATM 3157 HW1  SOL C 103      14.857  -6.200  -9.986  0.00  0.00           H  
HETATM 3158 HW2  SOL C 103      15.155  -5.869 -11.562  0.00  0.00           H  
HETATM 3159  OW  SOL C 104      22.003  -4.284  19.135  0.00  0.00           O  
HETATM 3160 HW1  SOL C 104      22.223  -5.192  18.764  0.00  0.00           H  
HETATM 3161 HW2  SOL C 104      22.726  -3.994  19.749  0.00  0.00           H  
HETATM 3162  OW  SOL C 105       8.048   7.132  -9.262  0.00  0.00           O  
HETATM 3163 HW1  SOL C 105       7.301   6.787  -8.704  0.00  0.00           H  
HETATM 3164 HW2  SOL C 105       8.327   6.416  -9.909  0.00  0.00           H  
HETATM 3165  OW  SOL C 106      13.171  -8.533 -14.772  0.00  0.00           O  
HETATM 3166 HW1  SOL C 106      13.685  -7.738 -15.097  0.00  0.00           H  
HETATM 3167 HW2  SOL C 106      12.234  -8.488 -15.126  0.00  0.00           H  
HETATM 3168  OW  SOL C 107      24.232  20.814  -1.937  0.00  0.00           O  
HETATM 3169 HW1  SOL C 107      24.737  20.368  -2.681  0.00  0.00           H  
HETATM 3170 HW2  SOL C 107      23.250  20.799  -2.139  0.00  0.00           H  
HETATM 3171  OW  SOL C 108      19.058  -3.770  -1.357  0.00  0.00           O  
HETATM 3172 HW1  SOL C 108      19.620  -4.171  -0.684  0.00  0.00           H  
HETATM 3173 HW2  SOL C 108      18.278  -4.265  -1.641  0.00  0.00           H  
HETATM 3174  OW  SOL C 109       5.006  11.430 -10.551  0.00  0.00           O  
HETATM 3175 HW1  SOL C 109       5.837  11.458 -11.117  0.00  0.00           H  
HETATM 3176 HW2  SOL C 109       4.603  12.343 -10.498  0.00  0.00           H  
HETATM 3177  OW  SOL C 110      14.417  18.277  -2.610  0.00  0.00           O  
HETATM 3178 HW1  SOL C 110      14.612  17.776  -1.768  0.00  0.00           H  
HETATM 3179 HW2  SOL C 110      14.519  19.254  -2.457  0.00  0.00           H  
HETATM 3180  OW  SOL C 111      25.845  -7.218   9.495  0.00  0.00           O  
HETATM 3181 HW1  SOL C 111      25.564  -6.472   8.886  0.00  0.00           H  
HETATM 3182 HW2  SOL C 111      25.124  -7.388  10.176  0.00  0.00           H  
HETATM 3183  OW  SOL C 112      24.763   3.906   0.562  0.00  0.00           O  
HETATM 3184 HW1  SOL C 112      24.606   4.811   0.164  0.00  0.00           H  
HETATM 3185 HW2  SOL C 112      24.362   3.888   1.474  0.00  0.00           H  
HETATM 3186  OW  SOL C 113      17.154  -3.623 -14.583  0.00  0.00           O  
HETATM 3187 HW1  SOL C 113      18.148  -3.747 -14.570  0.00  0.00           H  
HETATM 3188 HW2  SOL C 113      16.943  -2.711 -14.937  0.00  0.00           H  
HETATM 3189  OW  SOL C 114       3.471   4.854   9.335  0.00  0.00           O  
HETATM 3190 HW1  SOL C 114       4.288   5.407   9.148  0.00  0.00           H  
HETATM 3191 HW2  SOL C 114       3.216   4.955  10.302  0.00  0.00           H  
HETATM 3192  OW  SOL C 115      19.374  20.499  -0.905  0.00  0.00           O  
HETATM 3193 HW1  SOL C 115      19.524  20.872   0.008  0.00  0.00           H  
HETATM 3194 HW2  SOL C 115      20.024  20.905  -1.550  0.00  0.00           H  
HETATM 3195  OW  SOL C 116      24.367  -1.700  11.460  0.00  0.00           O  
HETATM 3196 HW1  SOL C 116      24.700  -0.768  11.323  0.00  0.00           H  
HETATM 3197 HW2  SOL C 116      25.146  -2.319  11.550  0.00  0.00           H  
HETATM 3198  OW  SOL C 117      21.564   8.071  13.304  0.00  0.00           O  
HETATM 3199 HW1  SOL C 117      21.574   8.996  12.914  0.00  0.00           H  
HETATM 3200 HW2  SOL C 117      20.618   7.725  13.310  0.00  0.00           H  
HETATM 3201  OW  SOL C 118       1.183  10.559  11.148  0.00  0.00           O  
HETATM 3202 HW1  SOL C 118       1.613  11.354  10.700  0.00  0.00           H  
HETATM 3203 HW2  SOL C 118       1.782   9.772  11.055  0.00  0.00           H  
HETATM 3204  OW  SOL C 119      21.100  -5.507  -2.174  0.00  0.00           O  
HETATM 3205 HW1  SOL C 119      20.366  -6.099  -2.384  0.00  0.00           H  
HETATM 3206 HW2  SOL C 119      21.166  -4.651  -2.605  0.00  0.00           H  
HETATM 3207  OW  SOL C 120      26.121 -12.100   8.458  0.00  0.00           O  
HETATM 3208 HW1  SOL C 120      25.705 -11.300   8.028  0.00  0.00           H  
HETATM 3209 HW2  SOL C 120      25.430 -12.566   9.018  0.00  0.00           H  
HETATM 3210  OW  SOL C 121      25.057   3.729  10.014  0.00  0.00           O  
HETATM 3211 HW1  SOL C 121      24.304   4.192  10.492  0.00  0.00           H  
HETATM 3212 HW2  SOL C 121      25.907   3.873  10.514  0.00  0.00           H  
HETATM 3213  OW  SOL C 122       3.441   2.680  12.350  0.00  0.00           O  
HETATM 3214 HW1  SOL C 122       4.097   2.304  12.999  0.00  0.00           H  
HETATM 3215 HW2  SOL C 122       3.291   2.019  11.623  0.00  0.00           H  
HETATM 3216  OW  SOL C 123      24.071  14.988   8.375  0.00  0.00           O  
HETATM 3217 HW1  SOL C 123      24.405  14.046   8.391  0.00  0.00           H  
HETATM 3218 HW2  SOL C 123      23.077  14.995   8.478  0.00  0.00           H  
HETATM 3219  OW  SOL C 124       5.954  -6.473   8.227  0.00  0.00           O  
HETATM 3220 HW1  SOL C 124       5.448  -6.422   7.405  0.00  0.00           H  
HETATM 3221 HW2  SOL C 124       5.668  -7.154   8.853  0.00  0.00           H  
HETATM 3222  OW  SOL C 125      13.346 -12.213  16.621  0.00  0.00           O  
HETATM 3223 HW1  SOL C 125      12.366 -12.315  16.479  0.00  0.00           H  
HETATM 3224 HW2  SOL C 125      13.723 -11.618  15.919  0.00  0.00           H  
HETATM 3225  OW  SOL C 126       4.179  15.283   6.559  0.00  0.00           O  
HETATM 3226 HW1  SOL C 126       5.156  15.213   6.336  0.00  0.00           H  
HETATM 3227 HW2  SOL C 126       4.044  16.018   7.213  0.00  0.00           H  
HETATM 3228  OW  SOL C 127      19.335  15.746  -7.991  0.00  0.00           O  
HETATM 3229 HW1  SOL C 127      19.893  14.967  -7.692  0.00  0.00           H  
HETATM 3230 HW2  SOL C 127      19.699  16.115  -8.846  0.00  0.00           H  
HETATM 3231  OW  SOL C 128      18.155   8.903   2.198  0.00  0.00           O  
HETATM 3232 HW1  SOL C 128      18.432   7.976   2.125  0.00  0.00           H  
HETATM 3233 HW2  SOL C 128      17.271   9.095   2.546  0.00  0.00           H  
HETATM 3234  OW  SOL C 129      11.238  10.880  -2.108  0.00  0.00           O  
HETATM 3235 HW1  SOL C 129      10.692  10.672  -2.918  0.00  0.00           H  
HETATM 3236 HW2  SOL C 129      11.088  11.837  -1.841  0.00  0.00           H  
HETATM 3237  OW  SOL C 130      17.602  18.107   2.912  0.00  0.00           O  
HETATM 3238 HW1  SOL C 130      17.587  17.863   3.882  0.00  0.00           H  
HETATM 3239 HW2  SOL C 130      16.830  18.709   2.705  0.00  0.00           H  
HETATM 3240  OW  SOL C 131      26.884   4.180  -8.770  0.00  0.00           O  
HETATM 3241 HW1  SOL C 131      27.842   3.889  -8.743  0.00  0.00           H  
HETATM 3242 HW2  SOL C 131      26.335   3.483  -9.225  0.00  0.00           H  
HETATM 3243  OW  SOL C 132       3.347   6.713  -8.616  0.00  0.00           O  
HETATM 3244 HW1  SOL C 132       2.925   6.065  -7.972  0.00  0.00           H  
HETATM 3245 HW2  SOL C 132       3.165   7.645  -8.329  0.00  0.00           H  
HETATM 3246  OW  SOL C 133      21.794  -1.196  -6.517  0.00  0.00           O  
HETATM 3247 HW1  SOL C 133      22.735  -1.386  -6.419  0.00  0.00           H  
HETATM 3248 HW2  SOL C 133      21.539  -0.483  -7.115  0.00  0.00           H  
HETATM 3249  OW  SOL C 134      14.125   9.208 -17.332  0.00  0.00           O  
HETATM 3250 HW1  SOL C 134      13.386   8.653 -17.721  0.00  0.00           H  
HETATM 3251 HW2  SOL C 134      13.998   9.282 -16.340  0.00  0.00           H  
HETATM 3252  OW  SOL C 135      26.328 -12.488  -3.208  0.00  0.00           O  
HETATM 3253 HW1  SOL C 135      25.384 -12.209  -3.361  0.00  0.00           H  
HETATM 3254 HW2  SOL C 135      26.398 -13.483  -3.196  0.00  0.00           H  
HETATM 3255  OW  SOL C 136      13.915  -6.952  -2.524  0.00  0.00           O  
HETATM 3256 HW1  SOL C 136      14.156  -6.054  -2.266  0.00  0.00           H  
HETATM 3257 HW2  SOL C 136      13.267  -7.421  -1.979  0.00  0.00           H  
HETATM 3258  OW  SOL C 137      25.773   1.631   5.233  0.00  0.00           O  
HETATM 3259 HW1  SOL C 137      25.039   1.528   4.562  0.00  0.00           H  
HETATM 3260 HW2  SOL C 137      25.732   0.871   5.889  0.00  0.00           H  
HETATM 3261  OW  SOL C 138      18.691 -17.214  14.373  0.00  0.00           O  
HETATM 3262 HW1  SOL C 138      17.738 -17.439  14.581  0.00  0.00           H  
HETATM 3263 HW2  SOL C 138      19.294 -17.891  14.811  0.00  0.00           H  
HETATM 3264  OW  SOL C 139      19.072  -7.264   0.748  0.00  0.00           O  
HETATM 3265 HW1  SOL C 139      19.670  -7.557   0.047  0.00  0.00           H  
HETATM 3266 HW2  SOL C 139      18.199  -7.684   0.766  0.00  0.00           H  
HETATM 3267  OW  SOL C 140      28.795   8.959   2.510  0.00  0.00           O  
HETATM 3268 HW1  SOL C 140      28.544   8.129   2.003  0.00  0.00           H  
HETATM 3269 HW2  SOL C 140      29.126   9.652   1.872  0.00  0.00           H  
HETATM 3270  OW  SOL C 141      25.039  -1.689  15.504  0.00  0.00           O  
HETATM 3271 HW1  SOL C 141      25.800  -1.181  15.092  0.00  0.00           H  
HETATM 3272 HW2  SOL C 141      24.982  -1.454  16.481  0.00  0.00           H  
HETATM 3273  OW  SOL C 142      19.981  -8.587  15.948  0.00  0.00           O  
HETATM 3274 HW1  SOL C 142      19.944  -7.992  16.755  0.00  0.00           H  
HETATM 3275 HW2  SOL C 142      19.099  -9.068  15.854  0.00  0.00           H  
HETATM 3276  OW  SOL C 143      16.342  -2.381  18.232  0.00  0.00           O  
HETATM 3277 HW1  SOL C 143      16.843  -2.751  19.019  0.00  0.00           H  
HETATM 3278 HW2  SOL C 143      16.079  -1.434  18.415  0.00  0.00           H  
HETATM 3279  OW  SOL C 144       8.211   6.020 -13.891  0.00  0.00           O  
HETATM 3280 HW1  SOL C 144       7.876   6.683 -13.216  0.00  0.00           H  
HETATM 3281 HW2  SOL C 144       9.147   6.262 -14.156  0.00  0.00           H  
HETATM 3282  OW  SOL C 145      28.087  -4.896  -8.829  0.00  0.00           O  
HETATM 3283 HW1  SOL C 145      27.543  -5.694  -9.090  0.00  0.00           H  
HETATM 3284 HW2  SOL C 145      27.938  -4.697  -7.862  0.00  0.00           H  
HETATM 3285  OW  SOL C 146      24.367 -11.337   1.016  0.00  0.00           O  
HETATM 3286 HW1  SOL C 146      24.640 -12.150   1.537  0.00  0.00           H  
HETATM 3287 HW2  SOL C 146      25.050 -10.618   1.144  0.00  0.00           H  
HETATM 3288  OW  SOL C 147       2.822  -2.627  15.034  0.00  0.00           O  
HETATM 3289 HW1  SOL C 147       2.001  -2.116  15.278  0.00  0.00           H  
HETATM 3290 HW2  SOL C 147       2.629  -3.212  14.240  0.00  0.00           H  
HETATM 3291  OW  SOL C 148      -1.352   5.273  13.445  0.00  0.00           O  
HETATM 3292 HW1  SOL C 148      -1.652   5.361  14.387  0.00  0.00           H  
HETATM 3293 HW2  SOL C 148      -1.862   4.551  12.999  0.00  0.00           H  
HETATM 3294  OW  SOL C 149       4.349   3.079  -3.479  0.00  0.00           O  
HETATM 3295 HW1  SOL C 149       3.673   3.673  -3.046  0.00  0.00           H  
HETATM 3296 HW2  SOL C 149       4.220   3.077  -4.474  0.00  0.00           H  
HETATM 3297  OW  SOL C 150      15.022  -9.313   1.370  0.00  0.00           O  
HETATM 3298 HW1  SOL C 150      15.830  -8.852   1.631  0.00  0.00           H  
HETATM 3299 HW2  SOL C 150      14.175  -8.845   1.318  0.00  0.00           H  
HETATM 3300  OW  SOL C 151      12.832  18.480   1.169  0.00  0.00           O  
HETATM 3301 HW1  SOL C 151      12.189  19.098   1.626  0.00  0.00           H  
HETATM 3302 HW2  SOL C 151      12.455  18.184   0.291  0.00  0.00           H  
HETATM 3303  OW  SOL C 152      21.645  16.166   0.167  0.00  0.00           O  
HETATM 3304 HW1  SOL C 152      22.089  15.265   0.119  0.00  0.00           H  
HETATM 3305 HW2  SOL C 152      21.071  16.303  -0.639  0.00  0.00           H  
HETATM 3306  OW  SOL C 153      18.913   5.236 -18.858  0.00  0.00           O  
HETATM 3307 HW1  SOL C 153      18.626   6.063 -18.363  0.00  0.00           H  
HETATM 3308 HW2  SOL C 153      19.877   5.040 -18.647  0.00  0.00           H  
HETATM 3309  OW  SOL C 154      27.234 -12.160  -0.594  0.00  0.00           O  
HETATM 3310 HW1  SOL C 154      27.091 -13.073  -0.224  0.00  0.00           H  
HETATM 3311 HW2  SOL C 154      27.042 -12.152  -1.575  0.00  0.00           H  
HETATM 3312  OW  SOL C 155      14.848   0.039  17.875  0.00  0.00           O  
HETATM 3313 HW1  SOL C 155      14.406   0.551  17.147  0.00  0.00           H  
HETATM 3314 HW2  SOL C 155      14.192  -0.124  18.617  0.00  0.00           H  
HETATM 3315  OW  SOL C 156       0.032   7.788   9.183  0.00  0.00           O  
HETATM 3316 HW1  SOL C 156       0.483   7.024   8.720  0.00  0.00           H  
HETATM 3317 HW2  SOL C 156       0.015   8.577   8.572  0.00  0.00           H  
HETATM 3318  OW  SOL C 157      18.601  -0.728  -1.676  0.00  0.00           O  
HETATM 3319 HW1  SOL C 157      19.142  -1.473  -1.962  0.00  0.00           H  
HETATM 3320 HW2  SOL C 157      18.857  -0.217  -0.898  0.00  0.00           H  
HETATM 3321  OW  SOL C 158      12.327  12.888 -16.135  0.00  0.00           O  
HETATM 3322 HW1  SOL C 158      12.781  12.373 -15.402  0.00  0.00           H  
HETATM 3323 HW2  SOL C 158      11.358  13.024 -15.908  0.00  0.00           H  
HETATM 3324  OW  SOL C 159      13.053 -15.049  -4.863  0.00  0.00           O  
HETATM 3325 HW1  SOL C 159      12.084 -15.227  -4.683  0.00  0.00           H  
HETATM 3326 HW2  SOL C 159      13.608 -15.658  -4.305  0.00  0.00           H  
HETATM 3327  OW  SOL C 160      16.598  -4.018 -11.678  0.00  0.00           O  
HETATM 3328 HW1  SOL C 160      16.929  -3.954 -12.626  0.00  0.00           H  
HETATM 3329 HW2  SOL C 160      16.435  -3.202 -11.185  0.00  0.00           H  
HETATM 3330  OW  SOL C 161      15.369 -17.122  -1.154  0.00  0.00           O  
HETATM 3331 HW1  SOL C 161      14.840 -17.917  -1.442  0.00  0.00           H  
HETATM 3332 HW2  SOL C 161      14.761 -16.333  -1.045  0.00  0.00           H  
HETATM 3333  OW  SOL C 162      31.340   1.275  -0.657  0.00  0.00           O  
HETATM 3334 HW1  SOL C 162      30.603   1.945  -0.749  0.00  0.00           H  
HETATM 3335 HW2  SOL C 162      32.203   1.744  -0.434  0.00  0.00           H  
HETATM 3336  OW  SOL C 163       5.270   6.821   8.720  0.00  0.00           O  
HETATM 3337 HW1  SOL C 163       6.008   6.707   8.045  0.00  0.00           H  
HETATM 3338 HW2  SOL C 163       5.627   7.288   9.526  0.00  0.00           H  
HETATM 3339  OW  SOL C 164      30.846  -5.619   2.626  0.00  0.00           O  
HETATM 3340 HW1  SOL C 164      31.242  -4.905   3.201  0.00  0.00           H  
HETATM 3341 HW2  SOL C 164      30.074  -6.041   3.108  0.00  0.00           H  
HETATM 3342  OW  SOL C 165      18.138 -10.898  -0.585  0.00  0.00           O  
HETATM 3343 HW1  SOL C 165      17.484 -11.233  -1.222  0.00  0.00           H  
HETATM 3344 HW2  SOL C 165      17.899 -10.108  -0.082  0.00  0.00           H  
HETATM 3345  OW  SOL C 166      14.096 -18.812   7.002  0.00  0.00           O  
HETATM 3346 HW1  SOL C 166      13.133 -18.537   7.027  0.00  0.00           H  
HETATM 3347 HW2  SOL C 166      14.299 -19.231   6.118  0.00  0.00           H  
HETATM 3348  OW  SOL C 167      12.320 -15.483   5.871  0.00  0.00           O  
HETATM 3349 HW1  SOL C 167      11.949 -15.561   4.945  0.00  0.00           H  
HETATM 3350 HW2  SOL C 167      13.310 -15.570   5.857  0.00  0.00           H  
HETATM 3351  OW  SOL C 168      15.084   0.152   6.269  0.00  0.00           O  
HETATM 3352 HW1  SOL C 168      14.425   0.655   6.766  0.00  0.00           H  
HETATM 3353 HW2  SOL C 168      15.473   0.547   5.479  0.00  0.00           H  
HETATM 3354  OW  SOL C 169      22.234  -8.109   7.790  0.00  0.00           O  
HETATM 3355 HW1  SOL C 169      21.602  -7.379   7.857  0.00  0.00           H  
HETATM 3356 HW2  SOL C 169      22.680  -8.260   6.950  0.00  0.00           H  
HETATM 3357  OW  SOL C 170       2.034   2.881   2.538  0.00  0.00           O  
HETATM 3358 HW1  SOL C 170       1.791   2.150   1.889  0.00  0.00           H  
HETATM 3359 HW2  SOL C 170       2.183   2.479   3.445  0.00  0.00           H  
HETATM 3360  OW  SOL C 171      24.699  -1.013  -3.876  0.00  0.00           O  
HETATM 3361 HW1  SOL C 171      23.997  -0.508  -4.300  0.00  0.00           H  
HETATM 3362 HW2  SOL C 171      25.345  -1.413  -4.482  0.00  0.00           H  
HETATM 3363  OW  SOL C 172      21.591   7.890   0.950  0.00  0.00           O  
HETATM 3364 HW1  SOL C 172      21.099   7.085   0.734  0.00  0.00           H  
HETATM 3365 HW2  SOL C 172      22.552   7.829   1.032  0.00  0.00           H  
HETATM 3366  OW  SOL C 173      27.555  -4.334   9.187  0.00  0.00           O  
HETATM 3367 HW1  SOL C 173      27.985  -4.137  10.068  0.00  0.00           H  
HETATM 3368 HW2  SOL C 173      28.108  -5.018   8.693  0.00  0.00           H  
HETATM 3369  OW  SOL C 174      21.805  10.674 -11.307  0.00  0.00           O  
HETATM 3370 HW1  SOL C 174      20.805  10.690 -11.220  0.00  0.00           H  
HETATM 3371 HW2  SOL C 174      22.178  11.536 -10.954  0.00  0.00           H  
HETATM 3372  OW  SOL C 175      21.906   3.216  -1.071  0.00  0.00           O  
HETATM 3373 HW1  SOL C 175      22.010   2.555  -1.769  0.00  0.00           H  
HETATM 3374 HW2  SOL C 175      22.549   3.938  -1.032  0.00  0.00           H  
HETATM 3375  OW  SOL C 176      19.683  10.886   8.268  0.00  0.00           O  
HETATM 3376 HW1  SOL C 176      19.273  11.335   9.062  0.00  0.00           H  
HETATM 3377 HW2  SOL C 176      20.511  11.376   7.988  0.00  0.00           H  
HETATM 3378  OW  SOL C 177       3.284   2.433   7.859  0.00  0.00           O  
HETATM 3379 HW1  SOL C 177       3.161   1.848   8.665  0.00  0.00           H  
HETATM 3380 HW2  SOL C 177       3.403   3.378   8.143  0.00  0.00           H  
HETATM 3381  OW  SOL C 178      24.274 -14.588  -1.740  0.00  0.00           O  
HETATM 3382 HW1  SOL C 178      24.114 -14.776  -2.711  0.00  0.00           H  
HETATM 3383 HW2  SOL C 178      23.935 -13.681  -1.515  0.00  0.00           H  
HETATM 3384  OW  SOL C 179       9.892  17.392   2.821  0.00  0.00           O  
HETATM 3385 HW1  SOL C 179       8.974  17.659   3.108  0.00  0.00           H  
HETATM 3386 HW2  SOL C 179       9.885  17.125   1.852  0.00  0.00           H  
HETATM 3387  OW  SOL C 180      13.865  10.312 -11.656  0.00  0.00           O  
HETATM 3388 HW1  SOL C 180      13.106  10.878 -11.966  0.00  0.00           H  
HETATM 3389 HW2  SOL C 180      13.629   9.348 -11.745  0.00  0.00           H  
HETATM 3390  OW  SOL C 181       4.597   6.203  -3.045  0.00  0.00           O  
HETATM 3391 HW1  SOL C 181       4.308   5.385  -2.553  0.00  0.00           H  
HETATM 3392 HW2  SOL C 181       5.219   6.734  -2.475  0.00  0.00           H  
HETATM 3393  OW  SOL C 182       6.166  17.625  -7.721  0.00  0.00           O  
HETATM 3394 HW1  SOL C 182       5.643  16.925  -7.230  0.00  0.00           H  
HETATM 3395 HW2  SOL C 182       5.545  18.346  -8.027  0.00  0.00           H  
HETATM 3396  OW  SOL C 183      10.754   2.806  14.004  0.00  0.00           O  
HETATM 3397 HW1  SOL C 183      11.410   2.906  13.253  0.00  0.00           H  
HETATM 3398 HW2  SOL C 183      11.247   2.606  14.855  0.00  0.00           H  
HETATM 3399  OW  SOL C 184      17.350  20.286   6.405  0.00  0.00           O  
HETATM 3400 HW1  SOL C 184      17.090  19.333   6.224  0.00  0.00           H  
HETATM 3401 HW2  SOL C 184      17.250  20.472   7.383  0.00  0.00           H  
HETATM 3402  OW  SOL C 185      17.727  -2.009   7.580  0.00  0.00           O  
HETATM 3403 HW1  SOL C 185      18.481  -2.505   7.934  0.00  0.00           H  
HETATM 3404 HW2  SOL C 185      17.450  -2.154   6.668  0.00  0.00           H  
HETATM 3405  OW  SOL C 186      12.609   5.252  10.312  0.00  0.00           O  
HETATM 3406 HW1  SOL C 186      11.698   5.267   9.997  0.00  0.00           H  
HETATM 3407 HW2  SOL C 186      13.026   6.071  10.613  0.00  0.00           H  
HETATM 3408  OW  SOL C 187       9.714  14.971  -2.906  0.00  0.00           O  
HETATM 3409 HW1  SOL C 187       9.232  15.750  -2.519  0.00  0.00           H  
HETATM 3410 HW2  SOL C 187       9.733  15.052  -3.911  0.00  0.00           H  
HETATM 3411  OW  SOL C 188      -2.011  -0.759   7.430  0.00  0.00           O  
HETATM 3412 HW1  SOL C 188      -1.802  -0.926   8.395  0.00  0.00           H  
HETATM 3413 HW2  SOL C 188      -2.900  -1.151   7.207  0.00  0.00           H  
HETATM 3414  OW  SOL C 189      13.671 -14.978  -1.074  0.00  0.00           O  
HETATM 3415 HW1  SOL C 189      12.937 -15.363  -1.639  0.00  0.00           H  
HETATM 3416 HW2  SOL C 189      13.753 -13.999  -1.252  0.00  0.00           H  
HETATM 3417  OW  SOL C 190       7.625  11.795 -11.550  0.00  0.00           O  
HETATM 3418 HW1  SOL C 190       7.830  11.065 -10.894  0.00  0.00           H  
HETATM 3419 HW2  SOL C 190       8.382  12.445 -11.563  0.00  0.00           H  
HETATM 3420  OW  SOL C 191      16.605  13.672   8.477  0.00  0.00           O  
HETATM 3421 HW1  SOL C 191      16.164  13.334   7.647  0.00  0.00           H  
HETATM 3422 HW2  SOL C 191      15.907  13.939   9.143  0.00  0.00           H  
HETATM 3423  OW  SOL C 192       4.619  -0.456   8.205  0.00  0.00           O  
HETATM 3424 HW1  SOL C 192       4.899  -1.381   8.142  0.00  0.00           H  
HETATM 3425 HW2  SOL C 192       4.491   0.055   7.400  0.00  0.00           H  
HETATM 3426  OW  SOL C 193      23.707 -11.749  -3.731  0.00  0.00           O  
HETATM 3427 HW1  SOL C 193      23.371 -11.641  -2.792  0.00  0.00           H  
HETATM 3428 HW2  SOL C 193      23.433 -10.967  -4.279  0.00  0.00           H  
HETATM 3429  OW  SOL C 194      17.966 -17.795   7.651  0.00  0.00           O  
HETATM 3430 HW1  SOL C 194      18.417 -18.683   7.513  0.00  0.00           H  
HETATM 3431 HW2  SOL C 194      17.892 -17.319   6.766  0.00  0.00           H  
HETATM 3432  OW  SOL C 195      22.449  -6.376  17.812  0.00  0.00           O  
HETATM 3433 HW1  SOL C 195      22.675  -7.329  17.988  0.00  0.00           H  
HETATM 3434 HW2  SOL C 195      22.374  -6.221  16.828  0.00  0.00           H  
HETATM 3435  OW  SOL C 196      24.858  -7.981  -3.365  0.00  0.00           O  
HETATM 3436 HW1  SOL C 196      24.095  -7.585  -3.873  0.00  0.00           H  
HETATM 3437 HW2  SOL C 196      25.714  -7.571  -3.682  0.00  0.00           H  
HETATM 3438  OW  SOL C 197      17.516  -5.839   2.129  0.00  0.00           O  
HETATM 3439 HW1  SOL C 197      18.397  -5.760   2.507  0.00  0.00           H  
HETATM 3440 HW2  SOL C 197      17.416  -5.535   1.215  0.00  0.00           H  
HETATM 3441  OW  SOL C 198       6.654  18.877  -3.529  0.00  0.00           O  
HETATM 3442 HW1  SOL C 198       6.838  18.019  -4.004  0.00  0.00           H  
HETATM 3443 HW2  SOL C 198       5.667  19.023  -3.453  0.00  0.00           H  
HETATM 3444  OW  SOL C 199      19.778  -4.973   4.384  0.00  0.00           O  
HETATM 3445 HW1  SOL C 199      19.285  -4.234   4.000  0.00  0.00           H  
HETATM 3446 HW2  SOL C 199      19.665  -5.167   5.325  0.00  0.00           H  
HETATM 3447  OW  SOL C 200      25.882 -10.573  12.362  0.00  0.00           O  
HETATM 3448 HW1  SOL C 200      25.953 -11.361  12.977  0.00  0.00           H  
HETATM 3449 HW2  SOL C 200      25.003 -10.605  11.880  0.00  0.00           H  
HETATM 3450  OW  SOL C 201       2.429   9.334   5.456  0.00  0.00           O  
HETATM 3451 HW1  SOL C 201       1.561   9.711   5.780  0.00  0.00           H  
HETATM 3452 HW2  SOL C 201       3.163   9.593   6.087  0.00  0.00           H  
HETATM 3453  OW  SOL C 202      22.709 -16.447  -0.255  0.00  0.00           O  
HETATM 3454 HW1  SOL C 202      22.970 -17.398  -0.452  0.00  0.00           H  
HETATM 3455 HW2  SOL C 202      23.184 -15.843  -0.893  0.00  0.00           H  
HETATM 3456  OW  SOL C 203      14.971 -10.565 -14.179  0.00  0.00           O  
HETATM 3457 HW1  SOL C 203      15.873 -10.194 -13.960  0.00  0.00           H  
HETATM 3458 HW2  SOL C 203      14.342  -9.818 -14.364  0.00  0.00           H  
HETATM 3459  OW  SOL C 204       7.608  -4.424   8.064  0.00  0.00           O  
HETATM 3460 HW1  SOL C 204       7.499  -5.062   7.348  0.00  0.00           H  
HETATM 3461 HW2  SOL C 204       6.783  -4.061   8.416  0.00  0.00           H  
HETATM 3462  OW  SOL C 205      29.007  -7.444   3.920  0.00  0.00           O  
HETATM 3463 HW1  SOL C 205      29.586  -8.212   3.634  0.00  0.00           H  
HETATM 3464 HW2  SOL C 205      28.703  -7.594   4.862  0.00  0.00           H  
HETATM 3465  OW  SOL C 206      20.388   0.867   2.153  0.00  0.00           O  
HETATM 3466 HW1  SOL C 206      21.108   0.674   2.772  0.00  0.00           H  
HETATM 3467 HW2  SOL C 206      19.505   1.073   2.485  0.00  0.00           H  
HETATM 3468  OW  SOL C 207      23.766  12.397  -3.274  0.00  0.00           O  
HETATM 3469 HW1  SOL C 207      23.282  13.234  -3.523  0.00  0.00           H  
HETATM 3470 HW2  SOL C 207      23.196  11.608  -3.511  0.00  0.00           H  
HETATM 3471  OW  SOL C 208      25.580   2.518  13.976  0.00  0.00           O  
HETATM 3472 HW1  SOL C 208      26.347   2.677  13.344  0.00  0.00           H  
HETATM 3473 HW2  SOL C 208      25.253   3.401  14.314  0.00  0.00           H  
HETATM 3474  OW  SOL C 209      24.834   1.455  -0.492  0.00  0.00           O  
HETATM 3475 HW1  SOL C 209      25.116   1.457   0.434  0.00  0.00           H  
HETATM 3476 HW2  SOL C 209      24.078   1.997  -0.740  0.00  0.00           H  
HETATM 3477  OW  SOL C 210      25.705   6.893 -13.003  0.00  0.00           O  
HETATM 3478 HW1  SOL C 210      26.405   7.255 -12.379  0.00  0.00           H  
HETATM 3479 HW2  SOL C 210      24.975   7.569 -13.106  0.00  0.00           H  
HETATM 3480  OW  SOL C 211      17.737 -20.505  10.694  0.00  0.00           O  
HETATM 3481 HW1  SOL C 211      17.322 -19.674  10.336  0.00  0.00           H  
HETATM 3482 HW2  SOL C 211      17.017 -21.160  10.937  0.00  0.00           H  
HETATM 3483  OW  SOL C 212      25.791  13.819 -10.608  0.00  0.00           O  
HETATM 3484 HW1  SOL C 212      26.775  13.798 -10.423  0.00  0.00           H  
HETATM 3485 HW2  SOL C 212      25.626  13.576 -11.558  0.00  0.00           H  
HETATM 3486  OW  SOL C 213       2.257   9.387  -3.433  0.00  0.00           O  
HETATM 3487 HW1  SOL C 213       2.557   8.557  -3.923  0.00  0.00           H  
HETATM 3488 HW2  SOL C 213       2.122  10.118  -4.101  0.00  0.00           H  
HETATM 3489  OW  SOL C 214      16.989   2.765   8.736  0.00  0.00           O  
HETATM 3490 HW1  SOL C 214      17.370   2.139   9.363  0.00  0.00           H  
HETATM 3491 HW2  SOL C 214      16.030   2.866   8.752  0.00  0.00           H  
HETATM 3492  OW  SOL C 215       3.075  -4.290  17.151  0.00  0.00           O  
HETATM 3493 HW1  SOL C 215       3.136  -3.584  16.449  0.00  0.00           H  
HETATM 3494 HW2  SOL C 215       2.129  -4.407  17.433  0.00  0.00           H  
HETATM 3495  OW  SOL C 216      12.157   7.222 -17.752  0.00  0.00           O  
HETATM 3496 HW1  SOL C 216      12.135   6.704 -18.607  0.00  0.00           H  
HETATM 3497 HW2  SOL C 216      12.547   6.659 -17.021  0.00  0.00           H  
HETATM 3498  OW  SOL C 217      10.655   1.413 -10.305  0.00  0.00           O  
HETATM 3499 HW1  SOL C 217      10.034   0.763  -9.949  0.00  0.00           H  
HETATM 3500 HW2  SOL C 217      10.303   1.994 -11.041  0.00  0.00           H  
HETATM 3501  OW  SOL C 218      16.034  -9.968  -7.310  0.00  0.00           O  
HETATM 3502 HW1  SOL C 218      15.043 -10.045  -7.133  0.00  0.00           H  
HETATM 3503 HW2  SOL C 218      16.242 -10.373  -8.200  0.00  0.00           H  
HETATM 3504  OW  SOL C 219       4.996   1.963  14.398  0.00  0.00           O  
HETATM 3505 HW1  SOL C 219       4.500   2.083  15.249  0.00  0.00           H  
HETATM 3506 HW2  SOL C 219       5.827   1.433  14.562  0.00  0.00           H  
HETATM 3507  OW  SOL C 220      16.877  21.799  -3.648  0.00  0.00           O  
HETATM 3508 HW1  SOL C 220      16.180  21.548  -2.981  0.00  0.00           H  
HETATM 3509 HW2  SOL C 220      16.998  22.794  -3.656  0.00  0.00           H  
HETATM 3510  OW  SOL C 221      23.140 -12.263  -1.056  0.00  0.00           O  
HETATM 3511 HW1  SOL C 221      22.148 -12.120  -0.956  0.00  0.00           H  
HETATM 3512 HW2  SOL C 221      23.612 -11.901  -0.249  0.00  0.00           H  
HETATM 3513  OW  SOL C 222      12.504   6.521  -3.464  0.00  0.00           O  
HETATM 3514 HW1  SOL C 222      12.850   5.664  -3.745  0.00  0.00           H  
HETATM 3515 HW2  SOL C 222      11.910   7.008  -4.055  0.00  0.00           H  
HETATM 3516  OW  SOL C 223       2.593   9.239  -7.719  0.00  0.00           O  
HETATM 3517 HW1  SOL C 223       2.448  10.126  -8.168  0.00  0.00           H  
HETATM 3518 HW2  SOL C 223       1.733   8.905  -7.352  0.00  0.00           H  
HETATM 3519  OW  SOL C 224      27.705   8.267  10.485  0.00  0.00           O  
HETATM 3520 HW1  SOL C 224      26.773   7.967  10.253  0.00  0.00           H  
HETATM 3521 HW2  SOL C 224      28.010   8.952   9.817  0.00  0.00           H  
HETATM 3522  OW  SOL C 225      22.952 -12.249  15.520  0.00  0.00           O  
HETATM 3523 HW1  SOL C 225      22.958 -11.245  15.522  0.00  0.00           H  
HETATM 3524 HW2  SOL C 225      22.025 -12.572  15.333  0.00  0.00           H  
HETATM 3525  OW  SOL C 226       2.509   4.170  -2.083  0.00  0.00           O  
HETATM 3526 HW1  SOL C 226       2.705   4.525  -1.170  0.00  0.00           H  
HETATM 3527 HW2  SOL C 226       1.547   3.886  -2.133  0.00  0.00           H  
HETATM 3528  OW  SOL C 227      31.110  -6.162   8.769  0.00  0.00           O  
HETATM 3529 HW1  SOL C 227      30.216  -6.062   8.335  0.00  0.00           H  
HETATM 3530 HW2  SOL C 227      31.084  -5.746   9.683  0.00  0.00           H  
HETATM 3531  OW  SOL C 228      25.535   1.712  -9.888  0.00  0.00           O  
HETATM 3532 HW1  SOL C 228      26.259   1.292  -9.342  0.00  0.00           H  
HETATM 3533 HW2  SOL C 228      25.465   1.239 -10.773  0.00  0.00           H  
HETATM 3534  OW  SOL C 229      16.222   8.674   8.417  0.00  0.00           O  
HETATM 3535 HW1  SOL C 229      16.637   7.787   8.643  0.00  0.00           H  
HETATM 3536 HW2  SOL C 229      16.701   9.072   7.630  0.00  0.00           H  
HETATM 3537  OW  SOL C 230      19.449  12.096  -9.556  0.00  0.00           O  
HETATM 3538 HW1  SOL C 230      20.258  12.503  -9.135  0.00  0.00           H  
HETATM 3539 HW2  SOL C 230      18.667  12.194  -8.944  0.00  0.00           H  
HETATM 3540  OW  SOL C 231      22.408  -5.810  15.057  0.00  0.00           O  
HETATM 3541 HW1  SOL C 231      22.438  -6.354  14.219  0.00  0.00           H  
HETATM 3542 HW2  SOL C 231      21.460  -5.546  15.260  0.00  0.00           H  
HETATM 3543  OW  SOL C 232      22.059  -7.598 -12.883  0.00  0.00           O  
HETATM 3544 HW1  SOL C 232      22.968  -7.990 -12.714  0.00  0.00           H  
HETATM 3545 HW2  SOL C 232      21.708  -7.925 -13.763  0.00  0.00           H  
HETATM 3546  OW  SOL C 233      26.067  16.825   0.672  0.00  0.00           O  
HETATM 3547 HW1  SOL C 233      27.002  17.148   0.773  0.00  0.00           H  
HETATM 3548 HW2  SOL C 233      25.472  17.586   0.424  0.00  0.00           H  
HETATM 3549  OW  SOL C 234      20.435   2.127 -17.472  0.00  0.00           O  
HETATM 3550 HW1  SOL C 234      19.548   1.737 -17.262  0.00  0.00           H  
HETATM 3551 HW2  SOL C 234      21.050   2.026 -16.684  0.00  0.00           H  
HETATM 3552  OW  SOL C 235      27.752  -6.341  -1.054  0.00  0.00           O  
HETATM 3553 HW1  SOL C 235      27.518  -6.395  -0.089  0.00  0.00           H  
HETATM 3554 HW2  SOL C 235      27.688  -7.249  -1.467  0.00  0.00           H  
HETATM 3555  OW  SOL C 236      16.290  13.409   1.594  0.00  0.00           O  
HETATM 3556 HW1  SOL C 236      16.563  14.058   2.297  0.00  0.00           H  
HETATM 3557 HW2  SOL C 236      15.633  12.767   1.974  0.00  0.00           H  
HETATM 3558  OW  SOL C 237      16.523   9.384 -11.437  0.00  0.00           O  
HETATM 3559 HW1  SOL C 237      15.641   9.854 -11.471  0.00  0.00           H  
HETATM 3560 HW2  SOL C 237      16.717   8.962 -12.318  0.00  0.00           H  
HETATM 3561  OW  SOL C 238       3.849   0.646  -9.882  0.00  0.00           O  
HETATM 3562 HW1  SOL C 238       4.725   1.112  -9.736  0.00  0.00           H  
HETATM 3563 HW2  SOL C 238       3.936  -0.316  -9.603  0.00  0.00           H  
HETATM 3564  OW  SOL C 239      15.098 -15.830  12.788  0.00  0.00           O  
HETATM 3565 HW1  SOL C 239      14.181 -16.056  12.458  0.00  0.00           H  
HETATM 3566 HW2  SOL C 239      15.783 -16.351  12.282  0.00  0.00           H  
HETATM 3567  OW  SOL C 240      12.116  20.020  -6.487  0.00  0.00           O  
HETATM 3568 HW1  SOL C 240      12.786  19.311  -6.741  0.00  0.00           H  
HETATM 3569 HW2  SOL C 240      12.133  20.156  -5.503  0.00  0.00           H  
HETATM 3570  OW  SOL C 241      15.443  -6.656   0.592  0.00  0.00           O  
HETATM 3571 HW1  SOL C 241      15.401  -7.399  -0.020  0.00  0.00           H  
HETATM 3572 HW2  SOL C 241      14.843  -5.942   0.360  0.00  0.00           H  
HETATM 3573  OW  SOL C 242      28.039  11.425  -5.481  0.00  0.00           O  
HETATM 3574 HW1  SOL C 242      28.663  10.970  -4.860  0.00  0.00           H  
HETATM 3575 HW2  SOL C 242      28.251  12.407  -5.516  0.00  0.00           H  
HETATM 3576  OW  SOL C 243      10.361  10.047  17.443  0.00  0.00           O  
HETATM 3577 HW1  SOL C 243      10.308   9.700  18.388  0.00  0.00           H  
HETATM 3578 HW2  SOL C 243       9.818   9.460  16.841  0.00  0.00           H  
HETATM 3579  OW  SOL C 244      20.223 -12.592  -0.893  0.00  0.00           O  
HETATM 3580 HW1  SOL C 244      19.468 -11.943  -0.860  0.00  0.00           H  
HETATM 3581 HW2  SOL C 244      20.099 -13.300  -0.194  0.00  0.00           H  
HETATM 3582  OW  SOL C 245       3.572   8.786  -1.034  0.00  0.00           O  
HETATM 3583 HW1  SOL C 245       3.230   9.481  -0.399  0.00  0.00           H  
HETATM 3584 HW2  SOL C 245       3.227   8.990  -1.958  0.00  0.00           H  
HETATM 3585  OW  SOL C 246      23.346 -10.906  11.130  0.00  0.00           O  
HETATM 3586 HW1  SOL C 246      23.618 -11.666  10.545  0.00  0.00           H  
HETATM 3587 HW2  SOL C 246      22.473 -11.126  11.581  0.00  0.00           H  
HETATM 3588  OW  SOL C 247      18.296  20.455  -8.104  0.00  0.00           O  
HETATM 3589 HW1  SOL C 247      19.108  20.873  -8.508  0.00  0.00           H  
HETATM 3590 HW2  SOL C 247      18.389  20.423  -7.114  0.00  0.00           H  
HETATM 3591  OW  SOL C 248      21.127 -11.203  17.963  0.00  0.00           O  
HETATM 3592 HW1  SOL C 248      21.931 -10.630  17.779  0.00  0.00           H  
HETATM 3593 HW2  SOL C 248      20.973 -11.814  17.180  0.00  0.00           H  
HETATM 3594  OW  SOL C 249      16.318  18.554  -7.861  0.00  0.00           O  
HETATM 3595 HW1  SOL C 249      17.167  19.054  -8.004  0.00  0.00           H  
HETATM 3596 HW2  SOL C 249      16.445  17.583  -8.103  0.00  0.00           H  
HETATM 3597  OW  SOL C 250      -2.173  10.646  -1.627  0.00  0.00           O  
HETATM 3598 HW1  SOL C 250      -1.188  10.521  -1.657  0.00  0.00           H  
HETATM 3599 HW2  SOL C 250      -2.519  10.329  -0.740  0.00  0.00           H  
HETATM 3600  OW  SOL C 251      11.734 -16.310  -2.316  0.00  0.00           O  
HETATM 3601 HW1  SOL C 251      11.077 -16.336  -3.081  0.00  0.00           H  
HETATM 3602 HW2  SOL C 251      11.725 -17.196  -1.849  0.00  0.00           H  
HETATM 3603  OW  SOL C 252      14.100  -6.035 -15.712  0.00  0.00           O  
HETATM 3604 HW1  SOL C 252      14.107  -6.266 -16.681  0.00  0.00           H  
HETATM 3605 HW2  SOL C 252      13.646  -5.152 -15.587  0.00  0.00           H  
HETATM 3606  OW  SOL C 253      21.961  12.209  10.122  0.00  0.00           O  
HETATM 3607 HW1  SOL C 253      22.835  12.483  10.526  0.00  0.00           H  
HETATM 3608 HW2  SOL C 253      21.544  12.987   9.670  0.00  0.00           H  
HETATM 3609  OW  SOL C 254      21.192   8.248   5.408  0.00  0.00           O  
HETATM 3610 HW1  SOL C 254      21.987   8.605   5.903  0.00  0.00           H  
HETATM 3611 HW2  SOL C 254      20.641   9.011   5.076  0.00  0.00           H  
HETATM 3612  OW  SOL C 255       8.051  18.745  -1.174  0.00  0.00           O  
HETATM 3613 HW1  SOL C 255       7.394  18.517  -1.897  0.00  0.00           H  
HETATM 3614 HW2  SOL C 255       8.912  19.030  -1.577  0.00  0.00           H  
HETATM 3615  OW  SOL C 256       6.108   7.918  -1.560  0.00  0.00           O  
HETATM 3616 HW1  SOL C 256       5.279   8.370  -1.225  0.00  0.00           H  
HETATM 3617 HW2  SOL C 256       6.530   8.486  -2.268  0.00  0.00           H  
HETATM 3618  OW  SOL C 257      19.019  -2.511  16.083  0.00  0.00           O  
HETATM 3619 HW1  SOL C 257      18.185  -2.402  16.623  0.00  0.00           H  
HETATM 3620 HW2  SOL C 257      19.817  -2.361  16.673  0.00  0.00           H  
HETATM 3621  OW  SOL C 258      30.277  -0.528  -5.633  0.00  0.00           O  
HETATM 3622 HW1  SOL C 258      30.729  -0.655  -4.755  0.00  0.00           H  
HETATM 3623 HW2  SOL C 258      29.320  -0.292  -5.488  0.00  0.00           H  
HETATM 3624  OW  SOL C 259      10.154   7.085  -5.966  0.00  0.00           O  
HETATM 3625 HW1  SOL C 259       9.347   7.545  -5.576  0.00  0.00           H  
HETATM 3626 HW2  SOL C 259      10.349   7.454  -6.868  0.00  0.00           H  
HETATM 3627  OW  SOL C 260      25.660   4.233   5.816  0.00  0.00           O  
HETATM 3628 HW1  SOL C 260      25.916   3.310   5.542  0.00  0.00           H  
HETATM 3629 HW2  SOL C 260      24.911   4.181   6.482  0.00  0.00           H  
HETATM 3630  OW  SOL C 261      19.930  -4.028 -14.008  0.00  0.00           O  
HETATM 3631 HW1  SOL C 261      20.016  -4.732 -13.309  0.00  0.00           H  
HETATM 3632 HW2  SOL C 261      20.376  -4.341 -14.841  0.00  0.00           H  
HETATM 3633  OW  SOL C 262      11.378 -13.877   7.885  0.00  0.00           O  
HETATM 3634 HW1  SOL C 262      10.613 -13.311   7.553  0.00  0.00           H  
HETATM 3635 HW2  SOL C 262      11.742 -14.418   7.131  0.00  0.00           H  
HETATM 3636  OW  SOL C 263      23.066  16.537 -10.893  0.00  0.00           O  
HETATM 3637 HW1  SOL C 263      22.784  15.854 -11.575  0.00  0.00           H  
HETATM 3638 HW2  SOL C 263      23.658  16.097 -10.218  0.00  0.00           H  
HETATM 3639  OW  SOL C 264      16.358 -13.162  -7.523  0.00  0.00           O  
HETATM 3640 HW1  SOL C 264      16.229 -12.852  -8.469  0.00  0.00           H  
HETATM 3641 HW2  SOL C 264      15.574 -13.716  -7.243  0.00  0.00           H  
HETATM 3642  OW  SOL C 265      17.665   5.836 -13.181  0.00  0.00           O  
HETATM 3643 HW1  SOL C 265      17.828   6.671 -13.702  0.00  0.00           H  
HETATM 3644 HW2  SOL C 265      17.174   5.181 -13.753  0.00  0.00           H  
HETATM 3645  OW  SOL C 266       6.058   9.892  -5.358  0.00  0.00           O  
HETATM 3646 HW1  SOL C 266       5.428   9.121  -5.355  0.00  0.00           H  
HETATM 3647 HW2  SOL C 266       5.941  10.422  -6.201  0.00  0.00           H  
HETATM 3648  OW  SOL C 267      19.073 -11.169   2.295  0.00  0.00           O  
HETATM 3649 HW1  SOL C 267      19.775 -11.119   1.632  0.00  0.00           H  
HETATM 3650 HW2  SOL C 267      18.229 -11.566   2.034  0.00  0.00           H  
HETATM 3651  OW  SOL C 268      13.942  -2.131   7.459  0.00  0.00           O  
HETATM 3652 HW1  SOL C 268      14.891  -2.126   7.272  0.00  0.00           H  
HETATM 3653 HW2  SOL C 268      13.658  -1.815   8.323  0.00  0.00           H  
HETATM 3654  OW  SOL C 269       4.734  -8.635  11.789  0.00  0.00           O  
HETATM 3655 HW1  SOL C 269       4.053  -8.816  12.497  0.00  0.00           H  
HETATM 3656 HW2  SOL C 269       5.101  -9.506  11.455  0.00  0.00           H  
HETATM 3657  OW  SOL C 270      19.626  -6.425  17.823  0.00  0.00           O  
HETATM 3658 HW1  SOL C 270      20.461  -6.345  18.378  0.00  0.00           H  
HETATM 3659 HW2  SOL C 270      19.697  -5.836  17.025  0.00  0.00           H  
HETATM 3660  OW  SOL C 271      15.367   4.178  13.530  0.00  0.00           O  
HETATM 3661 HW1  SOL C 271      14.915   4.890  14.073  0.00  0.00           H  
HETATM 3662 HW2  SOL C 271      15.839   3.542  14.152  0.00  0.00           H  
HETATM 3663  OW  SOL C 272      17.590  16.252  -5.711  0.00  0.00           O  
HETATM 3664 HW1  SOL C 272      18.195  16.354  -4.927  0.00  0.00           H  
HETATM 3665 HW2  SOL C 272      18.116  16.365  -6.551  0.00  0.00           H  
HETATM 3666  OW  SOL C 273       3.430  15.327   1.658  0.00  0.00           O  
HETATM 3667 HW1  SOL C 273       2.638  14.989   1.149  0.00  0.00           H  
HETATM 3668 HW2  SOL C 273       3.199  15.418   2.624  0.00  0.00           H  
HETATM 3669  OW  SOL C 274      29.120  -2.641   6.931  0.00  0.00           O  
HETATM 3670 HW1  SOL C 274      29.995  -2.997   7.246  0.00  0.00           H  
HETATM 3671 HW2  SOL C 274      28.873  -3.094   6.070  0.00  0.00           H  
HETATM 3672  OW  SOL C 275      22.193  -6.879  -9.413  0.00  0.00           O  
HETATM 3673 HW1  SOL C 275      22.333  -5.934  -9.126  0.00  0.00           H  
HETATM 3674 HW2  SOL C 275      21.649  -7.351  -8.733  0.00  0.00           H  
HETATM 3675  OW  SOL C 276       0.477  12.057   2.138  0.00  0.00           O  
HETATM 3676 HW1  SOL C 276      -0.511  11.888   2.165  0.00  0.00           H  
HETATM 3677 HW2  SOL C 276       0.646  12.978   1.798  0.00  0.00           H  
HETATM 3678  OW  SOL C 277      12.190   0.693 -19.000  0.00  0.00           O  
HETATM 3679 HW1  SOL C 277      11.933   0.546 -19.953  0.00  0.00           H  
HETATM 3680 HW2  SOL C 277      11.700   0.047 -18.412  0.00  0.00           H  
HETATM 3681  OW  SOL C 278      10.592  -0.888 -13.434  0.00  0.00           O  
HETATM 3682 HW1  SOL C 278      10.643  -1.173 -12.483  0.00  0.00           H  
HETATM 3683 HW2  SOL C 278      10.620  -1.696 -14.028  0.00  0.00           H  
HETATM 3684  OW  SOL C 279      10.902  16.557  -7.627  0.00  0.00           O  
HETATM 3685 HW1  SOL C 279      11.743  17.002  -7.338  0.00  0.00           H  
HETATM 3686 HW2  SOL C 279      10.666  15.836  -6.966  0.00  0.00           H  
HETATM 3687  OW  SOL C 280      16.066 -15.412  -4.443  0.00  0.00           O  
HETATM 3688 HW1  SOL C 280      15.950 -16.255  -4.968  0.00  0.00           H  
HETATM 3689 HW2  SOL C 280      16.824 -15.527  -3.805  0.00  0.00           H  
HETATM 3690  OW  SOL C 281      21.484  13.787  -4.482  0.00  0.00           O  
HETATM 3691 HW1  SOL C 281      21.113  12.983  -4.946  0.00  0.00           H  
HETATM 3692 HW2  SOL C 281      20.955  13.983  -3.654  0.00  0.00           H  
HETATM 3693  OW  SOL C 282       0.474  10.331  -1.417  0.00  0.00           O  
HETATM 3694 HW1  SOL C 282       1.116  10.385  -0.645  0.00  0.00           H  
HETATM 3695 HW2  SOL C 282       0.969  10.049  -2.240  0.00  0.00           H  
HETATM 3696  OW  SOL C 283      23.262  -2.334 -13.153  0.00  0.00           O  
HETATM 3697 HW1  SOL C 283      22.453  -1.893 -12.748  0.00  0.00           H  
HETATM 3698 HW2  SOL C 283      23.256  -2.216 -14.144  0.00  0.00           H  
HETATM 3699  OW  SOL C 284      14.723  -1.566  13.545  0.00  0.00           O  
HETATM 3700 HW1  SOL C 284      13.781  -1.526  13.334  0.00  0.00           H  
HETATM 3701 HW2  SOL C 284      15.013  -1.305  14.429  0.00  0.00           H  
HETATM 3702  OW  SOL C 285      23.187  -2.196 -15.849  0.00  0.00           O  
HETATM 3703 HW1  SOL C 285      23.148  -1.384 -16.440  0.00  0.00           H  
HETATM 3704 HW2  SOL C 285      23.680  -2.930 -16.322  0.00  0.00           H  
HETATM 3705  OW  SOL C 286      16.605  17.780   9.609  0.00  0.00           O  
HETATM 3706 HW1  SOL C 286      17.332  18.353   9.241  0.00  0.00           H  
HETATM 3707 HW2  SOL C 286      17.019  16.992  10.082  0.00  0.00           H  
HETATM 3708  OW  SOL C 287      17.137 -14.090  10.706  0.00  0.00           O  
HETATM 3709 HW1  SOL C 287      16.587 -14.487   9.978  0.00  0.00           H  
HETATM 3710 HW2  SOL C 287      17.916 -14.676  10.906  0.00  0.00           H  
HETATM 3711  OW  SOL C 288       8.455   3.890   0.546  0.00  0.00           O  
HETATM 3712 HW1  SOL C 288       9.265   3.926   0.018  0.00  0.00           H  
HETATM 3713 HW2  SOL C 288       8.448   3.337   1.341  0.00  0.00           H  
HETATM 3714  OW  SOL C 289       6.789  10.687   2.716  0.00  0.00           O  
HETATM 3715 HW1  SOL C 289       6.078  11.338   2.968  0.00  0.00           H  
HETATM 3716 HW2  SOL C 289       6.966  10.745   1.738  0.00  0.00           H  
HETATM 3717  OW  SOL C 290      19.756  14.369   5.192  0.00  0.00           O  
HETATM 3718 HW1  SOL C 290      19.869  13.573   4.610  0.00  0.00           H  
HETATM 3719 HW2  SOL C 290      20.576  14.952   5.124  0.00  0.00           H  
HETATM 3720  OW  SOL C 291      22.359   6.155 -12.786  0.00  0.00           O  
HETATM 3721 HW1  SOL C 291      23.067   5.706 -12.250  0.00  0.00           H  
HETATM 3722 HW2  SOL C 291      21.460   5.869 -12.452  0.00  0.00           H  
HETATM 3723  OW  SOL C 292       0.685   6.163  11.588  0.00  0.00           O  
HETATM 3724 HW1  SOL C 292       0.120   5.633  12.224  0.00  0.00           H  
HETATM 3725 HW2  SOL C 292       0.090   6.661  10.954  0.00  0.00           H  
HETATM 3726  OW  SOL C 293       4.081  -4.130  10.099  0.00  0.00           O  
HETATM 3727 HW1  SOL C 293       3.855  -3.906   9.155  0.00  0.00           H  
HETATM 3728 HW2  SOL C 293       3.561  -4.946  10.381  0.00  0.00           H  
HETATM 3729  OW  SOL C 294      21.385  13.633  -8.363  0.00  0.00           O  
HETATM 3730 HW1  SOL C 294      22.027  13.812  -7.612  0.00  0.00           H  
HETATM 3731 HW2  SOL C 294      21.901  13.563  -9.220  0.00  0.00           H  
HETATM 3732  OW  SOL C 295       9.915   6.845  15.803  0.00  0.00           O  
HETATM 3733 HW1  SOL C 295       9.054   7.327  15.988  0.00  0.00           H  
HETATM 3734 HW2  SOL C 295      10.104   6.210  16.556  0.00  0.00           H  
HETATM 3735  OW  SOL C 296      13.960 -17.217  10.354  0.00  0.00           O  
HETATM 3736 HW1  SOL C 296      14.552 -17.988  10.119  0.00  0.00           H  
HETATM 3737 HW2  SOL C 296      14.317 -16.378   9.942  0.00  0.00           H  
HETATM 3738  OW  SOL C 297       4.854   9.228  13.818  0.00  0.00           O  
HETATM 3739 HW1  SOL C 297       5.759   9.176  14.248  0.00  0.00           H  
HETATM 3740 HW2  SOL C 297       4.183   9.598  14.465  0.00  0.00           H  
HETATM 3741  OW  SOL C 298      13.296   1.285 -10.434  0.00  0.00           O  
HETATM 3742 HW1  SOL C 298      12.883   1.960  -9.885  0.00  0.00           H  
HETATM 3743 HW2  SOL C 298      13.533   0.440 -10.028  0.00  0.00           H  
HETATM 3744  OW  SOL C 299      15.043 -15.073   8.942  0.00  0.00           O  
HETATM 3745 HW1  SOL C 299      15.036 -15.658   8.131  0.00  0.00           H  
HETATM 3746 HW2  SOL C 299      14.524 -14.240   8.762  0.00  0.00           H  
HETATM 3747  OW  SOL C 300      20.654  16.628  -4.817  0.00  0.00           O  
HETATM 3748 HW1  SOL C 300      20.731  15.673  -4.530  0.00  0.00           H  
HETATM 3749 HW2  SOL C 300      21.385  16.841  -5.468  0.00  0.00           H  
HETATM 3750  OW  SOL C 301      31.254   5.684  -5.020  0.00  0.00           O  
HETATM 3751 HW1  SOL C 301      30.721   4.879  -5.288  0.00  0.00           H  
HETATM 3752 HW2  SOL C 301      31.778   6.018  -5.807  0.00  0.00           H  
HETATM 3753  OW  SOL C 302      17.439  -7.114 -12.313  0.00  0.00           O  
HETATM 3754 HW1  SOL C 302      17.093  -6.693 -13.153  0.00  0.00           H  
HETATM 3755 HW2  SOL C 302      16.670  -7.381 -11.734  0.00  0.00           H  
HETATM 3756  OW  SOL C 303      15.153  10.839  -0.324  0.00  0.00           O  
HETATM 3757 HW1  SOL C 303      15.770  11.562  -0.627  0.00  0.00           H  
HETATM 3758 HW2  SOL C 303      14.593  10.407  -0.985  0.00  0.00           H  
HETATM 3759  OW  SOL C 304      20.125 -12.210   8.666  0.00  0.00           O  
HETATM 3760 HW1  SOL C 304      19.259 -12.645   8.661  0.00  0.00           H  
HETATM 3761 HW2  SOL C 304      20.441 -11.827   7.837  0.00  0.00           H  
HETATM 3762  OW  SOL C 305      19.540  -3.504  -7.510  0.00  0.00           O  
HETATM 3763 HW1  SOL C 305      19.819  -3.283  -6.614  0.00  0.00           H  
HETATM 3764 HW2  SOL C 305      18.832  -4.153  -7.628  0.00  0.00           H  
HETATM 3765  OW  SOL C 306      30.783  -5.492  -0.114  0.00  0.00           O  
HETATM 3766 HW1  SOL C 306      29.839  -5.351  -0.417  0.00  0.00           H  
HETATM 3767 HW2  SOL C 306      30.822  -5.507   0.881  0.00  0.00           H  
HETATM 3768  OW  SOL C 307      16.434   4.135  -9.749  0.00  0.00           O  
HETATM 3769 HW1  SOL C 307      16.129   3.833 -10.618  0.00  0.00           H  
HETATM 3770 HW2  SOL C 307      16.888   4.987  -9.686  0.00  0.00           H  
HETATM 3771  OW  SOL C 308      27.242 -14.148   7.191  0.00  0.00           O  
HETATM 3772 HW1  SOL C 308      26.763 -13.319   7.461  0.00  0.00           H  
HETATM 3773 HW2  SOL C 308      27.930 -13.928   6.499  0.00  0.00           H  
HETATM 3774  OW  SOL C 309       2.966  -2.454   7.224  0.00  0.00           O  
HETATM 3775 HW1  SOL C 309       2.157  -2.177   7.747  0.00  0.00           H  
HETATM 3776 HW2  SOL C 309       3.228  -1.725   6.594  0.00  0.00           H  
HETATM 3777  OW  SOL C 310      20.491  -3.114  13.430  0.00  0.00           O  
HETATM 3778 HW1  SOL C 310      21.471  -3.026  13.600  0.00  0.00           H  
HETATM 3779 HW2  SOL C 310      19.815  -2.796  14.017  0.00  0.00           H  
HETATM 3780  OW  SOL C 311      14.647  16.231   7.847  0.00  0.00           O  
HETATM 3781 HW1  SOL C 311      15.221  16.876   8.362  0.00  0.00           H  
HETATM 3782 HW2  SOL C 311      15.196  15.780   7.143  0.00  0.00           H  
HETATM 3783  OW  SOL C 312      26.903  -9.095  -1.786  0.00  0.00           O  
HETATM 3784 HW1  SOL C 312      26.181  -8.868  -2.440  0.00  0.00           H  
HETATM 3785 HW2  SOL C 312      26.495  -9.323  -0.905  0.00  0.00           H  
HETATM 3786  OW  SOL C 313      23.617  17.980  -2.766  0.00  0.00           O  
HETATM 3787 HW1  SOL C 313      24.226  17.467  -2.167  0.00  0.00           H  
HETATM 3788 HW2  SOL C 313      22.665  17.818  -2.503  0.00  0.00           H  
HETATM 3789  OW  SOL C 314      10.019  -4.172  10.677  0.00  0.00           O  
HETATM 3790 HW1  SOL C 314      10.249  -3.371  11.154  0.00  0.00           H  
HETATM 3791 HW2  SOL C 314      10.129  -5.013  11.144  0.00  0.00           H  
HETATM 3792  OW  SOL C 315      17.780   1.275 -16.933  0.00  0.00           O  
HETATM 3793 HW1  SOL C 315      17.271   1.641 -16.144  0.00  0.00           H  
HETATM 3794 HW2  SOL C 315      17.555   1.806 -17.750  0.00  0.00           H  
HETATM 3795  OW  SOL C 316       2.250   6.359  -6.087  0.00  0.00           O  
HETATM 3796 HW1  SOL C 316       1.573   6.994  -6.474  0.00  0.00           H  
HETATM 3797 HW2  SOL C 316       2.085   5.438  -6.447  0.00  0.00           H  
HETATM 3798  OW  SOL C 317      26.574  14.799   4.833  0.00  0.00           O  
HETATM 3799 HW1  SOL C 317      27.579  14.841   4.855  0.00  0.00           H  
HETATM 3800 HW2  SOL C 317      26.268  14.784   3.881  0.00  0.00           H  
HETATM 3801  OW  SOL C 318      19.768  -2.724  10.828  0.00  0.00           O  
HETATM 3802 HW1  SOL C 318      20.276  -2.063  11.310  0.00  0.00           H  
HETATM 3803 HW2  SOL C 318      19.141  -3.274  11.321  0.00  0.00           H  
HETATM 3804  OW  SOL C 319      24.758  -2.196 -10.979  0.00  0.00           O  
HETATM 3805 HW1  SOL C 319      24.219  -2.265 -11.817  0.00  0.00           H  
HETATM 3806 HW2  SOL C 319      25.238  -3.058 -10.811  0.00  0.00           H  
HETATM 3807  OW  SOL C 320      17.877  18.040  -3.042  0.00  0.00           O  
HETATM 3808 HW1  SOL C 320      17.428  18.606  -2.350  0.00  0.00           H  
HETATM 3809 HW2  SOL C 320      18.021  18.592  -3.870  0.00  0.00           H  
HETATM 3810  OW  SOL C 321      30.638   3.903   6.481  0.00  0.00           O  
HETATM 3811 HW1  SOL C 321      30.023   4.248   5.767  0.00  0.00           H  
HETATM 3812 HW2  SOL C 321      30.282   3.039   6.834  0.00  0.00           H  
HETATM 3813  OW  SOL C 322      17.911   2.204 -11.013  0.00  0.00           O  
HETATM 3814 HW1  SOL C 322      18.468   2.938 -11.298  0.00  0.00           H  
HETATM 3815 HW2  SOL C 322      17.863   1.985 -10.074  0.00  0.00           H  
HETATM 3816  OW  SOL C 323      15.995   8.684  -7.395  0.00  0.00           O  
HETATM 3817 HW1  SOL C 323      16.114   7.746  -7.599  0.00  0.00           H  
HETATM 3818 HW2  SOL C 323      15.844   8.934  -6.474  0.00  0.00           H  
HETATM 3819  OW  SOL C 324       9.632  11.647  -8.269  0.00  0.00           O  
HETATM 3820 HW1  SOL C 324       9.944  12.457  -8.762  0.00  0.00           H  
HETATM 3821 HW2  SOL C 324       8.677  11.770  -7.993  0.00  0.00           H  
HETATM 3822  OW  SOL C 325      21.110   1.212  10.113  0.00  0.00           O  
HETATM 3823 HW1  SOL C 325      22.038   1.480  10.177  0.00  0.00           H  
HETATM 3824 HW2  SOL C 325      20.917   0.321   9.792  0.00  0.00           H  
HETATM 3825  OW  SOL C 326       5.360 -13.232  11.472  0.00  0.00           O  
HETATM 3826 HW1  SOL C 326       6.231 -13.685  11.646  0.00  0.00           H  
HETATM 3827 HW2  SOL C 326       5.067 -12.746  12.302  0.00  0.00           H  
HETATM 3828  OW  SOL C 327       6.775   7.183  19.008  0.00  0.00           O  
HETATM 3829 HW1  SOL C 327       7.672   7.251  19.465  0.00  0.00           H  
HETATM 3830 HW2  SOL C 327       6.847   7.555  18.080  0.00  0.00           H  
HETATM 3831  OW  SOL C 328       6.841  -1.063   9.854  0.00  0.00           O  
HETATM 3832 HW1  SOL C 328       7.006  -0.895   8.921  0.00  0.00           H  
HETATM 3833 HW2  SOL C 328       6.440  -0.373  10.400  0.00  0.00           H  
HETATM 3834  OW  SOL C 329      11.908   8.297   3.569  0.00  0.00           O  
HETATM 3835 HW1  SOL C 329      11.895   9.237   3.350  0.00  0.00           H  
HETATM 3836 HW2  SOL C 329      12.692   7.971   4.028  0.00  0.00           H  
HETATM 3837  OW  SOL C 330      13.695  13.918 -13.151  0.00  0.00           O  
HETATM 3838 HW1  SOL C 330      14.033  14.576 -12.477  0.00  0.00           H  
HETATM 3839 HW2  SOL C 330      14.472  13.547 -13.673  0.00  0.00           H  
HETATM 3840  OW  SOL C 331       0.346  10.563   7.554  0.00  0.00           O  
HETATM 3841 HW1  SOL C 331       1.315  10.406   7.736  0.00  0.00           H  
HETATM 3842 HW2  SOL C 331       0.245  10.997   6.658  0.00  0.00           H  
HETATM 3843  OW  SOL C 332      13.878  11.811   4.961  0.00  0.00           O  
HETATM 3844 HW1  SOL C 332      13.378  12.629   5.269  0.00  0.00           H  
HETATM 3845 HW2  SOL C 332      13.836  11.743   3.974  0.00  0.00           H  
HETATM 3846  OW  SOL C 333      -4.668   1.797   6.901  0.00  0.00           O  
HETATM 3847 HW1  SOL C 333      -4.971   1.135   7.591  0.00  0.00           H  
HETATM 3848 HW2  SOL C 333      -5.304   2.558   6.865  0.00  0.00           H  
HETATM 3849  OW  SOL C 334      29.579  -0.011   5.473  0.00  0.00           O  
HETATM 3850 HW1  SOL C 334      29.640  -0.936   5.849  0.00  0.00           H  
HETATM 3851 HW2  SOL C 334      29.203   0.607   6.164  0.00  0.00           H  
HETATM 3852  OW  SOL C 335      15.002 -12.817  12.843  0.00  0.00           O  
HETATM 3853 HW1  SOL C 335      14.351 -13.380  13.354  0.00  0.00           H  
HETATM 3854 HW2  SOL C 335      15.755 -13.404  12.515  0.00  0.00           H  
HETATM 3855  OW  SOL C 336      23.830  -0.762   0.460  0.00  0.00           O  
HETATM 3856 HW1  SOL C 336      23.094  -0.536   1.044  0.00  0.00           H  
HETATM 3857 HW2  SOL C 336      23.711  -0.704  -0.497  0.00  0.00           H  
HETATM 3858  OW  SOL C 337      27.340  10.388  -9.074  0.00  0.00           O  
HETATM 3859 HW1  SOL C 337      27.432  11.250  -8.589  0.00  0.00           H  
HETATM 3860 HW2  SOL C 337      28.062   9.750  -8.763  0.00  0.00           H  
HETATM 3861  OW  SOL C 338      14.985  14.068  10.658  0.00  0.00           O  
HETATM 3862 HW1  SOL C 338      14.988  13.498  11.475  0.00  0.00           H  
HETATM 3863 HW2  SOL C 338      14.253  14.747  10.722  0.00  0.00           H  
HETATM 3864  OW  SOL C 339      25.112  19.454   0.206  0.00  0.00           O  
HETATM 3865 HW1  SOL C 339      24.200  19.243   0.547  0.00  0.00           H  
HETATM 3866 HW2  SOL C 339      25.036  19.947  -0.668  0.00  0.00           H  
HETATM 3867  OW  SOL C 340      27.276 -12.597   3.635  0.00  0.00           O  
HETATM 3868 HW1  SOL C 340      26.421 -12.922   3.223  0.00  0.00           H  
HETATM 3869 HW2  SOL C 340      27.056 -11.935   4.351  0.00  0.00           H  
HETATM 3870  OW  SOL C 341      16.925  19.543  -0.852  0.00  0.00           O  
HETATM 3871 HW1  SOL C 341      17.915  19.660  -0.869  0.00  0.00           H  
HETATM 3872 HW2  SOL C 341      16.496  20.423  -0.632  0.00  0.00           H  
HETATM 3873  OW  SOL C 342      21.131  -4.472 -16.441  0.00  0.00           O  
HETATM 3874 HW1  SOL C 342      21.908  -4.051 -16.900  0.00  0.00           H  
HETATM 3875 HW2  SOL C 342      20.593  -4.997 -17.095  0.00  0.00           H  
HETATM 3876  OW  SOL C 343      20.651  -9.296 -11.140  0.00  0.00           O  
HETATM 3877 HW1  SOL C 343      20.855  -8.642 -10.411  0.00  0.00           H  
HETATM 3878 HW2  SOL C 343      21.069  -8.980 -11.993  0.00  0.00           H  
HETATM 3879  OW  SOL C 344      -2.891   2.662   9.872  0.00  0.00           O  
HETATM 3880 HW1  SOL C 344      -2.650   2.888  10.821  0.00  0.00           H  
HETATM 3881 HW2  SOL C 344      -3.821   2.981   9.686  0.00  0.00           H  
HETATM 3882  OW  SOL C 345      13.242   5.889 -15.563  0.00  0.00           O  
HETATM 3883 HW1  SOL C 345      12.965   4.932 -15.435  0.00  0.00           H  
HETATM 3884 HW2  SOL C 345      14.151   5.915 -15.983  0.00  0.00           H  
HETATM 3885  OW  SOL C 346      16.988  11.855  -3.871  0.00  0.00           O  
HETATM 3886 HW1  SOL C 346      17.005  12.294  -2.972  0.00  0.00           H  
HETATM 3887 HW2  SOL C 346      16.064  11.491  -4.044  0.00  0.00           H  
HETATM 3888  OW  SOL C 347      19.732  14.111  -2.594  0.00  0.00           O  
HETATM 3889 HW1  SOL C 347      18.971  14.716  -2.371  0.00  0.00           H  
HETATM 3890 HW2  SOL C 347      19.799  13.393  -1.896  0.00  0.00           H  
HETATM 3891  OW  SOL C 348      17.131   3.970   1.809  0.00  0.00           O  
HETATM 3892 HW1  SOL C 348      17.191   3.961   0.846  0.00  0.00           H  
HETATM 3893 HW2  SOL C 348      17.925   4.104   2.346  0.00  0.00           H  
HETATM 3894  OW  SOL C 349      23.021 -13.720  -5.454  0.00  0.00           O  
HETATM 3895 HW1  SOL C 349      23.103 -12.822  -5.018  0.00  0.00           H  
HETATM 3896 HW2  SOL C 349      22.065 -14.013  -5.441  0.00  0.00           H  
HETATM 3897  OW  SOL C 350      21.992  -0.030  -3.269  0.00  0.00           O  
HETATM 3898 HW1  SOL C 350      21.358   0.336  -2.642  0.00  0.00           H  
HETATM 3899 HW2  SOL C 350      21.693  -0.650  -3.944  0.00  0.00           H  
HETATM 3900  OW  SOL C 351      24.363   8.335  10.956  0.00  0.00           O  
HETATM 3901 HW1  SOL C 351      23.512   8.680  10.558  0.00  0.00           H  
HETATM 3902 HW2  SOL C 351      24.631   7.489  10.493  0.00  0.00           H  
HETATM 3903  OW  SOL C 352      22.564 -13.324   7.166  0.00  0.00           O  
HETATM 3904 HW1  SOL C 352      22.808 -12.399   6.917  0.00  0.00           H  
HETATM 3905 HW2  SOL C 352      21.778 -13.624   6.626  0.00  0.00           H  
HETATM 3906  OW  SOL C 353      15.933 -11.387  -9.946  0.00  0.00           O  
HETATM 3907 HW1  SOL C 353      16.744 -11.212 -10.515  0.00  0.00           H  
HETATM 3908 HW2  SOL C 353      15.257 -10.664 -10.091  0.00  0.00           H  
HETATM 3909  OW  SOL C 354      17.852   7.504  12.179  0.00  0.00           O  
HETATM 3910 HW1  SOL C 354      18.201   8.068  11.424  0.00  0.00           H  
HETATM 3911 HW2  SOL C 354      17.885   6.542  11.904  0.00  0.00           H  
HETATM 3912  OW  SOL C 355      15.780  -7.093  -6.731  0.00  0.00           O  
HETATM 3913 HW1  SOL C 355      15.640  -7.248  -7.678  0.00  0.00           H  
HETATM 3914 HW2  SOL C 355      15.603  -7.827  -6.128  0.00  0.00           H  
HETATM 3915  OW  SOL C 356      13.570   2.661   8.157  0.00  0.00           O  
HETATM 3916 HW1  SOL C 356      13.155   3.346   7.618  0.00  0.00           H  
HETATM 3917 HW2  SOL C 356      13.620   2.787   9.113  0.00  0.00           H  
HETATM 3918  OW  SOL C 357      13.251 -20.707   2.278  0.00  0.00           O  
HETATM 3919 HW1  SOL C 357      13.763 -19.981   2.738  0.00  0.00           H  
HETATM 3920 HW2  SOL C 357      12.450 -20.319   1.825  0.00  0.00           H  
HETATM 3921  OW  SOL C 358      23.441   9.407   6.877  0.00  0.00           O  
HETATM 3922 HW1  SOL C 358      22.971   9.104   7.697  0.00  0.00           H  
HETATM 3923 HW2  SOL C 358      24.184  10.034   7.126  0.00  0.00           H  
HETATM 3924  OW  SOL C 359      12.553  13.833   5.983  0.00  0.00           O  
HETATM 3925 HW1  SOL C 359      12.092  13.209   6.619  0.00  0.00           H  
HETATM 3926 HW2  SOL C 359      11.875  14.432   5.556  0.00  0.00           H  
HETATM 3927  OW  SOL C 360      13.158   9.335   8.546  0.00  0.00           O  
HETATM 3928 HW1  SOL C 360      12.696   9.460   7.671  0.00  0.00           H  
HETATM 3929 HW2  SOL C 360      14.133   9.575   8.443  0.00  0.00           H  
HETATM 3930  OW  SOL C 361      26.481  -0.378  -1.964  0.00  0.00           O  
HETATM 3931 HW1  SOL C 361      25.734  -0.798  -2.484  0.00  0.00           H  
HETATM 3932 HW2  SOL C 361      26.158   0.453  -1.525  0.00  0.00           H  
HETATM 3933  OW  SOL C 362      18.550   3.680  -7.428  0.00  0.00           O  
HETATM 3934 HW1  SOL C 362      18.438   4.312  -6.705  0.00  0.00           H  
HETATM 3935 HW2  SOL C 362      17.757   3.309  -7.840  0.00  0.00           H  
HETATM 3936  OW  SOL C 363      20.751  -4.014 -10.166  0.00  0.00           O  
HETATM 3937 HW1  SOL C 363      20.037  -3.531  -9.733  0.00  0.00           H  
HETATM 3938 HW2  SOL C 363      20.502  -4.719 -10.822  0.00  0.00           H  
HETATM 3939  OW  SOL C 364      24.740  -9.010   3.465  0.00  0.00           O  
HETATM 3940 HW1  SOL C 364      25.329  -9.068   2.660  0.00  0.00           H  
HETATM 3941 HW2  SOL C 364      24.764  -8.375   4.194  0.00  0.00           H  
HETATM 3942  OW  SOL C 365      17.193 -17.290  11.903  0.00  0.00           O  
HETATM 3943 HW1  SOL C 365      17.934 -16.825  11.419  0.00  0.00           H  
HETATM 3944 HW2  SOL C 365      17.489 -17.504  12.839  0.00  0.00           H  
HETATM 3945  OW  SOL C 366       6.479 -10.412  10.461  0.00  0.00           O  
HETATM 3946 HW1  SOL C 366       7.055 -11.234  10.499  0.00  0.00           H  
HETATM 3947 HW2  SOL C 366       6.518 -10.014   9.546  0.00  0.00           H  
HETATM 3948  OW  SOL C 367      10.034   8.730 -16.308  0.00  0.00           O  
HETATM 3949 HW1  SOL C 367      10.286   7.978 -15.692  0.00  0.00           H  
HETATM 3950 HW2  SOL C 367      10.231   8.466 -17.254  0.00  0.00           H  
HETATM 3951  OW  SOL C 368      29.054  -2.557  -9.742  0.00  0.00           O  
HETATM 3952 HW1  SOL C 368      28.654  -3.388  -9.370  0.00  0.00           H  
HETATM 3953 HW2  SOL C 368      29.586  -2.093  -9.034  0.00  0.00           H  
HETATM 3954  OW  SOL C 369      21.201  10.857  12.687  0.00  0.00           O  
HETATM 3955 HW1  SOL C 369      21.889  11.508  12.990  0.00  0.00           H  
HETATM 3956 HW2  SOL C 369      20.682  11.246  11.926  0.00  0.00           H  
HETATM 3957  OW  SOL C 370      11.166 -15.592  -8.863  0.00  0.00           O  
HETATM 3958 HW1  SOL C 370      10.759 -16.422  -8.476  0.00  0.00           H  
HETATM 3959 HW2  SOL C 370      10.683 -14.790  -8.500  0.00  0.00           H  
HETATM 3960  OW  SOL C 371      27.208  -6.791   1.808  0.00  0.00           O  
HETATM 3961 HW1  SOL C 371      27.844  -7.115   2.502  0.00  0.00           H  
HETATM 3962 HW2  SOL C 371      26.389  -6.422   2.240  0.00  0.00           H  
HETATM 3963  OW  SOL C 372      17.094  -0.778  12.958  0.00  0.00           O  
HETATM 3964 HW1  SOL C 372      16.897  -1.484  12.323  0.00  0.00           H  
HETATM 3965 HW2  SOL C 372      16.599   0.046  12.863  0.00  0.00           H  
HETATM 3966  OW  SOL C 373      30.411  10.352  -3.564  0.00  0.00           O  
HETATM 3967 HW1  SOL C 373      30.459  11.343  -3.490  0.00  0.00           H  
HETATM 3968 HW2  SOL C 373      30.284   9.946  -2.669  0.00  0.00           H  
HETATM 3969  OW  SOL C 374      17.296 -17.003   5.086  0.00  0.00           O  
HETATM 3970 HW1  SOL C 374      18.086 -16.585   4.633  0.00  0.00           H  
HETATM 3971 HW2  SOL C 374      17.295 -17.984   4.909  0.00  0.00           H  
HETATM 3972  OW  SOL C 375      21.799 -11.688 -11.606  0.00  0.00           O  
HETATM 3973 HW1  SOL C 375      22.694 -11.670 -11.160  0.00  0.00           H  
HETATM 3974 HW2  SOL C 375      21.336 -10.820 -11.451  0.00  0.00           H  
HETATM 3975  OW  SOL C 376      11.835   9.202  11.030  0.00  0.00           O  
HETATM 3976 HW1  SOL C 376      11.624   8.294  11.380  0.00  0.00           H  
HETATM 3977 HW2  SOL C 376      12.444   9.125  10.243  0.00  0.00           H  
HETATM 3978  OW  SOL C 377       2.994 -10.212  15.343  0.00  0.00           O  
HETATM 3979 HW1  SOL C 377       2.027  -9.932  15.360  0.00  0.00           H  
HETATM 3980 HW2  SOL C 377       3.574  -9.394  15.309  0.00  0.00           H  
HETATM 3981  OW  SOL C 378       5.197   9.576   6.657  0.00  0.00           O  
HETATM 3982 HW1  SOL C 378       5.780  10.377   6.788  0.00  0.00           H  
HETATM 3983 HW2  SOL C 378       5.530   9.048   5.872  0.00  0.00           H  
HETATM 3984  OW  SOL C 379      17.150 -10.827  -5.074  0.00  0.00           O  
HETATM 3985 HW1  SOL C 379      16.604 -11.638  -4.851  0.00  0.00           H  
HETATM 3986 HW2  SOL C 379      16.870 -10.479  -5.961  0.00  0.00           H  
HETATM 3987  OW  SOL C 380      25.329  -8.588  14.136  0.00  0.00           O  
HETATM 3988 HW1  SOL C 380      24.362  -8.324  14.182  0.00  0.00           H  
HETATM 3989 HW2  SOL C 380      25.451  -9.274  13.430  0.00  0.00           H  
HETATM 3990  OW  SOL C 381      28.304  13.363  -0.816  0.00  0.00           O  
HETATM 3991 HW1  SOL C 381      28.835  13.436  -1.665  0.00  0.00           H  
HETATM 3992 HW2  SOL C 381      27.367  13.103  -1.039  0.00  0.00           H  
HETATM 3993  OW  SOL C 382       8.097   7.853  11.279  0.00  0.00           O  
HETATM 3994 HW1  SOL C 382       7.156   7.755  11.594  0.00  0.00           H  
HETATM 3995 HW2  SOL C 382       8.299   7.132  10.610  0.00  0.00           H  
HETATM 3996  OW  SOL C 383      -1.782  -2.340  10.365  0.00  0.00           O  
HETATM 3997 HW1  SOL C 383      -2.492  -2.883   9.936  0.00  0.00           H  
HETATM 3998 HW2  SOL C 383      -1.858  -2.410  11.362  0.00  0.00           H  
HETATM 3999  OW  SOL C 384      10.431 -15.735  -4.990  0.00  0.00           O  
HETATM 4000 HW1  SOL C 384       9.753 -16.462  -5.146  0.00  0.00           H  
HETATM 4001 HW2  SOL C 384      10.121 -14.890  -5.423  0.00  0.00           H  
HETATM 4002  OW  SOL C 385      21.885   3.818  14.370  0.00  0.00           O  
HETATM 4003 HW1  SOL C 385      22.148   3.471  15.275  0.00  0.00           H  
HETATM 4004 HW2  SOL C 385      21.495   3.072  13.835  0.00  0.00           H  
HETATM 4005  OW  SOL C 386      17.218   2.947 -18.893  0.00  0.00           O  
HETATM 4006 HW1  SOL C 386      17.120   2.891 -19.889  0.00  0.00           H  
HETATM 4007 HW2  SOL C 386      17.914   3.624 -18.661  0.00  0.00           H  
HETATM 4008  OW  SOL C 387      10.615 -18.171   3.600  0.00  0.00           O  
HETATM 4009 HW1  SOL C 387      10.553 -17.189   3.438  0.00  0.00           H  
HETATM 4010 HW2  SOL C 387      10.567 -18.653   2.714  0.00  0.00           H  
HETATM 4011  OW  SOL C 388      12.847  15.708  11.472  0.00  0.00           O  
HETATM 4012 HW1  SOL C 388      12.640  14.953  12.094  0.00  0.00           H  
HETATM 4013 HW2  SOL C 388      12.505  16.565  11.860  0.00  0.00           H  
HETATM 4014  OW  SOL C 389      20.079 -12.446  15.546  0.00  0.00           O  
HETATM 4015 HW1  SOL C 389      19.998 -13.443  15.586  0.00  0.00           H  
HETATM 4016 HW2  SOL C 389      19.218 -12.046  15.236  0.00  0.00           H  
HETATM 4017  OW  SOL C 390      18.743 -13.576   3.736  0.00  0.00           O  
HETATM 4018 HW1  SOL C 390      19.237 -14.401   3.485  0.00  0.00           H  
HETATM 4019 HW2  SOL C 390      17.774 -13.687   3.505  0.00  0.00           H  
HETATM 4020  OW  SOL C 391      17.893  -6.822   4.585  0.00  0.00           O  
HETATM 4021 HW1  SOL C 391      18.544  -7.531   4.614  0.00  0.00           H  
HETATM 4022 HW2  SOL C 391      17.066  -7.016   4.139  0.00  0.00           H  
HETATM 4023  OW  SOL C 392       1.332   1.588  -0.515  0.00  0.00           O  
HETATM 4024 HW1  SOL C 392       1.047   0.906   0.148  0.00  0.00           H  
HETATM 4025 HW2  SOL C 392       2.335   1.649  -0.531  0.00  0.00           H  
HETATM 4026  OW  SOL C 393      14.808   0.868  -8.059  0.00  0.00           O  
HETATM 4027 HW1  SOL C 393      15.255   1.523  -8.615  0.00  0.00           H  
HETATM 4028 HW2  SOL C 393      14.763   1.039  -7.108  0.00  0.00           H  
HETATM 4029  OW  SOL C 394      24.925  16.381   6.136  0.00  0.00           O  
HETATM 4030 HW1  SOL C 394      25.535  15.748   5.661  0.00  0.00           H  
HETATM 4031 HW2  SOL C 394      24.589  15.963   6.982  0.00  0.00           H  
HETATM 4032  OW  SOL C 395      11.896  16.136   8.873  0.00  0.00           O  
HETATM 4033 HW1  SOL C 395      12.226  15.952   9.800  0.00  0.00           H  
HETATM 4034 HW2  SOL C 395      12.666  16.118   8.234  0.00  0.00           H  
HETATM 4035  OW  SOL C 396      15.069  13.115 -10.463  0.00  0.00           O  
HETATM 4036 HW1  SOL C 396      14.501  12.971 -11.270  0.00  0.00           H  
HETATM 4037 HW2  SOL C 396      14.821  13.980 -10.034  0.00  0.00           H  
HETATM 4038  OW  SOL C 397      26.633   7.355   7.141  0.00  0.00           O  
HETATM 4039 HW1  SOL C 397      26.846   8.328   7.148  0.00  0.00           H  
HETATM 4040 HW2  SOL C 397      26.571   7.028   6.196  0.00  0.00           H  
HETATM 4041  OW  SOL C 398      30.512   2.713  10.047  0.00  0.00           O  
HETATM 4042 HW1  SOL C 398      29.628   2.965   9.650  0.00  0.00           H  
HETATM 4043 HW2  SOL C 398      31.016   3.543  10.304  0.00  0.00           H  
HETATM 4044  OW  SOL C 399       7.020  -7.645  12.719  0.00  0.00           O  
HETATM 4045 HW1  SOL C 399       7.327  -6.956  12.064  0.00  0.00           H  
HETATM 4046 HW2  SOL C 399       6.097  -7.966  12.462  0.00  0.00           H  
HETATM 4047  OW  SOL C 400       9.389  -2.939 -17.561  0.00  0.00           O  
HETATM 4048 HW1  SOL C 400       9.964  -3.498 -18.163  0.00  0.00           H  
HETATM 4049 HW2  SOL C 400       9.744  -2.986 -16.634  0.00  0.00           H  
HETATM 4050  OW  SOL C 401      11.286   5.436  -9.154  0.00  0.00           O  
HETATM 4051 HW1  SOL C 401      11.701   5.151  -8.330  0.00  0.00           H  
HETATM 4052 HW2  SOL C 401      10.438   5.038  -9.396  0.00  0.00           H  
HETATM 4053  OW  SOL C 402      21.408 -16.951  12.800  0.00  0.00           O  
HETATM 4054 HW1  SOL C 402      22.032 -17.724  12.902  0.00  0.00           H  
HETATM 4055 HW2  SOL C 402      20.553 -17.266  12.392  0.00  0.00           H  
HETATM 4056  OW  SOL C 403      12.552   9.722   6.075  0.00  0.00           O  
HETATM 4057 HW1  SOL C 403      11.757   9.350   5.683  0.00  0.00           H  
HETATM 4058 HW2  SOL C 403      13.105  10.405   5.601  0.00  0.00           H  
HETATM 4059  OW  SOL C 404      27.857   1.442   1.195  0.00  0.00           O  
HETATM 4060 HW1  SOL C 404      27.713   2.329   0.746  0.00  0.00           H  
HETATM 4061 HW2  SOL C 404      28.106   1.588   2.149  0.00  0.00           H  
HETATM 4062  OW  SOL C 405      20.512  12.272  -0.828  0.00  0.00           O  
HETATM 4063 HW1  SOL C 405      19.755  11.917  -0.273  0.00  0.00           H  
HETATM 4064 HW2  SOL C 405      20.907  11.531  -1.365  0.00  0.00           H  
HETATM 4065  OW  SOL C 406      13.524 -12.955  -9.471  0.00  0.00           O  
HETATM 4066 HW1  SOL C 406      13.654 -13.606  -8.716  0.00  0.00           H  
HETATM 4067 HW2  SOL C 406      14.410 -12.573  -9.732  0.00  0.00           H  
HETATM 4068  OW  SOL C 407      19.674   8.191  15.781  0.00  0.00           O  
HETATM 4069 HW1  SOL C 407      20.415   8.149  16.449  0.00  0.00           H  
HETATM 4070 HW2  SOL C 407      19.562   7.296  15.357  0.00  0.00           H  
HETATM 4071  OW  SOL C 408      22.297  10.132   2.892  0.00  0.00           O  
HETATM 4072 HW1  SOL C 408      21.761   9.480   2.350  0.00  0.00           H  
HETATM 4073 HW2  SOL C 408      23.040   9.630   3.357  0.00  0.00           H  
HETATM 4074  OW  SOL C 409      28.969   7.226  -5.301  0.00  0.00           O  
HETATM 4075 HW1  SOL C 409      28.622   7.282  -4.370  0.00  0.00           H  
HETATM 4076 HW2  SOL C 409      29.844   6.750  -5.301  0.00  0.00           H  
HETATM 4077  OW  SOL C 410      22.234  19.462  -7.988  0.00  0.00           O  
HETATM 4078 HW1  SOL C 410      21.860  20.361  -8.209  0.00  0.00           H  
HETATM 4079 HW2  SOL C 410      23.193  19.417  -8.262  0.00  0.00           H  
HETATM 4080  OW  SOL C 411      20.062 -13.340  -5.769  0.00  0.00           O  
HETATM 4081 HW1  SOL C 411      20.209 -13.724  -4.853  0.00  0.00           H  
HETATM 4082 HW2  SOL C 411      19.792 -12.383  -5.694  0.00  0.00           H  
HETATM 4083  OW  SOL C 412      17.419  15.297   3.168  0.00  0.00           O  
HETATM 4084 HW1  SOL C 412      18.170  14.996   3.752  0.00  0.00           H  
HETATM 4085 HW2  SOL C 412      17.776  15.542   2.267  0.00  0.00           H  
HETATM 4086  OW  SOL C 413      26.594 -10.508   5.015  0.00  0.00           O  
HETATM 4087 HW1  SOL C 413      25.893 -10.029   4.490  0.00  0.00           H  
HETATM 4088 HW2  SOL C 413      26.641 -10.136   5.939  0.00  0.00           H  
HETATM 4089  OW  SOL C 414      14.726  10.677  16.166  0.00  0.00           O  
HETATM 4090 HW1  SOL C 414      13.910  10.211  15.835  0.00  0.00           H  
HETATM 4091 HW2  SOL C 414      15.531  10.097  16.010  0.00  0.00           H  
HETATM 4092  OW  SOL C 415      12.271  -5.713  16.945  0.00  0.00           O  
HETATM 4093 HW1  SOL C 415      12.970  -5.319  17.550  0.00  0.00           H  
HETATM 4094 HW2  SOL C 415      11.664  -4.989  16.614  0.00  0.00           H  
HETATM 4095  OW  SOL C 416      15.687   3.683  17.389  0.00  0.00           O  
HETATM 4096 HW1  SOL C 416      16.123   4.566  17.206  0.00  0.00           H  
HETATM 4097 HW2  SOL C 416      16.145   3.241  18.157  0.00  0.00           H  
HETATM 4098  OW  SOL C 417      18.739 -15.192  -7.376  0.00  0.00           O  
HETATM 4099 HW1  SOL C 417      19.172 -14.330  -7.125  0.00  0.00           H  
HETATM 4100 HW2  SOL C 417      17.799 -15.205  -7.031  0.00  0.00           H  
HETATM 4101  OW  SOL C 418      13.398 -19.051  -1.838  0.00  0.00           O  
HETATM 4102 HW1  SOL C 418      13.958 -19.841  -1.580  0.00  0.00           H  
HETATM 4103 HW2  SOL C 418      12.611 -18.985  -1.229  0.00  0.00           H  
HETATM 4104  OW  SOL C 419      15.620  21.531  -6.366  0.00  0.00           O  
HETATM 4105 HW1  SOL C 419      15.947  21.428  -5.421  0.00  0.00           H  
HETATM 4106 HW2  SOL C 419      15.646  20.642  -6.823  0.00  0.00           H  
HETATM 4107  OW  SOL C 420       5.247  13.770  11.035  0.00  0.00           O  
HETATM 4108 HW1  SOL C 420       5.457  12.978  11.612  0.00  0.00           H  
HETATM 4109 HW2  SOL C 420       6.092  14.093  10.597  0.00  0.00           H  
HETATM 4110  OW  SOL C 421       2.625  -9.232   9.649  0.00  0.00           O  
HETATM 4111 HW1  SOL C 421       1.788  -9.535   9.196  0.00  0.00           H  
HETATM 4112 HW2  SOL C 421       3.110 -10.014  10.030  0.00  0.00           H  
HETATM 4113  OW  SOL C 422       7.239   8.057 -12.365  0.00  0.00           O  
HETATM 4114 HW1  SOL C 422       7.729   8.143 -11.501  0.00  0.00           H  
HETATM 4115 HW2  SOL C 422       6.306   7.741 -12.197  0.00  0.00           H  
HETATM 4116  OW  SOL C 423       9.705  13.239 -15.496  0.00  0.00           O  
HETATM 4117 HW1  SOL C 423       8.752  13.475 -15.632  0.00  0.00           H  
HETATM 4118 HW2  SOL C 423       9.776  12.452 -14.880  0.00  0.00           H  
HETATM 4119  OW  SOL C 424      25.058  -2.856  -0.460  0.00  0.00           O  
HETATM 4120 HW1  SOL C 424      25.702  -3.464  -0.075  0.00  0.00           H  
HETATM 4121 HW2  SOL C 424      25.077  -2.720  -1.414  0.00  0.00           H  
HETATM 4122  OW  SOL C 425      20.698 -17.697   1.626  0.00  0.00           O  
HETATM 4123 HW1  SOL C 425      20.855 -16.828   1.147  0.00  0.00           H  
HETATM 4124 HW2  SOL C 425      21.569 -18.150   1.801  0.00  0.00           H  
HETATM 4125  OW  SOL C 426       7.827  -2.591  18.658  0.00  0.00           O  
HETATM 4126 HW1  SOL C 426       7.286  -3.290  18.188  0.00  0.00           H  
HETATM 4127 HW2  SOL C 426       7.220  -1.986  19.166  0.00  0.00           H  
HETATM 4128  OW  SOL C 427      19.005  -6.621  -6.802  0.00  0.00           O  
HETATM 4129 HW1  SOL C 427      18.190  -7.114  -6.967  0.00  0.00           H  
HETATM 4130 HW2  SOL C 427      19.845  -6.988  -7.192  0.00  0.00           H  
HETATM 4131  OW  SOL C 428      14.001  -8.996 -10.398  0.00  0.00           O  
HETATM 4132 HW1  SOL C 428      13.284  -8.828  -9.717  0.00  0.00           H  
HETATM 4133 HW2  SOL C 428      14.563  -8.176 -10.506  0.00  0.00           H  
HETATM 4134  OW  SOL C 429       2.605  12.862  10.047  0.00  0.00           O  
HETATM 4135 HW1  SOL C 429       2.652  12.926   9.058  0.00  0.00           H  
HETATM 4136 HW2  SOL C 429       3.472  13.154  10.438  0.00  0.00           H  
HETATM 4137  OW  SOL C 430       2.127   7.092   6.888  0.00  0.00           O  
HETATM 4138 HW1  SOL C 430       2.562   7.729   6.243  0.00  0.00           H  
HETATM 4139 HW2  SOL C 430       2.714   6.989   7.694  0.00  0.00           H  
HETATM 4140  OW  SOL C 431      19.606 -13.712   6.392  0.00  0.00           O  
HETATM 4141 HW1  SOL C 431      18.662 -13.915   6.301  0.00  0.00           H  
HETATM 4142 HW2  SOL C 431      19.832 -13.632   5.419  0.00  0.00           H  
HETATM 4143  OW  SOL C 432      21.298   5.570   8.852  0.00  0.00           O  
HETATM 4144 HW1  SOL C 432      20.596   4.880   9.014  0.00  0.00           H  
HETATM 4145 HW2  SOL C 432      20.875   6.477   8.826  0.00  0.00           H  
HETATM 4146  OW  SOL C 433       3.046  -9.593   4.260  0.00  0.00           O  
HETATM 4147 HW1  SOL C 433       2.258  -9.300   3.733  0.00  0.00           H  
HETATM 4148 HW2  SOL C 433       3.759  -9.928   3.637  0.00  0.00           H  
HETATM 4149  OW  SOL C 434      16.691  15.993  -9.180  0.00  0.00           O  
HETATM 4150 HW1  SOL C 434      17.468  15.599  -8.698  0.00  0.00           H  
HETATM 4151 HW2  SOL C 434      16.744  15.743 -10.150  0.00  0.00           H  
HETATM 4152  OW  SOL C 435      16.040   1.528 -14.384  0.00  0.00           O  
HETATM 4153 HW1  SOL C 435      15.247   1.175 -13.885  0.00  0.00           H  
HETATM 4154 HW2  SOL C 435      16.846   1.492 -13.783  0.00  0.00           H  
HETATM 4155  OW  SOL C 436      17.476  -3.307  13.776  0.00  0.00           O  
HETATM 4156 HW1  SOL C 436      17.341  -2.549  14.353  0.00  0.00           H  
HETATM 4157 HW2  SOL C 436      17.289  -4.157  14.185  0.00  0.00           H  
HETATM 4158  OW  SOL C 437      19.401   2.979   0.873  0.00  0.00           O  
HETATM 4159 HW1  SOL C 437      19.315   2.204   0.301  0.00  0.00           H  
HETATM 4160 HW2  SOL C 437      20.201   3.515   0.790  0.00  0.00           H  
HETATM 4161  OW  SOL C 438      12.003  11.927 -12.888  0.00  0.00           O  
HETATM 4162 HW1  SOL C 438      11.019  12.121 -12.883  0.00  0.00           H  
HETATM 4163 HW2  SOL C 438      12.503  12.710 -13.238  0.00  0.00           H  
HETATM 4164  OW  SOL C 439       0.269 -10.039   8.074  0.00  0.00           O  
HETATM 4165 HW1  SOL C 439      -0.101  -9.356   7.442  0.00  0.00           H  
HETATM 4166 HW2  SOL C 439       1.028 -10.526   7.642  0.00  0.00           H  
HETATM 4167  OW  SOL C 440      13.355  16.092 -11.253  0.00  0.00           O  
HETATM 4168 HW1  SOL C 440      13.979  16.275 -10.491  0.00  0.00           H  
HETATM 4169 HW2  SOL C 440      12.449  16.436 -11.025  0.00  0.00           H  
HETATM 4170  OW  SOL C 441      19.765  -1.680   2.926  0.00  0.00           O  
HETATM 4171 HW1  SOL C 441      18.947  -1.684   3.438  0.00  0.00           H  
HETATM 4172 HW2  SOL C 441      19.749  -1.299   2.043  0.00  0.00           H  
HETATM 4173  OW  SOL C 442      16.854   8.734  16.503  0.00  0.00           O  
HETATM 4174 HW1  SOL C 442      16.446   8.701  15.590  0.00  0.00           H  
HETATM 4175 HW2  SOL C 442      17.843   8.570  16.417  0.00  0.00           H  
HETATM 4176  OW  SOL C 443       3.089  -6.965   8.128  0.00  0.00           O  
HETATM 4177 HW1  SOL C 443       2.151  -6.632   8.045  0.00  0.00           H  
HETATM 4178 HW2  SOL C 443       3.085  -7.841   8.621  0.00  0.00           H  
HETATM 4179  OW  SOL C 444       8.752   9.552  13.369  0.00  0.00           O  
HETATM 4180 HW1  SOL C 444       8.530   8.782  12.776  0.00  0.00           H  
HETATM 4181 HW2  SOL C 444       8.403   9.381  14.282  0.00  0.00           H  
HETATM 4182  OW  SOL C 445      15.199  16.317  -0.892  0.00  0.00           O  
HETATM 4183 HW1  SOL C 445      15.051  16.288   0.102  0.00  0.00           H  
HETATM 4184 HW2  SOL C 445      16.167  16.166  -1.092  0.00  0.00           H  
HETATM 4185  OW  SOL C 446      21.436  14.778   9.094  0.00  0.00           O  
HETATM 4186 HW1  SOL C 446      21.657  15.672   9.492  0.00  0.00           H  
HETATM 4187 HW2  SOL C 446      20.494  14.799   8.742  0.00  0.00           H  
HETATM 4188  OW  SOL C 447      19.930   4.979 -12.113  0.00  0.00           O  
HETATM 4189 HW1  SOL C 447      20.032   5.109 -11.127  0.00  0.00           H  
HETATM 4190 HW2  SOL C 447      19.007   5.257 -12.391  0.00  0.00           H  
HETATM 4191  OW  SOL C 448      12.209   1.875  16.320  0.00  0.00           O  
HETATM 4192 HW1  SOL C 448      11.488   1.302  16.709  0.00  0.00           H  
HETATM 4193 HW2  SOL C 448      12.502   2.552  16.995  0.00  0.00           H  
HETATM 4194  OW  SOL C 449       9.153  10.955   7.057  0.00  0.00           O  
HETATM 4195 HW1  SOL C 449      10.001  11.335   7.405  0.00  0.00           H  
HETATM 4196 HW2  SOL C 449       8.798  10.270   7.695  0.00  0.00           H  
HETATM 4197  OW  SOL C 450      17.436   4.923  12.023  0.00  0.00           O  
HETATM 4198 HW1  SOL C 450      16.701   4.607  12.613  0.00  0.00           H  
HETATM 4199 HW2  SOL C 450      18.011   4.146  11.756  0.00  0.00           H  
HETATM 4200  OW  SOL C 451      24.889  18.117  -4.937  0.00  0.00           O  
HETATM 4201 HW1  SOL C 451      24.270  18.092  -4.151  0.00  0.00           H  
HETATM 4202 HW2  SOL C 451      25.726  17.619  -4.725  0.00  0.00           H  
HETATM 4203  OW  SOL C 452      21.174 -14.791   1.185  0.00  0.00           O  
HETATM 4204 HW1  SOL C 452      21.627 -14.028   1.649  0.00  0.00           H  
HETATM 4205 HW2  SOL C 452      21.863 -15.302   0.660  0.00  0.00           H  
HETATM 4206  OW  SOL C 453       2.879  10.775   0.604  0.00  0.00           O  
HETATM 4207 HW1  SOL C 453       3.531  11.480   0.340  0.00  0.00           H  
HETATM 4208 HW2  SOL C 453       2.630  10.899   1.569  0.00  0.00           H  
HETATM 4209  OW  SOL C 454      22.870 -10.767   6.519  0.00  0.00           O  
HETATM 4210 HW1  SOL C 454      23.541 -10.512   5.869  0.00  0.00           H  
HETATM 4211 HW2  SOL C 454      22.931 -10.379   7.411  0.00  0.00           H  
HETATM 4212  OW  SOL C 455      11.027  15.674   4.384  0.00  0.00           O  
HETATM 4213 HW1  SOL C 455      11.989  15.929   4.490  0.00  0.00           H  
HETATM 4214 HW2  SOL C 455      10.557  16.355   3.808  0.00  0.00           H  
HETATM 4215  OW  SOL C 456      24.580   5.029 -11.486  0.00  0.00           O  
HETATM 4216 HW1  SOL C 456      25.105   4.192 -11.624  0.00  0.00           H  
HETATM 4217 HW2  SOL C 456      25.084   5.805 -11.863  0.00  0.00           H  
HETATM 4218  OW  SOL C 457      26.450  -6.111  13.658  0.00  0.00           O  
HETATM 4219 HW1  SOL C 457      26.259  -7.050  13.939  0.00  0.00           H  
HETATM 4220 HW2  SOL C 457      25.903  -5.482  14.215  0.00  0.00           H  
HETATM 4221  OW  SOL C 458      18.508  -5.386   9.443  0.00  0.00           O  
HETATM 4222 HW1  SOL C 458      18.571  -6.178   9.993  0.00  0.00           H  
HETATM 4223 HW2  SOL C 458      19.230  -4.744   9.413  0.00  0.00           H  
HETATM 4224  OW  SOL C 459      -2.272   7.218  10.775  0.00  0.00           O  
HETATM 4225 HW1  SOL C 459      -1.442   7.562  10.341  0.00  0.00           H  
HETATM 4226 HW2  SOL C 459      -2.891   7.971  10.976  0.00  0.00           H  
HETATM 4227  OW  SOL C 460       4.035  12.608  -1.067  0.00  0.00           O  
HETATM 4228 HW1  SOL C 460       4.588  13.359  -0.716  0.00  0.00           H  
HETATM 4229 HW2  SOL C 460       3.244  12.967  -1.550  0.00  0.00           H  
HETATM 4230  OW  SOL C 461      16.362  12.625   5.864  0.00  0.00           O  
HETATM 4231 HW1  SOL C 461      15.582  12.322   5.310  0.00  0.00           H  
HETATM 4232 HW2  SOL C 461      16.867  11.834   6.199  0.00  0.00           H  
HETATM 4233  OW  SOL C 462      17.153   2.857  15.167  0.00  0.00           O  
HETATM 4234 HW1  SOL C 462      18.030   2.607  15.580  0.00  0.00           H  
HETATM 4235 HW2  SOL C 462      16.491   3.058  15.881  0.00  0.00           H  
HETATM 4236  OW  SOL C 463      13.015  -3.449  -3.536  0.00  0.00           O  
HETATM 4237 HW1  SOL C 463      12.423  -2.712  -3.332  0.00  0.00           H  
HETATM 4238 HW2  SOL C 463      12.928  -4.228  -2.970  0.00  0.00           H  
HETATM 4239  OW  SOL C 464      25.208   9.017   1.088  0.00  0.00           O  
HETATM 4240 HW1  SOL C 464      24.336   9.463   0.862  0.00  0.00           H  
HETATM 4241 HW2  SOL C 464      25.391   9.099   2.068  0.00  0.00           H  
HETATM 4242  OW  SOL C 465      10.277  -2.591  17.142  0.00  0.00           O  
HETATM 4243 HW1  SOL C 465      10.428  -3.061  16.263  0.00  0.00           H  
HETATM 4244 HW2  SOL C 465       9.358  -2.785  17.471  0.00  0.00           H  
HETATM 4245  OW  SOL C 466      10.203 -12.591 -12.620  0.00  0.00           O  
HETATM 4246 HW1  SOL C 466      10.665 -13.330 -12.128  0.00  0.00           H  
HETATM 4247 HW2  SOL C 466       9.981 -11.863 -11.987  0.00  0.00           H  
HETATM 4248  OW  SOL C 467      22.722  10.371  -4.876  0.00  0.00           O  
HETATM 4249 HW1  SOL C 467      21.856  10.328  -5.355  0.00  0.00           H  
HETATM 4250 HW2  SOL C 467      23.228   9.521  -5.014  0.00  0.00           H  
HETATM 4251  OW  SOL C 468       5.553  11.330  12.216  0.00  0.00           O  
HETATM 4252 HW1  SOL C 468       5.259  10.710  12.935  0.00  0.00           H  
HETATM 4253 HW2  SOL C 468       5.584  10.845  11.348  0.00  0.00           H  
HETATM 4254  OW  SOL C 469      27.220  -7.579  -4.734  0.00  0.00           O  
HETATM 4255 HW1  SOL C 469      27.820  -8.376  -4.786  0.00  0.00           H  
HETATM 4256 HW2  SOL C 469      27.762  -6.743  -4.699  0.00  0.00           H  
HETATM 4257  OW  SOL C 470      10.156   5.151  17.932  0.00  0.00           O  
HETATM 4258 HW1  SOL C 470       9.923   5.815  18.642  0.00  0.00           H  
HETATM 4259 HW2  SOL C 470      11.011   4.697  18.170  0.00  0.00           H  
HETATM 4260  OW  SOL C 471      13.994   6.753  -5.700  0.00  0.00           O  
HETATM 4261 HW1  SOL C 471      14.306   7.361  -5.012  0.00  0.00           H  
HETATM 4262 HW2  SOL C 471      13.783   7.119  -6.573  0.00  0.00           H  
HETATM 4263  OW  SOL C 472      19.198 -20.162   6.736  0.00  0.00           O  
HETATM 4264 HW1  SOL C 472      19.016 -21.066   7.126  0.00  0.00           H  
HETATM 4265 HW2  SOL C 472      20.185 -20.025   6.635  0.00  0.00           H  
HETATM 4266  OW  SOL C 473      24.384   6.413  -0.478  0.00  0.00           O  
HETATM 4267 HW1  SOL C 473      24.821   7.193  -0.024  0.00  0.00           H  
HETATM 4268 HW2  SOL C 473      23.415   6.443  -0.509  0.00  0.00           H  
HETATM 4269  OW  SOL C 474       7.724  16.630  -5.005  0.00  0.00           O  
HETATM 4270 HW1  SOL C 474       7.742  16.179  -5.898  0.00  0.00           H  
HETATM 4271 HW2  SOL C 474       7.302  16.013  -4.333  0.00  0.00           H  
HETATM 4272  OW  SOL C 475      22.941   9.790  -0.604  0.00  0.00           O  
HETATM 4273 HW1  SOL C 475      22.468   9.748  -1.488  0.00  0.00           H  
HETATM 4274 HW2  SOL C 475      23.263  10.723  -0.444  0.00  0.00           H  
HETATM 4275  OW  SOL C 476      28.728  -5.692   7.120  0.00  0.00           O  
HETATM 4276 HW1  SOL C 476      28.391  -6.569   6.782  0.00  0.00           H  
HETATM 4277 HW2  SOL C 476      28.569  -4.983   6.427  0.00  0.00           H  
HETATM 4278  OW  SOL C 477      21.727   1.399 -15.267  0.00  0.00           O  
HETATM 4279 HW1  SOL C 477      21.620   2.032 -14.499  0.00  0.00           H  
HETATM 4280 HW2  SOL C 477      21.805   0.465 -14.912  0.00  0.00           H  
HETATM 4281  OW  SOL C 478       1.958 -11.307   6.561  0.00  0.00           O  
HETATM 4282 HW1  SOL C 478       2.631 -11.889   7.021  0.00  0.00           H  
HETATM 4283 HW2  SOL C 478       2.240 -11.157   5.615  0.00  0.00           H  
HETATM 4284  OW  SOL C 479       0.188  11.828   5.196  0.00  0.00           O  
HETATM 4285 HW1  SOL C 479      -0.370  11.910   4.368  0.00  0.00           H  
HETATM 4286 HW2  SOL C 479       0.413  12.738   5.543  0.00  0.00           H  
HETATM 4287  OW  SOL C 480       8.352   8.985   8.783  0.00  0.00           O  
HETATM 4288 HW1  SOL C 480       8.613   8.118   8.359  0.00  0.00           H  
HETATM 4289 HW2  SOL C 480       8.530   8.942   9.762  0.00  0.00           H  
HETATM 4290  OW  SOL C 481      25.594  -9.113   7.472  0.00  0.00           O  
HETATM 4291 HW1  SOL C 481      25.805  -8.489   6.712  0.00  0.00           H  
HETATM 4292 HW2  SOL C 481      25.556  -8.611   8.327  0.00  0.00           H  
HETATM 4293  OW  SOL C 482      11.705  10.220   1.024  0.00  0.00           O  
HETATM 4294 HW1  SOL C 482      11.666   9.256   1.106  0.00  0.00           H  
HETATM 4295 HW2  SOL C 482      11.761  10.571   0.092  0.00  0.00           H  
HETATM 4296  OW  SOL C 483       3.304   6.338  15.490  0.00  0.00           O  
HETATM 4297 HW1  SOL C 483       4.244   6.258  15.149  0.00  0.00           H  
HETATM 4298 HW2  SOL C 483       2.781   6.953  14.901  0.00  0.00           H  
HETATM 4299  OW  SOL C 484      16.960  13.065  -1.503  0.00  0.00           O  
HETATM 4300 HW1  SOL C 484      17.136  14.041  -1.598  0.00  0.00           H  
HETATM 4301 HW2  SOL C 484      16.722  12.860  -0.553  0.00  0.00           H  
HETATM 4302  OW  SOL C 485      32.525  -0.683   1.249  0.00  0.00           O  
HETATM 4303 HW1  SOL C 485      32.065  -0.018   0.661  0.00  0.00           H  
HETATM 4304 HW2  SOL C 485      33.331  -0.249   1.684  0.00  0.00           H  
HETATM 4305  OW  SOL C 486      15.061  18.748 -10.575  0.00  0.00           O  
HETATM 4306 HW1  SOL C 486      15.703  18.959  -9.842  0.00  0.00           H  
HETATM 4307 HW2  SOL C 486      15.551  18.645 -11.437  0.00  0.00           H  
HETATM 4308  OW  SOL C 487      17.741 -14.302 -12.380  0.00  0.00           O  
HETATM 4309 HW1  SOL C 487      16.964 -14.200 -13.016  0.00  0.00           H  
HETATM 4310 HW2  SOL C 487      17.563 -13.763 -11.551  0.00  0.00           H  
HETATM 4311  OW  SOL C 488      20.577   2.443  -9.931  0.00  0.00           O  
HETATM 4312 HW1  SOL C 488      20.104   2.440  -9.088  0.00  0.00           H  
HETATM 4313 HW2  SOL C 488      20.979   1.615 -10.210  0.00  0.00           H  
HETATM 4314  OW  SOL C 489      20.592  -8.886   2.294  0.00  0.00           O  
HETATM 4315 HW1  SOL C 489      21.153  -8.133   2.071  0.00  0.00           H  
HETATM 4316 HW2  SOL C 489      19.705  -8.749   2.653  0.00  0.00           H  
HETATM 4317  OW  SOL C 490      24.791  -6.393   3.194  0.00  0.00           O  
HETATM 4318 HW1  SOL C 490      24.815  -5.420   3.198  0.00  0.00           H  
HETATM 4319 HW2  SOL C 490      23.896  -6.749   3.075  0.00  0.00           H  
HETATM 4320  OW  SOL C 491      16.413  -4.642  -7.252  0.00  0.00           O  
HETATM 4321 HW1  SOL C 491      15.448  -4.717  -7.265  0.00  0.00           H  
HETATM 4322 HW2  SOL C 491      16.899  -4.989  -6.493  0.00  0.00           H  
HETATM 4323  OW  SOL C 492      22.764   5.823   2.888  0.00  0.00           O  
HETATM 4324 HW1  SOL C 492      22.015   6.403   3.081  0.00  0.00           H  
HETATM 4325 HW2  SOL C 492      23.586   5.883   3.460  0.00  0.00           H  
HETATM 4326  OW  SOL C 493      13.631   2.946  11.952  0.00  0.00           O  
HETATM 4327 HW1  SOL C 493      13.388   3.865  12.120  0.00  0.00           H  
HETATM 4328 HW2  SOL C 493      13.048   2.386  11.418  0.00  0.00           H  
HETATM 4329  OW  SOL C 494       3.243   4.744   0.512  0.00  0.00           O  
HETATM 4330 HW1  SOL C 494       4.217   4.532   0.409  0.00  0.00           H  
HETATM 4331 HW2  SOL C 494       2.816   4.087   1.132  0.00  0.00           H  
HETATM 4332  OW  SOL C 495      17.357   6.262   5.589  0.00  0.00           O  
HETATM 4333 HW1  SOL C 495      17.513   7.188   5.352  0.00  0.00           H  
HETATM 4334 HW2  SOL C 495      17.525   5.568   4.938  0.00  0.00           H  
HETATM 4335  OW  SOL C 496      17.231 -12.480   6.761  0.00  0.00           O  
HETATM 4336 HW1  SOL C 496      16.956 -12.884   7.598  0.00  0.00           H  
HETATM 4337 HW2  SOL C 496      16.979 -11.559   6.608  0.00  0.00           H  
HETATM 4338  OW  SOL C 497      24.711  12.174  -6.303  0.00  0.00           O  
HETATM 4339 HW1  SOL C 497      24.159  13.010  -6.319  0.00  0.00           H  
HETATM 4340 HW2  SOL C 497      24.363  11.553  -5.589  0.00  0.00           H  
HETATM 4341  OW  SOL C 498       3.299   3.601 -11.332  0.00  0.00           O  
HETATM 4342 HW1  SOL C 498       4.132   3.346 -10.848  0.00  0.00           H  
HETATM 4343 HW2  SOL C 498       2.801   2.777 -11.600  0.00  0.00           H  
HETATM 4344  OW  SOL C 499       7.425  18.051   3.454  0.00  0.00           O  
HETATM 4345 HW1  SOL C 499       6.981  17.726   2.620  0.00  0.00           H  
HETATM 4346 HW2  SOL C 499       6.794  18.629   3.968  0.00  0.00           H  
HETATM 4347  OW  SOL C 500      10.644 -15.337  15.523  0.00  0.00           O  
HETATM 4348 HW1  SOL C 500      10.764 -16.131  16.117  0.00  0.00           H  
HETATM 4349 HW2  SOL C 500       9.719 -15.347  15.126  0.00  0.00           H  
HETATM 4350  OW  SOL C 501      30.857  -0.022  -2.995  0.00  0.00           O  
HETATM 4351 HW1  SOL C 501      31.495   0.587  -2.508  0.00  0.00           H  
HETATM 4352 HW2  SOL C 501      30.000  -0.091  -2.486  0.00  0.00           H  
HETATM 4353  OW  SOL C 502       1.473   5.710 -10.397  0.00  0.00           O  
HETATM 4354 HW1  SOL C 502       1.934   5.009 -10.935  0.00  0.00           H  
HETATM 4355 HW2  SOL C 502       2.145   6.215  -9.856  0.00  0.00           H  
HETATM 4356  OW  SOL C 503      28.024  -3.876   4.709  0.00  0.00           O  
HETATM 4357 HW1  SOL C 503      28.228  -3.330   3.903  0.00  0.00           H  
HETATM 4358 HW2  SOL C 503      27.055  -4.135   4.696  0.00  0.00           H  
HETATM 4359  OW  SOL C 504       5.312   4.813  18.445  0.00  0.00           O  
HETATM 4360 HW1  SOL C 504       5.625   5.751  18.575  0.00  0.00           H  
HETATM 4361 HW2  SOL C 504       4.365   4.818  18.145  0.00  0.00           H  
HETATM 4362  OW  SOL C 505      23.118   5.041  11.404  0.00  0.00           O  
HETATM 4363 HW1  SOL C 505      22.712   5.526  10.627  0.00  0.00           H  
HETATM 4364 HW2  SOL C 505      22.418   4.517  11.878  0.00  0.00           H  
HETATM 4365  OW  SOL C 506      17.255 -12.052  14.853  0.00  0.00           O  
HETATM 4366 HW1  SOL C 506      17.281 -11.997  13.856  0.00  0.00           H  
HETATM 4367 HW2  SOL C 506      16.882 -12.949  15.113  0.00  0.00           H  
HETATM 4368  OW  SOL C 507      -1.080   6.101  -7.578  0.00  0.00           O  
HETATM 4369 HW1  SOL C 507      -1.927   5.627  -7.354  0.00  0.00           H  
HETATM 4370 HW2  SOL C 507      -0.387   5.443  -7.862  0.00  0.00           H  
HETATM 4371  OW  SOL C 508      18.189  -6.206  13.550  0.00  0.00           O  
HETATM 4372 HW1  SOL C 508      18.631  -5.788  12.796  0.00  0.00           H  
HETATM 4373 HW2  SOL C 508      17.237  -6.349  13.505  0.00  0.00           H  
HETATM 4374  OW  SOL C 509      19.715 -10.421  -5.789  0.00  0.00           O  
HETATM 4375 HW1  SOL C 509      20.024  -9.622  -5.282  0.00  0.00           H  
HETATM 4376 HW2  SOL C 509      18.750 -10.599  -5.588  0.00  0.00           H  
HETATM 4377  OW  SOL C 510      14.318  10.186  12.367  0.00  0.00           O  
HETATM 4378 HW1  SOL C 510      13.467  10.084  11.853  0.00  0.00           H  
HETATM 4379 HW2  SOL C 510      15.080  10.259  11.729  0.00  0.00           H  
HETATM 4380  OW  SOL C 511      11.168  -5.270  -4.560  0.00  0.00           O  
HETATM 4381 HW1  SOL C 511      11.908  -4.887  -5.039  0.00  0.00           H  
HETATM 4382 HW2  SOL C 511      10.292  -4.937  -4.791  0.00  0.00           H  
HETATM 4383  OW  SOL C 512      16.325  15.559 -12.079  0.00  0.00           O  
HETATM 4384 HW1  SOL C 512      17.042  14.977 -12.463  0.00  0.00           H  
HETATM 4385 HW2  SOL C 512      16.133  16.318 -12.701  0.00  0.00           H  
HETATM 4386  OW  SOL C 513      26.463  17.585  -7.800  0.00  0.00           O  
HETATM 4387 HW1  SOL C 513      25.634  17.224  -8.226  0.00  0.00           H  
HETATM 4388 HW2  SOL C 513      26.486  17.294  -6.842  0.00  0.00           H  
HETATM 4389  OW  SOL C 514       9.419  14.626  12.562  0.00  0.00           O  
HETATM 4390 HW1  SOL C 514      10.386  14.575  12.820  0.00  0.00           H  
HETATM 4391 HW2  SOL C 514       9.019  13.711  12.613  0.00  0.00           H  
HETATM 4392  OW  SOL C 515      11.153  11.000  13.190  0.00  0.00           O  
HETATM 4393 HW1  SOL C 515      10.372  10.401  13.318  0.00  0.00           H  
HETATM 4394 HW2  SOL C 515      11.493  10.925  12.252  0.00  0.00           H  
HETATM 4395  OW  SOL C 516       9.963  -0.920  14.023  0.00  0.00           O  
HETATM 4396 HW1  SOL C 516      10.016  -1.286  14.956  0.00  0.00           H  
HETATM 4397 HW2  SOL C 516       9.255  -0.219  13.982  0.00  0.00           H  
HETATM 4398  OW  SOL C 517      22.054 -14.402   4.725  0.00  0.00           O  
HETATM 4399 HW1  SOL C 517      21.987 -13.994   3.816  0.00  0.00           H  
HETATM 4400 HW2  SOL C 517      23.007 -14.369   5.040  0.00  0.00           H  
HETATM 4401  OW  SOL C 518      21.247  -2.012  17.690  0.00  0.00           O  
HETATM 4402 HW1  SOL C 518      21.597  -2.836  18.133  0.00  0.00           H  
HETATM 4403 HW2  SOL C 518      21.655  -1.200  18.099  0.00  0.00           H  
HETATM 4404  OW  SOL C 519      28.939  15.175  -2.830  0.00  0.00           O  
HETATM 4405 HW1  SOL C 519      27.981  14.962  -3.057  0.00  0.00           H  
HETATM 4406 HW2  SOL C 519      29.006  16.119  -2.505  0.00  0.00           H  
HETATM 4407  OW  SOL C 520      12.632   3.220 -15.729  0.00  0.00           O  
HETATM 4408 HW1  SOL C 520      12.333   2.488 -15.122  0.00  0.00           H  
HETATM 4409 HW2  SOL C 520      13.248   2.851 -16.429  0.00  0.00           H  
HETATM 4410  OW  SOL C 521       7.926   1.253  16.743  0.00  0.00           O  
HETATM 4411 HW1  SOL C 521       7.841   2.246  16.666  0.00  0.00           H  
HETATM 4412 HW2  SOL C 521       7.125   0.890  17.240  0.00  0.00           H  
HETATM 4413  OW  SOL C 522      20.838   1.805  12.938  0.00  0.00           O  
HETATM 4414 HW1  SOL C 522      20.201   1.277  13.495  0.00  0.00           H  
HETATM 4415 HW2  SOL C 522      21.517   1.289  12.479  0.00  0.00           H  
HETATM 4416  OW  SOL C 523       7.581 -14.777  11.749  0.00  0.00           O  
HETATM 4417 HW1  SOL C 523       6.882 -15.453  11.975  0.00  0.00           H  
HETATM 4418 HW2  SOL C 523       7.968 -14.981  10.850  0.00  0.00           H  
HETATM 4419  OW  SOL C 524      28.746  -0.456  -0.852  0.00  0.00           O  
HETATM 4420 HW1  SOL C 524      27.841  -0.466  -1.290  0.00  0.00           H  
HETATM 4421 HW2  SOL C 524      28.710   0.107  -0.026  0.00  0.00           H  
HETATM 4422  OW  SOL C 525      16.247  -1.241 -15.654  0.00  0.00           O  
HETATM 4423 HW1  SOL C 525      15.423  -1.274 -16.212  0.00  0.00           H  
HETATM 4424 HW2  SOL C 525      16.567  -0.305 -15.584  0.00  0.00           H  
HETATM 4425  OW  SOL C 526      25.959   0.152 -12.133  0.00  0.00           O  
HETATM 4426 HW1  SOL C 526      26.858  -0.260 -12.274  0.00  0.00           H  
HETATM 4427 HW2  SOL C 526      25.325  -0.556 -11.793  0.00  0.00           H  
HETATM 4428  OW  SOL C 527      22.942  17.039  -6.519  0.00  0.00           O  
HETATM 4429 HW1  SOL C 527      23.716  17.498  -6.071  0.00  0.00           H  
HETATM 4430 HW2  SOL C 527      22.414  17.711  -7.043  0.00  0.00           H  
HETATM 4431  OW  SOL C 528      10.793 -12.594  16.003  0.00  0.00           O  
HETATM 4432 HW1  SOL C 528      10.263 -12.355  16.817  0.00  0.00           H  
HETATM 4433 HW2  SOL C 528      10.776 -13.592  15.879  0.00  0.00           H  
HETATM 4434  OW  SOL C 529      15.475 -15.369   6.242  0.00  0.00           O  
HETATM 4435 HW1  SOL C 529      15.782 -14.424   6.098  0.00  0.00           H  
HETATM 4436 HW2  SOL C 529      16.016 -15.990   5.668  0.00  0.00           H  
HETATM 4437  OW  SOL C 530      12.354 -20.972   5.144  0.00  0.00           O  
HETATM 4438 HW1  SOL C 530      13.178 -21.316   5.600  0.00  0.00           H  
HETATM 4439 HW2  SOL C 530      12.584 -20.723   4.195  0.00  0.00           H  
HETATM 4440  OW  SOL C 531       4.447  -4.719   5.994  0.00  0.00           O  
HETATM 4441 HW1  SOL C 531       3.800  -5.352   6.337  0.00  0.00           H  
HETATM 4442 HW2  SOL C 531       4.114  -3.890   5.630  0.00  0.00           H  
HETATM 4443  OW  SOL C 532      19.322   9.453 -11.313  0.00  0.00           O  
HETATM 4444 HW1  SOL C 532      19.641   9.203 -12.224  0.00  0.00           H  
HETATM 4445 HW2  SOL C 532      18.326   9.374 -11.286  0.00  0.00           H  
HETATM 4446  OW  SOL C 533      12.152   5.785 -11.990  0.00  0.00           O  
HETATM 4447 HW1  SOL C 533      11.558   5.755 -11.192  0.00  0.00           H  
HETATM 4448 HW2  SOL C 533      12.587   4.890 -12.116  0.00  0.00           H  
HETATM 4449  OW  SOL C 534       5.416 -15.630   9.596  0.00  0.00           O  
HETATM 4450 HW1  SOL C 534       5.074 -14.912  10.207  0.00  0.00           H  
HETATM 4451 HW2  SOL C 534       6.402 -15.524   9.469  0.00  0.00           H  
HETATM 4452  OW  SOL C 535      30.410   3.460  -6.100  0.00  0.00           O  
HETATM 4453 HW1  SOL C 535      29.845   3.371  -6.928  0.00  0.00           H  
HETATM 4454 HW2  SOL C 535      31.011   2.664  -6.024  0.00  0.00           H  
HETATM 4455  OW  SOL C 536      21.127  -1.540 -11.706  0.00  0.00           O  
HETATM 4456 HW1  SOL C 536      20.872  -2.465 -11.418  0.00  0.00           H  
HETATM 4457 HW2  SOL C 536      20.535  -1.243 -12.452  0.00  0.00           H  
HETATM 4458  OW  SOL C 537      13.790  -2.459 -10.369  0.00  0.00           O  
HETATM 4459 HW1  SOL C 537      13.275  -2.446 -11.186  0.00  0.00           H  
HETATM 4460 HW2  SOL C 537      14.109  -3.320 -10.064  0.00  0.00           H  
HETATM 4461  OW  SOL C 538      10.409   0.189  17.460  0.00  0.00           O  
HETATM 4462 HW1  SOL C 538       9.560   0.570  17.101  0.00  0.00           H  
HETATM 4463 HW2  SOL C 538      10.402  -0.807  17.333  0.00  0.00           H  
HETATM 4464  OW  SOL C 539      25.352  12.319   3.712  0.00  0.00           O  
HETATM 4465 HW1  SOL C 539      25.290  13.174   3.185  0.00  0.00           H  
HETATM 4466 HW2  SOL C 539      26.226  11.880   3.531  0.00  0.00           H  
HETATM 4467  OW  SOL C 540      22.267  -3.720  -7.700  0.00  0.00           O  
HETATM 4468 HW1  SOL C 540      21.923  -2.987  -8.229  0.00  0.00           H  
HETATM 4469 HW2  SOL C 540      21.683  -4.478  -7.570  0.00  0.00           H  
HETATM 4470  OW  SOL C 541      19.720 -16.114   3.899  0.00  0.00           O  
HETATM 4471 HW1  SOL C 541      20.222 -15.607   4.605  0.00  0.00           H  
HETATM 4472 HW2  SOL C 541      20.364 -16.476   3.229  0.00  0.00           H  
HETATM 4473  OW  SOL C 542      15.715   8.070  14.109  0.00  0.00           O  
HETATM 4474 HW1  SOL C 542      15.349   8.780  13.511  0.00  0.00           H  
HETATM 4475 HW2  SOL C 542      16.525   7.666  13.699  0.00  0.00           H  
HETATM 4476  OW  SOL C 543      26.695   6.968  -8.513  0.00  0.00           O  
HETATM 4477 HW1  SOL C 543      26.748   5.978  -8.643  0.00  0.00           H  
HETATM 4478 HW2  SOL C 543      26.130   7.162  -7.707  0.00  0.00           H  
HETATM 4479  OW  SOL C 544      12.382 -10.477  10.924  0.00  0.00           O  
HETATM 4480 HW1  SOL C 544      12.970  -9.730  10.803  0.00  0.00           H  
HETATM 4481 HW2  SOL C 544      11.769 -10.523  11.674  0.00  0.00           H  
HETATM 4482  OW  SOL C 545      15.560  -7.710  17.051  0.00  0.00           O  
HETATM 4483 HW1  SOL C 545      16.097  -8.364  16.520  0.00  0.00           H  
HETATM 4484 HW2  SOL C 545      15.320  -6.928  16.468  0.00  0.00           H  
HETATM 4485  OW  SOL C 546      24.491  15.496  -8.958  0.00  0.00           O  
HETATM 4486 HW1  SOL C 546      25.009  14.739  -9.359  0.00  0.00           H  
HETATM 4487 HW2  SOL C 546      24.009  15.188  -8.149  0.00  0.00           H  
HETATM 4488  OW  SOL C 547      11.006   4.357  -5.782  0.00  0.00           O  
HETATM 4489 HW1  SOL C 547      10.143   4.455  -6.211  0.00  0.00           H  
HETATM 4490 HW2  SOL C 547      11.493   5.159  -5.559  0.00  0.00           H  
HETATM 4491  OW  SOL C 548      13.566  13.219  -4.824  0.00  0.00           O  
HETATM 4492 HW1  SOL C 548      13.829  12.413  -4.296  0.00  0.00           H  
HETATM 4493 HW2  SOL C 548      13.542  14.014  -4.227  0.00  0.00           H  
HETATM 4494  OW  SOL C 549      13.651   7.894 -12.771  0.00  0.00           O  
HETATM 4495 HW1  SOL C 549      13.413   7.796 -13.729  0.00  0.00           H  
HETATM 4496 HW2  SOL C 549      13.132   7.234 -12.227  0.00  0.00           H  
HETATM 4497  OW  SOL C 550      23.152   1.650   4.204  0.00  0.00           O  
HETATM 4498 HW1  SOL C 550      22.708   1.396   5.024  0.00  0.00           H  
HETATM 4499 HW2  SOL C 550      23.279   2.597   4.052  0.00  0.00           H  
HETATM 4500  OW  SOL C 551       9.904  10.067   4.609  0.00  0.00           O  
HETATM 4501 HW1  SOL C 551       9.505  10.352   5.482  0.00  0.00           H  
HETATM 4502 HW2  SOL C 551       9.185   9.655   4.037  0.00  0.00           H  
HETATM 4503  OW  SOL C 552      15.549  -3.349  15.756  0.00  0.00           O  
HETATM 4504 HW1  SOL C 552      15.750  -2.909  16.636  0.00  0.00           H  
HETATM 4505 HW2  SOL C 552      14.638  -3.600  15.551  0.00  0.00           H  
HETATM 4506  OW  SOL C 553      17.709  10.190   6.511  0.00  0.00           O  
HETATM 4507 HW1  SOL C 553      18.119  10.210   5.595  0.00  0.00           H  
HETATM 4508 HW2  SOL C 553      18.376  10.476   7.190  0.00  0.00           H  
HETATM 4509  OW  SOL C 554      19.548  -1.447 -14.404  0.00  0.00           O  
HETATM 4510 HW1  SOL C 554      19.560  -1.159 -15.351  0.00  0.00           H  
HETATM 4511 HW2  SOL C 554      19.893  -2.375 -14.326  0.00  0.00           H  
HETATM 4512  OW  SOL C 555       6.674  13.466  14.814  0.00  0.00           O  
HETATM 4513 HW1  SOL C 555       6.922  14.434  14.747  0.00  0.00           H  
HETATM 4514 HW2  SOL C 555       7.193  12.939  14.141  0.00  0.00           H  
HETATM 4515  OW  SOL C 556      13.055   8.770  -1.932  0.00  0.00           O  
HETATM 4516 HW1  SOL C 556      12.748   8.000  -1.436  0.00  0.00           H  
HETATM 4517 HW2  SOL C 556      12.592   8.977  -2.755  0.00  0.00           H  
HETATM 4518  OW  SOL C 557      19.665  -5.925 -11.930  0.00  0.00           O  
HETATM 4519 HW1  SOL C 557      18.769  -6.353 -12.039  0.00  0.00           H  
HETATM 4520 HW2  SOL C 557      20.386  -6.599 -12.115  0.00  0.00           H  
HETATM 4521  OW  SOL C 558      13.911   0.520 -13.031  0.00  0.00           O  
HETATM 4522 HW1  SOL C 558      13.095   0.838 -13.524  0.00  0.00           H  
HETATM 4523 HW2  SOL C 558      13.428   0.340 -12.227  0.00  0.00           H  
HETATM 4524  OW  SOL C 559      -2.444   5.520   8.471  0.00  0.00           O  
HETATM 4525 HW1  SOL C 559      -2.391   5.956   9.381  0.00  0.00           H  
HETATM 4526 HW2  SOL C 559      -1.540   5.522   8.054  0.00  0.00           H  
HETATM 4527  OW  SOL C 560      23.171  12.874 -10.385  0.00  0.00           O  
HETATM 4528 HW1  SOL C 560      23.002  13.496 -11.152  0.00  0.00           H  
HETATM 4529 HW2  SOL C 560      24.150  12.686 -10.316  0.00  0.00           H  
HETATM 4530  OW  SOL C 561       1.296   4.489  -7.912  0.00  0.00           O  
HETATM 4531 HW1  SOL C 561       1.305   4.782  -8.868  0.00  0.00           H  
HETATM 4532 HW2  SOL C 561       1.395   3.500  -7.861  0.00  0.00           H  
HETATM 4533  OW  SOL C 562      21.300  21.891  -2.373  0.00  0.00           O  
HETATM 4534 HW1  SOL C 562      21.408  21.766  -3.358  0.00  0.00           H  
HETATM 4535 HW2  SOL C 562      21.031  22.830  -2.179  0.00  0.00           H  
HETATM 4536  OW  SOL C 563      20.733   2.489 -12.787  0.00  0.00           O  
HETATM 4537 HW1  SOL C 563      21.424   2.322 -12.082  0.00  0.00           H  
HETATM 4538 HW2  SOL C 563      20.370   3.413 -12.685  0.00  0.00           H  
HETATM 4539  OW  SOL C 564      11.628  13.844  -9.388  0.00  0.00           O  
HETATM 4540 HW1  SOL C 564      11.571  13.787  -8.392  0.00  0.00           H  
HETATM 4541 HW2  SOL C 564      12.108  14.680  -9.646  0.00  0.00           H  
HETATM 4542  OW  SOL C 565       0.641 -13.941   6.879  0.00  0.00           O  
HETATM 4543 HW1  SOL C 565       0.537 -13.920   7.871  0.00  0.00           H  
HETATM 4544 HW2  SOL C 565       1.209 -13.170   6.583  0.00  0.00           H  
HETATM 4545  OW  SOL C 566       8.776  -3.158  12.984  0.00  0.00           O  
HETATM 4546 HW1  SOL C 566       8.493  -2.292  12.657  0.00  0.00           H  
HETATM 4547 HW2  SOL C 566       8.312  -3.934  12.631  0.00  0.00           H  
HETATM 4548  OW  SOL C 567      14.394 -12.372  -1.818  0.00  0.00           O  
HETATM 4549 HW1  SOL C 567      14.595 -12.561  -2.774  0.00  0.00           H  
HETATM 4550 HW2  SOL C 567      13.633 -11.786  -1.701  0.00  0.00           H  
HETATM 4551  OW  SOL C 568      12.723  12.038  10.412  0.00  0.00           O  
HETATM 4552 HW1  SOL C 568      13.386  12.758  10.208  0.00  0.00           H  
HETATM 4553 HW2  SOL C 568      13.108  11.150  10.179  0.00  0.00           H  
HETATM 4554  OW  SOL C 569      11.862  13.162  -6.793  0.00  0.00           O  
HETATM 4555 HW1  SOL C 569      12.471  13.145  -5.998  0.00  0.00           H  
HETATM 4556 HW2  SOL C 569      12.122  12.419  -7.413  0.00  0.00           H  
HETATM 4557  OW  SOL C 570      29.494  11.419   0.954  0.00  0.00           O  
HETATM 4558 HW1  SOL C 570      28.827  11.953   0.434  0.00  0.00           H  
HETATM 4559 HW2  SOL C 570      29.923  12.008   1.644  0.00  0.00           H  
HETATM 4560  OW  SOL C 571      11.198   6.772  12.099  0.00  0.00           O  
HETATM 4561 HW1  SOL C 571      11.658   6.957  12.964  0.00  0.00           H  
HETATM 4562 HW2  SOL C 571      10.220   6.983  12.180  0.00  0.00           H  
HETATM 4563  OW  SOL C 572      11.304  22.007  -2.660  0.00  0.00           O  
HETATM 4564 HW1  SOL C 572      10.785  21.154  -2.573  0.00  0.00           H  
HETATM 4565 HW2  SOL C 572      10.678  22.784  -2.597  0.00  0.00           H  
HETATM 4566  OW  SOL C 573      -4.941   4.197   8.875  0.00  0.00           O  
HETATM 4567 HW1  SOL C 573      -4.019   4.538   8.723  0.00  0.00           H  
HETATM 4568 HW2  SOL C 573      -5.488   4.335   8.049  0.00  0.00           H  
HETATM 4569  OW  SOL C 574       2.180  -9.276  12.654  0.00  0.00           O  
HETATM 4570 HW1  SOL C 574       1.951  -8.867  11.766  0.00  0.00           H  
HETATM 4571 HW2  SOL C 574       1.813 -10.206  12.696  0.00  0.00           H  
HETATM 4572  OW  SOL C 575      21.069  -8.409  -7.406  0.00  0.00           O  
HETATM 4573 HW1  SOL C 575      20.743  -9.294  -7.074  0.00  0.00           H  
HETATM 4574 HW2  SOL C 575      22.063  -8.384  -7.353  0.00  0.00           H  
HETATM 4575  OW  SOL C 576      11.670  -9.978  18.816  0.00  0.00           O  
HETATM 4576 HW1  SOL C 576      11.753  -9.321  19.566  0.00  0.00           H  
HETATM 4577 HW2  SOL C 576      12.575 -10.182  18.448  0.00  0.00           H  
HETATM 4578  OW  SOL C 577       9.775  14.419  -5.450  0.00  0.00           O  
HETATM 4579 HW1  SOL C 577      10.430  13.808  -5.896  0.00  0.00           H  
HETATM 4580 HW2  SOL C 577       8.900  14.374  -5.927  0.00  0.00           H  
HETATM 4581  OW  SOL C 578      27.200  -0.986  11.738  0.00  0.00           O  
HETATM 4582 HW1  SOL C 578      27.439  -1.934  11.924  0.00  0.00           H  
HETATM 4583 HW2  SOL C 578      26.705  -0.603  12.518  0.00  0.00           H  
HETATM 4584  OW  SOL C 579      19.875  17.304   7.236  0.00  0.00           O  
HETATM 4585 HW1  SOL C 579      19.531  16.468   7.668  0.00  0.00           H  
HETATM 4586 HW2  SOL C 579      20.838  17.167   6.987  0.00  0.00           H  
HETATM 4587  OW  SOL C 580       7.171 -17.679   7.618  0.00  0.00           O  
HETATM 4588 HW1  SOL C 580       6.290 -17.927   8.011  0.00  0.00           H  
HETATM 4589 HW2  SOL C 580       7.405 -16.742   7.892  0.00  0.00           H  
HETATM 4590  OW  SOL C 581      19.585 -15.651   8.236  0.00  0.00           O  
HETATM 4591 HW1  SOL C 581      19.634 -14.991   7.492  0.00  0.00           H  
HETATM 4592 HW2  SOL C 581      18.907 -16.361   8.006  0.00  0.00           H  
HETATM 4593  OW  SOL C 582       4.617  -8.035  15.124  0.00  0.00           O  
HETATM 4594 HW1  SOL C 582       4.909  -7.779  16.047  0.00  0.00           H  
HETATM 4595 HW2  SOL C 582       5.236  -7.607  14.454  0.00  0.00           H  
HETATM 4596  OW  SOL C 583      25.140 -13.736   2.253  0.00  0.00           O  
HETATM 4597 HW1  SOL C 583      25.482 -14.026   1.360  0.00  0.00           H  
HETATM 4598 HW2  SOL C 583      25.376 -14.424   2.941  0.00  0.00           H  
HETATM 4599  OW  SOL C 584      12.211  -6.679  11.193  0.00  0.00           O  
HETATM 4600 HW1  SOL C 584      11.456  -7.189  11.523  0.00  0.00           H  
HETATM 4601 HW2  SOL C 584      12.128  -6.278  10.326  0.00  0.00           H  
HETATM 4602  OW  SOL C 585      30.046   5.595   2.931  0.00  0.00           O  
HETATM 4603 HW1  SOL C 585      30.291   4.651   2.720  0.00  0.00           H  
HETATM 4604 HW2  SOL C 585      30.468   6.204   2.255  0.00  0.00           H  
HETATM 4605  OW  SOL C 586       6.363  -2.754   6.446  0.00  0.00           O  
HETATM 4606 HW1  SOL C 586       6.575  -1.815   6.515  0.00  0.00           H  
HETATM 4607 HW2  SOL C 586       6.245  -3.136   5.568  0.00  0.00           H  
HETATM 4608  OW  SOL C 587       5.362  14.902  -0.225  0.00  0.00           O  
HETATM 4609 HW1  SOL C 587       4.652  15.257   0.382  0.00  0.00           H  
HETATM 4610 HW2  SOL C 587       6.263  15.207   0.101  0.00  0.00           H  
HETATM 4611  OW  SOL C 588       5.976   6.072  14.736  0.00  0.00           O  
HETATM 4612 HW1  SOL C 588       6.549   6.733  15.223  0.00  0.00           H  
HETATM 4613 HW2  SOL C 588       6.522   5.265  14.500  0.00  0.00           H  
HETATM 4614  OW  SOL C 589      17.379  -7.372  18.955  0.00  0.00           O  
HETATM 4615 HW1  SOL C 589      18.206  -7.173  18.427  0.00  0.00           H  
HETATM 4616 HW2  SOL C 589      16.586  -7.356  18.351  0.00  0.00           H  
HETATM 4617  OW  SOL C 590      12.489  -2.676  11.068  0.00  0.00           O  
HETATM 4618 HW1  SOL C 590      12.198  -2.417  11.953  0.00  0.00           H  
HETATM 4619 HW2  SOL C 590      12.277  -2.084  10.334  0.00  0.00           H  
HETATM 4620  OW  SOL C 591      11.394  12.384   7.915  0.00  0.00           O  
HETATM 4621 HW1  SOL C 591      10.650  12.996   8.171  0.00  0.00           H  
HETATM 4622 HW2  SOL C 591      12.004  12.250   8.699  0.00  0.00           H  
HETATM 4623  OW  SOL C 592      17.138  -6.789  -1.497  0.00  0.00           O  
HETATM 4624 HW1  SOL C 592      18.035  -6.919  -1.831  0.00  0.00           H  
HETATM 4625 HW2  SOL C 592      16.409  -7.172  -2.003  0.00  0.00           H  
HETATM 4626  OW  SOL C 593       8.376 -18.864   5.613  0.00  0.00           O  
HETATM 4627 HW1  SOL C 593       7.763 -18.622   4.860  0.00  0.00           H  
HETATM 4628 HW2  SOL C 593       8.005 -18.523   6.470  0.00  0.00           H  
HETATM 4629  OW  SOL C 594      29.421  -8.425   6.527  0.00  0.00           O  
HETATM 4630 HW1  SOL C 594      29.404  -8.524   7.523  0.00  0.00           H  
HETATM 4631 HW2  SOL C 594      29.800  -9.251   6.107  0.00  0.00           H  
HETATM 4632  OW  SOL C 595       3.441  17.629   0.113  0.00  0.00           O  
HETATM 4633 HW1  SOL C 595       3.141  16.897   0.721  0.00  0.00           H  
HETATM 4634 HW2  SOL C 595       3.166  18.517   0.494  0.00  0.00           H  
HETATM 4635  OW  SOL C 596      20.989 -14.301  -9.901  0.00  0.00           O  
HETATM 4636 HW1  SOL C 596      21.431 -13.433 -10.118  0.00  0.00           H  
HETATM 4637 HW2  SOL C 596      20.000 -14.168  -9.889  0.00  0.00           H  
HETATM 4638  OW  SOL C 597       6.198  11.484  -2.418  0.00  0.00           O  
HETATM 4639 HW1  SOL C 597       6.097  11.070  -3.333  0.00  0.00           H  
HETATM 4640 HW2  SOL C 597       5.351  11.954  -2.184  0.00  0.00           H  
HETATM 4641  OW  SOL C 598       8.446  13.037  -1.688  0.00  0.00           O  
HETATM 4642 HW1  SOL C 598       8.884  13.638  -2.350  0.00  0.00           H  
HETATM 4643 HW2  SOL C 598       7.754  12.475  -2.144  0.00  0.00           H  
HETATM 4644  OW  SOL C 599      11.574   5.851   4.536  0.00  0.00           O  
HETATM 4645 HW1  SOL C 599      12.184   5.771   3.788  0.00  0.00           H  
HETATM 4646 HW2  SOL C 599      11.748   5.278   5.292  0.00  0.00           H  
HETATM 4647  OW  SOL C 600      27.464   2.431  -5.699  0.00  0.00           O  
HETATM 4648 HW1  SOL C 600      27.140   2.938  -4.893  0.00  0.00           H  
HETATM 4649 HW2  SOL C 600      28.090   3.007  -6.217  0.00  0.00           H  
HETATM 4650  OW  SOL C 601      14.301  -9.912  18.005  0.00  0.00           O  
HETATM 4651 HW1  SOL C 601      14.591 -10.744  17.517  0.00  0.00           H  
HETATM 4652 HW2  SOL C 601      15.011  -9.209  17.928  0.00  0.00           H  
HETATM 4653  OW  SOL C 602      15.786 -18.994   8.974  0.00  0.00           O  
HETATM 4654 HW1  SOL C 602      15.117 -18.923   8.238  0.00  0.00           H  
HETATM 4655 HW2  SOL C 602      16.539 -18.354   8.806  0.00  0.00           H  
HETATM 4656  OW  SOL C 603      19.241  -9.337   9.114  0.00  0.00           O  
HETATM 4657 HW1  SOL C 603      19.654 -10.068   9.593  0.00  0.00           H  
HETATM 4658 HW2  SOL C 603      19.548  -9.159   8.214  0.00  0.00           H  
HETATM 4659  OW  SOL C 604       9.872   3.851 -15.499  0.00  0.00           O  
HETATM 4660 HW1  SOL C 604      10.862   3.946 -15.494  0.00  0.00           H  
HETATM 4661 HW2  SOL C 604       9.457   4.618 -15.994  0.00  0.00           H  
HETATM 4662  OW  SOL C 605      21.284   9.642  -2.587  0.00  0.00           O  
HETATM 4663 HW1  SOL C 605      21.348   9.205  -3.445  0.00  0.00           H  
HETATM 4664 HW2  SOL C 605      20.584   9.251  -2.039  0.00  0.00           H  
HETATM 4665  OW  SOL C 606      25.941  -4.551 -10.855  0.00  0.00           O  
HETATM 4666 HW1  SOL C 606      25.506  -5.439 -10.709  0.00  0.00           H  
HETATM 4667 HW2  SOL C 606      26.735  -4.475 -10.253  0.00  0.00           H  
HETATM 4668  OW  SOL C 607      22.506  -9.364   0.380  0.00  0.00           O  
HETATM 4669 HW1  SOL C 607      23.183 -10.041   0.652  0.00  0.00           H  
HETATM 4670 HW2  SOL C 607      21.619  -9.675   0.146  0.00  0.00           H  
HETATM 4671  OW  SOL C 608      23.817   4.390   7.793  0.00  0.00           O  
HETATM 4672 HW1  SOL C 608      23.086   4.947   8.181  0.00  0.00           H  
HETATM 4673 HW2  SOL C 608      24.321   3.953   8.536  0.00  0.00           H  
HETATM 4674  OW  SOL C 609       9.856  13.393 -11.912  0.00  0.00           O  
HETATM 4675 HW1  SOL C 609       9.933  14.243 -12.432  0.00  0.00           H  
HETATM 4676 HW2  SOL C 609      10.568  13.377 -11.211  0.00  0.00           H  
HETATM 4677  OW  SOL C 610       6.653   2.756 -12.305  0.00  0.00           O  
HETATM 4678 HW1  SOL C 610       6.389   3.452 -12.969  0.00  0.00           H  
HETATM 4679 HW2  SOL C 610       6.254   1.878 -12.563  0.00  0.00           H  
HETATM 4680  OW  SOL C 611      11.028  16.796 -10.401  0.00  0.00           O  
HETATM 4681 HW1  SOL C 611      10.838  16.758  -9.420  0.00  0.00           H  
HETATM 4682 HW2  SOL C 611      10.183  16.611 -10.910  0.00  0.00           H  
HETATM 4683  OW  SOL C 612      27.803   0.623  -8.958  0.00  0.00           O  
HETATM 4684 HW1  SOL C 612      27.340   0.009  -8.318  0.00  0.00           H  
HETATM 4685 HW2  SOL C 612      28.290   0.085  -9.637  0.00  0.00           H  
HETATM 4686  OW  SOL C 613      19.913   3.085  -5.077  0.00  0.00           O  
HETATM 4687 HW1  SOL C 613      19.648   2.415  -5.722  0.00  0.00           H  
HETATM 4688 HW2  SOL C 613      20.103   2.805  -4.174  0.00  0.00           H  
HETATM 4689  OW  SOL C 614      14.967  -5.791  14.197  0.00  0.00           O  
HETATM 4690 HW1  SOL C 614      15.112  -4.979  13.693  0.00  0.00           H  
HETATM 4691 HW2  SOL C 614      14.065  -6.085  14.393  0.00  0.00           H  
HETATM 4692  OW  SOL C 615       9.872   1.104 -17.212  0.00  0.00           O  
HETATM 4693 HW1  SOL C 615      10.048   1.822 -16.546  0.00  0.00           H  
HETATM 4694 HW2  SOL C 615      10.550   0.377 -17.105  0.00  0.00           H  
HETATM 4695  OW  SOL C 616       4.579  -0.969  13.440  0.00  0.00           O  
HETATM 4696 HW1  SOL C 616       4.242  -1.179  14.365  0.00  0.00           H  
HETATM 4697 HW2  SOL C 616       5.300  -1.619  13.186  0.00  0.00           H  
HETATM 4698  OW  SOL C 617      25.962  -0.519   6.819  0.00  0.00           O  
HETATM 4699 HW1  SOL C 617      26.749  -0.849   7.351  0.00  0.00           H  
HETATM 4700 HW2  SOL C 617      25.737  -1.191   6.122  0.00  0.00           H  
HETATM 4701  OW  SOL C 618      23.696  11.804   1.174  0.00  0.00           O  
HETATM 4702 HW1  SOL C 618      23.029  11.221   1.656  0.00  0.00           H  
HETATM 4703 HW2  SOL C 618      24.506  11.911   1.739  0.00  0.00           H  
HETATM 4704  OW  SOL C 619      26.904  12.927  -8.025  0.00  0.00           O  
HETATM 4705 HW1  SOL C 619      27.416  13.452  -7.350  0.00  0.00           H  
HETATM 4706 HW2  SOL C 619      26.042  12.613  -7.611  0.00  0.00           H  
HETATM 4707  OW  SOL C 620      15.236  -1.739 -12.594  0.00  0.00           O  
HETATM 4708 HW1  SOL C 620      14.490  -1.080 -12.734  0.00  0.00           H  
HETATM 4709 HW2  SOL C 620      15.751  -1.847 -13.445  0.00  0.00           H  
HETATM 4710  OW  SOL C 621       2.718  15.744   4.259  0.00  0.00           O  
HETATM 4711 HW1  SOL C 621       3.131  15.690   5.162  0.00  0.00           H  
HETATM 4712 HW2  SOL C 621       2.182  16.580   4.179  0.00  0.00           H  
HETATM 4713  OW  SOL C 622      16.762  -4.850  11.444  0.00  0.00           O  
HETATM 4714 HW1  SOL C 622      16.476  -3.974  11.733  0.00  0.00           H  
HETATM 4715 HW2  SOL C 622      16.443  -5.172  10.592  0.00  0.00           H  
HETATM 4716  OW  SOL C 623      23.345 -16.346   8.514  0.00  0.00           O  
HETATM 4717 HW1  SOL C 623      24.091 -16.051   9.100  0.00  0.00           H  
HETATM 4718 HW2  SOL C 623      23.670 -16.448   7.581  0.00  0.00           H  
HETATM 4719  OW  SOL C 624      16.468   6.895   3.104  0.00  0.00           O  
HETATM 4720 HW1  SOL C 624      15.560   6.958   3.430  0.00  0.00           H  
HETATM 4721 HW2  SOL C 624      16.634   6.237   2.420  0.00  0.00           H  
HETATM 4722  OW  SOL C 625      10.600   1.077  20.023  0.00  0.00           O  
HETATM 4723 HW1  SOL C 625       9.784   0.726  20.472  0.00  0.00           H  
HETATM 4724 HW2  SOL C 625      10.613   0.782  19.068  0.00  0.00           H  
HETATM 4725  OW  SOL C 626      29.746   8.943  -8.263  0.00  0.00           O  
HETATM 4726 HW1  SOL C 626      29.628   8.462  -7.396  0.00  0.00           H  
HETATM 4727 HW2  SOL C 626      30.274   8.371  -8.891  0.00  0.00           H  
HETATM 4728  OW  SOL C 627      17.611   8.514 -13.783  0.00  0.00           O  
HETATM 4729 HW1  SOL C 627      18.557   8.837 -13.812  0.00  0.00           H  
HETATM 4730 HW2  SOL C 627      17.180   8.664 -14.680  0.00  0.00           H  
HETATM 4731  OW  SOL C 628      11.170  -5.637 -17.300  0.00  0.00           O  
HETATM 4732 HW1  SOL C 628      11.820  -5.034 -16.844  0.00  0.00           H  
HETATM 4733 HW2  SOL C 628      10.893  -5.239 -18.175  0.00  0.00           H  
HETATM 4734  OW  SOL C 629      17.264  15.835  11.436  0.00  0.00           O  
HETATM 4735 HW1  SOL C 629      16.503  15.289  11.094  0.00  0.00           H  
HETATM 4736 HW2  SOL C 629      17.992  15.235  11.763  0.00  0.00           H  
HETATM 4737  OW  SOL C 630      19.290 -15.795  10.870  0.00  0.00           O  
HETATM 4738 HW1  SOL C 630      19.523 -15.695   9.905  0.00  0.00           H  
HETATM 4739 HW2  SOL C 630      19.813 -15.133  11.411  0.00  0.00           H  
HETATM 4740  OW  SOL C 631       2.968  10.028   8.294  0.00  0.00           O  
HETATM 4741 HW1  SOL C 631       2.809   9.638   9.197  0.00  0.00           H  
HETATM 4742 HW2  SOL C 631       3.905   9.828   8.011  0.00  0.00           H  
HETATM 4743  OW  SOL C 632      32.266   0.629   5.065  0.00  0.00           O  
HETATM 4744 HW1  SOL C 632      32.618  -0.197   4.618  0.00  0.00           H  
HETATM 4745 HW2  SOL C 632      31.427   0.408   5.563  0.00  0.00           H  
HETATM 4746  OW  SOL C 633      21.159  12.156   4.329  0.00  0.00           O  
HETATM 4747 HW1  SOL C 633      21.784  12.603   4.974  0.00  0.00           H  
HETATM 4748 HW2  SOL C 633      21.679  11.503   3.769  0.00  0.00           H  
HETATM 4749  OW  SOL C 634      26.824   0.178  14.319  0.00  0.00           O  
HETATM 4750 HW1  SOL C 634      27.650   0.164  13.746  0.00  0.00           H  
HETATM 4751 HW2  SOL C 634      26.363   1.046  14.230  0.00  0.00           H  
HETATM 4752  OW  SOL C 635       5.845  -7.781  17.624  0.00  0.00           O  
HETATM 4753 HW1  SOL C 635       6.796  -7.960  17.369  0.00  0.00           H  
HETATM 4754 HW2  SOL C 635       5.388  -8.651  17.822  0.00  0.00           H  
HETATM 4755  OW  SOL C 636      21.762   8.054 -10.198  0.00  0.00           O  
HETATM 4756 HW1  SOL C 636      21.991   8.888 -10.708  0.00  0.00           H  
HETATM 4757 HW2  SOL C 636      20.790   8.062  -9.962  0.00  0.00           H  
HETATM 4758  OW  SOL C 637       7.771   7.977  -4.548  0.00  0.00           O  
HETATM 4759 HW1  SOL C 637       7.530   7.027  -4.733  0.00  0.00           H  
HETATM 4760 HW2  SOL C 637       7.124   8.592  -5.001  0.00  0.00           H  
HETATM 4761  OW  SOL C 638      12.180  18.757   5.639  0.00  0.00           O  
HETATM 4762 HW1  SOL C 638      12.782  18.042   5.277  0.00  0.00           H  
HETATM 4763 HW2  SOL C 638      11.839  19.313   4.887  0.00  0.00           H  
HETATM 4764  OW  SOL C 639      18.275 -18.810   2.376  0.00  0.00           O  
HETATM 4765 HW1  SOL C 639      17.825 -17.991   2.036  0.00  0.00           H  
HETATM 4766 HW2  SOL C 639      19.268 -18.721   2.261  0.00  0.00           H  
HETATM 4767  OW  SOL C 640      26.894   9.879  -2.423  0.00  0.00           O  
HETATM 4768 HW1  SOL C 640      26.323   9.839  -3.237  0.00  0.00           H  
HETATM 4769 HW2  SOL C 640      27.691   9.278  -2.541  0.00  0.00           H  
HETATM 4770  OW  SOL C 641      16.818 -14.800  14.646  0.00  0.00           O  
HETATM 4771 HW1  SOL C 641      17.673 -14.641  14.159  0.00  0.00           H  
HETATM 4772 HW2  SOL C 641      16.145 -15.193  14.021  0.00  0.00           H  
HETATM 4773  OW  SOL C 642      16.032  -8.389  14.031  0.00  0.00           O  
HETATM 4774 HW1  SOL C 642      15.971  -8.225  13.082  0.00  0.00           H  
HETATM 4775 HW2  SOL C 642      15.432  -9.097  14.417  0.00  0.00           H  
HETATM 4776  OW  SOL C 643      11.473   0.084  11.867  0.00  0.00           O  
HETATM 4777 HW1  SOL C 643      11.098   0.611  12.579  0.00  0.00           H  
HETATM 4778 HW2  SOL C 643      10.920  -0.103  11.098  0.00  0.00           H  
HETATM 4779  OW  SOL C 644      14.229 -10.566  14.417  0.00  0.00           O  
HETATM 4780 HW1  SOL C 644      14.527 -11.344  13.872  0.00  0.00           H  
HETATM 4781 HW2  SOL C 644      13.586 -10.012  13.886  0.00  0.00           H  
HETATM 4782  OW  SOL C 645       4.975   9.966  17.033  0.00  0.00           O  
HETATM 4783 HW1  SOL C 645       4.144   9.496  16.728  0.00  0.00           H  
HETATM 4784 HW2  SOL C 645       5.773   9.546  16.607  0.00  0.00           H  
HETATM 4785  OW  SOL C 646      23.559   8.902 -12.554  0.00  0.00           O  
HETATM 4786 HW1  SOL C 646      23.117   9.669 -12.093  0.00  0.00           H  
HETATM 4787 HW2  SOL C 646      22.926   8.127 -12.609  0.00  0.00           H  
HETATM 4788  OW  SOL C 647      22.454  19.015   0.820  0.00  0.00           O  
HETATM 4789 HW1  SOL C 647      22.277  18.136   0.356  0.00  0.00           H  
HETATM 4790 HW2  SOL C 647      21.676  19.233   1.419  0.00  0.00           H  
HETATM 4791  OW  SOL C 648      14.508   6.070  15.309  0.00  0.00           O  
HETATM 4792 HW1  SOL C 648      13.573   6.318  15.043  0.00  0.00           H  
HETATM 4793 HW2  SOL C 648      15.153   6.746  14.949  0.00  0.00           H  
HETATM 4794  OW  SOL C 649      11.294  -0.958   7.903  0.00  0.00           O  
HETATM 4795 HW1  SOL C 649      11.245  -1.882   8.173  0.00  0.00           H  
HETATM 4796 HW2  SOL C 649      11.562  -0.760   6.995  0.00  0.00           H  
HETATM 4797  OW  SOL C 650      14.733  -4.850  18.102  0.00  0.00           O  
HETATM 4798 HW1  SOL C 650      15.039  -3.935  17.839  0.00  0.00           H  
HETATM 4799 HW2  SOL C 650      15.314  -5.186  18.856  0.00  0.00           H  
HETATM 4800  OW  SOL C 651      17.518 -10.162  16.625  0.00  0.00           O  
HETATM 4801 HW1  SOL C 651      17.311 -10.881  15.957  0.00  0.00           H  
HETATM 4802 HW2  SOL C 651      17.912 -10.581  17.449  0.00  0.00           H  
HETATM 4803  OW  SOL C 652      30.845  -1.889  -7.935  0.00  0.00           O  
HETATM 4804 HW1  SOL C 652      30.432  -1.597  -7.077  0.00  0.00           H  
HETATM 4805 HW2  SOL C 652      31.639  -2.468  -7.748  0.00  0.00           H  
HETATM 4806  OW  SOL C 653      23.214  -0.867   4.976  0.00  0.00           O  
HETATM 4807 HW1  SOL C 653      23.652  -0.639   4.149  0.00  0.00           H  
HETATM 4808 HW2  SOL C 653      22.286  -1.117   4.909  0.00  0.00           H  
HETATM 4809  OW  SOL C 654       7.684  14.160   9.914  0.00  0.00           O  
HETATM 4810 HW1  SOL C 654       8.168  14.529   9.121  0.00  0.00           H  
HETATM 4811 HW2  SOL C 654       8.313  14.140  10.701  0.00  0.00           H  
HETATM 4812  OW  SOL C 655      11.473 -17.808   6.947  0.00  0.00           O  
HETATM 4813 HW1  SOL C 655      11.733 -16.842   6.842  0.00  0.00           H  
HETATM 4814 HW2  SOL C 655      10.789 -17.890   7.681  0.00  0.00           H  
HETATM 4815  OW  SOL C 656       7.150   9.274 -15.122  0.00  0.00           O  
HETATM 4816 HW1  SOL C 656       7.077   8.776 -14.256  0.00  0.00           H  
HETATM 4817 HW2  SOL C 656       6.237   9.514 -15.433  0.00  0.00           H  
HETATM 4818  OW  SOL C 657       9.376  16.869   0.222  0.00  0.00           O  
HETATM 4819 HW1  SOL C 657       8.824  16.053   0.411  0.00  0.00           H  
HETATM 4820 HW2  SOL C 657       8.776  17.616  -0.065  0.00  0.00           H  
HETATM 4821  OW  SOL C 658      22.131  16.075   5.580  0.00  0.00           O  
HETATM 4822 HW1  SOL C 658      22.730  16.875   5.647  0.00  0.00           H  
HETATM 4823 HW2  SOL C 658      22.656  15.298   5.237  0.00  0.00           H  
HETATM 4824  OW  SOL C 659      17.729  11.424 -15.964  0.00  0.00           O  
HETATM 4825 HW1  SOL C 659      18.366  11.501 -15.191  0.00  0.00           H  
HETATM 4826 HW2  SOL C 659      18.234  11.511 -16.821  0.00  0.00           H  
HETATM 4827  OW  SOL C 660       7.529   3.930  16.878  0.00  0.00           O  
HETATM 4828 HW1  SOL C 660       6.736   4.099  17.459  0.00  0.00           H  
HETATM 4829 HW2  SOL C 660       8.298   4.472  17.205  0.00  0.00           H  
HETATM 4830  OW  SOL C 661      11.716  -2.712  19.548  0.00  0.00           O  
HETATM 4831 HW1  SOL C 661      11.302  -2.768  18.637  0.00  0.00           H  
HETATM 4832 HW2  SOL C 661      10.992  -2.650  20.238  0.00  0.00           H  
HETATM 4833  OW  SOL C 662      19.584  11.633  -4.893  0.00  0.00           O  
HETATM 4834 HW1  SOL C 662      18.840  12.306  -4.841  0.00  0.00           H  
HETATM 4835 HW2  SOL C 662      19.244  10.793  -5.304  0.00  0.00           H  
HETATM 4836  OW  SOL C 663      26.593   5.091  -1.766  0.00  0.00           O  
HETATM 4837 HW1  SOL C 663      26.293   4.566  -2.561  0.00  0.00           H  
HETATM 4838 HW2  SOL C 663      25.850   5.694  -1.469  0.00  0.00           H  
HETATM 4839  OW  SOL C 664       5.243  13.520  -6.642  0.00  0.00           O  
HETATM 4840 HW1  SOL C 664       4.270  13.315  -6.497  0.00  0.00           H  
HETATM 4841 HW2  SOL C 664       5.645  12.832  -7.236  0.00  0.00           H  
HETATM 4842  OW  SOL C 665      11.883  -7.361  20.005  0.00  0.00           O  
HETATM 4843 HW1  SOL C 665      12.662  -6.997  19.505  0.00  0.00           H  
HETATM 4844 HW2  SOL C 665      11.065  -6.836  19.765  0.00  0.00           H  
HETATM 4845  OW  SOL C 666       8.018  20.561   1.505  0.00  0.00           O  
HETATM 4846 HW1  SOL C 666       8.612  20.094   2.166  0.00  0.00           H  
HETATM 4847 HW2  SOL C 666       8.258  20.268   0.578  0.00  0.00           H  
HETATM 4848  OW  SOL C 667       9.725  19.958 -10.181  0.00  0.00           O  
HETATM 4849 HW1  SOL C 667       9.098  19.787 -10.945  0.00  0.00           H  
HETATM 4850 HW2  SOL C 667       9.536  19.303  -9.445  0.00  0.00           H  
HETATM 4851  OW  SOL C 668      22.079  -8.238  -1.988  0.00  0.00           O  
HETATM 4852 HW1  SOL C 668      22.332  -7.563  -1.349  0.00  0.00           H  
HETATM 4853 HW2  SOL C 668      22.703  -8.943  -2.205  0.00  0.00           H  
HETATM 4854  OW  SOL C 669      22.455 -10.274   3.590  0.00  0.00           O  
HETATM 4855 HW1  SOL C 669      21.895  -9.726   4.154  0.00  0.00           H  
HETATM 4856 HW2  SOL C 669      23.401  -9.983   3.405  0.00  0.00           H  
HETATM 4857  OW  SOL C 670      23.157  -4.711   9.688  0.00  0.00           O  
HETATM 4858 HW1  SOL C 670      23.978  -4.807  10.255  0.00  0.00           H  
HETATM 4859 HW2  SOL C 670      23.193  -4.092   8.952  0.00  0.00           H  
HETATM 4860  OW  SOL C 671      17.309  12.729 -11.746  0.00  0.00           O  
HETATM 4861 HW1  SOL C 671      18.077  12.531 -11.142  0.00  0.00           H  
HETATM 4862 HW2  SOL C 671      16.510  12.985 -11.202  0.00  0.00           H  
HETATM 4863  OW  SOL C 672      12.911   3.839  18.057  0.00  0.00           O  
HETATM 4864 HW1  SOL C 672      12.566   3.663  18.978  0.00  0.00           H  
HETATM 4865 HW2  SOL C 672      13.905   3.801  18.055  0.00  0.00           H  
HETATM 4866  OW  SOL C 673      18.506 -13.277  -9.714  0.00  0.00           O  
HETATM 4867 HW1  SOL C 673      18.208 -13.607  -8.815  0.00  0.00           H  
HETATM 4868 HW2  SOL C 673      18.673 -12.293  -9.673  0.00  0.00           H  
HETATM 4869  OW  SOL C 674      18.145  -7.926  -9.573  0.00  0.00           O  
HETATM 4870 HW1  SOL C 674      18.376  -8.229 -10.502  0.00  0.00           H  
HETATM 4871 HW2  SOL C 674      18.128  -6.927  -9.542  0.00  0.00           H  
HETATM 4872  OW  SOL C 675       7.669  14.733  -7.168  0.00  0.00           O  
HETATM 4873 HW1  SOL C 675       7.453  14.776  -8.133  0.00  0.00           H  
HETATM 4874 HW2  SOL C 675       6.885  14.354  -6.661  0.00  0.00           H  
HETATM 4875  OW  SOL C 676      24.820   1.102  -5.936  0.00  0.00           O  
HETATM 4876 HW1  SOL C 676      24.303   1.131  -6.755  0.00  0.00           H  
HETATM 4877 HW2  SOL C 676      25.565   1.747  -5.831  0.00  0.00           H  
HETATM 4878  OW  SOL C 677       6.009   6.317  -7.309  0.00  0.00           O  
HETATM 4879 HW1  SOL C 677       5.062   6.574  -7.530  0.00  0.00           H  
HETATM 4880 HW2  SOL C 677       6.130   6.308  -6.316  0.00  0.00           H  
HETATM 4881  OW  SOL C 678      27.478   2.052  11.839  0.00  0.00           O  
HETATM 4882 HW1  SOL C 678      28.284   1.670  12.282  0.00  0.00           H  
HETATM 4883 HW2  SOL C 678      27.744   2.833  11.266  0.00  0.00           H  
HETATM 4884  OW  SOL C 679      15.172  12.852  12.879  0.00  0.00           O  
HETATM 4885 HW1  SOL C 679      14.647  12.008  12.821  0.00  0.00           H  
HETATM 4886 HW2  SOL C 679      16.015  12.685  13.391  0.00  0.00           H  
HETATM 4887  OW  SOL C 680      11.485  20.430   2.548  0.00  0.00           O  
HETATM 4888 HW1  SOL C 680      11.621  21.409   2.375  0.00  0.00           H  
HETATM 4889 HW2  SOL C 680      11.009  20.307   3.412  0.00  0.00           H  
HETATM 4890  OW  SOL C 681       2.343   0.741 -12.115  0.00  0.00           O  
HETATM 4891 HW1  SOL C 681       2.835   0.667 -11.248  0.00  0.00           H  
HETATM 4892 HW2  SOL C 681       2.978   0.626 -12.869  0.00  0.00           H  
HETATM 4893  OW  SOL C 682      16.771 -16.479   1.185  0.00  0.00           O  
HETATM 4894 HW1  SOL C 682      16.185 -15.832   1.682  0.00  0.00           H  
HETATM 4895 HW2  SOL C 682      16.297 -16.800   0.363  0.00  0.00           H  
HETATM 4896  OW  SOL C 683       8.265   1.089  13.861  0.00  0.00           O  
HETATM 4897 HW1  SOL C 683       7.856   1.257  14.762  0.00  0.00           H  
HETATM 4898 HW2  SOL C 683       9.042   1.711  13.733  0.00  0.00           H  
HETATM 4899  OW  SOL C 684       9.782   3.101  -8.286  0.00  0.00           O  
HETATM 4900 HW1  SOL C 684      10.366   2.385  -8.004  0.00  0.00           H  
HETATM 4901 HW2  SOL C 684       8.978   2.879  -8.775  0.00  0.00           H  
HETATM 4902  OW  SOL C 685       8.343   5.023 -11.206  0.00  0.00           O  
HETATM 4903 HW1  SOL C 685       8.263   5.090 -12.196  0.00  0.00           H  
HETATM 4904 HW2  SOL C 685       8.002   4.136 -10.894  0.00  0.00           H  
HETATM 4905  OW  SOL C 686      13.530  -9.310   5.659  0.00  0.00           O  
HETATM 4906 HW1  SOL C 686      13.240  -8.665   6.315  0.00  0.00           H  
HETATM 4907 HW2  SOL C 686      13.119  -9.313   4.786  0.00  0.00           H  
HETATM 4908  OW  SOL C 687      17.705 -15.992  -2.321  0.00  0.00           O  
HETATM 4909 HW1  SOL C 687      18.237 -15.621  -1.564  0.00  0.00           H  
HETATM 4910 HW2  SOL C 687      16.891 -16.454  -1.961  0.00  0.00           H  
HETATM 4911  OW  SOL C 688       2.991  12.882   7.297  0.00  0.00           O  
HETATM 4912 HW1  SOL C 688       3.774  13.503   7.237  0.00  0.00           H  
HETATM 4913 HW2  SOL C 688       3.121  12.132   6.649  0.00  0.00           H  
HETATM 4914  OW  SOL C 689      23.298 -14.799  12.232  0.00  0.00           O  
HETATM 4915 HW1  SOL C 689      22.904 -15.714  12.176  0.00  0.00           H  
HETATM 4916 HW2  SOL C 689      22.622 -14.125  11.923  0.00  0.00           H  
HETATM 4917  OW  SOL C 690      15.486   2.559   3.380  0.00  0.00           O  
HETATM 4918 HW1  SOL C 690      15.256   3.477   3.176  0.00  0.00           H  
HETATM 4919 HW2  SOL C 690      16.367   2.209   3.192  0.00  0.00           H  
HETATM 4920  OW  SOL C 691       7.386   7.314   6.768  0.00  0.00           O  
HETATM 4921 HW1  SOL C 691       7.680   6.400   6.660  0.00  0.00           H  
HETATM 4922 HW2  SOL C 691       7.131   7.807   5.931  0.00  0.00           H  
HETATM 4923  OW  SOL C 692      18.429   9.570  -8.249  0.00  0.00           O  
HETATM 4924 HW1  SOL C 692      17.451   9.701  -8.101  0.00  0.00           H  
HETATM 4925 HW2  SOL C 692      18.774  10.306  -8.835  0.00  0.00           H  
HETATM 4926  OW  SOL C 693      23.231  14.468  -6.284  0.00  0.00           O  
HETATM 4927 HW1  SOL C 693      22.488  14.092  -5.732  0.00  0.00           H  
HETATM 4928 HW2  SOL C 693      23.124  15.453  -6.370  0.00  0.00           H  
HETATM 4929  OW  SOL C 694      29.443   3.095  -8.698  0.00  0.00           O  
HETATM 4930 HW1  SOL C 694      28.831   2.305  -8.722  0.00  0.00           H  
HETATM 4931 HW2  SOL C 694      30.061   3.084  -9.479  0.00  0.00           H  
HETATM 4932  OW  SOL C 695      18.763 -10.708   5.197  0.00  0.00           O  
HETATM 4933 HW1  SOL C 695      19.687 -10.967   5.300  0.00  0.00           H  
HETATM 4934 HW2  SOL C 695      18.203 -11.261   4.635  0.00  0.00           H  
HETATM 4935  OW  SOL C 696      -3.517  -0.171   9.934  0.00  0.00           O  
HETATM 4936 HW1  SOL C 696      -2.935  -0.778  10.472  0.00  0.00           H  
HETATM 4937 HW2  SOL C 696      -3.223   0.772  10.073  0.00  0.00           H
[truncated: 70,475 more chars]
