# Supplementary material for: Design of Antigen-Targeting Fluorogenic Probes Utilizing Intramolecular Addition Reaction of Protein-Dye Hybrids
Source: J Am Chem Soc. 2025 Jul 23;147(34):30684–93. doi: 10.1021/jacs.5c04193 (PMC12396215; doi:10.1021/jacs.5c04193)
Supplement: Supplementary file 2 [file ja5c04193_si_002.zip › Data S1-S18/Data S6 153_ON.pdb]

TITLE      ONIOM_DARPin_withWater_A_153_open_SP
ATOM      1  N   MET A   1     -31.708 -28.388   7.582  0.00  0.00           N  
ATOM      2  CA  MET A   1     -32.546 -27.378   6.920  0.00  0.00           C  
ATOM      3  CB  MET A   1     -33.314 -27.919   5.715  0.00  0.00           C  
ATOM      4  CG  MET A   1     -32.522 -28.617   4.605  0.00  0.00           C  
ATOM      5  SD  MET A   1     -31.289 -29.870   5.114  0.00  0.00           S  
ATOM      6  CE  MET A   1     -31.427 -30.865   3.647  0.00  0.00           C  
ATOM      7  C   MET A   1     -33.669 -26.963   7.885  0.00  0.00           C  
ATOM      8  O   MET A   1     -34.387 -27.772   8.467  0.00  0.00           O  
ATOM      9  H   MET A   1     -31.502 -28.095   8.516  0.00  0.00           H  
ATOM     10  HA  MET A   1     -31.985 -26.576   6.741  0.00  0.00           H  
ATOM     11 HB2  MET A   1     -34.027 -28.578   6.049  0.00  0.00           H  
ATOM     12 HB3  MET A   1     -33.837 -27.147   5.285  0.00  0.00           H  
ATOM     13 HG2  MET A   1     -33.207 -29.039   3.940  0.00  0.00           H  
ATOM     14 HG3  MET A   1     -32.063 -27.878   4.026  0.00  0.00           H  
ATOM     15 HE1  MET A   1     -31.309 -31.834   3.878  0.00  0.00           H  
ATOM     16 HE2  MET A   1     -32.331 -30.737   3.230  0.00  0.00           H  
ATOM     17 HE3  MET A   1     -30.721 -30.599   2.985  0.00  0.00           H  
ATOM     18  H2  MET A   1     -32.192 -29.263   7.610  0.00  0.00           H  
ATOM     19  H3  MET A   1     -30.852 -28.501   7.076  0.00  0.00           H  
ATOM     20  N   ASN A   2     -33.528 -25.705   8.295  0.00  0.00           N  
ATOM     21  CA  ASN A   2     -34.650 -25.010   8.925  0.00  0.00           C  
ATOM     22  CB  ASN A   2     -35.736 -24.576   7.938  0.00  0.00           C  
ATOM     23  CG  ASN A   2     -35.267 -23.639   6.810  0.00  0.00           C  
ATOM     24  C   ASN A   2     -35.338 -25.373  10.243  0.00  0.00           C  
ATOM     25  O   ASN A   2     -34.998 -26.380  10.869  0.00  0.00           O  
ATOM     26  H   ASN A   2     -32.605 -25.286   8.139  0.00  0.00           H  
ATOM     27  HA  ASN A   2     -34.327 -23.993   9.041  0.00  0.00           H  
ATOM     28 HB2  ASN A   2     -36.128 -25.398   7.511  0.00  0.00           H  
ATOM     29 HB3  ASN A   2     -36.462 -24.103   8.449  0.00  0.00           H  
ATOM     30 OD1  ASN A   2     -35.131 -23.972   5.639  0.00  0.00           O  
ATOM     31 ND2  ASN A   2     -35.171 -22.378   7.211  0.00  0.00           N  
ATOM     32 HD22 ASN A   2     -35.370 -22.079   8.129  0.00  0.00           H  
ATOM     33 HD21 ASN A   2     -34.872 -21.673   6.531  0.00  0.00           H  
ATOM     34  N   HIS A   3     -36.144 -24.409  10.678  0.00  0.00           N  
ATOM     35  CA  HIS A   3     -37.121 -24.621  11.761  0.00  0.00           C  
ATOM     36  CB  HIS A   3     -36.828 -23.498  12.771  0.00  0.00           C  
ATOM     37  CG  HIS A   3     -37.753 -23.719  13.963  0.00  0.00           C  
ATOM     38 ND1  HIS A   3     -37.441 -24.619  14.902  0.00  0.00           N  
ATOM     39 CD2  HIS A   3     -38.930 -23.206  14.310  0.00  0.00           C  
ATOM     40 CE1  HIS A   3     -38.490 -24.700  15.721  0.00  0.00           C  
ATOM     41 NE2  HIS A   3     -39.455 -23.877  15.328  0.00  0.00           N  
ATOM     42  C   HIS A   3     -38.589 -24.612  11.344  0.00  0.00           C  
ATOM     43  O   HIS A   3     -38.912 -24.157  10.242  0.00  0.00           O  
ATOM     44  H   HIS A   3     -36.030 -23.493  10.194  0.00  0.00           H  
ATOM     45  HA  HIS A   3     -36.917 -25.530  12.188  0.00  0.00           H  
ATOM     46 HB2  HIS A   3     -35.906 -23.568  13.082  0.00  0.00           H  
ATOM     47 HB3  HIS A   3     -37.044 -22.635  12.372  0.00  0.00           H  
ATOM     48 HD1  HIS A   3     -36.603 -25.137  14.995  0.00  0.00           H  
ATOM     49 HD2  HIS A   3     -39.368 -22.395  13.843  0.00  0.00           H  
ATOM     50 HE1  HIS A   3     -38.542 -25.303  16.525  0.00  0.00           H  
ATOM     51  N   LYS A   4     -39.470 -25.218  12.137  0.00  0.00           N  
ATOM     52  CA  LYS A   4     -40.925 -25.139  12.015  0.00  0.00           C  
ATOM     53  CB  LYS A   4     -41.585 -25.494  13.352  0.00  0.00           C  
ATOM     54  CG  LYS A   4     -41.541 -27.008  13.579  0.00  0.00           C  
ATOM     55  CD  LYS A   4     -42.051 -27.364  14.981  0.00  0.00           C  
ATOM     56  CE  LYS A   4     -41.899 -28.869  15.255  0.00  0.00           C  
ATOM     57  NZ  LYS A   4     -42.341 -29.272  16.598  0.00  0.00           N  
ATOM     58  C   LYS A   4     -41.415 -23.817  11.407  0.00  0.00           C  
ATOM     59  O   LYS A   4     -42.096 -23.781  10.390  0.00  0.00           O  
ATOM     60  H   LYS A   4     -39.006 -25.794  12.906  0.00  0.00           H  
ATOM     61  HA  LYS A   4     -41.245 -25.900  11.423  0.00  0.00           H  
ATOM     62 HB2  LYS A   4     -41.083 -25.058  14.074  0.00  0.00           H  
ATOM     63 HB3  LYS A   4     -42.524 -25.212  13.321  0.00  0.00           H  
ATOM     64 HG2  LYS A   4     -42.121 -27.454  12.905  0.00  0.00           H  
ATOM     65 HG3  LYS A   4     -40.602 -27.324  13.489  0.00  0.00           H  
ATOM     66 HD2  LYS A   4     -41.518 -26.868  15.650  0.00  0.00           H  
ATOM     67 HD3  LYS A   4     -43.010 -27.131  15.043  0.00  0.00           H  
ATOM     68 HE2  LYS A   4     -42.432 -29.369  14.555  0.00  0.00           H  
ATOM     69 HE3  LYS A   4     -40.925 -29.112  15.129  0.00  0.00           H  
ATOM     70 HZ1  LYS A   4     -41.599 -29.132  17.257  0.00  0.00           H  
ATOM     71 HZ2  LYS A   4     -43.133 -28.721  16.874  0.00  0.00           H  
ATOM     72 HZ3  LYS A   4     -42.599 -30.241  16.595  0.00  0.00           H  
ATOM     73  N   VAL A   5     -40.965 -22.683  11.949  0.00  0.00           N  
ATOM     74  CA  VAL A   5     -41.340 -21.363  11.427  0.00  0.00           C  
ATOM     75  CB  VAL A   5     -40.885 -20.096  12.159  0.00  0.00           C  
ATOM     76 CG1  VAL A   5     -41.734 -19.991  13.431  0.00  0.00           C  
ATOM     77 CG2  VAL A   5     -39.378 -20.025  12.447  0.00  0.00           C  
ATOM     78  C   VAL A   5     -41.147 -21.225   9.923  0.00  0.00           C  
ATOM     79  O   VAL A   5     -42.099 -21.225   9.140  0.00  0.00           O  
ATOM     80  H   VAL A   5     -40.333 -22.812  12.765  0.00  0.00           H  
ATOM     81  HA  VAL A   5     -42.326 -21.220  11.631  0.00  0.00           H  
ATOM     82  HB  VAL A   5     -41.115 -19.322  11.602  0.00  0.00           H  
ATOM     83 HG11 VAL A   5     -41.603 -19.090  13.840  0.00  0.00           H  
ATOM     84 HG12 VAL A   5     -42.696 -20.118  13.196  0.00  0.00           H  
ATOM     85 HG13 VAL A   5     -41.448 -20.697  14.075  0.00  0.00           H  
ATOM     86 HG21 VAL A   5     -39.202 -19.254  13.055  0.00  0.00           H  
ATOM     87 HG22 VAL A   5     -39.092 -20.876  12.881  0.00  0.00           H  
ATOM     88 HG23 VAL A   5     -38.890 -19.900  11.586  0.00  0.00           H  
ATOM     89  N   HIS A   6     -39.895 -21.310   9.489  0.00  0.00           N  
ATOM     90  CA  HIS A   6     -39.512 -21.029   8.098  0.00  0.00           C  
ATOM     91  CB  HIS A   6     -38.033 -20.751   7.846  0.00  0.00           C  
ATOM     92  CG  HIS A   6     -37.553 -19.538   8.652  0.00  0.00           C  
ATOM     93  C   HIS A   6     -39.969 -22.057   7.055  0.00  0.00           C  
ATOM     94  O   HIS A   6     -40.679 -21.813   6.083  0.00  0.00           O  
ATOM     95  H   HIS A   6     -39.201 -21.592  10.217  0.00  0.00           H  
ATOM     96  HA  HIS A   6     -39.912 -20.121   7.839  0.00  0.00           H  
ATOM     97 HB2  HIS A   6     -37.490 -21.532   8.128  0.00  0.00           H  
ATOM     98 HB3  HIS A   6     -37.886 -20.549   6.886  0.00  0.00           H  
ATOM     99 ND1  HIS A   6     -37.225 -19.590   9.941  0.00  0.00           N  
ATOM    100 CD2  HIS A   6     -37.029 -18.430   8.140  0.00  0.00           C  
ATOM    101 CE1  HIS A   6     -36.569 -18.470  10.207  0.00  0.00           C  
ATOM    102 NE2  HIS A   6     -36.478 -17.711   9.116  0.00  0.00           N  
ATOM    103 HD1  HIS A   6     -37.419 -20.310  10.592  0.00  0.00           H  
ATOM    104 HD2  HIS A   6     -37.051 -18.175   7.149  0.00  0.00           H  
ATOM    105 HE1  HIS A   6     -36.191 -18.221  11.107  0.00  0.00           H  
ATOM    106  N   HIS A   7     -39.884 -23.320   7.461  0.00  0.00           N  
ATOM    107  CA  HIS A   7     -40.346 -24.503   6.711  0.00  0.00           C  
ATOM    108  CB  HIS A   7     -40.085 -25.729   7.600  0.00  0.00           C  
ATOM    109  CG  HIS A   7     -39.464 -27.023   7.089  0.00  0.00           C  
ATOM    110  C   HIS A   7     -41.868 -24.458   6.545  0.00  0.00           C  
ATOM    111  O   HIS A   7     -42.309 -24.452   5.404  0.00  0.00           O  
ATOM    112  H   HIS A   7     -39.433 -23.419   8.421  0.00  0.00           H  
ATOM    113  HA  HIS A   7     -39.929 -24.481   5.802  0.00  0.00           H  
ATOM    114 HB2  HIS A   7     -39.502 -25.421   8.415  0.00  0.00           H  
ATOM    115 HB3  HIS A   7     -40.989 -25.995   8.059  0.00  0.00           H  
ATOM    116 ND1  HIS A   7     -38.163 -27.175   6.859  0.00  0.00           N  
ATOM    117 CD2  HIS A   7     -40.094 -28.192   6.966  0.00  0.00           C  
ATOM    118 CE1  HIS A   7     -38.007 -28.444   6.490  0.00  0.00           C  
ATOM    119 NE2  HIS A   7     -39.172 -29.078   6.601  0.00  0.00           N  
ATOM    120 HD1  HIS A   7     -37.442 -26.508   6.938  0.00  0.00           H  
ATOM    121 HD2  HIS A   7     -41.072 -28.358   7.121  0.00  0.00           H  
ATOM    122 HE1  HIS A   7     -37.154 -28.855   6.178  0.00  0.00           H  
ATOM    123  N   HIS A   8     -42.705 -24.033   7.489  0.00  0.00           N  
ATOM    124  CA  HIS A   8     -44.135 -23.738   7.329  0.00  0.00           C  
ATOM    125  CB  HIS A   8     -44.914 -23.383   8.599  0.00  0.00           C  
ATOM    126  CG  HIS A   8     -46.427 -23.226   8.432  0.00  0.00           C  
ATOM    127  C   HIS A   8     -44.341 -22.618   6.306  0.00  0.00           C  
ATOM    128  O   HIS A   8     -44.969 -22.805   5.268  0.00  0.00           O  
ATOM    129  H   HIS A   8     -42.223 -23.914   8.440  0.00  0.00           H  
ATOM    130  HA  HIS A   8     -44.592 -24.564   6.987  0.00  0.00           H  
ATOM    131 HB2  HIS A   8     -44.761 -24.099   9.297  0.00  0.00           H  
ATOM    132 HB3  HIS A   8     -44.561 -22.511   8.973  0.00  0.00           H  
ATOM    133 ND1  HIS A   8     -47.259 -24.262   8.425  0.00  0.00           N  
ATOM    134 CD2  HIS A   8     -47.231 -22.181   8.308  0.00  0.00           C  
ATOM    135 CE1  HIS A   8     -48.540 -23.915   8.276  0.00  0.00           C  
ATOM    136 NE2  HIS A   8     -48.498 -22.582   8.262  0.00  0.00           N  
ATOM    137 HD1  HIS A   8     -46.974 -25.250   8.524  0.00  0.00           H  
ATOM    138 HD2  HIS A   8     -46.915 -21.203   8.255  0.00  0.00           H  
ATOM    139 HE1  HIS A   8     -49.306 -24.487   8.197  0.00  0.00           H  
ATOM    140  N   HIS A   9     -43.671 -21.514   6.603  0.00  0.00           N  
ATOM    141  CA  HIS A   9     -43.715 -20.294   5.788  0.00  0.00           C  
ATOM    142  CB  HIS A   9     -42.706 -19.239   6.239  0.00  0.00           C  
ATOM    143  CG  HIS A   9     -43.218 -18.518   7.489  0.00  0.00           C  
ATOM    144  C   HIS A   9     -43.509 -20.562   4.288  0.00  0.00           C  
ATOM    145  O   HIS A   9     -44.341 -20.107   3.512  0.00  0.00           O  
ATOM    146  H   HIS A   9     -43.098 -21.581   7.481  0.00  0.00           H  
ATOM    147  HA  HIS A   9     -44.626 -19.867   5.906  0.00  0.00           H  
ATOM    148 HB2  HIS A   9     -41.849 -19.672   6.472  0.00  0.00           H  
ATOM    149 HB3  HIS A   9     -42.589 -18.562   5.529  0.00  0.00           H  
ATOM    150 ND1  HIS A   9     -44.491 -18.315   7.824  0.00  0.00           N  
ATOM    151 CD2  HIS A   9     -42.400 -18.057   8.438  0.00  0.00           C  
ATOM    152 CE1  HIS A   9     -44.466 -17.691   9.005  0.00  0.00           C  
ATOM    153 NE2  HIS A   9     -43.191 -17.499   9.339  0.00  0.00           N  
ATOM    154 HD1  HIS A   9     -45.305 -18.561   7.326  0.00  0.00           H  
ATOM    155 HD2  HIS A   9     -41.405 -18.127   8.448  0.00  0.00           H  
ATOM    156 HE1  HIS A   9     -45.254 -17.420   9.535  0.00  0.00           H  
ATOM    157  N   HIS A  10     -42.403 -21.236   3.999  0.00  0.00           N  
ATOM    158  CA  HIS A  10     -41.913 -21.532   2.643  0.00  0.00           C  
ATOM    159  CB  HIS A  10     -40.497 -22.103   2.758  0.00  0.00           C  
ATOM    160  CG  HIS A  10     -39.558 -20.991   3.236  0.00  0.00           C  
ATOM    161  C   HIS A  10     -42.842 -22.481   1.880  0.00  0.00           C  
ATOM    162  O   HIS A  10     -43.119 -22.379   0.684  0.00  0.00           O  
ATOM    163  H   HIS A  10     -41.873 -21.563   4.861  0.00  0.00           H  
ATOM    164  HA  HIS A  10     -41.860 -20.662   2.131  0.00  0.00           H  
ATOM    165 HB2  HIS A  10     -40.479 -22.820   3.426  0.00  0.00           H  
ATOM    166 HB3  HIS A  10     -40.186 -22.400   1.876  0.00  0.00           H  
ATOM    167 ND1  HIS A  10     -39.828 -19.693   3.215  0.00  0.00           N  
ATOM    168 CD2  HIS A  10     -38.352 -21.180   3.776  0.00  0.00           C  
ATOM    169 CE1  HIS A  10     -38.758 -19.101   3.723  0.00  0.00           C  
ATOM    170 NE2  HIS A  10     -37.855 -19.991   4.112  0.00  0.00           N  
ATOM    171 HD2  HIS A  10     -37.901 -22.080   3.903  0.00  0.00           H  
ATOM    172 HE1  HIS A  10     -38.641 -18.098   3.804  0.00  0.00           H  
ATOM    173 HE2  HIS A  10     -36.997 -19.787   4.558  0.00  0.00           H  
ATOM    174  N   HIS A  11     -43.278 -23.515   2.594  0.00  0.00           N  
ATOM    175  CA  HIS A  11     -44.163 -24.521   2.004  0.00  0.00           C  
ATOM    176  CB  HIS A  11     -44.075 -25.927   2.622  0.00  0.00           C  
ATOM    177  CG  HIS A  11     -42.662 -26.421   2.339  0.00  0.00           C  
ATOM    178  C   HIS A  11     -45.635 -24.120   1.836  0.00  0.00           C  
ATOM    179  O   HIS A  11     -46.236 -24.359   0.790  0.00  0.00           O  
ATOM    180  H   HIS A  11     -42.948 -23.545   3.573  0.00  0.00           H  
ATOM    181  HA  HIS A  11     -43.796 -24.759   1.074  0.00  0.00           H  
ATOM    182 HB2  HIS A  11     -44.192 -25.869   3.585  0.00  0.00           H  
ATOM    183 HB3  HIS A  11     -44.701 -26.519   2.176  0.00  0.00           H  
ATOM    184 ND1  HIS A  11     -42.168 -26.589   1.113  0.00  0.00           N  
ATOM    185 CD2  HIS A  11     -41.737 -26.855   3.190  0.00  0.00           C  
ATOM    186 CE1  HIS A  11     -40.961 -27.140   1.232  0.00  0.00           C  
ATOM    187 NE2  HIS A  11     -40.730 -27.393   2.511  0.00  0.00           N  
ATOM    188 HD1  HIS A  11     -42.600 -26.353   0.245  0.00  0.00           H  
ATOM    189 HD2  HIS A  11     -41.801 -26.782   4.209  0.00  0.00           H  
ATOM    190 HE1  HIS A  11     -40.338 -27.331   0.479  0.00  0.00           H  
ATOM    191  N   ILE A  12     -46.213 -23.403   2.787  0.00  0.00           N  
ATOM    192  CA  ILE A  12     -47.475 -22.735   2.459  0.00  0.00           C  
ATOM    193  CB  ILE A  12     -48.160 -22.090   3.681  0.00  0.00           C  
ATOM    194 CG1  ILE A  12     -47.240 -21.135   4.445  0.00  0.00           C  
ATOM    195 CG2  ILE A  12     -49.010 -23.131   4.408  0.00  0.00           C  
ATOM    196 CD1  ILE A  12     -48.156 -20.301   5.347  0.00  0.00           C  
ATOM    197  C   ILE A  12     -47.536 -21.689   1.338  0.00  0.00           C  
ATOM    198  O   ILE A  12     -48.558 -21.529   0.674  0.00  0.00           O  
ATOM    199  H   ILE A  12     -45.748 -23.360   3.682  0.00  0.00           H  
ATOM    200  HA  ILE A  12     -48.128 -23.494   2.177  0.00  0.00           H  
ATOM    201  HB  ILE A  12     -48.946 -21.562   3.347  0.00  0.00           H  
ATOM    202 HG12 ILE A  12     -46.637 -21.646   4.996  0.00  0.00           H  
ATOM    203 HG13 ILE A  12     -46.805 -20.547   3.816  0.00  0.00           H  
ATOM    204 HG21 ILE A  12     -49.631 -22.669   5.037  0.00  0.00           H  
ATOM    205 HG22 ILE A  12     -49.537 -23.652   3.740  0.00  0.00           H  
ATOM    206 HG23 ILE A  12     -48.414 -23.747   4.918  0.00  0.00           H  
ATOM    207 HD11 ILE A  12     -48.642 -20.912   5.964  0.00  0.00           H  
ATOM    208 HD12 ILE A  12     -47.599 -19.661   5.867  0.00  0.00           H  
ATOM    209 HD13 ILE A  12     -48.805 -19.805   4.776  0.00  0.00           H  
ATOM    210  N   GLU A  13     -46.518 -20.857   1.155  0.00  0.00           N  
ATOM    211  CA  GLU A  13     -46.404 -19.866   0.073  0.00  0.00           C  
ATOM    212  CB  GLU A  13     -45.301 -18.853   0.424  0.00  0.00           C  
ATOM    213  CG  GLU A  13     -45.600 -17.896   1.578  0.00  0.00           C  
ATOM    214  CD  GLU A  13     -44.516 -16.859   1.827  0.00  0.00           C  
ATOM    215 OE1  GLU A  13     -44.347 -16.464   3.003  0.00  0.00           O  
ATOM    216 OE2  GLU A  13     -43.865 -16.488   0.831  0.00  0.00           O  
ATOM    217  C   GLU A  13     -46.034 -20.497  -1.270  0.00  0.00           C  
ATOM    218  O   GLU A  13     -46.706 -20.231  -2.266  0.00  0.00           O  
ATOM    219  H   GLU A  13     -45.752 -20.965   1.886  0.00  0.00           H  
ATOM    220  HA  GLU A  13     -47.282 -19.370  -0.020  0.00  0.00           H  
ATOM    221 HB2  GLU A  13     -44.489 -19.370   0.670  0.00  0.00           H  
ATOM    222 HB3  GLU A  13     -45.134 -18.302  -0.383  0.00  0.00           H  
ATOM    223 HG2  GLU A  13     -46.433 -17.410   1.364  0.00  0.00           H  
ATOM    224 HG3  GLU A  13     -45.695 -18.430   2.403  0.00  0.00           H  
ATOM    225  N   GLY A  14     -45.018 -21.353  -1.351  0.00  0.00           N  
ATOM    226  CA  GLY A  14     -44.559 -21.892  -2.634  0.00  0.00           C  
ATOM    227  C   GLY A  14     -43.741 -20.886  -3.439  0.00  0.00           C  
ATOM    228  O   GLY A  14     -42.513 -20.837  -3.290  0.00  0.00           O  
ATOM    229  H   GLY A  14     -44.585 -21.603  -0.441  0.00  0.00           H  
ATOM    230 HA2  GLY A  14     -43.998 -22.719  -2.466  0.00  0.00           H  
ATOM    231 HA3  GLY A  14     -45.363 -22.180  -3.180  0.00  0.00           H  
ATOM    232  N   ARG A  15     -44.467 -20.083  -4.207  0.00  0.00           N  
ATOM    233  CA  ARG A  15     -43.947 -18.968  -5.021  0.00  0.00           C  
ATOM    234  CB  ARG A  15     -44.592 -18.923  -6.410  0.00  0.00           C  
ATOM    235  CG  ARG A  15     -43.723 -18.168  -7.415  0.00  0.00           C  
ATOM    236  CD  ARG A  15     -42.716 -19.154  -8.016  0.00  0.00           C  
ATOM    237  NE  ARG A  15     -41.763 -18.510  -8.924  0.00  0.00           N  
ATOM    238  CZ  ARG A  15     -41.089 -18.958 -10.002  0.00  0.00           C  
ATOM    239 NH1  ARG A  15     -41.168 -20.173 -10.539  0.00  0.00           N  
ATOM    240 NH2  ARG A  15     -40.046 -18.345 -10.579  0.00  0.00           N  
ATOM    241  C   ARG A  15     -43.751 -17.741  -4.137  0.00  0.00           C  
ATOM    242  O   ARG A  15     -44.632 -16.891  -4.010  0.00  0.00           O  
ATOM    243  H   ARG A  15     -45.506 -20.314  -4.191  0.00  0.00           H  
ATOM    244  HA  ARG A  15     -43.063 -19.238  -5.402  0.00  0.00           H  
ATOM    245 HB2  ARG A  15     -44.703 -19.847  -6.733  0.00  0.00           H  
ATOM    246 HB3  ARG A  15     -45.455 -18.453  -6.338  0.00  0.00           H  
ATOM    247 HG2  ARG A  15     -44.283 -17.820  -8.142  0.00  0.00           H  
ATOM    248 HG3  ARG A  15     -43.222 -17.462  -6.954  0.00  0.00           H  
ATOM    249 HD2  ARG A  15     -42.217 -19.579  -7.262  0.00  0.00           H  
ATOM    250 HD3  ARG A  15     -43.230 -19.848  -8.515  0.00  0.00           H  
ATOM    251  HE  ARG A  15     -41.558 -17.491  -8.697  0.00  0.00           H  
ATOM    252 HH11 ARG A  15     -41.820 -20.811 -10.089  0.00  0.00           H  
ATOM    253 HH12 ARG A  15     -40.637 -20.433 -11.310  0.00  0.00           H  
ATOM    254 HH21 ARG A  15     -39.784 -17.459 -10.144  0.00  0.00           H  
ATOM    255 HH22 ARG A  15     -39.587 -18.714 -11.339  0.00  0.00           H  
ATOM    256  N   HIS A  16     -42.573 -17.742  -3.522  0.00  0.00           N  
ATOM    257  CA  HIS A  16     -42.067 -16.751  -2.557  0.00  0.00           C  
ATOM    258  CB  HIS A  16     -40.576 -16.921  -2.309  0.00  0.00           C  
ATOM    259  CG  HIS A  16     -40.307 -18.073  -1.346  0.00  0.00           C  
ATOM    260  C   HIS A  16     -42.523 -15.326  -2.884  0.00  0.00           C  
ATOM    261  O   HIS A  16     -42.352 -14.806  -3.989  0.00  0.00           O  
ATOM    262  H   HIS A  16     -41.968 -18.587  -3.803  0.00  0.00           H  
ATOM    263  HA  HIS A  16     -42.423 -16.993  -1.643  0.00  0.00           H  
ATOM    264 HB2  HIS A  16     -40.112 -17.126  -3.163  0.00  0.00           H  
ATOM    265 HB3  HIS A  16     -40.206 -16.094  -1.900  0.00  0.00           H  
ATOM    266 ND1  HIS A  16     -39.583 -19.169  -1.597  0.00  0.00           N  
ATOM    267 CD2  HIS A  16     -40.530 -18.014  -0.038  0.00  0.00           C  
ATOM    268 CE1  HIS A  16     -39.370 -19.786  -0.437  0.00  0.00           C  
ATOM    269 NE2  HIS A  16     -39.916 -19.051   0.532  0.00  0.00           N  
ATOM    270 HD2  HIS A  16     -41.074 -17.302   0.438  0.00  0.00           H  
ATOM    271 HE1  HIS A  16     -38.889 -20.643  -0.313  0.00  0.00           H  
ATOM    272 HE2  HIS A  16     -39.858 -19.264   1.508  0.00  0.00           H  
ATOM    273  N   ASN A  17     -43.059 -14.784  -1.789  0.00  0.00           N  
ATOM    274  CA  ASN A  17     -43.598 -13.440  -1.575  0.00  0.00           C  
ATOM    275  CB  ASN A  17     -42.451 -12.438  -1.405  0.00  0.00           C  
ATOM    276  CG  ASN A  17     -42.692 -11.501  -0.221  0.00  0.00           C  
ATOM    277  C   ASN A  17     -44.712 -12.796  -2.398  0.00  0.00           C  
ATOM    278  O   ASN A  17     -44.604 -12.754  -3.619  0.00  0.00           O  
ATOM    279  H   ASN A  17     -43.067 -15.507  -0.966  0.00  0.00           H  
ATOM    280  HA  ASN A  17     -43.937 -13.425  -0.566  0.00  0.00           H  
ATOM    281 HB2  ASN A  17     -41.614 -12.940  -1.241  0.00  0.00           H  
ATOM    282 HB3  ASN A  17     -42.384 -11.892  -2.229  0.00  0.00           H  
ATOM    283 OD1  ASN A  17     -43.490 -10.580  -0.385  0.00  0.00           O  
ATOM    284 ND2  ASN A  17     -42.142 -11.828   0.954  0.00  0.00           N  
ATOM    285 HD22 ASN A  17     -41.591 -12.669   1.002  0.00  0.00           H  
ATOM    286 HD21 ASN A  17     -42.273 -11.258   1.748  0.00  0.00           H  
ATOM    287  N   GLY A  18     -45.635 -12.155  -1.700  0.00  0.00           N  
ATOM    288  CA  GLY A  18     -46.688 -11.447  -2.450  0.00  0.00           C  
ATOM    289  C   GLY A  18     -46.321 -10.056  -2.961  0.00  0.00           C  
ATOM    290  O   GLY A  18     -47.104  -9.501  -3.737  0.00  0.00           O  
ATOM    291  H   GLY A  18     -45.566 -12.187  -0.695  0.00  0.00           H  
ATOM    292 HA2  GLY A  18     -46.971 -12.031  -3.245  0.00  0.00           H  
ATOM    293 HA3  GLY A  18     -47.520 -11.375  -1.855  0.00  0.00           H  
ATOM    294  N   SER A  19     -45.224  -9.514  -2.439  0.00  0.00           N  
ATOM    295  CA  SER A  19     -44.553  -8.275  -2.857  0.00  0.00           C  
ATOM    296  CB  SER A  19     -44.133  -7.496  -1.611  0.00  0.00           C  
ATOM    297  OG  SER A  19     -43.905  -6.115  -1.895  0.00  0.00           O  
ATOM    298  C   SER A  19     -43.366  -8.581  -3.771  0.00  0.00           C  
ATOM    299  O   SER A  19     -43.212  -9.717  -4.222  0.00  0.00           O  
ATOM    300  H   SER A  19     -44.833 -10.097  -1.621  0.00  0.00           H  
ATOM    301  HA  SER A  19     -45.213  -7.727  -3.379  0.00  0.00           H  
ATOM    302 HB2  SER A  19     -44.856  -7.565  -0.926  0.00  0.00           H  
ATOM    303 HB3  SER A  19     -43.289  -7.890  -1.251  0.00  0.00           H  
ATOM    304  HG  SER A  19     -43.053  -6.022  -2.406  0.00  0.00           H  
ATOM    305  N   ASP A  20     -42.768  -7.504  -4.264  0.00  0.00           N  
ATOM    306  CA  ASP A  20     -41.664  -7.484  -5.234  0.00  0.00           C  
ATOM    307  CB  ASP A  20     -41.447  -6.030  -5.665  0.00  0.00           C  
ATOM    308  CG  ASP A  20     -40.272  -5.697  -6.584  0.00  0.00           C  
ATOM    309 OD1  ASP A  20     -40.456  -5.597  -7.822  0.00  0.00           O  
ATOM    310 OD2  ASP A  20     -39.189  -5.468  -6.005  0.00  0.00           O  
ATOM    311  C   ASP A  20     -40.447  -8.137  -4.565  0.00  0.00           C  
ATOM    312  O   ASP A  20     -39.952  -7.572  -3.593  0.00  0.00           O  
ATOM    313  H   ASP A  20     -43.176  -6.592  -3.877  0.00  0.00           H  
ATOM    314  HA  ASP A  20     -41.927  -8.069  -5.992  0.00  0.00           H  
ATOM    315 HB2  ASP A  20     -42.302  -5.716  -6.124  0.00  0.00           H  
ATOM    316 HB3  ASP A  20     -41.353  -5.470  -4.819  0.00  0.00           H  
ATOM    317  N   LEU A  21     -40.070  -9.128  -5.366  0.00  0.00           N  
ATOM    318  CA  LEU A  21     -38.887  -9.965  -5.101  0.00  0.00           C  
ATOM    319  CB  LEU A  21     -38.727 -11.186  -6.006  0.00  0.00           C  
ATOM    320  CG  LEU A  21     -39.975 -11.938  -6.486  0.00  0.00           C  
ATOM    321 CD1  LEU A  21     -39.758 -12.575  -7.864  0.00  0.00           C  
ATOM    322 CD2  LEU A  21     -40.467 -13.059  -5.582  0.00  0.00           C  
ATOM    323  C   LEU A  21     -37.606  -9.131  -4.981  0.00  0.00           C  
ATOM    324  O   LEU A  21     -36.871  -9.332  -4.014  0.00  0.00           O  
ATOM    325  H   LEU A  21     -40.680  -9.267  -6.202  0.00  0.00           H  
ATOM    326  HA  LEU A  21     -39.031 -10.451  -4.230  0.00  0.00           H  
ATOM    327 HB2  LEU A  21     -38.227 -10.891  -6.834  0.00  0.00           H  
ATOM    328 HB3  LEU A  21     -38.150 -11.856  -5.518  0.00  0.00           H  
ATOM    329  HG  LEU A  21     -40.742 -11.295  -6.539  0.00  0.00           H  
ATOM    330 HD11 LEU A  21     -39.000 -13.222  -7.811  0.00  0.00           H  
ATOM    331 HD12 LEU A  21     -40.590 -13.053  -8.140  0.00  0.00           H  
ATOM    332 HD13 LEU A  21     -39.546 -11.858  -8.527  0.00  0.00           H  
ATOM    333 HD21 LEU A  21     -40.697 -12.687  -4.682  0.00  0.00           H  
ATOM    334 HD22 LEU A  21     -41.281 -13.481  -5.985  0.00  0.00           H  
ATOM    335 HD23 LEU A  21     -39.749 -13.748  -5.483  0.00  0.00           H  
ATOM    336  N   GLY A  22     -37.378  -8.137  -5.836  0.00  0.00           N  
ATOM    337  CA  GLY A  22     -36.253  -7.197  -5.830  0.00  0.00           C  
ATOM    338  C   GLY A  22     -36.085  -6.523  -4.468  0.00  0.00           C  
ATOM    339  O   GLY A  22     -35.106  -6.697  -3.731  0.00  0.00           O  
ATOM    340  H   GLY A  22     -38.142  -8.072  -6.593  0.00  0.00           H  
ATOM    341 HA2  GLY A  22     -35.405  -7.690  -6.063  0.00  0.00           H  
ATOM    342 HA3  GLY A  22     -36.406  -6.490  -6.533  0.00  0.00           H  
ATOM    343  N   LYS A  23     -37.137  -5.813  -4.063  0.00  0.00           N  
ATOM    344  CA  LYS A  23     -37.246  -5.176  -2.748  0.00  0.00           C  
ATOM    345  CB  LYS A  23     -38.583  -4.431  -2.759  0.00  0.00           C  
ATOM    346  CG  LYS A  23     -38.734  -3.032  -3.375  0.00  0.00           C  
ATOM    347  CD  LYS A  23     -40.216  -2.678  -3.257  0.00  0.00           C  
ATOM    348  CE  LYS A  23     -40.478  -1.226  -3.664  0.00  0.00           C  
ATOM    349  NZ  LYS A  23     -41.874  -0.817  -3.886  0.00  0.00           N  
ATOM    350  C   LYS A  23     -37.156  -6.113  -1.537  0.00  0.00           C  
ATOM    351  O   LYS A  23     -36.620  -5.809  -0.475  0.00  0.00           O  
ATOM    352  H   LYS A  23     -37.903  -5.744  -4.785  0.00  0.00           H  
ATOM    353  HA  LYS A  23     -36.500  -4.475  -2.664  0.00  0.00           H  
ATOM    354 HB2  LYS A  23     -39.275  -5.042  -3.223  0.00  0.00           H  
ATOM    355 HB3  LYS A  23     -38.912  -4.368  -1.780  0.00  0.00           H  
ATOM    356 HG2  LYS A  23     -38.209  -2.396  -2.855  0.00  0.00           H  
ATOM    357 HG3  LYS A  23     -38.485  -3.068  -4.317  0.00  0.00           H  
ATOM    358 HD2  LYS A  23     -40.737  -3.272  -3.859  0.00  0.00           H  
ATOM    359 HD3  LYS A  23     -40.501  -2.797  -2.314  0.00  0.00           H  
ATOM    360 HE2  LYS A  23     -40.061  -0.618  -2.944  0.00  0.00           H  
ATOM    361 HE3  LYS A  23     -39.932  -1.035  -4.518  0.00  0.00           H  
ATOM    362 HZ1  LYS A  23     -42.493  -1.445  -3.408  0.00  0.00           H  
ATOM    363 HZ2  LYS A  23     -42.017   0.111  -3.537  0.00  0.00           H  
ATOM    364 HZ3  LYS A  23     -42.082  -0.835  -4.866  0.00  0.00           H  
ATOM    365  N   LYS A  24     -37.771  -7.295  -1.588  0.00  0.00           N  
ATOM    366  CA  LYS A  24     -37.574  -8.392  -0.628  0.00  0.00           C  
ATOM    367  CB  LYS A  24     -38.529  -9.580  -0.797  0.00  0.00           C  
ATOM    368  CG  LYS A  24     -39.910  -9.144  -0.319  0.00  0.00           C  
ATOM    369  CD  LYS A  24     -40.106  -8.917   1.184  0.00  0.00           C  
ATOM    370  CE  LYS A  24     -41.402  -8.135   1.421  0.00  0.00           C  
ATOM    371  NZ  LYS A  24     -41.734  -8.137   2.856  0.00  0.00           N  
ATOM    372  C   LYS A  24     -36.144  -8.942  -0.555  0.00  0.00           C  
ATOM    373  O   LYS A  24     -35.689  -9.217   0.559  0.00  0.00           O  
ATOM    374  H   LYS A  24     -38.439  -7.385  -2.405  0.00  0.00           H  
ATOM    375  HA  LYS A  24     -37.836  -8.057   0.302  0.00  0.00           H  
ATOM    376 HB2  LYS A  24     -38.582  -9.802  -1.742  0.00  0.00           H  
ATOM    377 HB3  LYS A  24     -38.219 -10.310  -0.233  0.00  0.00           H  
ATOM    378 HG2  LYS A  24     -40.165  -8.278  -0.806  0.00  0.00           H  
ATOM    379 HG3  LYS A  24     -40.596  -9.842  -0.626  0.00  0.00           H  
ATOM    380 HD2  LYS A  24     -40.180  -9.790   1.632  0.00  0.00           H  
ATOM    381 HD3  LYS A  24     -39.351  -8.386   1.528  0.00  0.00           H  
ATOM    382 HE2  LYS A  24     -41.270  -7.200   1.105  0.00  0.00           H  
ATOM    383 HE3  LYS A  24     -42.133  -8.570   0.903  0.00  0.00           H  
ATOM    384 HZ1  LYS A  24     -42.622  -8.580   2.998  0.00  0.00           H  
ATOM    385 HZ2  LYS A  24     -41.031  -8.636   3.366  0.00  0.00           H  
ATOM    386 HZ3  LYS A  24     -41.778  -7.194   3.195  0.00  0.00           H  
ATOM    387  N   LEU A  25     -35.403  -8.870  -1.649  0.00  0.00           N  
ATOM    388  CA  LEU A  25     -33.940  -9.058  -1.639  0.00  0.00           C  
ATOM    389  CB  LEU A  25     -33.466  -9.247  -3.073  0.00  0.00           C  
ATOM    390  CG  LEU A  25     -32.116  -9.973  -3.135  0.00  0.00           C  
ATOM    391 CD1  LEU A  25     -32.379 -11.467  -3.362  0.00  0.00           C  
ATOM    392 CD2  LEU A  25     -31.202  -9.280  -4.136  0.00  0.00           C  
ATOM    393  C   LEU A  25     -33.139  -7.917  -1.008  0.00  0.00           C  
ATOM    394  O   LEU A  25     -32.179  -8.198  -0.291  0.00  0.00           O  
ATOM    395  H   LEU A  25     -35.935  -8.668  -2.525  0.00  0.00           H  
ATOM    396  HA  LEU A  25     -33.738  -9.915  -1.120  0.00  0.00           H  
ATOM    397 HB2  LEU A  25     -34.119  -9.802  -3.545  0.00  0.00           H  
ATOM    398 HB3  LEU A  25     -33.345  -8.366  -3.479  0.00  0.00           H  
ATOM    399  HG  LEU A  25     -31.642  -9.851  -2.277  0.00  0.00           H  
ATOM    400 HD11 LEU A  25     -32.873 -11.587  -4.221  0.00  0.00           H  
ATOM    401 HD12 LEU A  25     -31.506 -11.951  -3.404  0.00  0.00           H  
ATOM    402 HD13 LEU A  25     -32.925 -11.822  -2.605  0.00  0.00           H  
ATOM    403 HD21 LEU A  25     -31.054  -8.332  -3.853  0.00  0.00           H  
ATOM    404 HD22 LEU A  25     -30.323  -9.758  -4.172  0.00  0.00           H  
ATOM    405 HD23 LEU A  25     -31.626  -9.295  -5.042  0.00  0.00           H  
ATOM    406  N   LEU A  26     -33.645  -6.683  -1.097  0.00  0.00           N  
ATOM    407  CA  LEU A  26     -33.043  -5.543  -0.399  0.00  0.00           C  
ATOM    408  CB  LEU A  26     -33.601  -4.152  -0.741  0.00  0.00           C  
ATOM    409  CG  LEU A  26     -33.236  -3.747  -2.172  0.00  0.00           C  
ATOM    410 CD1  LEU A  26     -33.690  -2.361  -2.627  0.00  0.00           C  
ATOM    411 CD2  LEU A  26     -31.802  -4.166  -2.503  0.00  0.00           C  
ATOM    412  C   LEU A  26     -33.174  -5.693   1.114  0.00  0.00           C  
ATOM    413  O   LEU A  26     -32.118  -5.585   1.744  0.00  0.00           O  
ATOM    414  H   LEU A  26     -34.490  -6.604  -1.696  0.00  0.00           H  
ATOM    415  HA  LEU A  26     -32.065  -5.508  -0.632  0.00  0.00           H  
ATOM    416 HB2  LEU A  26     -34.573  -4.194  -0.682  0.00  0.00           H  
ATOM    417 HB3  LEU A  26     -33.197  -3.507  -0.135  0.00  0.00           H  
ATOM    418  HG  LEU A  26     -33.623  -4.446  -2.815  0.00  0.00           H  
ATOM    419 HD11 LEU A  26     -33.281  -1.667  -2.034  0.00  0.00           H  
ATOM    420 HD12 LEU A  26     -33.396  -2.209  -3.570  0.00  0.00           H  
ATOM    421 HD13 LEU A  26     -34.686  -2.304  -2.572  0.00  0.00           H  
ATOM    422 HD21 LEU A  26     -31.719  -5.157  -2.415  0.00  0.00           H  
ATOM    423 HD22 LEU A  26     -31.586  -3.892  -3.440  0.00  0.00           H  
ATOM    424 HD23 LEU A  26     -31.173  -3.719  -1.869  0.00  0.00           H  
ATOM    425  N   GLU A  27     -34.366  -5.991   1.608  0.00  0.00           N  
ATOM    426  CA  GLU A  27     -34.718  -6.279   3.000  0.00  0.00           C  
ATOM    427  CB  GLU A  27     -36.235  -6.430   3.121  0.00  0.00           C  
ATOM    428  CG  GLU A  27     -37.052  -5.131   3.097  0.00  0.00           C  
ATOM    429  CD  GLU A  27     -38.429  -5.462   3.670  0.00  0.00           C  
ATOM    430 OE1  GLU A  27     -39.109  -6.342   3.094  0.00  0.00           O  
ATOM    431 OE2  GLU A  27     -38.806  -4.891   4.718  0.00  0.00           O  
ATOM    432  C   GLU A  27     -34.015  -7.539   3.525  0.00  0.00           C  
ATOM    433  O   GLU A  27     -33.462  -7.536   4.623  0.00  0.00           O  
ATOM    434  H   GLU A  27     -35.129  -6.006   0.839  0.00  0.00           H  
ATOM    435  HA  GLU A  27     -34.468  -5.492   3.582  0.00  0.00           H  
ATOM    436 HB2  GLU A  27     -36.546  -6.985   2.359  0.00  0.00           H  
ATOM    437 HB3  GLU A  27     -36.427  -6.880   3.984  0.00  0.00           H  
ATOM    438 HG2  GLU A  27     -36.634  -4.501   3.682  0.00  0.00           H  
ATOM    439 HG3  GLU A  27     -37.170  -4.865   2.184  0.00  0.00           H  
ATOM    440  N   ALA A  28     -33.972  -8.618   2.743  0.00  0.00           N  
ATOM    441  CA  ALA A  28     -33.149  -9.807   2.968  0.00  0.00           C  
ATOM    442  CB  ALA A  28     -33.538 -10.968   2.055  0.00  0.00           C  
ATOM    443  C   ALA A  28     -31.652  -9.508   3.016  0.00  0.00           C  
ATOM    444  O   ALA A  28     -31.030  -9.680   4.066  0.00  0.00           O  
ATOM    445  H   ALA A  28     -34.618  -8.540   1.898  0.00  0.00           H  
ATOM    446  HA  ALA A  28     -33.421 -10.224   3.855  0.00  0.00           H  
ATOM    447 HB1  ALA A  28     -33.602 -10.642   1.113  0.00  0.00           H  
ATOM    448 HB2  ALA A  28     -32.844 -11.684   2.114  0.00  0.00           H  
ATOM    449 HB3  ALA A  28     -34.421 -11.335   2.342  0.00  0.00           H  
ATOM    450  N   ALA A  29     -31.103  -8.780   2.043  0.00  0.00           N  
ATOM    451  CA  ALA A  29     -29.695  -8.393   2.197  0.00  0.00           C  
ATOM    452  CB  ALA A  29     -29.062  -7.766   0.959  0.00  0.00           C  
ATOM    453  C   ALA A  29     -29.328  -7.660   3.489  0.00  0.00           C  
ATOM    454  O   ALA A  29     -28.483  -8.174   4.229  0.00  0.00           O  
ATOM    455  H   ALA A  29     -31.690  -8.541   1.261  0.00  0.00           H  
ATOM    456  HA  ALA A  29     -29.122  -9.245   2.138  0.00  0.00           H  
ATOM    457 HB1  ALA A  29     -29.304  -8.306   0.153  0.00  0.00           H  
ATOM    458 HB2  ALA A  29     -29.399  -6.833   0.849  0.00  0.00           H  
ATOM    459 HB3  ALA A  29     -28.069  -7.752   1.064  0.00  0.00           H  
ATOM    460  N   ARG A  30     -29.893  -6.461   3.625  0.00  0.00           N  
ATOM    461  CA  ARG A  30     -29.762  -5.564   4.780  0.00  0.00           C  
ATOM    462  CB  ARG A  30     -30.727  -4.380   4.610  0.00  0.00           C  
ATOM    463  CG  ARG A  30     -30.744  -3.305   5.704  0.00  0.00           C  
ATOM    464  CD  ARG A  30     -32.079  -2.571   5.825  0.00  0.00           C  
ATOM    465  NE  ARG A  30     -31.865  -1.559   6.876  0.00  0.00           N  
ATOM    466  CZ  ARG A  30     -32.797  -0.836   7.517  0.00  0.00           C  
ATOM    467 NH1  ARG A  30     -34.088  -0.881   7.160  0.00  0.00           N  
ATOM    468 NH2  ARG A  30     -32.459  -0.410   8.736  0.00  0.00           N  
ATOM    469  C   ARG A  30     -29.992  -6.295   6.115  0.00  0.00           C  
ATOM    470  O   ARG A  30     -29.208  -5.950   6.995  0.00  0.00           O  
ATOM    471  H   ARG A  30     -30.484  -6.187   2.777  0.00  0.00           H  
ATOM    472  HA  ARG A  30     -28.828  -5.179   4.787  0.00  0.00           H  
ATOM    473 HB2  ARG A  30     -30.504  -3.922   3.738  0.00  0.00           H  
ATOM    474 HB3  ARG A  30     -31.663  -4.751   4.534  0.00  0.00           H  
ATOM    475 HG2  ARG A  30     -30.544  -3.734   6.589  0.00  0.00           H  
ATOM    476 HG3  ARG A  30     -30.033  -2.625   5.506  0.00  0.00           H  
ATOM    477 HD2  ARG A  30     -32.264  -2.130   4.984  0.00  0.00           H  
ATOM    478 HD3  ARG A  30     -32.751  -3.203   6.116  0.00  0.00           H  
ATOM    479  HE  ARG A  30     -30.891  -1.387   7.151  0.00  0.00           H  
ATOM    480 HH11 ARG A  30     -34.369  -1.480   6.413  0.00  0.00           H  
ATOM    481 HH12 ARG A  30     -34.755  -0.321   7.641  0.00  0.00           H  
ATOM    482 HH21 ARG A  30     -31.592  -0.623   9.158  0.00  0.00           H  
ATOM    483 HH22 ARG A  30     -33.127   0.159   9.252  0.00  0.00           H  
ATOM    484  N   ALA A  31     -30.960  -7.201   6.232  0.00  0.00           N  
ATOM    485  CA  ALA A  31     -31.050  -7.953   7.494  0.00  0.00           C  
ATOM    486  CB  ALA A  31     -32.500  -8.439   7.601  0.00  0.00           C  
ATOM    487  C   ALA A  31     -30.157  -9.179   7.640  0.00  0.00           C  
ATOM    488  O   ALA A  31     -29.899  -9.411   8.827  0.00  0.00           O  
ATOM    489  H   ALA A  31     -31.577  -7.318   5.443  0.00  0.00           H  
ATOM    490  HA  ALA A  31     -30.834  -7.302   8.265  0.00  0.00           H  
ATOM    491 HB1  ALA A  31     -32.647  -9.180   6.950  0.00  0.00           H  
ATOM    492 HB2  ALA A  31     -32.669  -8.767   8.529  0.00  0.00           H  
ATOM    493 HB3  ALA A  31     -33.117  -7.682   7.394  0.00  0.00           H  
ATOM    494  N   GLY A  32     -29.500  -9.749   6.633  0.00  0.00           N  
ATOM    495  CA  GLY A  32     -28.651 -10.933   6.828  0.00  0.00           C  
ATOM    496  C   GLY A  32     -29.209 -12.285   6.368  0.00  0.00           C  
ATOM    497  O   GLY A  32     -28.518 -13.263   6.599  0.00  0.00           O  
ATOM    498  H   GLY A  32     -29.635  -9.294   5.709  0.00  0.00           H  
ATOM    499 HA2  GLY A  32     -27.748 -10.772   6.353  0.00  0.00           H  
ATOM    500 HA3  GLY A  32     -28.406 -11.002   7.828  0.00  0.00           H  
ATOM    501  N   GLN A  33     -30.369 -12.334   5.716  0.00  0.00           N  
ATOM    502  CA  GLN A  33     -31.166 -13.550   5.512  0.00  0.00           C  
ATOM    503  CB  GLN A  33     -32.663 -13.309   5.349  0.00  0.00           C  
ATOM    504  CG  GLN A  33     -33.503 -13.152   6.617  0.00  0.00           C  
ATOM    505  CD  GLN A  33     -34.677 -12.222   6.284  0.00  0.00           C  
ATOM    506  C   GLN A  33     -30.695 -14.435   4.358  0.00  0.00           C  
ATOM    507  O   GLN A  33     -31.311 -14.291   3.301  0.00  0.00           O  
ATOM    508  H   GLN A  33     -30.682 -11.393   5.344  0.00  0.00           H  
ATOM    509  HA  GLN A  33     -31.108 -14.103   6.368  0.00  0.00           H  
ATOM    510 HB2  GLN A  33     -32.798 -12.470   4.788  0.00  0.00           H  
ATOM    511 HB3  GLN A  33     -33.060 -14.081   4.815  0.00  0.00           H  
ATOM    512 HG2  GLN A  33     -33.860 -14.024   6.875  0.00  0.00           H  
ATOM    513 HG3  GLN A  33     -32.959 -12.733   7.311  0.00  0.00           H  
ATOM    514 OE1  GLN A  33     -34.562 -11.030   6.571  0.00  0.00           O  
ATOM    515 NE2  GLN A  33     -35.741 -12.713   5.656  0.00  0.00           N  
ATOM    516 HE21 GLN A  33     -36.527 -12.157   5.432  0.00  0.00           H  
ATOM    517 HE22 GLN A  33     -35.724 -13.713   5.401  0.00  0.00           H  
ATOM    518  N   ASP A  34     -29.605 -15.179   4.537  0.00  0.00           N  
ATOM    519  CA  ASP A  34     -28.881 -15.912   3.492  0.00  0.00           C  
ATOM    520  CB  ASP A  34     -27.631 -16.427   4.199  0.00  0.00           C  
ATOM    521  CG  ASP A  34     -28.011 -17.018   5.557  0.00  0.00           C  
ATOM    522 OD1  ASP A  34     -27.762 -16.412   6.622  0.00  0.00           O  
ATOM    523 OD2  ASP A  34     -28.628 -18.105   5.498  0.00  0.00           O  
ATOM    524  C   ASP A  34     -29.685 -16.981   2.745  0.00  0.00           C  
ATOM    525  O   ASP A  34     -29.458 -17.149   1.547  0.00  0.00           O  
ATOM    526  H   ASP A  34     -29.282 -15.201   5.554  0.00  0.00           H  
ATOM    527  HA  ASP A  34     -28.590 -15.221   2.794  0.00  0.00           H  
ATOM    528 HB2  ASP A  34     -27.232 -17.135   3.651  0.00  0.00           H  
ATOM    529 HB3  ASP A  34     -27.022 -15.673   4.345  0.00  0.00           H  
ATOM    530  N   ASP A  35     -30.677 -17.543   3.427  0.00  0.00           N  
ATOM    531  CA  ASP A  35     -31.559 -18.600   2.921  0.00  0.00           C  
ATOM    532  CB  ASP A  35     -32.240 -19.247   4.132  0.00  0.00           C  
ATOM    533  CG  ASP A  35     -32.766 -20.672   3.959  0.00  0.00           C  
ATOM    534 OD1  ASP A  35     -33.441 -21.066   4.937  0.00  0.00           O  
ATOM    535 OD2  ASP A  35     -32.485 -21.421   2.999  0.00  0.00           O  
ATOM    536  C   ASP A  35     -32.560 -17.868   2.018  0.00  0.00           C  
ATOM    537  O   ASP A  35     -32.449 -18.129   0.821  0.00  0.00           O  
ATOM    538  H   ASP A  35     -30.786 -17.150   4.408  0.00  0.00           H  
ATOM    539  HA  ASP A  35     -31.020 -19.181   2.341  0.00  0.00           H  
ATOM    540 HB2  ASP A  35     -31.576 -19.248   4.895  0.00  0.00           H  
ATOM    541 HB3  ASP A  35     -33.015 -18.657   4.401  0.00  0.00           H  
ATOM    542  N   GLU A  36     -33.195 -16.812   2.519  0.00  0.00           N  
ATOM    543  CA  GLU A  36     -34.069 -15.921   1.738  0.00  0.00           C  
ATOM    544  CB  GLU A  36     -34.665 -14.845   2.650  0.00  0.00           C  
ATOM    545  CG  GLU A  36     -35.851 -15.296   3.509  0.00  0.00           C  
ATOM    546  CD  GLU A  36     -35.524 -15.952   4.850  0.00  0.00           C  
ATOM    547 OE1  GLU A  36     -34.675 -16.869   4.891  0.00  0.00           O  
ATOM    548 OE2  GLU A  36     -36.251 -15.750   5.850  0.00  0.00           O  
ATOM    549  C   GLU A  36     -33.543 -15.281   0.453  0.00  0.00           C  
ATOM    550  O   GLU A  36     -33.975 -15.763  -0.597  0.00  0.00           O  
ATOM    551  H   GLU A  36     -33.020 -16.660   3.549  0.00  0.00           H  
ATOM    552  HA  GLU A  36     -34.948 -16.439   1.516  0.00  0.00           H  
ATOM    553 HB2  GLU A  36     -33.953 -14.545   3.267  0.00  0.00           H  
ATOM    554 HB3  GLU A  36     -34.982 -14.105   2.078  0.00  0.00           H  
ATOM    555 HG2  GLU A  36     -36.411 -14.493   3.702  0.00  0.00           H  
ATOM    556 HG3  GLU A  36     -36.380 -15.957   2.980  0.00  0.00           H  
ATOM    557  N   VAL A  37     -32.294 -14.832   0.516  0.00  0.00           N  
ATOM    558  CA  VAL A  37     -31.515 -14.230  -0.574  0.00  0.00           C  
ATOM    559  CB  VAL A  37     -30.166 -13.660  -0.122  0.00  0.00           C  
ATOM    560 CG1  VAL A  37     -29.440 -12.876  -1.216  0.00  0.00           C  
ATOM    561 CG2  VAL A  37     -30.317 -12.557   0.933  0.00  0.00           C  
ATOM    562  C   VAL A  37     -31.207 -15.193  -1.727  0.00  0.00           C  
ATOM    563  O   VAL A  37     -31.487 -14.861  -2.870  0.00  0.00           O  
ATOM    564  H   VAL A  37     -31.866 -14.951   1.495  0.00  0.00           H  
ATOM    565  HA  VAL A  37     -32.057 -13.457  -0.953  0.00  0.00           H  
ATOM    566  HB  VAL A  37     -29.569 -14.433   0.119  0.00  0.00           H  
ATOM    567 HG11 VAL A  37     -28.731 -13.452  -1.621  0.00  0.00           H  
ATOM    568 HG12 VAL A  37     -30.095 -12.606  -1.920  0.00  0.00           H  
ATOM    569 HG13 VAL A  37     -29.023 -12.061  -0.817  0.00  0.00           H  
ATOM    570 HG21 VAL A  37     -29.740 -11.784   0.679  0.00  0.00           H  
ATOM    571 HG22 VAL A  37     -31.272 -12.272   0.970  0.00  0.00           H  
ATOM    572 HG23 VAL A  37     -30.034 -12.916   1.820  0.00  0.00           H  
ATOM    573  N   ARG A  38     -30.848 -16.431  -1.412  0.00  0.00           N  
ATOM    574  CA  ARG A  38     -30.805 -17.574  -2.341  0.00  0.00           C  
ATOM    575  CB  ARG A  38     -29.985 -18.694  -1.709  0.00  0.00           C  
ATOM    576  CG  ARG A  38     -28.582 -18.173  -1.416  0.00  0.00           C  
ATOM    577  CD  ARG A  38     -27.638 -19.309  -1.018  0.00  0.00           C  
ATOM    578  NE  ARG A  38     -28.265 -19.847   0.202  0.00  0.00           N  
ATOM    579  CZ  ARG A  38     -27.794 -19.837   1.452  0.00  0.00           C  
ATOM    580 NH1  ARG A  38     -26.735 -19.112   1.829  0.00  0.00           N  
ATOM    581 NH2  ARG A  38     -28.378 -20.686   2.305  0.00  0.00           N  
ATOM    582  C   ARG A  38     -32.103 -18.065  -2.981  0.00  0.00           C  
ATOM    583  O   ARG A  38     -32.243 -17.812  -4.183  0.00  0.00           O  
ATOM    584  H   ARG A  38     -30.581 -16.542  -0.388  0.00  0.00           H  
ATOM    585  HA  ARG A  38     -30.142 -17.333  -3.105  0.00  0.00           H  
ATOM    586 HB2  ARG A  38     -30.398 -18.947  -0.864  0.00  0.00           H  
ATOM    587 HB3  ARG A  38     -29.912 -19.426  -2.346  0.00  0.00           H  
ATOM    588 HG2  ARG A  38     -28.212 -17.737  -2.230  0.00  0.00           H  
ATOM    589 HG3  ARG A  38     -28.618 -17.526  -0.663  0.00  0.00           H  
ATOM    590 HD2  ARG A  38     -27.654 -19.975  -1.710  0.00  0.00           H  
ATOM    591 HD3  ARG A  38     -26.782 -18.932  -0.803  0.00  0.00           H  
ATOM    592  HE  ARG A  38     -29.191 -20.291   0.074  0.00  0.00           H  
ATOM    593 HH11 ARG A  38     -26.287 -18.534   1.141  0.00  0.00           H  
ATOM    594 HH12 ARG A  38     -26.408 -19.148   2.760  0.00  0.00           H  
ATOM    595 HH21 ARG A  38     -29.127 -21.273   2.040  0.00  0.00           H  
ATOM    596 HH22 ARG A  38     -28.037 -20.725   3.260  0.00  0.00           H  
ATOM    597  N   ILE A  39     -33.127 -18.169  -2.137  0.00  0.00           N  
ATOM    598  CA  ILE A  39     -34.477 -18.604  -2.539  0.00  0.00           C  
ATOM    599  CB  ILE A  39     -35.307 -19.094  -1.357  0.00  0.00           C  
ATOM    600 CG1  ILE A  39     -34.480 -19.899  -0.350  0.00  0.00           C  
ATOM    601 CG2  ILE A  39     -36.377 -20.092  -1.820  0.00  0.00           C  
ATOM    602 CD1  ILE A  39     -35.174 -19.960   1.022  0.00  0.00           C  
ATOM    603  C   ILE A  39     -35.241 -17.573  -3.365  0.00  0.00           C  
ATOM    604  O   ILE A  39     -35.778 -17.784  -4.445  0.00  0.00           O  
ATOM    605  H   ILE A  39     -32.894 -17.912  -1.146  0.00  0.00           H  
ATOM    606  HA  ILE A  39     -34.340 -19.412  -3.136  0.00  0.00           H  
ATOM    607  HB  ILE A  39     -35.675 -18.292  -0.877  0.00  0.00           H  
ATOM    608 HG12 ILE A  39     -34.369 -20.818  -0.687  0.00  0.00           H  
ATOM    609 HG13 ILE A  39     -33.604 -19.460  -0.235  0.00  0.00           H  
ATOM    610 HG21 ILE A  39     -36.913 -20.386  -1.033  0.00  0.00           H  
ATOM    611 HG22 ILE A  39     -36.971 -19.650  -2.487  0.00  0.00           H  
ATOM    612 HG23 ILE A  39     -35.931 -20.880  -2.236  0.00  0.00           H  
ATOM    613 HD11 ILE A  39     -36.061 -20.396   0.911  0.00  0.00           H  
ATOM    614 HD12 ILE A  39     -34.605 -20.489   1.643  0.00  0.00           H  
ATOM    615 HD13 ILE A  39     -35.285 -19.032   1.364  0.00  0.00           H  
ATOM    616  N   LEU A  40     -35.154 -16.324  -2.912  0.00  0.00           N  
ATOM    617  CA  LEU A  40     -35.519 -15.131  -3.694  0.00  0.00           C  
ATOM    618  CB  LEU A  40     -35.592 -13.903  -2.793  0.00  0.00           C  
ATOM    619  CG  LEU A  40     -36.730 -13.687  -1.780  0.00  0.00           C  
ATOM    620 CD1  LEU A  40     -36.260 -12.904  -0.556  0.00  0.00           C  
ATOM    621 CD2  LEU A  40     -37.784 -12.802  -2.436  0.00  0.00           C  
ATOM    622  C   LEU A  40     -35.012 -14.760  -5.087  0.00  0.00           C  
ATOM    623  O   LEU A  40     -35.877 -14.441  -5.900  0.00  0.00           O  
ATOM    624  H   LEU A  40     -34.794 -16.254  -1.923  0.00  0.00           H  
ATOM    625  HA  LEU A  40     -36.593 -15.123  -3.744  0.00  0.00           H  
ATOM    626 HB2  LEU A  40     -34.719 -13.864  -2.257  0.00  0.00           H  
ATOM    627 HB3  LEU A  40     -35.583 -13.077  -3.398  0.00  0.00           H  
ATOM    628  HG  LEU A  40     -37.076 -14.582  -1.489  0.00  0.00           H  
ATOM    629 HD11 LEU A  40     -35.922 -12.009  -0.844  0.00  0.00           H  
ATOM    630 HD12 LEU A  40     -37.026 -12.785   0.075  0.00  0.00           H  
ATOM    631 HD13 LEU A  40     -35.527 -13.409  -0.101  0.00  0.00           H  
ATOM    632 HD21 LEU A  40     -38.135 -13.253  -3.257  0.00  0.00           H  
ATOM    633 HD22 LEU A  40     -38.536 -12.648  -1.793  0.00  0.00           H  
ATOM    634 HD23 LEU A  40     -37.374 -11.925  -2.687  0.00  0.00           H  
ATOM    635  N   MET A  41     -33.700 -14.914  -5.276  0.00  0.00           N  
ATOM    636  CA  MET A  41     -33.153 -14.999  -6.642  0.00  0.00           C  
ATOM    637  CB  MET A  41     -31.639 -15.076  -6.503  0.00  0.00           C  
ATOM    638  CG  MET A  41     -30.859 -13.771  -6.327  0.00  0.00           C  
ATOM    639  SD  MET A  41     -29.079 -14.142  -6.131  0.00  0.00           S  
ATOM    640  CE  MET A  41     -28.907 -14.168  -4.356  0.00  0.00           C  
ATOM    641  C   MET A  41     -33.703 -16.099  -7.555  0.00  0.00           C  
ATOM    642  O   MET A  41     -34.516 -15.732  -8.405  0.00  0.00           O  
ATOM    643  H   MET A  41     -33.130 -14.965  -4.427  0.00  0.00           H  
ATOM    644  HA  MET A  41     -33.335 -14.094  -7.102  0.00  0.00           H  
ATOM    645 HB2  MET A  41     -31.410 -15.683  -5.706  0.00  0.00           H  
ATOM    646 HB3  MET A  41     -31.255 -15.557  -7.327  0.00  0.00           H  
ATOM    647 HG2  MET A  41     -31.008 -13.187  -7.134  0.00  0.00           H  
ATOM    648 HG3  MET A  41     -31.207 -13.285  -5.516  0.00  0.00           H  
ATOM    649 HE1  MET A  41     -29.813 -14.150  -3.926  0.00  0.00           H  
ATOM    650 HE2  MET A  41     -28.426 -15.000  -4.073  0.00  0.00           H  
ATOM    651 HE3  MET A  41     -28.384 -13.368  -4.053  0.00  0.00           H  
ATOM    652  N   ALA A  42     -33.673 -17.314  -7.012  0.00  0.00           N  
ATOM    653  CA  ALA A  42     -34.337 -18.459  -7.657  0.00  0.00           C  
ATOM    654  CB  ALA A  42     -34.252 -19.668  -6.733  0.00  0.00           C  
ATOM    655  C   ALA A  42     -35.812 -18.184  -7.934  0.00  0.00           C  
ATOM    656  O   ALA A  42     -36.330 -18.499  -9.006  0.00  0.00           O  
ATOM    657  H   ALA A  42     -33.157 -17.385  -6.119  0.00  0.00           H  
ATOM    658  HA  ALA A  42     -33.871 -18.643  -8.535  0.00  0.00           H  
ATOM    659 HB1  ALA A  42     -34.136 -19.359  -5.790  0.00  0.00           H  
ATOM    660 HB2  ALA A  42     -35.093 -20.203  -6.807  0.00  0.00           H  
ATOM    661 HB3  ALA A  42     -33.473 -20.235  -6.996  0.00  0.00           H  
ATOM    662  N   ASN A  43     -36.546 -17.531  -7.033  0.00  0.00           N  
ATOM    663  CA  ASN A  43     -37.907 -17.069  -7.331  0.00  0.00           C  
ATOM    664  CB  ASN A  43     -38.619 -16.659  -6.038  0.00  0.00           C  
ATOM    665  CG  ASN A  43     -39.174 -17.849  -5.257  0.00  0.00           C  
ATOM    666  C   ASN A  43     -38.113 -15.949  -8.342  0.00  0.00           C  
ATOM    667  O   ASN A  43     -39.146 -15.864  -9.010  0.00  0.00           O  
ATOM    668  H   ASN A  43     -36.081 -17.380  -6.118  0.00  0.00           H  
ATOM    669  HA  ASN A  43     -38.422 -17.896  -7.693  0.00  0.00           H  
ATOM    670 HB2  ASN A  43     -37.968 -16.179  -5.456  0.00  0.00           H  
ATOM    671 HB3  ASN A  43     -39.378 -16.056  -6.272  0.00  0.00           H  
ATOM    672 OD1  ASN A  43     -40.262 -18.350  -5.561  0.00  0.00           O  
ATOM    673 ND2  ASN A  43     -38.405 -18.542  -4.418  0.00  0.00           N  
ATOM    674 HD22 ASN A  43     -37.440 -18.217  -4.339  0.00  0.00           H  
ATOM    675 HD21 ASN A  43     -38.736 -19.303  -3.917  0.00  0.00           H  
ATOM    676  N   GLY A  44     -37.154 -15.035  -8.431  0.00  0.00           N  
ATOM    677  CA  GLY A  44     -37.278 -14.093  -9.551  0.00  0.00           C  
ATOM    678  C   GLY A  44     -36.721 -12.675  -9.378  0.00  0.00           C  
ATOM    679  O   GLY A  44     -37.251 -11.752 -10.002  0.00  0.00           O  
ATOM    680  H   GLY A  44     -36.429 -15.044  -7.750  0.00  0.00           H  
ATOM    681 HA2  GLY A  44     -36.836 -14.519 -10.388  0.00  0.00           H  
ATOM    682 HA3  GLY A  44     -38.280 -14.023  -9.811  0.00  0.00           H  
ATOM    683  N   ALA A  45     -35.751 -12.487  -8.481  0.00  0.00           N  
ATOM    684  CA  ALA A  45     -35.151 -11.172  -8.249  0.00  0.00           C  
ATOM    685  CB  ALA A  45     -34.760 -10.996  -6.780  0.00  0.00           C  
ATOM    686  C   ALA A  45     -33.860 -10.833  -9.001  0.00  0.00           C  
ATOM    687  O   ALA A  45     -33.072 -11.707  -9.344  0.00  0.00           O  
ATOM    688  H   ALA A  45     -35.462 -13.344  -7.969  0.00  0.00           H  
ATOM    689  HA  ALA A  45     -35.856 -10.452  -8.488  0.00  0.00           H  
ATOM    690 HB1  ALA A  45     -34.480 -11.878  -6.405  0.00  0.00           H  
ATOM    691 HB2  ALA A  45     -34.003 -10.349  -6.715  0.00  0.00           H  
ATOM    692 HB3  ALA A  45     -35.544 -10.649  -6.269  0.00  0.00           H  
ATOM    693  N   ASP A  46     -33.773  -9.531  -9.276  0.00  0.00           N  
ATOM    694  CA  ASP A  46     -32.619  -8.832  -9.853  0.00  0.00           C  
ATOM    695  CB  ASP A  46     -33.005  -7.578 -10.630  0.00  0.00           C  
ATOM    696  CG  ASP A  46     -31.865  -7.167 -11.565  0.00  0.00           C  
ATOM    697 OD1  ASP A  46     -32.153  -7.025 -12.772  0.00  0.00           O  
ATOM    698 OD2  ASP A  46     -30.720  -6.897 -11.122  0.00  0.00           O  
ATOM    699  C   ASP A  46     -31.388  -8.639  -8.975  0.00  0.00           C  
ATOM    700  O   ASP A  46     -31.493  -7.812  -8.058  0.00  0.00           O  
ATOM    701  H   ASP A  46     -34.670  -9.000  -9.026  0.00  0.00           H  
ATOM    702  HA  ASP A  46     -32.318  -9.389 -10.669  0.00  0.00           H  
ATOM    703 HB2  ASP A  46     -33.797  -7.780 -11.173  0.00  0.00           H  
ATOM    704 HB3  ASP A  46     -33.163  -6.851  -9.991  0.00  0.00           H  
ATOM    705  N   VAL A  47     -30.296  -9.300  -9.335  0.00  0.00           N  
ATOM    706  CA  VAL A  47     -29.045  -9.212  -8.568  0.00  0.00           C  
ATOM    707  CB  VAL A  47     -28.015 -10.214  -9.077  0.00  0.00           C  
ATOM    708 CG1  VAL A  47     -28.483 -11.671  -9.010  0.00  0.00           C  
ATOM    709 CG2  VAL A  47     -27.470  -9.877 -10.469  0.00  0.00           C  
ATOM    710  C   VAL A  47     -28.400  -7.838  -8.303  0.00  0.00           C  
ATOM    711  O   VAL A  47     -27.497  -7.689  -7.491  0.00  0.00           O  
ATOM    712  H   VAL A  47     -30.395  -9.878 -10.192  0.00  0.00           H  
ATOM    713  HA  VAL A  47     -29.222  -9.649  -7.639  0.00  0.00           H  
ATOM    714  HB  VAL A  47     -27.199 -10.150  -8.489  0.00  0.00           H  
ATOM    715 HG11 VAL A  47     -27.752 -12.233  -8.627  0.00  0.00           H  
ATOM    716 HG12 VAL A  47     -29.292 -11.730  -8.429  0.00  0.00           H  
ATOM    717 HG13 VAL A  47     -28.704 -11.989  -9.929  0.00  0.00           H  
ATOM    718 HG21 VAL A  47     -26.695  -9.257 -10.374  0.00  0.00           H  
ATOM    719 HG22 VAL A  47     -27.179 -10.721 -10.916  0.00  0.00           H  
ATOM    720 HG23 VAL A  47     -28.192  -9.441 -11.003  0.00  0.00           H  
ATOM    721  N   ASN A  48     -28.778  -6.822  -9.070  0.00  0.00           N  
ATOM    722  CA  ASN A  48     -28.266  -5.457  -8.861  0.00  0.00           C  
ATOM    723  CB  ASN A  48     -27.494  -5.068 -10.123  0.00  0.00           C  
ATOM    724  CG  ASN A  48     -26.354  -6.019 -10.510  0.00  0.00           C  
ATOM    725  C   ASN A  48     -29.548  -4.620  -8.822  0.00  0.00           C  
ATOM    726  O   ASN A  48     -29.637  -3.522  -9.363  0.00  0.00           O  
ATOM    727  H   ASN A  48     -29.454  -7.063  -9.819  0.00  0.00           H  
ATOM    728  HA  ASN A  48     -27.877  -5.429  -7.966  0.00  0.00           H  
ATOM    729 HB2  ASN A  48     -28.140  -5.030 -10.893  0.00  0.00           H  
ATOM    730 HB3  ASN A  48     -27.102  -4.152  -9.987  0.00  0.00           H  
ATOM    731 OD1  ASN A  48     -25.330  -6.157  -9.848  0.00  0.00           O  
ATOM    732 ND2  ASN A  48     -26.587  -6.829 -11.539  0.00  0.00           N  
ATOM    733 HD22 ASN A  48     -27.466  -6.789 -12.016  0.00  0.00           H  
ATOM    734 HD21 ASN A  48     -25.886  -7.475 -11.836  0.00  0.00           H  
ATOM    735  N   ALA A  49     -30.525  -5.015  -8.014  0.00  0.00           N  
ATOM    736  CA  ALA A  49     -31.734  -4.223  -7.732  0.00  0.00           C  
ATOM    737  CB  ALA A  49     -32.721  -5.163  -7.049  0.00  0.00           C  
ATOM    738  C   ALA A  49     -31.398  -2.938  -6.958  0.00  0.00           C  
ATOM    739  O   ALA A  49     -31.527  -2.861  -5.735  0.00  0.00           O  
ATOM    740  H   ALA A  49     -30.365  -5.962  -7.580  0.00  0.00           H  
ATOM    741  HA  ALA A  49     -32.161  -3.965  -8.607  0.00  0.00           H  
ATOM    742 HB1  ALA A  49     -33.116  -5.780  -7.727  0.00  0.00           H  
ATOM    743 HB2  ALA A  49     -32.244  -5.695  -6.351  0.00  0.00           H  
ATOM    744 HB3  ALA A  49     -33.448  -4.628  -6.622  0.00  0.00           H  
ATOM    745  N   LEU A  50     -31.287  -1.907  -7.792  0.00  0.00           N  
ATOM    746  CA  LEU A  50     -30.847  -0.595  -7.285  0.00  0.00           C  
ATOM    747  CB  LEU A  50     -30.399   0.191  -8.510  0.00  0.00           C  
ATOM    748  CG  LEU A  50     -29.119  -0.267  -9.214  0.00  0.00           C  
ATOM    749 CD1  LEU A  50     -28.978   0.607 -10.468  0.00  0.00           C  
ATOM    750 CD2  LEU A  50     -27.881   0.035  -8.375  0.00  0.00           C  
ATOM    751  C   LEU A  50     -31.959   0.236  -6.637  0.00  0.00           C  
ATOM    752  O   LEU A  50     -33.051   0.343  -7.194  0.00  0.00           O  
ATOM    753  H   LEU A  50     -31.522  -2.092  -8.771  0.00  0.00           H  
ATOM    754  HA  LEU A  50     -30.123  -0.754  -6.589  0.00  0.00           H  
ATOM    755 HB2  LEU A  50     -31.137   0.154  -9.188  0.00  0.00           H  
ATOM    756 HB3  LEU A  50     -30.257   1.143  -8.231  0.00  0.00           H  
ATOM    757  HG  LEU A  50     -29.212  -1.207  -9.482  0.00  0.00           H  
ATOM    758 HD11 LEU A  50     -28.915   1.565 -10.194  0.00  0.00           H  
ATOM    759 HD12 LEU A  50     -28.152   0.342 -10.962  0.00  0.00           H  
ATOM    760 HD13 LEU A  50     -29.777   0.475 -11.051  0.00  0.00           H  
ATOM    761 HD21 LEU A  50     -27.949  -0.442  -7.499  0.00  0.00           H  
ATOM    762 HD22 LEU A  50     -27.065  -0.276  -8.862  0.00  0.00           H  
ATOM    763 HD23 LEU A  50     -27.820   1.020  -8.215  0.00  0.00           H  
ATOM    764  N   ASP A  51     -31.786   0.431  -5.333  0.00  0.00           N  
ATOM    765  CA  ASP A  51     -32.640   1.269  -4.474  0.00  0.00           C  
ATOM    766  CB  ASP A  51     -32.188   1.195  -3.016  0.00  0.00           C  
ATOM    767  CG  ASP A  51     -32.843   2.194  -2.056  0.00  0.00           C  
ATOM    768 OD1  ASP A  51     -32.260   3.285  -1.926  0.00  0.00           O  
ATOM    769 OD2  ASP A  51     -34.020   1.955  -1.708  0.00  0.00           O  
ATOM    770  C   ASP A  51     -32.763   2.679  -5.052  0.00  0.00           C  
ATOM    771  O   ASP A  51     -32.187   3.021  -6.083  0.00  0.00           O  
ATOM    772  H   ASP A  51     -30.946  -0.088  -4.939  0.00  0.00           H  
ATOM    773  HA  ASP A  51     -33.558   0.863  -4.487  0.00  0.00           H  
ATOM    774 HB2  ASP A  51     -32.379   0.266  -2.678  0.00  0.00           H  
ATOM    775 HB3  ASP A  51     -31.194   1.344  -2.990  0.00  0.00           H  
ATOM    776  N   ARG A  52     -33.744   3.376  -4.478  0.00  0.00           N  
ATOM    777  CA  ARG A  52     -34.079   4.746  -4.855  0.00  0.00           C  
ATOM    778  CB  ARG A  52     -35.283   5.217  -4.033  0.00  0.00           C  
ATOM    779  CG  ARG A  52     -36.496   4.461  -4.583  0.00  0.00           C  
ATOM    780  CD  ARG A  52     -37.631   4.547  -3.571  0.00  0.00           C  
ATOM    781  NE  ARG A  52     -37.299   4.173  -2.194  0.00  0.00           N  
ATOM    782  CZ  ARG A  52     -37.885   3.222  -1.442  0.00  0.00           C  
ATOM    783 NH1  ARG A  52     -38.633   2.306  -2.074  0.00  0.00           N  
ATOM    784 NH2  ARG A  52     -37.865   3.337  -0.107  0.00  0.00           N  
ATOM    785  C   ARG A  52     -32.906   5.730  -4.824  0.00  0.00           C  
ATOM    786  O   ARG A  52     -32.487   6.238  -5.865  0.00  0.00           O  
ATOM    787  H   ARG A  52     -34.256   2.852  -3.728  0.00  0.00           H  
ATOM    788  HA  ARG A  52     -34.463   4.737  -5.803  0.00  0.00           H  
ATOM    789 HB2  ARG A  52     -35.154   4.956  -3.115  0.00  0.00           H  
ATOM    790 HB3  ARG A  52     -35.417   6.157  -4.189  0.00  0.00           H  
ATOM    791 HG2  ARG A  52     -36.792   4.883  -5.422  0.00  0.00           H  
ATOM    792 HG3  ARG A  52     -36.262   3.513  -4.708  0.00  0.00           H  
ATOM    793 HD2  ARG A  52     -37.978   5.499  -3.576  0.00  0.00           H  
ATOM    794 HD3  ARG A  52     -38.382   3.951  -3.899  0.00  0.00           H  
ATOM    795  HE  ARG A  52     -36.535   4.690  -1.746  0.00  0.00           H  
ATOM    796 HH11 ARG A  52     -38.748   2.295  -3.052  0.00  0.00           H  
ATOM    797 HH12 ARG A  52     -39.097   1.595  -1.515  0.00  0.00           H  
ATOM    798 HH21 ARG A  52     -37.400   4.114   0.313  0.00  0.00           H  
ATOM    799 HH22 ARG A  52     -38.312   2.648   0.457  0.00  0.00           H  
ATOM    800  N   PHE A  53     -32.024   5.462  -3.866  0.00  0.00           N  
ATOM    801  CA  PHE A  53     -30.783   6.215  -3.637  0.00  0.00           C  
ATOM    802  CB  PHE A  53     -30.594   6.421  -2.135  0.00  0.00           C  
ATOM    803  CG  PHE A  53     -31.647   7.218  -1.365  0.00  0.00           C  
ATOM    804 CD1  PHE A  53     -31.585   8.607  -1.284  0.00  0.00           C  
ATOM    805 CD2  PHE A  53     -32.537   6.640  -0.465  0.00  0.00           C  
ATOM    806 CE1  PHE A  53     -32.413   9.334  -0.447  0.00  0.00           C  
ATOM    807 CE2  PHE A  53     -33.389   7.347   0.376  0.00  0.00           C  
ATOM    808  CZ  PHE A  53     -33.360   8.736   0.377  0.00  0.00           C  
ATOM    809  C   PHE A  53     -29.523   5.517  -4.170  0.00  0.00           C  
ATOM    810  O   PHE A  53     -28.404   5.877  -3.814  0.00  0.00           O  
ATOM    811  H   PHE A  53     -32.294   4.637  -3.262  0.00  0.00           H  
ATOM    812  HA  PHE A  53     -30.870   7.086  -4.152  0.00  0.00           H  
ATOM    813 HB2  PHE A  53     -30.541   5.513  -1.703  0.00  0.00           H  
ATOM    814 HB3  PHE A  53     -29.714   6.891  -1.996  0.00  0.00           H  
ATOM    815 HD1  PHE A  53     -30.918   9.099  -1.854  0.00  0.00           H  
ATOM    816 HD2  PHE A  53     -32.566   5.613  -0.419  0.00  0.00           H  
ATOM    817 HE1  PHE A  53     -32.321  10.356  -0.435  0.00  0.00           H  
ATOM    818 HE2  PHE A  53     -34.024   6.846   0.982  0.00  0.00           H  
ATOM    819  HZ  PHE A  53     -33.968   9.265   0.924  0.00  0.00           H  
ATOM    820  N   GLY A  54     -29.745   4.821  -5.279  0.00  0.00           N  
ATOM    821  CA  GLY A  54     -28.792   4.219  -6.221  0.00  0.00           C  
ATOM    822  C   GLY A  54     -27.870   3.090  -5.763  0.00  0.00           C  
ATOM    823  O   GLY A  54     -27.232   2.530  -6.660  0.00  0.00           O  
ATOM    824  H   GLY A  54     -30.820   4.714  -5.464  0.00  0.00           H  
ATOM    825 HA2  GLY A  54     -29.328   3.889  -7.057  0.00  0.00           H  
ATOM    826 HA3  GLY A  54     -28.201   4.986  -6.619  0.00  0.00           H  
ATOM    827  N   LEU A  55     -28.067   2.609  -4.542  0.00  0.00           N  
ATOM    828  CA  LEU A  55     -27.386   1.406  -4.049  0.00  0.00           C  
ATOM    829  CB  LEU A  55     -27.024   1.609  -2.581  0.00  0.00           C  
ATOM    830  CG  LEU A  55     -28.256   1.822  -1.698  0.00  0.00           C  
ATOM    831 CD1  LEU A  55     -28.774   0.492  -1.146  0.00  0.00           C  
ATOM    832 CD2  LEU A  55     -27.909   2.786  -0.565  0.00  0.00           C  
ATOM    833  C   LEU A  55     -27.854  -0.005  -4.427  0.00  0.00           C  
ATOM    834  O   LEU A  55     -29.047  -0.302  -4.394  0.00  0.00           O  
ATOM    835  H   LEU A  55     -28.741   3.154  -3.963  0.00  0.00           H  
ATOM    836  HA  LEU A  55     -26.375   1.484  -4.328  0.00  0.00           H  
ATOM    837 HB2  LEU A  55     -26.567   0.801  -2.262  0.00  0.00           H  
ATOM    838 HB3  LEU A  55     -26.466   2.413  -2.511  0.00  0.00           H  
ATOM    839  HG  LEU A  55     -28.976   2.255  -2.241  0.00  0.00           H  
ATOM    840 HD11 LEU A  55     -28.057   0.059  -0.601  0.00  0.00           H  
ATOM    841 HD12 LEU A  55     -29.576   0.661  -0.575  0.00  0.00           H  
ATOM    842 HD13 LEU A  55     -29.024  -0.106  -1.906  0.00  0.00           H  
ATOM    843 HD21 LEU A  55     -27.619   3.661  -0.951  0.00  0.00           H  
ATOM    844 HD22 LEU A  55     -28.713   2.924   0.012  0.00  0.00           H  
ATOM    845 HD23 LEU A  55     -27.167   2.400  -0.017  0.00  0.00           H  
ATOM    846  N   THR A  56     -26.851  -0.881  -4.454  0.00  0.00           N  
ATOM    847  CA  THR A  56     -26.968  -2.275  -4.895  0.00  0.00           C  
ATOM    848  CB  THR A  56     -25.728  -2.838  -5.599  0.00  0.00           C  
ATOM    849 OG1  THR A  56     -24.658  -2.869  -4.655  0.00  0.00           O  
ATOM    850 CG2  THR A  56     -25.383  -1.952  -6.809  0.00  0.00           C  
ATOM    851  C   THR A  56     -27.237  -3.171  -3.686  0.00  0.00           C  
ATOM    852  O   THR A  56     -26.912  -2.805  -2.563  0.00  0.00           O  
ATOM    853  H   THR A  56     -25.931  -0.476  -4.121  0.00  0.00           H  
ATOM    854  HA  THR A  56     -27.746  -2.346  -5.520  0.00  0.00           H  
ATOM    855  HB  THR A  56     -25.922  -3.790  -5.895  0.00  0.00           H  
ATOM    856 HG21 THR A  56     -24.611  -1.361  -6.577  0.00  0.00           H  
ATOM    857 HG22 THR A  56     -25.140  -2.532  -7.586  0.00  0.00           H  
ATOM    858 HG23 THR A  56     -26.175  -1.390  -7.046  0.00  0.00           H  
ATOM    859 HG1  THR A  56     -24.449  -1.940  -4.329  0.00  0.00           H  
ATOM    860  N   PRO A  57     -27.912  -4.300  -3.900  0.00  0.00           N  
ATOM    861  CA  PRO A  57     -27.844  -5.359  -2.878  0.00  0.00           C  
ATOM    862  CB  PRO A  57     -28.585  -6.536  -3.508  0.00  0.00           C  
ATOM    863  CG  PRO A  57     -29.045  -6.123  -4.905  0.00  0.00           C  
ATOM    864  CD  PRO A  57     -28.877  -4.601  -4.958  0.00  0.00           C  
ATOM    865  C   PRO A  57     -26.566  -5.810  -2.178  0.00  0.00           C  
ATOM    866  O   PRO A  57     -26.478  -6.151  -0.996  0.00  0.00           O  
ATOM    867  HA  PRO A  57     -28.591  -5.153  -2.135  0.00  0.00           H  
ATOM    868 HB2  PRO A  57     -27.984  -7.351  -3.573  0.00  0.00           H  
ATOM    869 HB3  PRO A  57     -29.389  -6.802  -2.947  0.00  0.00           H  
ATOM    870 HG2  PRO A  57     -28.478  -6.565  -5.598  0.00  0.00           H  
ATOM    871 HG3  PRO A  57     -30.001  -6.378  -5.040  0.00  0.00           H  
ATOM    872 HD2  PRO A  57     -28.531  -4.317  -5.855  0.00  0.00           H  
ATOM    873 HD3  PRO A  57     -29.755  -4.143  -4.788  0.00  0.00           H  
ATOM    874  N   LEU A  58     -25.538  -6.011  -2.996  0.00  0.00           N  
ATOM    875  CA  LEU A  58     -24.159  -6.244  -2.538  0.00  0.00           C  
ATOM    876  CB  LEU A  58     -23.263  -6.113  -3.762  0.00  0.00           C  
ATOM    877  CG  LEU A  58     -22.014  -6.957  -3.499  0.00  0.00           C  
ATOM    878 CD1  LEU A  58     -22.280  -8.438  -3.736  0.00  0.00           C  
ATOM    879 CD2  LEU A  58     -20.763  -6.511  -4.249  0.00  0.00           C  
ATOM    880  C   LEU A  58     -23.625  -5.114  -1.656  0.00  0.00           C  
ATOM    881  O   LEU A  58     -22.789  -5.363  -0.788  0.00  0.00           O  
ATOM    882  H   LEU A  58     -25.793  -5.989  -4.016  0.00  0.00           H  
ATOM    883  HA  LEU A  58     -24.146  -7.101  -2.000  0.00  0.00           H  
ATOM    884 HB2  LEU A  58     -23.720  -6.494  -4.518  0.00  0.00           H  
ATOM    885 HB3  LEU A  58     -22.988  -5.198  -3.844  0.00  0.00           H  
ATOM    886  HG  LEU A  58     -21.723  -6.820  -2.549  0.00  0.00           H  
ATOM    887 HD11 LEU A  58     -22.562  -8.578  -4.686  0.00  0.00           H  
ATOM    888 HD12 LEU A  58     -21.447  -8.960  -3.557  0.00  0.00           H  
ATOM    889 HD13 LEU A  58     -23.007  -8.748  -3.123  0.00  0.00           H  
ATOM    890 HD21 LEU A  58     -20.535  -5.573  -3.988  0.00  0.00           H  
ATOM    891 HD22 LEU A  58     -20.001  -7.116  -4.017  0.00  0.00           H  
ATOM    892 HD23 LEU A  58     -20.933  -6.551  -5.234  0.00  0.00           H  
ATOM    893  N   HIS A  59     -23.907  -3.864  -1.975  0.00  0.00           N  
ATOM    894  CA  HIS A  59     -23.531  -2.744  -1.097  0.00  0.00           C  
ATOM    895  CB  HIS A  59     -24.145  -1.473  -1.677  0.00  0.00           C  
ATOM    896  CG  HIS A  59     -23.772  -0.133  -1.040  0.00  0.00           C  
ATOM    897 ND1  HIS A  59     -22.781   0.604  -1.544  0.00  0.00           N  
ATOM    898 CD2  HIS A  59     -24.120   0.322   0.166  0.00  0.00           C  
ATOM    899 CE1  HIS A  59     -22.536   1.494  -0.585  0.00  0.00           C  
ATOM    900 NE2  HIS A  59     -23.337   1.343   0.470  0.00  0.00           N  
ATOM    901  C   HIS A  59     -24.089  -3.024   0.310  0.00  0.00           C  
ATOM    902  O   HIS A  59     -23.309  -2.881   1.247  0.00  0.00           O  
ATOM    903  H   HIS A  59     -24.404  -3.734  -2.875  0.00  0.00           H  
ATOM    904  HA  HIS A  59     -22.541  -2.708  -1.037  0.00  0.00           H  
ATOM    905 HB2  HIS A  59     -23.907  -1.407  -2.671  0.00  0.00           H  
ATOM    906 HB3  HIS A  59     -25.166  -1.546  -1.639  0.00  0.00           H  
ATOM    907 HD2  HIS A  59     -24.865  -0.065   0.741  0.00  0.00           H  
ATOM    908 HE1  HIS A  59     -21.814   2.210  -0.647  0.00  0.00           H  
ATOM    909 HE2  HIS A  59     -23.322   1.896   1.286  0.00  0.00           H  
ATOM    910  N   LEU A  60     -25.377  -3.299   0.454  0.00  0.00           N  
ATOM    911  CA  LEU A  60     -26.091  -3.692   1.674  0.00  0.00           C  
ATOM    912  CB  LEU A  60     -27.581  -3.813   1.350  0.00  0.00           C  
ATOM    913  CG  LEU A  60     -28.369  -2.506   1.234  0.00  0.00           C  
ATOM    914 CD1  LEU A  60     -29.879  -2.751   1.162  0.00  0.00           C  
ATOM    915 CD2  LEU A  60     -28.167  -1.643   2.480  0.00  0.00           C  
ATOM    916  C   LEU A  60     -25.536  -4.982   2.289  0.00  0.00           C  
ATOM    917  O   LEU A  60     -25.382  -4.936   3.515  0.00  0.00           O  
ATOM    918  H   LEU A  60     -25.915  -3.204  -0.482  0.00  0.00           H  
ATOM    919  HA  LEU A  60     -25.992  -2.950   2.355  0.00  0.00           H  
ATOM    920 HB2  LEU A  60     -27.666  -4.289   0.475  0.00  0.00           H  
ATOM    921 HB3  LEU A  60     -28.008  -4.354   2.071  0.00  0.00           H  
ATOM    922  HG  LEU A  60     -28.076  -2.020   0.406  0.00  0.00           H  
ATOM    923 HD11 LEU A  60     -30.176  -3.224   1.990  0.00  0.00           H  
ATOM    924 HD12 LEU A  60     -30.352  -1.874   1.087  0.00  0.00           H  
ATOM    925 HD13 LEU A  60     -30.084  -3.313   0.362  0.00  0.00           H  
ATOM    926 HD21 LEU A  60     -27.195  -1.428   2.581  0.00  0.00           H  
ATOM    927 HD22 LEU A  60     -28.689  -0.796   2.384  0.00  0.00           H  
ATOM    928 HD23 LEU A  60     -28.485  -2.143   3.284  0.00  0.00           H  
ATOM    929  N   ALA A  61     -25.115  -5.995   1.528  0.00  0.00           N  
ATOM    930  CA  ALA A  61     -24.322  -7.124   2.030  0.00  0.00           C  
ATOM    931  CB  ALA A  61     -24.179  -8.221   0.985  0.00  0.00           C  
ATOM    932  C   ALA A  61     -22.940  -6.806   2.613  0.00  0.00           C  
ATOM    933  O   ALA A  61     -22.495  -7.432   3.575  0.00  0.00           O  
ATOM    934  H   ALA A  61     -25.404  -5.916   0.519  0.00  0.00           H  
ATOM    935  HA  ALA A  61     -24.873  -7.602   2.760  0.00  0.00           H  
ATOM    936 HB1  ALA A  61     -24.341  -9.111   1.410  0.00  0.00           H  
ATOM    937 HB2  ALA A  61     -24.846  -8.075   0.255  0.00  0.00           H  
ATOM    938 HB3  ALA A  61     -23.257  -8.199   0.601  0.00  0.00           H  
ATOM    939  N   ALA A  62     -22.168  -5.970   1.945  0.00  0.00           N  
ATOM    940  CA  ALA A  62     -20.953  -5.461   2.607  0.00  0.00           C  
ATOM    941  CB  ALA A  62     -20.313  -4.626   1.491  0.00  0.00           C  
ATOM    942  C   ALA A  62     -21.147  -4.540   3.809  0.00  0.00           C  
ATOM    943  O   ALA A  62     -20.231  -4.329   4.596  0.00  0.00           O  
ATOM    944  H   ALA A  62     -22.455  -5.722   1.005  0.00  0.00           H  
ATOM    945  HA  ALA A  62     -20.396  -6.274   2.910  0.00  0.00           H  
ATOM    946 HB1  ALA A  62     -19.325  -4.595   1.629  0.00  0.00           H  
ATOM    947 HB2  ALA A  62     -20.517  -5.046   0.609  0.00  0.00           H  
ATOM    948 HB3  ALA A  62     -20.686  -3.701   1.518  0.00  0.00           H  
ATOM    949  N   GLN A  63     -22.283  -3.850   3.746  0.00  0.00           N  
ATOM    950  CA  GLN A  63     -22.644  -3.129   4.972  0.00  0.00           C  
ATOM    951  CB  GLN A  63     -23.790  -2.152   4.694  0.00  0.00           C  
ATOM    952  CG  GLN A  63     -23.342  -0.804   4.124  0.00  0.00           C  
ATOM    953  CD  GLN A  63     -24.647  -0.006   4.007  0.00  0.00           C  
ATOM    954  C   GLN A  63     -23.076  -4.026   6.136  0.00  0.00           C  
ATOM    955  O   GLN A  63     -22.711  -3.786   7.289  0.00  0.00           O  
ATOM    956  H   GLN A  63     -22.798  -3.866   2.900  0.00  0.00           H  
ATOM    957  HA  GLN A  63     -21.823  -2.607   5.276  0.00  0.00           H  
ATOM    958 HB2  GLN A  63     -24.418  -2.570   4.035  0.00  0.00           H  
ATOM    959 HB3  GLN A  63     -24.280  -1.976   5.551  0.00  0.00           H  
ATOM    960 HG2  GLN A  63     -22.768  -0.367   4.760  0.00  0.00           H  
ATOM    961 HG3  GLN A  63     -22.979  -0.937   3.244  0.00  0.00           H  
ATOM    962 OE1  GLN A  63     -25.485   0.122   4.896  0.00  0.00           O  
ATOM    963 NE2  GLN A  63     -25.051   0.310   2.788  0.00  0.00           N  
ATOM    964 HE21 GLN A  63     -25.909   0.823   2.638  0.00  0.00           H  
ATOM    965 HE22 GLN A  63     -24.477   0.027   1.992  0.00  0.00           H  
ATOM    966  N   ARG A  64     -23.746  -5.095   5.726  0.00  0.00           N  
ATOM    967  CA  ARG A  64     -24.067  -6.161   6.690  0.00  0.00           C  
ATOM    968  CB  ARG A  64     -25.220  -7.010   6.155  0.00  0.00           C  
ATOM    969  CG  ARG A  64     -25.795  -7.975   7.179  0.00  0.00           C  
ATOM    970  CD  ARG A  64     -26.559  -7.170   8.240  0.00  0.00           C  
ATOM    971  NE  ARG A  64     -27.026  -7.991   9.368  0.00  0.00           N  
ATOM    972  CZ  ARG A  64     -27.731  -7.517  10.404  0.00  0.00           C  
ATOM    973 NH1  ARG A  64     -28.146  -6.249  10.391  0.00  0.00           N  
ATOM    974 NH2  ARG A  64     -27.791  -8.243  11.532  0.00  0.00           N  
ATOM    975  C   ARG A  64     -22.839  -6.917   7.217  0.00  0.00           C  
ATOM    976  O   ARG A  64     -22.778  -7.598   8.227  0.00  0.00           O  
ATOM    977  H   ARG A  64     -24.007  -5.118   4.740  0.00  0.00           H  
ATOM    978  HA  ARG A  64     -24.550  -5.742   7.482  0.00  0.00           H  
ATOM    979 HB2  ARG A  64     -25.948  -6.399   5.863  0.00  0.00           H  
ATOM    980 HB3  ARG A  64     -24.885  -7.542   5.384  0.00  0.00           H  
ATOM    981 HG2  ARG A  64     -26.432  -8.586   6.744  0.00  0.00           H  
ATOM    982 HG3  ARG A  64     -25.067  -8.458   7.631  0.00  0.00           H  
ATOM    983 HD2  ARG A  64     -25.947  -6.459   8.584  0.00  0.00           H  
ATOM    984 HD3  ARG A  64     -27.347  -6.748   7.794  0.00  0.00           H  
ATOM    985  HE  ARG A  64     -26.803  -8.969   9.361  0.00  0.00           H  
ATOM    986 HH11 ARG A  64     -27.962  -5.653   9.619  0.00  0.00           H  
ATOM    987 HH12 ARG A  64     -28.659  -5.892  11.182  0.00  0.00           H  
ATOM    988 HH21 ARG A  64     -27.333  -9.126  11.578  0.00  0.00           H  
ATOM    989 HH22 ARG A  64     -28.297  -7.893  12.317  0.00  0.00           H  
ATOM    990  N   GLY A  65     -21.927  -7.061   6.257  0.00  0.00           N  
ATOM    991  CA  GLY A  65     -20.618  -7.731   6.393  0.00  0.00           C  
ATOM    992  C   GLY A  65     -20.805  -9.248   6.397  0.00  0.00           C  
ATOM    993  O   GLY A  65     -19.948 -10.022   6.837  0.00  0.00           O  
ATOM    994  H   GLY A  65     -22.230  -6.632   5.329  0.00  0.00           H  
ATOM    995 HA2  GLY A  65     -20.033  -7.468   5.626  0.00  0.00           H  
ATOM    996 HA3  GLY A  65     -20.190  -7.445   7.250  0.00  0.00           H  
ATOM    997  N   HIS A  66     -21.703  -9.721   5.542  0.00  0.00           N  
ATOM    998  CA  HIS A  66     -22.007 -11.163   5.473  0.00  0.00           C  
ATOM    999  CB  HIS A  66     -23.529 -11.247   5.538  0.00  0.00           C  
ATOM   1000  CG  HIS A  66     -24.160 -12.617   5.835  0.00  0.00           C  
ATOM   1001 ND1  HIS A  66     -25.277 -12.980   6.449  0.00  0.00           N  
ATOM   1002 CD2  HIS A  66     -23.497 -13.726   5.523  0.00  0.00           C  
ATOM   1003 CE1  HIS A  66     -25.216 -14.289   6.645  0.00  0.00           C  
ATOM   1004 NE2  HIS A  66     -24.074 -14.747   6.142  0.00  0.00           N  
ATOM   1005  C   HIS A  66     -21.577 -11.905   4.207  0.00  0.00           C  
ATOM   1006  O   HIS A  66     -22.209 -11.689   3.174  0.00  0.00           O  
ATOM   1007  H   HIS A  66     -22.162  -9.016   4.942  0.00  0.00           H  
ATOM   1008  HA  HIS A  66     -21.548 -11.615   6.277  0.00  0.00           H  
ATOM   1009 HB2  HIS A  66     -23.873 -10.603   6.252  0.00  0.00           H  
ATOM   1010 HB3  HIS A  66     -23.923 -10.927   4.653  0.00  0.00           H  
ATOM   1011 HD2  HIS A  66     -22.684 -13.773   4.912  0.00  0.00           H  
ATOM   1012 HE1  HIS A  66     -25.911 -14.842   7.096  0.00  0.00           H  
ATOM   1013 HE2  HIS A  66     -23.745 -15.682   6.230  0.00  0.00           H  
ATOM   1014  N   LEU A  67     -20.517 -12.701   4.272  0.00  0.00           N  
ATOM   1015  CA  LEU A  67     -19.896 -13.491   3.204  0.00  0.00           C  
ATOM   1016  CB  LEU A  67     -18.686 -14.315   3.648  0.00  0.00           C  
ATOM   1017  CG  LEU A  67     -17.262 -13.755   3.535  0.00  0.00           C  
ATOM   1018 CD1  LEU A  67     -16.324 -14.593   4.410  0.00  0.00           C  
ATOM   1019 CD2  LEU A  67     -16.980 -13.683   2.034  0.00  0.00           C  
ATOM   1020  C   LEU A  67     -20.812 -14.439   2.420  0.00  0.00           C  
ATOM   1021  O   LEU A  67     -20.760 -14.411   1.191  0.00  0.00           O  
ATOM   1022  H   LEU A  67     -20.100 -12.727   5.277  0.00  0.00           H  
ATOM   1023  HA  LEU A  67     -19.470 -12.837   2.532  0.00  0.00           H  
ATOM   1024 HB2  LEU A  67     -18.826 -14.560   4.626  0.00  0.00           H  
ATOM   1025 HB3  LEU A  67     -18.701 -15.185   3.122  0.00  0.00           H  
ATOM   1026  HG  LEU A  67     -17.256 -12.815   3.854  0.00  0.00           H  
ATOM   1027 HD11 LEU A  67     -16.340 -15.541   4.097  0.00  0.00           H  
ATOM   1028 HD12 LEU A  67     -15.396 -14.231   4.339  0.00  0.00           H  
ATOM   1029 HD13 LEU A  67     -16.631 -14.547   5.359  0.00  0.00           H  
ATOM   1030 HD21 LEU A  67     -17.648 -13.080   1.600  0.00  0.00           H  
ATOM   1031 HD22 LEU A  67     -16.059 -13.322   1.888  0.00  0.00           H  
ATOM   1032 HD23 LEU A  67     -17.048 -14.599   1.640  0.00  0.00           H  
ATOM   1033  N   GLU A  68     -21.722 -15.134   3.090  0.00  0.00           N  
ATOM   1034  CA  GLU A  68     -22.666 -16.011   2.371  0.00  0.00           C  
ATOM   1035  CB  GLU A  68     -23.533 -16.820   3.321  0.00  0.00           C  
ATOM   1036  CG  GLU A  68     -22.631 -17.760   4.124  0.00  0.00           C  
ATOM   1037  CD  GLU A  68     -23.354 -18.224   5.402  0.00  0.00           C  
ATOM   1038 OE1  GLU A  68     -23.201 -17.584   6.468  0.00  0.00           O  
ATOM   1039 OE2  GLU A  68     -23.862 -19.361   5.384  0.00  0.00           O  
ATOM   1040  C   GLU A  68     -23.610 -15.323   1.368  0.00  0.00           C  
ATOM   1041  O   GLU A  68     -23.618 -15.856   0.259  0.00  0.00           O  
ATOM   1042  H   GLU A  68     -21.718 -15.018   4.109  0.00  0.00           H  
ATOM   1043  HA  GLU A  68     -22.133 -16.738   1.878  0.00  0.00           H  
ATOM   1044 HB2  GLU A  68     -23.949 -16.215   3.943  0.00  0.00           H  
ATOM   1045 HB3  GLU A  68     -24.129 -17.366   2.799  0.00  0.00           H  
ATOM   1046 HG2  GLU A  68     -22.454 -18.549   3.591  0.00  0.00           H  
ATOM   1047 HG3  GLU A  68     -21.842 -17.271   4.402  0.00  0.00           H  
ATOM   1048  N   ILE A  69     -23.985 -14.091   1.687  0.00  0.00           N  
ATOM   1049  CA  ILE A  69     -24.674 -13.252   0.694  0.00  0.00           C  
ATOM   1050  CB  ILE A  69     -25.459 -12.165   1.420  0.00  0.00           C  
ATOM   1051 CG1  ILE A  69     -26.416 -12.695   2.489  0.00  0.00           C  
ATOM   1052 CG2  ILE A  69     -26.328 -11.392   0.428  0.00  0.00           C  
ATOM   1053 CD1  ILE A  69     -27.365 -11.672   3.115  0.00  0.00           C  
ATOM   1054  C   ILE A  69     -23.716 -12.621  -0.313  0.00  0.00           C  
ATOM   1055  O   ILE A  69     -23.934 -12.905  -1.497  0.00  0.00           O  
ATOM   1056  H   ILE A  69     -23.764 -13.785   2.639  0.00  0.00           H  
ATOM   1057  HA  ILE A  69     -25.274 -13.875   0.173  0.00  0.00           H  
ATOM   1058  HB  ILE A  69     -24.797 -11.554   1.879  0.00  0.00           H  
ATOM   1059 HG12 ILE A  69     -26.969 -13.434   2.084  0.00  0.00           H  
ATOM   1060 HG13 ILE A  69     -25.867 -13.105   3.228  0.00  0.00           H  
ATOM   1061 HG21 ILE A  69     -26.790 -10.647   0.904  0.00  0.00           H  
ATOM   1062 HG22 ILE A  69     -25.752 -11.021  -0.296  0.00  0.00           H  
ATOM   1063 HG23 ILE A  69     -27.007 -12.008   0.033  0.00  0.00           H  
ATOM   1064 HD11 ILE A  69     -27.936 -11.280   2.398  0.00  0.00           H  
ATOM   1065 HD12 ILE A  69     -27.935 -12.131   3.791  0.00  0.00           H  
ATOM   1066 HD13 ILE A  69     -26.827 -10.956   3.552  0.00  0.00           H  
ATOM   1067  N   VAL A  70     -22.528 -12.183   0.083  0.00  0.00           N  
ATOM   1068  CA  VAL A  70     -21.581 -11.611  -0.878  0.00  0.00           C  
ATOM   1069  CB  VAL A  70     -20.350 -11.015  -0.185  0.00  0.00           C  
ATOM   1070 CG1  VAL A  70     -19.319 -10.535  -1.212  0.00  0.00           C  
ATOM   1071 CG2  VAL A  70     -20.710  -9.724   0.551  0.00  0.00           C  
ATOM   1072  C   VAL A  70     -21.253 -12.635  -1.967  0.00  0.00           C  
ATOM   1073  O   VAL A  70     -21.782 -12.443  -3.061  0.00  0.00           O  
ATOM   1074  H   VAL A  70     -22.333 -12.275   1.092  0.00  0.00           H  
ATOM   1075  HA  VAL A  70     -22.019 -10.824  -1.317  0.00  0.00           H  
ATOM   1076  HB  VAL A  70     -19.912 -11.739   0.342  0.00  0.00           H  
ATOM   1077 HG11 VAL A  70     -18.515 -10.189  -0.733  0.00  0.00           H  
ATOM   1078 HG12 VAL A  70     -19.059 -11.299  -1.799  0.00  0.00           H  
ATOM   1079 HG13 VAL A  70     -19.721  -9.807  -1.765  0.00  0.00           H  
ATOM   1080 HG21 VAL A  70     -21.528  -9.879   1.101  0.00  0.00           H  
ATOM   1081 HG22 VAL A  70     -19.948  -9.463   1.142  0.00  0.00           H  
ATOM   1082 HG23 VAL A  70     -20.883  -9.004  -0.119  0.00  0.00           H  
ATOM   1083  N   GLU A  71     -20.832 -13.801  -1.489  0.00  0.00           N  
ATOM   1084  CA  GLU A  71     -20.375 -14.895  -2.375  0.00  0.00           C  
ATOM   1085  CB  GLU A  71     -19.901 -16.078  -1.526  0.00  0.00           C  
ATOM   1086  CG  GLU A  71     -19.292 -17.022  -2.571  0.00  0.00           C  
ATOM   1087  CD  GLU A  71     -18.690 -18.378  -2.193  0.00  0.00           C  
ATOM   1088 OE1  GLU A  71     -19.497 -19.159  -1.649  0.00  0.00           O  
ATOM   1089 OE2  GLU A  71     -17.476 -18.634  -2.360  0.00  0.00           O  
ATOM   1090  C   GLU A  71     -21.450 -15.280  -3.393  0.00  0.00           C  
ATOM   1091  O   GLU A  71     -21.276 -15.087  -4.599  0.00  0.00           O  
ATOM   1092  H   GLU A  71     -20.847 -13.886  -0.455  0.00  0.00           H  
ATOM   1093  HA  GLU A  71     -19.542 -14.603  -2.858  0.00  0.00           H  
ATOM   1094 HB2  GLU A  71     -19.204 -15.780  -0.969  0.00  0.00           H  
ATOM   1095 HB3  GLU A  71     -20.656 -16.502  -1.162  0.00  0.00           H  
ATOM   1096 HG2  GLU A  71     -20.016 -17.209  -3.267  0.00  0.00           H  
ATOM   1097 HG3  GLU A  71     -18.558 -16.504  -3.057  0.00  0.00           H  
ATOM   1098  N   VAL A  72     -22.630 -15.555  -2.850  0.00  0.00           N  
ATOM   1099  CA  VAL A  72     -23.720 -15.964  -3.745  0.00  0.00           C  
ATOM   1100  CB  VAL A  72     -24.861 -16.652  -2.988  0.00  0.00           C  
ATOM   1101 CG1  VAL A  72     -25.638 -15.797  -1.982  0.00  0.00           C  
ATOM   1102 CG2  VAL A  72     -25.768 -17.530  -3.849  0.00  0.00           C  
ATOM   1103  C   VAL A  72     -24.258 -14.828  -4.608  0.00  0.00           C  
ATOM   1104  O   VAL A  72     -24.798 -15.217  -5.632  0.00  0.00           O  
ATOM   1105  H   VAL A  72     -22.707 -15.466  -1.846  0.00  0.00           H  
ATOM   1106  HA  VAL A  72     -23.359 -16.683  -4.365  0.00  0.00           H  
ATOM   1107  HB  VAL A  72     -24.458 -17.423  -2.454  0.00  0.00           H  
ATOM   1108 HG11 VAL A  72     -25.523 -16.178  -1.067  0.00  0.00           H  
ATOM   1109 HG12 VAL A  72     -25.287 -14.863  -2.004  0.00  0.00           H  
ATOM   1110 HG13 VAL A  72     -26.606 -15.799  -2.228  0.00  0.00           H  
ATOM   1111 HG21 VAL A  72     -25.459 -18.478  -3.788  0.00  0.00           H  
ATOM   1112 HG22 VAL A  72     -26.706 -17.458  -3.514  0.00  0.00           H  
ATOM   1113 HG23 VAL A  72     -25.721 -17.218  -4.797  0.00  0.00           H  
ATOM   1114  N   LEU A  73     -24.264 -13.544  -4.255  0.00  0.00           N  
ATOM   1115  CA  LEU A  73     -24.716 -12.541  -5.239  0.00  0.00           C  
ATOM   1116  CB  LEU A  73     -25.056 -11.183  -4.631  0.00  0.00           C  
ATOM   1117  CG  LEU A  73     -26.365 -10.836  -3.916  0.00  0.00           C  
ATOM   1118 CD1  LEU A  73     -26.164  -9.450  -3.287  0.00  0.00           C  
ATOM   1119 CD2  LEU A  73     -27.590 -10.768  -4.837  0.00  0.00           C  
ATOM   1120  C   LEU A  73     -23.649 -12.334  -6.305  0.00  0.00           C  
ATOM   1121  O   LEU A  73     -23.990 -12.299  -7.491  0.00  0.00           O  
ATOM   1122  H   LEU A  73     -23.954 -13.326  -3.315  0.00  0.00           H  
ATOM   1123  HA  LEU A  73     -25.547 -12.887  -5.679  0.00  0.00           H  
ATOM   1124 HB2  LEU A  73     -24.294 -10.954  -3.963  0.00  0.00           H  
ATOM   1125 HB3  LEU A  73     -24.943 -10.479  -5.384  0.00  0.00           H  
ATOM   1126  HG  LEU A  73     -26.534 -11.494  -3.208  0.00  0.00           H  
ATOM   1127 HD11 LEU A  73     -25.962  -8.790  -4.008  0.00  0.00           H  
ATOM   1128 HD12 LEU A  73     -26.998  -9.184  -2.808  0.00  0.00           H  
ATOM   1129 HD13 LEU A  73     -25.403  -9.490  -2.643  0.00  0.00           H  
ATOM   1130 HD21 LEU A  73     -27.721 -11.655  -5.275  0.00  0.00           H  
ATOM   1131 HD22 LEU A  73     -28.396 -10.538  -4.294  0.00  0.00           H  
ATOM   1132 HD23 LEU A  73     -27.440 -10.067  -5.532  0.00  0.00           H  
ATOM   1133  N   LEU A  74     -22.358 -12.351  -5.973  0.00  0.00           N  
ATOM   1134  CA  LEU A  74     -21.254 -12.213  -6.933  0.00  0.00           C  
ATOM   1135  CB  LEU A  74     -19.845 -12.238  -6.332  0.00  0.00           C  
ATOM   1136  CG  LEU A  74     -19.388 -10.841  -5.913  0.00  0.00           C  
ATOM   1137 CD1  LEU A  74     -18.001 -10.860  -5.272  0.00  0.00           C  
ATOM   1138 CD2  LEU A  74     -19.396  -9.843  -7.071  0.00  0.00           C  
ATOM   1139  C   LEU A  74     -21.253 -13.331  -7.982  0.00  0.00           C  
ATOM   1140  O   LEU A  74     -21.228 -13.000  -9.166  0.00  0.00           O  
ATOM   1141  H   LEU A  74     -22.189 -12.474  -4.939  0.00  0.00           H  
ATOM   1142  HA  LEU A  74     -21.357 -11.330  -7.412  0.00  0.00           H  
ATOM   1143 HB2  LEU A  74     -19.866 -12.797  -5.530  0.00  0.00           H  
ATOM   1144 HB3  LEU A  74     -19.229 -12.562  -7.016  0.00  0.00           H  
ATOM   1145  HG  LEU A  74     -20.049 -10.464  -5.256  0.00  0.00           H  
ATOM   1146 HD11 LEU A  74     -17.339 -11.223  -5.926  0.00  0.00           H  
ATOM   1147 HD12 LEU A  74     -17.742  -9.930  -5.015  0.00  0.00           H  
ATOM   1148 HD13 LEU A  74     -18.020 -11.440  -4.458  0.00  0.00           H  
ATOM   1149 HD21 LEU A  74     -20.323  -9.765  -7.435  0.00  0.00           H  
ATOM   1150 HD22 LEU A  74     -19.089  -8.951  -6.741  0.00  0.00           H  
ATOM   1151 HD23 LEU A  74     -18.780 -10.164  -7.790  0.00  0.00           H  
ATOM   1152  N   LYS A  75     -21.573 -14.532  -7.519  0.00  0.00           N  
ATOM   1153  CA  LYS A  75     -21.653 -15.722  -8.380  0.00  0.00           C  
ATOM   1154  CB  LYS A  75     -21.694 -16.924  -7.432  0.00  0.00           C  
ATOM   1155  CG  LYS A  75     -20.287 -17.326  -6.991  0.00  0.00           C  
ATOM   1156  CD  LYS A  75     -20.120 -18.593  -6.135  0.00  0.00           C  
ATOM   1157  CE  LYS A  75     -20.776 -19.711  -6.934  0.00  0.00           C  
ATOM   1158  NZ  LYS A  75     -20.829 -20.999  -6.220  0.00  0.00           N  
ATOM   1159  C   LYS A  75     -22.843 -15.655  -9.332  0.00  0.00           C  
ATOM   1160  O   LYS A  75     -22.627 -15.664 -10.542  0.00  0.00           O  
ATOM   1161  H   LYS A  75     -21.765 -14.566  -6.493  0.00  0.00           H  
ATOM   1162  HA  LYS A  75     -20.804 -15.782  -8.923  0.00  0.00           H  
ATOM   1163 HB2  LYS A  75     -22.211 -16.674  -6.631  0.00  0.00           H  
ATOM   1164 HB3  LYS A  75     -22.100 -17.684  -7.909  0.00  0.00           H  
ATOM   1165 HG2  LYS A  75     -19.702 -17.435  -7.830  0.00  0.00           H  
ATOM   1166 HG3  LYS A  75     -19.871 -16.541  -6.475  0.00  0.00           H  
ATOM   1167 HD2  LYS A  75     -19.175 -18.783  -6.040  0.00  0.00           H  
ATOM   1168 HD3  LYS A  75     -20.599 -18.473  -5.302  0.00  0.00           H  
ATOM   1169 HE2  LYS A  75     -21.717 -19.421  -7.175  0.00  0.00           H  
ATOM   1170 HE3  LYS A  75     -20.264 -19.829  -7.800  0.00  0.00           H  
ATOM   1171 HZ1  LYS A  75     -19.971 -21.147  -5.723  0.00  0.00           H  
ATOM   1172 HZ2  LYS A  75     -21.591 -20.994  -5.568  0.00  0.00           H  
ATOM   1173 HZ3  LYS A  75     -20.962 -21.745  -6.877  0.00  0.00           H  
ATOM   1174  N   ASN A  76     -23.963 -15.246  -8.728  0.00  0.00           N  
ATOM   1175  CA  ASN A  76     -25.180 -14.967  -9.507  0.00  0.00           C  
ATOM   1176  CB  ASN A  76     -26.392 -14.972  -8.575  0.00  0.00           C  
ATOM   1177  CG  ASN A  76     -26.912 -16.350  -8.150  0.00  0.00           C  
ATOM   1178  C   ASN A  76     -25.209 -13.743 -10.413  0.00  0.00           C  
ATOM   1179  O   ASN A  76     -26.256 -13.367 -10.944  0.00  0.00           O  
ATOM   1180  H   ASN A  76     -23.902 -15.146  -7.706  0.00  0.00           H  
ATOM   1181  HA  ASN A  76     -25.330 -15.793 -10.115  0.00  0.00           H  
ATOM   1182 HB2  ASN A  76     -26.153 -14.461  -7.738  0.00  0.00           H  
ATOM   1183 HB3  ASN A  76     -27.147 -14.484  -9.033  0.00  0.00           H  
ATOM   1184 OD1  ASN A  76     -26.433 -17.427  -8.516  0.00  0.00           O  
ATOM   1185 ND2  ASN A  76     -28.002 -16.411  -7.387  0.00  0.00           N  
ATOM   1186 HD22 ASN A  76     -28.442 -15.539  -7.128  0.00  0.00           H  
ATOM   1187 HD21 ASN A  76     -28.367 -17.275  -7.088  0.00  0.00           H  
ATOM   1188  N   GLY A  77     -24.080 -13.075 -10.626  0.00  0.00           N  
ATOM   1189  CA  GLY A  77     -23.927 -11.937 -11.540  0.00  0.00           C  
ATOM   1190  C   GLY A  77     -23.814 -10.526 -10.961  0.00  0.00           C  
ATOM   1191  O   GLY A  77     -23.834  -9.534 -11.677  0.00  0.00           O  
ATOM   1192  H   GLY A  77     -23.261 -13.444 -10.057  0.00  0.00           H  
ATOM   1193 HA2  GLY A  77     -23.096 -12.112 -12.143  0.00  0.00           H  
ATOM   1194 HA3  GLY A  77     -24.719 -11.952 -12.216  0.00  0.00           H  
ATOM   1195  N   ALA A  78     -23.850 -10.368  -9.648  0.00  0.00           N  
ATOM   1196  CA  ALA A  78     -23.697  -9.008  -9.086  0.00  0.00           C  
ATOM   1197  CB  ALA A  78     -23.751  -8.992  -7.559  0.00  0.00           C  
ATOM   1198  C   ALA A  78     -22.455  -8.216  -9.493  0.00  0.00           C  
ATOM   1199  O   ALA A  78     -21.315  -8.651  -9.552  0.00  0.00           O  
ATOM   1200  H   ALA A  78     -23.983 -11.205  -9.087  0.00  0.00           H  
ATOM   1201  HA  ALA A  78     -24.531  -8.462  -9.355  0.00  0.00           H  
ATOM   1202 HB1  ALA A  78     -24.549  -8.468  -7.261  0.00  0.00           H  
ATOM   1203 HB2  ALA A  78     -23.821  -9.929  -7.220  0.00  0.00           H  
ATOM   1204 HB3  ALA A  78     -22.921  -8.568  -7.202  0.00  0.00           H  
ATOM   1205  N   ASP A  79     -22.744  -6.914  -9.584  0.00  0.00           N  
ATOM   1206  CA  ASP A  79     -21.809  -5.854  -9.985  0.00  0.00           C  
ATOM   1207  CB  ASP A  79     -22.585  -4.596 -10.389  0.00  0.00           C  
ATOM   1208  CG  ASP A  79     -21.703  -3.680 -11.237  0.00  0.00           C  
ATOM   1209 OD1  ASP A  79     -20.971  -2.906 -10.593  0.00  0.00           O  
ATOM   1210 OD2  ASP A  79     -21.909  -3.614 -12.471  0.00  0.00           O  
ATOM   1211  C   ASP A  79     -20.821  -5.322  -8.937  0.00  0.00           C  
ATOM   1212  O   ASP A  79     -21.194  -5.129  -7.786  0.00  0.00           O  
ATOM   1213  H   ASP A  79     -23.754  -6.696  -9.332  0.00  0.00           H  
ATOM   1214  HA  ASP A  79     -21.239  -6.241 -10.756  0.00  0.00           H  
ATOM   1215 HB2  ASP A  79     -23.361  -4.871 -10.925  0.00  0.00           H  
ATOM   1216 HB3  ASP A  79     -22.843  -4.117  -9.572  0.00  0.00           H  
ATOM   1217  N   VAL A  80     -19.551  -5.511  -9.262  0.00  0.00           N  
ATOM   1218  CA  VAL A  80     -18.541  -5.330  -8.205  0.00  0.00           C  
ATOM   1219  CB  VAL A  80     -17.239  -5.880  -8.772  0.00  0.00           C  
ATOM   1220 CG1  VAL A  80     -17.293  -7.395  -8.993  0.00  0.00           C  
ATOM   1221 CG2  VAL A  80     -16.808  -5.283 -10.111  0.00  0.00           C  
ATOM   1222  C   VAL A  80     -18.357  -3.917  -7.637  0.00  0.00           C  
ATOM   1223  O   VAL A  80     -17.959  -3.779  -6.487  0.00  0.00           O  
ATOM   1224  H   VAL A  80     -19.348  -5.768 -10.215  0.00  0.00           H  
ATOM   1225  HA  VAL A  80     -18.803  -5.946  -7.421  0.00  0.00           H  
ATOM   1226  HB  VAL A  80     -16.511  -5.718  -8.100  0.00  0.00           H  
ATOM   1227 HG11 VAL A  80     -18.245  -7.680  -9.081  0.00  0.00           H  
ATOM   1228 HG12 VAL A  80     -16.795  -7.624  -9.827  0.00  0.00           H  
ATOM   1229 HG13 VAL A  80     -16.874  -7.857  -8.213  0.00  0.00           H  
ATOM   1230 HG21 VAL A  80     -17.318  -5.727 -10.846  0.00  0.00           H  
ATOM   1231 HG22 VAL A  80     -17.000  -4.304 -10.109  0.00  0.00           H  
ATOM   1232 HG23 VAL A  80     -15.829  -5.436 -10.237  0.00  0.00           H  
ATOM   1233  N   ASN A  81     -18.798  -2.948  -8.429  0.00  0.00           N  
ATOM   1234  CA  ASN A  81     -18.436  -1.527  -8.329  0.00  0.00           C  
ATOM   1235  CB  ASN A  81     -17.712  -1.220  -9.644  0.00  0.00           C  
ATOM   1236  CG  ASN A  81     -16.187  -1.205  -9.673  0.00  0.00           C  
ATOM   1237  C   ASN A  81     -19.618  -0.577  -8.193  0.00  0.00           C  
ATOM   1238  O   ASN A  81     -19.434   0.469  -7.554  0.00  0.00           O  
ATOM   1239  H   ASN A  81     -19.470  -3.295  -9.179  0.00  0.00           H  
ATOM   1240  HA  ASN A  81     -17.873  -1.427  -7.485  0.00  0.00           H  
ATOM   1241 HB2  ASN A  81     -18.031  -1.898 -10.343  0.00  0.00           H  
ATOM   1242 HB3  ASN A  81     -18.039  -0.307  -9.976  0.00  0.00           H  
ATOM   1243 OD1  ASN A  81     -15.483  -0.953  -8.693  0.00  0.00           O  
ATOM   1244 ND2  ASN A  81     -15.691  -1.430 -10.885  0.00  0.00           N  
ATOM   1245 HD22 ASN A  81     -16.257  -1.584 -11.680  0.00  0.00           H  
ATOM   1246 HD21 ASN A  81     -14.678  -1.445 -11.002  0.00  0.00           H  
ATOM   1247  N   ALA A  82     -20.857  -0.845  -8.592  0.00  0.00           N  
ATOM   1248  CA  ALA A  82     -21.897   0.187  -8.426  0.00  0.00           C  
ATOM   1249  CB  ALA A  82     -23.183  -0.380  -9.030  0.00  0.00           C  
ATOM   1250  C   ALA A  82     -22.052   0.675  -6.987  0.00  0.00           C  
ATOM   1251  O   ALA A  82     -21.942  -0.064  -6.014  0.00  0.00           O  
ATOM   1252  H   ALA A  82     -21.018  -1.763  -8.996  0.00  0.00           H  
ATOM   1253  HA  ALA A  82     -21.653   0.980  -9.013  0.00  0.00           H  
ATOM   1254 HB1  ALA A  82     -23.860   0.349  -9.109  0.00  0.00           H  
ATOM   1255 HB2  ALA A  82     -22.986  -0.753  -9.935  0.00  0.00           H  
ATOM   1256 HB3  ALA A  82     -23.535  -1.103  -8.439  0.00  0.00           H  
ATOM   1257  N   ALA A  83     -22.681   1.841  -6.976  0.00  0.00           N  
ATOM   1258  CA  ALA A  83     -22.642   2.627  -5.729  0.00  0.00           C  
ATOM   1259  CB  ALA A  83     -21.255   3.268  -5.616  0.00  0.00           C  
ATOM   1260  C   ALA A  83     -23.769   3.667  -5.650  0.00  0.00           C  
ATOM   1261  O   ALA A  83     -24.298   4.113  -6.665  0.00  0.00           O  
ATOM   1262  H   ALA A  83     -23.151   2.124  -7.821  0.00  0.00           H  
ATOM   1263  HA  ALA A  83     -22.738   1.991  -4.948  0.00  0.00           H  
ATOM   1264 HB1  ALA A  83     -20.561   2.597  -5.864  0.00  0.00           H  
ATOM   1265 HB2  ALA A  83     -21.203   4.051  -6.234  0.00  0.00           H  
ATOM   1266 HB3  ALA A  83     -21.109   3.572  -4.676  0.00  0.00           H  
ATOM   1267  N   ASP A  84     -24.015   4.208  -4.464  0.00  0.00           N  
ATOM   1268  CA  ASP A  84     -25.130   5.120  -4.165  0.00  0.00           C  
ATOM   1269  CB  ASP A  84     -25.217   5.122  -2.635  0.00  0.00           C  
ATOM   1270  CG  ASP A  84     -23.923   5.551  -1.940  0.00  0.00           C  
ATOM   1271 OD1  ASP A  84     -23.224   4.611  -1.511  0.00  0.00           O  
ATOM   1272 OD2  ASP A  84     -23.671   6.769  -1.840  0.00  0.00           O  
ATOM   1273  C   ASP A  84     -25.007   6.488  -4.846  0.00  0.00           C  
ATOM   1274  O   ASP A  84     -24.058   6.742  -5.591  0.00  0.00           O  
ATOM   1275  H   ASP A  84     -23.319   3.920  -3.717  0.00  0.00           H  
ATOM   1276  HA  ASP A  84     -25.973   4.685  -4.526  0.00  0.00           H  
ATOM   1277 HB2  ASP A  84     -25.941   5.752  -2.368  0.00  0.00           H  
ATOM   1278 HB3  ASP A  84     -25.443   4.198  -2.337  0.00  0.00           H  
ATOM   1279  N   LEU A  85     -26.026   7.305  -4.583  0.00  0.00           N  
ATOM   1280  CA  LEU A  85     -26.023   8.716  -4.984  0.00  0.00           C  
ATOM   1281  CB  LEU A  85     -27.238   9.375  -4.329  0.00  0.00           C  
ATOM   1282  CG  LEU A  85     -27.935  10.381  -5.236  0.00  0.00           C  
ATOM   1283 CD1  LEU A  85     -29.188  10.937  -4.561  0.00  0.00           C  
ATOM   1284 CD2  LEU A  85     -27.156  11.624  -5.677  0.00  0.00           C  
ATOM   1285  C   LEU A  85     -24.717   9.462  -4.666  0.00  0.00           C  
ATOM   1286  O   LEU A  85     -24.087   9.897  -5.627  0.00  0.00           O  
ATOM   1287  H   LEU A  85     -26.818   6.861  -4.073  0.00  0.00           H  
ATOM   1288  HA  LEU A  85     -26.174   8.762  -5.990  0.00  0.00           H  
ATOM   1289 HB2  LEU A  85     -27.887   8.668  -4.110  0.00  0.00           H  
ATOM   1290 HB3  LEU A  85     -26.928   9.855  -3.529  0.00  0.00           H  
ATOM   1291  HG  LEU A  85     -28.195   9.930  -6.089  0.00  0.00           H  
ATOM   1292 HD11 LEU A  85     -28.931  11.392  -3.709  0.00  0.00           H  
ATOM   1293 HD12 LEU A  85     -29.630  11.593  -5.171  0.00  0.00           H  
ATOM   1294 HD13 LEU A  85     -29.818  10.187  -4.363  0.00  0.00           H  
ATOM   1295 HD21 LEU A  85     -26.341  11.341  -6.182  0.00  0.00           H  
ATOM   1296 HD22 LEU A  85     -27.737  12.186  -6.263  0.00  0.00           H  
ATOM   1297 HD23 LEU A  85     -26.885  12.147  -4.869  0.00  0.00           H  
ATOM   1298  N   TRP A  86     -24.155   9.270  -3.473  0.00  0.00           N  
ATOM   1299  CA  TRP A  86     -22.976  10.005  -2.990  0.00  0.00           C  
ATOM   1300  CB  TRP A  86     -23.073  10.302  -1.486  0.00  0.00           C  
ATOM   1301  CG  TRP A  86     -24.140  11.351  -1.190  0.00  0.00           C  
ATOM   1302 CD1  TRP A  86     -23.851  12.634  -1.037  0.00  0.00           C  
ATOM   1303 CD2  TRP A  86     -25.473  11.123  -0.857  0.00  0.00           C  
ATOM   1304 NE1  TRP A  86     -24.994  13.210  -0.658  0.00  0.00           N  
ATOM   1305 CE2  TRP A  86     -26.014  12.370  -0.555  0.00  0.00           C  
ATOM   1306 CE3  TRP A  86     -26.272   9.993  -0.686  0.00  0.00           C  
ATOM   1307 CZ2  TRP A  86     -27.337  12.473  -0.140  0.00  0.00           C  
ATOM   1308 CZ3  TRP A  86     -27.569  10.065  -0.179  0.00  0.00           C  
ATOM   1309 CH2  TRP A  86     -28.078  11.326   0.101  0.00  0.00           C  
ATOM   1310  C   TRP A  86     -21.678   9.282  -3.322  0.00  0.00           C  
ATOM   1311  O   TRP A  86     -20.620   9.920  -3.228  0.00  0.00           O  
ATOM   1312  H   TRP A  86     -24.633   8.535  -2.891  0.00  0.00           H  
ATOM   1313  HA  TRP A  86     -22.962  10.896  -3.464  0.00  0.00           H  
ATOM   1314 HB2  TRP A  86     -23.336   9.485  -1.010  0.00  0.00           H  
ATOM   1315 HB3  TRP A  86     -22.219  10.667  -1.171  0.00  0.00           H  
ATOM   1316 HD1  TRP A  86     -22.982  13.073  -1.173  0.00  0.00           H  
ATOM   1317 HE1  TRP A  86     -25.077  14.236  -0.461  0.00  0.00           H  
ATOM   1318 HE3  TRP A  86     -25.904   9.074  -0.938  0.00  0.00           H  
ATOM   1319 HZ2  TRP A  86     -27.755  13.393  -0.015  0.00  0.00           H  
ATOM   1320 HZ3  TRP A  86     -28.085   9.256  -0.033  0.00  0.00           H  
ATOM   1321 HH2  TRP A  86     -28.997  11.412   0.485  0.00  0.00           H  
ATOM   1322  N   GLY A  87     -21.683   7.965  -3.511  0.00  0.00           N  
ATOM   1323  CA  GLY A  87     -20.594   7.346  -4.275  0.00  0.00           C  
ATOM   1324  C   GLY A  87     -19.917   6.125  -3.641  0.00  0.00           C  
ATOM   1325  O   GLY A  87     -19.023   5.666  -4.343  0.00  0.00           O  
ATOM   1326  H   GLY A  87     -22.464   7.453  -3.102  0.00  0.00           H  
ATOM   1327 HA2  GLY A  87     -20.952   7.078  -5.203  0.00  0.00           H  
ATOM   1328 HA3  GLY A  87     -19.876   8.058  -4.465  0.00  0.00           H  
ATOM   1329  N   GLN A  88     -20.494   5.588  -2.563  0.00  0.00           N  
ATOM   1330  CA  GLN A  88     -19.912   4.443  -1.862  0.00  0.00           C  
ATOM   1331  CB  GLN A  88     -20.221   4.480  -0.359  0.00  0.00           C  
ATOM   1332  CG  GLN A  88     -19.688   5.723   0.362  0.00  0.00           C  
ATOM   1333  CD  GLN A  88     -19.884   5.444   1.848  0.00  0.00           C  
ATOM   1334 OE1  GLN A  88     -20.794   5.723   2.627  0.00  0.00           O  
ATOM   1335 NE2  GLN A  88     -18.848   4.856   2.444  0.00  0.00           N  
ATOM   1336  C   GLN A  88     -19.985   3.021  -2.431  0.00  0.00           C  
ATOM   1337  O   GLN A  88     -20.997   2.411  -2.769  0.00  0.00           O  
ATOM   1338  H   GLN A  88     -21.379   6.047  -2.271  0.00  0.00           H  
ATOM   1339  HA  GLN A  88     -18.893   4.659  -1.719  0.00  0.00           H  
ATOM   1340 HB2  GLN A  88     -21.214   4.455  -0.234  0.00  0.00           H  
ATOM   1341 HB3  GLN A  88     -19.812   3.674   0.074  0.00  0.00           H  
ATOM   1342 HG2  GLN A  88     -18.741   5.811   0.180  0.00  0.00           H  
ATOM   1343 HG3  GLN A  88     -20.225   6.488   0.110  0.00  0.00           H  
ATOM   1344 HE21 GLN A  88     -18.890   4.646   3.448  0.00  0.00           H  
ATOM   1345 HE22 GLN A  88     -18.029   4.622   1.901  0.00  0.00           H  
ATOM   1346  N   THR A  89     -18.744   2.610  -2.677  0.00  0.00           N  
ATOM   1347  CA  THR A  89     -18.459   1.299  -3.268  0.00  0.00           C  
ATOM   1348  CB  THR A  89     -17.058   1.340  -3.878  0.00  0.00           C  
ATOM   1349 OG1  THR A  89     -16.056   1.601  -2.897  0.00  0.00           O  
ATOM   1350 CG2  THR A  89     -17.017   2.281  -5.084  0.00  0.00           C  
ATOM   1351  C   THR A  89     -18.552   0.147  -2.263  0.00  0.00           C  
ATOM   1352  O   THR A  89     -18.272   0.380  -1.096  0.00  0.00           O  
ATOM   1353  H   THR A  89     -18.001   3.291  -2.418  0.00  0.00           H  
ATOM   1354  HA  THR A  89     -19.135   1.129  -4.006  0.00  0.00           H  
ATOM   1355  HB  THR A  89     -16.853   0.423  -4.304  0.00  0.00           H  
ATOM   1356 HG21 THR A  89     -16.284   2.952  -4.961  0.00  0.00           H  
ATOM   1357 HG22 THR A  89     -16.846   1.752  -5.916  0.00  0.00           H  
ATOM   1358 HG23 THR A  89     -17.893   2.758  -5.167  0.00  0.00           H  
ATOM   1359 HG1  THR A  89     -16.093   2.563  -2.602  0.00  0.00           H  
ATOM   1360  N   PRO A  90     -18.716  -1.093  -2.735  0.00  0.00           N  
ATOM   1361  CA  PRO A  90     -18.453  -2.239  -1.863  0.00  0.00           C  
ATOM   1362  CB  PRO A  90     -18.713  -3.401  -2.820  0.00  0.00           C  
ATOM   1363  CG  PRO A  90     -19.789  -2.913  -3.802  0.00  0.00           C  
ATOM   1364  CD  PRO A  90     -19.481  -1.414  -3.949  0.00  0.00           C  
ATOM   1365  C   PRO A  90     -17.085  -2.349  -1.194  0.00  0.00           C  
ATOM   1366  O   PRO A  90     -17.014  -2.405   0.034  0.00  0.00           O  
ATOM   1367  HA  PRO A  90     -19.202  -2.310  -1.143  0.00  0.00           H  
ATOM   1368 HB2  PRO A  90     -17.881  -3.651  -3.326  0.00  0.00           H  
ATOM   1369 HB3  PRO A  90     -19.046  -4.212  -2.329  0.00  0.00           H  
ATOM   1370 HG2  PRO A  90     -19.693  -3.377  -4.669  0.00  0.00           H  
ATOM   1371 HG3  PRO A  90     -20.688  -3.051  -3.416  0.00  0.00           H  
ATOM   1372 HD2  PRO A  90     -18.938  -1.247  -4.770  0.00  0.00           H  
ATOM   1373 HD3  PRO A  90     -20.327  -0.885  -3.991  0.00  0.00           H  
ATOM   1374  N   LEU A  91     -16.058  -1.906  -1.916  0.00  0.00           N  
ATOM   1375  CA  LEU A  91     -14.710  -1.836  -1.323  0.00  0.00           C  
ATOM   1376  CB  LEU A  91     -13.693  -1.558  -2.443  0.00  0.00           C  
ATOM   1377  CG  LEU A  91     -12.989  -2.865  -2.815  0.00  0.00           C  
ATOM   1378 CD1  LEU A  91     -12.271  -2.722  -4.156  0.00  0.00           C  
ATOM   1379 CD2  LEU A  91     -11.912  -3.196  -1.787  0.00  0.00           C  
ATOM   1380  C   LEU A  91     -14.581  -0.769  -0.232  0.00  0.00           C  
ATOM   1381  O   LEU A  91     -13.957  -1.099   0.780  0.00  0.00           O  
ATOM   1382  H   LEU A  91     -16.273  -1.630  -2.879  0.00  0.00           H  
ATOM   1383  HA  LEU A  91     -14.500  -2.739  -0.912  0.00  0.00           H  
ATOM   1384 HB2  LEU A  91     -14.179  -1.250  -3.220  0.00  0.00           H  
ATOM   1385 HB3  LEU A  91     -13.028  -0.948  -2.100  0.00  0.00           H  
ATOM   1386  HG  LEU A  91     -13.668  -3.594  -2.881  0.00  0.00           H  
ATOM   1387 HD11 LEU A  91     -11.591  -1.992  -4.091  0.00  0.00           H  
ATOM   1388 HD12 LEU A  91     -11.817  -3.583  -4.382  0.00  0.00           H  
ATOM   1389 HD13 LEU A  91     -12.937  -2.497  -4.866  0.00  0.00           H  
ATOM   1390 HD21 LEU A  91     -12.333  -3.296  -0.884  0.00  0.00           H  
ATOM   1391 HD22 LEU A  91     -11.460  -4.051  -2.041  0.00  0.00           H  
ATOM   1392 HD23 LEU A  91     -11.238  -2.457  -1.761  0.00  0.00           H  
ATOM   1393  N   HIS A  92     -15.246   0.373  -0.318  0.00  0.00           N  
ATOM   1394  CA  HIS A  92     -15.273   1.411   0.720  0.00  0.00           C  
ATOM   1395  CB  HIS A  92     -16.131   2.630   0.372  0.00  0.00           C  
ATOM   1396  CG  HIS A  92     -16.511   3.657   1.442  0.00  0.00           C  
ATOM   1397  C   HIS A  92     -15.786   0.911   2.074  0.00  0.00           C  
ATOM   1398  O   HIS A  92     -14.927   0.619   2.894  0.00  0.00           O  
ATOM   1399  H   HIS A  92     -15.778   0.484  -1.229  0.00  0.00           H  
ATOM   1400  HA  HIS A  92     -14.325   1.753   0.849  0.00  0.00           H  
ATOM   1401 HB2  HIS A  92     -15.668   3.155  -0.391  0.00  0.00           H  
ATOM   1402 HB3  HIS A  92     -17.018   2.302  -0.050  0.00  0.00           H  
ATOM   1403 ND1  HIS A  92     -16.450   4.971   1.223  0.00  0.00           N  
ATOM   1404 CD2  HIS A  92     -17.009   3.447   2.656  0.00  0.00           C  
ATOM   1405 CE1  HIS A  92     -16.892   5.590   2.307  0.00  0.00           C  
ATOM   1406 NE2  HIS A  92     -17.203   4.642   3.192  0.00  0.00           N  
ATOM   1407 HD2  HIS A  92     -17.197   2.552   3.074  0.00  0.00           H  
ATOM   1408 HE1  HIS A  92     -16.976   6.561   2.441  0.00  0.00           H  
ATOM   1409 HE2  HIS A  92     -17.537   4.842   4.129  0.00  0.00           H  
ATOM   1410  N   LEU A  93     -17.012   0.402   2.024  0.00  0.00           N  
ATOM   1411  CA  LEU A  93     -17.640  -0.335   3.131  0.00  0.00           C  
ATOM   1412  CB  LEU A  93     -19.021  -0.729   2.606  0.00  0.00           C  
ATOM   1413  CG  LEU A  93     -19.728   0.613   2.394  0.00  0.00           C  
ATOM   1414 CD1  LEU A  93     -20.870   0.274   1.425  0.00  0.00           C  
ATOM   1415 CD2  LEU A  93     -20.202   1.111   3.762  0.00  0.00           C  
ATOM   1416  C   LEU A  93     -16.802  -1.486   3.694  0.00  0.00           C  
ATOM   1417  O   LEU A  93     -16.498  -1.485   4.889  0.00  0.00           O  
ATOM   1418  H   LEU A  93     -17.510   0.571   1.112  0.00  0.00           H  
ATOM   1419  HA  LEU A  93     -17.821   0.326   3.888  0.00  0.00           H  
ATOM   1420 HB2  LEU A  93     -18.915  -1.139   1.758  0.00  0.00           H  
ATOM   1421 HB3  LEU A  93     -19.481  -1.197   3.289  0.00  0.00           H  
ATOM   1422  HG  LEU A  93     -19.118   1.237   1.970  0.00  0.00           H  
ATOM   1423 HD11 LEU A  93     -21.466  -0.408   1.846  0.00  0.00           H  
ATOM   1424 HD12 LEU A  93     -21.390   1.102   1.229  0.00  0.00           H  
ATOM   1425 HD13 LEU A  93     -20.484  -0.091   0.579  0.00  0.00           H  
ATOM   1426 HD21 LEU A  93     -19.413   1.224   4.364  0.00  0.00           H  
ATOM   1427 HD22 LEU A  93     -20.668   1.988   3.650  0.00  0.00           H  
ATOM   1428 HD23 LEU A  93     -20.833   0.443   4.156  0.00  0.00           H  
ATOM   1429  N   ALA A  94     -16.361  -2.392   2.823  0.00  0.00           N  
ATOM   1430  CA  ALA A  94     -15.501  -3.533   3.144  0.00  0.00           C  
ATOM   1431  CB  ALA A  94     -15.394  -4.387   1.868  0.00  0.00           C  
ATOM   1432  C   ALA A  94     -14.195  -3.123   3.832  0.00  0.00           C  
ATOM   1433  O   ALA A  94     -13.864  -3.646   4.899  0.00  0.00           O  
ATOM   1434  H   ALA A  94     -16.699  -2.211   1.829  0.00  0.00           H  
ATOM   1435  HA  ALA A  94     -16.008  -4.154   3.766  0.00  0.00           H  
ATOM   1436 HB1  ALA A  94     -14.958  -3.848   1.152  0.00  0.00           H  
ATOM   1437 HB2  ALA A  94     -14.846  -5.197   2.063  0.00  0.00           H  
ATOM   1438 HB3  ALA A  94     -16.309  -4.657   1.579  0.00  0.00           H  
ATOM   1439  N   ALA A  95     -13.513  -2.143   3.244  0.00  0.00           N  
ATOM   1440  CA  ALA A  95     -12.393  -1.482   3.916  0.00  0.00           C  
ATOM   1441  CB  ALA A  95     -11.630  -0.591   2.933  0.00  0.00           C  
ATOM   1442  C   ALA A  95     -12.604  -0.626   5.166  0.00  0.00           C  
ATOM   1443  O   ALA A  95     -11.742  -0.658   6.035  0.00  0.00           O  
ATOM   1444  H   ALA A  95     -13.836  -1.893   2.292  0.00  0.00           H  
ATOM   1445  HA  ALA A  95     -11.687  -2.224   4.157  0.00  0.00           H  
ATOM   1446 HB1  ALA A  95     -12.260   0.071   2.530  0.00  0.00           H  
ATOM   1447 HB2  ALA A  95     -10.903  -0.109   3.419  0.00  0.00           H  
ATOM   1448 HB3  ALA A  95     -11.233  -1.157   2.214  0.00  0.00           H  
ATOM   1449  N   THR A  96     -13.700   0.133   5.216  0.00  0.00           N  
ATOM   1450  CA  THR A  96     -14.068   0.767   6.489  0.00  0.00           C  
ATOM   1451  CB  THR A  96     -14.939   2.011   6.291  0.00  0.00           C  
ATOM   1452 OG1  THR A  96     -16.211   1.643   5.750  0.00  0.00           O  
ATOM   1453 CG2  THR A  96     -14.265   3.125   5.472  0.00  0.00           C  
ATOM   1454  C   THR A  96     -14.684  -0.068   7.614  0.00  0.00           C  
ATOM   1455  O   THR A  96     -14.292   0.177   8.756  0.00  0.00           O  
ATOM   1456  H   THR A  96     -14.225   0.227   4.350  0.00  0.00           H  
ATOM   1457  HA  THR A  96     -13.208   1.221   6.871  0.00  0.00           H  
ATOM   1458  HB  THR A  96     -15.097   2.455   7.199  0.00  0.00           H  
ATOM   1459 HG21 THR A  96     -13.656   3.652   6.065  0.00  0.00           H  
ATOM   1460 HG22 THR A  96     -13.736   2.716   4.728  0.00  0.00           H  
ATOM   1461 HG23 THR A  96     -14.966   3.728   5.092  0.00  0.00           H  
ATOM   1462 HG1  THR A  96     -16.221   0.665   5.514  0.00  0.00           H  
ATOM   1463  N   ALA A  97     -15.405  -1.142   7.307  0.00  0.00           N  
ATOM   1464  CA  ALA A  97     -15.812  -2.116   8.325  0.00  0.00           C  
ATOM   1465  CB  ALA A  97     -16.889  -2.904   7.583  0.00  0.00           C  
ATOM   1466  C   ALA A  97     -14.681  -3.014   8.838  0.00  0.00           C  
ATOM   1467  O   ALA A  97     -14.797  -3.422   9.991  0.00  0.00           O  
ATOM   1468  H   ALA A  97     -15.652  -1.232   6.303  0.00  0.00           H  
ATOM   1469  HA  ALA A  97     -16.200  -1.607   9.120  0.00  0.00           H  
ATOM   1470 HB1  ALA A  97     -17.323  -3.547   8.212  0.00  0.00           H  
ATOM   1471 HB2  ALA A  97     -17.574  -2.273   7.225  0.00  0.00           H  
ATOM   1472 HB3  ALA A  97     -16.470  -3.407   6.828  0.00  0.00           H  
ATOM   1473  N   GLY A  98     -13.550  -3.076   8.145  0.00  0.00           N  
ATOM   1474  CA  GLY A  98     -12.406  -3.897   8.570  0.00  0.00           C  
ATOM   1475  C   GLY A  98     -12.487  -5.276   7.917  0.00  0.00           C  
ATOM   1476  O   GLY A  98     -11.820  -6.190   8.405  0.00  0.00           O  
ATOM   1477  H   GLY A  98     -13.538  -2.498   7.277  0.00  0.00           H  
ATOM   1478 HA2  GLY A  98     -11.556  -3.448   8.296  0.00  0.00           H  
ATOM   1479 HA3  GLY A  98     -12.422  -3.998   9.564  0.00  0.00           H  
ATOM   1480  N   HIS A  99     -13.139  -5.504   6.782  0.00  0.00           N  
ATOM   1481  CA  HIS A  99     -13.425  -6.904   6.437  0.00  0.00           C  
ATOM   1482  CB  HIS A  99     -14.937  -7.129   6.444  0.00  0.00           C  
ATOM   1483  CG  HIS A  99     -15.499  -8.539   6.210  0.00  0.00           C  
ATOM   1484  C   HIS A  99     -12.610  -7.469   5.274  0.00  0.00           C  
ATOM   1485  O   HIS A  99     -12.959  -7.428   4.097  0.00  0.00           O  
ATOM   1486  H   HIS A  99     -13.398  -4.706   6.228  0.00  0.00           H  
ATOM   1487  HA  HIS A  99     -13.234  -7.476   7.263  0.00  0.00           H  
ATOM   1488 HB2  HIS A  99     -15.320  -6.806   7.343  0.00  0.00           H  
ATOM   1489 HB3  HIS A  99     -15.369  -6.519   5.736  0.00  0.00           H  
ATOM   1490 ND1  HIS A  99     -14.854  -9.616   5.779  0.00  0.00           N  
ATOM   1491 CD2  HIS A  99     -16.588  -9.053   6.780  0.00  0.00           C  
ATOM   1492 CE1  HIS A  99     -15.478 -10.740   6.114  0.00  0.00           C  
ATOM   1493 NE2  HIS A  99     -16.652 -10.367   6.623  0.00  0.00           N  
ATOM   1494 HD2  HIS A  99     -17.295  -8.481   7.283  0.00  0.00           H  
ATOM   1495 HE1  HIS A  99     -15.147 -11.653   6.010  0.00  0.00           H  
ATOM   1496 HE2  HIS A  99     -17.405 -10.980   6.831  0.00  0.00           H  
ATOM   1497  N   LEU A 100     -11.612  -8.222   5.729  0.00  0.00           N  
ATOM   1498  CA  LEU A 100     -10.694  -8.897   4.793  0.00  0.00           C  
ATOM   1499  CB  LEU A 100      -9.476  -9.410   5.562  0.00  0.00           C  
ATOM   1500  CG  LEU A 100      -8.371 -10.121   4.784  0.00  0.00           C  
ATOM   1501 CD1  LEU A 100      -7.891  -9.203   3.657  0.00  0.00           C  
ATOM   1502 CD2  LEU A 100      -7.219 -10.484   5.722  0.00  0.00           C  
ATOM   1503  C   LEU A 100     -11.199  -9.927   3.792  0.00  0.00           C  
ATOM   1504  O   LEU A 100     -11.215  -9.643   2.594  0.00  0.00           O  
ATOM   1505  H   LEU A 100     -11.537  -8.295   6.752  0.00  0.00           H  
ATOM   1506  HA  LEU A 100     -10.199  -8.144   4.253  0.00  0.00           H  
ATOM   1507 HB2  LEU A 100      -9.053  -8.623   6.024  0.00  0.00           H  
ATOM   1508 HB3  LEU A 100      -9.807 -10.052   6.263  0.00  0.00           H  
ATOM   1509  HG  LEU A 100      -8.732 -10.959   4.393  0.00  0.00           H  
ATOM   1510 HD11 LEU A 100      -7.539  -8.355   4.050  0.00  0.00           H  
ATOM   1511 HD12 LEU A 100      -7.168  -9.662   3.143  0.00  0.00           H  
ATOM   1512 HD13 LEU A 100      -8.658  -8.999   3.049  0.00  0.00           H  
ATOM   1513 HD21 LEU A 100      -7.556 -11.089   6.441  0.00  0.00           H  
ATOM   1514 HD22 LEU A 100      -6.502 -10.948   5.201  0.00  0.00           H  
ATOM   1515 HD23 LEU A 100      -6.849  -9.649   6.130  0.00  0.00           H  
ATOM   1516  N   GLU A 101     -12.067 -10.792   4.315  0.00  0.00           N  
ATOM   1517  CA  GLU A 101     -12.595 -11.780   3.361  0.00  0.00           C  
ATOM   1518  CB  GLU A 101     -13.232 -12.932   4.142  0.00  0.00           C  
ATOM   1519  CG  GLU A 101     -12.372 -13.622   5.197  0.00  0.00           C  
ATOM   1520  CD  GLU A 101     -12.492 -13.018   6.595  0.00  0.00           C  
ATOM   1521 OE1  GLU A 101     -13.509 -13.271   7.281  0.00  0.00           O  
ATOM   1522 OE2  GLU A 101     -11.690 -12.100   6.884  0.00  0.00           O  
ATOM   1523  C   GLU A 101     -13.486 -11.180   2.273  0.00  0.00           C  
ATOM   1524  O   GLU A 101     -13.365 -11.504   1.092  0.00  0.00           O  
ATOM   1525  H   GLU A 101     -12.292 -10.719   5.272  0.00  0.00           H  
ATOM   1526  HA  GLU A 101     -11.816 -12.270   2.924  0.00  0.00           H  
ATOM   1527 HB2  GLU A 101     -14.037 -12.570   4.607  0.00  0.00           H  
ATOM   1528 HB3  GLU A 101     -13.505 -13.628   3.481  0.00  0.00           H  
ATOM   1529 HG2  GLU A 101     -12.658 -14.565   5.259  0.00  0.00           H  
ATOM   1530 HG3  GLU A 101     -11.427 -13.546   4.925  0.00  0.00           H  
ATOM   1531  N   ILE A 102     -14.349 -10.236   2.623  0.00  0.00           N  
ATOM   1532  CA  ILE A 102     -14.987  -9.370   1.625  0.00  0.00           C  
ATOM   1533  CB  ILE A 102     -16.215  -8.770   2.306  0.00  0.00           C  
ATOM   1534 CG1  ILE A 102     -17.216  -9.860   2.701  0.00  0.00           C  
ATOM   1535 CG2  ILE A 102     -16.963  -7.832   1.346  0.00  0.00           C  
ATOM   1536 CD1  ILE A 102     -18.378  -9.340   3.557  0.00  0.00           C  
ATOM   1537  C   ILE A 102     -14.185  -8.551   0.617  0.00  0.00           C  
ATOM   1538  O   ILE A 102     -14.396  -8.574  -0.599  0.00  0.00           O  
ATOM   1539  H   ILE A 102     -14.534 -10.162   3.640  0.00  0.00           H  
ATOM   1540  HA  ILE A 102     -15.598 -10.006   1.059  0.00  0.00           H  
ATOM   1541  HB  ILE A 102     -15.917  -8.312   3.141  0.00  0.00           H  
ATOM   1542 HG12 ILE A 102     -17.590 -10.267   1.873  0.00  0.00           H  
ATOM   1543 HG13 ILE A 102     -16.735 -10.560   3.221  0.00  0.00           H  
ATOM   1544 HG21 ILE A 102     -17.752  -7.446   1.815  0.00  0.00           H  
ATOM   1545 HG22 ILE A 102     -16.350  -7.102   1.059  0.00  0.00           H  
ATOM   1546 HG23 ILE A 102     -17.265  -8.352   0.551  0.00  0.00           H  
ATOM   1547 HD11 ILE A 102     -18.872  -8.646   3.041  0.00  0.00           H  
ATOM   1548 HD12 ILE A 102     -18.983 -10.101   3.773  0.00  0.00           H  
ATOM   1549 HD13 ILE A 102     -18.009  -8.948   4.394  0.00  0.00           H  
ATOM   1550  N   VAL A 103     -13.093  -7.943   1.072  0.00  0.00           N  
ATOM   1551  CA  VAL A 103     -12.155  -7.266   0.162  0.00  0.00           C  
ATOM   1552  CB  VAL A 103     -11.173  -6.383   0.940  0.00  0.00           C  
ATOM   1553 CG1  VAL A 103      -9.985  -5.969   0.075  0.00  0.00           C  
ATOM   1554 CG2  VAL A 103     -11.872  -5.121   1.458  0.00  0.00           C  
ATOM   1555  C   VAL A 103     -11.561  -8.308  -0.782  0.00  0.00           C  
ATOM   1556  O   VAL A 103     -11.667  -8.196  -2.003  0.00  0.00           O  
ATOM   1557  H   VAL A 103     -12.960  -7.985   2.097  0.00  0.00           H  
ATOM   1558  HA  VAL A 103     -12.673  -6.613  -0.382  0.00  0.00           H  
ATOM   1559  HB  VAL A 103     -10.804  -6.924   1.695  0.00  0.00           H  
ATOM   1560 HG11 VAL A 103     -10.115  -6.317  -0.854  0.00  0.00           H  
ATOM   1561 HG12 VAL A 103      -9.922  -4.973   0.053  0.00  0.00           H  
ATOM   1562 HG13 VAL A 103      -9.145  -6.349   0.460  0.00  0.00           H  
ATOM   1563 HG21 VAL A 103     -12.601  -5.388   2.086  0.00  0.00           H  
ATOM   1564 HG22 VAL A 103     -11.204  -4.552   1.932  0.00  0.00           H  
ATOM   1565 HG23 VAL A 103     -12.256  -4.622   0.683  0.00  0.00           H  
ATOM   1566  N   GLU A 104     -11.112  -9.468  -0.306  0.00  0.00           N  
ATOM   1567  CA  GLU A 104     -10.562 -10.523  -1.178  0.00  0.00           C  
ATOM   1568  CB  GLU A 104     -10.006 -11.769  -0.477  0.00  0.00           C  
ATOM   1569  CG  GLU A 104      -8.522 -11.735  -0.105  0.00  0.00           C  
ATOM   1570  CD  GLU A 104      -8.087 -13.156   0.242  0.00  0.00           C  
ATOM   1571 OE1  GLU A 104      -7.334 -13.753  -0.564  0.00  0.00           O  
ATOM   1572 OE2  GLU A 104      -8.596 -13.757   1.213  0.00  0.00           O  
ATOM   1573  C   GLU A 104     -11.436 -11.140  -2.273  0.00  0.00           C  
ATOM   1574  O   GLU A 104     -11.049 -11.037  -3.428  0.00  0.00           O  
ATOM   1575  H   GLU A 104     -11.180  -9.570   0.728  0.00  0.00           H  
ATOM   1576  HA  GLU A 104      -9.687 -10.159  -1.617  0.00  0.00           H  
ATOM   1577 HB2  GLU A 104     -10.518 -11.893   0.364  0.00  0.00           H  
ATOM   1578 HB3  GLU A 104     -10.140 -12.542  -1.085  0.00  0.00           H  
ATOM   1579 HG2  GLU A 104      -8.022 -11.455  -0.879  0.00  0.00           H  
ATOM   1580 HG3  GLU A 104      -8.417 -11.194   0.684  0.00  0.00           H  
ATOM   1581  N   VAL A 105     -12.682 -11.494  -1.962  0.00  0.00           N  
ATOM   1582  CA  VAL A 105     -13.661 -11.991  -2.943  0.00  0.00           C  
ATOM   1583  CB  VAL A 105     -14.882 -12.602  -2.250  0.00  0.00           C  
ATOM   1584 CG1  VAL A 105     -15.824 -11.641  -1.519  0.00  0.00           C  
ATOM   1585 CG2  VAL A 105     -15.598 -13.611  -3.146  0.00  0.00           C  
ATOM   1586  C   VAL A 105     -14.020 -10.973  -4.023  0.00  0.00           C  
ATOM   1587  O   VAL A 105     -13.909 -11.291  -5.204  0.00  0.00           O  
ATOM   1588  H   VAL A 105     -12.915 -11.389  -0.943  0.00  0.00           H  
ATOM   1589  HA  VAL A 105     -13.253 -12.802  -3.401  0.00  0.00           H  
ATOM   1590  HB  VAL A 105     -14.542 -13.259  -1.546  0.00  0.00           H  
ATOM   1591 HG11 VAL A 105     -15.789 -11.828  -0.539  0.00  0.00           H  
ATOM   1592 HG12 VAL A 105     -15.536 -10.702  -1.693  0.00  0.00           H  
ATOM   1593 HG13 VAL A 105     -16.755 -11.776  -1.853  0.00  0.00           H  
ATOM   1594 HG21 VAL A 105     -16.326 -13.145  -3.647  0.00  0.00           H  
ATOM   1595 HG22 VAL A 105     -14.941 -14.003  -3.789  0.00  0.00           H  
ATOM   1596 HG23 VAL A 105     -15.988 -14.334  -2.578  0.00  0.00           H  
ATOM   1597  N   LEU A 106     -14.116  -9.721  -3.584  0.00  0.00           N  
ATOM   1598  CA  LEU A 106     -14.317  -8.608  -4.535  0.00  0.00           C  
ATOM   1599  CB  LEU A 106     -14.516  -7.266  -3.830  0.00  0.00           C  
ATOM   1600  CG  LEU A 106     -15.948  -7.032  -3.342  0.00  0.00           C  
ATOM   1601 CD1  LEU A 106     -15.920  -5.941  -2.271  0.00  0.00           C  
ATOM   1602 CD2  LEU A 106     -16.892  -6.581  -4.466  0.00  0.00           C  
ATOM   1603  C   LEU A 106     -13.103  -8.306  -5.413  0.00  0.00           C  
ATOM   1604  O   LEU A 106     -13.283  -8.159  -6.624  0.00  0.00           O  
ATOM   1605  H   LEU A 106     -14.043  -9.594  -2.568  0.00  0.00           H  
ATOM   1606  HA  LEU A 106     -15.097  -8.852  -5.141  0.00  0.00           H  
ATOM   1607 HB2  LEU A 106     -13.926  -7.245  -3.039  0.00  0.00           H  
ATOM   1608 HB3  LEU A 106     -14.299  -6.549  -4.470  0.00  0.00           H  
ATOM   1609  HG  LEU A 106     -16.299  -7.870  -2.950  0.00  0.00           H  
ATOM   1610 HD11 LEU A 106     -15.550  -5.100  -2.665  0.00  0.00           H  
ATOM   1611 HD12 LEU A 106     -16.849  -5.778  -1.942  0.00  0.00           H  
ATOM   1612 HD13 LEU A 106     -15.343  -6.239  -1.511  0.00  0.00           H  
ATOM   1613 HD21 LEU A 106     -16.919  -7.284  -5.174  0.00  0.00           H  
ATOM   1614 HD22 LEU A 106     -17.806  -6.444  -4.091  0.00  0.00           H  
ATOM   1615 HD23 LEU A 106     -16.554  -5.724  -4.853  0.00  0.00           H  
ATOM   1616  N   LEU A 107     -11.911  -8.283  -4.830  0.00  0.00           N  
ATOM   1617  CA  LEU A 107     -10.751  -8.090  -5.716  0.00  0.00           C  
ATOM   1618  CB  LEU A 107      -9.524  -7.769  -4.868  0.00  0.00           C  
ATOM   1619  CG  LEU A 107      -9.598  -6.430  -4.136  0.00  0.00           C  
ATOM   1620 CD1  LEU A 107      -8.349  -6.247  -3.257  0.00  0.00           C  
ATOM   1621 CD2  LEU A 107      -9.806  -5.295  -5.140  0.00  0.00           C  
ATOM   1622  C   LEU A 107     -10.565  -9.212  -6.741  0.00  0.00           C  
ATOM   1623  O   LEU A 107     -10.161  -8.868  -7.858  0.00  0.00           O  
ATOM   1624  H   LEU A 107     -11.871  -8.397  -3.837  0.00  0.00           H  
ATOM   1625  HA  LEU A 107     -10.880  -7.218  -6.220  0.00  0.00           H  
ATOM   1626 HB2  LEU A 107      -9.431  -8.477  -4.184  0.00  0.00           H  
ATOM   1627 HB3  LEU A 107      -8.737  -7.739  -5.464  0.00  0.00           H  
ATOM   1628  HG  LEU A 107     -10.407  -6.415  -3.557  0.00  0.00           H  
ATOM   1629 HD11 LEU A 107      -7.537  -6.265  -3.836  0.00  0.00           H  
ATOM   1630 HD12 LEU A 107      -8.409  -5.370  -2.785  0.00  0.00           H  
ATOM   1631 HD13 LEU A 107      -8.307  -6.988  -2.591  0.00  0.00           H  
ATOM   1632 HD21 LEU A 107     -10.659  -5.446  -5.638  0.00  0.00           H  
ATOM   1633 HD22 LEU A 107      -9.852  -4.424  -4.650  0.00  0.00           H  
ATOM   1634 HD23 LEU A 107      -9.041  -5.278  -5.782  0.00  0.00           H  
ATOM   1635  N   LYS A 108     -10.670 -10.482  -6.369  0.00  0.00           N  
ATOM   1636  CA  LYS A 108     -10.698 -11.627  -7.296  0.00  0.00           C  
ATOM   1637  CB  LYS A 108     -10.823 -12.979  -6.594  0.00  0.00           C  
ATOM   1638  CG  LYS A 108      -9.813 -13.107  -5.460  0.00  0.00           C  
ATOM   1639  CD  LYS A 108     -10.131 -14.327  -4.604  0.00  0.00           C  
ATOM   1640  CE  LYS A 108      -9.161 -14.556  -3.440  0.00  0.00           C  
ATOM   1641  NZ  LYS A 108      -9.594 -15.657  -2.560  0.00  0.00           N  
ATOM   1642  C   LYS A 108     -11.783 -11.624  -8.375  0.00  0.00           C  
ATOM   1643  O   LYS A 108     -11.645 -12.262  -9.420  0.00  0.00           O  
ATOM   1644  H   LYS A 108     -10.733 -10.614  -5.322  0.00  0.00           H  
ATOM   1645  HA  LYS A 108      -9.779 -11.682  -7.762  0.00  0.00           H  
ATOM   1646 HB2  LYS A 108     -11.730 -13.052  -6.214  0.00  0.00           H  
ATOM   1647 HB3  LYS A 108     -10.645 -13.691  -7.253  0.00  0.00           H  
ATOM   1648 HG2  LYS A 108      -8.902 -13.212  -5.846  0.00  0.00           H  
ATOM   1649 HG3  LYS A 108      -9.857 -12.292  -4.891  0.00  0.00           H  
ATOM   1650 HD2  LYS A 108     -11.056 -14.222  -4.222  0.00  0.00           H  
ATOM   1651 HD3  LYS A 108     -10.117 -15.145  -5.187  0.00  0.00           H  
ATOM   1652 HE2  LYS A 108      -8.254 -14.763  -3.821  0.00  0.00           H  
ATOM   1653 HE3  LYS A 108      -9.097 -13.704  -2.909  0.00  0.00           H  
ATOM   1654 HZ1  LYS A 108      -8.924 -15.787  -1.826  0.00  0.00           H  
ATOM   1655 HZ2  LYS A 108     -10.485 -15.439  -2.159  0.00  0.00           H  
ATOM   1656 HZ3  LYS A 108      -9.670 -16.504  -3.090  0.00  0.00           H  
ATOM   1657  N   TYR A 109     -12.865 -10.946  -8.008  0.00  0.00           N  
ATOM   1658  CA  TYR A 109     -13.935 -10.660  -8.982  0.00  0.00           C  
ATOM   1659  CB  TYR A 109     -15.306 -10.689  -8.304  0.00  0.00           C  
ATOM   1660  CG  TYR A 109     -15.877 -12.105  -8.326  0.00  0.00           C  
ATOM   1661 CD1  TYR A 109     -16.970 -12.454  -9.105  0.00  0.00           C  
ATOM   1662 CD2  TYR A 109     -15.327 -13.105  -7.526  0.00  0.00           C  
ATOM   1663 CE1  TYR A 109     -17.542 -13.718  -9.131  0.00  0.00           C  
ATOM   1664 CE2  TYR A 109     -15.815 -14.404  -7.521  0.00  0.00           C  
ATOM   1665  CZ  TYR A 109     -16.915 -14.669  -8.337  0.00  0.00           C  
ATOM   1666  OH  TYR A 109     -17.507 -15.884  -8.225  0.00  0.00           O  
ATOM   1667  C   TYR A 109     -13.695  -9.416  -9.828  0.00  0.00           C  
ATOM   1668  O   TYR A 109     -14.538  -9.039 -10.637  0.00  0.00           O  
ATOM   1669  H   TYR A 109     -12.896 -10.647  -7.025  0.00  0.00           H  
ATOM   1670  HA  TYR A 109     -14.004 -11.462  -9.608  0.00  0.00           H  
ATOM   1671 HB2  TYR A 109     -15.201 -10.417  -7.368  0.00  0.00           H  
ATOM   1672 HB3  TYR A 109     -15.918 -10.107  -8.803  0.00  0.00           H  
ATOM   1673 HD1  TYR A 109     -17.386 -11.732  -9.704  0.00  0.00           H  
ATOM   1674 HD2  TYR A 109     -14.547 -12.875  -6.932  0.00  0.00           H  
ATOM   1675 HE1  TYR A 109     -18.325 -13.925  -9.666  0.00  0.00           H  
ATOM   1676 HE2  TYR A 109     -15.410 -15.106  -6.971  0.00  0.00           H  
ATOM   1677  HH  TYR A 109     -18.481 -15.768  -8.019  0.00  0.00           H  
ATOM   1678  N   GLY A 110     -12.512  -8.821  -9.755  0.00  0.00           N  
ATOM   1679  CA  GLY A 110     -12.032  -7.720 -10.597  0.00  0.00           C  
ATOM   1680  C   GLY A 110     -12.586  -6.338 -10.215  0.00  0.00           C  
ATOM   1681  O   GLY A 110     -12.733  -5.484 -11.087  0.00  0.00           O  
ATOM   1682  H   GLY A 110     -11.891  -9.234  -8.984  0.00  0.00           H  
ATOM   1683 HA2  GLY A 110     -11.014  -7.688 -10.555  0.00  0.00           H  
ATOM   1684 HA3  GLY A 110     -12.273  -7.913 -11.569  0.00  0.00           H  
ATOM   1685  N   ALA A 111     -12.818  -6.100  -8.922  0.00  0.00           N  
ATOM   1686  CA  ALA A 111     -13.239  -4.749  -8.521  0.00  0.00           C  
ATOM   1687  CB  ALA A 111     -13.909  -4.731  -7.156  0.00  0.00           C  
ATOM   1688  C   ALA A 111     -12.065  -3.764  -8.482  0.00  0.00           C  
ATOM   1689  O   ALA A 111     -10.942  -4.175  -8.181  0.00  0.00           O  
ATOM   1690  H   ALA A 111     -12.687  -6.878  -8.287  0.00  0.00           H  
ATOM   1691  HA  ALA A 111     -13.917  -4.412  -9.191  0.00  0.00           H  
ATOM   1692 HB1  ALA A 111     -13.895  -3.801  -6.789  0.00  0.00           H  
ATOM   1693 HB2  ALA A 111     -14.856  -5.039  -7.244  0.00  0.00           H  
ATOM   1694 HB3  ALA A 111     -13.418  -5.340  -6.535  0.00  0.00           H  
ATOM   1695  N   ASP A 112     -12.478  -2.513  -8.645  0.00  0.00           N  
ATOM   1696  CA  ASP A 112     -11.597  -1.342  -8.732  0.00  0.00           C  
ATOM   1697  CB  ASP A 112     -12.363  -0.170  -9.349  0.00  0.00           C  
ATOM   1698  CG  ASP A 112     -12.244  -0.236 -10.874  0.00  0.00           C  
ATOM   1699 OD1  ASP A 112     -11.089  -0.231 -11.352  0.00  0.00           O  
ATOM   1700 OD2  ASP A 112     -13.247  -0.142 -11.613  0.00  0.00           O  
ATOM   1701  C   ASP A 112     -10.961  -0.862  -7.427  0.00  0.00           C  
ATOM   1702  O   ASP A 112     -11.468  -0.012  -6.700  0.00  0.00           O  
ATOM   1703  H   ASP A 112     -13.532  -2.422  -8.710  0.00  0.00           H  
ATOM   1704  HA  ASP A 112     -10.826  -1.599  -9.360  0.00  0.00           H  
ATOM   1705 HB2  ASP A 112     -13.307  -0.254  -9.106  0.00  0.00           H  
ATOM   1706 HB3  ASP A 112     -11.958   0.664  -9.040  0.00  0.00           H  
ATOM   1707  N   VAL A 113      -9.659  -1.143  -7.424  0.00  0.00           N  
ATOM   1708  CA  VAL A 113      -8.764  -1.091  -6.252  0.00  0.00           C  
ATOM   1709  CB  VAL A 113      -7.483  -1.881  -6.527  0.00  0.00           C  
ATOM   1710 CG1  VAL A 113      -6.565  -1.239  -7.564  0.00  0.00           C  
ATOM   1711 CG2  VAL A 113      -6.789  -2.196  -5.197  0.00  0.00           C  
ATOM   1712  C   VAL A 113      -8.618   0.226  -5.475  0.00  0.00           C  
ATOM   1713  O   VAL A 113      -8.964   0.368  -4.311  0.00  0.00           O  
ATOM   1714  H   VAL A 113      -9.292  -1.422  -8.385  0.00  0.00           H  
ATOM   1715  HA  VAL A 113      -9.100  -1.809  -5.581  0.00  0.00           H  
ATOM   1716  HB  VAL A 113      -7.748  -2.783  -6.896  0.00  0.00           H  
ATOM   1717 HG11 VAL A 113      -5.948  -0.598  -7.110  0.00  0.00           H  
ATOM   1718 HG12 VAL A 113      -6.032  -1.951  -8.020  0.00  0.00           H  
ATOM   1719 HG13 VAL A 113      -7.116  -0.750  -8.239  0.00  0.00           H  
ATOM   1720 HG21 VAL A 113      -6.604  -1.341  -4.716  0.00  0.00           H  
ATOM   1721 HG22 VAL A 113      -7.389  -2.772  -4.646  0.00  0.00           H  
ATOM   1722 HG23 VAL A 113      -5.933  -2.674  -5.382  0.00  0.00           H  
ATOM   1723  N   ASN A 114      -8.549   1.246  -6.317  0.00  0.00           N  
ATOM   1724  CA  ASN A 114      -8.402   2.670  -5.960  0.00  0.00           C  
ATOM   1725  CB  ASN A 114      -7.291   3.386  -6.739  0.00  0.00           C  
ATOM   1726  CG  ASN A 114      -6.090   3.647  -5.835  0.00  0.00           C  
ATOM   1727  C   ASN A 114      -9.670   3.508  -6.052  0.00  0.00           C  
ATOM   1728  O   ASN A 114      -9.589   4.725  -6.168  0.00  0.00           O  
ATOM   1729  H   ASN A 114      -8.613   0.945  -7.342  0.00  0.00           H  
ATOM   1730  HA  ASN A 114      -8.096   2.694  -4.984  0.00  0.00           H  
ATOM   1731 HB2  ASN A 114      -7.005   2.807  -7.483  0.00  0.00           H  
ATOM   1732 HB3  ASN A 114      -7.639   4.252  -7.059  0.00  0.00           H  
ATOM   1733 OD1  ASN A 114      -5.443   2.658  -5.500  0.00  0.00           O  
ATOM   1734 ND2  ASN A 114      -5.715   4.883  -5.531  0.00  0.00           N  
ATOM   1735 HD22 ASN A 114      -6.285   5.629  -5.934  0.00  0.00           H  
ATOM   1736 HD21 ASN A 114      -4.951   5.070  -4.961  0.00  0.00           H  
ATOM   1737  N   ALA A 115     -10.842   2.903  -5.813  0.00  0.00           N  
ATOM   1738  CA  ALA A 115     -12.155   3.549  -5.967  0.00  0.00           C  
ATOM   1739  CB  ALA A 115     -13.170   2.515  -5.455  0.00  0.00           C  
ATOM   1740  C   ALA A 115     -12.408   4.878  -5.258  0.00  0.00           C  
ATOM   1741  O   ALA A 115     -12.372   4.901  -4.026  0.00  0.00           O  
ATOM   1742  H   ALA A 115     -10.742   1.903  -5.498  0.00  0.00           H  
ATOM   1743  HA  ALA A 115     -12.318   3.691  -6.983  0.00  0.00           H  
ATOM   1744 HB1  ALA A 115     -13.321   2.659  -4.480  0.00  0.00           H  
ATOM   1745 HB2  ALA A 115     -14.029   2.628  -5.950  0.00  0.00           H  
ATOM   1746 HB3  ALA A 115     -12.809   1.598  -5.609  0.00  0.00           H  
ATOM   1747  N   LEU A 116     -13.217   5.666  -5.962  0.00  0.00           N  
ATOM   1748  CA  LEU A 116     -13.611   6.987  -5.469  0.00  0.00           C  
ATOM   1749  CB  LEU A 116     -13.011   8.093  -6.345  0.00  0.00           C  
ATOM   1750  CG  LEU A 116     -11.496   8.210  -6.243  0.00  0.00           C  
ATOM   1751 CD1  LEU A 116     -10.987   9.320  -7.166  0.00  0.00           C  
ATOM   1752 CD2  LEU A 116     -11.096   8.438  -4.778  0.00  0.00           C  
ATOM   1753  C   LEU A 116     -15.097   7.239  -5.233  0.00  0.00           C  
ATOM   1754  O   LEU A 116     -15.938   6.343  -5.311  0.00  0.00           O  
ATOM   1755  H   LEU A 116     -13.535   5.275  -6.866  0.00  0.00           H  
ATOM   1756  HA  LEU A 116     -13.115   7.152  -4.577  0.00  0.00           H  
ATOM   1757 HB2  LEU A 116     -13.235   7.889  -7.285  0.00  0.00           H  
ATOM   1758 HB3  LEU A 116     -13.400   8.952  -6.056  0.00  0.00           H  
ATOM   1759  HG  LEU A 116     -11.079   7.345  -6.513  0.00  0.00           H  
ATOM   1760 HD11 LEU A 116     -11.401  10.189  -6.897  0.00  0.00           H  
ATOM   1761 HD12 LEU A 116      -9.993   9.384  -7.088  0.00  0.00           H  
ATOM   1762 HD13 LEU A 116     -11.236   9.106  -8.108  0.00  0.00           H  
ATOM   1763 HD21 LEU A 116     -11.410   7.665  -4.229  0.00  0.00           H  
ATOM   1764 HD22 LEU A 116     -10.102   8.513  -4.717  0.00  0.00           H  
ATOM   1765 HD23 LEU A 116     -11.520   9.280  -4.450  0.00  0.00           H  
ATOM   1766  N   ASP A 117     -15.299   8.417  -4.653  0.00  0.00           N  
ATOM   1767  CA  ASP A 117     -16.601   8.983  -4.279  0.00  0.00           C  
ATOM   1768  CB  ASP A 117     -17.163   8.596  -2.913  0.00  0.00           C  
ATOM   1769  CG  ASP A 117     -16.304   9.092  -1.738  0.00  0.00           C  
ATOM   1770 OD1  ASP A 117     -15.262   8.489  -1.388  0.00  0.00           O  
ATOM   1771 OD2  ASP A 117     -16.491  10.178  -1.161  0.00  0.00           O  
ATOM   1772  C   ASP A 117     -16.745  10.481  -4.563  0.00  0.00           C  
ATOM   1773  O   ASP A 117     -15.809  11.110  -5.057  0.00  0.00           O  
ATOM   1774  H   ASP A 117     -14.392   8.951  -4.471  0.00  0.00           H  
ATOM   1775  HA  ASP A 117     -17.303   8.508  -4.843  0.00  0.00           H  
ATOM   1776 HB2  ASP A 117     -18.070   8.993  -2.823  0.00  0.00           H  
ATOM   1777 HB3  ASP A 117     -17.213   7.604  -2.863  0.00  0.00           H  
ATOM   1778  N   LEU A 118     -17.896  11.006  -4.159  0.00  0.00           N  
ATOM   1779  CA  LEU A 118     -18.078  12.469  -4.227  0.00  0.00           C  
ATOM   1780  CB  LEU A 118     -19.538  12.806  -3.929  0.00  0.00           C  
ATOM   1781  CG  LEU A 118     -19.920  14.258  -4.241  0.00  0.00           C  
ATOM   1782 CD1  LEU A 118     -20.027  14.459  -5.751  0.00  0.00           C  
ATOM   1783 CD2  LEU A 118     -21.095  14.660  -3.345  0.00  0.00           C  
ATOM   1784  C   LEU A 118     -17.127  13.320  -3.386  0.00  0.00           C  
ATOM   1785  O   LEU A 118     -16.363  14.047  -4.023  0.00  0.00           O  
ATOM   1786  H   LEU A 118     -18.599  10.356  -3.819  0.00  0.00           H  
ATOM   1787  HA  LEU A 118     -17.974  12.750  -5.211  0.00  0.00           H  
ATOM   1788 HB2  LEU A 118     -20.108  12.225  -4.487  0.00  0.00           H  
ATOM   1789 HB3  LEU A 118     -19.698  12.658  -2.967  0.00  0.00           H  
ATOM   1790  HG  LEU A 118     -19.217  14.864  -3.876  0.00  0.00           H  
ATOM   1791 HD11 LEU A 118     -20.729  13.848  -6.117  0.00  0.00           H  
ATOM   1792 HD12 LEU A 118     -20.275  15.407  -5.942  0.00  0.00           H  
ATOM   1793 HD13 LEU A 118     -19.147  14.251  -6.176  0.00  0.00           H  
ATOM   1794 HD21 LEU A 118     -20.822  14.578  -2.387  0.00  0.00           H  
ATOM   1795 HD22 LEU A 118     -21.351  15.607  -3.541  0.00  0.00           H  
ATOM   1796 HD23 LEU A 118     -21.870  14.057  -3.527  0.00  0.00           H  
ATOM   1797  N   ILE A 119     -16.842  13.021  -2.124  0.00  0.00           N  
ATOM   1798  CA  ILE A 119     -15.744  13.667  -1.381  0.00  0.00           C  
ATOM   1799  CB  ILE A 119     -16.064  13.592   0.112  0.00  0.00           C  
ATOM   1800 CG1  ILE A 119     -17.299  14.440   0.420  0.00  0.00           C  
ATOM   1801 CG2  ILE A 119     -14.864  14.025   0.962  0.00  0.00           C  
ATOM   1802 CD1  ILE A 119     -17.202  15.956   0.229  0.00  0.00           C  
ATOM   1803  C   ILE A 119     -14.358  13.185  -1.815  0.00  0.00           C  
ATOM   1804  O   ILE A 119     -13.377  13.963  -1.884  0.00  0.00           O  
ATOM   1805  H   ILE A 119     -17.455  12.293  -1.699  0.00  0.00           H  
ATOM   1806  HA  ILE A 119     -15.794  14.650  -1.611  0.00  0.00           H  
ATOM   1807  HB  ILE A 119     -16.276  12.649   0.338  0.00  0.00           H  
ATOM   1808 HG12 ILE A 119     -18.069  14.100  -0.149  0.00  0.00           H  
ATOM   1809 HG13 ILE A 119     -17.568  14.266   1.386  0.00  0.00           H  
ATOM   1810 HG21 ILE A 119     -15.091  13.919   1.927  0.00  0.00           H  
ATOM   1811 HG22 ILE A 119     -14.079  13.453   0.736  0.00  0.00           H  
ATOM   1812 HG23 ILE A 119     -14.652  14.980   0.769  0.00  0.00           H  
ATOM   1813 HD11 ILE A 119     -16.983  16.147  -0.724  0.00  0.00           H  
ATOM   1814 HD12 ILE A 119     -18.077  16.368   0.467  0.00  0.00           H  
ATOM   1815 HD13 ILE A 119     -16.485  16.310   0.821  0.00  0.00           H  
ATOM   1816  N   GLY A 120     -14.243  11.891  -2.101  0.00  0.00           N  
ATOM   1817  CA  GLY A 120     -13.062  11.215  -2.653  0.00  0.00           C  
ATOM   1818  C   GLY A 120     -12.070  10.528  -1.712  0.00  0.00           C  
ATOM   1819  O   GLY A 120     -11.035  11.079  -1.339  0.00  0.00           O  
ATOM   1820  H   GLY A 120     -15.138  11.342  -1.881  0.00  0.00           H  
ATOM   1821 HA2  GLY A 120     -13.387  10.515  -3.356  0.00  0.00           H  
ATOM   1822 HA3  GLY A 120     -12.537  11.903  -3.238  0.00  0.00           H  
ATOM   1823  N   LYS A 121     -12.454   9.340  -1.268  0.00  0.00           N  
ATOM   1824  CA  LYS A 121     -11.531   8.514  -0.473  0.00  0.00           C  
ATOM   1825  CB  LYS A 121     -11.910   8.415   1.003  0.00  0.00           C  
ATOM   1826  CG  LYS A 121     -12.401   9.753   1.557  0.00  0.00           C  
ATOM   1827  CD  LYS A 121     -12.180   9.685   3.073  0.00  0.00           C  
ATOM   1828  CE  LYS A 121     -12.991  10.784   3.767  0.00  0.00           C  
ATOM   1829  NZ  LYS A 121     -14.458  10.709   3.669  0.00  0.00           N  
ATOM   1830  C   LYS A 121     -11.310   7.134  -1.087  0.00  0.00           C  
ATOM   1831  O   LYS A 121     -12.225   6.340  -1.291  0.00  0.00           O  
ATOM   1832  H   LYS A 121     -13.408   9.054  -1.513  0.00  0.00           H  
ATOM   1833  HA  LYS A 121     -10.640   8.991  -0.419  0.00  0.00           H  
ATOM   1834 HB2  LYS A 121     -12.640   7.756   1.097  0.00  0.00           H  
ATOM   1835 HB3  LYS A 121     -11.110   8.142   1.516  0.00  0.00           H  
ATOM   1836 HG2  LYS A 121     -11.857  10.475   1.189  0.00  0.00           H  
ATOM   1837 HG3  LYS A 121     -13.354   9.849   1.378  0.00  0.00           H  
ATOM   1838 HD2  LYS A 121     -12.491   8.809   3.401  0.00  0.00           H  
ATOM   1839 HD3  LYS A 121     -11.224   9.830   3.264  0.00  0.00           H  
ATOM   1840 HE2  LYS A 121     -12.720  10.795   4.759  0.00  0.00           H  
ATOM   1841 HE3  LYS A 121     -12.674  11.690   3.395  0.00  0.00           H  
ATOM   1842 HZ1  LYS A 121     -14.718  10.010   3.000  0.00  0.00           H  
ATOM   1843 HZ2  LYS A 121     -14.847  10.471   4.562  0.00  0.00           H  
ATOM   1844 HZ3  LYS A 121     -14.825  11.595   3.377  0.00  0.00           H  
ATOM   1845  N   THR A 122     -10.039   6.815  -1.300  0.00  0.00           N  
ATOM   1846  CA  THR A 122      -9.668   5.440  -1.657  0.00  0.00           C  
ATOM   1847  CB  THR A 122      -8.241   5.310  -2.193  0.00  0.00           C  
ATOM   1848 OG1  THR A 122      -7.237   5.500  -1.197  0.00  0.00           O  
ATOM   1849 CG2  THR A 122      -8.108   6.331  -3.329  0.00  0.00           C  
ATOM   1850  C   THR A 122      -9.841   4.510  -0.448  0.00  0.00           C  
ATOM   1851  O   THR A 122      -9.493   4.931   0.650  0.00  0.00           O  
ATOM   1852  H   THR A 122      -9.362   7.582  -1.199  0.00  0.00           H  
ATOM   1853  HA  THR A 122     -10.279   5.124  -2.386  0.00  0.00           H  
ATOM   1854  HB  THR A 122      -8.119   4.358  -2.587  0.00  0.00           H  
ATOM   1855 HG21 THR A 122      -8.993   6.444  -3.782  0.00  0.00           H  
ATOM   1856 HG22 THR A 122      -7.811   7.210  -2.955  0.00  0.00           H  
ATOM   1857 HG23 THR A 122      -7.433   6.007  -3.993  0.00  0.00           H  
ATOM   1858 HG1  THR A 122      -6.330   5.256  -1.560  0.00  0.00           H  
ATOM   1859  N   PRO A 123     -10.059   3.226  -0.754  0.00  0.00           N  
ATOM   1860  CA  PRO A 123     -10.062   2.226   0.315  0.00  0.00           C  
ATOM   1861  CB  PRO A 123     -10.395   0.911  -0.387  0.00  0.00           C  
ATOM   1862  CG  PRO A 123     -11.234   1.338  -1.591  0.00  0.00           C  
ATOM   1863  CD  PRO A 123     -10.699   2.723  -1.976  0.00  0.00           C  
ATOM   1864  C   PRO A 123      -8.677   2.066   0.948  0.00  0.00           C  
ATOM   1865  O   PRO A 123      -8.627   1.700   2.122  0.00  0.00           O  
ATOM   1866  HA  PRO A 123     -10.749   2.455   1.019  0.00  0.00           H  
ATOM   1867 HB2  PRO A 123      -9.569   0.445  -0.694  0.00  0.00           H  
ATOM   1868 HB3  PRO A 123     -10.925   0.309   0.204  0.00  0.00           H  
ATOM   1869 HG2  PRO A 123     -11.112   0.693  -2.340  0.00  0.00           H  
ATOM   1870 HG3  PRO A 123     -12.195   1.391  -1.336  0.00  0.00           H  
ATOM   1871 HD2  PRO A 123     -10.036   2.648  -2.724  0.00  0.00           H  
ATOM   1872 HD3  PRO A 123     -11.448   3.324  -2.263  0.00  0.00           H  
ATOM   1873  N   LEU A 124      -7.572   2.409   0.281  0.00  0.00           N  
ATOM   1874  CA  LEU A 124      -6.276   2.508   0.965  0.00  0.00           C  
ATOM   1875  CB  LEU A 124      -5.152   2.793  -0.038  0.00  0.00           C  
ATOM   1876  CG  LEU A 124      -4.171   1.643  -0.233  0.00  0.00           C  
ATOM   1877 CD1  LEU A 124      -2.983   2.255  -0.975  0.00  0.00           C  
ATOM   1878 CD2  LEU A 124      -3.675   1.095   1.103  0.00  0.00           C  
ATOM   1879  C   LEU A 124      -6.184   3.627   2.012  0.00  0.00           C  
ATOM   1880  O   LEU A 124      -5.783   3.400   3.153  0.00  0.00           O  
ATOM   1881  H   LEU A 124      -7.703   2.592  -0.724  0.00  0.00           H  
ATOM   1882  HA  LEU A 124      -6.096   1.621   1.435  0.00  0.00           H  
ATOM   1883 HB2  LEU A 124      -5.571   2.984  -0.915  0.00  0.00           H  
ATOM   1884 HB3  LEU A 124      -4.641   3.572   0.292  0.00  0.00           H  
ATOM   1885  HG  LEU A 124      -4.583   0.953  -0.790  0.00  0.00           H  
ATOM   1886 HD11 LEU A 124      -2.589   2.987  -0.421  0.00  0.00           H  
ATOM   1887 HD12 LEU A 124      -2.295   1.550  -1.138  0.00  0.00           H  
ATOM   1888 HD13 LEU A 124      -3.295   2.628  -1.849  0.00  0.00           H  
ATOM   1889 HD21 LEU A 124      -4.453   0.761   1.635  0.00  0.00           H  
ATOM   1890 HD22 LEU A 124      -3.036   0.344   0.936  0.00  0.00           H  
ATOM   1891 HD23 LEU A 124      -3.212   1.822   1.608  0.00  0.00           H  
ATOM   1892  N   HIS A 125      -6.581   4.819   1.581  0.00  0.00           N  
ATOM   1893  CA  HIS A 125      -6.667   6.004   2.458  0.00  0.00           C  
ATOM   1894  CB  HIS A 125      -6.909   7.203   1.531  0.00  0.00           C  
ATOM   1895  CG  HIS A 125      -6.819   8.596   2.142  0.00  0.00           C  
ATOM   1896 ND1  HIS A 125      -5.814   9.449   2.008  0.00  0.00           N  
ATOM   1897 CD2  HIS A 125      -7.623   9.112   3.070  0.00  0.00           C  
ATOM   1898 CE1  HIS A 125      -5.966  10.417   2.911  0.00  0.00           C  
ATOM   1899 NE2  HIS A 125      -7.116  10.247   3.544  0.00  0.00           N  
ATOM   1900  C   HIS A 125      -7.626   5.863   3.644  0.00  0.00           C  
ATOM   1901  O   HIS A 125      -7.345   6.118   4.809  0.00  0.00           O  
ATOM   1902  H   HIS A 125      -6.829   4.854   0.567  0.00  0.00           H  
ATOM   1903  HA  HIS A 125      -5.733   6.187   2.827  0.00  0.00           H  
ATOM   1904 HB2  HIS A 125      -6.240   7.166   0.762  0.00  0.00           H  
ATOM   1905 HB3  HIS A 125      -7.834   7.114   1.112  0.00  0.00           H  
ATOM   1906 HD2  HIS A 125      -8.510   8.686   3.372  0.00  0.00           H  
ATOM   1907 HE1  HIS A 125      -5.383  11.330   2.958  0.00  0.00           H  
ATOM   1908 HE2  HIS A 125      -7.498  10.855   4.225  0.00  0.00           H  
ATOM   1909  N   LEU A 126      -8.749   5.209   3.364  0.00  0.00           N  
ATOM   1910  CA  LEU A 126      -9.625   4.698   4.430  0.00  0.00           C  
ATOM   1911  CB  LEU A 126     -10.834   4.175   3.658  0.00  0.00           C  
ATOM   1912  CG  LEU A 126     -11.793   5.221   3.087  0.00  0.00           C  
ATOM   1913 CD1  LEU A 126     -12.990   4.454   2.527  0.00  0.00           C  
ATOM   1914 CD2  LEU A 126     -12.127   6.272   4.154  0.00  0.00           C  
ATOM   1915  C   LEU A 126      -9.175   3.654   5.457  0.00  0.00           C  
ATOM   1916  O   LEU A 126      -9.613   3.603   6.600  0.00  0.00           O  
ATOM   1917  H   LEU A 126      -8.953   5.091   2.357  0.00  0.00           H  
ATOM   1918  HA  LEU A 126      -9.973   5.538   4.970  0.00  0.00           H  
ATOM   1919 HB2  LEU A 126     -10.496   3.632   2.890  0.00  0.00           H  
ATOM   1920 HB3  LEU A 126     -11.362   3.593   4.274  0.00  0.00           H  
ATOM   1921  HG  LEU A 126     -11.347   5.709   2.361  0.00  0.00           H  
ATOM   1922 HD11 LEU A 126     -13.423   3.934   3.263  0.00  0.00           H  
ATOM   1923 HD12 LEU A 126     -13.647   5.100   2.141  0.00  0.00           H  
ATOM   1924 HD13 LEU A 126     -12.677   3.828   1.814  0.00  0.00           H  
ATOM   1925 HD21 LEU A 126     -11.285   6.722   4.445  0.00  0.00           H  
ATOM   1926 HD22 LEU A 126     -12.753   6.947   3.766  0.00  0.00           H  
ATOM   1927 HD23 LEU A 126     -12.558   5.823   4.934  0.00  0.00           H  
ATOM   1928  N   THR A 127      -8.350   2.722   4.989  0.00  0.00           N  
ATOM   1929  CA  THR A 127      -7.694   1.724   5.845  0.00  0.00           C  
ATOM   1930  CB  THR A 127      -7.211   0.447   5.156  0.00  0.00           C  
ATOM   1931 OG1  THR A 127      -6.577   0.625   3.885  0.00  0.00           O  
ATOM   1932 CG2  THR A 127      -8.321  -0.610   5.019  0.00  0.00           C  
ATOM   1933  C   THR A 127      -6.584   2.317   6.714  0.00  0.00           C  
ATOM   1934  O   THR A 127      -6.675   2.382   7.937  0.00  0.00           O  
ATOM   1935  H   THR A 127      -8.205   2.757   3.952  0.00  0.00           H  
ATOM   1936  HA  THR A 127      -8.395   1.323   6.457  0.00  0.00           H  
ATOM   1937  HB  THR A 127      -6.524  -0.032   5.784  0.00  0.00           H  
ATOM   1938 HG21 THR A 127      -7.932  -1.453   4.647  0.00  0.00           H  
ATOM   1939 HG22 THR A 127      -8.717  -0.793   5.918  0.00  0.00           H  
ATOM   1940 HG23 THR A 127      -9.030  -0.268   4.403  0.00  0.00           H  
ATOM   1941 HG1  THR A 127      -7.236   0.975   3.211  0.00  0.00           H  
ATOM   1942  N   ALA A 128      -5.668   2.944   5.980  0.00  0.00           N  
ATOM   1943  CA  ALA A 128      -4.409   3.504   6.495  0.00  0.00           C  
ATOM   1944  CB  ALA A 128      -3.592   4.188   5.396  0.00  0.00           C  
ATOM   1945  C   ALA A 128      -4.469   4.319   7.793  0.00  0.00           C  
ATOM   1946  O   ALA A 128      -3.448   4.409   8.476  0.00  0.00           O  
ATOM   1947  H   ALA A 128      -5.927   3.011   4.954  0.00  0.00           H  
ATOM   1948  HA  ALA A 128      -3.749   2.721   6.640  0.00  0.00           H  
ATOM   1949 HB1  ALA A 128      -3.299   5.087   5.714  0.00  0.00           H  
ATOM   1950 HB2  ALA A 128      -2.791   3.630   5.185  0.00  0.00           H  
ATOM   1951 HB3  ALA A 128      -4.156   4.287   4.579  0.00  0.00           H  
ATOM   1952  N   ILE A 129      -5.590   4.968   8.094  0.00  0.00           N  
ATOM   1953  CA  ILE A 129      -5.803   5.551   9.427  0.00  0.00           C  
ATOM   1954  CB  ILE A 129      -7.057   6.388   9.195  0.00  0.00           C  
ATOM   1955 CG1  ILE A 129      -7.174   7.547  10.185  0.00  0.00           C  
ATOM   1956 CG2  ILE A 129      -8.314   5.515   9.067  0.00  0.00           C  
ATOM   1957 CD1  ILE A 129      -8.282   8.525   9.785  0.00  0.00           C  
ATOM   1958  C   ILE A 129      -5.929   4.603  10.626  0.00  0.00           C  
ATOM   1959  O   ILE A 129      -5.872   5.006  11.785  0.00  0.00           O  
ATOM   1960  H   ILE A 129      -6.285   5.027   7.331  0.00  0.00           H  
ATOM   1961  HA  ILE A 129      -4.975   6.139   9.610  0.00  0.00           H  
ATOM   1962  HB  ILE A 129      -7.008   6.778   8.272  0.00  0.00           H  
ATOM   1963 HG12 ILE A 129      -7.380   7.185  11.081  0.00  0.00           H  
ATOM   1964 HG13 ILE A 129      -6.315   8.038  10.201  0.00  0.00           H  
ATOM   1965 HG21 ILE A 129      -9.075   6.080   8.761  0.00  0.00           H  
ATOM   1966 HG22 ILE A 129      -8.143   4.792   8.404  0.00  0.00           H  
ATOM   1967 HG23 ILE A 129      -8.526   5.116   9.955  0.00  0.00           H  
ATOM   1968 HD11 ILE A 129      -9.149   8.037   9.763  0.00  0.00           H  
ATOM   1969 HD12 ILE A 129      -8.320   9.260  10.456  0.00  0.00           H  
ATOM   1970 HD13 ILE A 129      -8.075   8.895   8.883  0.00  0.00           H  
ATOM   1971  N   ASP A 130      -5.863   3.305  10.352  0.00  0.00           N  
ATOM   1972  CA  ASP A 130      -6.020   2.223  11.333  0.00  0.00           C  
ATOM   1973  CB  ASP A 130      -7.406   1.579  11.190  0.00  0.00           C  
ATOM   1974  CG  ASP A 130      -8.583   2.266  11.882  0.00  0.00           C  
ATOM   1975 OD1  ASP A 130      -8.933   1.855  13.003  0.00  0.00           O  
ATOM   1976 OD2  ASP A 130      -9.206   3.190  11.302  0.00  0.00           O  
ATOM   1977  C   ASP A 130      -5.059   1.090  10.967  0.00  0.00           C  
ATOM   1978  O   ASP A 130      -4.666   1.026   9.806  0.00  0.00           O  
ATOM   1979  H   ASP A 130      -5.681   3.101   9.326  0.00  0.00           H  
ATOM   1980  HA  ASP A 130      -5.728   2.581  12.216  0.00  0.00           H  
ATOM   1981 HB2  ASP A 130      -7.615   1.518  10.200  0.00  0.00           H  
ATOM   1982 HB3  ASP A 130      -7.343   0.632  11.543  0.00  0.00           H  
ATOM   1983  N   GLY A 131      -4.644   0.298  11.955  0.00  0.00           N  
ATOM   1984  CA  GLY A 131      -3.612  -0.730  11.769  0.00  0.00           C  
ATOM   1985  C   GLY A 131      -3.963  -2.054  11.099  0.00  0.00           C  
ATOM   1986  O   GLY A 131      -3.390  -3.111  11.352  0.00  0.00           O  
ATOM   1987  H   GLY A 131      -5.114   0.467  12.871  0.00  0.00           H  
ATOM   1988 HA2  GLY A 131      -2.815  -0.296  11.247  0.00  0.00           H  
ATOM   1989 HA3  GLY A 131      -3.186  -0.934  12.702  0.00  0.00           H  
ATOM   1990  N   HIS A 132      -4.922  -1.911  10.183  0.00  0.00           N  
ATOM   1991  CA  HIS A 132      -5.524  -2.979   9.379  0.00  0.00           C  
ATOM   1992  CB  HIS A 132      -6.819  -2.514   8.718  0.00  0.00           C  
ATOM   1993  CG  HIS A 132      -7.993  -2.224   9.665  0.00  0.00           C  
ATOM   1994  C   HIS A 132      -4.522  -3.232   8.245  0.00  0.00           C  
ATOM   1995  O   HIS A 132      -4.832  -3.321   7.058  0.00  0.00           O  
ATOM   1996  H   HIS A 132      -5.235  -0.893  10.075  0.00  0.00           H  
ATOM   1997  HA  HIS A 132      -5.583  -3.792   9.927  0.00  0.00           H  
ATOM   1998 HB2  HIS A 132      -6.644  -1.665   8.193  0.00  0.00           H  
ATOM   1999 HB3  HIS A 132      -7.134  -3.218   8.062  0.00  0.00           H  
ATOM   2000 ND1  HIS A 132      -8.823  -3.042  10.282  0.00  0.00           N  
ATOM   2001 CD2  HIS A 132      -8.636  -1.067   9.506  0.00  0.00           C  
ATOM   2002 CE1  HIS A 132      -9.944  -2.392  10.594  0.00  0.00           C  
ATOM   2003 NE2  HIS A 132      -9.839  -1.188  10.057  0.00  0.00           N  
ATOM   2004 HD1  HIS A 132      -8.667  -4.017  10.502  0.00  0.00           H  
ATOM   2005 HD2  HIS A 132      -8.262  -0.245   9.043  0.00  0.00           H  
ATOM   2006 HE1  HIS A 132     -10.696  -2.742  11.117  0.00  0.00           H  
ATOM   2007  N   LEU A 133      -3.311  -3.632   8.602  0.00  0.00           N  
ATOM   2008  CA  LEU A 133      -2.168  -3.954   7.730  0.00  0.00           C  
ATOM   2009  CB  LEU A 133      -1.018  -4.437   8.618  0.00  0.00           C  
ATOM   2010  CG  LEU A 133       0.245  -4.845   7.849  0.00  0.00           C  
ATOM   2011 CD1  LEU A 133       0.911  -3.580   7.300  0.00  0.00           C  
ATOM   2012 CD2  LEU A 133       1.265  -5.606   8.695  0.00  0.00           C  
ATOM   2013  C   LEU A 133      -2.435  -5.071   6.718  0.00  0.00           C  
ATOM   2014  O   LEU A 133      -2.062  -4.971   5.553  0.00  0.00           O  
ATOM   2015  H   LEU A 133      -3.211  -3.714   9.677  0.00  0.00           H  
ATOM   2016  HA  LEU A 133      -1.918  -3.111   7.214  0.00  0.00           H  
ATOM   2017 HB2  LEU A 133      -0.770  -3.699   9.225  0.00  0.00           H  
ATOM   2018 HB3  LEU A 133      -1.330  -5.229   9.118  0.00  0.00           H  
ATOM   2019  HG  LEU A 133      -0.009  -5.435   7.097  0.00  0.00           H  
ATOM   2020 HD11 LEU A 133       1.152  -2.978   8.059  0.00  0.00           H  
ATOM   2021 HD12 LEU A 133       1.736  -3.833   6.797  0.00  0.00           H  
ATOM   2022 HD13 LEU A 133       0.274  -3.111   6.688  0.00  0.00           H  
ATOM   2023 HD21 LEU A 133       0.847  -6.445   9.044  0.00  0.00           H  
ATOM   2024 HD22 LEU A 133       2.057  -5.837   8.131  0.00  0.00           H  
ATOM   2025 HD23 LEU A 133       1.555  -5.032   9.461  0.00  0.00           H  
ATOM   2026  N   GLU A 134      -3.211  -6.057   7.157  0.00  0.00           N  
ATOM   2027  CA  GLU A 134      -3.565  -7.199   6.302  0.00  0.00           C  
ATOM   2028  CB  GLU A 134      -4.416  -8.121   7.160  0.00  0.00           C  
ATOM   2029  CG  GLU A 134      -3.804  -8.417   8.531  0.00  0.00           C  
ATOM   2030  CD  GLU A 134      -4.186  -7.386   9.591  0.00  0.00           C  
ATOM   2031 OE1  GLU A 134      -3.327  -7.386  10.507  0.00  0.00           O  
ATOM   2032 OE2  GLU A 134      -5.256  -6.740   9.600  0.00  0.00           O  
ATOM   2033  C   GLU A 134      -4.300  -6.734   5.041  0.00  0.00           C  
ATOM   2034  O   GLU A 134      -3.964  -7.124   3.918  0.00  0.00           O  
ATOM   2035  H   GLU A 134      -3.539  -5.957   8.135  0.00  0.00           H  
ATOM   2036  HA  GLU A 134      -2.731  -7.693   6.040  0.00  0.00           H  
ATOM   2037 HB2  GLU A 134      -5.281  -7.682   7.316  0.00  0.00           H  
ATOM   2038 HB3  GLU A 134      -4.508  -8.979   6.691  0.00  0.00           H  
ATOM   2039 HG2  GLU A 134      -4.138  -9.289   8.834  0.00  0.00           H  
ATOM   2040 HG3  GLU A 134      -2.826  -8.400   8.442  0.00  0.00           H  
ATOM   2041  N   ILE A 135      -5.421  -6.032   5.187  0.00  0.00           N  
ATOM   2042  CA  ILE A 135      -6.217  -5.430   4.107  0.00  0.00           C  
ATOM   2043  CB  ILE A 135      -7.433  -4.604   4.547  0.00  0.00           C  
ATOM   2044 CG1  ILE A 135      -8.362  -5.441   5.441  0.00  0.00           C  
ATOM   2045 CG2  ILE A 135      -8.240  -4.102   3.355  0.00  0.00           C  
ATOM   2046 CD1  ILE A 135      -9.204  -4.411   6.182  0.00  0.00           C  
ATOM   2047  C   ILE A 135      -5.404  -4.553   3.163  0.00  0.00           C  
ATOM   2048  O   ILE A 135      -5.446  -4.701   1.942  0.00  0.00           O  
ATOM   2049  H   ILE A 135      -5.717  -5.933   6.209  0.00  0.00           H  
ATOM   2050  HA  ILE A 135      -6.567  -6.205   3.555  0.00  0.00           H  
ATOM   2051  HB  ILE A 135      -7.107  -3.833   5.084  0.00  0.00           H  
ATOM   2052 HG12 ILE A 135      -8.930  -5.978   4.885  0.00  0.00           H  
ATOM   2053 HG13 ILE A 135      -7.827  -5.925   6.074  0.00  0.00           H  
ATOM   2054 HG21 ILE A 135      -8.999  -3.541   3.681  0.00  0.00           H  
ATOM   2055 HG22 ILE A 135      -7.652  -3.555   2.762  0.00  0.00           H  
ATOM   2056 HG23 ILE A 135      -8.597  -4.881   2.843  0.00  0.00           H  
ATOM   2057 HD11 ILE A 135      -9.712  -3.866   5.519  0.00  0.00           H  
ATOM   2058 HD12 ILE A 135      -9.838  -4.883   6.789  0.00  0.00           H  
ATOM   2059 HD13 ILE A 135      -8.602  -3.820   6.714  0.00  0.00           H  
ATOM   2060  N   VAL A 136      -4.588  -3.661   3.735  0.00  0.00           N  
ATOM   2061  CA  VAL A 136      -3.600  -2.816   3.049  0.00  0.00           C  
ATOM   2062  CB  VAL A 136      -2.718  -2.036   4.039  0.00  0.00           C  
ATOM   2063 CG1  VAL A 136      -1.633  -1.202   3.363  0.00  0.00           C  
ATOM   2064 CG2  VAL A 136      -3.593  -1.096   4.861  0.00  0.00           C  
ATOM   2065  C   VAL A 136      -2.658  -3.627   2.165  0.00  0.00           C  
ATOM   2066  O   VAL A 136      -2.618  -3.367   0.956  0.00  0.00           O  
ATOM   2067  H   VAL A 136      -4.718  -3.609   4.795  0.00  0.00           H  
ATOM   2068  HA  VAL A 136      -4.103  -2.170   2.458  0.00  0.00           H  
ATOM   2069  HB  VAL A 136      -2.246  -2.707   4.623  0.00  0.00           H  
ATOM   2070 HG11 VAL A 136      -0.830  -1.159   3.956  0.00  0.00           H  
ATOM   2071 HG12 VAL A 136      -1.383  -1.626   2.493  0.00  0.00           H  
ATOM   2072 HG13 VAL A 136      -1.978  -0.279   3.199  0.00  0.00           H  
ATOM   2073 HG21 VAL A 136      -3.299  -0.153   4.705  0.00  0.00           H  
ATOM   2074 HG22 VAL A 136      -4.545  -1.204   4.580  0.00  0.00           H  
ATOM   2075 HG23 VAL A 136      -3.499  -1.322   5.829  0.00  0.00           H  
ATOM   2076  N   GLU A 137      -1.909  -4.557   2.742  0.00  0.00           N  
ATOM   2077  CA  GLU A 137      -1.031  -5.374   1.900  0.00  0.00           C  
ATOM   2078  CB  GLU A 137      -0.328  -6.450   2.732  0.00  0.00           C  
ATOM   2079  CG  GLU A 137       0.825  -7.213   2.077  0.00  0.00           C  
ATOM   2080  CD  GLU A 137       1.727  -8.011   3.011  0.00  0.00           C  
ATOM   2081 OE1  GLU A 137       1.266  -8.830   3.848  0.00  0.00           O  
ATOM   2082 OE2  GLU A 137       2.955  -7.771   3.082  0.00  0.00           O  
ATOM   2083  C   GLU A 137      -1.786  -6.048   0.746  0.00  0.00           C  
ATOM   2084  O   GLU A 137      -1.315  -5.980  -0.389  0.00  0.00           O  
ATOM   2085  H   GLU A 137      -1.992  -4.649   3.751  0.00  0.00           H  
ATOM   2086  HA  GLU A 137      -0.293  -4.795   1.521  0.00  0.00           H  
ATOM   2087 HB2  GLU A 137       0.039  -6.007   3.548  0.00  0.00           H  
ATOM   2088 HB3  GLU A 137      -1.015  -7.124   2.996  0.00  0.00           H  
ATOM   2089 HG2  GLU A 137       0.434  -7.855   1.423  0.00  0.00           H  
ATOM   2090 HG3  GLU A 137       1.401  -6.551   1.604  0.00  0.00           H  
ATOM   2091  N   VAL A 138      -3.014  -6.492   0.963  0.00  0.00           N  
ATOM   2092  CA  VAL A 138      -3.843  -7.052  -0.108  0.00  0.00           C  
ATOM   2093  CB  VAL A 138      -5.058  -7.733   0.520  0.00  0.00           C  
ATOM   2094 CG1  VAL A 138      -6.091  -8.167  -0.515  0.00  0.00           C  
ATOM   2095 CG2  VAL A 138      -4.569  -9.056   1.109  0.00  0.00           C  
ATOM   2096  C   VAL A 138      -4.198  -5.986  -1.151  0.00  0.00           C  
ATOM   2097  O   VAL A 138      -4.086  -6.305  -2.332  0.00  0.00           O  
ATOM   2098  H   VAL A 138      -3.341  -6.412   1.949  0.00  0.00           H  
ATOM   2099  HA  VAL A 138      -3.312  -7.771  -0.571  0.00  0.00           H  
ATOM   2100  HB  VAL A 138      -5.512  -7.066   1.118  0.00  0.00           H  
ATOM   2101 HG11 VAL A 138      -5.636  -8.675  -1.245  0.00  0.00           H  
ATOM   2102 HG12 VAL A 138      -6.774  -8.750  -0.077  0.00  0.00           H  
ATOM   2103 HG13 VAL A 138      -6.537  -7.359  -0.898  0.00  0.00           H  
ATOM   2104 HG21 VAL A 138      -5.351  -9.564   1.465  0.00  0.00           H  
ATOM   2105 HG22 VAL A 138      -4.118  -9.586   0.392  0.00  0.00           H  
ATOM   2106 HG23 VAL A 138      -3.923  -8.866   1.847  0.00  0.00           H  
ATOM   2107  N   LEU A 139      -4.674  -4.841  -0.681  0.00  0.00           N  
ATOM   2108  CA  LEU A 139      -5.090  -3.718  -1.536  0.00  0.00           C  
ATOM   2109  CB  LEU A 139      -5.549  -2.512  -0.710  0.00  0.00           C  
ATOM   2110  CG  LEU A 139      -6.988  -2.482  -0.186  0.00  0.00           C  
ATOM   2111 CD1  LEU A 139      -7.087  -1.427   0.923  0.00  0.00           C  
ATOM   2112 CD2  LEU A 139      -7.970  -2.074  -1.294  0.00  0.00           C  
ATOM   2113  C   LEU A 139      -3.894  -3.248  -2.367  0.00  0.00           C  
ATOM   2114  O   LEU A 139      -3.922  -3.508  -3.569  0.00  0.00           O  
ATOM   2115  H   LEU A 139      -4.732  -4.796   0.367  0.00  0.00           H  
ATOM   2116  HA  LEU A 139      -5.802  -4.039  -2.157  0.00  0.00           H  
ATOM   2117 HB2  LEU A 139      -4.941  -2.443   0.090  0.00  0.00           H  
ATOM   2118 HB3  LEU A 139      -5.423  -1.690  -1.276  0.00  0.00           H  
ATOM   2119  HG  LEU A 139      -7.218  -3.371   0.188  0.00  0.00           H  
ATOM   2120 HD11 LEU A 139      -6.841  -0.534   0.549  0.00  0.00           H  
ATOM   2121 HD12 LEU A 139      -8.023  -1.402   1.269  0.00  0.00           H  
ATOM   2122 HD13 LEU A 139      -6.460  -1.667   1.662  0.00  0.00           H  
ATOM   2123 HD21 LEU A 139      -7.913  -2.734  -2.041  0.00  0.00           H  
ATOM   2124 HD22 LEU A 139      -8.896  -2.063  -0.923  0.00  0.00           H  
ATOM   2125 HD23 LEU A 139      -7.729  -1.165  -1.628  0.00  0.00           H  
ATOM   2126  N   LEU A 140      -2.792  -3.042  -1.667  0.00  0.00           N  
ATOM   2127  CA  LEU A 140      -1.471  -2.885  -2.303  0.00  0.00           C  
ATOM   2128  CB  LEU A 140      -0.366  -2.738  -1.257  0.00  0.00           C  
ATOM   2129  CG  LEU A 140      -0.128  -1.262  -0.897  0.00  0.00           C  
ATOM   2130 CD1  LEU A 140       0.772  -1.336   0.336  0.00  0.00           C  
ATOM   2131 CD2  LEU A 140       0.500  -0.508  -2.065  0.00  0.00           C  
ATOM   2132  C   LEU A 140      -1.039  -3.983  -3.268  0.00  0.00           C  
ATOM   2133  O   LEU A 140      -0.977  -3.724  -4.468  0.00  0.00           O  
ATOM   2134  H   LEU A 140      -2.926  -3.000  -0.634  0.00  0.00           H  
ATOM   2135  HA  LEU A 140      -1.477  -1.992  -2.815  0.00  0.00           H  
ATOM   2136 HB2  LEU A 140      -0.650  -3.197  -0.443  0.00  0.00           H  
ATOM   2137 HB3  LEU A 140       0.463  -3.086  -1.634  0.00  0.00           H  
ATOM   2138  HG  LEU A 140      -0.974  -0.850  -0.661  0.00  0.00           H  
ATOM   2139 HD11 LEU A 140       1.619  -1.812   0.100  0.00  0.00           H  
ATOM   2140 HD12 LEU A 140       0.984  -0.411   0.647  0.00  0.00           H  
ATOM   2141 HD13 LEU A 140       0.298  -1.834   1.062  0.00  0.00           H  
ATOM   2142 HD21 LEU A 140      -0.111  -0.551  -2.855  0.00  0.00           H  
ATOM   2143 HD22 LEU A 140       0.644   0.447  -1.805  0.00  0.00           H  
ATOM   2144 HD23 LEU A 140       1.378  -0.926  -2.298  0.00  0.00           H  
ATOM   2145  N   LYS A 141      -0.905  -5.240  -2.844  0.00  0.00           N  
ATOM   2146  CA  LYS A 141      -0.628  -6.327  -3.805  0.00  0.00           C  
ATOM   2147  CB  LYS A 141      -0.687  -7.684  -3.106  0.00  0.00           C  
ATOM   2148  CG  LYS A 141       0.437  -7.761  -2.070  0.00  0.00           C  
ATOM   2149  CD  LYS A 141       0.470  -9.057  -1.259  0.00  0.00           C  
ATOM   2150  CE  LYS A 141       1.100 -10.210  -2.055  0.00  0.00           C  
ATOM   2151  NZ  LYS A 141       1.625 -11.350  -1.281  0.00  0.00           N  
ATOM   2152  C   LYS A 141      -1.523  -6.361  -5.039  0.00  0.00           C  
ATOM   2153  O   LYS A 141      -1.029  -6.643  -6.135  0.00  0.00           O  
ATOM   2154  H   LYS A 141      -1.005  -5.385  -1.834  0.00  0.00           H  
ATOM   2155  HA  LYS A 141       0.346  -6.238  -4.111  0.00  0.00           H  
ATOM   2156 HB2  LYS A 141      -1.543  -7.760  -2.640  0.00  0.00           H  
ATOM   2157 HB3  LYS A 141      -0.544  -8.386  -3.771  0.00  0.00           H  
ATOM   2158 HG2  LYS A 141       1.324  -7.657  -2.546  0.00  0.00           H  
ATOM   2159 HG3  LYS A 141       0.341  -6.984  -1.430  0.00  0.00           H  
ATOM   2160 HD2  LYS A 141       1.013  -8.910  -0.439  0.00  0.00           H  
ATOM   2161 HD3  LYS A 141      -0.459  -9.313  -1.021  0.00  0.00           H  
ATOM   2162 HE2  LYS A 141       0.397 -10.551  -2.721  0.00  0.00           H  
ATOM   2163 HE3  LYS A 141       1.853  -9.819  -2.631  0.00  0.00           H  
ATOM   2164 HZ1  LYS A 141       2.541 -11.132  -0.938  0.00  0.00           H  
ATOM   2165 HZ2  LYS A 141       1.020 -11.540  -0.505  0.00  0.00           H  
ATOM   2166 HZ3  LYS A 141       1.678 -12.161  -1.866  0.00  0.00           H  
ATOM   2167  N   HIS A 142      -2.791  -5.981  -4.901  0.00  0.00           N  
ATOM   2168  CA  HIS A 142      -3.642  -5.861  -6.089  0.00  0.00           C  
ATOM   2169  CB  HIS A 142      -5.093  -6.128  -5.670  0.00  0.00           C  
ATOM   2170  CG  HIS A 142      -5.521  -7.598  -5.732  0.00  0.00           C  
ATOM   2171  C   HIS A 142      -3.554  -4.596  -6.942  0.00  0.00           C  
ATOM   2172  O   HIS A 142      -4.501  -4.372  -7.685  0.00  0.00           O  
ATOM   2173  H   HIS A 142      -3.103  -5.790  -3.947  0.00  0.00           H  
ATOM   2174  HA  HIS A 142      -3.431  -6.671  -6.707  0.00  0.00           H  
ATOM   2175 HB2  HIS A 142      -5.230  -5.814  -4.723  0.00  0.00           H  
ATOM   2176 HB3  HIS A 142      -5.714  -5.609  -6.269  0.00  0.00           H  
ATOM   2177 ND1  HIS A 142      -5.870  -8.275  -6.818  0.00  0.00           N  
ATOM   2178 CD2  HIS A 142      -5.871  -8.245  -4.622  0.00  0.00           C  
ATOM   2179 CE1  HIS A 142      -6.449  -9.379  -6.365  0.00  0.00           C  
ATOM   2180 NE2  HIS A 142      -6.403  -9.396  -5.030  0.00  0.00           N  
ATOM   2181 HD1  HIS A 142      -5.741  -8.037  -7.762  0.00  0.00           H  
ATOM   2182 HD2  HIS A 142      -5.757  -7.924  -3.682  0.00  0.00           H  
ATOM   2183 HE1  HIS A 142      -6.860 -10.093  -6.932  0.00  0.00           H  
ATOM   2184  N   GLY A 143      -2.425  -3.885  -6.968  0.00  0.00           N  
ATOM   2185  CA  GLY A 143      -2.140  -2.699  -7.790  0.00  0.00           C  
ATOM   2186  C   GLY A 143      -2.783  -1.386  -7.340  0.00  0.00           C  
ATOM   2187  O   GLY A 143      -2.988  -0.531  -8.199  0.00  0.00           O  
ATOM   2188  H   GLY A 143      -1.685  -4.273  -6.292  0.00  0.00           H  
ATOM   2189 HA2  GLY A 143      -1.121  -2.570  -7.838  0.00  0.00           H  
ATOM   2190 HA3  GLY A 143      -2.429  -2.894  -8.759  0.00  0.00           H  
ATOM   2191  N   ALA A 144      -3.145  -1.246  -6.065  0.00  0.00           N  
ATOM   2192  CA  ALA A 144      -3.608   0.038  -5.527  0.00  0.00           C  
ATOM   2193  CB  ALA A 144      -4.106  -0.122  -4.092  0.00  0.00           C  
ATOM   2194  C   ALA A 144      -2.513   1.106  -5.481  0.00  0.00           C  
ATOM   2195  O   ALA A 144      -1.367   0.750  -5.196  0.00  0.00           O  
ATOM   2196  H   ALA A 144      -3.072  -2.109  -5.493  0.00  0.00           H  
ATOM   2197  HA  ALA A 144      -4.363   0.379  -6.115  0.00  0.00           H  
ATOM   2198 HB1  ALA A 144      -4.192  -1.094  -3.877  0.00  0.00           H  
ATOM   2199 HB2  ALA A 144      -3.454   0.302  -3.465  0.00  0.00           H  
ATOM   2200 HB3  ALA A 144      -4.996   0.320  -3.998  0.00  0.00           H  
ATOM   2201  N   ASP A 145      -2.918   2.303  -5.901  0.00  0.00           N  
ATOM   2202  CA  ASP A 145      -2.067   3.503  -6.000  0.00  0.00           C  
ATOM   2203  CB  ASP A 145      -2.494   4.466  -7.102  0.00  0.00           C  
ATOM   2204  CG  ASP A 145      -1.553   5.680  -7.105  0.00  0.00           C  
ATOM   2205 OD1  ASP A 145      -2.107   6.799  -7.111  0.00  0.00           O  
ATOM   2206 OD2  ASP A 145      -0.317   5.527  -7.050  0.00  0.00           O  
ATOM   2207  C   ASP A 145      -2.129   4.219  -4.652  0.00  0.00           C  
ATOM   2208  O   ASP A 145      -3.198   4.364  -4.049  0.00  0.00           O  
ATOM   2209  H   ASP A 145      -3.944   2.328  -6.171  0.00  0.00           H  
ATOM   2210  HA  ASP A 145      -1.134   3.188  -6.124  0.00  0.00           H  
ATOM   2211 HB2  ASP A 145      -2.414   4.012  -7.963  0.00  0.00           H  
ATOM   2212 HB3  ASP A 145      -3.400   4.777  -6.913  0.00  0.00           H  
ATOM   2213  N   VAL A 146      -0.980   4.784  -4.285  0.00  0.00           N  
ATOM   2214  CA  VAL A 146      -0.664   5.430  -3.004  0.00  0.00           C  
ATOM   2215  CB  VAL A 146       0.653   4.943  -2.413  0.00  0.00           C  
ATOM   2216 CG1  VAL A 146       1.145   5.590  -1.117  0.00  0.00           C  
ATOM   2217 CG2  VAL A 146       0.691   3.442  -2.095  0.00  0.00           C  
ATOM   2218  C   VAL A 146      -0.641   6.935  -3.274  0.00  0.00           C  
ATOM   2219  O   VAL A 146      -1.168   7.582  -2.368  0.00  0.00           O  
ATOM   2220  H   VAL A 146      -0.236   4.726  -5.066  0.00  0.00           H  
ATOM   2221  HA  VAL A 146      -1.400   5.241  -2.373  0.00  0.00           H  
ATOM   2222  HB  VAL A 146       1.389   5.109  -3.110  0.00  0.00           H  
ATOM   2223 HG11 VAL A 146       0.381   6.048  -0.666  0.00  0.00           H  
ATOM   2224 HG12 VAL A 146       1.516   4.884  -0.516  0.00  0.00           H  
ATOM   2225 HG13 VAL A 146       1.858   6.257  -1.330  0.00  0.00           H  
ATOM   2226 HG21 VAL A 146       1.642   3.139  -2.074  0.00  0.00           H  
ATOM   2227 HG22 VAL A 146       0.265   3.288  -1.207  0.00  0.00           H  
ATOM   2228 HG23 VAL A 146       0.192   2.949  -2.804  0.00  0.00           H  
ATOM   2229  N   ASN A 147      -0.285   7.334  -4.484  0.00  0.00           N  
ATOM   2230  CA  ASN A 147       0.204   8.659  -4.903  0.00  0.00           C  
ATOM   2231  CB  ASN A 147       1.185   8.602  -6.084  0.00  0.00           C  
ATOM   2232  CG  ASN A 147       2.488   7.890  -5.713  0.00  0.00           C  
ATOM   2233  C   ASN A 147      -0.858   9.763  -4.953  0.00  0.00           C  
ATOM   2234  O   ASN A 147      -0.464  10.920  -5.073  0.00  0.00           O  
ATOM   2235  H   ASN A 147      -0.387   6.542  -5.217  0.00  0.00           H  
ATOM   2236  HA  ASN A 147       0.899   8.947  -4.212  0.00  0.00           H  
ATOM   2237 HB2  ASN A 147       0.756   8.105  -6.826  0.00  0.00           H  
ATOM   2238 HB3  ASN A 147       1.402   9.530  -6.358  0.00  0.00           H  
ATOM   2239 OD1  ASN A 147       3.546   8.507  -5.608  0.00  0.00           O  
ATOM   2240 ND2  ASN A 147       2.517   6.590  -5.985  0.00  0.00           N  
ATOM   2241 HD22 ASN A 147       1.737   6.136  -6.405  0.00  0.00           H  
ATOM   2242 HD21 ASN A 147       3.339   6.054  -5.764  0.00  0.00           H  
ATOM   2243  N   ALA A 148      -2.019   9.310  -5.440  0.00  0.00           N  
ATOM   2244  CA  ALA A 148      -3.297  10.039  -5.401  0.00  0.00           C  
ATOM   2245  CB  ALA A 148      -4.275   9.163  -6.180  0.00  0.00           C  
ATOM   2246  C   ALA A 148      -3.633  10.528  -4.015  0.00  0.00           C  
ATOM   2247  O   ALA A 148      -2.808  10.310  -3.100  0.00  0.00           O  
ATOM   2248  H   ALA A 148      -1.940   8.346  -5.873  0.00  0.00           H  
ATOM   2249  HA  ALA A 148      -3.241  10.815  -6.079  0.00  0.00           H  
ATOM   2250 HB1  ALA A 148      -4.185   9.352  -7.157  0.00  0.00           H  
ATOM   2251 HB2  ALA A 148      -4.069   8.201  -6.006  0.00  0.00           H  
ATOM   2252 HB3  ALA A 148      -5.208   9.363  -5.885  0.00  0.00           H  
ATOM   2253  N   GLN A 149      -4.561  11.497  -3.813  0.00  0.00           N  
ATOM   2254  CA  GLN A 149      -4.542  12.295  -2.568  0.00  0.00           C  
ATOM   2255  CB  GLN A 149      -3.496  13.426  -2.654  0.00  0.00           C  
ATOM   2256  CG  GLN A 149      -3.839  14.485  -3.711  0.00  0.00           C  
ATOM   2257  CD  GLN A 149      -2.764  15.506  -3.913  0.00  0.00           C  
ATOM   2258  C   GLN A 149      -5.912  12.803  -2.236  0.00  0.00           C  
ATOM   2259  O   GLN A 149      -6.656  13.204  -3.164  0.00  0.00           O  
ATOM   2260  H   GLN A 149      -5.168  11.788  -4.609  0.00  0.00           H  
ATOM   2261  HA  GLN A 149      -4.237  11.645  -1.719  0.00  0.00           H  
ATOM   2262 HB2  GLN A 149      -3.410  13.911  -1.660  0.00  0.00           H  
ATOM   2263 HB3  GLN A 149      -2.506  12.976  -2.884  0.00  0.00           H  
ATOM   2264 HG2  GLN A 149      -4.025  14.003  -4.686  0.00  0.00           H  
ATOM   2265 HG3  GLN A 149      -4.756  15.014  -3.398  0.00  0.00           H  
ATOM   2266 OE1  GLN A 149      -1.593  15.310  -3.520  0.00  0.00           O  
ATOM   2267 NE2  GLN A 149      -3.020  16.615  -4.630  0.00  0.00           N  
ATOM   2268 HE21 GLN A 149      -2.247  17.301  -4.752  0.00  0.00           H  
ATOM   2269 HE22 GLN A 149      -3.972  16.824  -4.974  0.00  0.00           H  
ATOM   2270  N   ASP A 150      -6.415  12.672  -0.980  0.00  0.00           N  
ATOM   2271  CA  ASP A 150      -7.827  12.929  -0.681  0.00  0.00           C  
ATOM   2272  CB  ASP A 150      -8.259  12.036   0.495  0.00  0.00           C  
ATOM   2273  CG  ASP A 150      -7.788  12.514   1.837  0.00  0.00           C  
ATOM   2274 OD1  ASP A 150      -6.909  13.408   1.950  0.00  0.00           O  
ATOM   2275 OD2  ASP A 150      -8.537  12.317   2.825  0.00  0.00           O  
ATOM   2276  C   ASP A 150      -8.101  14.421  -0.538  0.00  0.00           C  
ATOM   2277  O   ASP A 150      -7.643  15.214  -1.400  0.00  0.00           O  
ATOM   2278  H   ASP A 150      -5.766  12.417  -0.206  0.00  0.00           H  
ATOM   2279  HA  ASP A 150      -8.444  12.607  -1.541  0.00  0.00           H  
ATOM   2280 HB2  ASP A 150      -9.367  11.961   0.500  0.00  0.00           H  
ATOM   2281 HB3  ASP A 150      -7.885  11.001   0.333  0.00  0.00           H  
ATOM   2282  N   LYS A 151      -8.926  14.913   0.431  0.00  0.00           N  
ATOM   2283  CA  LYS A 151      -9.433  16.291   0.463  0.00  0.00           C  
ATOM   2284  CB  LYS A 151     -10.815  16.298   1.083  0.00  0.00           C  
ATOM   2285  CG  LYS A 151     -11.717  17.227   0.314  0.00  0.00           C  
ATOM   2286  CD  LYS A 151     -12.835  17.551   1.238  0.00  0.00           C  
ATOM   2287  CE  LYS A 151     -13.807  18.482   0.587  0.00  0.00           C  
ATOM   2288  NZ  LYS A 151     -14.644  18.958   1.660  0.00  0.00           N  
ATOM   2289  C   LYS A 151      -8.604  17.239   1.273  0.00  0.00           C  
ATOM   2290  O   LYS A 151      -9.010  18.422   1.406  0.00  0.00           O  
ATOM   2291  H   LYS A 151      -9.353  14.238   1.080  0.00  0.00           H  
ATOM   2292  HA  LYS A 151      -9.450  16.696  -0.574  0.00  0.00           H  
ATOM   2293 HB2  LYS A 151     -11.305  15.328   1.107  0.00  0.00           H  
ATOM   2294 HB3  LYS A 151     -10.749  16.556   2.169  0.00  0.00           H  
ATOM   2295 HG2  LYS A 151     -11.190  18.166   0.029  0.00  0.00           H  
ATOM   2296 HG3  LYS A 151     -12.089  16.721  -0.603  0.00  0.00           H  
ATOM   2297 HD2  LYS A 151     -13.355  16.628   1.571  0.00  0.00           H  
ATOM   2298 HD3  LYS A 151     -12.401  18.045   2.142  0.00  0.00           H  
ATOM   2299 HE2  LYS A 151     -13.272  19.337   0.096  0.00  0.00           H  
ATOM   2300 HE3  LYS A 151     -14.402  17.945  -0.194  0.00  0.00           H  
ATOM   2301 HZ1  LYS A 151     -15.244  19.656   1.262  0.00  0.00           H  
ATOM   2302 HZ2  LYS A 151     -15.201  18.185   1.970  0.00  0.00           H  
ATOM   2303 HZ3  LYS A 151     -14.041  19.523   2.278  0.00  0.00           H  
ATOM   2304  N   PHE A 152      -7.563  16.806   2.023  0.00  0.00           N  
ATOM   2305  CA  PHE A 152      -6.566  17.745   2.536  0.00  0.00           C  
ATOM   2306  CB  PHE A 152      -6.476  17.590   4.058  0.00  0.00           C  
ATOM   2307  CG  PHE A 152      -7.830  17.718   4.734  0.00  0.00           C  
ATOM   2308 CD1  PHE A 152      -8.224  18.917   5.353  0.00  0.00           C  
ATOM   2309 CD2  PHE A 152      -8.587  16.567   4.999  0.00  0.00           C  
ATOM   2310 CE1  PHE A 152      -9.208  18.903   6.283  0.00  0.00           C  
ATOM   2311 CE2  PHE A 152      -9.549  16.589   5.945  0.00  0.00           C  
ATOM   2312  CZ  PHE A 152      -9.868  17.766   6.612  0.00  0.00           C  
ATOM   2313  C   PHE A 152      -5.248  17.519   1.825  0.00  0.00           C  
ATOM   2314  O   PHE A 152      -4.181  17.882   2.369  0.00  0.00           O  
ATOM   2315  H   PHE A 152      -7.376  15.783   2.094  0.00  0.00           H  
ATOM   2316  HA  PHE A 152      -6.844  18.802   2.324  0.00  0.00           H  
ATOM   2317 HB2  PHE A 152      -6.034  16.597   4.300  0.00  0.00           H  
ATOM   2318 HB3  PHE A 152      -5.780  18.351   4.472  0.00  0.00           H  
ATOM   2319 HD1  PHE A 152      -7.667  19.826   5.165  0.00  0.00           H  
ATOM   2320 HD2  PHE A 152      -8.348  15.656   4.479  0.00  0.00           H  
ATOM   2321 HE1  PHE A 152      -9.375  19.781   6.877  0.00  0.00           H  
ATOM   2322 HE2  PHE A 152     -10.024  15.705   6.275  0.00  0.00           H  
ATOM   2323  HZ  PHE A 152     -10.559  17.837   7.287  0.00  0.00           H  
ATOM   2324  N   CYS A 153      -5.203  16.897   0.529  0.00  0.00           N  
ATOM   2325  CA  CYS A 153      -3.980  16.702  -0.262  0.00  0.00           C  
ATOM   2326  CB  CYS A 153      -3.297  18.026  -0.547  0.00  0.00           C  
ATOM   2327  SG  CYS A 153      -4.331  19.141  -1.567  0.00  0.00           S  
ATOM   2328  C   CYS A 153      -3.048  15.734   0.410  0.00  0.00           C  
ATOM   2329  O   CYS A 153      -1.876  15.611  -0.025  0.00  0.00           O  
ATOM   2330  H   CYS A 153      -6.057  16.427   0.171  0.00  0.00           H  
ATOM   2331  HA  CYS A 153      -4.245  16.250  -1.241  0.00  0.00           H  
ATOM   2332 HB2  CYS A 153      -3.015  18.526   0.376  0.00  0.00           H  
ATOM   2333 HB3  CYS A 153      -2.390  17.850  -1.135  0.00  0.00           H  
ATOM   2334  HG  CYS A 153      -5.598  18.808  -1.139  0.00  0.00           H  
ATOM   2335  N   LYS A 154      -3.555  14.772   1.340  0.00  0.00           N  
ATOM   2336  CA  LYS A 154      -2.682  13.812   2.026  0.00  0.00           C  
ATOM   2337  CB  LYS A 154      -2.997  13.759   3.515  0.00  0.00           C  
ATOM   2338  CG  LYS A 154      -2.759  15.115   4.155  0.00  0.00           C  
ATOM   2339  CD  LYS A 154      -3.018  15.042   5.647  0.00  0.00           C  
ATOM   2340  CE  LYS A 154      -2.988  16.445   6.267  0.00  0.00           C  
ATOM   2341  NZ  LYS A 154      -4.079  16.574   7.220  0.00  0.00           N  
ATOM   2342  C   LYS A 154      -2.869  12.459   1.441  0.00  0.00           C  
ATOM   2343  O   LYS A 154      -4.025  11.991   1.299  0.00  0.00           O  
ATOM   2344  H   LYS A 154      -4.591  14.648   1.424  0.00  0.00           H  
ATOM   2345  HA  LYS A 154      -1.609  14.106   1.919  0.00  0.00           H  
ATOM   2346 HB2  LYS A 154      -4.055  13.449   3.669  0.00  0.00           H  
ATOM   2347 HB3  LYS A 154      -2.329  13.018   4.004  0.00  0.00           H  
ATOM   2348 HG2  LYS A 154      -1.716  15.443   3.984  0.00  0.00           H  
ATOM   2349 HG3  LYS A 154      -3.453  15.850   3.699  0.00  0.00           H  
ATOM   2350 HD2  LYS A 154      -4.009  14.560   5.807  0.00  0.00           H  
ATOM   2351 HD3  LYS A 154      -2.257  14.394   6.135  0.00  0.00           H  
ATOM   2352 HE2  LYS A 154      -2.004  16.627   6.754  0.00  0.00           H  
ATOM   2353 HE3  LYS A 154      -3.095  17.231   5.497  0.00  0.00           H  
ATOM   2354 HZ1  LYS A 154      -4.988  16.591   6.713  0.00  0.00           H  
ATOM   2355 HZ2  LYS A 154      -4.070  15.743   7.846  0.00  0.00           H  
ATOM   2356 HZ3  LYS A 154      -3.993  17.436   7.798  0.00  0.00           H  
ATOM   2357  N   THR A 155      -1.819  11.771   0.969  0.00  0.00           N  
ATOM   2358  CA  THR A 155      -1.927  10.387   0.507  0.00  0.00           C  
ATOM   2359  CB  THR A 155      -0.625   9.957  -0.157  0.00  0.00           C  
ATOM   2360 OG1  THR A 155       0.416  10.050   0.806  0.00  0.00           O  
ATOM   2361 CG2  THR A 155      -0.282  10.748  -1.435  0.00  0.00           C  
ATOM   2362  C   THR A 155      -2.254   9.401   1.628  0.00  0.00           C  
ATOM   2363  O   THR A 155      -1.884   9.626   2.783  0.00  0.00           O  
ATOM   2364  H   THR A 155      -0.958  12.314   0.786  0.00  0.00           H  
ATOM   2365  HA  THR A 155      -2.727  10.358  -0.242  0.00  0.00           H  
ATOM   2366  HB  THR A 155      -0.713   8.985  -0.444  0.00  0.00           H  
ATOM   2367 HG21 THR A 155       0.808  10.920  -1.535  0.00  0.00           H  
ATOM   2368 HG22 THR A 155      -0.568  10.158  -2.320  0.00  0.00           H  
ATOM   2369 HG23 THR A 155      -0.800  11.726  -1.481  0.00  0.00           H  
ATOM   2370 HG1  THR A 155       0.916  10.896   0.643  0.00  0.00           H  
ATOM   2371  N   ALA A 156      -2.545   8.147   1.293  0.00  0.00           N  
ATOM   2372  CA  ALA A 156      -2.457   6.964   2.153  0.00  0.00           C  
ATOM   2373  CB  ALA A 156      -2.398   5.732   1.242  0.00  0.00           C  
ATOM   2374  C   ALA A 156      -1.140   6.907   2.920  0.00  0.00           C  
ATOM   2375  O   ALA A 156      -1.137   6.522   4.086  0.00  0.00           O  
ATOM   2376  H   ALA A 156      -2.873   8.063   0.273  0.00  0.00           H  
ATOM   2377  HA  ALA A 156      -3.217   6.994   2.821  0.00  0.00           H  
ATOM   2378 HB1  ALA A 156      -2.924   4.992   1.656  0.00  0.00           H  
ATOM   2379 HB2  ALA A 156      -2.784   5.963   0.352  0.00  0.00           H  
ATOM   2380 HB3  ALA A 156      -1.447   5.449   1.133  0.00  0.00           H  
ATOM   2381  N   PHE A 157      -0.037   7.228   2.255  0.00  0.00           N  
ATOM   2382  CA  PHE A 157       1.284   7.214   2.907  0.00  0.00           C  
ATOM   2383  CB  PHE A 157       2.316   7.321   1.791  0.00  0.00           C  
ATOM   2384  CG  PHE A 157       3.755   7.633   2.202  0.00  0.00           C  
ATOM   2385 CD1  PHE A 157       4.417   8.696   1.608  0.00  0.00           C  
ATOM   2386 CD2  PHE A 157       4.416   6.721   3.021  0.00  0.00           C  
ATOM   2387 CE1  PHE A 157       5.746   8.958   1.916  0.00  0.00           C  
ATOM   2388 CE2  PHE A 157       5.772   6.928   3.282  0.00  0.00           C  
ATOM   2389  CZ  PHE A 157       6.395   8.043   2.736  0.00  0.00           C  
ATOM   2390  C   PHE A 157       1.437   8.279   3.997  0.00  0.00           C  
ATOM   2391  O   PHE A 157       1.943   7.932   5.055  0.00  0.00           O  
ATOM   2392  H   PHE A 157      -0.175   7.483   1.263  0.00  0.00           H  
ATOM   2393  HA  PHE A 157       1.372   6.314   3.365  0.00  0.00           H  
ATOM   2394 HB2  PHE A 157       2.335   6.450   1.300  0.00  0.00           H  
ATOM   2395 HB3  PHE A 157       2.026   8.047   1.167  0.00  0.00           H  
ATOM   2396 HD1  PHE A 157       3.943   9.280   0.958  0.00  0.00           H  
ATOM   2397 HD2  PHE A 157       3.942   5.953   3.406  0.00  0.00           H  
ATOM   2398 HE1  PHE A 157       6.203   9.757   1.564  0.00  0.00           H  
ATOM   2399 HE2  PHE A 157       6.279   6.277   3.852  0.00  0.00           H  
ATOM   2400  HZ  PHE A 157       7.384   8.203   2.949  0.00  0.00           H  
ATOM   2401  N   ASP A 158       1.071   9.503   3.614  0.00  0.00           N  
ATOM   2402  CA  ASP A 158       1.187  10.714   4.441  0.00  0.00           C  
ATOM   2403  CB  ASP A 158       0.717  12.005   3.764  0.00  0.00           C  
ATOM   2404  CG  ASP A 158       1.489  12.455   2.589  0.00  0.00           C  
ATOM   2405 OD1  ASP A 158       2.709  12.648   2.663  0.00  0.00           O  
ATOM   2406 OD2  ASP A 158       0.887  13.056   1.680  0.00  0.00           O  
ATOM   2407  C   ASP A 158       0.225  10.608   5.625  0.00  0.00           C  
ATOM   2408  O   ASP A 158       0.768  10.770   6.719  0.00  0.00           O  
ATOM   2409  H   ASP A 158       0.676   9.535   2.632  0.00  0.00           H  
ATOM   2410  HA  ASP A 158       2.113  10.727   4.813  0.00  0.00           H  
ATOM   2411 HB2  ASP A 158      -0.346  11.903   3.452  0.00  0.00           H  
ATOM   2412 HB3  ASP A 158       0.759  12.746   4.452  0.00  0.00           H  
ATOM   2413  N   ILE A 159      -0.979  10.093   5.416  0.00  0.00           N  
ATOM   2414  CA  ILE A 159      -1.927   9.694   6.463  0.00  0.00           C  
ATOM   2415  CB  ILE A 159      -3.213   9.258   5.748  0.00  0.00           C  
ATOM   2416 CG1  ILE A 159      -3.949  10.460   5.147  0.00  0.00           C  
ATOM   2417 CG2  ILE A 159      -4.023   8.126   6.401  0.00  0.00           C  
ATOM   2418 CD1  ILE A 159      -4.714  11.296   6.164  0.00  0.00           C  
ATOM   2419  C   ILE A 159      -1.390   8.677   7.466  0.00  0.00           C  
ATOM   2420  O   ILE A 159      -1.421   8.916   8.672  0.00  0.00           O  
ATOM   2421  H   ILE A 159      -1.216   9.986   4.384  0.00  0.00           H  
ATOM   2422  HA  ILE A 159      -2.132  10.541   6.991  0.00  0.00           H  
ATOM   2423  HB  ILE A 159      -2.959   8.649   4.999  0.00  0.00           H  
ATOM   2424 HG12 ILE A 159      -3.281  11.044   4.688  0.00  0.00           H  
ATOM   2425 HG13 ILE A 159      -4.597  10.122   4.464  0.00  0.00           H  
ATOM   2426 HG21 ILE A 159      -4.635   7.730   5.723  0.00  0.00           H  
ATOM   2427 HG22 ILE A 159      -3.395   7.429   6.738  0.00  0.00           H  
ATOM   2428 HG23 ILE A 159      -4.551   8.499   7.158  0.00  0.00           H  
ATOM   2429 HD11 ILE A 159      -4.075  11.650   6.843  0.00  0.00           H  
ATOM   2430 HD12 ILE A 159      -5.162  12.053   5.694  0.00  0.00           H  
ATOM   2431 HD13 ILE A 159      -5.398  10.723   6.610  0.00  0.00           H  
ATOM   2432  N   SER A 160      -0.707   7.660   6.939  0.00  0.00           N  
ATOM   2433  CA  SER A 160      -0.209   6.515   7.713  0.00  0.00           C  
ATOM   2434  CB  SER A 160       0.282   5.324   6.885  0.00  0.00           C  
ATOM   2435  OG  SER A 160       1.676   5.439   6.600  0.00  0.00           O  
ATOM   2436  C   SER A 160       0.851   6.875   8.754  0.00  0.00           C  
ATOM   2437  O   SER A 160       0.721   6.463   9.907  0.00  0.00           O  
ATOM   2438  H   SER A 160      -0.551   7.747   5.902  0.00  0.00           H  
ATOM   2439  HA  SER A 160      -1.002   6.107   8.205  0.00  0.00           H  
ATOM   2440 HB2  SER A 160       0.129   4.487   7.399  0.00  0.00           H  
ATOM   2441 HB3  SER A 160      -0.220   5.300   6.027  0.00  0.00           H  
ATOM   2442  HG  SER A 160       1.834   6.266   6.064  0.00  0.00           H  
ATOM   2443  N   ILE A 161       1.744   7.788   8.387  0.00  0.00           N  
ATOM   2444  CA  ILE A 161       2.712   8.531   9.207  0.00  0.00           C  
ATOM   2445  CB  ILE A 161       3.653   9.350   8.325  0.00  0.00           C  
ATOM   2446 CG1  ILE A 161       4.280   8.494   7.223  0.00  0.00           C  
ATOM   2447 CG2  ILE A 161       4.798   9.885   9.177  0.00  0.00           C  
ATOM   2448 CD1  ILE A 161       4.961   9.421   6.219  0.00  0.00           C  
ATOM   2449  C   ILE A 161       1.996   9.506  10.141  0.00  0.00           C  
ATOM   2450  O   ILE A 161       2.215   9.346  11.342  0.00  0.00           O  
ATOM   2451  H   ILE A 161       1.704   7.967   7.310  0.00  0.00           H  
ATOM   2452  HA  ILE A 161       3.162   7.851   9.791  0.00  0.00           H  
ATOM   2453  HB  ILE A 161       3.119  10.072   7.885  0.00  0.00           H  
ATOM   2454 HG12 ILE A 161       4.950   7.907   7.618  0.00  0.00           H  
ATOM   2455 HG13 ILE A 161       3.572   8.002   6.765  0.00  0.00           H  
ATOM   2456 HG21 ILE A 161       5.408  10.433   8.608  0.00  0.00           H  
ATOM   2457 HG22 ILE A 161       4.429  10.452   9.911  0.00  0.00           H  
ATOM   2458 HG23 ILE A 161       5.305   9.120   9.569  0.00  0.00           H  
ATOM   2459 HD11 ILE A 161       5.665   9.947   6.690  0.00  0.00           H  
ATOM   2460 HD12 ILE A 161       5.373   8.871   5.497  0.00  0.00           H  
ATOM   2461 HD13 ILE A 161       4.279  10.036   5.831  0.00  0.00           H  
ATOM   2462  N   ASP A 162       1.088  10.327   9.618  0.00  0.00           N  
ATOM   2463  CA  ASP A 162       0.286  11.196  10.503  0.00  0.00           C  
ATOM   2464  CB  ASP A 162      -0.605  12.074   9.624  0.00  0.00           C  
ATOM   2465  CG  ASP A 162      -0.943  13.324  10.442  0.00  0.00           C  
ATOM   2466 OD1  ASP A 162      -0.100  14.159  10.846  0.00  0.00           O  
ATOM   2467 OD2  ASP A 162      -2.155  13.527  10.664  0.00  0.00           O  
ATOM   2468  C   ASP A 162      -0.443  10.387  11.579  0.00  0.00           C  
ATOM   2469  O   ASP A 162      -0.506  10.882  12.704  0.00  0.00           O  
ATOM   2470  H   ASP A 162       0.995  10.308   8.601  0.00  0.00           H  
ATOM   2471  HA  ASP A 162       0.932  11.806  10.978  0.00  0.00           H  
ATOM   2472 HB2  ASP A 162      -0.100  12.342   8.842  0.00  0.00           H  
ATOM   2473 HB3  ASP A 162      -1.424  11.595   9.436  0.00  0.00           H  
ATOM   2474  N   ASN A 163      -1.139   9.296  11.262  0.00  0.00           N  
ATOM   2475  CA  ASN A 163      -1.873   8.494  12.256  0.00  0.00           C  
ATOM   2476  CB  ASN A 163      -3.051   7.775  11.592  0.00  0.00           C  
ATOM   2477  CG  ASN A 163      -4.146   8.711  11.085  0.00  0.00           C  
ATOM   2478  C   ASN A 163      -1.034   7.427  12.954  0.00  0.00           C  
ATOM   2479  O   ASN A 163      -1.500   6.620  13.759  0.00  0.00           O  
ATOM   2480  H   ASN A 163      -1.123   9.054  10.245  0.00  0.00           H  
ATOM   2481  HA  ASN A 163      -2.191   9.140  12.976  0.00  0.00           H  
ATOM   2482 HB2  ASN A 163      -2.703   7.250  10.814  0.00  0.00           H  
ATOM   2483 HB3  ASN A 163      -3.457   7.150  12.260  0.00  0.00           H  
ATOM   2484 OD1  ASN A 163      -4.090   9.316  10.017  0.00  0.00           O  
ATOM   2485 ND2  ASN A 163      -4.917   9.171  12.064  0.00  0.00           N  
ATOM   2486 HD22 ASN A 163      -4.788   8.937  13.014  0.00  0.00           H  
ATOM   2487 HD21 ASN A 163      -5.684   9.802  11.823  0.00  0.00           H  
ATOM   2488  N   GLY A 164       0.283   7.496  12.785  0.00  0.00           N  
ATOM   2489  CA  GLY A 164       1.320   6.863  13.620  0.00  0.00           C  
ATOM   2490  C   GLY A 164       2.186   5.723  13.077  0.00  0.00           C  
ATOM   2491  O   GLY A 164       3.373   5.767  13.397  0.00  0.00           O  
ATOM   2492  H   GLY A 164       0.556   8.091  11.934  0.00  0.00           H  
ATOM   2493 HA2  GLY A 164       1.958   7.621  13.970  0.00  0.00           H  
ATOM   2494 HA3  GLY A 164       0.864   6.535  14.507  0.00  0.00           H  
ATOM   2495  N   ASN A 165       1.697   4.879  12.170  0.00  0.00           N  
ATOM   2496  CA  ASN A 165       2.277   3.563  11.891  0.00  0.00           C  
ATOM   2497  CB  ASN A 165       1.301   2.503  11.359  0.00  0.00           C  
ATOM   2498  CG  ASN A 165       0.316   1.886  12.347  0.00  0.00           C  
ATOM   2499  C   ASN A 165       3.477   3.434  10.951  0.00  0.00           C  
ATOM   2500  O   ASN A 165       3.364   3.340   9.727  0.00  0.00           O  
ATOM   2501  H   ASN A 165       0.850   5.240  11.664  0.00  0.00           H  
ATOM   2502  HA  ASN A 165       2.582   3.177  12.811  0.00  0.00           H  
ATOM   2503 HB2  ASN A 165       0.766   2.922  10.603  0.00  0.00           H  
ATOM   2504 HB3  ASN A 165       1.849   1.751  10.951  0.00  0.00           H  
ATOM   2505 OD1  ASN A 165       0.648   1.188  13.309  0.00  0.00           O  
ATOM   2506 ND2  ASN A 165      -0.914   2.337  12.156  0.00  0.00           N  
ATOM   2507 HD22 ASN A 165      -1.169   2.985  11.461  0.00  0.00           H  
ATOM   2508 HD21 ASN A 165      -1.660   1.989  12.775  0.00  0.00           H  
ATOM   2509  N   GLU A 166       4.569   3.017  11.575  0.00  0.00           N  
ATOM   2510  CA  GLU A 166       5.909   2.782  10.999  0.00  0.00           C  
ATOM   2511  CB  GLU A 166       6.966   2.538  12.072  0.00  0.00           C  
ATOM   2512  CG  GLU A 166       8.252   3.266  11.648  0.00  0.00           C  
ATOM   2513  CD  GLU A 166       9.305   3.482  12.731  0.00  0.00           C  
ATOM   2514 OE1  GLU A 166       9.777   4.622  12.900  0.00  0.00           O  
ATOM   2515 OE2  GLU A 166       9.985   2.465  12.977  0.00  0.00           O  
ATOM   2516  C   GLU A 166       5.965   1.563  10.077  0.00  0.00           C  
ATOM   2517  O   GLU A 166       6.560   1.703   9.012  0.00  0.00           O  
ATOM   2518  H   GLU A 166       4.395   2.844  12.627  0.00  0.00           H  
ATOM   2519  HA  GLU A 166       6.196   3.607  10.485  0.00  0.00           H  
ATOM   2520 HB2  GLU A 166       6.666   2.938  12.890  0.00  0.00           H  
ATOM   2521 HB3  GLU A 166       7.162   1.600  12.098  0.00  0.00           H  
ATOM   2522 HG2  GLU A 166       8.677   2.732  10.922  0.00  0.00           H  
ATOM   2523 HG3  GLU A 166       7.993   4.165  11.303  0.00  0.00           H  
ATOM   2524  N   ASP A 167       5.176   0.530  10.340  0.00  0.00           N  
ATOM   2525  CA  ASP A 167       5.083  -0.643   9.459  0.00  0.00           C  
ATOM   2526  CB  ASP A 167       4.585  -1.853  10.260  0.00  0.00           C  
ATOM   2527  CG  ASP A 167       3.454  -1.722  11.278  0.00  0.00           C  
ATOM   2528 OD1  ASP A 167       2.627  -0.794  11.126  0.00  0.00           O  
ATOM   2529 OD2  ASP A 167       3.663  -2.411  12.294  0.00  0.00           O  
ATOM   2530  C   ASP A 167       4.207  -0.491   8.208  0.00  0.00           C  
ATOM   2531  O   ASP A 167       4.541  -0.845   7.084  0.00  0.00           O  
ATOM   2532  H   ASP A 167       4.625   0.616  11.223  0.00  0.00           H  
ATOM   2533  HA  ASP A 167       6.034  -0.841   9.130  0.00  0.00           H  
ATOM   2534 HB2  ASP A 167       4.309  -2.575   9.579  0.00  0.00           H  
ATOM   2535 HB3  ASP A 167       5.401  -2.251  10.748  0.00  0.00           H  
ATOM   2536  N   LEU A 168       3.167   0.326   8.342  0.00  0.00           N  
ATOM   2537  CA  LEU A 168       2.299   0.710   7.233  0.00  0.00           C  
ATOM   2538  CB  LEU A 168       0.911   1.339   7.374  0.00  0.00           C  
ATOM   2539  CG  LEU A 168      -0.156   0.373   7.911  0.00  0.00           C  
ATOM   2540 CD1  LEU A 168       0.193  -0.125   9.318  0.00  0.00           C  
ATOM   2541 CD2  LEU A 168      -1.389   1.278   8.004  0.00  0.00           C  
ATOM   2542  C   LEU A 168       3.045   1.649   6.276  0.00  0.00           C  
ATOM   2543  O   LEU A 168       3.091   1.356   5.075  0.00  0.00           O  
ATOM   2544  H   LEU A 168       3.022   0.675   9.323  0.00  0.00           H  
ATOM   2545  HA  LEU A 168       2.041  -0.115   6.724  0.00  0.00           H  
ATOM   2546 HB2  LEU A 168       0.976   2.089   8.011  0.00  0.00           H  
ATOM   2547 HB3  LEU A 168       0.617   1.637   6.483  0.00  0.00           H  
ATOM   2548  HG  LEU A 168      -0.225  -0.412   7.292  0.00  0.00           H  
ATOM   2549 HD11 LEU A 168       0.256   0.656   9.938  0.00  0.00           H  
ATOM   2550 HD12 LEU A 168      -0.522  -0.748   9.633  0.00  0.00           H  
ATOM   2551 HD13 LEU A 168       1.068  -0.603   9.290  0.00  0.00           H  
ATOM   2552 HD21 LEU A 168      -1.605   1.635   7.096  0.00  0.00           H  
ATOM   2553 HD22 LEU A 168      -2.162   0.747   8.348  0.00  0.00           H  
ATOM   2554 HD23 LEU A 168      -1.196   2.036   8.626  0.00  0.00           H  
ATOM   2555  N   ALA A 169       3.781   2.600   6.825  0.00  0.00           N  
ATOM   2556  CA  ALA A 169       4.589   3.570   6.075  0.00  0.00           C  
ATOM   2557  CB  ALA A 169       5.183   4.591   7.044  0.00  0.00           C  
ATOM   2558  C   ALA A 169       5.693   2.956   5.208  0.00  0.00           C  
ATOM   2559  O   ALA A 169       5.608   3.044   3.979  0.00  0.00           O  
ATOM   2560  H   ALA A 169       3.743   2.610   7.883  0.00  0.00           H  
ATOM   2561  HA  ALA A 169       3.965   4.104   5.467  0.00  0.00           H  
ATOM   2562 HB1  ALA A 169       5.914   4.161   7.570  0.00  0.00           H  
ATOM   2563 HB2  ALA A 169       5.552   5.362   6.527  0.00  0.00           H  
ATOM   2564 HB3  ALA A 169       4.469   4.914   7.663  0.00  0.00           H  
ATOM   2565  N   GLU A 170       6.365   1.994   5.831  0.00  0.00           N  
ATOM   2566  CA  GLU A 170       7.358   1.159   5.127  0.00  0.00           C  
ATOM   2567  CB  GLU A 170       8.075   0.269   6.144  0.00  0.00           C  
ATOM   2568  CG  GLU A 170       9.521   0.001   5.750  0.00  0.00           C  
ATOM   2569  CD  GLU A 170      10.180  -1.189   6.462  0.00  0.00           C  
ATOM   2570 OE1  GLU A 170      10.978  -0.918   7.388  0.00  0.00           O  
ATOM   2571 OE2  GLU A 170       9.961  -2.344   6.035  0.00  0.00           O  
ATOM   2572  C   GLU A 170       6.742   0.311   4.004  0.00  0.00           C  
ATOM   2573  O   GLU A 170       7.286   0.326   2.901  0.00  0.00           O  
ATOM   2574  H   GLU A 170       6.140   1.878   6.836  0.00  0.00           H  
ATOM   2575  HA  GLU A 170       8.079   1.755   4.739  0.00  0.00           H  
ATOM   2576 HB2  GLU A 170       8.082   0.738   7.000  0.00  0.00           H  
ATOM   2577 HB3  GLU A 170       7.611  -0.588   6.172  0.00  0.00           H  
ATOM   2578 HG2  GLU A 170       9.549  -0.191   4.779  0.00  0.00           H  
ATOM   2579 HG3  GLU A 170      10.060   0.803   5.969  0.00  0.00           H  
ATOM   2580  N   ILE A 171       5.684  -0.472   4.204  0.00  0.00           N  
ATOM   2581  CA  ILE A 171       5.050  -1.234   3.124  0.00  0.00           C  
ATOM   2582  CB  ILE A 171       4.013  -2.203   3.691  0.00  0.00           C  
ATOM   2583 CG1  ILE A 171       3.902  -3.259   2.589  0.00  0.00           C  
ATOM   2584 CG2  ILE A 171       2.725  -1.478   4.101  0.00  0.00           C  
ATOM   2585 CD1  ILE A 171       3.248  -4.546   3.100  0.00  0.00           C  
ATOM   2586  C   ILE A 171       4.531  -0.348   1.991  0.00  0.00           C  
ATOM   2587  O   ILE A 171       4.858  -0.617   0.838  0.00  0.00           O  
ATOM   2588  H   ILE A 171       5.346  -0.498   5.191  0.00  0.00           H  
ATOM   2589  HA  ILE A 171       5.775  -1.814   2.726  0.00  0.00           H  
ATOM   2590  HB  ILE A 171       4.385  -2.625   4.476  0.00  0.00           H  
ATOM   2591 HG12 ILE A 171       3.355  -2.896   1.852  0.00  0.00           H  
ATOM   2592 HG13 ILE A 171       4.812  -3.477   2.267  0.00  0.00           H  
ATOM   2593 HG21 ILE A 171       2.065  -2.146   4.435  0.00  0.00           H  
ATOM   2594 HG22 ILE A 171       2.933  -0.822   4.822  0.00  0.00           H  
ATOM   2595 HG23 ILE A 171       2.351  -1.001   3.310  0.00  0.00           H  
ATOM   2596 HD11 ILE A 171       2.333  -4.333   3.430  0.00  0.00           H  
ATOM   2597 HD12 ILE A 171       3.197  -5.200   2.352  0.00  0.00           H  
ATOM   2598 HD13 ILE A 171       3.800  -4.915   3.842  0.00  0.00           H  
ATOM   2599  N   LEU A 172       3.953   0.800   2.344  0.00  0.00           N  
ATOM   2600  CA  LEU A 172       3.581   1.959   1.524  0.00  0.00           C  
ATOM   2601  CB  LEU A 172       2.727   2.954   2.309  0.00  0.00           C  
ATOM   2602  CG  LEU A 172       1.301   2.471   2.597  0.00  0.00           C  
ATOM   2603 CD1  LEU A 172       0.618   3.333   3.659  0.00  0.00           C  
ATOM   2604 CD2  LEU A 172       0.445   2.658   1.343  0.00  0.00           C  
ATOM   2605  C   LEU A 172       4.676   2.709   0.773  0.00  0.00           C  
ATOM   2606  O   LEU A 172       4.458   3.483  -0.149  0.00  0.00           O  
ATOM   2607  H   LEU A 172       3.751   0.816   3.421  0.00  0.00           H  
ATOM   2608  HA  LEU A 172       2.881   1.637   0.827  0.00  0.00           H  
ATOM   2609 HB2  LEU A 172       3.166   3.114   3.180  0.00  0.00           H  
ATOM   2610 HB3  LEU A 172       2.658   3.784   1.781  0.00  0.00           H  
ATOM   2611  HG  LEU A 172       1.337   1.521   2.916  0.00  0.00           H  
ATOM   2612 HD11 LEU A 172       0.575   4.279   3.340  0.00  0.00           H  
ATOM   2613 HD12 LEU A 172      -0.306   2.990   3.820  0.00  0.00           H  
ATOM   2614 HD13 LEU A 172       1.144   3.290   4.507  0.00  0.00           H  
ATOM   2615 HD21 LEU A 172       0.836   2.126   0.593  0.00  0.00           H  
ATOM   2616 HD22 LEU A 172      -0.485   2.343   1.528  0.00  0.00           H  
ATOM   2617 HD23 LEU A 172       0.429   3.626   1.095  0.00  0.00           H  
ATOM   2618  N   GLN A 173       5.862   2.548   1.362  0.00  0.00           N  
ATOM   2619  CA  GLN A 173       7.121   2.854   0.663  0.00  0.00           C  
ATOM   2620  CB  GLN A 173       8.349   3.119   1.536  0.00  0.00           C  
ATOM   2621  CG  GLN A 173       8.112   4.420   2.307  0.00  0.00           C  
ATOM   2622  CD  GLN A 173       9.106   4.654   3.450  0.00  0.00           C  
ATOM   2623  C   GLN A 173       7.561   1.729  -0.279  0.00  0.00           C  
ATOM   2624  O   GLN A 173       8.171   2.053  -1.290  0.00  0.00           O  
ATOM   2625  H   GLN A 173       5.824   2.195   2.335  0.00  0.00           H  
ATOM   2626  HA  GLN A 173       6.968   3.682   0.103  0.00  0.00           H  
ATOM   2627 HB2  GLN A 173       8.447   2.394   2.182  0.00  0.00           H  
ATOM   2628 HB3  GLN A 173       9.131   3.239   0.965  0.00  0.00           H  
ATOM   2629 HG2  GLN A 173       8.183   5.188   1.667  0.00  0.00           H  
ATOM   2630 HG3  GLN A 173       7.188   4.400   2.693  0.00  0.00           H  
ATOM   2631 OE1  GLN A 173       8.817   4.131   4.518  0.00  0.00           O  
ATOM   2632 NE2  GLN A 173      10.092   5.511   3.206  0.00  0.00           N  
ATOM   2633 HE21 GLN A 173      10.778   5.726   3.921  0.00  0.00           H  
ATOM   2634 HE22 GLN A 173      10.147   5.948   2.289  0.00  0.00           H  
ATOM   2635  N   LYS A 174       7.357   0.493   0.184  0.00  0.00           N  
ATOM   2636  CA  LYS A 174       7.790  -0.640  -0.648  0.00  0.00           C  
ATOM   2637  CB  LYS A 174       7.777  -2.000   0.061  0.00  0.00           C  
ATOM   2638  CG  LYS A 174       8.759  -2.071   1.241  0.00  0.00           C  
ATOM   2639  CD  LYS A 174       8.764  -3.462   1.871  0.00  0.00           C  
ATOM   2640  CE  LYS A 174      10.021  -3.683   2.690  0.00  0.00           C  
ATOM   2641  NZ  LYS A 174       9.661  -4.567   3.773  0.00  0.00           N  
ATOM   2642  C   LYS A 174       7.005  -0.978  -1.920  0.00  0.00           C  
ATOM   2643  O   LYS A 174       7.504  -0.627  -2.979  0.00  0.00           O  
ATOM   2644  H   LYS A 174       6.912   0.412   1.088  0.00  0.00           H  
ATOM   2645  HA  LYS A 174       8.781  -0.474  -0.919  0.00  0.00           H  
ATOM   2646 HB2  LYS A 174       6.864  -2.163   0.411  0.00  0.00           H  
ATOM   2647 HB3  LYS A 174       8.032  -2.698  -0.596  0.00  0.00           H  
ATOM   2648 HG2  LYS A 174       9.772  -1.832   0.866  0.00  0.00           H  
ATOM   2649 HG3  LYS A 174       8.485  -1.404   1.927  0.00  0.00           H  
ATOM   2650 HD2  LYS A 174       8.000  -3.531   2.501  0.00  0.00           H  
ATOM   2651 HD3  LYS A 174       8.689  -4.141   1.151  0.00  0.00           H  
ATOM   2652 HE2  LYS A 174      10.842  -4.120   2.078  0.00  0.00           H  
ATOM   2653 HE3  LYS A 174      10.388  -2.723   3.119  0.00  0.00           H  
ATOM   2654 HZ1  LYS A 174      10.414  -4.606   4.497  0.00  0.00           H  
ATOM   2655 HZ2  LYS A 174       8.874  -4.165   4.246  0.00  0.00           H  
ATOM   2656 HZ3  LYS A 174       9.412  -5.480   3.441  0.00  0.00           H  
ATOM   2657  N   LEU A 175       5.686  -1.031  -1.723  0.00  0.00           N  
ATOM   2658  CA  LEU A 175       4.830  -1.405  -2.849  0.00  0.00           C  
ATOM   2659  CB  LEU A 175       3.763  -2.387  -2.350  0.00  0.00           C  
ATOM   2660  CG  LEU A 175       4.198  -3.859  -2.380  0.00  0.00           C  
ATOM   2661 CD1  LEU A 175       4.796  -4.160  -1.008  0.00  0.00           C  
ATOM   2662 CD2  LEU A 175       2.928  -4.697  -2.580  0.00  0.00           C  
ATOM   2663  C   LEU A 175       4.212  -0.160  -3.467  0.00  0.00           C  
ATOM   2664  O   LEU A 175       3.007   0.023  -3.635  0.00  0.00           O  
ATOM   2665  H   LEU A 175       5.358  -0.804  -0.791  0.00  0.00           H  
ATOM   2666  HA  LEU A 175       5.396  -1.859  -3.542  0.00  0.00           H  
ATOM   2667 HB2  LEU A 175       3.554  -2.160  -1.412  0.00  0.00           H  
ATOM   2668 HB3  LEU A 175       2.972  -2.300  -2.932  0.00  0.00           H  
ATOM   2669  HG  LEU A 175       4.884  -3.978  -3.072  0.00  0.00           H  
ATOM   2670 HD11 LEU A 175       4.105  -4.004  -0.303  0.00  0.00           H  
ATOM   2671 HD12 LEU A 175       5.096  -5.113  -0.978  0.00  0.00           H  
ATOM   2672 HD13 LEU A 175       5.578  -3.558  -0.847  0.00  0.00           H  
ATOM   2673 HD21 LEU A 175       2.495  -4.437  -3.441  0.00  0.00           H  
ATOM   2674 HD22 LEU A 175       3.174  -5.665  -2.604  0.00  0.00           H  
ATOM   2675 HD23 LEU A 175       2.300  -4.528  -1.822  0.00  0.00           H  
ATOM   2676  N   ASN A 176       5.119   0.550  -4.128  0.00  0.00           N  
ATOM   2677  CA  ASN A 176       4.927   1.881  -4.727  0.00  0.00           C  
ATOM   2678  CB  ASN A 176       4.288   2.775  -3.669  0.00  0.00           C  
ATOM   2679  CG  ASN A 176       4.186   4.289  -3.894  0.00  0.00           C  
ATOM   2680  C   ASN A 176       6.194   2.576  -5.248  0.00  0.00           C  
ATOM   2681  O   ASN A 176       6.998   3.086  -4.473  0.00  0.00           O  
ATOM   2682  H   ASN A 176       6.064   0.049  -4.198  0.00  0.00           H  
ATOM   2683  HA  ASN A 176       4.309   1.754  -5.533  0.00  0.00           H  
ATOM   2684 HB2  ASN A 176       3.335   2.428  -3.493  0.00  0.00           H  
ATOM   2685 HB3  ASN A 176       4.793   2.631  -2.785  0.00  0.00           H  
ATOM   2686 OD1  ASN A 176       4.349   4.816  -4.988  0.00  0.00           O  
ATOM   2687 ND2  ASN A 176       4.237   4.953  -2.747  0.00  0.00           N  
ATOM   2688 HD22 ASN A 176       4.334   4.535  -1.864  0.00  0.00           H  
ATOM   2689 HD21 ASN A 176       4.171   5.980  -2.781  0.00  0.00           H  
ATOM   2690  N   LEU A 177       6.396   2.366  -6.542  0.00  0.00           N  
ATOM   2691  CA  LEU A 177       7.648   2.836  -7.163  0.00  0.00           C  
ATOM   2692  CB  LEU A 177       8.026   1.990  -8.379  0.00  0.00           C  
ATOM   2693  CG  LEU A 177       8.477   0.555  -8.071  0.00  0.00           C  
ATOM   2694 CD1  LEU A 177       9.621   0.356  -7.066  0.00  0.00           C  
ATOM   2695 CD2  LEU A 177       7.319  -0.415  -7.881  0.00  0.00           C  
ATOM   2696  C   LEU A 177       7.648   4.343  -7.442  0.00  0.00           C  
ATOM   2697  O   LEU A 177       8.752   4.853  -7.640  0.00  0.00           O  
ATOM   2698  H   LEU A 177       5.655   1.879  -7.046  0.00  0.00           H  
ATOM   2699  HA  LEU A 177       8.411   2.630  -6.531  0.00  0.00           H  
ATOM   2700 HB2  LEU A 177       7.231   1.928  -8.970  0.00  0.00           H  
ATOM   2701 HB3  LEU A 177       8.777   2.441  -8.846  0.00  0.00           H  
ATOM   2702  HG  LEU A 177       8.741   0.102  -8.958  0.00  0.00           H  
ATOM   2703 HD11 LEU A 177       9.353   0.741  -6.185  0.00  0.00           H  
ATOM   2704 HD12 LEU A 177       9.803  -0.620  -6.967  0.00  0.00           H  
ATOM   2705 HD13 LEU A 177      10.438   0.820  -7.404  0.00  0.00           H  
ATOM   2706 HD21 LEU A 177       6.768  -0.446  -8.716  0.00  0.00           H  
ATOM   2707 HD22 LEU A 177       7.677  -1.328  -7.684  0.00  0.00           H  
ATOM   2708 HD23 LEU A 177       6.748  -0.109  -7.118  0.00  0.00           H  
ATOM   2709  N   PRO A 178       6.547   5.066  -7.669  0.00  0.00           N  
ATOM   2710  CA  PRO A 178       6.567   6.537  -7.714  0.00  0.00           C  
ATOM   2711  CB  PRO A 178       5.190   7.065  -8.137  0.00  0.00           C  
ATOM   2712  CG  PRO A 178       4.942   5.959  -9.171  0.00  0.00           C  
ATOM   2713  CD  PRO A 178       5.469   4.660  -8.575  0.00  0.00           C  
ATOM   2714  C   PRO A 178       7.061   7.206  -6.431  0.00  0.00           C  
ATOM   2715  O   PRO A 178       7.013   6.656  -5.339  0.00  0.00           O  
ATOM   2716  HA  PRO A 178       7.116   6.857  -8.515  0.00  0.00           H  
ATOM   2717 HB2  PRO A 178       4.553   7.001  -7.419  0.00  0.00           H  
ATOM   2718 HB3  PRO A 178       5.259   7.919  -8.571  0.00  0.00           H  
ATOM   2719 HG2  PRO A 178       3.957   5.891  -9.364  0.00  0.00           H  
ATOM   2720 HG3  PRO A 178       5.421   6.182 -10.026  0.00  0.00           H  
ATOM   2721 HD2  PRO A 178       4.743   4.177  -8.075  0.00  0.00           H  
ATOM   2722 HD3  PRO A 178       5.817   4.051  -9.297  0.00  0.00           H  
ATOM   2723  N   GLU A 179       7.339   8.500  -6.570  0.00  0.00           N  
ATOM   2724  CA  GLU A 179       8.284   9.227  -5.708  0.00  0.00           C  
ATOM   2725  CB  GLU A 179       8.625  10.588  -6.316  0.00  0.00           C  
ATOM   2726  CG  GLU A 179       7.523  11.648  -6.341  0.00  0.00           C  
ATOM   2727  CD  GLU A 179       8.101  12.755  -7.226  0.00  0.00           C  
ATOM   2728 OE1  GLU A 179       7.432  13.125  -8.221  0.00  0.00           O  
ATOM   2729 OE2  GLU A 179       9.141  13.317  -6.845  0.00  0.00           O  
ATOM   2730  C   GLU A 179       7.902   9.376  -4.233  0.00  0.00           C  
ATOM   2731  O   GLU A 179       8.790   9.560  -3.403  0.00  0.00           O  
ATOM   2732  H   GLU A 179       6.823   8.967  -7.356  0.00  0.00           H  
ATOM   2733  HA  GLU A 179       9.206   8.770  -5.768  0.00  0.00           H  
ATOM   2734 HB2  GLU A 179       9.386  10.969  -5.795  0.00  0.00           H  
ATOM   2735 HB3  GLU A 179       8.906  10.435  -7.261  0.00  0.00           H  
ATOM   2736 HG2  GLU A 179       6.768  11.289  -6.784  0.00  0.00           H  
ATOM   2737 HG3  GLU A 179       7.422  12.001  -5.469  0.00  0.00           H  
ATOM   2738  N   THR A 180       6.644   9.177  -3.855  0.00  0.00           N  
ATOM   2739  CA  THR A 180       6.189   9.280  -2.463  0.00  0.00           C  
ATOM   2740  CB  THR A 180       4.697   8.980  -2.270  0.00  0.00           C  
ATOM   2741 OG1  THR A 180       4.448   7.838  -3.090  0.00  0.00           O  
ATOM   2742 CG2  THR A 180       3.813  10.114  -2.800  0.00  0.00           C  
ATOM   2743  C   THR A 180       6.931   8.253  -1.616  0.00  0.00           C  
ATOM   2744  O   THR A 180       7.550   8.615  -0.622  0.00  0.00           O  
ATOM   2745  H   THR A 180       5.993   8.936  -4.642  0.00  0.00           H  
ATOM   2746  HA  THR A 180       6.412  10.193  -2.124  0.00  0.00           H  
ATOM   2747  HB  THR A 180       4.536   8.728  -1.312  0.00  0.00           H  
ATOM   2748 HG21 THR A 180       2.956  10.139  -2.285  0.00  0.00           H  
ATOM   2749 HG22 THR A 180       4.291  10.987  -2.694  0.00  0.00           H  
ATOM   2750 HG23 THR A 180       3.615   9.959  -3.769  0.00  0.00           H  
ATOM   2751 HG1  THR A 180       5.248   7.637  -3.665  0.00  0.00           H  
ATOM   2752  N   GLY A 181       6.956   7.014  -2.104  0.00  0.00           N  
ATOM   2753  CA  GLY A 181       7.606   5.781  -1.629  0.00  0.00           C  
ATOM   2754  C   GLY A 181       8.902   5.563  -2.414  0.00  0.00           C  
ATOM   2755  O   GLY A 181       9.950   5.561  -1.774  0.00  0.00           O  
ATOM   2756  H   GLY A 181       6.360   6.967  -3.040  0.00  0.00           H  
ATOM   2757 HA2  GLY A 181       7.817   5.870  -0.659  0.00  0.00           H  
ATOM   2758 HA3  GLY A 181       6.996   5.006  -1.774  0.00  0.00           H  
ATOM   2759  N   GLY A 182       8.752   5.080  -3.644  0.00  0.00           N  
ATOM   2760  CA  GLY A 182      10.034   4.880  -4.339  0.00  0.00           C  
ATOM   2761  C   GLY A 182      10.723   3.529  -4.096  0.00  0.00           C  
ATOM   2762  O   GLY A 182      11.948   3.472  -4.090  0.00  0.00           O  
ATOM   2763  H   GLY A 182       7.859   4.899  -3.988  0.00  0.00           H  
ATOM   2764 HA2  GLY A 182       9.884   4.996  -5.347  0.00  0.00           H  
ATOM   2765 HA3  GLY A 182      10.677   5.631  -4.069  0.00  0.00           H  
ATOM   2766  N   GLY A 183       9.989   2.454  -3.802  0.00  0.00           N  
ATOM   2767  CA  GLY A 183      10.576   1.148  -3.497  0.00  0.00           C  
ATOM   2768  C   GLY A 183      11.562   1.120  -2.331  0.00  0.00           C  
ATOM   2769  O   GLY A 183      12.516   0.302  -2.321  0.00  0.00           O  
ATOM   2770  H   GLY A 183       8.958   2.626  -3.807  0.00  0.00           H  
ATOM   2771 HA2  GLY A 183       9.819   0.481  -3.307  0.00  0.00           H  
ATOM   2772 HA3  GLY A 183      11.046   0.793  -4.337  0.00  0.00           H  
ATOM   2773  N   GLY A 184      11.235   1.795  -1.234  0.00  0.00           N  
ATOM   2774  CA  GLY A 184      12.097   1.810  -0.056  0.00  0.00           C  
ATOM   2775  C   GLY A 184      11.934   0.673   0.908  0.00  0.00           C  
ATOM   2776  O   GLY A 184      11.724  -0.493   0.492  0.00  0.00           O  
ATOM   2777  H   GLY A 184      10.306   2.269  -1.277  0.00  0.00           H  
ATOM   2778 HA2  GLY A 184      13.146   1.865  -0.371  0.00  0.00           H  
ATOM   2779 HA3  GLY A 184      11.848   2.681   0.500  0.00  0.00           H  
HETATM 2780  N1  SIP A 185      12.280   0.873   2.220  0.00  0.00           N  
HETATM 2781  H1  SIP A 185      12.445   1.853   2.544  0.00  0.00           H  
HETATM 2782  C1  SIP A 185      13.435  -1.193   2.939  0.00  0.00           C  
HETATM 2783  O1  SIP A 185      13.136  -2.544   2.967  0.00  0.00           O  
HETATM 2784  N2  SIP A 185      14.802  -0.772   2.930  0.00  0.00           N  
HETATM 2785  H2  SIP A 185      14.992   0.221   2.689  0.00  0.00           H  
HETATM 2786  N3  SIP A 185      19.097  -2.875   1.727  0.00  0.00           N  
HETATM 2787  C2  SIP A 185      19.126  -4.056   1.046  0.00  0.00           C  
HETATM 2788  C3  SIP A 185      20.340  -4.593   0.513  0.00  0.00           C  
HETATM 2789  H3  SIP A 185      21.253  -4.019   0.630  0.00  0.00           H  
HETATM 2790  C4  SIP A 185      20.410  -5.859  -0.039  0.00  0.00           C  
HETATM 2791  C5  SIP A 185      19.208  -6.626  -0.185  0.00  0.00           C  
HETATM 2792  C6  SIP A 185      17.995  -6.064   0.294  0.00  0.00           C  
HETATM 2793  H4  SIP A 185      17.097  -6.662   0.230  0.00  0.00           H  
HETATM 2794  C7  SIP A 185      17.943  -4.839   0.900  0.00  0.00           C  
HETATM 2795  H5  SIP A 185      16.989  -4.482   1.262  0.00  0.00           H  
HETATM 2796  C8  SIP A 185      19.161  -7.926  -0.725  0.00  0.00           C  
HETATM 2797  H6  SIP A 185      18.163  -8.340  -0.843  0.00  0.00           H  
HETATM 2798  C9  SIP A 185      20.208  -8.781  -1.114  0.00  0.00           C  
HETATM 2799 C10  SIP A 185      21.591  -8.405  -1.067  0.00  0.00           C  
HETATM 2800 Si1  SIP A 185      22.060  -6.715  -0.374  0.00  0.00          Si  
HETATM 2801 C11  SIP A 185      22.559  -9.301  -1.478  0.00  0.00           C  
HETATM 2802  H7  SIP A 185      23.594  -8.985  -1.497  0.00  0.00           H  
HETATM 2803 C12  SIP A 185      22.233 -10.625  -1.909  0.00  0.00           C  
HETATM 2804 C13  SIP A 185      20.859 -10.987  -1.897  0.00  0.00           C  
HETATM 2805  H8  SIP A 185      20.586 -11.976  -2.202  0.00  0.00           H  
HETATM 2806 C14  SIP A 185      19.885 -10.097  -1.541  0.00  0.00           C  
HETATM 2807  H9  SIP A 185      18.844 -10.402  -1.580  0.00  0.00           H  
HETATM 2808  N4  SIP A 185      23.178 -11.526  -2.293  0.00  0.00           N  
HETATM 2809 C15  SIP A 185      12.335  -0.211   3.215  0.00  0.00           C  
HETATM 2810 H10  SIP A 185      12.492   0.200   4.233  0.00  0.00           H  
HETATM 2811 H11  SIP A 185      11.368  -0.745   3.234  0.00  0.00           H  
HETATM 2812 C16  SIP A 185      15.895  -1.612   3.422  0.00  0.00           C  
HETATM 2813 H12  SIP A 185      16.306  -1.158   4.346  0.00  0.00           H  
HETATM 2814 H13  SIP A 185      15.521  -2.629   3.674  0.00  0.00           H  
HETATM 2815 C17  SIP A 185      17.007  -1.704   2.378  0.00  0.00           C  
HETATM 2816 H14  SIP A 185      16.572  -2.067   1.429  0.00  0.00           H  
HETATM 2817 H15  SIP A 185      17.450  -0.700   2.216  0.00  0.00           H  
HETATM 2818 C18  SIP A 185      18.106  -2.663   2.799  0.00  0.00           C  
HETATM 2819 H16  SIP A 185      18.622  -2.278   3.683  0.00  0.00           H  
HETATM 2820 H17  SIP A 185      17.680  -3.630   3.060  0.00  0.00           H  
HETATM 2821 C19  SIP A 185      20.251  -1.976   1.703  0.00  0.00           C  
HETATM 2822 H18  SIP A 185      21.061  -2.302   2.368  0.00  0.00           H  
HETATM 2823 H19  SIP A 185      20.647  -1.900   0.689  0.00  0.00           H  
HETATM 2824 H20  SIP A 185      19.942  -0.976   2.006  0.00  0.00           H  
HETATM 2825 C20  SIP A 185      23.189  -5.863  -1.592  0.00  0.00           C  
HETATM 2826 H21  SIP A 185      23.984  -6.580  -1.815  0.00  0.00           H  
HETATM 2827 H22  SIP A 185      22.693  -5.606  -2.530  0.00  0.00           H  
HETATM 2828 H23  SIP A 185      23.653  -4.980  -1.158  0.00  0.00           H  
HETATM 2829 C21  SIP A 185      22.923  -6.960   1.284  0.00  0.00           C  
HETATM 2830 H24  SIP A 185      22.646  -6.178   1.993  0.00  0.00           H  
HETATM 2831 H25  SIP A 185      22.644  -7.920   1.728  0.00  0.00           H  
HETATM 2832 H26  SIP A 185      24.008  -6.915   1.151  0.00  0.00           H  
HETATM 2833 C22  SIP A 185      24.532 -11.079  -2.620  0.00  0.00           C  
HETATM 2834 H27  SIP A 185      24.538 -10.465  -3.527  0.00  0.00           H  
HETATM 2835 H28  SIP A 185      24.958 -10.493  -1.805  0.00  0.00           H  
HETATM 2836 H29  SIP A 185      25.172 -11.943  -2.782  0.00  0.00           H  
HETATM 2837 C23  SIP A 185      22.788 -12.854  -2.771  0.00  0.00           C  
HETATM 2838 H30  SIP A 185      22.091 -13.334  -2.085  0.00  0.00           H  
HETATM 2839 H31  SIP A 185      22.307 -12.820  -3.754  0.00  0.00           H  
HETATM 2840 H32  SIP A 185      23.675 -13.476  -2.842  0.00  0.00           H  
HETATM 2841  O1  HOH A 200      -7.242  18.298  -0.841  0.00  0.00           O  
HETATM 2842  H1  HOH A 200      -7.700  18.991  -1.383  0.00  0.00           H  
HETATM 2843  H2  HOH A 200      -7.284  17.550  -1.448  0.00  0.00           H  
HETATM 2844  O2  HOH A 200      -5.726  19.974  -3.993  0.00  0.00           O  
HETATM 2845  H3  HOH A 200      -5.059  19.397  -3.571  0.00  0.00           H  
HETATM 2846  H4  HOH A 200      -5.314  20.844  -4.001  0.00  0.00           H  
HETATM 2847  O3  HOH A 200      -7.977  20.107  -2.485  0.00  0.00           O  
HETATM 2848  H5  HOH A 200      -7.653  20.807  -1.906  0.00  0.00           H  
HETATM 2849  H6  HOH A 200      -7.208  19.967  -3.089  0.00  0.00           H  
HETATM 2850  OW  SOL C   1      30.489  -1.660  10.080  0.00  0.00           O  
HETATM 2851 HW1  SOL C   1      30.728  -0.973   9.391  0.00  0.00           H  
HETATM 2852 HW2  SOL C   1      29.621  -1.421  10.508  0.00  0.00           H  
HETATM 2853  OW  SOL C   2     -15.926  19.345   9.338  0.00  0.00           O  
HETATM 2854 HW1  SOL C   2     -15.033  18.976   9.613  0.00  0.00           H  
HETATM 2855 HW2  SOL C   2     -16.135  20.160   9.878  0.00  0.00           H  
HETATM 2856  OW  SOL C   3      14.360 -15.070 -13.878  0.00  0.00           O  
HETATM 2857 HW1  SOL C   3      13.501 -14.703 -13.520  0.00  0.00           H  
HETATM 2858 HW2  SOL C   3      14.905 -15.439 -13.130  0.00  0.00           H  
HETATM 2859  OW  SOL C   4      -3.824   7.179 -12.622  0.00  0.00           O  
HETATM 2860 HW1  SOL C   4      -3.755   7.230 -11.625  0.00  0.00           H  
HETATM 2861 HW2  SOL C   4      -4.611   6.619 -12.871  0.00  0.00           H  
HETATM 2862  OW  SOL C   5       8.305  25.101  -4.777  0.00  0.00           O  
HETATM 2863 HW1  SOL C   5       7.625  25.481  -5.400  0.00  0.00           H  
HETATM 2864 HW2  SOL C   5       9.225  25.359  -5.079  0.00  0.00           H  
HETATM 2865  OW  SOL C   6      -8.022  28.872  -0.807  0.00  0.00           O  
HETATM 2866 HW1  SOL C   6      -7.702  28.238  -1.461  0.00  0.00           H  
HETATM 2867 HW2  SOL C   6      -7.915  29.840  -1.013  0.00  0.00           H  
HETATM 2868  OW  SOL C   7      18.676 -13.937 -13.016  0.00  0.00           O  
HETATM 2869 HW1  SOL C   7      18.393 -14.568 -13.736  0.00  0.00           H  
HETATM 2870 HW2  SOL C   7      17.875 -13.603 -12.527  0.00  0.00           H  
HETATM 2871  OW  SOL C   8      -0.642  10.505  -9.983  0.00  0.00           O  
HETATM 2872 HW1  SOL C   8       0.013  11.231  -9.804  0.00  0.00           H  
HETATM 2873 HW2  SOL C   8      -0.321   9.654  -9.549  0.00  0.00           H  
HETATM 2874  OW  SOL C   9       6.606  13.479   2.579  0.00  0.00           O  
HETATM 2875 HW1  SOL C   9       7.212  12.840   2.092  0.00  0.00           H  
HETATM 2876 HW2  SOL C   9       6.193  13.012   3.365  0.00  0.00           H  
HETATM 2877  OW  SOL C  10     -12.066  22.495   8.347  0.00  0.00           O  
HETATM 2878 HW1  SOL C  10     -11.638  22.518   9.245  0.00  0.00           H  
HETATM 2879 HW2  SOL C  10     -12.504  23.374   8.165  0.00  0.00           H  
HETATM 2880  OW  SOL C  11      32.153 -19.634  -6.712  0.00  0.00           O  
HETATM 2881 HW1  SOL C  11      32.851 -19.833  -7.400  0.00  0.00           H  
HETATM 2882 HW2  SOL C  11      32.462 -19.926  -5.813  0.00  0.00           H  
HETATM 2883  OW  SOL C  12      35.632 -13.627   6.525  0.00  0.00           O  
HETATM 2884 HW1  SOL C  12      36.620 -13.647   6.657  0.00  0.00           H  
HETATM 2885 HW2  SOL C  12      35.178 -13.948   7.350  0.00  0.00           H  
HETATM 2886  OW  SOL C  13      15.848  -1.871 -10.888  0.00  0.00           O  
HETATM 2887 HW1  SOL C  13      15.491  -1.143 -11.471  0.00  0.00           H  
HETATM 2888 HW2  SOL C  13      15.104  -2.501 -10.660  0.00  0.00           H  
HETATM 2889  OW  SOL C  14      12.244 -17.747   1.447  0.00  0.00           O  
HETATM 2890 HW1  SOL C  14      11.269 -17.866   1.649  0.00  0.00           H  
HETATM 2891 HW2  SOL C  14      12.353 -17.183   0.633  0.00  0.00           H  
HETATM 2892  OW  SOL C  15      21.369 -20.458   6.401  0.00  0.00           O  
HETATM 2893 HW1  SOL C  15      21.691 -19.672   6.926  0.00  0.00           H  
HETATM 2894 HW2  SOL C  15      21.087 -20.161   5.490  0.00  0.00           H  
HETATM 2895  OW  SOL C  16      31.347  -3.163 -12.051  0.00  0.00           O  
HETATM 2896 HW1  SOL C  16      30.795  -3.357 -11.253  0.00  0.00           H  
HETATM 2897 HW2  SOL C  16      32.317  -3.328 -11.837  0.00  0.00           H  
HETATM 2898  OW  SOL C  17      27.618 -13.288  -0.480  0.00  0.00           O  
HETATM 2899 HW1  SOL C  17      27.669 -13.622   0.426  0.00  0.00           H  
HETATM 2900 HW2  SOL C  17      27.410 -12.356  -0.614  0.00  0.00           H  
HETATM 2901  OW  SOL C  18       5.998  -5.605  -4.899  0.00  0.00           O  
HETATM 2902 HW1  SOL C  18       5.374  -6.174  -5.423  0.00  0.00           H  
HETATM 2903 HW2  SOL C  18       6.517  -6.178  -4.254  0.00  0.00           H  
HETATM 2904  OW  SOL C  19     -12.582  16.281   6.692  0.00  0.00           O  
HETATM 2905 HW1  SOL C  19     -12.251  15.438   6.250  0.00  0.00           H  
HETATM 2906 HW2  SOL C  19     -12.700  16.114   7.673  0.00  0.00           H  
HETATM 2907  OW  SOL C  20     -10.946  19.875  -3.605  0.00  0.00           O  
HETATM 2908 HW1  SOL C  20     -10.635  19.939  -4.517  0.00  0.00           H  
HETATM 2909 HW2  SOL C  20     -10.400  19.392  -2.970  0.00  0.00           H  
HETATM 2910  OW  SOL C  21      23.317 -17.489   4.540  0.00  0.00           O  
HETATM 2911 HW1  SOL C  21      22.449 -17.470   4.172  0.00  0.00           H  
HETATM 2912 HW2  SOL C  21      23.285 -16.819   5.278  0.00  0.00           H  
HETATM 2913  OW  SOL C  22     -16.562  17.927   5.422  0.00  0.00           O  
HETATM 2914 HW1  SOL C  22     -16.342  18.810   5.832  0.00  0.00           H  
HETATM 2915 HW2  SOL C  22     -17.284  17.480   5.965  0.00  0.00           H  
HETATM 2916  OW  SOL C  23      -4.632  34.198  -5.804  0.00  0.00           O  
HETATM 2917 HW1  SOL C  23      -4.113  35.048  -5.671  0.00  0.00           H  
HETATM 2918 HW2  SOL C  23      -4.668  33.990  -6.780  0.00  0.00           H  
HETATM 2919  OW  SOL C  24      32.486   4.341  -7.453  0.00  0.00           O  
HETATM 2920 HW1  SOL C  24      31.859   3.783  -7.998  0.00  0.00           H  
HETATM 2921 HW2  SOL C  24      33.406   4.284  -7.848  0.00  0.00           H  
HETATM 2922  OW  SOL C  25      11.796 -19.840 -10.791  0.00  0.00           O  
HETATM 2923 HW1  SOL C  25      11.318 -20.421 -10.135  0.00  0.00           H  
HETATM 2924 HW2  SOL C  25      12.773 -19.859 -10.609  0.00  0.00           H  
HETATM 2925  OW  SOL C  26       5.942  18.130   8.180  0.00  0.00           O  
HETATM 2926 HW1  SOL C  26       6.480  18.808   8.678  0.00  0.00           H  
HETATM 2927 HW2  SOL C  26       5.855  18.400   7.226  0.00  0.00           H  
HETATM 2928  OW  SOL C  27      30.548 -15.623   7.136  0.00  0.00           O  
HETATM 2929 HW1  SOL C  27      30.690 -14.761   6.657  0.00  0.00           H  
HETATM 2930 HW2  SOL C  27      29.854 -15.493   7.850  0.00  0.00           H  
HETATM 2931  OW  SOL C  28      -2.686  31.445  -9.166  0.00  0.00           O  
HETATM 2932 HW1  SOL C  28      -2.396  30.644  -8.645  0.00  0.00           H  
HETATM 2933 HW2  SOL C  28      -3.231  31.153  -9.947  0.00  0.00           H  
HETATM 2934  OW  SOL C  29       7.616  11.217   4.938  0.00  0.00           O  
HETATM 2935 HW1  SOL C  29       8.061  10.862   4.111  0.00  0.00           H  
HETATM 2936 HW2  SOL C  29       6.651  11.390   4.743  0.00  0.00           H  
HETATM 2937  OW  SOL C  30      20.485 -22.139   2.353  0.00  0.00           O  
HETATM 2938 HW1  SOL C  30      20.659 -21.958   1.389  0.00  0.00           H  
HETATM 2939 HW2  SOL C  30      19.503 -22.234   2.513  0.00  0.00           H  
HETATM 2940  OW  SOL C  31      -6.298  21.648   6.570  0.00  0.00           O  
HETATM 2941 HW1  SOL C  31      -5.767  20.881   6.281  0.00  0.00           H  
HETATM 2942 HW2  SOL C  31      -6.471  22.292   5.860  0.00  0.00           H  
HETATM 2943  OW  SOL C  32       9.772  -7.123 -11.838  0.00  0.00           O  
HETATM 2944 HW1  SOL C  32      10.399  -7.632 -12.416  0.00  0.00           H  
HETATM 2945 HW2  SOL C  32       9.490  -6.287 -12.301  0.00  0.00           H  
HETATM 2946  OW  SOL C  33      21.441  -7.455 -13.221  0.00  0.00           O  
HETATM 2947 HW1  SOL C  33      22.428  -7.639 -13.226  0.00  0.00           H  
HETATM 2948 HW2  SOL C  33      21.004  -8.046 -12.535  0.00  0.00           H  
HETATM 2949  OW  SOL C  34     -15.267  22.303  -7.561  0.00  0.00           O  
HETATM 2950 HW1  SOL C  34     -15.537  21.601  -8.216  0.00  0.00           H  
HETATM 2951 HW2  SOL C  34     -15.922  23.058  -7.595  0.00  0.00           H  
HETATM 2952  OW  SOL C  35      30.976 -17.470   2.440  0.00  0.00           O  
HETATM 2953 HW1  SOL C  35      31.830 -17.523   1.915  0.00  0.00           H  
HETATM 2954 HW2  SOL C  35      30.578 -18.383   2.520  0.00  0.00           H  
HETATM 2955  OW  SOL C  36      18.196   7.499  16.206  0.00  0.00           O  
HETATM 2956 HW1  SOL C  36      18.410   8.339  16.720  0.00  0.00           H  
HETATM 2957 HW2  SOL C  36      18.983   6.888  16.243  0.00  0.00           H  
HETATM 2958  OW  SOL C  37       2.086  -4.470  13.564  0.00  0.00           O  
HETATM 2959 HW1  SOL C  37       2.633  -3.768  13.105  0.00  0.00           H  
HETATM 2960 HW2  SOL C  37       1.267  -4.053  13.955  0.00  0.00           H  
HETATM 2961  OW  SOL C  38      16.933  -5.584 -12.797  0.00  0.00           O  
HETATM 2962 HW1  SOL C  38      17.460  -5.257 -13.584  0.00  0.00           H  
HETATM 2963 HW2  SOL C  38      17.044  -6.581 -12.725  0.00  0.00           H  
HETATM 2964  OW  SOL C  39     -13.980  23.612 -10.515  0.00  0.00           O  
HETATM 2965 HW1  SOL C  39     -14.465  24.479 -10.392  0.00  0.00           H  
HETATM 2966 HW2  SOL C  39     -13.269  23.537  -9.808  0.00  0.00           H  
HETATM 2967  OW  SOL C  40      33.004  -8.983   9.688  0.00  0.00           O  
HETATM 2968 HW1  SOL C  40      33.884  -8.711  10.079  0.00  0.00           H  
HETATM 2969 HW2  SOL C  40      32.790  -9.914   9.985  0.00  0.00           H  
HETATM 2970  OW  SOL C  41      26.240  -3.089  -0.339  0.00  0.00           O  
HETATM 2971 HW1  SOL C  41      26.178  -2.966  -1.296  0.00  0.00           H  
HETATM 2972 HW2  SOL C  41      26.046  -2.332   0.228  0.00  0.00           H  
HETATM 2973  OW  SOL C  42      29.594  -2.106  -4.484  0.00  0.00           O  
HETATM 2974 HW1  SOL C  42      30.349  -2.308  -5.104  0.00  0.00           H  
HETATM 2975 HW2  SOL C  42      28.893  -2.759  -4.405  0.00  0.00           H  
HETATM 2976  OW  SOL C  43       5.413  20.185  11.355  0.00  0.00           O  
HETATM 2977 HW1  SOL C  43       6.086  20.021  10.635  0.00  0.00           H  
HETATM 2978 HW2  SOL C  43       5.820  20.753  12.068  0.00  0.00           H  
HETATM 2979  OW  SOL C  44      15.017  11.147  -8.192  0.00  0.00           O  
HETATM 2980 HW1  SOL C  44      14.211  10.820  -8.681  0.00  0.00           H  
HETATM 2981 HW2  SOL C  44      14.871  11.033  -7.204  0.00  0.00           H  
HETATM 2982  OW  SOL C  45      14.136  10.026  -5.930  0.00  0.00           O  
HETATM 2983 HW1  SOL C  45      13.647   9.156  -5.861  0.00  0.00           H  
HETATM 2984 HW2  SOL C  45      13.892  10.616  -5.170  0.00  0.00           H  
HETATM 2985  OW  SOL C  46      25.602   6.536   9.398  0.00  0.00           O  
HETATM 2986 HW1  SOL C  46      26.220   5.909   9.873  0.00  0.00           H  
HETATM 2987 HW2  SOL C  46      26.089   7.379   9.159  0.00  0.00           H  
HETATM 2988  OW  SOL C  47      20.972 -23.336  -3.846  0.00  0.00           O  
HETATM 2989 HW1  SOL C  47      20.906 -23.727  -2.927  0.00  0.00           H  
HETATM 2990 HW2  SOL C  47      21.880 -22.934  -3.968  0.00  0.00           H  
HETATM 2991  OW  SOL C  48       5.884  -1.568  17.053  0.00  0.00           O  
HETATM 2992 HW1  SOL C  48       5.740  -1.917  16.123  0.00  0.00           H  
HETATM 2993 HW2  SOL C  48       6.109  -0.594  17.004  0.00  0.00           H  
HETATM 2994  OW  SOL C  49      36.533 -17.662  -4.296  0.00  0.00           O  
HETATM 2995 HW1  SOL C  49      36.569 -17.752  -5.284  0.00  0.00           H  
HETATM 2996 HW2  SOL C  49      35.634 -17.966  -3.971  0.00  0.00           H  
HETATM 2997  OW  SOL C  50      18.558   3.814  18.154  0.00  0.00           O  
HETATM 2998 HW1  SOL C  50      19.251   4.151  17.512  0.00  0.00           H  
HETATM 2999 HW2  SOL C  50      18.099   3.018  17.755  0.00  0.00           H  
HETATM 3000  OW  SOL C  51      11.795  16.868   1.214  0.00  0.00           O  
HETATM 3001 HW1  SOL C  51      12.083  15.923   1.014  0.00  0.00           H  
HETATM 3002 HW2  SOL C  51      12.171  17.154   2.092  0.00  0.00           H  
HETATM 3003  OW  SOL C  52      -0.750  19.196   8.501  0.00  0.00           O  
HETATM 3004 HW1  SOL C  52      -0.749  20.123   8.854  0.00  0.00           H  
HETATM 3005 HW2  SOL C  52       0.154  18.784   8.649  0.00  0.00           H  
HETATM 3006  OW  SOL C  53      19.655  -7.210   5.842  0.00  0.00           O  
HETATM 3007 HW1  SOL C  53      19.742  -6.280   5.579  0.00  0.00           H  
HETATM 3008 HW2  SOL C  53      19.527  -7.395   6.779  0.00  0.00           H  
HETATM 3009  OW  SOL C  54      29.891 -19.113   5.154  0.00  0.00           O  
HETATM 3010 HW1  SOL C  54      29.579 -18.203   5.438  0.00  0.00           H  
HETATM 3011 HW2  SOL C  54      29.095 -19.701   5.028  0.00  0.00           H  
HETATM 3012  OW  SOL C  55       3.456  -9.923   0.277  0.00  0.00           O  
HETATM 3013 HW1  SOL C  55       3.364  -8.960   0.551  0.00  0.00           H  
HETATM 3014 HW2  SOL C  55       4.423 -10.159   0.237  0.00  0.00           H  
HETATM 3015  OW  SOL C  56      13.444   4.581  -9.552  0.00  0.00           O  
HETATM 3016 HW1  SOL C  56      14.193   5.247  -9.512  0.00  0.00           H  
HETATM 3017 HW2  SOL C  56      12.905   4.725 -10.382  0.00  0.00           H  
HETATM 3018  OW  SOL C  57       8.158  14.428   6.727  0.00  0.00           O  
HETATM 3019 HW1  SOL C  57       8.070  13.428   6.745  0.00  0.00           H  
HETATM 3020 HW2  SOL C  57       7.719  14.812   7.541  0.00  0.00           H  
HETATM 3021  OW  SOL C  58      17.683 -19.416   8.597  0.00  0.00           O  
HETATM 3022 HW1  SOL C  58      18.166 -20.123   8.090  0.00  0.00           H  
HETATM 3023 HW2  SOL C  58      18.265 -19.101   9.355  0.00  0.00           H  
HETATM 3024  OW  SOL C  59      -3.002  20.883 -12.586  0.00  0.00           O  
HETATM 3025 HW1  SOL C  59      -3.877  20.898 -12.099  0.00  0.00           H  
HETATM 3026 HW2  SOL C  59      -2.612  19.960 -12.541  0.00  0.00           H  
HETATM 3027  OW  SOL C  60      32.555  -7.255   7.598  0.00  0.00           O  
HETATM 3028 HW1  SOL C  60      31.831  -7.529   6.960  0.00  0.00           H  
HETATM 3029 HW2  SOL C  60      32.843  -8.039   8.137  0.00  0.00           H  
HETATM 3030  OW  SOL C  61       9.596  -3.620 -10.392  0.00  0.00           O  
HETATM 3031 HW1  SOL C  61      10.319  -2.923 -10.434  0.00  0.00           H  
HETATM 3032 HW2  SOL C  61       9.349  -3.906 -11.313  0.00  0.00           H  
HETATM 3033  OW  SOL C  62      31.360 -15.056  -3.903  0.00  0.00           O  
HETATM 3034 HW1  SOL C  62      30.921 -14.211  -3.736  0.00  0.00           H  
HETATM 3035 HW2  SOL C  62      32.247 -15.191  -3.542  0.00  0.00           H  
HETATM 3036  OW  SOL C  63      -7.347  14.837 -11.926  0.00  0.00           O  
HETATM 3037 HW1  SOL C  63      -6.847  14.344 -12.644  0.00  0.00           H  
HETATM 3038 HW2  SOL C  63      -8.241  15.105 -12.283  0.00  0.00           H  
HETATM 3039  OW  SOL C  64      14.176   0.627  12.489  0.00  0.00           O  
HETATM 3040 HW1  SOL C  64      14.075  -0.290  12.098  0.00  0.00           H  
HETATM 3041 HW2  SOL C  64      13.617   1.272  11.959  0.00  0.00           H  
HETATM 3042  OW  SOL C  65      26.228  -1.151   4.919  0.00  0.00           O  
HETATM 3043 HW1  SOL C  65      25.549  -1.227   5.599  0.00  0.00           H  
HETATM 3044 HW2  SOL C  65      25.970  -1.195   3.989  0.00  0.00           H  
HETATM 3045  OW  SOL C  66     -13.462  15.945 -11.798  0.00  0.00           O  
HETATM 3046 HW1  SOL C  66     -13.365  15.136 -12.375  0.00  0.00           H  
HETATM 3047 HW2  SOL C  66     -12.838  16.661 -12.119  0.00  0.00           H  
HETATM 3048  OW  SOL C  67      32.646 -18.121 -13.542  0.00  0.00           O  
HETATM 3049 HW1  SOL C  67      32.831 -18.560 -14.425  0.00  0.00           H  
HETATM 3050 HW2  SOL C  67      31.761 -17.673 -13.573  0.00  0.00           H  
HETATM 3051  OW  SOL C  68       4.515 -11.580  -2.748  0.00  0.00           O  
HETATM 3052 HW1  SOL C  68       5.063 -11.175  -3.473  0.00  0.00           H  
HETATM 3053 HW2  SOL C  68       5.042 -11.586  -1.901  0.00  0.00           H  
HETATM 3054  OW  SOL C  69       8.549 -17.253   4.505  0.00  0.00           O  
HETATM 3055 HW1  SOL C  69       7.714 -17.755   4.312  0.00  0.00           H  
HETATM 3056 HW2  SOL C  69       8.409 -16.287   4.316  0.00  0.00           H  
HETATM 3057  OW  SOL C  70      20.755   0.600  16.540  0.00  0.00           O  
HETATM 3058 HW1  SOL C  70      21.482  -0.061  16.323  0.00  0.00           H  
HETATM 3059 HW2  SOL C  70      20.132   0.189  17.208  0.00  0.00           H  
HETATM 3060  OW  SOL C  71      18.322  11.984   7.307  0.00  0.00           O  
HETATM 3061 HW1  SOL C  71      18.639  12.446   6.474  0.00  0.00           H  
HETATM 3062 HW2  SOL C  71      18.146  11.026   7.103  0.00  0.00           H  
HETATM 3063  OW  SOL C  72      25.717  -3.145 -10.007  0.00  0.00           O  
HETATM 3064 HW1  SOL C  72      24.922  -3.736 -10.152  0.00  0.00           H  
HETATM 3065 HW2  SOL C  72      26.252  -3.493  -9.231  0.00  0.00           H  
HETATM 3066  OW  SOL C  73       5.121  12.153   4.445  0.00  0.00           O  
HETATM 3067 HW1  SOL C  73       4.992  12.320   5.419  0.00  0.00           H  
HETATM 3068 HW2  SOL C  73       4.304  12.430   3.946  0.00  0.00           H  
HETATM 3069  OW  SOL C  74      20.123  -6.988  16.783  0.00  0.00           O  
HETATM 3070 HW1  SOL C  74      20.035  -6.184  17.370  0.00  0.00           H  
HETATM 3071 HW2  SOL C  74      19.239  -7.192  16.357  0.00  0.00           H  
HETATM 3072  OW  SOL C  75      21.339 -15.250  -0.396  0.00  0.00           O  
HETATM 3073 HW1  SOL C  75      22.092 -15.854  -0.446  0.00  0.00           H  
HETATM 3074 HW2  SOL C  75      20.624 -15.358  -1.038  0.00  0.00           H  
HETATM 3075  OW  SOL C  76      21.196  -9.114   4.579  0.00  0.00           O  
HETATM 3076 HW1  SOL C  76      21.262  -8.931   5.525  0.00  0.00           H  
HETATM 3077 HW2  SOL C  76      20.803  -8.458   3.988  0.00  0.00           H  
HETATM 3078  OW  SOL C  77      19.498  -0.960   6.532  0.00  0.00           O  
HETATM 3079 HW1  SOL C  77      19.135  -0.431   7.254  0.00  0.00           H  
HETATM 3080 HW2  SOL C  77      18.932  -1.148   5.772  0.00  0.00           H  
HETATM 3081  OW  SOL C  78       4.775  28.539   6.378  0.00  0.00           O  
HETATM 3082 HW1  SOL C  78       4.851  27.555   6.249  0.00  0.00           H  
HETATM 3083 HW2  SOL C  78       3.873  28.854   6.089  0.00  0.00           H  
HETATM 3084  OW  SOL C  79       5.519  10.083 -10.462  0.00  0.00           O  
HETATM 3085 HW1  SOL C  79       4.878  10.409 -11.153  0.00  0.00           H  
HETATM 3086 HW2  SOL C  79       5.331  10.533  -9.592  0.00  0.00           H  
HETATM 3087  OW  SOL C  80      25.261 -12.637   0.453  0.00  0.00           O  
HETATM 3088 HW1  SOL C  80      24.852 -12.860  -0.393  0.00  0.00           H  
HETATM 3089 HW2  SOL C  80      24.761 -12.093   1.076  0.00  0.00           H  
HETATM 3090  OW  SOL C  81      13.821  -8.988  -6.526  0.00  0.00           O  
HETATM 3091 HW1  SOL C  81      13.431  -8.428  -5.839  0.00  0.00           H  
HETATM 3092 HW2  SOL C  81      13.422  -8.982  -7.402  0.00  0.00           H  
HETATM 3093  OW  SOL C  82      28.260  -8.336  -5.278  0.00  0.00           O  
HETATM 3094 HW1  SOL C  82      27.350  -8.475  -5.011  0.00  0.00           H  
HETATM 3095 HW2  SOL C  82      28.439  -8.168  -6.215  0.00  0.00           H  
HETATM 3096  OW  SOL C  83     -14.603  29.200   1.521  0.00  0.00           O  
HETATM 3097 HW1  SOL C  83     -14.147  29.918   2.049  0.00  0.00           H  
HETATM 3098 HW2  SOL C  83     -15.598  29.295   1.625  0.00  0.00           H  
HETATM 3099  OW  SOL C  84      13.975  -5.279   1.750  0.00  0.00           O  
HETATM 3100 HW1  SOL C  84      13.781  -6.195   1.977  0.00  0.00           H  
HETATM 3101 HW2  SOL C  84      13.280  -4.617   1.858  0.00  0.00           H  
HETATM 3102  OW  SOL C  85      27.544  -4.142   9.840  0.00  0.00           O  
HETATM 3103 HW1  SOL C  85      27.016  -3.319   9.627  0.00  0.00           H  
HETATM 3104 HW2  SOL C  85      28.441  -4.083   9.396  0.00  0.00           H  
HETATM 3105  OW  SOL C  86      16.756  -0.539  18.380  0.00  0.00           O  
HETATM 3106 HW1  SOL C  86      16.225  -0.231  19.163  0.00  0.00           H  
HETATM 3107 HW2  SOL C  86      16.260  -1.263  17.895  0.00  0.00           H  
HETATM 3108  OW  SOL C  87      24.391 -12.085 -10.331  0.00  0.00           O  
HETATM 3109 HW1  SOL C  87      25.023 -12.451 -10.964  0.00  0.00           H  
HETATM 3110 HW2  SOL C  87      23.462 -12.356 -10.359  0.00  0.00           H  
HETATM 3111  OW  SOL C  88      16.218 -19.290  -7.604  0.00  0.00           O  
HETATM 3112 HW1  SOL C  88      15.629 -18.589  -7.213  0.00  0.00           H  
HETATM 3113 HW2  SOL C  88      16.836 -19.636  -6.901  0.00  0.00           H  
HETATM 3114  OW  SOL C  89       0.083  17.799 -15.685  0.00  0.00           O  
HETATM 3115 HW1  SOL C  89      -0.027  18.547 -16.348  0.00  0.00           H  
HETATM 3116 HW2  SOL C  89       0.582  17.043 -16.119  0.00  0.00           H  
HETATM 3117  OW  SOL C  90       7.235  12.614   9.521  0.00  0.00           O  
HETATM 3118 HW1  SOL C  90       6.775  12.771  10.395  0.00  0.00           H  
HETATM 3119 HW2  SOL C  90       7.666  13.459   9.215  0.00  0.00           H  
HETATM 3120  OW  SOL C  91      33.832  -4.136 -11.514  0.00  0.00           O  
HETATM 3121 HW1  SOL C  91      33.923  -4.755 -10.732  0.00  0.00           H  
HETATM 3122 HW2  SOL C  91      33.826  -4.679 -12.361  0.00  0.00           H  
HETATM 3123  OW  SOL C  92      16.498   3.787   8.081  0.00  0.00           O  
HETATM 3124 HW1  SOL C  92      16.572   4.019   9.052  0.00  0.00           H  
HETATM 3125 HW2  SOL C  92      15.586   3.829   7.744  0.00  0.00           H  
HETATM 3126  OW  SOL C  93       5.586 -12.314   6.438  0.00  0.00           O  
HETATM 3127 HW1  SOL C  93       5.758 -11.617   7.137  0.00  0.00           H  
HETATM 3128 HW2  SOL C  93       5.927 -11.990   5.556  0.00  0.00           H  
HETATM 3129  OW  SOL C  94      13.423  11.373   3.346  0.00  0.00           O  
HETATM 3130 HW1  SOL C  94      13.237  10.857   4.179  0.00  0.00           H  
HETATM 3131 HW2  SOL C  94      13.132  10.843   2.547  0.00  0.00           H  
HETATM 3132  OW  SOL C  95      21.319   1.411  -8.478  0.00  0.00           O  
HETATM 3133 HW1  SOL C  95      22.130   1.093  -8.979  0.00  0.00           H  
HETATM 3134 HW2  SOL C  95      20.588   1.609  -9.124  0.00  0.00           H  
HETATM 3135  OW  SOL C  96     -14.364  26.506   2.596  0.00  0.00           O  
HETATM 3136 HW1  SOL C  96     -15.226  26.000   2.536  0.00  0.00           H  
HETATM 3137 HW2  SOL C  96     -14.511  27.456   2.319  0.00  0.00           H  
HETATM 3138  OW  SOL C  97       1.174  33.461  -3.243  0.00  0.00           O  
HETATM 3139 HW1  SOL C  97       0.882  33.722  -2.323  0.00  0.00           H  
HETATM 3140 HW2  SOL C  97       1.434  32.495  -3.250  0.00  0.00           H  
HETATM 3141  OW  SOL C  98      34.430  -6.146   5.446  0.00  0.00           O  
HETATM 3142 HW1  SOL C  98      33.901  -5.429   5.000  0.00  0.00           H  
HETATM 3143 HW2  SOL C  98      33.833  -6.672   6.062  0.00  0.00           H  
HETATM 3144  OW  SOL C  99       8.019   6.381  15.457  0.00  0.00           O  
HETATM 3145 HW1  SOL C  99       7.047   6.159  15.356  0.00  0.00           H  
HETATM 3146 HW2  SOL C  99       8.544   5.551  15.582  0.00  0.00           H  
HETATM 3147  OW  SOL C 100      23.425 -22.791   2.648  0.00  0.00           O  
HETATM 3148 HW1  SOL C 100      23.997 -22.472   3.396  0.00  0.00           H  
HETATM 3149 HW2  SOL C 100      22.573 -22.267   2.630  0.00  0.00           H  
HETATM 3150  OW  SOL C 101      25.644 -17.913  -5.226  0.00  0.00           O  
HETATM 3151 HW1  SOL C 101      26.146 -17.693  -6.023  0.00  0.00           H  
HETATM 3152 HW2  SOL C 101      24.885 -18.508  -5.274  0.00  0.00           H  
HETATM 3153  OW  SOL C 102     -13.648  14.306  -4.855  0.00  0.00           O  
HETATM 3154 HW1  SOL C 102     -13.011  14.378  -4.149  0.00  0.00           H  
HETATM 3155 HW2  SOL C 102     -14.583  14.037  -4.622  0.00  0.00           H  
HETATM 3156  OW  SOL C 103      18.003  -8.349   8.762  0.00  0.00           O  
HETATM 3157 HW1  SOL C 103      17.774  -7.400   8.776  0.00  0.00           H  
HETATM 3158 HW2  SOL C 103      17.971  -8.778   7.892  0.00  0.00           H  
HETATM 3159  OW  SOL C 104      -5.072  11.181 -10.222  0.00  0.00           O  
HETATM 3160 HW1  SOL C 104      -5.907  10.672 -10.033  0.00  0.00           H  
HETATM 3161 HW2  SOL C 104      -4.298  10.547 -10.253  0.00  0.00           H  
HETATM 3162  OW  SOL C 105      14.897  -7.873  15.196  0.00  0.00           O  
HETATM 3163 HW1  SOL C 105      14.425  -6.989  15.205  0.00  0.00           H  
HETATM 3164 HW2  SOL C 105      14.340  -8.552  15.682  0.00  0.00           H  
HETATM 3165  OW  SOL C 106      18.647  -3.283 -13.658  0.00  0.00           O  
HETATM 3166 HW1  SOL C 106      19.634  -3.116 -13.654  0.00  0.00           H  
HETATM 3167 HW2  SOL C 106      18.178  -2.551 -13.164  0.00  0.00           H  
HETATM 3168  OW  SOL C 107      27.419 -18.719   7.016  0.00  0.00           O  
HETATM 3169 HW1  SOL C 107      27.637 -19.557   6.527  0.00  0.00           H  
HETATM 3170 HW2  SOL C 107      27.494 -18.873   8.000  0.00  0.00           H  
HETATM 3171  OW  SOL C 108       0.836  15.389   3.734  0.00  0.00           O  
HETATM 3172 HW1  SOL C 108       0.634  15.916   4.513  0.00  0.00           H  
HETATM 3173 HW2  SOL C 108       1.679  14.923   3.626  0.00  0.00           H  
HETATM 3174  OW  SOL C 109      -1.408  23.104   2.256  0.00  0.00           O  
HETATM 3175 HW1  SOL C 109      -0.848  23.775   2.667  0.00  0.00           H  
HETATM 3176 HW2  SOL C 109      -1.028  22.224   2.128  0.00  0.00           H  
HETATM 3177  OW  SOL C 110      30.592 -15.260  -1.311  0.00  0.00           O  
HETATM 3178 HW1  SOL C 110      30.243 -14.427  -0.960  0.00  0.00           H  
HETATM 3179 HW2  SOL C 110      30.003 -15.822  -1.838  0.00  0.00           H  
HETATM 3180  OW  SOL C 111      13.846  14.145  -5.989  0.00  0.00           O  
HETATM 3181 HW1  SOL C 111      13.689  15.128  -5.897  0.00  0.00           H  
HETATM 3182 HW2  SOL C 111      13.088  13.739  -6.503  0.00  0.00           H  
HETATM 3183  OW  SOL C 112      -6.626  24.979  -0.280  0.00  0.00           O  
HETATM 3184 HW1  SOL C 112      -6.046  24.854   0.483  0.00  0.00           H  
HETATM 3185 HW2  SOL C 112      -6.213  25.215  -1.119  0.00  0.00           H  
HETATM 3186  OW  SOL C 113      13.355   8.458  12.813  0.00  0.00           O  
HETATM 3187 HW1  SOL C 113      14.001   7.706  12.706  0.00  0.00           H  
HETATM 3188 HW2  SOL C 113      13.626   9.222  12.248  0.00  0.00           H  
HETATM 3189  OW  SOL C 114      -4.893  22.887  10.397  0.00  0.00           O  
HETATM 3190 HW1  SOL C 114      -4.601  22.975   9.446  0.00  0.00           H  
HETATM 3191 HW2  SOL C 114      -4.861  21.922  10.668  0.00  0.00           H  
HETATM 3192  OW  SOL C 115      11.445  -8.220 -13.594  0.00  0.00           O  
HETATM 3193 HW1  SOL C 115      11.021  -8.926 -14.154  0.00  0.00           H  
HETATM 3194 HW2  SOL C 115      12.006  -7.635 -14.174  0.00  0.00           H  
HETATM 3195  OW  SOL C 116       1.766  15.676  12.124  0.00  0.00           O  
HETATM 3196 HW1  SOL C 116       1.096  15.126  11.620  0.00  0.00           H  
HETATM 3197 HW2  SOL C 116       1.896  15.282  13.037  0.00  0.00           H  
HETATM 3198  OW  SOL C 117      21.710   5.130  10.744  0.00  0.00           O  
HETATM 3199 HW1  SOL C 117      22.346   5.900  10.788  0.00  0.00           H  
HETATM 3200 HW2  SOL C 117      20.942   5.368  10.156  0.00  0.00           H  
HETATM 3201  OW  SOL C 118      20.465 -11.289  -5.244  0.00  0.00           O  
HETATM 3202 HW1  SOL C 118      21.383 -11.069  -5.037  0.00  0.00           H  
HETATM 3203 HW2  SOL C 118      20.249 -12.045  -5.800  0.00  0.00           H  
HETATM 3204  OW  SOL C 119      24.290  -7.496  -9.161  0.00  0.00           O  
HETATM 3205 HW1  SOL C 119      25.167  -7.703  -8.804  0.00  0.00           H  
HETATM 3206 HW2  SOL C 119      23.607  -8.180  -9.187  0.00  0.00           H  
HETATM 3207  OW  SOL C 120       3.722  32.862  -5.743  0.00  0.00           O  
HETATM 3208 HW1  SOL C 120       2.826  33.297  -5.622  0.00  0.00           H  
HETATM 3209 HW2  SOL C 120       3.632  32.089  -6.368  0.00  0.00           H  
HETATM 3210  OW  SOL C 121      17.176   1.756  -3.135  0.00  0.00           O  
HETATM 3211 HW1  SOL C 121      16.499   1.867  -2.458  0.00  0.00           H  
HETATM 3212 HW2  SOL C 121      17.113   2.264  -3.957  0.00  0.00           H  
HETATM 3213  OW  SOL C 122       9.575  15.295  -9.989  0.00  0.00           O  
HETATM 3214 HW1  SOL C 122       9.749  15.011 -10.924  0.00  0.00           H  
HETATM 3215 HW2  SOL C 122       8.648  15.639  -9.908  0.00  0.00           H  
HETATM 3216  OW  SOL C 123       7.464  -6.881  -2.698  0.00  0.00           O  
HETATM 3217 HW1  SOL C 123       6.723  -7.486  -2.442  0.00  0.00           H  
HETATM 3218 HW2  SOL C 123       8.174  -7.403  -3.158  0.00  0.00           H  
HETATM 3219  OW  SOL C 124       9.579  -5.426  11.500  0.00  0.00           O  
HETATM 3220 HW1  SOL C 124      10.411  -5.858  11.150  0.00  0.00           H  
HETATM 3221 HW2  SOL C 124       9.013  -5.130  10.730  0.00  0.00           H  
HETATM 3222  OW  SOL C 125       6.088  15.055  -6.696  0.00  0.00           O  
HETATM 3223 HW1  SOL C 125       6.621  14.316  -7.101  0.00  0.00           H  
HETATM 3224 HW2  SOL C 125       5.125  14.793  -6.673  0.00  0.00           H  
HETATM 3225  OW  SOL C 126       8.757  19.344  -9.052  0.00  0.00           O  
HETATM 3226 HW1  SOL C 126       9.602  18.861  -9.248  0.00  0.00           H  
HETATM 3227 HW2  SOL C 126       8.463  19.858  -9.869  0.00  0.00           H  
HETATM 3228  OW  SOL C 127      29.859 -26.992  -3.283  0.00  0.00           O  
HETATM 3229 HW1  SOL C 127      29.793 -25.997  -3.335  0.00  0.00           H  
HETATM 3230 HW2  SOL C 127      30.178 -27.346  -4.168  0.00  0.00           H  
HETATM 3231  OW  SOL C 128      15.759  -2.598  16.799  0.00  0.00           O  
HETATM 3232 HW1  SOL C 128      14.769  -2.676  16.747  0.00  0.00           H  
HETATM 3233 HW2  SOL C 128      16.111  -2.157  15.978  0.00  0.00           H  
HETATM 3234  OW  SOL C 129      14.442 -17.112   9.377  0.00  0.00           O  
HETATM 3235 HW1  SOL C 129      14.118 -16.650   8.555  0.00  0.00           H  
HETATM 3236 HW2  SOL C 129      14.626 -18.075   9.182  0.00  0.00           H  
HETATM 3237  OW  SOL C 130      19.504   8.934   2.297  0.00  0.00           O  
HETATM 3238 HW1  SOL C 130      20.065   8.910   1.478  0.00  0.00           H  
HETATM 3239 HW2  SOL C 130      19.173   9.865   2.450  0.00  0.00           H  
HETATM 3240  OW  SOL C 131      -4.801  22.732  -0.930  0.00  0.00           O  
HETATM 3241 HW1  SOL C 131      -4.344  21.947  -1.258  0.00  0.00           H  
HETATM 3242 HW2  SOL C 131      -5.767  22.719  -0.935  0.00  0.00           H  
HETATM 3243  OW  SOL C 132      27.486  10.683   0.441  0.00  0.00           O  
HETATM 3244 HW1  SOL C 132      27.547   9.727   0.168  0.00  0.00           H  
HETATM 3245 HW2  SOL C 132      26.925  10.766   1.255  0.00  0.00           H  
HETATM 3246  OW  SOL C 133      24.427 -13.867 -17.450  0.00  0.00           O  
HETATM 3247 HW1  SOL C 133      24.542 -13.980 -18.438  0.00  0.00           H  
HETATM 3248 HW2  SOL C 133      23.971 -13.009 -17.257  0.00  0.00           H  
HETATM 3249  OW  SOL C 134      25.952 -16.151  11.152  0.00  0.00           O  
HETATM 3250 HW1  SOL C 134      26.799 -16.685  11.150  0.00  0.00           H  
HETATM 3251 HW2  SOL C 134      26.075 -15.345  11.722  0.00  0.00           H  
HETATM 3252  OW  SOL C 135      21.085 -17.865  -5.037  0.00  0.00           O  
HETATM 3253 HW1  SOL C 135      20.749 -18.769  -5.068  0.00  0.00           H  
HETATM 3254 HW2  SOL C 135      21.302 -17.445  -5.882  0.00  0.00           H  
HETATM 3255  OW  SOL C 136      18.836 -21.335   6.967  0.00  0.00           O  
HETATM 3256 HW1  SOL C 136      18.654 -22.124   7.561  0.00  0.00           H  
HETATM 3257 HW2  SOL C 136      19.822 -21.212   6.865  0.00  0.00           H  
HETATM 3258  OW  SOL C 137      31.888  -5.939  -3.810  0.00  0.00           O  
HETATM 3259 HW1  SOL C 137      31.072  -5.841  -4.323  0.00  0.00           H  
HETATM 3260 HW2  SOL C 137      32.394  -5.109  -3.604  0.00  0.00           H  
HETATM 3261  OW  SOL C 138      -0.173  18.392  -9.995  0.00  0.00           O  
HETATM 3262 HW1  SOL C 138      -0.049  19.141 -10.635  0.00  0.00           H  
HETATM 3263 HW2  SOL C 138       0.558  18.408  -9.316  0.00  0.00           H  
HETATM 3264  OW  SOL C 139       4.441  16.971   0.393  0.00  0.00           O  
HETATM 3265 HW1  SOL C 139       4.944  16.847   1.205  0.00  0.00           H  
HETATM 3266 HW2  SOL C 139       4.353  16.235  -0.226  0.00  0.00           H  
HETATM 3267  OW  SOL C 140      23.014 -26.678  -0.936  0.00  0.00           O  
HETATM 3268 HW1  SOL C 140      23.871 -26.271  -0.615  0.00  0.00           H  
HETATM 3269 HW2  SOL C 140      23.166 -27.638  -1.170  0.00  0.00           H  
HETATM 3270  OW  SOL C 141      14.163 -17.198  -7.074  0.00  0.00           O  
HETATM 3271 HW1  SOL C 141      14.555 -16.904  -7.944  0.00  0.00           H  
HETATM 3272 HW2  SOL C 141      13.242 -17.550  -7.226  0.00  0.00           H  
HETATM 3273  OW  SOL C 142       0.729  27.393  -0.374  0.00  0.00           O  
HETATM 3274 HW1  SOL C 142       1.599  27.007  -0.048  0.00  0.00           H  
HETATM 3275 HW2  SOL C 142       0.312  26.757  -1.021  0.00  0.00           H  
HETATM 3276  OW  SOL C 143      25.132 -23.883  -1.913  0.00  0.00           O  
HETATM 3277 HW1  SOL C 143      25.972 -23.364  -2.083  0.00  0.00           H  
HETATM 3278 HW2  SOL C 143      24.427 -23.278  -1.539  0.00  0.00           H  
HETATM 3279  OW  SOL C 144      16.021  10.566   1.967  0.00  0.00           O  
HETATM 3280 HW1  SOL C 144      15.989   9.591   1.770  0.00  0.00           H  
HETATM 3281 HW2  SOL C 144      15.303  10.808   2.612  0.00  0.00           H  
HETATM 3282  OW  SOL C 145      -1.231  25.238  -8.112  0.00  0.00           O  
HETATM 3283 HW1  SOL C 145      -1.609  24.507  -8.533  0.00  0.00           H  
HETATM 3284 HW2  SOL C 145      -0.763  25.942  -8.659  0.00  0.00           H  
HETATM 3285  OW  SOL C 146      29.272 -10.084  -0.333  0.00  0.00           O  
HETATM 3286 HW1  SOL C 146      28.685 -10.674   0.156  0.00  0.00           H  
HETATM 3287 HW2  SOL C 146      29.029  -9.154  -0.451  0.00  0.00           H  
HETATM 3288  OW  SOL C 147      19.350 -12.897  10.823  0.00  0.00           O  
HETATM 3289 HW1  SOL C 147      20.195 -12.929  11.361  0.00  0.00           H  
HETATM 3290 HW2  SOL C 147      19.570 -12.637   9.880  0.00  0.00           H  
HETATM 3291  OW  SOL C 148      17.025 -17.153 -14.287  0.00  0.00           O  
HETATM 3292 HW1  SOL C 148      17.126 -17.420 -13.333  0.00  0.00           H  
HETATM 3293 HW2  SOL C 148      16.607 -17.904 -14.802  0.00  0.00           H  
HETATM 3294  OW  SOL C 149      32.647  -3.344   7.293  0.00  0.00           O  
HETATM 3295 HW1  SOL C 149      32.659  -3.895   6.466  0.00  0.00           H  
HETATM 3296 HW2  SOL C 149      32.949  -3.903   8.064  0.00  0.00           H  
HETATM 3297  OW  SOL C 150      22.327   3.797   1.379  0.00  0.00           O  
HETATM 3298 HW1  SOL C 150      22.043   4.384   0.665  0.00  0.00           H  
HETATM 3299 HW2  SOL C 150      22.572   4.203   2.221  0.00  0.00           H  
HETATM 3300  OW  SOL C 151      30.931  -0.610  -9.623  0.00  0.00           O  
HETATM 3301 HW1  SOL C 151      31.872  -0.823  -9.374  0.00  0.00           H  
HETATM 3302 HW2  SOL C 151      30.656   0.248  -9.176  0.00  0.00           H  
HETATM 3303  OW  SOL C 152      20.841   0.037  -1.117  0.00  0.00           O  
HETATM 3304 HW1  SOL C 152      20.332   0.862  -1.124  0.00  0.00           H  
HETATM 3305 HW2  SOL C 152      21.267  -0.214  -1.948  0.00  0.00           H  
HETATM 3306  OW  SOL C 153      13.804  -8.202 -11.923  0.00  0.00           O  
HETATM 3307 HW1  SOL C 153      13.645  -8.850 -11.180  0.00  0.00           H  
HETATM 3308 HW2  SOL C 153      13.001  -8.179 -12.522  0.00  0.00           H  
HETATM 3309  OW  SOL C 154      20.376 -16.439  -7.946  0.00  0.00           O  
HETATM 3310 HW1  SOL C 154      20.360 -16.710  -8.873  0.00  0.00           H  
HETATM 3311 HW2  SOL C 154      19.553 -16.213  -7.495  0.00  0.00           H  
HETATM 3312  OW  SOL C 155      34.706   4.036  -0.216  0.00  0.00           O  
HETATM 3313 HW1  SOL C 155      34.039   3.624  -0.833  0.00  0.00           H  
HETATM 3314 HW2  SOL C 155      35.038   4.906  -0.623  0.00  0.00           H  
HETATM 3315  OW  SOL C 156      13.896  15.831   5.112  0.00  0.00           O  
HETATM 3316 HW1  SOL C 156      13.264  15.154   4.748  0.00  0.00           H  
HETATM 3317 HW2  SOL C 156      14.583  15.382   5.680  0.00  0.00           H  
HETATM 3318  OW  SOL C 157      38.177  -2.770   1.015  0.00  0.00           O  
HETATM 3319 HW1  SOL C 157      37.876  -3.704   0.873  0.00  0.00           H  
HETATM 3320 HW2  SOL C 157      38.827  -2.509   0.300  0.00  0.00           H  
HETATM 3321  OW  SOL C 158       0.424  -1.665  12.876  0.00  0.00           O  
HETATM 3322 HW1  SOL C 158       1.105  -1.565  12.143  0.00  0.00           H  
HETATM 3323 HW2  SOL C 158       0.254  -0.769  13.287  0.00  0.00           H  
HETATM 3324  OW  SOL C 159       7.517  -3.859  -6.249  0.00  0.00           O  
HETATM 3325 HW1  SOL C 159       8.041  -3.353  -5.565  0.00  0.00           H  
HETATM 3326 HW2  SOL C 159       6.857  -4.458  -5.797  0.00  0.00           H  
HETATM 3327  OW  SOL C 160      -7.289  23.651  -6.632  0.00  0.00           O  
HETATM 3328 HW1  SOL C 160      -6.831  24.458  -6.914  0.00  0.00           H  
HETATM 3329 HW2  SOL C 160      -7.911  23.239  -7.245  0.00  0.00           H  
HETATM 3330  OW  SOL C 161     -14.233  21.769  -5.229  0.00  0.00           O  
HETATM 3331 HW1  SOL C 161     -14.680  21.888  -6.119  0.00  0.00           H  
HETATM 3332 HW2  SOL C 161     -14.603  21.000  -4.808  0.00  0.00           H  
HETATM 3333  OW  SOL C 162     -10.443  20.252  14.561  0.00  0.00           O  
HETATM 3334 HW1  SOL C 162      -9.639  19.671  14.645  0.00  0.00           H  
HETATM 3335 HW2  SOL C 162     -10.911  20.297  15.445  0.00  0.00           H  
HETATM 3336  OW  SOL C 163      35.943 -14.129   2.592  0.00  0.00           O  
HETATM 3337 HW1  SOL C 163      36.860 -14.525   2.637  0.00  0.00           H  
HETATM 3338 HW2  SOL C 163      35.420 -14.411   3.395  0.00  0.00           H  
HETATM 3339  OW  SOL C 164       2.128  26.889   9.314  0.00  0.00           O  
HETATM 3340 HW1  SOL C 164       2.903  27.377   9.709  0.00  0.00           H  
HETATM 3341 HW2  SOL C 164       1.345  27.507   9.255  0.00  0.00           H  
HETATM 3342  OW  SOL C 165      34.481   0.872   4.809  0.00  0.00           O  
HETATM 3343 HW1  SOL C 165      34.447   0.076   5.410  0.00  0.00           H  
HETATM 3344 HW2  SOL C 165      34.043   1.653   5.268  0.00  0.00           H  
HETATM 3345  OW  SOL C 166      26.055 -27.813  -4.600  0.00  0.00           O  
HETATM 3346 HW1  SOL C 166      26.240 -26.895  -4.945  0.00  0.00           H  
HETATM 3347 HW2  SOL C 166      26.575 -27.969  -3.759  0.00  0.00           H  
HETATM 3348  OW  SOL C 167       4.891  20.235 -11.285  0.00  0.00           O  
HETATM 3349 HW1  SOL C 167       4.568  19.692 -12.061  0.00  0.00           H  
HETATM 3350 HW2  SOL C 167       4.214  20.924 -11.051  0.00  0.00           H  
HETATM 3351  OW  SOL C 168       4.672  -7.007   5.052  0.00  0.00           O  
HETATM 3352 HW1  SOL C 168       3.945  -7.015   4.373  0.00  0.00           H  
HETATM 3353 HW2  SOL C 168       4.373  -7.516   5.858  0.00  0.00           H  
HETATM 3354  OW  SOL C 169      34.025  -0.566  -3.550  0.00  0.00           O  
HETATM 3355 HW1  SOL C 169      34.212  -1.361  -4.140  0.00  0.00           H  
HETATM 3356 HW2  SOL C 169      33.542   0.127  -4.085  0.00  0.00           H  
HETATM 3357  OW  SOL C 170      12.412   5.244   4.611  0.00  0.00           O  
HETATM 3358 HW1  SOL C 170      12.017   4.548   5.215  0.00  0.00           H  
HETATM 3359 HW2  SOL C 170      13.293   5.537   4.981  0.00  0.00           H  
HETATM 3360  OW  SOL C 171       4.481  25.440   4.964  0.00  0.00           O  
HETATM 3361 HW1  SOL C 171       3.720  25.321   5.600  0.00  0.00           H  
HETATM 3362 HW2  SOL C 171       5.339  25.409   5.462  0.00  0.00           H  
HETATM 3363  OW  SOL C 172      22.040 -18.371   8.160  0.00  0.00           O  
HETATM 3364 HW1  SOL C 172      21.522 -18.275   9.012  0.00  0.00           H  
HETATM 3365 HW2  SOL C 172      23.014 -18.374   8.360  0.00  0.00           H  
HETATM 3366  OW  SOL C 173      28.081 -17.755 -12.245  0.00  0.00           O  
HETATM 3367 HW1  SOL C 173      27.397 -18.483 -12.162  0.00  0.00           H  
HETATM 3368 HW2  SOL C 173      27.638 -16.874 -12.085  0.00  0.00           H  
HETATM 3369  OW  SOL C 174      24.695  -8.813 -17.346  0.00  0.00           O  
HETATM 3370 HW1  SOL C 174      24.817  -8.130 -18.069  0.00  0.00           H  
HETATM 3371 HW2  SOL C 174      24.920  -8.411 -16.463  0.00  0.00           H  
HETATM 3372  OW  SOL C 175      27.381   1.271   1.876  0.00  0.00           O  
HETATM 3373 HW1  SOL C 175      26.725   0.573   2.005  0.00  0.00           H  
HETATM 3374 HW2  SOL C 175      27.197   1.978   1.239  0.00  0.00           H  
HETATM 3375  OW  SOL C 176      17.346  11.373  -0.402  0.00  0.00           O  
HETATM 3376 HW1  SOL C 176      16.774  11.204   0.403  0.00  0.00           H  
HETATM 3377 HW2  SOL C 176      17.217  10.632  -1.058  0.00  0.00           H  
HETATM 3378  OW  SOL C 177      -5.567  27.809  -9.308  0.00  0.00           O  
HETATM 3379 HW1  SOL C 177      -6.382  27.890  -8.747  0.00  0.00           H  
HETATM 3380 HW2  SOL C 177      -4.765  28.015  -8.769  0.00  0.00           H  
HETATM 3381  OW  SOL C 178     -11.756  27.529   0.931  0.00  0.00           O  
HETATM 3382 HW1  SOL C 178     -12.634  27.987   0.819  0.00  0.00           H  
HETATM 3383 HW2  SOL C 178     -10.977  27.775   0.433  0.00  0.00           H  
HETATM 3384  OW  SOL C 179     -13.575  27.812  -4.177  0.00  0.00           O  
HETATM 3385 HW1  SOL C 179     -12.897  28.529  -4.289  0.00  0.00           H  
HETATM 3386 HW2  SOL C 179     -13.253  26.974  -4.617  0.00  0.00           H  
HETATM 3387  OW  SOL C 180       8.367  -8.913  -5.064  0.00  0.00           O  
HETATM 3388 HW1  SOL C 180       9.353  -9.043  -5.215  0.00  0.00           H  
HETATM 3389 HW2  SOL C 180       8.019  -8.232  -5.713  0.00  0.00           H  
HETATM 3390  OW  SOL C 181       0.705   6.026 -11.212  0.00  0.00           O  
HETATM 3391 HW1  SOL C 181       1.397   6.734 -11.093  0.00  0.00           H  
HETATM 3392 HW2  SOL C 181       0.928   5.458 -12.004  0.00  0.00           H  
HETATM 3393  OW  SOL C 182      11.940 -17.518   4.370  0.00  0.00           O  
HETATM 3394 HW1  SOL C 182      11.017 -17.927   4.333  0.00  0.00           H  
HETATM 3395 HW2  SOL C 182      12.437 -17.765   3.532  0.00  0.00           H  
HETATM 3396  OW  SOL C 183      11.561  14.046  -0.115  0.00  0.00           O  
HETATM 3397 HW1  SOL C 183      11.999  13.170   0.096  0.00  0.00           H  
HETATM 3398 HW2  SOL C 183      10.715  14.130   0.416  0.00  0.00           H  
HETATM 3399  OW  SOL C 184      25.324  -9.530 -10.557  0.00  0.00           O  
HETATM 3400 HW1  SOL C 184      25.163  -9.846  -9.658  0.00  0.00           H  
HETATM 3401 HW2  SOL C 184      25.811 -10.136 -11.134  0.00  0.00           H  
HETATM 3402  OW  SOL C 185      10.974  -4.420  -0.960  0.00  0.00           O  
HETATM 3403 HW1  SOL C 185      10.776  -3.889  -1.741  0.00  0.00           H  
HETATM 3404 HW2  SOL C 185      11.244  -3.944  -0.163  0.00  0.00           H  
HETATM 3405  OW  SOL C 186      -5.122  16.360  -9.636  0.00  0.00           O  
HETATM 3406 HW1  SOL C 186      -4.762  17.250  -9.491  0.00  0.00           H  
HETATM 3407 HW2  SOL C 186      -5.219  15.848  -8.825  0.00  0.00           H  
HETATM 3408  OW  SOL C 187     -10.184  23.443  -6.362  0.00  0.00           O  
HETATM 3409 HW1  SOL C 187      -9.814  22.785  -5.758  0.00  0.00           H  
HETATM 3410 HW2  SOL C 187     -10.356  23.192  -7.281  0.00  0.00           H  
HETATM 3411  OW  SOL C 188      21.535   9.343   8.865  0.00  0.00           O  
HETATM 3412 HW1  SOL C 188      22.301   8.983   9.394  0.00  0.00           H  
HETATM 3413 HW2  SOL C 188      21.408   8.794   8.043  0.00  0.00           H  
HETATM 3414  OW  SOL C 189      34.747 -11.565  -6.062  0.00  0.00           O  
HETATM 3415 HW1  SOL C 189      34.588 -11.238  -6.999  0.00  0.00           H  
HETATM 3416 HW2  SOL C 189      34.902 -12.551  -6.074  0.00  0.00           H  
HETATM 3417  OW  SOL C 190       7.511   5.779 -11.214  0.00  0.00           O  
HETATM 3418 HW1  SOL C 190       8.304   6.375 -11.380  0.00  0.00           H  
HETATM 3419 HW2  SOL C 190       6.678   6.269 -11.451  0.00  0.00           H  
HETATM 3420  OW  SOL C 191      12.358  13.938   3.583  0.00  0.00           O  
HETATM 3421 HW1  SOL C 191      11.460  13.798   4.015  0.00  0.00           H  
HETATM 3422 HW2  SOL C 191      12.805  13.047   3.464  0.00  0.00           H  
HETATM 3423  OW  SOL C 192      -5.781  11.482  10.339  0.00  0.00           O  
HETATM 3424 HW1  SOL C 192      -6.444  11.775   9.642  0.00  0.00           H  
HETATM 3425 HW2  SOL C 192      -5.340  10.635  10.045  0.00  0.00           H  
HETATM 3426  OW  SOL C 193       6.383  26.543  -8.364  0.00  0.00           O  
HETATM 3427 HW1  SOL C 193       6.826  27.365  -8.718  0.00  0.00           H  
HETATM 3428 HW2  SOL C 193       5.537  26.380  -8.865  0.00  0.00           H  
HETATM 3429  OW  SOL C 194      13.318  -0.876  -8.422  0.00  0.00           O  
HETATM 3430 HW1  SOL C 194      12.838  -0.456  -9.197  0.00  0.00           H  
HETATM 3431 HW2  SOL C 194      12.646  -1.136  -7.717  0.00  0.00           H  
HETATM 3432  OW  SOL C 195       7.259 -17.624  -5.404  0.00  0.00           O  
HETATM 3433 HW1  SOL C 195       7.726 -18.396  -5.845  0.00  0.00           H  
HETATM 3434 HW2  SOL C 195       6.383 -17.924  -5.029  0.00  0.00           H  
HETATM 3435  OW  SOL C 196       0.081  16.370 -11.739  0.00  0.00           O  
HETATM 3436 HW1  SOL C 196       0.582  15.606 -11.328  0.00  0.00           H  
HETATM 3437 HW2  SOL C 196      -0.034  17.094 -11.074  0.00  0.00           H  
HETATM 3438  OW  SOL C 197       4.497  17.122   3.973  0.00  0.00           O  
HETATM 3439 HW1  SOL C 197       3.936  16.938   3.203  0.00  0.00           H  
HETATM 3440 HW2  SOL C 197       5.276  16.521   4.170  0.00  0.00           H  
HETATM 3441  OW  SOL C 198       0.666  14.258   6.305  0.00  0.00           O  
HETATM 3442 HW1  SOL C 198       1.138  13.463   6.689  0.00  0.00           H  
HETATM 3443 HW2  SOL C 198      -0.053  14.557   6.935  0.00  0.00           H  
HETATM 3444  OW  SOL C 199      11.841  -6.710  10.906  0.00  0.00           O  
HETATM 3445 HW1  SOL C 199      11.812  -6.380   9.965  0.00  0.00           H  
HETATM 3446 HW2  SOL C 199      12.672  -7.244  11.045  0.00  0.00           H  
HETATM 3447  OW  SOL C 200      24.002  -1.916 -15.801  0.00  0.00           O  
HETATM 3448 HW1  SOL C 200      23.842  -0.951 -15.566  0.00  0.00           H  
HETATM 3449 HW2  SOL C 200      23.629  -2.495 -15.077  0.00  0.00           H  
HETATM 3450  OW  SOL C 201      27.051   7.343   5.377  0.00  0.00           O  
HETATM 3451 HW1  SOL C 201      26.502   6.556   5.100  0.00  0.00           H  
HETATM 3452 HW2  SOL C 201      28.024   7.134   5.274  0.00  0.00           H  
HETATM 3453  OW  SOL C 202       5.920  -9.933  -4.368  0.00  0.00           O  
HETATM 3454 HW1  SOL C 202       6.809  -9.528  -4.561  0.00  0.00           H  
HETATM 3455 HW2  SOL C 202       5.198  -9.279  -4.622  0.00  0.00           H  
HETATM 3456  OW  SOL C 203      33.582 -15.896  -9.705  0.00  0.00           O  
HETATM 3457 HW1  SOL C 203      34.466 -15.540  -9.391  0.00  0.00           H  
HETATM 3458 HW2  SOL C 203      33.707 -16.432 -10.537  0.00  0.00           H  
HETATM 3459  OW  SOL C 204      -1.632  22.571  -9.259  0.00  0.00           O  
HETATM 3460 HW1  SOL C 204      -2.383  22.089  -9.630  0.00  0.00           H  
HETATM 3461 HW2  SOL C 204      -0.773  22.468  -9.695  0.00  0.00           H  
HETATM 3462  OW  SOL C 205     -18.248  18.299  -2.579  0.00  0.00           O  
HETATM 3463 HW1  SOL C 205     -18.765  18.323  -3.428  0.00  0.00           H  
HETATM 3464 HW2  SOL C 205     -17.429  17.735  -2.697  0.00  0.00           H  
HETATM 3465  OW  SOL C 206       2.337  -2.427  -5.817  0.00  0.00           O  
HETATM 3466 HW1  SOL C 206       1.772  -2.564  -5.004  0.00  0.00           H  
HETATM 3467 HW2  SOL C 206       1.897  -1.780  -6.430  0.00  0.00           H  
HETATM 3468  OW  SOL C 207      -5.592  30.860  -9.767  0.00  0.00           O  
HETATM 3469 HW1  SOL C 207      -6.295  31.263  -9.178  0.00  0.00           H  
HETATM 3470 HW2  SOL C 207      -5.370  29.939  -9.446  0.00  0.00           H  
HETATM 3471  OW  SOL C 208      -4.534  33.883  -8.602  0.00  0.00           O  
HETATM 3472 HW1  SOL C 208      -4.745  32.940  -8.867  0.00  0.00           H  
HETATM 3473 HW2  SOL C 208      -3.780  34.226  -9.166  0.00  0.00           H  
HETATM 3474  OW  SOL C 209      15.092 -19.718   8.253  0.00  0.00           O  
HETATM 3475 HW1  SOL C 209      16.092 -19.625   8.293  0.00  0.00           H  
HETATM 3476 HW2  SOL C 209      14.766 -19.317   7.405  0.00  0.00           H  
HETATM 3477  OW  SOL C 210       6.933  15.743   8.893  0.00  0.00           O  
HETATM 3478 HW1  SOL C 210       6.249  15.500   9.578  0.00  0.00           H  
HETATM 3479 HW2  SOL C 210       6.676  16.602   8.447  0.00  0.00           H  
HETATM 3480  OW  SOL C 211      -9.627  10.787  12.597  0.00  0.00           O  
HETATM 3481 HW1  SOL C 211      -9.583  11.661  12.120  0.00  0.00           H  
HETATM 3482 HW2  SOL C 211      -8.722  10.576  12.978  0.00  0.00           H  
HETATM 3483  OW  SOL C 212      27.896  -4.276 -11.746  0.00  0.00           O  
HETATM 3484 HW1  SOL C 212      26.986  -4.089 -11.392  0.00  0.00           H  
HETATM 3485 HW2  SOL C 212      28.579  -3.896 -11.118  0.00  0.00           H  
HETATM 3486  OW  SOL C 213      12.267 -18.821 -13.152  0.00  0.00           O  
HETATM 3487 HW1  SOL C 213      11.823 -19.423 -12.495  0.00  0.00           H  
HETATM 3488 HW2  SOL C 213      13.257 -18.920 -13.094  0.00  0.00           H  
HETATM 3489  OW  SOL C 214       1.254  17.490   9.908  0.00  0.00           O  
HETATM 3490 HW1  SOL C 214       2.193  17.314   9.612  0.00  0.00           H  
HETATM 3491 HW2  SOL C 214       1.246  17.702  10.885  0.00  0.00           H  
HETATM 3492  OW  SOL C 215      -9.284  31.942   1.683  0.00  0.00           O  
HETATM 3493 HW1  SOL C 215      -9.169  30.975   1.953  0.00  0.00           H  
HETATM 3494 HW2  SOL C 215      -8.385  32.345   1.521  0.00  0.00           H  
HETATM 3495  OW  SOL C 216     -15.950  28.020  -2.864  0.00  0.00           O  
HETATM 3496 HW1  SOL C 216     -15.848  27.236  -2.259  0.00  0.00           H  
HETATM 3497 HW2  SOL C 216     -15.287  27.953  -3.612  0.00  0.00           H  
HETATM 3498  OW  SOL C 217     -14.156  12.576  -6.961  0.00  0.00           O  
HETATM 3499 HW1  SOL C 217     -14.835  12.144  -6.371  0.00  0.00           H  
HETATM 3500 HW2  SOL C 217     -13.595  13.197  -6.419  0.00  0.00           H  
HETATM 3501  OW  SOL C 218      16.419 -20.880  -1.661  0.00  0.00           O  
HETATM 3502 HW1  SOL C 218      16.346 -21.861  -1.837  0.00  0.00           H  
HETATM 3503 HW2  SOL C 218      16.126 -20.365  -2.469  0.00  0.00           H  
HETATM 3504  OW  SOL C 219      10.197  21.510   1.192  0.00  0.00           O  
HETATM 3505 HW1  SOL C 219       9.330  21.939   1.424  0.00  0.00           H  
HETATM 3506 HW2  SOL C 219      10.062  20.523   1.069  0.00  0.00           H  
HETATM 3507  OW  SOL C 220      19.610   2.783   5.416  0.00  0.00           O  
HETATM 3508 HW1  SOL C 220      20.237   3.513   5.338  0.00  0.00           H  
HETATM 3509 HW2  SOL C 220      19.804   2.070   6.040  0.00  0.00           H  
HETATM 3510  OW  SOL C 221      30.775 -24.454  -0.164  0.00  0.00           O  
HETATM 3511 HW1  SOL C 221      30.272 -23.598  -0.040  0.00  0.00           H  
HETATM 3512 HW2  SOL C 221      31.238 -24.449  -1.052  0.00  0.00           H  
HETATM 3513  OW  SOL C 222      28.127  -1.163   7.702  0.00  0.00           O  
HETATM 3514 HW1  SOL C 222      29.126  -1.171   7.661  0.00  0.00           H  
HETATM 3515 HW2  SOL C 222      27.779  -0.442   7.100  0.00  0.00           H  
HETATM 3516  OW  SOL C 223      26.146  -8.118  -1.455  0.00  0.00           O  
HETATM 3517 HW1  SOL C 223      26.380  -7.877  -2.361  0.00  0.00           H  
HETATM 3518 HW2  SOL C 223      26.541  -7.588  -0.752  0.00  0.00           H  
HETATM 3519  OW  SOL C 224      25.159 -14.406  -8.692  0.00  0.00           O  
HETATM 3520 HW1  SOL C 224      25.108 -13.462  -8.494  0.00  0.00           H  
HETATM 3521 HW2  SOL C 224      24.964 -14.719  -9.587  0.00  0.00           H  
HETATM 3522  OW  SOL C 225      -0.931  22.531  -2.761  0.00  0.00           O  
HETATM 3523 HW1  SOL C 225      -0.544  23.151  -3.390  0.00  0.00           H  
HETATM 3524 HW2  SOL C 225      -0.517  21.668  -2.641  0.00  0.00           H  
HETATM 3525  OW  SOL C 226      -9.763  19.872   9.883  0.00  0.00           O  
HETATM 3526 HW1  SOL C 226      -8.833  20.091   9.603  0.00  0.00           H  
HETATM 3527 HW2  SOL C 226     -10.238  20.704  10.169  0.00  0.00           H  
HETATM 3528  OW  SOL C 227      33.347  -5.233   1.738  0.00  0.00           O  
HETATM 3529 HW1  SOL C 227      34.172  -5.554   2.201  0.00  0.00           H  
HETATM 3530 HW2  SOL C 227      32.712  -6.001   1.612  0.00  0.00           H  
HETATM 3531  OW  SOL C 228      15.890  -8.760 -15.235  0.00  0.00           O  
HETATM 3532 HW1  SOL C 228      15.949  -8.361 -14.317  0.00  0.00           H  
HETATM 3533 HW2  SOL C 228      16.793  -8.784 -15.643  0.00  0.00           H  
HETATM 3534  OW  SOL C 229      -8.869  22.081 -14.662  0.00  0.00           O  
HETATM 3535 HW1  SOL C 229      -8.013  22.261 -14.173  0.00  0.00           H  
HETATM 3536 HW2  SOL C 229      -8.981  22.765 -15.390  0.00  0.00           H  
HETATM 3537  OW  SOL C 230      32.930 -12.042   0.020  0.00  0.00           O  
HETATM 3538 HW1  SOL C 230      33.147 -13.007  -0.116  0.00  0.00           H  
HETATM 3539 HW2  SOL C 230      33.054 -11.806   0.980  0.00  0.00           H  
HETATM 3540  OW  SOL C 231      14.468  -0.337  15.051  0.00  0.00           O  
HETATM 3541 HW1  SOL C 231      13.952   0.120  14.316  0.00  0.00           H  
HETATM 3542 HW2  SOL C 231      15.121  -0.973  14.643  0.00  0.00           H  
HETATM 3543  OW  SOL C 232      30.046 -20.476  -8.411  0.00  0.00           O  
HETATM 3544 HW1  SOL C 232      30.755 -20.247  -7.750  0.00  0.00           H  
HETATM 3545 HW2  SOL C 232      30.005 -19.774  -9.122  0.00  0.00           H  
HETATM 3546  OW  SOL C 233      37.423  -1.200   3.727  0.00  0.00           O  
HETATM 3547 HW1  SOL C 233      37.064  -0.715   2.934  0.00  0.00           H  
HETATM 3548 HW2  SOL C 233      36.711  -1.274   4.418  0.00  0.00           H  
HETATM 3549  OW  SOL C 234     -11.236  10.409   9.317  0.00  0.00           O  
HETATM 3550 HW1  SOL C 234     -10.879  10.798  10.166  0.00  0.00           H  
HETATM 3551 HW2  SOL C 234     -12.230  10.368   9.361  0.00  0.00           H  
HETATM 3552  OW  SOL C 235       7.903  22.852   1.602  0.00  0.00           O  
HETATM 3553 HW1  SOL C 235       7.549  23.145   2.482  0.00  0.00           H  
HETATM 3554 HW2  SOL C 235       7.147  22.680   0.968  0.00  0.00           H  
HETATM 3555  OW  SOL C 236      30.227 -13.660   9.842  0.00  0.00           O  
HETATM 3556 HW1  SOL C 236      30.322 -12.805  10.369  0.00  0.00           H  
HETATM 3557 HW2  SOL C 236      29.414 -13.615   9.271  0.00  0.00           H  
HETATM 3558  OW  SOL C 237      -7.724   7.023  -6.512  0.00  0.00           O  
HETATM 3559 HW1  SOL C 237      -8.572   6.550  -6.274  0.00  0.00           H  
HETATM 3560 HW2  SOL C 237      -7.723   7.932  -6.098  0.00  0.00           H  
HETATM 3561  OW  SOL C 238       9.742  -5.482  17.544  0.00  0.00           O  
HETATM 3562 HW1  SOL C 238      10.503  -6.014  17.174  0.00  0.00           H  
HETATM 3563 HW2  SOL C 238       9.416  -5.900  18.394  0.00  0.00           H  
HETATM 3564  OW  SOL C 239      15.073 -19.445 -12.926  0.00  0.00           O  
HETATM 3565 HW1  SOL C 239      15.298 -20.122 -13.619  0.00  0.00           H  
HETATM 3566 HW2  SOL C 239      15.605 -19.622 -12.095  0.00  0.00           H  
HETATM 3567  OW  SOL C 240      30.526   1.720   5.816  0.00  0.00           O  
HETATM 3568 HW1  SOL C 240      30.913   2.498   6.299  0.00  0.00           H  
HETATM 3569 HW2  SOL C 240      29.646   1.471   6.215  0.00  0.00           H  
HETATM 3570  OW  SOL C 241      29.091   1.463 -11.739  0.00  0.00           O  
HETATM 3571 HW1  SOL C 241      28.359   2.102 -11.991  0.00  0.00           H  
HETATM 3572 HW2  SOL C 241      29.624   1.830 -10.984  0.00  0.00           H  
HETATM 3573  OW  SOL C 242       9.666   7.950   1.415  0.00  0.00           O  
HETATM 3574 HW1  SOL C 242      10.021   8.657   0.802  0.00  0.00           H  
HETATM 3575 HW2  SOL C 242       8.888   7.497   0.997  0.00  0.00           H  
HETATM 3576  OW  SOL C 243      14.077   2.319   9.246  0.00  0.00           O  
HETATM 3577 HW1  SOL C 243      13.831   1.412   8.898  0.00  0.00           H  
HETATM 3578 HW2  SOL C 243      13.634   2.467  10.130  0.00  0.00           H  
HETATM 3579  OW  SOL C 244      10.413  -5.722   8.638  0.00  0.00           O  
HETATM 3580 HW1  SOL C 244      10.480  -4.717   8.661  0.00  0.00           H  
HETATM 3581 HW2  SOL C 244      10.307  -6.026   7.692  0.00  0.00           H  
HETATM 3582  OW  SOL C 245      24.696 -18.908   2.599  0.00  0.00           O  
HETATM 3583 HW1  SOL C 245      24.352 -18.950   1.695  0.00  0.00           H  
HETATM 3584 HW2  SOL C 245      25.029 -18.049   2.904  0.00  0.00           H  
HETATM 3585  OW  SOL C 246      23.854 -21.740  -0.206  0.00  0.00           O  
HETATM 3586 HW1  SOL C 246      24.234 -22.030   0.670  0.00  0.00           H  
HETATM 3587 HW2  SOL C 246      22.869 -21.885  -0.213  0.00  0.00           H  
HETATM 3588  OW  SOL C 247      -3.365  30.957  -6.071  0.00  0.00           O  
HETATM 3589 HW1  SOL C 247      -3.757  31.864  -5.924  0.00  0.00           H  
HETATM 3590 HW2  SOL C 247      -2.396  31.049  -6.331  0.00  0.00           H  
HETATM 3591  OW  SOL C 248      10.852  -3.145   9.258  0.00  0.00           O  
HETATM 3592 HW1  SOL C 248      10.341  -2.690   9.989  0.00  0.00           H  
HETATM 3593 HW2  SOL C 248      10.647  -2.701   8.384  0.00  0.00           H  
HETATM 3594  OW  SOL C 249      15.602  15.898  -0.139  0.00  0.00           O  
HETATM 3595 HW1  SOL C 249      16.252  15.185  -0.410  0.00  0.00           H  
HETATM 3596 HW2  SOL C 249      14.966  15.542   0.534  0.00  0.00           H  
HETATM 3597  OW  SOL C 250      33.739 -14.445   1.212  0.00  0.00           O  
HETATM 3598 HW1  SOL C 250      34.713 -14.389   1.428  0.00  0.00           H  
HETATM 3599 HW2  SOL C 250      33.560 -15.303   0.719  0.00  0.00           H  
HETATM 3600  OW  SOL C 251      28.441   1.260  10.057  0.00  0.00           O  
HETATM 3601 HW1  SOL C 251      29.390   1.475   9.848  0.00  0.00           H  
HETATM 3602 HW2  SOL C 251      28.387   0.812  10.950  0.00  0.00           H  
HETATM 3603  OW  SOL C 252     -18.371  20.065   3.099  0.00  0.00           O  
HETATM 3604 HW1  SOL C 252     -18.221  20.170   4.079  0.00  0.00           H  
HETATM 3605 HW2  SOL C 252     -19.102  20.662   2.800  0.00  0.00           H  
HETATM 3606  OW  SOL C 253       9.836 -14.326 -12.081  0.00  0.00           O  
HETATM 3607 HW1  SOL C 253       9.669 -14.501 -13.046  0.00  0.00           H  
HETATM 3608 HW2  SOL C 253       9.860 -15.203 -11.586  0.00  0.00           H  
HETATM 3609  OW  SOL C 254      33.608 -20.283  -4.393  0.00  0.00           O  
HETATM 3610 HW1  SOL C 254      34.480 -20.566  -3.985  0.00  0.00           H  
HETATM 3611 HW2  SOL C 254      32.872 -20.438  -3.734  0.00  0.00           H  
HETATM 3612  OW  SOL C 255       3.727   1.370  -8.029  0.00  0.00           O  
HETATM 3613 HW1  SOL C 255       3.499   0.420  -8.224  0.00  0.00           H  
HETATM 3614 HW2  SOL C 255       2.916   1.855  -7.725  0.00  0.00           H  
HETATM 3615  OW  SOL C 256       3.908  11.315 -12.464  0.00  0.00           O  
HETATM 3616 HW1  SOL C 256       3.075  10.964 -12.890  0.00  0.00           H  
HETATM 3617 HW2  SOL C 256       4.501  11.717 -13.160  0.00  0.00           H  
HETATM 3618  OW  SOL C 257       0.939  25.872   4.256  0.00  0.00           O  
HETATM 3619 HW1  SOL C 257       0.029  25.981   4.657  0.00  0.00           H  
HETATM 3620 HW2  SOL C 257       1.574  25.574   4.964  0.00  0.00           H  
HETATM 3621  OW  SOL C 258      29.798 -16.405  -8.467  0.00  0.00           O  
HETATM 3622 HW1  SOL C 258      29.328 -15.544  -8.667  0.00  0.00           H  
HETATM 3623 HW2  SOL C 258      29.994 -16.457  -7.496  0.00  0.00           H  
HETATM 3624  OW  SOL C 259      -2.642  15.600 -16.658  0.00  0.00           O  
HETATM 3625 HW1  SOL C 259      -2.671  15.722 -15.664  0.00  0.00           H  
HETATM 3626 HW2  SOL C 259      -2.135  14.768 -16.885  0.00  0.00           H  
HETATM 3627  OW  SOL C 260       9.304  -3.921  13.902  0.00  0.00           O  
HETATM 3628 HW1  SOL C 260       9.609  -4.334  13.053  0.00  0.00           H  
HETATM 3629 HW2  SOL C 260       9.012  -2.976  13.730  0.00  0.00           H  
HETATM 3630  OW  SOL C 261      -4.956  11.875 -12.795  0.00  0.00           O  
HETATM 3631 HW1  SOL C 261      -4.975  11.563 -11.854  0.00  0.00           H  
HETATM 3632 HW2  SOL C 261      -4.040  12.227 -13.014  0.00  0.00           H  
HETATM 3633  OW  SOL C 262       1.255   1.183  -5.445  0.00  0.00           O  
HETATM 3634 HW1  SOL C 262       0.339   1.010  -5.091  0.00  0.00           H  
HETATM 3635 HW2  SOL C 262       1.935   0.802  -4.823  0.00  0.00           H  
HETATM 3636  OW  SOL C 263      30.994  -1.270   6.948  0.00  0.00           O  
HETATM 3637 HW1  SOL C 263      31.413  -2.138   7.230  0.00  0.00           H  
HETATM 3638 HW2  SOL C 263      30.770  -1.306   5.974  0.00  0.00           H  
HETATM 3639  OW  SOL C 264      38.150 -10.001  -4.997  0.00  0.00           O  
HETATM 3640 HW1  SOL C 264      37.201 -10.077  -4.690  0.00  0.00           H  
HETATM 3641 HW2  SOL C 264      38.692  -9.506  -4.313  0.00  0.00           H  
HETATM 3642  OW  SOL C 265      29.939 -18.785  -2.235  0.00  0.00           O  
HETATM 3643 HW1  SOL C 265      29.953 -19.314  -3.074  0.00  0.00           H  
HETATM 3644 HW2  SOL C 265      29.086 -18.734  -1.795  0.00  0.00           H  
HETATM 3645  OW  SOL C 266       6.687 -15.946  -7.577  0.00  0.00           O  
HETATM 3646 HW1  SOL C 266       7.549 -15.652  -7.990  0.00  0.00           H  
HETATM 3647 HW2  SOL C 266       6.883 -16.507  -6.773  0.00  0.00           H  
HETATM 3648  OW  SOL C 267       6.015  16.506  -9.056  0.00  0.00           O  
HETATM 3649 HW1  SOL C 267       6.331  15.922  -9.799  0.00  0.00           H  
HETATM 3650 HW2  SOL C 267       5.933  15.951  -8.213  0.00  0.00           H  
HETATM 3651  OW  SOL C 268      13.312  -4.780  11.619  0.00  0.00           O  
HETATM 3652 HW1  SOL C 268      12.588  -5.466  11.530  0.00  0.00           H  
HETATM 3653 HW2  SOL C 268      13.042  -4.101  12.303  0.00  0.00           H  
HETATM 3654  OW  SOL C 269      18.150   3.378  -0.141  0.00  0.00           O  
HETATM 3655 HW1  SOL C 269      17.581   3.377   0.637  0.00  0.00           H  
HETATM 3656 HW2  SOL C 269      18.089   2.630  -0.755  0.00  0.00           H  
HETATM 3657  OW  SOL C 270      -7.595  23.491   1.786  0.00  0.00           O  
HETATM 3658 HW1  SOL C 270      -8.255  24.116   1.451  0.00  0.00           H  
HETATM 3659 HW2  SOL C 270      -7.872  22.839   2.446  0.00  0.00           H  
HETATM 3660  OW  SOL C 271      19.056  11.874   9.924  0.00  0.00           O  
HETATM 3661 HW1  SOL C 271      18.921  12.064   8.947  0.00  0.00           H  
HETATM 3662 HW2  SOL C 271      19.130  10.895  10.075  0.00  0.00           H  
HETATM 3663  OW  SOL C 272      19.003   7.318   4.479  0.00  0.00           O  
HETATM 3664 HW1  SOL C 272      19.209   8.026   3.799  0.00  0.00           H  
HETATM 3665 HW2  SOL C 272      18.098   6.931   4.299  0.00  0.00           H  
HETATM 3666  OW  SOL C 273       2.834  17.021  -5.967  0.00  0.00           O  
HETATM 3667 HW1  SOL C 273       3.803  16.938  -5.953  0.00  0.00           H  
HETATM 3668 HW2  SOL C 273       2.501  17.697  -5.359  0.00  0.00           H  
HETATM 3669  OW  SOL C 274     -15.359  25.887  -1.356  0.00  0.00           O  
HETATM 3670 HW1  SOL C 274     -14.475  26.233  -1.137  0.00  0.00           H  
HETATM 3671 HW2  SOL C 274     -15.828  25.538  -0.549  0.00  0.00           H  
HETATM 3672  OW  SOL C 275      -1.291   8.051 -12.766  0.00  0.00           O  
HETATM 3673 HW1  SOL C 275      -0.735   7.461 -12.182  0.00  0.00           H  
HETATM 3674 HW2  SOL C 275      -2.215   7.675 -12.836  0.00  0.00           H  
HETATM 3675  OW  SOL C 276      15.921  15.771  -3.010  0.00  0.00           O  
HETATM 3676 HW1  SOL C 276      15.218  15.926  -2.318  0.00  0.00           H  
HETATM 3677 HW2  SOL C 276      16.812  15.678  -2.568  0.00  0.00           H  
HETATM 3678  OW  SOL C 277      13.657   3.297  15.431  0.00  0.00           O  
HETATM 3679 HW1  SOL C 277      13.191   3.523  14.572  0.00  0.00           H  
HETATM 3680 HW2  SOL C 277      14.632   3.461  15.336  0.00  0.00           H  
HETATM 3681  OW  SOL C 278     -10.967  32.588  -8.179  0.00  0.00           O  
HETATM 3682 HW1  SOL C 278     -10.316  32.256  -7.489  0.00  0.00           H  
HETATM 3683 HW2  SOL C 278     -11.676  33.132  -7.731  0.00  0.00           H  
HETATM 3684  OW  SOL C 279      11.233  -8.751  15.154  0.00  0.00           O  
HETATM 3685 HW1  SOL C 279      10.382  -9.164  15.497  0.00  0.00           H  
HETATM 3686 HW2  SOL C 279      11.019  -8.179  14.350  0.00  0.00           H  
HETATM 3687  OW  SOL C 280      14.544 -17.136  -4.370  0.00  0.00           O  
HETATM 3688 HW1  SOL C 280      14.270 -17.176  -5.331  0.00  0.00           H  
HETATM 3689 HW2  SOL C 280      14.033 -16.418  -3.913  0.00  0.00           H  
HETATM 3690  OW  SOL C 281       6.306  29.086  -3.295  0.00  0.00           O  
HETATM 3691 HW1  SOL C 281       5.869  29.957  -3.084  0.00  0.00           H  
HETATM 3692 HW2  SOL C 281       6.998  28.880  -2.607  0.00  0.00           H  
HETATM 3693  OW  SOL C 282      18.330 -11.457  14.719  0.00  0.00           O  
HETATM 3694 HW1  SOL C 282      18.039 -12.316  15.142  0.00  0.00           H  
HETATM 3695 HW2  SOL C 282      18.444 -10.759  15.429  0.00  0.00           H  
HETATM 3696  OW  SOL C 283      35.701  -4.583   9.360  0.00  0.00           O  
HETATM 3697 HW1  SOL C 283      36.079  -4.585  10.292  0.00  0.00           H  
HETATM 3698 HW2  SOL C 283      34.752  -4.899   9.387  0.00  0.00           H  
HETATM 3699  OW  SOL C 284      -1.275  19.106  -3.313  0.00  0.00           O  
HETATM 3700 HW1  SOL C 284      -2.025  19.678  -3.109  0.00  0.00           H  
HETATM 3701 HW2  SOL C 284      -0.798  19.261  -4.133  0.00  0.00           H  
HETATM 3702  OW  SOL C 285      23.671   0.815  -3.843  0.00  0.00           O  
HETATM 3703 HW1  SOL C 285      23.966   1.413  -3.142  0.00  0.00           H  
HETATM 3704 HW2  SOL C 285      22.960   0.184  -3.665  0.00  0.00           H  
HETATM 3705  OW  SOL C 286       8.494  -4.431  -2.145  0.00  0.00           O  
HETATM 3706 HW1  SOL C 286       8.081  -5.318  -2.348  0.00  0.00           H  
HETATM 3707 HW2  SOL C 286       8.573  -3.898  -2.986  0.00  0.00           H  
HETATM 3708  OW  SOL C 287      -0.279  26.180  -4.025  0.00  0.00           O  
HETATM 3709 HW1  SOL C 287      -0.822  25.388  -4.123  0.00  0.00           H  
HETATM 3710 HW2  SOL C 287      -0.330  26.868  -4.703  0.00  0.00           H  
HETATM 3711  OW  SOL C 288      19.156  -7.734  13.473  0.00  0.00           O  
HETATM 3712 HW1  SOL C 288      19.983  -7.190  13.581  0.00  0.00           H  
HETATM 3713 HW2  SOL C 288      19.295  -8.420  12.764  0.00  0.00           H  
HETATM 3714  OW  SOL C 289     -10.629  15.041   9.587  0.00  0.00           O  
HETATM 3715 HW1  SOL C 289     -11.586  15.207   9.352  0.00  0.00           H  
HETATM 3716 HW2  SOL C 289     -10.348  15.707  10.284  0.00  0.00           H  
HETATM 3717  OW  SOL C 290      23.636  -1.950   4.326  0.00  0.00           O  
HETATM 3718 HW1  SOL C 290      24.025  -2.822   4.463  0.00  0.00           H  
HETATM 3719 HW2  SOL C 290      22.868  -1.659   4.835  0.00  0.00           H  
HETATM 3720  OW  SOL C 291      18.426  -1.244  -7.719  0.00  0.00           O  
HETATM 3721 HW1  SOL C 291      19.067  -1.080  -7.011  0.00  0.00           H  
HETATM 3722 HW2  SOL C 291      18.119  -2.171  -7.932  0.00  0.00           H  
HETATM 3723  OW  SOL C 292       8.078   9.648  -9.613  0.00  0.00           O  
HETATM 3724 HW1  SOL C 292       7.236   9.727 -10.135  0.00  0.00           H  
HETATM 3725 HW2  SOL C 292       8.633  10.473  -9.741  0.00  0.00           H  
HETATM 3726  OW  SOL C 293     -15.106  15.358   4.832  0.00  0.00           O  
HETATM 3727 HW1  SOL C 293     -15.182  16.345   4.971  0.00  0.00           H  
HETATM 3728 HW2  SOL C 293     -14.141  15.083   4.855  0.00  0.00           H  
HETATM 3729  OW  SOL C 294       4.950   1.689  14.537  0.00  0.00           O  
HETATM 3730 HW1  SOL C 294       4.431   0.857  14.353  0.00  0.00           H  
HETATM 3731 HW2  SOL C 294       5.551   1.549  15.323  0.00  0.00           H  
HETATM 3732  OW  SOL C 295      -5.365  19.214  -6.808  0.00  0.00           O  
HETATM 3733 HW1  SOL C 295      -5.318  20.053  -6.333  0.00  0.00           H  
HETATM 3734 HW2  SOL C 295      -4.571  18.664  -6.844  0.00  0.00           H  
HETATM 3735  OW  SOL C 296     -13.211  14.644  13.688  0.00  0.00           O  
HETATM 3736 HW1  SOL C 296     -12.838  15.466  13.265  0.00  0.00           H  
HETATM 3737 HW2  SOL C 296     -12.564  13.892  13.591  0.00  0.00           H  
HETATM 3738  OW  SOL C 297       1.793  24.185  -2.958  0.00  0.00           O  
HETATM 3739 HW1  SOL C 297       2.218  25.056  -2.723  0.00  0.00           H  
HETATM 3740 HW2  SOL C 297       1.448  23.660  -2.231  0.00  0.00           H  
HETATM 3741  OW  SOL C 298      40.326 -11.538  -2.315  0.00  0.00           O  
HETATM 3742 HW1  SOL C 298      39.769 -11.351  -1.499  0.00  0.00           H  
HETATM 3743 HW2  SOL C 298      40.654 -10.672  -2.690  0.00  0.00           H  
HETATM 3744  OW  SOL C 299     -11.980  12.786  -8.564  0.00  0.00           O  
HETATM 3745 HW1  SOL C 299     -11.362  12.441  -7.851  0.00  0.00           H  
HETATM 3746 HW2  SOL C 299     -12.927  12.538  -8.322  0.00  0.00           H  
HETATM 3747  OW  SOL C 300      -4.139  12.511  12.268  0.00  0.00           O  
HETATM 3748 HW1  SOL C 300      -4.865  12.007  11.791  0.00  0.00           H  
HETATM 3749 HW2  SOL C 300      -3.383  12.681  11.637  0.00  0.00           H  
HETATM 3750  OW  SOL C 301      -3.700  27.937   8.384  0.00  0.00           O  
HETATM 3751 HW1  SOL C 301      -3.582  26.975   8.613  0.00  0.00           H  
HETATM 3752 HW2  SOL C 301      -4.488  28.043   7.777  0.00  0.00           H  
HETATM 3753  OW  SOL C 302      18.411  -0.087  -4.795  0.00  0.00           O  
HETATM 3754 HW1  SOL C 302      18.957   0.628  -4.440  0.00  0.00           H  
HETATM 3755 HW2  SOL C 302      17.629   0.180  -5.303  0.00  0.00           H  
HETATM 3756  OW  SOL C 303       9.222  19.068  -6.070  0.00  0.00           O  
HETATM 3757 HW1  SOL C 303       8.866  19.127  -7.009  0.00  0.00           H  
HETATM 3758 HW2  SOL C 303       9.051  18.154  -5.707  0.00  0.00           H  
HETATM 3759  OW  SOL C 304       8.236  23.172 -10.987  0.00  0.00           O  
HETATM 3760 HW1  SOL C 304       8.042  23.423 -10.038  0.00  0.00           H  
HETATM 3761 HW2  SOL C 304       7.702  23.759 -11.602  0.00  0.00           H  
HETATM 3762  OW  SOL C 305      17.429 -15.161 -16.126  0.00  0.00           O  
HETATM 3763 HW1  SOL C 305      17.192 -16.028 -15.693  0.00  0.00           H  
HETATM 3764 HW2  SOL C 305      16.644 -14.542 -16.073  0.00  0.00           H  
HETATM 3765  OW  SOL C 306       8.896  -2.512  -4.359  0.00  0.00           O  
HETATM 3766 HW1  SOL C 306       8.438  -1.764  -3.876  0.00  0.00           H  
HETATM 3767 HW2  SOL C 306       9.890  -2.389  -4.281  0.00  0.00           H  
HETATM 3768  OW  SOL C 307      -7.550  31.474  -1.103  0.00  0.00           O  
HETATM 3769 HW1  SOL C 307      -7.283  32.232  -0.503  0.00  0.00           H  
HETATM 3770 HW2  SOL C 307      -8.133  31.821  -1.837  0.00  0.00           H  
HETATM 3771  OW  SOL C 308      36.344 -14.662  -3.821  0.00  0.00           O  
HETATM 3772 HW1  SOL C 308      36.164 -15.639  -3.773  0.00  0.00           H  
HETATM 3773 HW2  SOL C 308      37.198 -14.448  -3.345  0.00  0.00           H  
HETATM 3774  OW  SOL C 309      20.488   1.297   9.180  0.00  0.00           O  
HETATM 3775 HW1  SOL C 309      19.578   1.466   8.881  0.00  0.00           H  
HETATM 3776 HW2  SOL C 309      21.197   1.296   8.522  0.00  0.00           H  
HETATM 3777  OW  SOL C 310      -9.953  15.192 -12.115  0.00  0.00           O  
HETATM 3778 HW1  SOL C 310     -10.279  15.705 -11.326  0.00  0.00           H  
HETATM 3779 HW2  SOL C 310     -10.161  14.229 -11.997  0.00  0.00           H  
HETATM 3780  OW  SOL C 311      11.605   6.587  14.996  0.00  0.00           O  
HETATM 3781 HW1  SOL C 311      12.097   7.395  14.691  0.00  0.00           H  
HETATM 3782 HW2  SOL C 311      11.316   6.719  15.947  0.00  0.00           H  
HETATM 3783  OW  SOL C 312     -12.754  18.954  -8.641  0.00  0.00           O  
HETATM 3784 HW1  SOL C 312     -13.020  18.015  -8.383  0.00  0.00           H  
HETATM 3785 HW2  SOL C 312     -11.894  19.217  -8.309  0.00  0.00           H  
HETATM 3786  OW  SOL C 313      24.325 -11.707   5.896  0.00  0.00           O  
HETATM 3787 HW1  SOL C 313      24.263 -12.234   5.088  0.00  0.00           H  
HETATM 3788 HW2  SOL C 313      24.122 -12.108   6.752  0.00  0.00           H  
HETATM 3789  OW  SOL C 314      18.980  -9.636   2.163  0.00  0.00           O  
HETATM 3790 HW1  SOL C 314      18.584  -9.457   3.027  0.00  0.00           H  
HETATM 3791 HW2  SOL C 314      19.605  -8.995   1.798  0.00  0.00           H  
HETATM 3792  OW  SOL C 315      29.612 -10.208   7.670  0.00  0.00           O  
HETATM 3793 HW1  SOL C 315      29.909 -10.134   6.720  0.00  0.00           H  
HETATM 3794 HW2  SOL C 315      28.611 -10.223   7.703  0.00  0.00           H  
HETATM 3795  OW  SOL C 316       4.763  31.525   2.661  0.00  0.00           O  
HETATM 3796 HW1  SOL C 316       5.440  31.157   2.029  0.00  0.00           H  
HETATM 3797 HW2  SOL C 316       4.066  30.839   2.852  0.00  0.00           H  
HETATM 3798  OW  SOL C 317      30.408 -16.557  10.081  0.00  0.00           O  
HETATM 3799 HW1  SOL C 317      31.320 -16.701   9.693  0.00  0.00           H  
HETATM 3800 HW2  SOL C 317      30.261 -15.574  10.224  0.00  0.00           H  
HETATM 3801  OW  SOL C 318      21.359 -26.332   2.491  0.00  0.00           O  
HETATM 3802 HW1  SOL C 318      22.266 -26.014   2.235  0.00  0.00           H  
HETATM 3803 HW2  SOL C 318      20.868 -25.579   2.945  0.00  0.00           H  
HETATM 3804  OW  SOL C 319      17.155  11.448  -3.837  0.00  0.00           O  
HETATM 3805 HW1  SOL C 319      16.505  12.187  -3.999  0.00  0.00           H  
HETATM 3806 HW2  SOL C 319      18.087  11.816  -3.797  0.00  0.00           H  
HETATM 3807  OW  SOL C 320       3.682  16.786   8.536  0.00  0.00           O  
HETATM 3808 HW1  SOL C 320       4.508  17.344   8.432  0.00  0.00           H  
HETATM 3809 HW2  SOL C 320       3.496  16.294   7.680  0.00  0.00           H  
HETATM 3810  OW  SOL C 321      22.718  -5.907  -5.812  0.00  0.00           O  
HETATM 3811 HW1  SOL C 321      21.930  -5.414  -5.544  0.00  0.00           H  
HETATM 3812 HW2  SOL C 321      23.336  -5.465  -6.411  0.00  0.00           H  
HETATM 3813  OW  SOL C 322      -1.241  31.400   4.538  0.00  0.00           O  
HETATM 3814 HW1  SOL C 322      -0.849  30.788   3.855  0.00  0.00           H  
HETATM 3815 HW2  SOL C 322      -1.814  30.874   5.174  0.00  0.00           H  
HETATM 3816  OW  SOL C 323      35.695  -8.918   9.578  0.00  0.00           O  
HETATM 3817 HW1  SOL C 323      35.432  -9.867   9.395  0.00  0.00           H  
HETATM 3818 HW2  SOL C 323      36.507  -8.689   9.041  0.00  0.00           H  
HETATM 3819  OW  SOL C 324      33.358 -12.184 -13.196  0.00  0.00           O  
HETATM 3820 HW1  SOL C 324      33.595 -12.900 -13.855  0.00  0.00           H  
HETATM 3821 HW2  SOL C 324      33.378 -12.569 -12.270  0.00  0.00           H  
HETATM 3822  OW  SOL C 325      37.129  -8.490   1.253  0.00  0.00           O  
HETATM 3823 HW1  SOL C 325      36.663  -8.693   2.118  0.00  0.00           H  
HETATM 3824 HW2  SOL C 325      36.491  -8.077   0.615  0.00  0.00           H  
HETATM 3825  OW  SOL C 326     -11.163  12.829  14.300  0.00  0.00           O  
HETATM 3826 HW1  SOL C 326     -10.663  13.162  15.099  0.00  0.00           H  
HETATM 3827 HW2  SOL C 326     -10.510  12.515  13.603  0.00  0.00           H  
HETATM 3828  OW  SOL C 327      27.793  -6.784 -14.934  0.00  0.00           O  
HETATM 3829 HW1  SOL C 327      28.212  -5.871 -14.895  0.00  0.00           H  
HETATM 3830 HW2  SOL C 327      28.459  -7.473 -14.655  0.00  0.00           H  
HETATM 3831  OW  SOL C 328      -2.243  25.818   2.433  0.00  0.00           O  
HETATM 3832 HW1  SOL C 328      -2.458  25.217   1.705  0.00  0.00           H  
HETATM 3833 HW2  SOL C 328      -1.437  26.399   2.308  0.00  0.00           H  
HETATM 3834  OW  SOL C 329      25.539  -8.806   3.071  0.00  0.00           O  
HETATM 3835 HW1  SOL C 329      24.756  -8.407   2.678  0.00  0.00           H  
HETATM 3836 HW2  SOL C 329      25.561  -9.768   3.149  0.00  0.00           H  
HETATM 3837  OW  SOL C 330      13.285   2.172   6.401  0.00  0.00           O  
HETATM 3838 HW1  SOL C 330      13.631   1.373   5.991  0.00  0.00           H  
HETATM 3839 HW2  SOL C 330      12.308   2.367   6.325  0.00  0.00           H  
HETATM 3840  OW  SOL C 331       9.178  -2.144  11.094  0.00  0.00           O  
HETATM 3841 HW1  SOL C 331       8.792  -1.844  11.965  0.00  0.00           H  
HETATM 3842 HW2  SOL C 331       8.550  -2.795  10.657  0.00  0.00           H  
HETATM 3843  OW  SOL C 332      -3.474  16.390  15.683  0.00  0.00           O  
HETATM 3844 HW1  SOL C 332      -3.220  17.254  16.104  0.00  0.00           H  
HETATM 3845 HW2  SOL C 332      -3.499  16.491  14.691  0.00  0.00           H  
HETATM 3846  OW  SOL C 333     -15.197   6.530   6.768  0.00  0.00           O  
HETATM 3847 HW1  SOL C 333     -14.607   7.339   6.812  0.00  0.00           H  
HETATM 3848 HW2  SOL C 333     -15.063   5.984   7.593  0.00  0.00           H  
HETATM 3849  OW  SOL C 334       0.948  32.004  -7.751  0.00  0.00           O  
HETATM 3850 HW1  SOL C 334       0.544  31.231  -7.262  0.00  0.00           H  
HETATM 3851 HW2  SOL C 334       0.757  32.849  -7.265  0.00  0.00           H  
HETATM 3852  OW  SOL C 335       3.903  23.698  -9.519  0.00  0.00           O  
HETATM 3853 HW1  SOL C 335       3.919  24.666  -9.250  0.00  0.00           H  
HETATM 3854 HW2  SOL C 335       4.107  23.131  -8.714  0.00  0.00           H  
HETATM 3855  OW  SOL C 336      30.902 -15.079 -11.075  0.00  0.00           O  
HETATM 3856 HW1  SOL C 336      30.131 -14.790 -10.503  0.00  0.00           H  
HETATM 3857 HW2  SOL C 336      31.592 -15.505 -10.499  0.00  0.00           H  
HETATM 3858  OW  SOL C 337      14.751  -3.999  -5.803  0.00  0.00           O  
HETATM 3859 HW1  SOL C 337      14.720  -3.808  -4.860  0.00  0.00           H  
HETATM 3860 HW2  SOL C 337      14.118  -3.573  -6.394  0.00  0.00           H  
HETATM 3861  OW  SOL C 338      -5.144  21.139   4.076  0.00  0.00           O  
HETATM 3862 HW1  SOL C 338      -5.060  20.422   3.433  0.00  0.00           H  
HETATM 3863 HW2  SOL C 338      -4.336  21.442   4.515  0.00  0.00           H  
HETATM 3864  OW  SOL C 339      36.730 -18.042  -6.921  0.00  0.00           O  
HETATM 3865 HW1  SOL C 339      37.076 -17.370  -7.581  0.00  0.00           H  
HETATM 3866 HW2  SOL C 339      36.311 -18.814  -7.414  0.00  0.00           H  
HETATM 3867  OW  SOL C 340      18.795 -25.332  -0.385  0.00  0.00           O  
HETATM 3868 HW1  SOL C 340      18.070 -24.722  -0.071  0.00  0.00           H  
HETATM 3869 HW2  SOL C 340      18.865 -26.108   0.231  0.00  0.00           H  
HETATM 3870  OW  SOL C 341       0.734  30.068  -0.773  0.00  0.00           O  
HETATM 3871 HW1  SOL C 341       0.290  30.499   0.008  0.00  0.00           H  
HETATM 3872 HW2  SOL C 341       0.790  29.078  -0.620  0.00  0.00           H  
HETATM 3873  OW  SOL C 342       6.821  15.409   4.346  0.00  0.00           O  
HETATM 3874 HW1  SOL C 342       6.734  14.698   3.656  0.00  0.00           H  
HETATM 3875 HW2  SOL C 342       7.434  15.092   5.077  0.00  0.00           H  
HETATM 3876  OW  SOL C 343      25.250   1.981  -7.606  0.00  0.00           O  
HETATM 3877 HW1  SOL C 343      26.059   1.436  -7.826  0.00  0.00           H  
HETATM 3878 HW2  SOL C 343      24.670   2.058  -8.418  0.00  0.00           H  
HETATM 3879  OW  SOL C 344      25.935  -1.363  13.491  0.00  0.00           O  
HETATM 3880 HW1  SOL C 344      25.665  -0.787  12.718  0.00  0.00           H  
HETATM 3881 HW2  SOL C 344      26.329  -0.799  14.214  0.00  0.00           H  
HETATM 3882  OW  SOL C 345      39.021 -17.104  -3.337  0.00  0.00           O  
HETATM 3883 HW1  SOL C 345      38.209 -17.384  -3.850  0.00  0.00           H  
HETATM 3884 HW2  SOL C 345      38.755 -16.493  -2.597  0.00  0.00           H  
HETATM 3885  OW  SOL C 346     -16.824  18.733  -9.549  0.00  0.00           O  
HETATM 3886 HW1  SOL C 346     -17.088  18.616  -8.597  0.00  0.00           H  
HETATM 3887 HW2  SOL C 346     -16.406  17.883  -9.891  0.00  0.00           H  
HETATM 3888  OW  SOL C 347      -9.663  32.415   4.607  0.00  0.00           O  
HETATM 3889 HW1  SOL C 347      -9.581  32.172   3.641  0.00  0.00           H  
HETATM 3890 HW2  SOL C 347      -9.912  33.383   4.683  0.00  0.00           H  
HETATM 3891  OW  SOL C 348      20.146 -25.287  -8.474  0.00  0.00           O  
HETATM 3892 HW1  SOL C 348      19.686 -25.424  -7.604  0.00  0.00           H  
HETATM 3893 HW2  SOL C 348      20.283 -24.308  -8.631  0.00  0.00           H  
HETATM 3894  OW  SOL C 349     -14.250  21.887  -0.700  0.00  0.00           O  
HETATM 3895 HW1  SOL C 349     -13.305  21.778  -0.881  0.00  0.00           H  
HETATM 3896 HW2  SOL C 349     -14.608  22.786  -0.670  0.00  0.00           H  
HETATM 3897  OW  SOL C 350     -11.312  25.380   2.917  0.00  0.00           O  
HETATM 3898 HW1  SOL C 350     -12.090  25.624   2.403  0.00  0.00           H  
HETATM 3899 HW2  SOL C 350     -11.129  24.438   3.025  0.00  0.00           H  
HETATM 3900  OW  SOL C 351     -19.666  18.217  -4.827  0.00  0.00           O  
HETATM 3901 HW1  SOL C 351     -20.492  17.743  -5.153  0.00  0.00           H  
HETATM 3902 HW2  SOL C 351     -19.733  19.183  -5.057  0.00  0.00           H  
HETATM 3903  OW  SOL C 352       9.613  19.326  -2.671  0.00  0.00           O  
HETATM 3904 HW1  SOL C 352      10.142  18.475  -2.726  0.00  0.00           H  
HETATM 3905 HW2  SOL C 352       9.653  19.809  -3.556  0.00  0.00           H  
HETATM 3906  OW  SOL C 353      34.922  -6.569  -5.358  0.00  0.00           O  
HETATM 3907 HW1  SOL C 353      35.301  -7.110  -6.107  0.00  0.00           H  
HETATM 3908 HW2  SOL C 353      34.660  -7.177  -4.605  0.00  0.00           H  
HETATM 3909  OW  SOL C 354      33.749 -20.629  -9.167  0.00  0.00           O  
HETATM 3910 HW1  SOL C 354      33.518 -20.169 -10.023  0.00  0.00           H  
HETATM 3911 HW2  SOL C 354      34.685 -20.403  -8.905  0.00  0.00           H  
HETATM 3912  OW  SOL C 355     -12.776  16.554  -7.263  0.00  0.00           O  
HETATM 3913 HW1  SOL C 355     -12.661  15.925  -8.026  0.00  0.00           H  
HETATM 3914 HW2  SOL C 355     -12.774  16.244  -6.345  0.00  0.00           H  
HETATM 3915  OW  SOL C 356       0.662  27.963   6.869  0.00  0.00           O  
HETATM 3916 HW1  SOL C 356       0.028  27.358   6.388  0.00  0.00           H  
HETATM 3917 HW2  SOL C 356       0.210  28.342   7.674  0.00  0.00           H  
HETATM 3918  OW  SOL C 357      18.094   9.080  -5.272  0.00  0.00           O  
HETATM 3919 HW1  SOL C 357      17.195   8.759  -5.568  0.00  0.00           H  
HETATM 3920 HW2  SOL C 357      17.983   9.773  -4.553  0.00  0.00           H  
HETATM 3921  OW  SOL C 358      15.527  -5.568   8.423  0.00  0.00           O  
HETATM 3922 HW1  SOL C 358      14.812  -5.605   9.076  0.00  0.00           H  
HETATM 3923 HW2  SOL C 358      15.631  -4.752   7.918  0.00  0.00           H  
HETATM 3924  OW  SOL C 359      15.326  -9.615  13.101  0.00  0.00           O  
HETATM 3925 HW1  SOL C 359      16.123 -10.108  12.736  0.00  0.00           H  
HETATM 3926 HW2  SOL C 359      15.560  -9.197  13.972  0.00  0.00           H  
HETATM 3927  OW  SOL C 360       4.186  26.211   2.548  0.00  0.00           O  
HETATM 3928 HW1  SOL C 360       4.458  26.170   3.507  0.00  0.00           H  
HETATM 3929 HW2  SOL C 360       3.367  25.659   2.410  0.00  0.00           H  
HETATM 3930  OW  SOL C 361      -4.128  16.821  12.875  0.00  0.00           O  
HETATM 3931 HW1  SOL C 361      -3.214  16.873  12.461  0.00  0.00           H  
HETATM 3932 HW2  SOL C 361      -4.541  15.934  12.653  0.00  0.00           H  
HETATM 3933  OW  SOL C 362      31.779 -16.273   4.743  0.00  0.00           O  
HETATM 3934 HW1  SOL C 362      31.596 -16.930   4.021  0.00  0.00           H  
HETATM 3935 HW2  SOL C 362      31.023 -16.267   5.389  0.00  0.00           H  
HETATM 3936  OW  SOL C 363       1.304  -0.591  -7.566  0.00  0.00           O  
HETATM 3937 HW1  SOL C 363       1.215   0.025  -6.782  0.00  0.00           H  
HETATM 3938 HW2  SOL C 363       0.873  -0.169  -8.372  0.00  0.00           H  
HETATM 3939  OW  SOL C 364      36.909  -1.752  -6.703  0.00  0.00           O  
HETATM 3940 HW1  SOL C 364      36.406  -0.905  -6.879  0.00  0.00           H  
HETATM 3941 HW2  SOL C 364      36.979  -1.915  -5.727  0.00  0.00           H  
HETATM 3942  OW  SOL C 365      29.626  -6.407  15.229  0.00  0.00           O  
HETATM 3943 HW1  SOL C 365      29.855  -6.305  16.197  0.00  0.00           H  
HETATM 3944 HW2  SOL C 365      29.562  -5.497  14.812  0.00  0.00           H  
HETATM 3945  OW  SOL C 366     -20.702  13.398   0.435  0.00  0.00           O  
HETATM 3946 HW1  SOL C 366     -20.036  12.839  -0.060  0.00  0.00           H  
HETATM 3947 HW2  SOL C 366     -21.512  12.852   0.637  0.00  0.00           H  
HETATM 3948  OW  SOL C 367       3.727  -8.593   6.974  0.00  0.00           O  
HETATM 3949 HW1  SOL C 367       2.779  -8.686   6.680  0.00  0.00           H  
HETATM 3950 HW2  SOL C 367       3.759  -8.315   7.933  0.00  0.00           H  
HETATM 3951  OW  SOL C 368       9.668 -15.480  -0.019  0.00  0.00           O  
HETATM 3952 HW1  SOL C 368       9.616 -16.306   0.535  0.00  0.00           H  
HETATM 3953 HW2  SOL C 368      10.376 -14.871   0.358  0.00  0.00           H  
HETATM 3954  OW  SOL C 369      29.142  -4.928  -3.015  0.00  0.00           O  
HETATM 3955 HW1  SOL C 369      28.827  -5.837  -2.909  0.00  0.00           H  
HETATM 3956 HW2  SOL C 369      28.773  -4.263  -2.416  0.00  0.00           H  
HETATM 3957  OW  SOL C 370      19.774   3.839  -2.198  0.00  0.00           O  
HETATM 3958 HW1  SOL C 370      19.660   4.671  -1.721  0.00  0.00           H  
HETATM 3959 HW2  SOL C 370      19.293   3.709  -3.030  0.00  0.00           H  
HETATM 3960  OW  SOL C 371      26.108 -21.037   3.388  0.00  0.00           O  
HETATM 3961 HW1  SOL C 371      25.934 -21.005   4.376  0.00  0.00           H  
HETATM 3962 HW2  SOL C 371      25.502 -20.392   2.921  0.00  0.00           H  
HETATM 3963  OW  SOL C 372      30.033  -3.995   8.766  0.00  0.00           O  
HETATM 3964 HW1  SOL C 372      30.391  -3.228   9.312  0.00  0.00           H  
HETATM 3965 HW2  SOL C 372      30.793  -4.567   8.459  0.00  0.00           H  
HETATM 3966  OW  SOL C 373      23.180 -11.301  13.097  0.00  0.00           O  
HETATM 3967 HW1  SOL C 373      22.702 -10.831  13.835  0.00  0.00           H  
HETATM 3968 HW2  SOL C 373      24.140 -11.443  13.350  0.00  0.00           H  
HETATM 3969  OW  SOL C 374      27.322 -19.850   9.454  0.00  0.00           O  
HETATM 3970 HW1  SOL C 374      27.440 -19.240  10.243  0.00  0.00           H  
HETATM 3971 HW2  SOL C 374      26.361 -20.131   9.398  0.00  0.00           H  
HETATM 3972  OW  SOL C 375     -11.847  15.211  -9.497  0.00  0.00           O  
HETATM 3973 HW1  SOL C 375     -11.821  14.256  -9.175  0.00  0.00           H  
HETATM 3974 HW2  SOL C 375     -12.662  15.351 -10.055  0.00  0.00           H  
HETATM 3975  OW  SOL C 376       9.699   4.159  15.774  0.00  0.00           O  
HETATM 3976 HW1  SOL C 376       9.829   3.384  16.398  0.00  0.00           H  
HETATM 3977 HW2  SOL C 376       9.937   3.884  14.845  0.00  0.00           H  
HETATM 3978  OW  SOL C 377       3.311  15.345   5.828  0.00  0.00           O  
HETATM 3979 HW1  SOL C 377       3.673  15.982   5.149  0.00  0.00           H  
HETATM 3980 HW2  SOL C 377       2.320  15.405   5.844  0.00  0.00           H  
HETATM 3981  OW  SOL C 378      24.924 -21.898 -14.475  0.00  0.00           O  
HETATM 3982 HW1  SOL C 378      24.892 -21.571 -13.538  0.00  0.00           H  
HETATM 3983 HW2  SOL C 378      24.094 -21.624 -14.954  0.00  0.00           H  
HETATM 3984  OW  SOL C 379      -2.280  29.147  -1.402  0.00  0.00           O  
HETATM 3985 HW1  SOL C 379      -2.753  28.873  -0.571  0.00  0.00           H  
HETATM 3986 HW2  SOL C 379      -1.298  29.195  -1.217  0.00  0.00           H  
HETATM 3987  OW  SOL C 380      22.556 -10.809  -7.329  0.00  0.00           O  
HETATM 3988 HW1  SOL C 380      23.100 -11.230  -8.008  0.00  0.00           H  
HETATM 3989 HW2  SOL C 380      21.621 -10.625  -7.484  0.00  0.00           H  
HETATM 3990  OW  SOL C 381       6.721  -4.143 -10.096  0.00  0.00           O  
HETATM 3991 HW1  SOL C 381       6.436  -3.374 -10.664  0.00  0.00           H  
HETATM 3992 HW2  SOL C 381       7.710  -4.103  -9.960  0.00  0.00           H  
HETATM 3993  OW  SOL C 382      12.135   5.378  -6.989  0.00  0.00           O  
HETATM 3994 HW1  SOL C 382      12.685   5.027  -7.739  0.00  0.00           H  
HETATM 3995 HW2  SOL C 382      11.185   5.094  -7.106  0.00  0.00           H  
HETATM 3996  OW  SOL C 383      -7.570  31.154  -5.212  0.00  0.00           O  
HETATM 3997 HW1  SOL C 383      -7.237  31.993  -4.791  0.00  0.00           H  
HETATM 3998 HW2  SOL C 383      -6.884  30.433  -5.122  0.00  0.00           H  
HETATM 3999  OW  SOL C 384      -7.219  25.563  -4.527  0.00  0.00           O  
HETATM 4000 HW1  SOL C 384      -6.948  25.538  -3.600  0.00  0.00           H  
HETATM 4001 HW2  SOL C 384      -7.359  26.426  -4.944  0.00  0.00           H  
HETATM 4002  OW  SOL C 385      21.314 -24.514  -1.477  0.00  0.00           O  
HETATM 4003 HW1  SOL C 385      22.063 -25.148  -1.316  0.00  0.00           H  
HETATM 4004 HW2  SOL C 385      20.532 -24.769  -0.909  0.00  0.00           H  
HETATM 4005  OW  SOL C 386      21.665  -3.090  14.064  0.00  0.00           O  
HETATM 4006 HW1  SOL C 386      22.603  -3.431  14.073  0.00  0.00           H  
HETATM 4007 HW2  SOL C 386      21.651  -2.175  13.655  0.00  0.00           H  
HETATM 4008  OW  SOL C 387      13.247   0.189  17.887  0.00  0.00           O  
HETATM 4009 HW1  SOL C 387      13.825   0.308  17.085  0.00  0.00           H  
HETATM 4010 HW2  SOL C 387      12.281   0.203  17.604  0.00  0.00           H  
HETATM 4011  OW  SOL C 388       9.331  -7.130   0.427  0.00  0.00           O  
HETATM 4012 HW1  SOL C 388       9.110  -7.155   1.400  0.00  0.00           H  
HETATM 4013 HW2  SOL C 388       9.309  -6.272  -0.025  0.00  0.00           H  
HETATM 4014  OW  SOL C 389      28.048  -9.642 -10.734  0.00  0.00           O  
HETATM 4015 HW1  SOL C 389      28.614  -8.817 -10.781  0.00  0.00           H  
HETATM 4016 HW2  SOL C 389      28.255 -10.234 -11.503  0.00  0.00           H  
HETATM 4017  OW  SOL C 390      31.177 -11.005  -1.981  0.00  0.00           O  
HETATM 4018 HW1  SOL C 390      30.920 -11.723  -1.390  0.00  0.00           H  
HETATM 4019 HW2  SOL C 390      31.508 -10.181  -1.605  0.00  0.00           H  
HETATM 4020  OW  SOL C 391     -10.476  12.305 -10.779  0.00  0.00           O  
HETATM 4021 HW1  SOL C 391     -10.054  11.396 -10.766  0.00  0.00           H  
HETATM 4022 HW2  SOL C 391     -10.977  12.450  -9.933  0.00  0.00           H  
HETATM 4023  OW  SOL C 392       5.582 -11.487  -0.179  0.00  0.00           O  
HETATM 4024 HW1  SOL C 392       5.721 -12.163   0.546  0.00  0.00           H  
HETATM 4025 HW2  SOL C 392       6.211 -10.726  -0.043  0.00  0.00           H  
HETATM 4026  OW  SOL C 393      37.313 -13.840 -11.493  0.00  0.00           O  
HETATM 4027 HW1  SOL C 393      36.706 -13.582 -10.732  0.00  0.00           H  
HETATM 4028 HW2  SOL C 393      38.163 -14.220 -11.126  0.00  0.00           H  
HETATM 4029  OW  SOL C 394      24.058  -0.490   7.954  0.00  0.00           O  
HETATM 4030 HW1  SOL C 394      24.952  -0.475   7.597  0.00  0.00           H  
HETATM 4031 HW2  SOL C 394      23.773   0.226   8.538  0.00  0.00           H  
HETATM 4032  OW  SOL C 395      20.227 -22.659  -8.880  0.00  0.00           O  
HETATM 4033 HW1  SOL C 395      19.314 -22.382  -8.583  0.00  0.00           H  
HETATM 4034 HW2  SOL C 395      20.363 -22.406  -9.830  0.00  0.00           H  
HETATM 4035  OW  SOL C 396       4.132  -1.541  -9.563  0.00  0.00           O  
HETATM 4036 HW1  SOL C 396       4.901  -1.929 -10.076  0.00  0.00           H  
HETATM 4037 HW2  SOL C 396       4.244  -1.730  -8.586  0.00  0.00           H  
HETATM 4038  OW  SOL C 397     -11.045  27.750  -9.613  0.00  0.00           O  
HETATM 4039 HW1  SOL C 397     -11.684  28.486  -9.856  0.00  0.00           H  
HETATM 4040 HW2  SOL C 397     -11.284  26.927 -10.128  0.00  0.00           H  
HETATM 4041  OW  SOL C 398      -2.823  21.530   0.546  0.00  0.00           O  
HETATM 4042 HW1  SOL C 398      -2.328  22.028  -0.122  0.00  0.00           H  
HETATM 4043 HW2  SOL C 398      -3.285  22.032   1.226  0.00  0.00           H  
HETATM 4044  OW  SOL C 399      -0.676  13.584  13.704  0.00  0.00           O  
HETATM 4045 HW1  SOL C 399      -0.943  12.640  13.894  0.00  0.00           H  
HETATM 4046 HW2  SOL C 399      -0.863  13.785  12.739  0.00  0.00           H  
HETATM 4047  OW  SOL C 400      37.598 -11.676  -8.523  0.00  0.00           O  
HETATM 4048 HW1  SOL C 400      37.452 -10.725  -8.790  0.00  0.00           H  
HETATM 4049 HW2  SOL C 400      36.771 -12.205  -8.723  0.00  0.00           H  
HETATM 4050  OW  SOL C 401       6.594  16.730  -3.762  0.00  0.00           O  
HETATM 4051 HW1  SOL C 401       7.262  16.614  -4.506  0.00  0.00           H  
HETATM 4052 HW2  SOL C 401       5.768  16.221  -3.984  0.00  0.00           H  
HETATM 4053  OW  SOL C 402       6.869  23.829   3.981  0.00  0.00           O  
HETATM 4054 HW1  SOL C 402       7.146  23.855   4.944  0.00  0.00           H  
HETATM 4055 HW2  SOL C 402       6.147  24.504   3.817  0.00  0.00           H  
HETATM 4056  OW  SOL C 403      11.529  12.546   9.180  0.00  0.00           O  
HETATM 4057 HW1  SOL C 403      11.017  13.353   9.470  0.00  0.00           H  
HETATM 4058 HW2  SOL C 403      12.195  12.299   9.883  0.00  0.00           H  
HETATM 4059  OW  SOL C 404      14.204  -8.346  -2.184  0.00  0.00           O  
HETATM 4060 HW1  SOL C 404      14.292  -8.000  -3.077  0.00  0.00           H  
HETATM 4061 HW2  SOL C 404      13.749  -7.747  -1.583  0.00  0.00           H  
HETATM 4062  OW  SOL C 405      15.721 -19.559  -4.171  0.00  0.00           O  
HETATM 4063 HW1  SOL C 405      15.179 -18.713  -4.136  0.00  0.00           H  
HETATM 4064 HW2  SOL C 405      16.580 -19.388  -4.645  0.00  0.00           H  
HETATM 4065  OW  SOL C 406      38.641  -5.642  -1.708  0.00  0.00           O  
HETATM 4066 HW1  SOL C 406      37.936  -5.826  -2.393  0.00  0.00           H  
HETATM 4067 HW2  SOL C 406      39.287  -4.966  -2.067  0.00  0.00           H  
HETATM 4068  OW  SOL C 407     -17.012   7.239   2.619  0.00  0.00           O  
HETATM 4069 HW1  SOL C 407     -16.625   7.076   1.707  0.00  0.00           H  
HETATM 4070 HW2  SOL C 407     -17.354   6.371   2.994  0.00  0.00           H  
HETATM 4071  OW  SOL C 408      16.623   1.800  11.679  0.00  0.00           O  
HETATM 4072 HW1  SOL C 408      17.132   0.940  11.666  0.00  0.00           H  
HETATM 4073 HW2  SOL C 408      15.811   1.692  12.256  0.00  0.00           H  
HETATM 4074  OW  SOL C 409      32.509 -12.345   7.529  0.00  0.00           O  
HETATM 4075 HW1  SOL C 409      31.612 -12.377   7.088  0.00  0.00           H  
HETATM 4076 HW2  SOL C 409      32.399 -12.050   8.481  0.00  0.00           H  
HETATM 4077  OW  SOL C 410      27.422 -14.641   4.431  0.00  0.00           O  
HETATM 4078 HW1  SOL C 410      27.019 -13.761   4.365  0.00  0.00           H  
HETATM 4079 HW2  SOL C 410      27.380 -15.211   3.648  0.00  0.00           H  
HETATM 4080  OW  SOL C 411     -10.552  15.877  -5.728  0.00  0.00           O  
HETATM 4081 HW1  SOL C 411     -11.023  15.079  -5.990  0.00  0.00           H  
HETATM 4082 HW2  SOL C 411     -10.284  16.439  -6.468  0.00  0.00           H  
HETATM 4083  OW  SOL C 412      19.565 -13.530  -3.609  0.00  0.00           O  
HETATM 4084 HW1  SOL C 412      19.540 -14.291  -4.202  0.00  0.00           H  
HETATM 4085 HW2  SOL C 412      18.908 -12.833  -3.744  0.00  0.00           H  
HETATM 4086  OW  SOL C 413      27.987   4.433  -8.402  0.00  0.00           O  
HETATM 4087 HW1  SOL C 413      28.678   3.804  -8.762  0.00  0.00           H  
HETATM 4088 HW2  SOL C 413      28.380   5.342  -8.321  0.00  0.00           H  
HETATM 4089  OW  SOL C 414      29.053  -7.188 -11.174  0.00  0.00           O  
HETATM 4090 HW1  SOL C 414      29.830  -7.252 -11.796  0.00  0.00           H  
HETATM 4091 HW2  SOL C 414      28.369  -6.569 -11.557  0.00  0.00           H  
HETATM 4092  OW  SOL C 415      30.755  -6.940   4.917  0.00  0.00           O  
HETATM 4093 HW1  SOL C 415      30.425  -7.136   4.027  0.00  0.00           H  
HETATM 4094 HW2  SOL C 415      30.107  -6.565   5.532  0.00  0.00           H  
HETATM 4095  OW  SOL C 416       1.673  24.996   1.887  0.00  0.00           O  
HETATM 4096 HW1  SOL C 416       1.481  24.078   1.668  0.00  0.00           H  
HETATM 4097 HW2  SOL C 416       1.224  25.307   2.728  0.00  0.00           H  
HETATM 4098  OW  SOL C 417      24.560 -17.587   8.998  0.00  0.00           O  
HETATM 4099 HW1  SOL C 417      25.041 -17.265   9.809  0.00  0.00           H  
HETATM 4100 HW2  SOL C 417      24.623 -16.903   8.276  0.00  0.00           H  
HETATM 4101  OW  SOL C 418      22.406 -21.347  -7.755  0.00  0.00           O  
HETATM 4102 HW1  SOL C 418      21.604 -21.855  -8.047  0.00  0.00           H  
HETATM 4103 HW2  SOL C 418      23.137 -21.986  -7.522  0.00  0.00           H  
HETATM 4104  OW  SOL C 419      10.989   2.792 -10.539  0.00  0.00           O  
HETATM 4105 HW1  SOL C 419      10.312   2.498 -11.215  0.00  0.00           H  
HETATM 4106 HW2  SOL C 419      10.887   3.774 -10.378  0.00  0.00           H  
HETATM 4107  OW  SOL C 420      -9.790  16.770  -9.523  0.00  0.00           O  
HETATM 4108 HW1  SOL C 420      -8.892  16.421  -9.612  0.00  0.00           H  
HETATM 4109 HW2  SOL C 420     -10.571  16.152  -9.507  0.00  0.00           H  
HETATM 4110  OW  SOL C 421      28.574  -2.831   1.012  0.00  0.00           O  
HETATM 4111 HW1  SOL C 421      28.856  -1.935   0.793  0.00  0.00           H  
HETATM 4112 HW2  SOL C 421      28.551  -3.508   0.322  0.00  0.00           H  
HETATM 4113  OW  SOL C 422      13.704  -1.841  11.488  0.00  0.00           O  
HETATM 4114 HW1  SOL C 422      12.922  -1.726  10.880  0.00  0.00           H  
HETATM 4115 HW2  SOL C 422      14.263  -2.611  11.164  0.00  0.00           H  
HETATM 4116  OW  SOL C 423      10.787   7.934  11.704  0.00  0.00           O  
HETATM 4117 HW1  SOL C 423      11.684   8.345  11.842  0.00  0.00           H  
HETATM 4118 HW2  SOL C 423      10.258   8.491  11.071  0.00  0.00           H  
HETATM 4119  OW  SOL C 424      25.104 -22.422  -7.528  0.00  0.00           O  
HETATM 4120 HW1  SOL C 424      25.975 -22.807  -7.201  0.00  0.00           H  
HETATM 4121 HW2  SOL C 424      24.981 -22.659  -8.487  0.00  0.00           H  
HETATM 4122  OW  SOL C 425     -15.677   9.465   1.534  0.00  0.00           O  
HETATM 4123 HW1  SOL C 425     -16.216   8.630   1.662  0.00  0.00           H  
HETATM 4124 HW2  SOL C 425     -15.605   9.670   0.561  0.00  0.00           H  
HETATM 4125  OW  SOL C 426      16.616  -5.713  -4.702  0.00  0.00           O  
HETATM 4126 HW1  SOL C 426      15.702  -5.892  -4.448  0.00  0.00           H  
HETATM 4127 HW2  SOL C 426      17.326  -6.164  -4.224  0.00  0.00           H  
HETATM 4128  OW  SOL C 427     -18.938   9.208   3.506  0.00  0.00           O  
HETATM 4129 HW1  SOL C 427     -18.004   9.525   3.640  0.00  0.00           H  
HETATM 4130 HW2  SOL C 427     -18.936   8.218   3.359  0.00  0.00           H  
HETATM 4131  OW  SOL C 428      -8.989  11.172  -3.471  0.00  0.00           O  
HETATM 4132 HW1  SOL C 428      -9.952  11.197  -3.533  0.00  0.00           H  
HETATM 4133 HW2  SOL C 428      -8.509  11.941  -3.811  0.00  0.00           H  
HETATM 4134  OW  SOL C 429       5.137  31.437  -3.117  0.00  0.00           O  
HETATM 4135 HW1  SOL C 429       4.559  31.588  -2.318  0.00  0.00           H  
HETATM 4136 HW2  SOL C 429       4.696  31.842  -3.921  0.00  0.00           H  
HETATM 4137  OW  SOL C 430      20.645 -22.086 -11.432  0.00  0.00           O  
HETATM 4138 HW1  SOL C 430      20.465 -21.152 -11.727  0.00  0.00           H  
HETATM 4139 HW2  SOL C 430      20.201 -22.727 -12.057  0.00  0.00           H  
HETATM 4140  OW  SOL C 431      25.659 -16.353 -11.776  0.00  0.00           O  
HETATM 4141 HW1  SOL C 431      25.156 -17.206 -11.637  0.00  0.00           H  
HETATM 4142 HW2  SOL C 431      25.287 -15.871 -12.567  0.00  0.00           H  
HETATM 4143  OW  SOL C 432      13.979  -8.236  10.988  0.00  0.00           O  
HETATM 4144 HW1  SOL C 432      14.723  -8.834  10.684  0.00  0.00           H  
HETATM 4145 HW2  SOL C 432      13.976  -8.190  11.988  0.00  0.00           H  
HETATM 4146  OW  SOL C 433      23.609 -13.510  -6.359  0.00  0.00           O  
HETATM 4147 HW1  SOL C 433      22.925 -12.890  -6.077  0.00  0.00           H  
HETATM 4148 HW2  SOL C 433      23.393 -14.248  -6.944  0.00  0.00           H  
HETATM 4149  OW  SOL C 434      12.020  12.489  -7.579  0.00  0.00           O  
HETATM 4150 HW1  SOL C 434      12.218  11.620  -8.034  0.00  0.00           H  
HETATM 4151 HW2  SOL C 434      11.042  12.538  -7.371  0.00  0.00           H  
HETATM 4152  OW  SOL C 435      -1.017  18.807  -6.609  0.00  0.00           O  
HETATM 4153 HW1  SOL C 435      -0.232  19.369  -6.549  0.00  0.00           H  
HETATM 4154 HW2  SOL C 435      -0.867  17.886  -6.845  0.00  0.00           H  
HETATM 4155  OW  SOL C 436      19.129  -4.198  -3.082  0.00  0.00           O  
HETATM 4156 HW1  SOL C 436      18.396  -3.832  -3.596  0.00  0.00           H  
HETATM 4157 HW2  SOL C 436      18.969  -4.367  -2.145  0.00  0.00           H  
HETATM 4158  OW  SOL C 437      24.358 -14.487   5.960  0.00  0.00           O  
HETATM 4159 HW1  SOL C 437      25.213 -14.959   6.153  0.00  0.00           H  
HETATM 4160 HW2  SOL C 437      23.589 -15.018   6.311  0.00  0.00           H  
HETATM 4161  OW  SOL C 438       8.985 -11.740  -1.158  0.00  0.00           O  
HETATM 4162 HW1  SOL C 438       8.795 -12.082  -0.240  0.00  0.00           H  
HETATM 4163 HW2  SOL C 438       8.767 -12.453  -1.834  0.00  0.00           H  
HETATM 4164  OW  SOL C 439      23.129  10.108   2.123  0.00  0.00           O  
HETATM 4165 HW1  SOL C 439      23.352   9.140   2.118  0.00  0.00           H  
HETATM 4166 HW2  SOL C 439      23.699  10.574   2.808  0.00  0.00           H  
HETATM 4167  OW  SOL C 440      -7.838  13.379   5.493  0.00  0.00           O  
HETATM 4168 HW1  SOL C 440      -8.311  14.084   6.031  0.00  0.00           H  
HETATM 4169 HW2  SOL C 440      -7.436  13.588   4.635  0.00  0.00           H  
HETATM 4170  OW  SOL C 441      26.786  -6.275  -5.046  0.00  0.00           O  
HETATM 4171 HW1  SOL C 441      26.134  -5.967  -5.689  0.00  0.00           H  
HETATM 4172 HW2  SOL C 441      27.696  -5.949  -5.109  0.00  0.00           H  
HETATM 4173  OW  SOL C 442      24.909 -16.561   0.596  0.00  0.00           O  
HETATM 4174 HW1  SOL C 442      24.604 -15.656   0.465  0.00  0.00           H  
HETATM 4175 HW2  SOL C 442      25.359 -17.037  -0.110  0.00  0.00           H  
HETATM 4176  OW  SOL C 443      15.981 -15.729  -9.002  0.00  0.00           O  
HETATM 4177 HW1  SOL C 443      16.317 -14.782  -9.003  0.00  0.00           H  
HETATM 4178 HW2  SOL C 443      15.299 -15.838  -9.725  0.00  0.00           H  
HETATM 4179  OW  SOL C 444      26.685 -11.055   6.689  0.00  0.00           O  
HETATM 4180 HW1  SOL C 444      25.955 -10.558   7.081  0.00  0.00           H  
HETATM 4181 HW2  SOL C 444      26.594 -11.991   6.479  0.00  0.00           H  
HETATM 4182  OW  SOL C 445      -5.069  15.543 -14.257  0.00  0.00           O  
HETATM 4183 HW1  SOL C 445      -4.751  15.520 -13.301  0.00  0.00           H  
HETATM 4184 HW2  SOL C 445      -5.539  16.406 -14.426  0.00  0.00           H  
HETATM 4185  OW  SOL C 446       0.289  17.250  -4.882  0.00  0.00           O  
HETATM 4186 HW1  SOL C 446       0.282  16.419  -5.377  0.00  0.00           H  
HETATM 4187 HW2  SOL C 446       0.215  17.171  -3.918  0.00  0.00           H  
HETATM 4188  OW  SOL C 447      20.578  -6.648  -3.925  0.00  0.00           O  
HETATM 4189 HW1  SOL C 447      20.084  -6.484  -4.741  0.00  0.00           H  
HETATM 4190 HW2  SOL C 447      20.070  -6.645  -3.106  0.00  0.00           H  
HETATM 4191  OW  SOL C 448       3.977  22.100 -14.086  0.00  0.00           O  
HETATM 4192 HW1  SOL C 448       3.322  21.519 -14.567  0.00  0.00           H  
HETATM 4193 HW2  SOL C 448       3.645  22.256 -13.154  0.00  0.00           H  
HETATM 4194  OW  SOL C 449      35.783 -10.048  -4.065  0.00  0.00           O  
HETATM 4195 HW1  SOL C 449      35.314 -10.237  -3.190  0.00  0.00           H  
HETATM 4196 HW2  SOL C 449      35.339 -10.559  -4.791  0.00  0.00           H  
HETATM 4197  OW  SOL C 450      17.728  -0.541  12.144  0.00  0.00           O  
HETATM 4198 HW1  SOL C 450      17.801  -1.443  11.806  0.00  0.00           H  
HETATM 4199 HW2  SOL C 450      18.341  -0.158  12.845  0.00  0.00           H  
HETATM 4200  OW  SOL C 451      23.609  -3.542   2.152  0.00  0.00           O  
HETATM 4201 HW1  SOL C 451      23.755  -4.137   1.404  0.00  0.00           H  
HETATM 4202 HW2  SOL C 451      23.727  -2.597   1.985  0.00  0.00           H  
HETATM 4203  OW  SOL C 452      35.851 -17.780   2.574  0.00  0.00           O  
HETATM 4204 HW1  SOL C 452      34.954 -17.812   2.143  0.00  0.00           H  
HETATM 4205 HW2  SOL C 452      35.755 -17.830   3.565  0.00  0.00           H  
HETATM 4206  OW  SOL C 453     -10.318  20.445 -12.861  0.00  0.00           O  
HETATM 4207 HW1  SOL C 453     -11.232  20.485 -13.267  0.00  0.00           H  
HETATM 4208 HW2  SOL C 453      -9.689  21.009 -13.380  0.00  0.00           H  
HETATM 4209  OW  SOL C 454       2.169  22.739   9.775  0.00  0.00           O  
HETATM 4210 HW1  SOL C 454       2.971  23.228   9.437  0.00  0.00           H  
HETATM 4211 HW2  SOL C 454       1.368  23.347   9.749  0.00  0.00           H  
HETATM 4212  OW  SOL C 455      16.369 -12.969  -8.506  0.00  0.00           O  
HETATM 4213 HW1  SOL C 455      16.919 -12.238  -8.823  0.00  0.00           H  
HETATM 4214 HW2  SOL C 455      15.411 -12.835  -8.455  0.00  0.00           H  
HETATM 4215  OW  SOL C 456      33.507   2.451   2.285  0.00  0.00           O  
HETATM 4216 HW1  SOL C 456      34.303   2.927   1.888  0.00  0.00           H  
HETATM 4217 HW2  SOL C 456      33.700   1.473   2.332  0.00  0.00           H  
HETATM 4218  OW  SOL C 457      -3.768  26.862   0.364  0.00  0.00           O  
HETATM 4219 HW1  SOL C 457      -4.260  26.799  -0.463  0.00  0.00           H  
HETATM 4220 HW2  SOL C 457      -4.220  26.681   1.198  0.00  0.00           H  
HETATM 4221  OW  SOL C 458      18.560  -0.876 -10.396  0.00  0.00           O  
HETATM 4222 HW1  SOL C 458      17.724  -1.287 -10.736  0.00  0.00           H  
HETATM 4223 HW2  SOL C 458      18.545  -0.868  -9.391  0.00  0.00           H  
HETATM 4224  OW  SOL C 459      -7.497  28.033  -7.520  0.00  0.00           O  
HETATM 4225 HW1  SOL C 459      -8.450  28.012  -7.348  0.00  0.00           H  
HETATM 4226 HW2  SOL C 459      -6.937  28.350  -6.751  0.00  0.00           H  
HETATM 4227  OW  SOL C 460      22.759  -6.948   5.501  0.00  0.00           O  
HETATM 4228 HW1  SOL C 460      22.054  -6.452   5.940  0.00  0.00           H  
HETATM 4229 HW2  SOL C 460      22.659  -7.095   4.551  0.00  0.00           H  
HETATM 4230  OW  SOL C 461       9.631  18.647   5.449  0.00  0.00           O  
HETATM 4231 HW1  SOL C 461       9.109  18.296   4.672  0.00  0.00           H  
HETATM 4232 HW2  SOL C 461      10.326  17.987   5.714  0.00  0.00           H  
HETATM 4233  OW  SOL C 462      13.665   7.141  -5.400  0.00  0.00           O  
HETATM 4234 HW1  SOL C 462      13.007   6.667  -5.991  0.00  0.00           H  
HETATM 4235 HW2  SOL C 462      13.898   6.565  -4.625  0.00  0.00           H  
HETATM 4236  OW  SOL C 463      14.806  12.265  13.188  0.00  0.00           O  
HETATM 4237 HW1  SOL C 463      15.596  11.726  13.490  0.00  0.00           H  
HETATM 4238 HW2  SOL C 463      14.106  12.269  13.912  0.00  0.00           H  
HETATM 4239  OW  SOL C 464      -9.033  24.422   4.312  0.00  0.00           O  
HETATM 4240 HW1  SOL C 464      -9.669  24.655   5.005  0.00  0.00           H  
HETATM 4241 HW2  SOL C 464      -8.637  25.139   3.800  0.00  0.00           H  
HETATM 4242  OW  SOL C 465     -16.256   8.822   4.860  0.00  0.00           O  
HETATM 4243 HW1  SOL C 465     -16.611   8.170   4.194  0.00  0.00           H  
HETATM 4244 HW2  SOL C 465     -15.756   8.338   5.579  0.00  0.00           H  
HETATM 4245  OW  SOL C 466      15.217 -14.225  -6.074  0.00  0.00           O  
HETATM 4246 HW1  SOL C 466      14.718 -14.742  -6.718  0.00  0.00           H  
HETATM 4247 HW2  SOL C 466      16.180 -14.166  -6.153  0.00  0.00           H  
HETATM 4248  OW  SOL C 467       8.379  11.134   7.552  0.00  0.00           O  
HETATM 4249 HW1  SOL C 467       7.691  11.617   8.095  0.00  0.00           H  
HETATM 4250 HW2  SOL C 467       8.025  10.982   6.632  0.00  0.00           H  
HETATM 4251  OW  SOL C 468      33.145   3.426   4.835  0.00  0.00           O  
HETATM 4252 HW1  SOL C 468      33.276   4.409   5.008  0.00  0.00           H  
HETATM 4253 HW2  SOL C 468      33.459   3.202   3.920  0.00  0.00           H  
HETATM 4254  OW  SOL C 469       3.267  26.113  -1.250  0.00  0.00           O  
HETATM 4255 HW1  SOL C 469       3.816  26.105  -2.080  0.00  0.00           H  
HETATM 4256 HW2  SOL C 469       3.839  25.884  -0.466  0.00  0.00           H  
HETATM 4257  OW  SOL C 470      16.477  -6.846  -8.517  0.00  0.00           O  
HETATM 4258 HW1  SOL C 470      16.353  -6.383  -7.669  0.00  0.00           H  
HETATM 4259 HW2  SOL C 470      15.696  -7.291  -8.883  0.00  0.00           H  
HETATM 4260  OW  SOL C 471      -2.346  31.950  -0.865  0.00  0.00           O  
HETATM 4261 HW1  SOL C 471      -2.773  31.695  -1.734  0.00  0.00           H  
HETATM 4262 HW2  SOL C 471      -2.455  31.206  -0.206  0.00  0.00           H  
HETATM 4263  OW  SOL C 472      -8.717  22.517   5.980  0.00  0.00           O  
HETATM 4264 HW1  SOL C 472      -9.035  22.283   5.097  0.00  0.00           H  
HETATM 4265 HW2  SOL C 472      -8.708  21.789   6.603  0.00  0.00           H  
HETATM 4266  OW  SOL C 473       6.603  -9.112   0.280  0.00  0.00           O  
HETATM 4267 HW1  SOL C 473       7.505  -8.677   0.335  0.00  0.00           H  
HETATM 4268 HW2  SOL C 473       5.890  -8.446   0.517  0.00  0.00           H  
HETATM 4269  OW  SOL C 474      30.336   2.213  -0.355  0.00  0.00           O  
HETATM 4270 HW1  SOL C 474      30.167   2.774   0.455  0.00  0.00           H  
HETATM 4271 HW2  SOL C 474      30.362   2.794  -1.159  0.00  0.00           H  
HETATM 4272  OW  SOL C 475      32.648 -11.560  10.239  0.00  0.00           O  
HETATM 4273 HW1  SOL C 475      33.298 -12.323  10.274  0.00  0.00           H  
HETATM 4274 HW2  SOL C 475      31.981 -11.656  10.971  0.00  0.00           H  
HETATM 4275  OW  SOL C 476      37.522  -5.449  -4.209  0.00  0.00           O  
HETATM 4276 HW1  SOL C 476      38.322  -5.860  -4.651  0.00  0.00           H  
HETATM 4277 HW2  SOL C 476      36.696  -5.695  -4.715  0.00  0.00           H  
HETATM 4278  OW  SOL C 477      18.500  -3.640   8.688  0.00  0.00           O  
HETATM 4279 HW1  SOL C 477      18.303  -3.559   9.632  0.00  0.00           H  
HETATM 4280 HW2  SOL C 477      18.066  -4.358   8.207  0.00  0.00           H  
HETATM 4281  OW  SOL C 478     -13.367  16.588  -3.371  0.00  0.00           O  
HETATM 4282 HW1  SOL C 478     -12.471  16.617  -3.739  0.00  0.00           H  
HETATM 4283 HW2  SOL C 478     -13.493  16.247  -2.478  0.00  0.00           H  
HETATM 4284  OW  SOL C 479      24.920   4.633  -7.127  0.00  0.00           O  
HETATM 4285 HW1  SOL C 479      25.749   5.110  -7.425  0.00  0.00           H  
HETATM 4286 HW2  SOL C 479      25.114   3.658  -7.031  0.00  0.00           H  
HETATM 4287  OW  SOL C 480      23.537 -13.537 -12.450  0.00  0.00           O  
HETATM 4288 HW1  SOL C 480      22.553 -13.349 -12.505  0.00  0.00           H  
HETATM 4289 HW2  SOL C 480      23.760 -14.329 -13.022  0.00  0.00           H  
HETATM 4290  OW  SOL C 481       4.454  15.994 -12.437  0.00  0.00           O  
HETATM 4291 HW1  SOL C 481       3.711  15.344 -12.298  0.00  0.00           H  
HETATM 4292 HW2  SOL C 481       5.274  15.666 -11.964  0.00  0.00           H  
HETATM 4293  OW  SOL C 482       1.186  12.207  -9.964  0.00  0.00           O  
HETATM 4294 HW1  SOL C 482       1.157  12.321 -10.957  0.00  0.00           H  
HETATM 4295 HW2  SOL C 482       0.928  13.055  -9.516  0.00  0.00           H  
HETATM 4296  OW  SOL C 483      33.644 -20.579   0.180  0.00  0.00           O  
HETATM 4297 HW1  SOL C 483      33.250 -20.194  -0.654  0.00  0.00           H  
HETATM 4298 HW2  SOL C 483      33.792 -21.560   0.057  0.00  0.00           H  
HETATM 4299  OW  SOL C 484      20.427 -24.438   3.926  0.00  0.00           O  
HETATM 4300 HW1  SOL C 484      20.924 -24.320   4.785  0.00  0.00           H  
HETATM 4301 HW2  SOL C 484      20.520 -23.602   3.371  0.00  0.00           H  
HETATM 4302  OW  SOL C 485      23.176  -5.557   7.770  0.00  0.00           O  
HETATM 4303 HW1  SOL C 485      23.976  -6.051   7.539  0.00  0.00           H  
HETATM 4304 HW2  SOL C 485      23.248  -4.917   8.491  0.00  0.00           H  
HETATM 4305  OW  SOL C 486      23.757  10.563   6.644  0.00  0.00           O  
HETATM 4306 HW1  SOL C 486      24.631  10.467   6.172  0.00  0.00           H  
HETATM 4307 HW2  SOL C 486      23.064   9.995   6.191  0.00  0.00           H  
HETATM 4308  OW  SOL C 487     -12.735  27.873   6.687  0.00  0.00           O  
HETATM 4309 HW1  SOL C 487     -13.643  28.025   7.064  0.00  0.00           H  
HETATM 4310 HW2  SOL C 487     -12.742  28.043   5.698  0.00  0.00           H  
HETATM 4311  OW  SOL C 488     -15.268  13.527  -9.217  0.00  0.00           O  
HETATM 4312 HW1  SOL C 488     -14.878  13.351  -8.320  0.00  0.00           H  
HETATM 4313 HW2  SOL C 488     -15.411  12.672  -9.701  0.00  0.00           H  
HETATM 4314  OW  SOL C 489     -10.055  17.319  10.812  0.00  0.00           O  
HETATM 4315 HW1  SOL C 489      -9.759  18.104  10.264  0.00  0.00           H  
HETATM 4316 HW2  SOL C 489      -9.289  16.998  11.367  0.00  0.00           H  
HETATM 4317  OW  SOL C 490      28.519 -22.154  -0.258  0.00  0.00           O  
HETATM 4318 HW1  SOL C 490      28.998 -21.276  -0.197  0.00  0.00           H  
HETATM 4319 HW2  SOL C 490      28.231 -22.449   0.649  0.00  0.00           H  
HETATM 4320  OW  SOL C 491       5.812  23.062  -0.168  0.00  0.00           O  
HETATM 4321 HW1  SOL C 491       4.905  22.784   0.136  0.00  0.00           H  
HETATM 4322 HW2  SOL C 491       5.769  23.328  -1.132  0.00  0.00           H  
HETATM 4323  OW  SOL C 492      39.425  -7.162   0.385  0.00  0.00           O  
HETATM 4324 HW1  SOL C 492      38.623  -7.690   0.696  0.00  0.00           H  
HETATM 4325 HW2  SOL C 492      39.118  -6.431  -0.230  0.00  0.00           H  
HETATM 4326  OW  SOL C 493     -12.678  28.820   4.174  0.00  0.00           O  
HETATM 4327 HW1  SOL C 493     -13.098  29.642   3.787  0.00  0.00           H  
HETATM 4328 HW2  SOL C 493     -12.173  28.335   3.456  0.00  0.00           H  
HETATM 4329  OW  SOL C 494       6.960  15.174 -11.212  0.00  0.00           O  
HETATM 4330 HW1  SOL C 494       7.276  14.228 -11.151  0.00  0.00           H  
HETATM 4331 HW2  SOL C 494       7.205  15.555 -12.105  0.00  0.00           H  
HETATM 4332  OW  SOL C 495      22.368 -18.699  -7.988  0.00  0.00           O  
HETATM 4333 HW1  SOL C 495      23.241 -18.352  -7.754  0.00  0.00           H  
HETATM 4334 HW2  SOL C 495      22.247 -19.698  -8.030  0.00  0.00           H  
HETATM 4335  OW  SOL C 496     -14.298  12.479   8.092  0.00  0.00           O  
HETATM 4336 HW1  SOL C 496     -14.695  13.270   8.550  0.00  0.00           H  
HETATM 4337 HW2  SOL C 496     -14.582  12.479   7.127  0.00  0.00           H  
HETATM 4338  OW  SOL C 497      10.063  -3.899  -7.662  0.00  0.00           O  
HETATM 4339 HW1  SOL C 497      10.150  -4.213  -8.602  0.00  0.00           H  
HETATM 4340 HW2  SOL C 497       9.106  -3.700  -7.467  0.00  0.00           H  
HETATM 4341  OW  SOL C 498     -18.573  16.549   6.898  0.00  0.00           O  
HETATM 4342 HW1  SOL C 498     -19.402  17.045   6.641  0.00  0.00           H  
HETATM 4343 HW2  SOL C 498     -18.575  15.639   6.473  0.00  0.00           H  
HETATM 4344  OW  SOL C 499      -1.475  13.229  -5.971  0.00  0.00           O  
HETATM 4345 HW1  SOL C 499      -0.589  13.470  -5.660  0.00  0.00           H  
HETATM 4346 HW2  SOL C 499      -2.014  12.748  -5.332  0.00  0.00           H  
HETATM 4347  OW  SOL C 500      -6.535  14.093  -9.419  0.00  0.00           O  
HETATM 4348 HW1  SOL C 500      -5.745  13.484  -9.453  0.00  0.00           H  
HETATM 4349 HW2  SOL C 500      -6.779  14.377 -10.349  0.00  0.00           H  
HETATM 4350  OW  SOL C 501      27.817 -11.778   2.348  0.00  0.00           O  
HETATM 4351 HW1  SOL C 501      26.867 -11.605   2.315  0.00  0.00           H  
HETATM 4352 HW2  SOL C 501      28.238 -11.940   3.201  0.00  0.00           H  
HETATM 4353  OW  SOL C 502      17.323 -22.264  -9.284  0.00  0.00           O  
HETATM 4354 HW1  SOL C 502      17.196 -23.187  -9.653  0.00  0.00           H  
HETATM 4355 HW2  SOL C 502      16.676 -22.113  -8.543  0.00  0.00           H  
HETATM 4356  OW  SOL C 503      14.971 -21.852   4.953  0.00  0.00           O  
HETATM 4357 HW1  SOL C 503      15.676 -21.143   5.032  0.00  0.00           H  
HETATM 4358 HW2  SOL C 503      14.764 -22.206   5.863  0.00  0.00           H  
HETATM 4359  OW  SOL C 504      25.763 -11.178  13.688  0.00  0.00           O  
HETATM 4360 HW1  SOL C 504      26.052 -10.403  13.121  0.00  0.00           H  
HETATM 4361 HW2  SOL C 504      26.291 -11.186  14.535  0.00  0.00           H  
HETATM 4362  OW  SOL C 505      16.252  -5.862   3.485  0.00  0.00           O  
HETATM 4363 HW1  SOL C 505      15.666  -5.090   3.498  0.00  0.00           H  
HETATM 4364 HW2  SOL C 505      15.893  -6.696   3.158  0.00  0.00           H  
HETATM 4365  OW  SOL C 506      37.239 -10.751   4.946  0.00  0.00           O  
HETATM 4366 HW1  SOL C 506      37.791 -11.551   5.187  0.00  0.00           H  
HETATM 4367 HW2  SOL C 506      36.274 -10.954   5.074  0.00  0.00           H  
HETATM 4368  OW  SOL C 507      16.904 -17.235   6.780  0.00  0.00           O  
HETATM 4369 HW1  SOL C 507      17.334 -17.479   5.913  0.00  0.00           H  
HETATM 4370 HW2  SOL C 507      17.099 -17.938   7.466  0.00  0.00           H  
HETATM 4371  OW  SOL C 508       6.033 -13.704  -4.242  0.00  0.00           O  
HETATM 4372 HW1  SOL C 508       6.950 -13.318  -4.124  0.00  0.00           H  
HETATM 4373 HW2  SOL C 508       5.847 -13.811  -5.222  0.00  0.00           H  
HETATM 4374  OW  SOL C 509      31.022  -7.398  -6.741  0.00  0.00           O  
HETATM 4375 HW1  SOL C 509      31.692  -7.949  -7.247  0.00  0.00           H  
HETATM 4376 HW2  SOL C 509      30.781  -7.675  -5.846  0.00  0.00           H  
HETATM 4377  OW  SOL C 510      27.517  -0.956  -6.143  0.00  0.00           O  
HETATM 4378 HW1  SOL C 510      27.971  -0.452  -5.455  0.00  0.00           H  
HETATM 4379 HW2  SOL C 510      27.551  -0.678  -7.101  0.00  0.00           H  
HETATM 4380  OW  SOL C 511      16.502   4.297  -2.777  0.00  0.00           O  
HETATM 4381 HW1  SOL C 511      15.564   4.567  -2.570  0.00  0.00           H  
HETATM 4382 HW2  SOL C 511      17.208   4.606  -2.196  0.00  0.00           H  
HETATM 4383  OW  SOL C 512       8.016  22.429  -4.641  0.00  0.00           O  
HETATM 4384 HW1  SOL C 512       8.317  23.374  -4.741  0.00  0.00           H  
HETATM 4385 HW2  SOL C 512       8.816  21.817  -4.644  0.00  0.00           H  
HETATM 4386  OW  SOL C 513      22.991  -6.841  10.023  0.00  0.00           O  
HETATM 4387 HW1  SOL C 513      22.647  -6.263  10.768  0.00  0.00           H  
HETATM 4388 HW2  SOL C 513      23.068  -7.790  10.363  0.00  0.00           H  
HETATM 4389  OW  SOL C 514       8.772 -15.564  -4.563  0.00  0.00           O  
HETATM 4390 HW1  SOL C 514       9.684 -15.860  -4.827  0.00  0.00           H  
HETATM 4391 HW2  SOL C 514       8.130 -16.326  -4.678  0.00  0.00           H  
HETATM 4392  OW  SOL C 515      19.521  14.365   1.756  0.00  0.00           O  
HETATM 4393 HW1  SOL C 515      19.807  15.325   1.705  0.00  0.00           H  
HETATM 4394 HW2  SOL C 515      18.583  14.309   2.081  0.00  0.00           H  
HETATM 4395  OW  SOL C 516      23.310   7.329  -3.601  0.00  0.00           O  
HETATM 4396 HW1  SOL C 516      23.782   6.586  -4.065  0.00  0.00           H  
HETATM 4397 HW2  SOL C 516      23.941   7.798  -2.988  0.00  0.00           H  
HETATM 4398  OW  SOL C 517      19.321   7.254  -6.601  0.00  0.00           O  
HETATM 4399 HW1  SOL C 517      18.903   7.899  -5.961  0.00  0.00           H  
HETATM 4400 HW2  SOL C 517      18.641   6.580  -6.874  0.00  0.00           H  
HETATM 4401  OW  SOL C 518      17.150 -20.880 -11.635  0.00  0.00           O  
HETATM 4402 HW1  SOL C 518      18.042 -20.612 -12.007  0.00  0.00           H  
HETATM 4403 HW2  SOL C 518      17.285 -21.326 -10.748  0.00  0.00           H  
HETATM 4404  OW  SOL C 519      -8.830  18.079  14.514  0.00  0.00           O  
HETATM 4405 HW1  SOL C 519      -8.509  17.769  15.414  0.00  0.00           H  
HETATM 4406 HW2  SOL C 519      -8.143  18.666  14.101  0.00  0.00           H  
HETATM 4407  OW  SOL C 520     -12.821  25.053   7.370  0.00  0.00           O  
HETATM 4408 HW1  SOL C 520     -12.561  25.980   7.645  0.00  0.00           H  
HETATM 4409 HW2  SOL C 520     -13.119  25.051   6.416  0.00  0.00           H  
HETATM 4410  OW  SOL C 521      19.095  -6.988   3.040  0.00  0.00           O  
HETATM 4411 HW1  SOL C 521      19.492  -6.121   2.917  0.00  0.00           H  
HETATM 4412 HW2  SOL C 521      18.370  -7.079   3.671  0.00  0.00           H  
HETATM 4413  OW  SOL C 522     -18.060   9.940   6.740  0.00  0.00           O  
HETATM 4414 HW1  SOL C 522     -17.481   9.598   6.008  0.00  0.00           H  
HETATM 4415 HW2  SOL C 522     -19.017   9.834   6.478  0.00  0.00           H  
HETATM 4416  OW  SOL C 523     -20.149  18.401  -0.670  0.00  0.00           O  
HETATM 4417 HW1  SOL C 523     -19.900  18.339   0.291  0.00  0.00           H  
HETATM 4418 HW2  SOL C 523     -19.333  18.283  -1.238  0.00  0.00           H  
HETATM 4419  OW  SOL C 524      -8.311  26.531   5.908  0.00  0.00           O  
HETATM 4420 HW1  SOL C 524      -8.606  26.479   6.855  0.00  0.00           H  
HETATM 4421 HW2  SOL C 524      -8.462  27.453   5.553  0.00  0.00           H  
HETATM 4422  OW  SOL C 525      13.803  -7.512 -16.339  0.00  0.00           O  
HETATM 4423 HW1  SOL C 525      13.738  -6.542 -16.068  0.00  0.00           H  
HETATM 4424 HW2  SOL C 525      14.517  -7.957 -15.802  0.00  0.00           H  
HETATM 4425  OW  SOL C 526       7.627   6.853   8.813  0.00  0.00           O  
HETATM 4426 HW1  SOL C 526       7.861   5.967   8.409  0.00  0.00           H  
HETATM 4427 HW2  SOL C 526       6.727   6.807   9.237  0.00  0.00           H  
HETATM 4428  OW  SOL C 527      23.026  -1.120  16.324  0.00  0.00           O  
HETATM 4429 HW1  SOL C 527      23.293  -1.900  15.769  0.00  0.00           H  
HETATM 4430 HW2  SOL C 527      23.461  -1.183  17.219  0.00  0.00           H  
HETATM 4431  OW  SOL C 528      14.818   8.553   5.851  0.00  0.00           O  
HETATM 4432 HW1  SOL C 528      15.783   8.782   5.972  0.00  0.00           H  
HETATM 4433 HW2  SOL C 528      14.277   9.397   5.756  0.00  0.00           H  
HETATM 4434  OW  SOL C 529       3.579  33.303   0.831  0.00  0.00           O  
HETATM 4435 HW1  SOL C 529       3.578  32.597   0.128  0.00  0.00           H  
HETATM 4436 HW2  SOL C 529       4.237  33.062   1.543  0.00  0.00           H  
HETATM 4437  OW  SOL C 530       6.669  25.910   6.492  0.00  0.00           O  
HETATM 4438 HW1  SOL C 530       7.259  26.718   6.525  0.00  0.00           H  
HETATM 4439 HW2  SOL C 530       6.509  25.575   7.419  0.00  0.00           H  
HETATM 4440  OW  SOL C 531      10.795   3.538   6.233  0.00  0.00           O  
HETATM 4441 HW1  SOL C 531      10.629   3.232   7.168  0.00  0.00           H  
HETATM 4442 HW2  SOL C 531       9.923   3.603   5.743  0.00  0.00           H  
HETATM 4443  OW  SOL C 532      13.149  -3.256   5.932  0.00  0.00           O  
HETATM 4444 HW1  SOL C 532      13.616  -2.524   5.507  0.00  0.00           H  
HETATM 4445 HW2  SOL C 532      12.225  -3.108   6.179  0.00  0.00           H  
HETATM 4446  OW  SOL C 533      17.701   0.811   5.483  0.00  0.00           O  
HETATM 4447 HW1  SOL C 533      17.408   1.415   6.179  0.00  0.00           H  
HETATM 4448 HW2  SOL C 533      17.692   1.120   4.568  0.00  0.00           H  
HETATM 4449  OW  SOL C 534      16.009   6.135 -10.067  0.00  0.00           O  
HETATM 4450 HW1  SOL C 534      16.001   6.616  -9.194  0.00  0.00           H  
HETATM 4451 HW2  SOL C 534      15.826   6.777 -10.809  0.00  0.00           H  
HETATM 4452  OW  SOL C 535      -9.839  26.385  -4.022  0.00  0.00           O  
HETATM 4453 HW1  SOL C 535      -9.611  25.457  -4.171  0.00  0.00           H  
HETATM 4454 HW2  SOL C 535      -9.927  27.005  -4.762  0.00  0.00           H  
HETATM 4455  OW  SOL C 536      14.991 -11.130 -14.041  0.00  0.00           O  
HETATM 4456 HW1  SOL C 536      14.009 -10.959 -14.025  0.00  0.00           H  
HETATM 4457 HW2  SOL C 536      15.475 -10.336 -14.415  0.00  0.00           H  
HETATM 4458  OW  SOL C 537      12.193  -8.178   5.707  0.00  0.00           O  
HETATM 4459 HW1  SOL C 537      13.130  -8.075   5.486  0.00  0.00           H  
HETATM 4460 HW2  SOL C 537      11.840  -9.112   5.727  0.00  0.00           H  
HETATM 4461  OW  SOL C 538      21.630 -13.409  12.129  0.00  0.00           O  
HETATM 4462 HW1  SOL C 538      22.129 -14.074  11.558  0.00  0.00           H  
HETATM 4463 HW2  SOL C 538      22.280 -12.743  12.495  0.00  0.00           H  
HETATM 4464  OW  SOL C 539      27.240  -1.037 -14.170  0.00  0.00           O  
HETATM 4465 HW1  SOL C 539      27.358  -0.218 -14.735  0.00  0.00           H  
HETATM 4466 HW2  SOL C 539      28.083  -1.210 -13.650  0.00  0.00           H  
HETATM 4467  OW  SOL C 540      21.905  13.083   5.725  0.00  0.00           O  
HETATM 4468 HW1  SOL C 540      22.035  13.824   6.381  0.00  0.00           H  
HETATM 4469 HW2  SOL C 540      22.206  12.217   6.120  0.00  0.00           H  
HETATM 4470  OW  SOL C 541      15.464  -5.927  -1.827  0.00  0.00           O  
HETATM 4471 HW1  SOL C 541      16.104  -5.219  -1.993  0.00  0.00           H  
HETATM 4472 HW2  SOL C 541      15.296  -6.211  -0.920  0.00  0.00           H  
HETATM 4473  OW  SOL C 542      -9.155  18.006  -5.220  0.00  0.00           O  
HETATM 4474 HW1  SOL C 542      -8.852  18.131  -4.311  0.00  0.00           H  
HETATM 4475 HW2  SOL C 542      -8.489  17.950  -5.918  0.00  0.00           H  
HETATM 4476  OW  SOL C 543      12.969   8.823  -2.277  0.00  0.00           O  
HETATM 4477 HW1  SOL C 543      12.999   9.825  -2.272  0.00  0.00           H  
HETATM 4478 HW2  SOL C 543      13.786   8.459  -2.724  0.00  0.00           H  
HETATM 4479  OW  SOL C 544      35.299  -7.590  -0.474  0.00  0.00           O  
HETATM 4480 HW1  SOL C 544      35.141  -7.999  -1.377  0.00  0.00           H  
HETATM 4481 HW2  SOL C 544      34.450  -7.205  -0.118  0.00  0.00           H  
HETATM 4482  OW  SOL C 545      22.767  -0.127  -6.194  0.00  0.00           O  
HETATM 4483 HW1  SOL C 545      23.675  -0.456  -6.199  0.00  0.00           H  
HETATM 4484 HW2  SOL C 545      22.608   0.812  -6.364  0.00  0.00           H  
HETATM 4485  OW  SOL C 546       7.227  15.567   0.334  0.00  0.00           O  
HETATM 4486 HW1  SOL C 546       6.640  16.307  -0.021  0.00  0.00           H  
HETATM 4487 HW2  SOL C 546       6.732  14.702   0.302  0.00  0.00           H  
HETATM 4488  OW  SOL C 547      20.422   4.008  12.888  0.00  0.00           O  
HETATM 4489 HW1  SOL C 547      21.043   4.319  12.160  0.00  0.00           H  
HETATM 4490 HW2  SOL C 547      20.809   4.254  13.779  0.00  0.00           H  
HETATM 4491  OW  SOL C 548       4.101  18.546 -13.275  0.00  0.00           O  
HETATM 4492 HW1  SOL C 548       4.617  18.639 -14.133  0.00  0.00           H  
HETATM 4493 HW2  SOL C 548       4.222  17.632 -12.911  0.00  0.00           H  
HETATM 4494  OW  SOL C 549       2.625   9.822  -9.456  0.00  0.00           O  
HETATM 4495 HW1  SOL C 549       2.118  10.687  -9.483  0.00  0.00           H  
HETATM 4496 HW2  SOL C 549       3.292   9.849  -8.706  0.00  0.00           H  
HETATM 4497  OW  SOL C 550       1.612  30.260  -3.428  0.00  0.00           O  
HETATM 4498 HW1  SOL C 550       1.660  29.283  -3.637  0.00  0.00           H  
HETATM 4499 HW2  SOL C 550       1.458  30.384  -2.449  0.00  0.00           H  
HETATM 4500  OW  SOL C 551      28.415 -23.632   4.991  0.00  0.00           O  
HETATM 4501 HW1  SOL C 551      27.739 -23.547   5.729  0.00  0.00           H  
HETATM 4502 HW2  SOL C 551      28.682 -24.589   4.893  0.00  0.00           H  
HETATM 4503  OW  SOL C 552      -8.688  33.250  -2.915  0.00  0.00           O  
HETATM 4504 HW1  SOL C 552      -7.713  33.276  -3.108  0.00  0.00           H  
HETATM 4505 HW2  SOL C 552      -8.982  34.114  -2.516  0.00  0.00           H  
HETATM 4506  OW  SOL C 553      -3.272  25.191   8.925  0.00  0.00           O  
HETATM 4507 HW1  SOL C 553      -3.616  24.406   8.400  0.00  0.00           H  
HETATM 4508 HW2  SOL C 553      -3.369  25.000   9.908  0.00  0.00           H  
HETATM 4509  OW  SOL C 554      24.012 -19.459  -2.042  0.00  0.00           O  
HETATM 4510 HW1  SOL C 554      24.441 -18.656  -1.723  0.00  0.00           H  
HETATM 4511 HW2  SOL C 554      23.288 -19.818  -1.517  0.00  0.00           H  
HETATM 4512  OW  SOL C 555      19.504 -11.888   8.242  0.00  0.00           O  
HETATM 4513 HW1  SOL C 555      18.864 -11.162   8.288  0.00  0.00           H  
HETATM 4514 HW2  SOL C 555      19.881 -12.138   7.392  0.00  0.00           H  
HETATM 4515  OW  SOL C 556      -3.410  14.572  -7.771  0.00  0.00           O  
HETATM 4516 HW1  SOL C 556      -3.474  15.280  -7.114  0.00  0.00           H  
HETATM 4517 HW2  SOL C 556      -3.086  13.729  -7.442  0.00  0.00           H  
HETATM 4518  OW  SOL C 557      22.886   6.757 -10.888  0.00  0.00           O  
HETATM 4519 HW1  SOL C 557      22.676   7.699 -11.173  0.00  0.00           H  
HETATM 4520 HW2  SOL C 557      23.057   6.744  -9.909  0.00  0.00           H  
HETATM 4521  OW  SOL C 558      17.004  -2.757  -1.763  0.00  0.00           O  
HETATM 4522 HW1  SOL C 558      17.143  -2.564  -0.828  0.00  0.00           H  
HETATM 4523 HW2  SOL C 558      16.141  -2.534  -2.137  0.00  0.00           H  
HETATM 4524  OW  SOL C 559     -11.855  29.919  -3.597  0.00  0.00           O  
HETATM 4525 HW1  SOL C 559     -12.132  30.825  -3.925  0.00  0.00           H  
HETATM 4526 HW2  SOL C 559     -12.446  29.638  -2.841  0.00  0.00           H  
HETATM 4527  OW  SOL C 560      16.711 -13.362   4.358  0.00  0.00           O  
HETATM 4528 HW1  SOL C 560      16.738 -13.558   5.338  0.00  0.00           H  
HETATM 4529 HW2  SOL C 560      17.500 -13.459   3.815  0.00  0.00           H  
HETATM 4530  OW  SOL C 561      -4.960  20.144 -15.143  0.00  0.00           O  
HETATM 4531 HW1  SOL C 561      -5.366  19.345 -14.701  0.00  0.00           H  
HETATM 4532 HW2  SOL C 561      -5.071  20.061 -16.137  0.00  0.00           H  
HETATM 4533  OW  SOL C 562      30.873   4.054  -2.316  0.00  0.00           O  
HETATM 4534 HW1  SOL C 562      30.544   3.749  -3.203  0.00  0.00           H  
HETATM 4535 HW2  SOL C 562      31.811   3.737  -2.178  0.00  0.00           H  
HETATM 4536  OW  SOL C 563      -4.915  23.099 -13.739  0.00  0.00           O  
HETATM 4537 HW1  SOL C 563      -4.383  22.253 -13.834  0.00  0.00           H  
HETATM 4538 HW2  SOL C 563      -5.817  22.873 -13.370  0.00  0.00           H  
HETATM 4539  OW  SOL C 564      10.002  11.663  13.038  0.00  0.00           O  
HETATM 4540 HW1  SOL C 564      10.814  11.339  13.502  0.00  0.00           H  
HETATM 4541 HW2  SOL C 564      10.230  12.452  12.472  0.00  0.00           H  
HETATM 4542  OW  SOL C 565      15.500 -15.449  11.211  0.00  0.00           O  
HETATM 4543 HW1  SOL C 565      15.190 -15.681  12.134  0.00  0.00           H  
HETATM 4544 HW2  SOL C 565      15.012 -16.009  10.541  0.00  0.00           H  
HETATM 4545  OW  SOL C 566      20.489   3.607   7.839  0.00  0.00           O  
HETATM 4546 HW1  SOL C 566      21.167   4.228   8.127  0.00  0.00           H  
HETATM 4547 HW2  SOL C 566      19.555   3.811   8.010  0.00  0.00           H  
HETATM 4548  OW  SOL C 567      26.249   1.527 -12.378  0.00  0.00           O  
HETATM 4549 HW1  SOL C 567      26.139   2.334 -11.801  0.00  0.00           H  
HETATM 4550 HW2  SOL C 567      26.116   0.703 -11.842  0.00  0.00           H  
HETATM 4551  OW  SOL C 568      -6.130  18.715  13.501  0.00  0.00           O  
HETATM 4552 HW1  SOL C 568      -5.586  19.271  14.119  0.00  0.00           H  
HETATM 4553 HW2  SOL C 568      -5.524  18.076  13.014  0.00  0.00           H  
HETATM 4554  OW  SOL C 569      -6.529  13.481 -14.257  0.00  0.00           O  
HETATM 4555 HW1  SOL C 569      -6.025  12.743 -13.799  0.00  0.00           H  
HETATM 4556 HW2  SOL C 569      -5.946  14.293 -14.334  0.00  0.00           H  
HETATM 4557  OW  SOL C 570       0.889  19.217  12.454  0.00  0.00           O  
HETATM 4558 HW1  SOL C 570       0.310  19.955  12.811  0.00  0.00           H  
HETATM 4559 HW2  SOL C 570       1.601  19.607  11.876  0.00  0.00           H  
HETATM 4560  OW  SOL C 571      19.559  11.014  -6.476  0.00  0.00           O  
HETATM 4561 HW1  SOL C 571      19.242  10.107  -6.219  0.00  0.00           H  
HETATM 4562 HW2  SOL C 571      19.664  11.586  -5.664  0.00  0.00           H  
HETATM 4563  OW  SOL C 572      18.977  -9.172  11.231  0.00  0.00           O  
HETATM 4564 HW1  SOL C 572      18.619  -8.825  10.360  0.00  0.00           H  
HETATM 4565 HW2  SOL C 572      18.400  -9.929  11.544  0.00  0.00           H  
HETATM 4566  OW  SOL C 573      -1.696  34.450   4.515  0.00  0.00           O  
HETATM 4567 HW1  SOL C 573      -2.248  34.412   5.349  0.00  0.00           H  
HETATM 4568 HW2  SOL C 573      -1.352  33.540   4.300  0.00  0.00           H  
HETATM 4569  OW  SOL C 574      13.901  -3.165   8.461  0.00  0.00           O  
HETATM 4570 HW1  SOL C 574      12.982  -3.443   8.393  0.00  0.00           H  
HETATM 4571 HW2  SOL C 574      14.259  -2.511   7.849  0.00  0.00           H  
HETATM 4572  OW  SOL C 575      27.121 -20.536  -4.980  0.00  0.00           O  
HETATM 4573 HW1  SOL C 575      26.249 -20.834  -4.677  0.00  0.00           H  
HETATM 4574 HW2  SOL C 575      26.995 -19.996  -5.815  0.00  0.00           H  
HETATM 4575  OW  SOL C 576      25.862  11.117   2.534  0.00  0.00           O  
HETATM 4576 HW1  SOL C 576      25.500  12.018   2.780  0.00  0.00           H  
HETATM 4577 HW2  SOL C 576      26.474  10.799   3.254  0.00  0.00           H  
HETATM 4578  OW  SOL C 577     -18.308  12.746   6.008  0.00  0.00           O  
HETATM 4579 HW1  SOL C 577     -18.358  11.799   6.311  0.00  0.00           H  
HETATM 4580 HW2  SOL C 577     -19.031  13.286   6.456  0.00  0.00           H  
HETATM 4581  OW  SOL C 578      16.706   2.939  -9.587  0.00  0.00           O  
HETATM 4582 HW1  SOL C 578      15.731   2.778  -9.462  0.00  0.00           H  
HETATM 4583 HW2  SOL C 578      16.872   3.245 -10.531  0.00  0.00           H  
HETATM 4584  OW  SOL C 579       9.750  18.804   1.215  0.00  0.00           O  
HETATM 4585 HW1  SOL C 579      10.528  18.191   1.081  0.00  0.00           H  
HETATM 4586 HW2  SOL C 579       9.347  18.648   2.114  0.00  0.00           H  
HETATM 4587  OW  SOL C 580      20.945  -1.592  -4.586  0.00  0.00           O  
HETATM 4588 HW1  SOL C 580      20.136  -2.114  -4.490  0.00  0.00           H  
HETATM 4589 HW2  SOL C 580      20.858  -0.720  -4.992  0.00  0.00           H  
HETATM 4590  OW  SOL C 581      27.978 -16.816 -16.327  0.00  0.00           O  
HETATM 4591 HW1  SOL C 581      27.852 -15.823 -16.409  0.00  0.00           H  
HETATM 4592 HW2  SOL C 581      28.688 -17.010 -15.650  0.00  0.00           H  
HETATM 4593  OW  SOL C 582      20.868  -3.655  16.637  0.00  0.00           O  
HETATM 4594 HW1  SOL C 582      21.632  -3.298  17.175  0.00  0.00           H  
HETATM 4595 HW2  SOL C 582      21.071  -3.563  15.660  0.00  0.00           H  
HETATM 4596  OW  SOL C 583     -10.953  13.544   2.766  0.00  0.00           O  
HETATM 4597 HW1  SOL C 583     -10.140  13.965   3.095  0.00  0.00           H  
HETATM 4598 HW2  SOL C 583     -10.851  12.745   2.230  0.00  0.00           H  
HETATM 4599  OW  SOL C 584      -6.362  33.496  -3.973  0.00  0.00           O  
HETATM 4600 HW1  SOL C 584      -5.696  33.628  -4.708  0.00  0.00           H  
HETATM 4601 HW2  SOL C 584      -6.067  34.012  -3.163  0.00  0.00           H  
HETATM 4602  OW  SOL C 585      21.228 -17.695 -14.413  0.00  0.00           O  
HETATM 4603 HW1  SOL C 585      20.775 -18.589 -14.484  0.00  0.00           H  
HETATM 4604 HW2  SOL C 585      20.691 -17.012 -14.906  0.00  0.00           H  
HETATM 4605  OW  SOL C 586       3.448 -13.042   5.081  0.00  0.00           O  
HETATM 4606 HW1  SOL C 586       3.298 -12.263   4.477  0.00  0.00           H  
HETATM 4607 HW2  SOL C 586       4.165 -12.819   5.742  0.00  0.00           H  
HETATM 4608  OW  SOL C 587      27.359 -19.600  -9.936  0.00  0.00           O  
HETATM 4609 HW1  SOL C 587      27.546 -20.094 -10.785  0.00  0.00           H  
HETATM 4610 HW2  SOL C 587      28.097 -18.949  -9.764  0.00  0.00           H  
HETATM 4611  OW  SOL C 588      24.538  -7.865  -3.946  0.00  0.00           O  
HETATM 4612 HW1  SOL C 588      24.237  -7.011  -4.280  0.00  0.00           H  
HETATM 4613 HW2  SOL C 588      25.258  -8.314  -4.399  0.00  0.00           H  
HETATM 4614  OW  SOL C 589      17.973   3.964   3.109  0.00  0.00           O  
HETATM 4615 HW1  SOL C 589      17.300   3.352   3.434  0.00  0.00           H  
HETATM 4616 HW2  SOL C 589      17.685   4.826   2.781  0.00  0.00           H  
HETATM 4617  OW  SOL C 590      13.897   5.811   9.316  0.00  0.00           O  
HETATM 4618 HW1  SOL C 590      12.952   6.121   9.299  0.00  0.00           H  
HETATM 4619 HW2  SOL C 590      14.214   5.706  10.259  0.00  0.00           H  
HETATM 4620  OW  SOL C 591      36.994 -12.183  -0.900  0.00  0.00           O  
HETATM 4621 HW1  SOL C 591      37.474 -11.372  -0.572  0.00  0.00           H  
HETATM 4622 HW2  SOL C 591      37.499 -12.591  -1.654  0.00  0.00           H  
HETATM 4623  OW  SOL C 592      29.558 -24.455  -4.192  0.00  0.00           O  
HETATM 4624 HW1  SOL C 592      30.238 -23.728  -4.074  0.00  0.00           H  
HETATM 4625 HW2  SOL C 592      28.644 -24.070  -4.095  0.00  0.00           H  
HETATM 4626  OW  SOL C 593      36.642  -9.267  -9.721  0.00  0.00           O  
HETATM 4627 HW1  SOL C 593      37.412  -8.817 -10.186  0.00  0.00           H  
HETATM 4628 HW2  SOL C 593      35.809  -9.138 -10.268  0.00  0.00           H  
HETATM 4629  OW  SOL C 594       6.127  22.093   7.114  0.00  0.00           O  
HETATM 4630 HW1  SOL C 594       7.011  22.554   7.087  0.00  0.00           H  
HETATM 4631 HW2  SOL C 594       6.237  21.139   6.810  0.00  0.00           H  
HETATM 4632  OW  SOL C 595      -4.005  25.065  11.579  0.00  0.00           O  
HETATM 4633 HW1  SOL C 595      -4.456  24.263  11.180  0.00  0.00           H  
HETATM 4634 HW2  SOL C 595      -4.696  25.712  11.888  0.00  0.00           H  
HETATM 4635  OW  SOL C 596      24.702 -23.367 -10.045  0.00  0.00           O  
HETATM 4636 HW1  SOL C 596      25.286 -23.702 -10.788  0.00  0.00           H  
HETATM 4637 HW2  SOL C 596      24.243 -24.135  -9.604  0.00  0.00           H  
HETATM 4638  OW  SOL C 597      15.935  -4.283  10.972  0.00  0.00           O  
HETATM 4639 HW1  SOL C 597      14.995  -4.498  11.241  0.00  0.00           H  
HETATM 4640 HW2  SOL C 597      16.567  -4.924  11.398  0.00  0.00           H  
HETATM 4641  OW  SOL C 598      20.437 -12.168 -11.163  0.00  0.00           O  
HETATM 4642 HW1  SOL C 598      20.172 -11.782 -10.320  0.00  0.00           H  
HETATM 4643 HW2  SOL C 598      19.731 -12.239 -11.868  0.00  0.00           H  
HETATM 4644  OW  SOL C 599       0.269  30.857   1.876  0.00  0.00           O  
HETATM 4645 HW1  SOL C 599       0.400  31.836   2.009  0.00  0.00           H  
HETATM 4646 HW2  SOL C 599       1.052  30.365   2.244  0.00  0.00           H  
HETATM 4647  OW  SOL C 600      23.986   3.435   5.715  0.00  0.00           O  
HETATM 4648 HW1  SOL C 600      23.253   3.100   5.176  0.00  0.00           H  
HETATM 4649 HW2  SOL C 600      24.759   2.874   5.856  0.00  0.00           H  
HETATM 4650  OW  SOL C 601     -11.526  13.488  -0.073  0.00  0.00           O  
HETATM 4651 HW1  SOL C 601     -12.088  12.713   0.018  0.00  0.00           H  
HETATM 4652 HW2  SOL C 601     -11.095  13.659  -0.919  0.00  0.00           H  
HETATM 4653  OW  SOL C 602      -6.683   7.062  -9.009  0.00  0.00           O  
HETATM 4654 HW1  SOL C 602      -6.834   7.115  -8.024  0.00  0.00           H  
HETATM 4655 HW2  SOL C 602      -7.328   6.423  -9.426  0.00  0.00           H  
HETATM 4656  OW  SOL C 603      16.478  -1.730   6.651  0.00  0.00           O  
HETATM 4657 HW1  SOL C 603      17.225  -2.029   7.184  0.00  0.00           H  
HETATM 4658 HW2  SOL C 603      16.026  -0.912   6.906  0.00  0.00           H  
HETATM 4659  OW  SOL C 604       6.741  -5.626   7.892  0.00  0.00           O  
HETATM 4660 HW1  SOL C 604       6.952  -6.491   7.446  0.00  0.00           H  
HETATM 4661 HW2  SOL C 604       5.971  -5.741   8.519  0.00  0.00           H  
HETATM 4662  OW  SOL C 605      12.914 -21.663  -0.982  0.00  0.00           O  
HETATM 4663 HW1  SOL C 605      12.616 -21.056  -1.727  0.00  0.00           H  
HETATM 4664 HW2  SOL C 605      13.689 -22.208  -1.292  0.00  0.00           H  
HETATM 4665  OW  SOL C 606      15.507   9.217  -3.615  0.00  0.00           O  
HETATM 4666 HW1  SOL C 606      15.951   8.993  -2.747  0.00  0.00           H  
HETATM 4667 HW2  SOL C 606      15.876  10.072  -3.960  0.00  0.00           H  
HETATM 4668  OW  SOL C 607      17.855 -10.374 -11.365  0.00  0.00           O  
HETATM 4669 HW1  SOL C 607      17.990 -10.273 -10.383  0.00  0.00           H  
HETATM 4670 HW2  SOL C 607      17.233 -11.144 -11.541  0.00  0.00           H  
HETATM 4671  OW  SOL C 608     -12.320  10.010  12.498  0.00  0.00           O  
HETATM 4672 HW1  SOL C 608     -12.757  10.224  13.376  0.00  0.00           H  
HETATM 4673 HW2  SOL C 608     -11.345  10.179  12.563  0.00  0.00           H  
HETATM 4674  OW  SOL C 609       4.505  10.334  -7.500  0.00  0.00           O  
HETATM 4675 HW1  SOL C 609       4.100   9.762  -6.786  0.00  0.00           H  
HETATM 4676 HW2  SOL C 609       4.856  11.184  -7.101  0.00  0.00           H  
HETATM 4677  OW  SOL C 610      14.362   2.855  18.308  0.00  0.00           O  
HETATM 4678 HW1  SOL C 610      14.321   1.882  18.522  0.00  0.00           H  
HETATM 4679 HW2  SOL C 610      13.937   3.031  17.423  0.00  0.00           H  
HETATM 4680  OW  SOL C 611      18.345 -17.077  -5.449  0.00  0.00           O  
HETATM 4681 HW1  SOL C 611      17.459 -16.719  -5.598  0.00  0.00           H  
HETATM 4682 HW2  SOL C 611      18.649 -17.238  -4.546  0.00  0.00           H  
HETATM 4683  OW  SOL C 612      27.225 -14.053 -16.438  0.00  0.00           O  
HETATM 4684 HW1  SOL C 612      27.706 -13.625 -17.203  0.00  0.00           H  
HETATM 4685 HW2  SOL C 612      26.685 -13.362 -15.958  0.00  0.00           H  
HETATM 4686  OW  SOL C 613      34.757 -11.227  -8.732  0.00  0.00           O  
HETATM 4687 HW1  SOL C 613      34.154 -11.726  -9.354  0.00  0.00           H  
HETATM 4688 HW2  SOL C 613      35.370 -10.631  -9.254  0.00  0.00           H  
HETATM 4689  OW  SOL C 614      22.004 -10.128  15.072  0.00  0.00           O  
HETATM 4690 HW1  SOL C 614      22.893 -10.245  15.506  0.00  0.00           H  
HETATM 4691 HW2  SOL C 614      21.726  -9.170  15.130  0.00  0.00           H  
HETATM 4692  OW  SOL C 615      31.706 -22.922  -4.279  0.00  0.00           O  
HETATM 4693 HW1  SOL C 615      31.772 -23.632  -4.985  0.00  0.00           H  
HETATM 4694 HW2  SOL C 615      32.063 -23.270  -3.418  0.00  0.00           H  
HETATM 4695  OW  SOL C 616      16.407 -12.632 -12.041  0.00  0.00           O  
HETATM 4696 HW1  SOL C 616      15.844 -12.629 -11.220  0.00  0.00           H  
HETATM 4697 HW2  SOL C 616      15.885 -12.244 -12.800  0.00  0.00           H  
HETATM 4698  OW  SOL C 617      -8.854  18.065 -15.888  0.00  0.00           O  
HETATM 4699 HW1  SOL C 617      -9.506  17.462 -15.435  0.00  0.00           H  
HETATM 4700 HW2  SOL C 617      -9.304  18.919 -16.138  0.00  0.00           H  
HETATM 4701  OW  SOL C 618      15.560 -13.419 -15.612  0.00  0.00           O  
HETATM 4702 HW1  SOL C 618      15.012 -13.922 -14.950  0.00  0.00           H  
HETATM 4703 HW2  SOL C 618      15.459 -12.437 -15.441  0.00  0.00           H  
HETATM 4704  OW  SOL C 619      -7.413   9.654  -9.617  0.00  0.00           O  
HETATM 4705 HW1  SOL C 619      -8.377   9.692  -9.881  0.00  0.00           H  
HETATM 4706 HW2  SOL C 619      -7.089   8.714  -9.678  0.00  0.00           H  
HETATM 4707  OW  SOL C 620      33.252   2.712  -2.327  0.00  0.00           O  
HETATM 4708 HW1  SOL C 620      33.995   2.781  -3.000  0.00  0.00           H  
HETATM 4709 HW2  SOL C 620      33.175   1.759  -2.023  0.00  0.00           H  
HETATM 4710  OW  SOL C 621       6.759  21.215  -7.480  0.00  0.00           O  
HETATM 4711 HW1  SOL C 621       7.235  20.571  -8.084  0.00  0.00           H  
HETATM 4712 HW2  SOL C 621       7.213  21.222  -6.582  0.00  0.00           H  
HETATM 4713  OW  SOL C 622     -13.446  20.769 -13.000  0.00  0.00           O  
HETATM 4714 HW1  SOL C 622     -13.478  21.759 -13.135  0.00  0.00           H  
HETATM 4715 HW2  SOL C 622     -13.888  20.527 -12.143  0.00  0.00           H  
HETATM 4716  OW  SOL C 623      24.685   1.087  14.809  0.00  0.00           O  
HETATM 4717 HW1  SOL C 623      24.272   0.817  15.678  0.00  0.00           H  
HETATM 4718 HW2  SOL C 623      24.813   2.075  14.791  0.00  0.00           H  
HETATM 4719  OW  SOL C 624      15.169 -10.887   6.496  0.00  0.00           O  
HETATM 4720 HW1  SOL C 624      15.320 -11.746   6.986  0.00  0.00           H  
HETATM 4721 HW2  SOL C 624      14.421 -10.391   6.919  0.00  0.00           H  
HETATM 4722  OW  SOL C 625      32.830 -19.590 -11.385  0.00  0.00           O  
HETATM 4723 HW1  SOL C 625      31.923 -19.495 -10.984  0.00  0.00           H  
HETATM 4724 HW2  SOL C 625      32.824 -19.262 -12.327  0.00  0.00           H  
HETATM 4725  OW  SOL C 626     -12.397  14.086   5.035  0.00  0.00           O  
HETATM 4726 HW1  SOL C 626     -11.931  13.961   4.157  0.00  0.00           H  
HETATM 4727 HW2  SOL C 626     -12.178  13.327   5.644  0.00  0.00           H  
HETATM 4728  OW  SOL C 627      24.081  -5.047 -10.386  0.00  0.00           O  
HETATM 4729 HW1  SOL C 627      24.384  -5.929 -10.010  0.00  0.00           H  
HETATM 4730 HW2  SOL C 627      23.292  -5.197 -10.991  0.00  0.00           H  
HETATM 4731  OW  SOL C 628      11.462 -14.680   3.762  0.00  0.00           O  
HETATM 4732 HW1  SOL C 628      11.419 -15.617   4.085  0.00  0.00           H  
HETATM 4733 HW2  SOL C 628      10.536 -14.324   3.611  0.00  0.00           H  
HETATM 4734  OW  SOL C 629      -9.147  25.429  -1.313  0.00  0.00           O  
HETATM 4735 HW1  SOL C 629      -8.594  26.126  -1.677  0.00  0.00           H  
HETATM 4736 HW2  SOL C 629      -9.900  25.103  -1.824  0.00  0.00           H  
HETATM 4737  OW  SOL C 630     -20.142  21.921   2.124  0.00  0.00           O  
HETATM 4738 HW1  SOL C 630     -20.541  22.834   2.270  0.00  0.00           H  
HETATM 4739 HW2  SOL C 630     -20.196  21.701   1.149  0.00  0.00           H  
HETATM 4740  OW  SOL C 631      15.416   2.123   4.521  0.00  0.00           O  
HETATM 4741 HW1  SOL C 631      15.416   2.684   5.311  0.00  0.00           H  
HETATM 4742 HW2  SOL C 631      14.618   2.148   3.978  0.00  0.00           H  
HETATM 4743  OW  SOL C 632      -0.063  23.212   0.025  0.00  0.00           O  
HETATM 4744 HW1  SOL C 632       0.177  22.285  -0.114  0.00  0.00           H  
HETATM 4745 HW2  SOL C 632       0.569  23.889  -0.244  0.00  0.00           H  
HETATM 4746  OW  SOL C 633      34.608 -11.588   5.210  0.00  0.00           O  
HETATM 4747 HW1  SOL C 633      33.711 -11.358   5.600  0.00  0.00           H  
HETATM 4748 HW2  SOL C 633      34.935 -12.447   5.604  0.00  0.00           H  
HETATM 4749  OW  SOL C 634       0.847  23.175   6.084  0.00  0.00           O  
HETATM 4750 HW1  SOL C 634       1.128  24.082   6.400  0.00  0.00           H  
HETATM 4751 HW2  SOL C 634       1.661  22.602   5.967  0.00  0.00           H  
HETATM 4752  OW  SOL C 635      13.574  11.343  -2.380  0.00  0.00           O  
HETATM 4753 HW1  SOL C 635      13.101  11.772  -3.144  0.00  0.00           H  
HETATM 4754 HW2  SOL C 635      14.561  11.327  -2.560  0.00  0.00           H  
HETATM 4755  OW  SOL C 636     -10.321  31.924  -4.959  0.00  0.00           O  
HETATM 4756 HW1  SOL C 636     -10.918  32.667  -4.652  0.00  0.00           H  
HETATM 4757 HW2  SOL C 636      -9.509  31.894  -4.370  0.00  0.00           H  
HETATM 4758  OW  SOL C 637      -2.810  17.945   9.787  0.00  0.00           O  
HETATM 4759 HW1  SOL C 637      -2.042  18.296   9.271  0.00  0.00           H  
HETATM 4760 HW2  SOL C 637      -2.485  17.344  10.510  0.00  0.00           H  
HETATM 4761  OW  SOL C 638       7.340  20.338  -0.256  0.00  0.00           O  
HETATM 4762 HW1  SOL C 638       7.989  19.598  -0.112  0.00  0.00           H  
HETATM 4763 HW2  SOL C 638       7.298  20.568  -1.228  0.00  0.00           H  
HETATM 4764  OW  SOL C 639      26.646   4.514  -3.558  0.00  0.00           O  
HETATM 4765 HW1  SOL C 639      27.106   3.976  -4.259  0.00  0.00           H  
HETATM 4766 HW2  SOL C 639      25.927   5.069  -3.974  0.00  0.00           H  
HETATM 4767  OW  SOL C 640      15.518 -10.535  -7.732  0.00  0.00           O  
HETATM 4768 HW1  SOL C 640      15.348 -11.076  -6.945  0.00  0.00           H  
HETATM 4769 HW2  SOL C 640      15.841  -9.638  -7.564  0.00  0.00           H  
HETATM 4770  OW  SOL C 641       7.281   3.083 -11.309  0.00  0.00           O  
HETATM 4771 HW1  SOL C 641       6.458   2.697 -10.890  0.00  0.00           H  
HETATM 4772 HW2  SOL C 641       7.364   4.044 -11.063  0.00  0.00           H  
HETATM 4773  OW  SOL C 642      35.818 -14.286  -8.998  0.00  0.00           O  
HETATM 4774 HW1  SOL C 642      36.475 -15.035  -8.895  0.00  0.00           H  
HETATM 4775 HW2  SOL C 642      35.562 -13.944  -8.095  0.00  0.00           H  
HETATM 4776  OW  SOL C 643      -6.645  17.165  -3.722  0.00  0.00           O  
HETATM 4777 HW1  SOL C 643      -6.603  16.272  -3.351  0.00  0.00           H  
HETATM 4778 HW2  SOL C 643      -6.292  17.364  -4.599  0.00  0.00           H  
HETATM 4779  OW  SOL C 644      15.583   2.075  -6.144  0.00  0.00           O  
HETATM 4780 HW1  SOL C 644      15.334   1.609  -5.303  0.00  0.00           H  
HETATM 4781 HW2  SOL C 644      14.860   1.935  -6.832  0.00  0.00           H  
HETATM 4782  OW  SOL C 645     -10.599  16.586 -14.413  0.00  0.00           O  
HETATM 4783 HW1  SOL C 645     -10.352  15.833 -13.794  0.00  0.00           H  
HETATM 4784 HW2  SOL C 645     -11.387  17.074 -14.048  0.00  0.00           H  
HETATM 4785  OW  SOL C 646       5.988  23.706  -3.099  0.00  0.00           O  
HETATM 4786 HW1  SOL C 646       6.152  24.698  -3.088  0.00  0.00           H  
HETATM 4787 HW2  SOL C 646       6.588  23.286  -3.775  0.00  0.00           H  
HETATM 4788  OW  SOL C 647      17.049  -3.949   5.416  0.00  0.00           O  
HETATM 4789 HW1  SOL C 647      16.108  -3.908   5.645  0.00  0.00           H  
HETATM 4790 HW2  SOL C 647      17.501  -4.802   5.436  0.00  0.00           H  
HETATM 4791  OW  SOL C 648      19.734 -21.120  -4.377  0.00  0.00           O  
HETATM 4792 HW1  SOL C 648      19.433 -20.720  -3.507  0.00  0.00           H  
HETATM 4793 HW2  SOL C 648      20.106 -22.030  -4.210  0.00  0.00           H  
HETATM 4794  OW  SOL C 649      26.383  -5.282  -2.225  0.00  0.00           O  
HETATM 4795 HW1  SOL C 649      25.793  -5.542  -2.942  0.00  0.00           H  
HETATM 4796 HW2  SOL C 649      26.095  -5.348  -1.305  0.00  0.00           H  
HETATM 4797  OW  SOL C 650      18.311 -17.819   4.596  0.00  0.00           O  
HETATM 4798 HW1  SOL C 650      18.326 -17.037   3.967  0.00  0.00           H  
HETATM 4799 HW2  SOL C 650      18.934 -18.522   4.254  0.00  0.00           H  
HETATM 4800  OW  SOL C 651      24.689 -20.798   8.735  0.00  0.00           O  
HETATM 4801 HW1  SOL C 651      23.791 -21.201   8.897  0.00  0.00           H  
HETATM 4802 HW2  SOL C 651      24.642 -20.184   7.941  0.00  0.00           H  
HETATM 4803  OW  SOL C 652      28.743  -9.162  12.147  0.00  0.00           O  
HETATM 4804 HW1  SOL C 652      28.884  -8.802  11.229  0.00  0.00           H  
HETATM 4805 HW2  SOL C 652      27.772  -9.138  12.377  0.00  0.00           H  
HETATM 4806  OW  SOL C 653     -13.040  32.647  -0.577  0.00  0.00           O  
HETATM 4807 HW1  SOL C 653     -13.106  31.838  -1.170  0.00  0.00           H  
HETATM 4808 HW2  SOL C 653     -12.699  33.429  -1.116  0.00  0.00           H  
HETATM 4809  OW  SOL C 654      19.452  -1.206  18.111  0.00  0.00           O  
HETATM 4810 HW1  SOL C 654      19.884  -1.848  17.478  0.00  0.00           H  
HETATM 4811 HW2  SOL C 654      18.455  -1.239  17.995  0.00  0.00           H  
HETATM 4812  OW  SOL C 655      31.943   6.495  -2.397  0.00  0.00           O  
HETATM 4813 HW1  SOL C 655      32.933   6.372  -2.457  0.00  0.00           H  
HETATM 4814 HW2  SOL C 655      31.498   5.595  -2.466  0.00  0.00           H  
HETATM 4815  OW  SOL C 656       5.718 -13.529   1.707  0.00  0.00           O  
HETATM 4816 HW1  SOL C 656       5.279 -14.082   2.421  0.00  0.00           H  
HETATM 4817 HW2  SOL C 656       6.277 -14.115   1.116  0.00  0.00           H  
HETATM 4818  OW  SOL C 657      33.308   0.322  -1.082  0.00  0.00           O  
HETATM 4819 HW1  SOL C 657      33.283  -0.119  -1.978  0.00  0.00           H  
HETATM 4820 HW2  SOL C 657      33.018  -0.333  -0.385  0.00  0.00           H  
HETATM 4821  OW  SOL C 658      30.555   3.083   2.636  0.00  0.00           O  
HETATM 4822 HW1  SOL C 658      31.447   2.793   2.984  0.00  0.00           H  
HETATM 4823 HW2  SOL C 658      29.853   2.909   3.325  0.00  0.00           H  
HETATM 4824  OW  SOL C 659       1.979  21.061   2.573  0.00  0.00           O  
HETATM 4825 HW1  SOL C 659       1.686  21.797   3.127  0.00  0.00           H  
HETATM 4826 HW2  SOL C 659       2.424  20.309   2.990  0.00  0.00           H  
HETATM 4827  OW  SOL C 660      32.751  -6.854  -9.873  0.00  0.00           O  
HETATM 4828 HW1  SOL C 660      32.698  -5.939  -9.488  0.00  0.00           H  
HETATM 4829 HW2  SOL C 660      32.900  -7.515  -9.150  0.00  0.00           H  
HETATM 4830  OW  SOL C 661      16.311  -5.426  18.065  0.00  0.00           O  
HETATM 4831 HW1  SOL C 661      16.423  -4.845  18.876  0.00  0.00           H  
HETATM 4832 HW2  SOL C 661      16.318  -4.858  17.244  0.00  0.00           H  
HETATM 4833  OW  SOL C 662     -12.272  17.103  12.566  0.00  0.00           O  
HETATM 4834 HW1  SOL C 662     -11.587  17.249  11.850  0.00  0.00           H  
HETATM 4835 HW2  SOL C 662     -11.991  17.559  13.402  0.00  0.00           H  
HETATM 4836  OW  SOL C 663      21.505   9.562   5.163  0.00  0.00           O  
HETATM 4837 HW1  SOL C 663      21.188   8.631   5.312  0.00  0.00           H  
HETATM 4838 HW2  SOL C 663      21.138   9.892   4.293  0.00  0.00           H  
HETATM 4839  OW  SOL C 665      27.807 -21.562 -11.993  0.00  0.00           O  
HETATM 4840 HW1  SOL C 665      28.640 -21.593 -12.549  0.00  0.00           H  
HETATM 4841 HW2  SOL C 665      27.609 -22.483 -11.638  0.00  0.00           H  
HETATM 4842  OW  SOL C 666      18.664   6.690  -2.858  0.00  0.00           O  
HETATM 4843 HW1  SOL C 666      19.532   7.183  -2.887  0.00  0.00           H  
HETATM 4844 HW2  SOL C 666      18.073   7.003  -3.609  0.00  0.00           H  
HETATM 4845  OW  SOL C 667      20.036   5.782 -10.856  0.00  0.00           O  
HETATM 4846 HW1  SOL C 667      20.949   6.049 -10.557  0.00  0.00           H  
HETATM 4847 HW2  SOL C 667      20.104   4.945 -11.410  0.00  0.00           H  
HETATM 4848  OW  SOL C 668      26.520 -16.076   6.469  0.00  0.00           O  
HETATM 4849 HW1  SOL C 668      27.050 -15.565   5.796  0.00  0.00           H  
HETATM 4850 HW2  SOL C 668      27.021 -16.904   6.723  0.00  0.00           H  
HETATM 4851  OW  SOL C 669      22.565 -13.778   3.627  0.00  0.00           O  
HETATM 4852 HW1  SOL C 669      21.669 -13.593   3.314  0.00  0.00           H  
HETATM 4853 HW2  SOL C 669      22.821 -14.672   3.883  0.00  0.00           H  
HETATM 4854  OW  SOL C 670       8.208  -1.330  13.526  0.00  0.00           O  
HETATM 4855 HW1  SOL C 670       8.392  -0.559  14.117  0.00  0.00           H  
HETATM 4856 HW2  SOL C 670       7.279  -1.668  13.684  0.00  0.00           H  
HETATM 4857  OW  SOL C 671     -12.241   6.452   8.952  0.00  0.00           O  
HETATM 4858 HW1  SOL C 671     -11.662   6.375   9.763  0.00  0.00           H  
HETATM 4859 HW2  SOL C 671     -11.874   7.141   8.339  0.00  0.00           H  
HETATM 4860  OW  SOL C 672      27.851  -4.260  -8.352  0.00  0.00           O  
HETATM 4861 HW1  SOL C 672      27.171  -4.393  -7.689  0.00  0.00           H  
HETATM 4862 HW2  SOL C 672      28.342  -5.117  -8.457  0.00  0.00           H  
HETATM 4863  OW  SOL C 673      -2.200  20.653 -15.334  0.00  0.00           O  
HETATM 4864 HW1  SOL C 673      -3.144  20.549 -15.034  0.00  0.00           H  
HETATM 4865 HW2  SOL C 673      -1.575  20.436 -14.582  0.00  0.00           H  
HETATM 4866  OW  SOL C 674      18.813  -8.629  -4.343  0.00  0.00           O  
HETATM 4867 HW1  SOL C 674      19.510  -9.059  -4.854  0.00  0.00           H  
HETATM 4868 HW2  SOL C 674      18.163  -9.181  -3.895  0.00  0.00           H  
HETATM 4869  OW  SOL C 675     -16.350  26.053   7.356  0.00  0.00           O  
HETATM 4870 HW1  SOL C 675     -16.011  26.989   7.387  0.00  0.00           H  
HETATM 4871 HW2  SOL C 675     -15.593  25.416   7.538  0.00  0.00           H  
HETATM 4872  OW  SOL C 676       7.530  28.406  -6.227  0.00  0.00           O  
HETATM 4873 HW1  SOL C 676       7.078  28.730  -5.398  0.00  0.00           H  
HETATM 4874 HW2  SOL C 676       7.836  27.462  -6.097  0.00  0.00           H  
HETATM 4875  OW  SOL C 677      28.779 -12.224  -2.676  0.00  0.00           O  
HETATM 4876 HW1  SOL C 677      29.416 -11.800  -3.266  0.00  0.00           H  
HETATM 4877 HW2  SOL C 677      28.785 -13.187  -2.619  0.00  0.00           H  
HETATM 4878  OW  SOL C 678      12.137  13.649   6.627  0.00  0.00           O  
HETATM 4879 HW1  SOL C 678      11.753  13.046   5.928  0.00  0.00           H  
HETATM 4880 HW2  SOL C 678      11.958  13.265   7.539  0.00  0.00           H  
HETATM 4881  OW  SOL C 679      11.794 -18.219  -7.394  0.00  0.00           O  
HETATM 4882 HW1  SOL C 679      11.462 -17.789  -8.233  0.00  0.00           H  
HETATM 4883 HW2  SOL C 679      11.869 -19.204  -7.524  0.00  0.00           H  
HETATM 4884  OW  SOL C 680      36.554 -20.159   0.906  0.00  0.00           O  
HETATM 4885 HW1  SOL C 680      35.597 -20.051   0.676  0.00  0.00           H  
HETATM 4886 HW2  SOL C 680      36.910 -19.302   1.294  0.00  0.00           H  
HETATM 4887  OW  SOL C 681      -7.873   8.593   5.831  0.00  0.00           O  
HETATM 4888 HW1  SOL C 681      -7.394   7.725   5.989  0.00  0.00           H  
HETATM 4889 HW2  SOL C 681      -7.915   8.763   4.844  0.00  0.00           H  
HETATM 4890  OW  SOL C 682     -14.622  20.193 -10.475  0.00  0.00           O  
HETATM 4891 HW1  SOL C 682     -15.537  19.863 -10.268  0.00  0.00           H  
HETATM 4892 HW2  SOL C 682     -13.960  19.802  -9.830  0.00  0.00           H  
HETATM 4893  OW  SOL C 683       4.490  13.129   7.013  0.00  0.00           O  
HETATM 4894 HW1  SOL C 683       3.907  13.059   7.820  0.00  0.00           H  
HETATM 4895 HW2  SOL C 683       4.215  13.918   6.473  0.00  0.00           H  
HETATM 4896  OW  SOL C 684     -14.851  16.954  11.616  0.00  0.00           O  
HETATM 4897 HW1  SOL C 684     -15.075  15.982  11.685  0.00  0.00           H  
HETATM 4898 HW2  SOL C 684     -13.917  17.102  11.925  0.00  0.00           H  
HETATM 4899  OW  SOL C 685     -12.048  23.282  -4.282  0.00  0.00           O  
HETATM 4900 HW1  SOL C 685     -12.328  22.738  -3.534  0.00  0.00           H  
HETATM 4901 HW2  SOL C 685     -12.133  22.872  -5.153  0.00  0.00           H  
HETATM 4902  OW  SOL C 686       1.438   3.297  -7.157  0.00  0.00           O  
HETATM 4903 HW1  SOL C 686       0.659   3.923  -7.236  0.00  0.00           H  
HETATM 4904 HW2  SOL C 686       1.216   2.560  -6.526  0.00  0.00           H  
HETATM 4905  OW  SOL C 687      19.206   9.236  10.123  0.00  0.00           O  
HETATM 4906 HW1  SOL C 687      19.266   8.663  10.943  0.00  0.00           H  
HETATM 4907 HW2  SOL C 687      20.089   9.253   9.652  0.00  0.00           H  
HETATM 4908  OW  SOL C 688      14.155  14.813   1.786  0.00  0.00           O  
HETATM 4909 HW1  SOL C 688      13.561  14.763   2.592  0.00  0.00           H  
HETATM 4910 HW2  SOL C 688      14.058  13.973   1.258  0.00  0.00           H  
HETATM 4911  OW  SOL C 689      19.062  -1.336  10.091  0.00  0.00           O  
HETATM 4912 HW1  SOL C 689      18.448  -0.685   9.718  0.00  0.00           H  
HETATM 4913 HW2  SOL C 689      19.898  -1.478   9.629  0.00  0.00           H  
HETATM 4914  OW  SOL C 690      20.307   5.788   2.399  0.00  0.00           O  
HETATM 4915 HW1  SOL C 690      20.163   5.126   3.085  0.00  0.00           H  
HETATM 4916 HW2  SOL C 690      20.403   6.697   2.676  0.00  0.00           H  
HETATM 4917  OW  SOL C 691     -15.801  14.517   9.735  0.00  0.00           O  
HETATM 4918 HW1  SOL C 691     -16.065  13.622  10.080  0.00  0.00           H  
HETATM 4919 HW2  SOL C 691     -16.550  15.158   9.874  0.00  0.00           H  
HETATM 4920  OW  SOL C 692      12.851 -10.766  13.045  0.00  0.00           O  
HETATM 4921 HW1  SOL C 692      12.661 -11.190  12.154  0.00  0.00           H  
HETATM 4922 HW2  SOL C 692      13.763 -10.355  13.032  0.00  0.00           H  
HETATM 4923  OW  SOL C 693      10.957 -13.884   6.341  0.00  0.00           O  
HETATM 4924 HW1  SOL C 693      11.225 -14.166   5.423  0.00  0.00           H  
HETATM 4925 HW2  SOL C 693       9.969 -14.050   6.467  0.00  0.00           H  
HETATM 4926  OW  SOL C 694       2.527   8.208 -11.675  0.00  0.00           O  
HETATM 4927 HW1  SOL C 694       2.299   8.823 -10.927  0.00  0.00           H  
HETATM 4928 HW2  SOL C 694       3.475   7.905 -11.589  0.00  0.00           H  
HETATM 4929  OW  SOL C 695       2.308  29.529   5.429  0.00  0.00           O  
HETATM 4930 HW1  SOL C 695       2.356  30.474   5.769  0.00  0.00           H  
HETATM 4931 HW2  SOL C 695       1.639  29.015   5.965  0.00  0.00           H  
HETATM 4932  OW  SOL C 696      30.729 -13.709 -16.277  0.00  0.00           O  
HETATM 4933 HW1  SOL C 696      31.562 -13.246 -16.573  0.00  0.00           H  
HETATM 4934 HW2  SOL C 696      30.740 -13.836 -15.282  0.00  0.00           H  
HETATM 4935  OW  SOL C 697     -16.055  20.098   6.808  0.00  0.00           O  
HETATM 4936 HW1  SOL C 697     -15.586  20.962   7.021  0.00  0.00           H  
HETATM 4937 HW2  SOL C 697     -16.089  19.523   7.631  0.00  0.00           H
[truncated: 200,480 more chars]
