# Supplementary material for: Design of Antigen-Targeting Fluorogenic Probes Utilizing Intramolecular Addition Reaction of Protein-Dye Hybrids
Source: J Am Chem Soc. 2025 Jul 23;147(34):30684–93. doi: 10.1021/jacs.5c04193 (PMC12396215; doi:10.1021/jacs.5c04193)
Supplement: Supplementary file 2 [file ja5c04193_si_002.zip › Data S1-S18/Data S7 151_OFF_with_GFP.pdb]

TITLE      ONIOM_DARPin_withWater_AG_151_close_re3_re_SP
ATOM      1  N   MET A   1     -45.216   4.034   5.210  0.00  0.00           N  
ATOM      2  CA  MET A   1     -44.218   4.854   5.902  0.00  0.00           C  
ATOM      3  CB  MET A   1     -43.603   4.070   7.072  0.00  0.00           C  
ATOM      4  CG  MET A   1     -44.524   4.305   8.263  0.00  0.00           C  
ATOM      5  SD  MET A   1     -46.159   3.584   7.906  0.00  0.00           S  
ATOM      6  CE  MET A   1     -47.016   4.044   9.392  0.00  0.00           C  
ATOM      7  C   MET A   1     -43.154   5.302   4.905  0.00  0.00           C  
ATOM      8  O   MET A   1     -43.011   4.705   3.830  0.00  0.00           O  
ATOM      9  H   MET A   1     -44.782   3.635   4.402  0.00  0.00           H  
ATOM     10  HA  MET A   1     -44.675   5.669   6.258  0.00  0.00           H  
ATOM     11 HB2  MET A   1     -43.597   3.120   6.857  0.00  0.00           H  
ATOM     12 HB3  MET A   1     -42.722   4.433   7.276  0.00  0.00           H  
ATOM     13 HG2  MET A   1     -44.122   3.876   9.081  0.00  0.00           H  
ATOM     14 HG3  MET A   1     -44.605   5.294   8.430  0.00  0.00           H  
ATOM     15 HE1  MET A   1     -47.150   3.238   9.975  0.00  0.00           H  
ATOM     16 HE2  MET A   1     -46.484   4.727   9.898  0.00  0.00           H  
ATOM     17 HE3  MET A   1     -47.913   4.432   9.165  0.00  0.00           H  
ATOM     18  H2  MET A   1     -46.003   4.467   5.311  0.00  0.00           H  
ATOM     19  H3  MET A   1     -45.196   3.250   5.998  0.00  0.00           H  
ATOM     20  N   ASN A   2     -42.595   6.489   5.121  0.00  0.00           N  
ATOM     21  CA  ASN A   2     -41.625   7.073   4.184  0.00  0.00           C  
ATOM     22  CB  ASN A   2     -42.021   8.368   3.488  0.00  0.00           C  
ATOM     23  CG  ASN A   2     -43.319   8.381   2.669  0.00  0.00           C  
ATOM     24  C   ASN A   2     -40.223   7.139   4.789  0.00  0.00           C  
ATOM     25  O   ASN A   2     -39.221   7.489   4.168  0.00  0.00           O  
ATOM     26  H   ASN A   2     -42.896   6.963   5.994  0.00  0.00           H  
ATOM     27  HA  ASN A   2     -41.575   6.455   3.389  0.00  0.00           H  
ATOM     28 HB2  ASN A   2     -42.096   9.101   4.192  0.00  0.00           H  
ATOM     29 HB3  ASN A   2     -41.262   8.642   2.864  0.00  0.00           H  
ATOM     30 OD1  ASN A   2     -44.342   7.797   3.011  0.00  0.00           O  
ATOM     31 ND2  ASN A   2     -43.377   9.094   1.544  0.00  0.00           N  
ATOM     32 HD22 ASN A   2     -42.538   9.598   1.278  0.00  0.00           H  
ATOM     33 HD21 ASN A   2     -44.190   9.129   1.001  0.00  0.00           H  
ATOM     34  N   HIS A   3     -40.117   6.735   6.047  0.00  0.00           N  
ATOM     35  CA  HIS A   3     -38.953   6.797   6.945  0.00  0.00           C  
ATOM     36  CB  HIS A   3     -39.316   6.273   8.334  0.00  0.00           C  
ATOM     37  CG  HIS A   3     -40.589   6.821   8.971  0.00  0.00           C  
ATOM     38  C   HIS A   3     -37.624   6.185   6.506  0.00  0.00           C  
ATOM     39  O   HIS A   3     -36.621   6.875   6.394  0.00  0.00           O  
ATOM     40  H   HIS A   3     -41.052   6.309   6.408  0.00  0.00           H  
ATOM     41  HA  HIS A   3     -38.782   7.802   7.160  0.00  0.00           H  
ATOM     42 HB2  HIS A   3     -39.411   5.260   8.295  0.00  0.00           H  
ATOM     43 HB3  HIS A   3     -38.550   6.470   8.975  0.00  0.00           H  
ATOM     44 ND1  HIS A   3     -41.762   6.184   9.053  0.00  0.00           N  
ATOM     45 CD2  HIS A   3     -40.648   7.935   9.695  0.00  0.00           C  
ATOM     46 CE1  HIS A   3     -42.526   6.913   9.850  0.00  0.00           C  
ATOM     47 NE2  HIS A   3     -41.848   7.987  10.268  0.00  0.00           N  
ATOM     48 HD1  HIS A   3     -42.026   5.338   8.614  0.00  0.00           H  
ATOM     49 HD2  HIS A   3     -39.906   8.619   9.789  0.00  0.00           H  
ATOM     50 HE1  HIS A   3     -43.470   6.701  10.106  0.00  0.00           H  
ATOM     51  N   LYS A   4     -37.683   5.033   5.830  0.00  0.00           N  
ATOM     52  CA  LYS A   4     -36.565   4.134   5.505  0.00  0.00           C  
ATOM     53  CB  LYS A   4     -37.050   2.682   5.426  0.00  0.00           C  
ATOM     54  CG  LYS A   4     -37.495   2.105   6.759  0.00  0.00           C  
ATOM     55  CD  LYS A   4     -37.610   0.589   6.907  0.00  0.00           C  
ATOM     56  CE  LYS A   4     -37.654   0.245   8.399  0.00  0.00           C  
ATOM     57  NZ  LYS A   4     -37.407  -1.202   8.488  0.00  0.00           N  
ATOM     58  C   LYS A   4     -35.667   4.467   4.317  0.00  0.00           C  
ATOM     59  O   LYS A   4     -36.241   4.757   3.271  0.00  0.00           O  
ATOM     60  H   LYS A   4     -38.684   4.798   5.519  0.00  0.00           H  
ATOM     61  HA  LYS A   4     -35.964   4.059   6.352  0.00  0.00           H  
ATOM     62 HB2  LYS A   4     -37.822   2.648   4.795  0.00  0.00           H  
ATOM     63 HB3  LYS A   4     -36.301   2.124   5.073  0.00  0.00           H  
ATOM     64 HG2  LYS A   4     -36.852   2.446   7.492  0.00  0.00           H  
ATOM     65 HG3  LYS A   4     -38.409   2.517   7.005  0.00  0.00           H  
ATOM     66 HD2  LYS A   4     -38.446   0.289   6.491  0.00  0.00           H  
ATOM     67 HD3  LYS A   4     -36.818   0.166   6.512  0.00  0.00           H  
ATOM     68 HE2  LYS A   4     -36.943   0.741   8.857  0.00  0.00           H  
ATOM     69 HE3  LYS A   4     -38.547   0.459   8.744  0.00  0.00           H  
ATOM     70 HZ1  LYS A   4     -38.277  -1.699   8.454  0.00  0.00           H  
ATOM     71 HZ2  LYS A   4     -36.831  -1.496   7.723  0.00  0.00           H  
ATOM     72 HZ3  LYS A   4     -36.941  -1.415   9.350  0.00  0.00           H  
ATOM     73  N   VAL A   5     -34.444   3.945   4.340  0.00  0.00           N  
ATOM     74  CA  VAL A   5     -33.399   4.272   3.354  0.00  0.00           C  
ATOM     75  CB  VAL A   5     -32.134   3.523   3.817  0.00  0.00           C  
ATOM     76 CG1  VAL A   5     -31.022   4.290   3.105  0.00  0.00           C  
ATOM     77 CG2  VAL A   5     -31.712   3.474   5.288  0.00  0.00           C  
ATOM     78  C   VAL A   5     -33.802   3.949   1.927  0.00  0.00           C  
ATOM     79  O   VAL A   5     -33.658   4.797   1.046  0.00  0.00           O  
ATOM     80  H   VAL A   5     -34.278   3.272   5.128  0.00  0.00           H  
ATOM     81  HA  VAL A   5     -33.223   5.270   3.415  0.00  0.00           H  
ATOM     82  HB  VAL A   5     -32.158   2.638   3.433  0.00  0.00           H  
ATOM     83 HG11 VAL A   5     -30.171   4.193   3.620  0.00  0.00           H  
ATOM     84 HG12 VAL A   5     -30.900   3.920   2.185  0.00  0.00           H  
ATOM     85 HG13 VAL A   5     -31.269   5.257   3.048  0.00  0.00           H  
ATOM     86 HG21 VAL A   5     -32.522   3.338   5.855  0.00  0.00           H  
ATOM     87 HG22 VAL A   5     -31.075   2.716   5.417  0.00  0.00           H  
ATOM     88 HG23 VAL A   5     -31.269   4.335   5.528  0.00  0.00           H  
ATOM     89  N   HIS A   6     -34.251   2.732   1.616  0.00  0.00           N  
ATOM     90  CA  HIS A   6     -34.666   2.263   0.292  0.00  0.00           C  
ATOM     91  CB  HIS A   6     -34.947   0.758   0.346  0.00  0.00           C  
ATOM     92  CG  HIS A   6     -33.663  -0.082   0.477  0.00  0.00           C  
ATOM     93  C   HIS A   6     -35.972   2.973  -0.127  0.00  0.00           C  
ATOM     94  O   HIS A   6     -35.980   3.529  -1.227  0.00  0.00           O  
ATOM     95  H   HIS A   6     -34.286   2.081   2.469  0.00  0.00           H  
ATOM     96  HA  HIS A   6     -33.958   2.506  -0.371  0.00  0.00           H  
ATOM     97 HB2  HIS A   6     -35.521   0.551   1.135  0.00  0.00           H  
ATOM     98 HB3  HIS A   6     -35.406   0.471  -0.492  0.00  0.00           H  
ATOM     99 ND1  HIS A   6     -33.289  -0.994  -0.416  0.00  0.00           N  
ATOM    100 CD2  HIS A   6     -32.567   0.047   1.222  0.00  0.00           C  
ATOM    101 CE1  HIS A   6     -32.024  -1.391  -0.253  0.00  0.00           C  
ATOM    102 NE2  HIS A   6     -31.527  -0.580   0.668  0.00  0.00           N  
ATOM    103 HD1  HIS A   6     -33.886  -1.372  -1.164  0.00  0.00           H  
ATOM    104 HD2  HIS A   6     -32.534   0.567   2.115  0.00  0.00           H  
ATOM    105 HE1  HIS A   6     -31.572  -2.117  -0.712  0.00  0.00           H  
ATOM    106  N   HIS A   7     -36.844   3.286   0.831  0.00  0.00           N  
ATOM    107  CA  HIS A   7     -37.963   4.148   0.441  0.00  0.00           C  
ATOM    108  CB  HIS A   7     -38.975   4.313   1.581  0.00  0.00           C  
ATOM    109  CG  HIS A   7     -39.930   3.119   1.705  0.00  0.00           C  
ATOM    110 ND1  HIS A   7     -41.025   2.971   0.962  0.00  0.00           N  
ATOM    111 CD2  HIS A   7     -39.745   1.987   2.369  0.00  0.00           C  
ATOM    112 CE1  HIS A   7     -41.397   1.694   1.040  0.00  0.00           C  
ATOM    113 NE2  HIS A   7     -40.604   1.082   1.912  0.00  0.00           N  
ATOM    114  C   HIS A   7     -37.588   5.535  -0.086  0.00  0.00           C  
ATOM    115  O   HIS A   7     -38.045   5.966  -1.148  0.00  0.00           O  
ATOM    116  H   HIS A   7     -36.680   2.916   1.746  0.00  0.00           H  
ATOM    117  HA  HIS A   7     -38.492   3.665  -0.293  0.00  0.00           H  
ATOM    118 HB2  HIS A   7     -38.490   4.402   2.449  0.00  0.00           H  
ATOM    119 HB3  HIS A   7     -39.530   5.126   1.420  0.00  0.00           H  
ATOM    120 HD2  HIS A   7     -39.056   1.842   3.107  0.00  0.00           H  
ATOM    121 HE1  HIS A   7     -42.138   1.274   0.533  0.00  0.00           H  
ATOM    122 HE2  HIS A   7     -40.665   0.116   2.159  0.00  0.00           H  
ATOM    123  N   HIS A   8     -36.711   6.181   0.670  0.00  0.00           N  
ATOM    124  CA  HIS A   8     -36.009   7.370   0.167  0.00  0.00           C  
ATOM    125  CB  HIS A   8     -34.908   7.800   1.133  0.00  0.00           C  
ATOM    126  CG  HIS A   8     -35.620   8.336   2.373  0.00  0.00           C  
ATOM    127  C   HIS A   8     -35.498   7.315  -1.286  0.00  0.00           C  
ATOM    128  O   HIS A   8     -35.962   8.088  -2.120  0.00  0.00           O  
ATOM    129  H   HIS A   8     -36.565   5.791   1.615  0.00  0.00           H  
ATOM    130  HA  HIS A   8     -36.652   8.170   0.239  0.00  0.00           H  
ATOM    131 HB2  HIS A   8     -34.378   7.030   1.398  0.00  0.00           H  
ATOM    132 HB3  HIS A   8     -34.391   8.527   0.746  0.00  0.00           H  
ATOM    133 ND1  HIS A   8     -36.370   9.433   2.378  0.00  0.00           N  
ATOM    134 CD2  HIS A   8     -35.346   8.002   3.633  0.00  0.00           C  
ATOM    135 CE1  HIS A   8     -36.559   9.777   3.648  0.00  0.00           C  
ATOM    136 NE2  HIS A   8     -35.878   8.938   4.429  0.00  0.00           N  
ATOM    137 HD1  HIS A   8     -36.738   9.924   1.594  0.00  0.00           H  
ATOM    138 HD2  HIS A   8     -34.828   7.186   3.930  0.00  0.00           H  
ATOM    139 HE1  HIS A   8     -37.115  10.539   3.967  0.00  0.00           H  
ATOM    140  N   HIS A   9     -34.736   6.245  -1.515  0.00  0.00           N  
ATOM    141  CA  HIS A   9     -34.220   5.860  -2.839  0.00  0.00           C  
ATOM    142  CB  HIS A   9     -33.328   4.618  -2.753  0.00  0.00           C  
ATOM    143  CG  HIS A   9     -31.934   4.863  -2.158  0.00  0.00           C  
ATOM    144 ND1  HIS A   9     -31.287   4.075  -1.307  0.00  0.00           N  
ATOM    145 CD2  HIS A   9     -31.150   5.894  -2.456  0.00  0.00           C  
ATOM    146 CE1  HIS A   9     -30.210   4.749  -0.904  0.00  0.00           C  
ATOM    147 NE2  HIS A   9     -30.094   5.828  -1.660  0.00  0.00           N  
ATOM    148  C   HIS A   9     -35.203   5.728  -4.003  0.00  0.00           C  
ATOM    149  O   HIS A   9     -35.146   6.626  -4.850  0.00  0.00           O  
ATOM    150  H   HIS A   9     -34.526   5.682  -0.648  0.00  0.00           H  
ATOM    151  HA  HIS A   9     -33.505   6.561  -3.109  0.00  0.00           H  
ATOM    152 HB2  HIS A   9     -33.777   3.920  -2.184  0.00  0.00           H  
ATOM    153 HB3  HIS A   9     -33.195   4.236  -3.676  0.00  0.00           H  
ATOM    154 HD2  HIS A   9     -31.336   6.594  -3.163  0.00  0.00           H  
ATOM    155 HE1  HIS A   9     -29.604   4.485  -0.164  0.00  0.00           H  
ATOM    156 HE2  HIS A   9     -29.322   6.474  -1.616  0.00  0.00           H  
ATOM    157  N   HIS A  10     -36.326   5.112  -3.642  0.00  0.00           N  
ATOM    158  CA  HIS A  10     -37.494   4.810  -4.480  0.00  0.00           C  
ATOM    159  CB  HIS A  10     -38.431   3.761  -3.885  0.00  0.00           C  
ATOM    160  CG  HIS A  10     -37.940   2.366  -3.491  0.00  0.00           C  
ATOM    161 ND1  HIS A  10     -38.571   1.530  -2.664  0.00  0.00           N  
ATOM    162 CD2  HIS A  10     -36.977   1.609  -4.032  0.00  0.00           C  
ATOM    163 CE1  HIS A  10     -38.118   0.283  -2.719  0.00  0.00           C  
ATOM    164 NE2  HIS A  10     -37.087   0.371  -3.569  0.00  0.00           N  
ATOM    165  C   HIS A  10     -38.447   5.997  -4.706  0.00  0.00           C  
ATOM    166  O   HIS A  10     -38.956   6.091  -5.826  0.00  0.00           O  
ATOM    167  H   HIS A  10     -36.313   4.827  -2.601  0.00  0.00           H  
ATOM    168  HA  HIS A  10     -37.157   4.503  -5.392  0.00  0.00           H  
ATOM    169 HB2  HIS A  10     -38.886   4.162  -3.039  0.00  0.00           H  
ATOM    170 HB3  HIS A  10     -39.227   3.617  -4.540  0.00  0.00           H  
ATOM    171 HD2  HIS A  10     -36.276   1.948  -4.692  0.00  0.00           H  
ATOM    172 HE1  HIS A  10     -38.443  -0.495  -2.264  0.00  0.00           H  
ATOM    173 HE2  HIS A  10     -36.494  -0.420  -3.806  0.00  0.00           H  
ATOM    174  N   HIS A  11     -38.502   6.921  -3.753  0.00  0.00           N  
ATOM    175  CA  HIS A  11     -39.225   8.191  -3.859  0.00  0.00           C  
ATOM    176  CB  HIS A  11     -39.565   8.587  -2.420  0.00  0.00           C  
ATOM    177  CG  HIS A  11     -40.487   7.715  -1.562  0.00  0.00           C  
ATOM    178  C   HIS A  11     -38.511   9.246  -4.694  0.00  0.00           C  
ATOM    179  O   HIS A  11     -39.101   9.870  -5.572  0.00  0.00           O  
ATOM    180  H   HIS A  11     -37.962   6.657  -2.880  0.00  0.00           H  
ATOM    181  HA  HIS A  11     -40.130   8.004  -4.289  0.00  0.00           H  
ATOM    182 HB2  HIS A  11     -38.684   8.698  -1.889  0.00  0.00           H  
ATOM    183 HB3  HIS A  11     -39.979   9.535  -2.426  0.00  0.00           H  
ATOM    184 ND1  HIS A  11     -40.472   7.474  -0.259  0.00  0.00           N  
ATOM    185 CD2  HIS A  11     -41.550   7.146  -2.145  0.00  0.00           C  
ATOM    186 CE1  HIS A  11     -41.584   6.776  -0.014  0.00  0.00           C  
ATOM    187 NE2  HIS A  11     -42.298   6.700  -1.137  0.00  0.00           N  
ATOM    188 HD1  HIS A  11     -39.804   7.738   0.412  0.00  0.00           H  
ATOM    189 HD2  HIS A  11     -41.729   7.078  -3.120  0.00  0.00           H  
ATOM    190 HE1  HIS A  11     -41.836   6.378   0.861  0.00  0.00           H  
ATOM    191  N   ILE A  12     -37.212   9.439  -4.445  0.00  0.00           N  
ATOM    192  CA  ILE A  12     -36.341  10.347  -5.223  0.00  0.00           C  
ATOM    193  CB  ILE A  12     -34.950  10.396  -4.598  0.00  0.00           C  
ATOM    194 CG1  ILE A  12     -35.023  11.056  -3.217  0.00  0.00           C  
ATOM    195 CG2  ILE A  12     -34.008  11.247  -5.444  0.00  0.00           C  
ATOM    196 CD1  ILE A  12     -33.855  10.870  -2.242  0.00  0.00           C  
ATOM    197  C   ILE A  12     -36.383   9.881  -6.681  0.00  0.00           C  
ATOM    198  O   ILE A  12     -36.902  10.664  -7.467  0.00  0.00           O  
ATOM    199  H   ILE A  12     -36.848   8.880  -3.631  0.00  0.00           H  
ATOM    200  HA  ILE A  12     -36.777  11.235  -5.194  0.00  0.00           H  
ATOM    201  HB  ILE A  12     -34.629   9.465  -4.474  0.00  0.00           H  
ATOM    202 HG12 ILE A  12     -35.165  12.057  -3.350  0.00  0.00           H  
ATOM    203 HG13 ILE A  12     -35.869  10.723  -2.754  0.00  0.00           H  
ATOM    204 HG21 ILE A  12     -33.108  11.272  -5.015  0.00  0.00           H  
ATOM    205 HG22 ILE A  12     -33.932  10.851  -6.357  0.00  0.00           H  
ATOM    206 HG23 ILE A  12     -34.370  12.175  -5.513  0.00  0.00           H  
ATOM    207 HD11 ILE A  12     -33.027  11.237  -2.658  0.00  0.00           H  
ATOM    208 HD12 ILE A  12     -34.059  11.358  -1.399  0.00  0.00           H  
ATOM    209 HD13 ILE A  12     -33.743   9.898  -2.056  0.00  0.00           H  
ATOM    210  N   GLU A  13     -36.070   8.618  -6.965  0.00  0.00           N  
ATOM    211  CA  GLU A  13     -35.955   8.123  -8.349  0.00  0.00           C  
ATOM    212  CB  GLU A  13     -35.237   6.784  -8.263  0.00  0.00           C  
ATOM    213  CG  GLU A  13     -33.810   7.062  -7.788  0.00  0.00           C  
ATOM    214  CD  GLU A  13     -33.005   5.763  -7.723  0.00  0.00           C  
ATOM    215 OE1  GLU A  13     -32.422   5.368  -8.761  0.00  0.00           O  
ATOM    216 OE2  GLU A  13     -32.946   5.180  -6.621  0.00  0.00           O  
ATOM    217  C   GLU A  13     -37.317   8.001  -9.036  0.00  0.00           C  
ATOM    218  O   GLU A  13     -37.356   7.434 -10.130  0.00  0.00           O  
ATOM    219  H   GLU A  13     -35.913   8.010  -6.135  0.00  0.00           H  
ATOM    220  HA  GLU A  13     -35.367   8.751  -8.879  0.00  0.00           H  
ATOM    221 HB2  GLU A  13     -35.668   6.253  -7.592  0.00  0.00           H  
ATOM    222 HB3  GLU A  13     -35.183   6.412  -9.143  0.00  0.00           H  
ATOM    223 HG2  GLU A  13     -33.379   7.642  -8.437  0.00  0.00           H  
ATOM    224 HG3  GLU A  13     -33.850   7.428  -6.890  0.00  0.00           H  
ATOM    225  N   GLY A  14     -38.408   8.324  -8.352  0.00  0.00           N  
ATOM    226  CA  GLY A  14     -39.788   8.221  -8.858  0.00  0.00           C  
ATOM    227  C   GLY A  14     -40.261   6.763  -8.937  0.00  0.00           C  
ATOM    228  O   GLY A  14     -41.276   6.466  -8.289  0.00  0.00           O  
ATOM    229  H   GLY A  14     -38.203   8.676  -7.373  0.00  0.00           H  
ATOM    230 HA2  GLY A  14     -40.404   8.736  -8.249  0.00  0.00           H  
ATOM    231 HA3  GLY A  14     -39.836   8.634  -9.776  0.00  0.00           H  
ATOM    232  N   ARG A  15     -39.571   5.929  -9.700  0.00  0.00           N  
ATOM    233  CA  ARG A  15     -39.744   4.474  -9.775  0.00  0.00           C  
ATOM    234  CB  ARG A  15     -39.056   3.827 -10.970  0.00  0.00           C  
ATOM    235  CG  ARG A  15     -39.493   4.506 -12.269  0.00  0.00           C  
ATOM    236  CD  ARG A  15     -38.559   3.965 -13.358  0.00  0.00           C  
ATOM    237  NE  ARG A  15     -39.189   4.037 -14.681  0.00  0.00           N  
ATOM    238  CZ  ARG A  15     -39.096   3.200 -15.720  0.00  0.00           C  
ATOM    239 NH1  ARG A  15     -38.072   2.340 -15.730  0.00  0.00           N  
ATOM    240 NH2  ARG A  15     -39.822   3.264 -16.844  0.00  0.00           N  
ATOM    241  C   ARG A  15     -39.286   3.707  -8.534  0.00  0.00           C  
ATOM    242  O   ARG A  15     -38.124   3.885  -8.162  0.00  0.00           O  
ATOM    243  H   ARG A  15     -38.832   6.426 -10.294  0.00  0.00           H  
ATOM    244  HA  ARG A  15     -40.736   4.276  -9.927  0.00  0.00           H  
ATOM    245 HB2  ARG A  15     -38.087   3.944 -10.878  0.00  0.00           H  
ATOM    246 HB3  ARG A  15     -39.321   2.885 -11.017  0.00  0.00           H  
ATOM    247 HG2  ARG A  15     -40.402   4.244 -12.488  0.00  0.00           H  
ATOM    248 HG3  ARG A  15     -39.357   5.465 -12.200  0.00  0.00           H  
ATOM    249 HD2  ARG A  15     -37.735   4.515 -13.355  0.00  0.00           H  
ATOM    250 HD3  ARG A  15     -38.355   3.019 -13.141  0.00  0.00           H  
ATOM    251  HE  ARG A  15     -39.804   4.867 -14.839  0.00  0.00           H  
ATOM    252 HH11 ARG A  15     -37.407   2.289 -15.005  0.00  0.00           H  
ATOM    253 HH12 ARG A  15     -37.977   1.711 -16.526  0.00  0.00           H  
ATOM    254 HH21 ARG A  15     -40.506   4.023 -16.861  0.00  0.00           H  
ATOM    255 HH22 ARG A  15     -39.705   2.645 -17.571  0.00  0.00           H  
ATOM    256  N   HIS A  16     -40.161   2.875  -7.959  0.00  0.00           N  
ATOM    257  CA  HIS A  16     -39.788   1.930  -6.901  0.00  0.00           C  
ATOM    258  CB  HIS A  16     -41.012   1.106  -6.481  0.00  0.00           C  
ATOM    259  CG  HIS A  16     -41.521   1.249  -5.054  0.00  0.00           C  
ATOM    260 ND1  HIS A  16     -42.407   0.450  -4.460  0.00  0.00           N  
ATOM    261 CD2  HIS A  16     -41.230   2.132  -4.095  0.00  0.00           C  
ATOM    262 CE1  HIS A  16     -42.578   0.839  -3.200  0.00  0.00           C  
ATOM    263 NE2  HIS A  16     -41.836   1.903  -2.931  0.00  0.00           N  
ATOM    264  C   HIS A  16     -38.821   0.889  -7.459  0.00  0.00           C  
ATOM    265  O   HIS A  16     -38.980   0.310  -8.544  0.00  0.00           O  
ATOM    266  H   HIS A  16     -41.135   2.957  -8.329  0.00  0.00           H  
ATOM    267  HA  HIS A  16     -39.323   2.436  -6.174  0.00  0.00           H  
ATOM    268 HB2  HIS A  16     -41.791   1.330  -7.104  0.00  0.00           H  
ATOM    269 HB3  HIS A  16     -40.809   0.114  -6.632  0.00  0.00           H  
ATOM    270 HD2  HIS A  16     -40.573   2.942  -4.257  0.00  0.00           H  
ATOM    271 HE1  HIS A  16     -43.191   0.386  -2.540  0.00  0.00           H  
ATOM    272 HE2  HIS A  16     -41.767   2.377  -2.088  0.00  0.00           H  
ATOM    273  N   ASN A  17     -37.701   0.837  -6.739  0.00  0.00           N  
ATOM    274  CA  ASN A  17     -36.403   0.271  -7.149  0.00  0.00           C  
ATOM    275  CB  ASN A  17     -36.563  -1.241  -7.308  0.00  0.00           C  
ATOM    276  CG  ASN A  17     -35.672  -1.933  -6.270  0.00  0.00           C  
ATOM    277  C   ASN A  17     -35.689   0.949  -8.309  0.00  0.00           C  
ATOM    278  O   ASN A  17     -35.488   0.285  -9.332  0.00  0.00           O  
ATOM    279  H   ASN A  17     -37.823   1.271  -5.763  0.00  0.00           H  
ATOM    280  HA  ASN A  17     -35.784   0.345  -6.331  0.00  0.00           H  
ATOM    281 HB2  ASN A  17     -37.492  -1.483  -7.130  0.00  0.00           H  
ATOM    282 HB3  ASN A  17     -36.257  -1.501  -8.199  0.00  0.00           H  
ATOM    283 OD1  ASN A  17     -34.460  -1.893  -6.493  0.00  0.00           O  
ATOM    284 ND2  ASN A  17     -36.212  -2.230  -5.090  0.00  0.00           N  
ATOM    285 HD22 ASN A  17     -37.179  -1.995  -4.933  0.00  0.00           H  
ATOM    286 HD21 ASN A  17     -35.677  -2.673  -4.385  0.00  0.00           H  
ATOM    287  N   GLY A  18     -35.552   2.268  -8.320  0.00  0.00           N  
ATOM    288  CA  GLY A  18     -34.933   3.064  -9.387  0.00  0.00           C  
ATOM    289  C   GLY A  18     -33.587   2.416  -9.740  0.00  0.00           C  
ATOM    290  O   GLY A  18     -33.539   1.889 -10.856  0.00  0.00           O  
ATOM    291  H   GLY A  18     -35.948   2.734  -7.444  0.00  0.00           H  
ATOM    292 HA2  GLY A  18     -35.519   3.063 -10.189  0.00  0.00           H  
ATOM    293 HA3  GLY A  18     -34.779   3.990  -9.067  0.00  0.00           H  
ATOM    294  N   SER A  19     -32.601   2.566  -8.860  0.00  0.00           N  
ATOM    295  CA  SER A  19     -31.205   2.121  -9.008  0.00  0.00           C  
ATOM    296  CB  SER A  19     -30.315   2.440  -7.819  0.00  0.00           C  
ATOM    297  OG  SER A  19     -30.894   2.111  -6.549  0.00  0.00           O  
ATOM    298  C   SER A  19     -31.147   0.601  -9.127  0.00  0.00           C  
ATOM    299  O   SER A  19     -32.078  -0.087  -8.697  0.00  0.00           O  
ATOM    300  H   SER A  19     -32.922   3.071  -7.968  0.00  0.00           H  
ATOM    301  HA  SER A  19     -30.846   2.514  -9.857  0.00  0.00           H  
ATOM    302 HB2  SER A  19     -29.450   1.932  -7.909  0.00  0.00           H  
ATOM    303 HB3  SER A  19     -30.105   3.425  -7.820  0.00  0.00           H  
ATOM    304  HG  SER A  19     -31.554   2.816  -6.301  0.00  0.00           H  
ATOM    305  N   ASP A  20     -30.023   0.062  -9.600  0.00  0.00           N  
ATOM    306  CA  ASP A  20     -29.720  -1.377  -9.679  0.00  0.00           C  
ATOM    307  CB  ASP A  20     -28.433  -1.575 -10.488  0.00  0.00           C  
ATOM    308  CG  ASP A  20     -27.809  -2.959 -10.579  0.00  0.00           C  
ATOM    309 OD1  ASP A  20     -26.574  -2.977 -10.374  0.00  0.00           O  
ATOM    310 OD2  ASP A  20     -28.581  -3.927 -10.775  0.00  0.00           O  
ATOM    311  C   ASP A  20     -29.639  -2.067  -8.321  0.00  0.00           C  
ATOM    312  O   ASP A  20     -28.806  -1.772  -7.467  0.00  0.00           O  
ATOM    313  H   ASP A  20     -29.322   0.792  -9.935  0.00  0.00           H  
ATOM    314  HA  ASP A  20     -30.487  -1.810 -10.188  0.00  0.00           H  
ATOM    315 HB2  ASP A  20     -28.618  -1.249 -11.439  0.00  0.00           H  
ATOM    316 HB3  ASP A  20     -27.732  -0.937 -10.105  0.00  0.00           H  
ATOM    317  N   LEU A  21     -30.168  -3.292  -8.321  0.00  0.00           N  
ATOM    318  CA  LEU A  21     -30.147  -4.306  -7.267  0.00  0.00           C  
ATOM    319  CB  LEU A  21     -30.979  -5.482  -7.792  0.00  0.00           C  
ATOM    320  CG  LEU A  21     -32.458  -5.132  -7.912  0.00  0.00           C  
ATOM    321 CD1  LEU A  21     -33.142  -6.308  -8.624  0.00  0.00           C  
ATOM    322 CD2  LEU A  21     -33.055  -4.844  -6.541  0.00  0.00           C  
ATOM    323  C   LEU A  21     -28.706  -4.667  -6.884  0.00  0.00           C  
ATOM    324  O   LEU A  21     -28.429  -4.915  -5.709  0.00  0.00           O  
ATOM    325  H   LEU A  21     -30.669  -3.502  -9.267  0.00  0.00           H  
ATOM    326  HA  LEU A  21     -30.605  -3.933  -6.454  0.00  0.00           H  
ATOM    327 HB2  LEU A  21     -30.651  -5.709  -8.687  0.00  0.00           H  
ATOM    328 HB3  LEU A  21     -30.896  -6.220  -7.156  0.00  0.00           H  
ATOM    329  HG  LEU A  21     -32.561  -4.319  -8.457  0.00  0.00           H  
ATOM    330 HD11 LEU A  21     -33.017  -7.136  -8.082  0.00  0.00           H  
ATOM    331 HD12 LEU A  21     -34.116  -6.111  -8.720  0.00  0.00           H  
ATOM    332 HD13 LEU A  21     -32.731  -6.429  -9.526  0.00  0.00           H  
ATOM    333 HD21 LEU A  21     -32.573  -4.074  -6.122  0.00  0.00           H  
ATOM    334 HD22 LEU A  21     -34.024  -4.617  -6.640  0.00  0.00           H  
ATOM    335 HD23 LEU A  21     -32.961  -5.653  -5.960  0.00  0.00           H  
ATOM    336  N   GLY A  22     -27.792  -4.666  -7.844  0.00  0.00           N  
ATOM    337  CA  GLY A  22     -26.374  -4.965  -7.598  0.00  0.00           C  
ATOM    338  C   GLY A  22     -25.682  -3.752  -6.969  0.00  0.00           C  
ATOM    339  O   GLY A  22     -24.982  -3.775  -5.948  0.00  0.00           O  
ATOM    340  H   GLY A  22     -28.161  -4.435  -8.795  0.00  0.00           H  
ATOM    341 HA2  GLY A  22     -26.302  -5.746  -6.977  0.00  0.00           H  
ATOM    342 HA3  GLY A  22     -25.926  -5.190  -8.464  0.00  0.00           H  
ATOM    343  N   LYS A  23     -25.836  -2.596  -7.598  0.00  0.00           N  
ATOM    344  CA  LYS A  23     -25.390  -1.287  -7.110  0.00  0.00           C  
ATOM    345  CB  LYS A  23     -25.761  -0.218  -8.128  0.00  0.00           C  
ATOM    346  CG  LYS A  23     -24.505   0.390  -8.750  0.00  0.00           C  
ATOM    347  CD  LYS A  23     -24.041  -0.556  -9.858  0.00  0.00           C  
ATOM    348  CE  LYS A  23     -22.861  -0.020 -10.670  0.00  0.00           C  
ATOM    349  NZ  LYS A  23     -22.467  -1.037 -11.646  0.00  0.00           N  
ATOM    350  C   LYS A  23     -25.862  -0.988  -5.677  0.00  0.00           C  
ATOM    351  O   LYS A  23     -25.030  -0.625  -4.859  0.00  0.00           O  
ATOM    352  H   LYS A  23     -26.336  -2.695  -8.535  0.00  0.00           H  
ATOM    353  HA  LYS A  23     -24.376  -1.263  -7.123  0.00  0.00           H  
ATOM    354 HB2  LYS A  23     -26.290  -0.633  -8.844  0.00  0.00           H  
ATOM    355 HB3  LYS A  23     -26.257   0.498  -7.668  0.00  0.00           H  
ATOM    356 HG2  LYS A  23     -24.728   1.261  -9.145  0.00  0.00           H  
ATOM    357 HG3  LYS A  23     -23.802   0.455  -8.067  0.00  0.00           H  
ATOM    358 HD2  LYS A  23     -23.767  -1.427  -9.442  0.00  0.00           H  
ATOM    359 HD3  LYS A  23     -24.807  -0.718 -10.484  0.00  0.00           H  
ATOM    360 HE2  LYS A  23     -23.150   0.808 -11.135  0.00  0.00           H  
ATOM    361 HE3  LYS A  23     -22.111   0.169 -10.049  0.00  0.00           H  
ATOM    362 HZ1  LYS A  23     -23.240  -1.254 -12.248  0.00  0.00           H  
ATOM    363 HZ2  LYS A  23     -21.704  -0.700 -12.205  0.00  0.00           H  
ATOM    364 HZ3  LYS A  23     -22.179  -1.874 -11.173  0.00  0.00           H  
ATOM    365  N   LYS A  24     -27.147  -1.108  -5.369  0.00  0.00           N  
ATOM    366  CA  LYS A  24     -27.654  -1.188  -3.992  0.00  0.00           C  
ATOM    367  CB  LYS A  24     -29.101  -1.699  -3.994  0.00  0.00           C  
ATOM    368  CG  LYS A  24     -30.075  -0.603  -4.400  0.00  0.00           C  
ATOM    369  CD  LYS A  24     -31.469  -1.201  -4.194  0.00  0.00           C  
ATOM    370  CE  LYS A  24     -32.569  -0.139  -4.184  0.00  0.00           C  
ATOM    371  NZ  LYS A  24     -32.821   0.340  -5.551  0.00  0.00           N  
ATOM    372  C   LYS A  24     -26.871  -2.050  -2.986  0.00  0.00           C  
ATOM    373  O   LYS A  24     -26.571  -1.581  -1.890  0.00  0.00           O  
ATOM    374  H   LYS A  24     -27.786  -1.142  -6.204  0.00  0.00           H  
ATOM    375  HA  LYS A  24     -27.706  -0.227  -3.613  0.00  0.00           H  
ATOM    376 HB2  LYS A  24     -29.168  -2.436  -4.645  0.00  0.00           H  
ATOM    377 HB3  LYS A  24     -29.324  -1.998  -3.081  0.00  0.00           H  
ATOM    378 HG2  LYS A  24     -29.969   0.165  -3.808  0.00  0.00           H  
ATOM    379 HG3  LYS A  24     -29.956  -0.392  -5.344  0.00  0.00           H  
ATOM    380 HD2  LYS A  24     -31.654  -1.841  -4.936  0.00  0.00           H  
ATOM    381 HD3  LYS A  24     -31.486  -1.681  -3.319  0.00  0.00           H  
ATOM    382 HE2  LYS A  24     -33.399  -0.545  -3.807  0.00  0.00           H  
ATOM    383 HE3  LYS A  24     -32.272   0.620  -3.608  0.00  0.00           H  
ATOM    384 HZ1  LYS A  24     -32.483   1.278  -5.652  0.00  0.00           H  
ATOM    385 HZ2  LYS A  24     -32.351  -0.251  -6.211  0.00  0.00           H  
ATOM    386 HZ3  LYS A  24     -33.806   0.324  -5.741  0.00  0.00           H  
ATOM    387  N   LEU A  25     -26.414  -3.239  -3.352  0.00  0.00           N  
ATOM    388  CA  LEU A  25     -25.657  -4.148  -2.482  0.00  0.00           C  
ATOM    389  CB  LEU A  25     -25.552  -5.528  -3.143  0.00  0.00           C  
ATOM    390  CG  LEU A  25     -25.100  -6.833  -2.493  0.00  0.00           C  
ATOM    391 CD1  LEU A  25     -25.517  -6.826  -1.022  0.00  0.00           C  
ATOM    392 CD2  LEU A  25     -25.704  -8.001  -3.266  0.00  0.00           C  
ATOM    393  C   LEU A  25     -24.238  -3.605  -2.276  0.00  0.00           C  
ATOM    394  O   LEU A  25     -23.895  -3.540  -1.100  0.00  0.00           O  
ATOM    395  H   LEU A  25     -26.644  -3.492  -4.354  0.00  0.00           H  
ATOM    396  HA  LEU A  25     -26.110  -4.189  -1.592  0.00  0.00           H  
ATOM    397 HB2  LEU A  25     -26.492  -5.724  -3.563  0.00  0.00           H  
ATOM    398 HB3  LEU A  25     -24.949  -5.403  -3.990  0.00  0.00           H  
ATOM    399  HG  LEU A  25     -24.112  -6.905  -2.554  0.00  0.00           H  
ATOM    400 HD11 LEU A  25     -26.510  -6.743  -0.960  0.00  0.00           H  
ATOM    401 HD12 LEU A  25     -25.224  -7.678  -0.592  0.00  0.00           H  
ATOM    402 HD13 LEU A  25     -25.087  -6.052  -0.560  0.00  0.00           H  
ATOM    403 HD21 LEU A  25     -25.392  -7.969  -4.216  0.00  0.00           H  
ATOM    404 HD22 LEU A  25     -25.414  -8.862  -2.848  0.00  0.00           H  
ATOM    405 HD23 LEU A  25     -26.701  -7.937  -3.241  0.00  0.00           H  
ATOM    406  N   LEU A  26     -23.652  -2.952  -3.277  0.00  0.00           N  
ATOM    407  CA  LEU A  26     -22.411  -2.224  -2.993  0.00  0.00           C  
ATOM    408  CB  LEU A  26     -21.888  -1.489  -4.221  0.00  0.00           C  
ATOM    409  CG  LEU A  26     -21.511  -2.503  -5.310  0.00  0.00           C  
ATOM    410 CD1  LEU A  26     -21.639  -1.952  -6.733  0.00  0.00           C  
ATOM    411 CD2  LEU A  26     -20.184  -3.206  -5.040  0.00  0.00           C  
ATOM    412  C   LEU A  26     -22.664  -1.145  -1.938  0.00  0.00           C  
ATOM    413  O   LEU A  26     -21.795  -0.720  -1.168  0.00  0.00           O  
ATOM    414  H   LEU A  26     -24.104  -2.998  -4.180  0.00  0.00           H  
ATOM    415  HA  LEU A  26     -21.738  -2.871  -2.629  0.00  0.00           H  
ATOM    416 HB2  LEU A  26     -22.599  -0.932  -4.574  0.00  0.00           H  
ATOM    417 HB3  LEU A  26     -21.082  -1.010  -3.975  0.00  0.00           H  
ATOM    418  HG  LEU A  26     -22.106  -3.315  -5.216  0.00  0.00           H  
ATOM    419 HD11 LEU A  26     -21.036  -1.163  -6.836  0.00  0.00           H  
ATOM    420 HD12 LEU A  26     -21.379  -2.662  -7.386  0.00  0.00           H  
ATOM    421 HD13 LEU A  26     -22.585  -1.676  -6.895  0.00  0.00           H  
ATOM    422 HD21 LEU A  26     -20.239  -3.700  -4.172  0.00  0.00           H  
ATOM    423 HD22 LEU A  26     -19.992  -3.852  -5.780  0.00  0.00           H  
ATOM    424 HD23 LEU A  26     -19.451  -2.527  -4.992  0.00  0.00           H  
ATOM    425  N   GLU A  27     -23.834  -0.500  -1.974  0.00  0.00           N  
ATOM    426  CA  GLU A  27     -24.281   0.508  -0.994  0.00  0.00           C  
ATOM    427  CB  GLU A  27     -25.599   1.185  -1.376  0.00  0.00           C  
ATOM    428  CG  GLU A  27     -25.818   2.447  -0.545  0.00  0.00           C  
ATOM    429  CD  GLU A  27     -27.286   2.835  -0.765  0.00  0.00           C  
ATOM    430 OE1  GLU A  27     -27.572   3.469  -1.795  0.00  0.00           O  
ATOM    431 OE2  GLU A  27     -28.194   2.501   0.031  0.00  0.00           O  
ATOM    432  C   GLU A  27     -24.391  -0.162   0.375  0.00  0.00           C  
ATOM    433  O   GLU A  27     -23.587   0.241   1.211  0.00  0.00           O  
ATOM    434  H   GLU A  27     -24.440  -0.781  -2.796  0.00  0.00           H  
ATOM    435  HA  GLU A  27     -23.620   1.250  -0.954  0.00  0.00           H  
ATOM    436 HB2  GLU A  27     -25.540   1.452  -2.307  0.00  0.00           H  
ATOM    437 HB3  GLU A  27     -26.322   0.571  -1.176  0.00  0.00           H  
ATOM    438 HG2  GLU A  27     -25.714   2.229   0.376  0.00  0.00           H  
ATOM    439 HG3  GLU A  27     -25.280   3.147  -0.901  0.00  0.00           H  
ATOM    440  N   ALA A  28     -25.192  -1.214   0.570  0.00  0.00           N  
ATOM    441  CA  ALA A  28     -25.597  -1.876   1.818  0.00  0.00           C  
ATOM    442  CB  ALA A  28     -26.835  -2.697   1.462  0.00  0.00           C  
ATOM    443  C   ALA A  28     -24.525  -2.786   2.426  0.00  0.00           C  
ATOM    444  O   ALA A  28     -24.599  -2.888   3.651  0.00  0.00           O  
ATOM    445  H   ALA A  28     -25.571  -1.593  -0.386  0.00  0.00           H  
ATOM    446  HA  ALA A  28     -25.831  -1.156   2.501  0.00  0.00           H  
ATOM    447 HB1  ALA A  28     -27.446  -2.734   2.251  0.00  0.00           H  
ATOM    448 HB2  ALA A  28     -27.307  -2.269   0.693  0.00  0.00           H  
ATOM    449 HB3  ALA A  28     -26.558  -3.623   1.209  0.00  0.00           H  
ATOM    450  N   ALA A  29     -23.598  -3.348   1.655  0.00  0.00           N  
ATOM    451  CA  ALA A  29     -22.299  -3.804   2.184  0.00  0.00           C  
ATOM    452  CB  ALA A  29     -21.621  -4.839   1.284  0.00  0.00           C  
ATOM    453  C   ALA A  29     -21.298  -2.813   2.781  0.00  0.00           C  
ATOM    454  O   ALA A  29     -20.967  -2.961   3.965  0.00  0.00           O  
ATOM    455  H   ALA A  29     -23.861  -3.440   0.653  0.00  0.00           H  
ATOM    456  HA  ALA A  29     -22.498  -4.534   2.911  0.00  0.00           H  
ATOM    457 HB1  ALA A  29     -20.696  -5.012   1.617  0.00  0.00           H  
ATOM    458 HB2  ALA A  29     -22.148  -5.688   1.302  0.00  0.00           H  
ATOM    459 HB3  ALA A  29     -21.581  -4.490   0.350  0.00  0.00           H  
ATOM    460  N   ARG A  30     -21.176  -1.741   2.016  0.00  0.00           N  
ATOM    461  CA  ARG A  30     -20.427  -0.624   2.608  0.00  0.00           C  
ATOM    462  CB  ARG A  30     -20.361   0.492   1.562  0.00  0.00           C  
ATOM    463  CG  ARG A  30     -19.153   1.420   1.650  0.00  0.00           C  
ATOM    464  CD  ARG A  30     -19.285   2.444   0.520  0.00  0.00           C  
ATOM    465  NE  ARG A  30     -18.215   2.326  -0.485  0.00  0.00           N  
ATOM    466  CZ  ARG A  30     -18.416   1.961  -1.759  0.00  0.00           C  
ATOM    467 NH1  ARG A  30     -19.617   1.582  -2.212  0.00  0.00           N  
ATOM    468 NH2  ARG A  30     -17.417   1.786  -2.633  0.00  0.00           N  
ATOM    469  C   ARG A  30     -21.081   0.059   3.811  0.00  0.00           C  
ATOM    470  O   ARG A  30     -20.445   0.161   4.858  0.00  0.00           O  
ATOM    471  H   ARG A  30     -21.585  -1.754   1.110  0.00  0.00           H  
ATOM    472  HA  ARG A  30     -19.507  -0.975   2.899  0.00  0.00           H  
ATOM    473 HB2  ARG A  30     -20.355   0.067   0.653  0.00  0.00           H  
ATOM    474 HB3  ARG A  30     -21.186   1.054   1.652  0.00  0.00           H  
ATOM    475 HG2  ARG A  30     -19.166   1.899   2.502  0.00  0.00           H  
ATOM    476 HG3  ARG A  30     -18.333   0.909   1.506  0.00  0.00           H  
ATOM    477 HD2  ARG A  30     -20.166   2.301   0.077  0.00  0.00           H  
ATOM    478 HD3  ARG A  30     -19.253   3.354   0.926  0.00  0.00           H  
ATOM    479  HE  ARG A  30     -17.277   2.532  -0.198  0.00  0.00           H  
ATOM    480 HH11 ARG A  30     -20.396   1.591  -1.584  0.00  0.00           H  
ATOM    481 HH12 ARG A  30     -19.729   1.300  -3.157  0.00  0.00           H  
ATOM    482 HH21 ARG A  30     -16.481   1.963  -2.292  0.00  0.00           H  
ATOM    483 HH22 ARG A  30     -17.588   1.503  -3.552  0.00  0.00           H  
ATOM    484  N   ALA A  31     -22.372   0.371   3.713  0.00  0.00           N  
ATOM    485  CA  ALA A  31     -23.131   0.841   4.879  0.00  0.00           C  
ATOM    486  CB  ALA A  31     -24.335   1.640   4.369  0.00  0.00           C  
ATOM    487  C   ALA A  31     -23.473  -0.135   6.008  0.00  0.00           C  
ATOM    488  O   ALA A  31     -24.015   0.160   7.065  0.00  0.00           O  
ATOM    489  H   ALA A  31     -22.783   0.258   2.773  0.00  0.00           H  
ATOM    490  HA  ALA A  31     -22.604   1.639   5.298  0.00  0.00           H  
ATOM    491 HB1  ALA A  31     -24.011   2.427   3.848  0.00  0.00           H  
ATOM    492 HB2  ALA A  31     -24.892   1.056   3.783  0.00  0.00           H  
ATOM    493 HB3  ALA A  31     -24.877   1.951   5.147  0.00  0.00           H  
ATOM    494  N   GLY A  32     -23.156  -1.413   5.811  0.00  0.00           N  
ATOM    495  CA  GLY A  32     -23.496  -2.447   6.788  0.00  0.00           C  
ATOM    496  C   GLY A  32     -24.982  -2.668   7.110  0.00  0.00           C  
ATOM    497  O   GLY A  32     -25.306  -3.018   8.239  0.00  0.00           O  
ATOM    498  H   GLY A  32     -22.658  -1.608   4.922  0.00  0.00           H  
ATOM    499 HA2  GLY A  32     -23.095  -3.347   6.472  0.00  0.00           H  
ATOM    500 HA3  GLY A  32     -22.998  -2.245   7.672  0.00  0.00           H  
ATOM    501  N   GLN A  33     -25.824  -2.629   6.082  0.00  0.00           N  
ATOM    502  CA  GLN A  33     -27.290  -2.764   6.164  0.00  0.00           C  
ATOM    503  CB  GLN A  33     -27.893  -1.677   5.268  0.00  0.00           C  
ATOM    504  CG  GLN A  33     -27.617  -0.310   5.912  0.00  0.00           C  
ATOM    505  CD  GLN A  33     -28.280   0.809   5.100  0.00  0.00           C  
ATOM    506  C   GLN A  33     -27.870  -4.149   5.859  0.00  0.00           C  
ATOM    507  O   GLN A  33     -28.370  -4.493   4.792  0.00  0.00           O  
ATOM    508  H   GLN A  33     -25.336  -2.485   5.147  0.00  0.00           H  
ATOM    509  HA  GLN A  33     -27.564  -2.520   7.123  0.00  0.00           H  
ATOM    510 HB2  GLN A  33     -27.454  -1.697   4.397  0.00  0.00           H  
ATOM    511 HB3  GLN A  33     -28.862  -1.801   5.218  0.00  0.00           H  
ATOM    512 HG2  GLN A  33     -27.998  -0.306   6.824  0.00  0.00           H  
ATOM    513 HG3  GLN A  33     -26.642  -0.156   5.925  0.00  0.00           H  
ATOM    514 OE1  GLN A  33     -27.774   1.412   4.155  0.00  0.00           O  
ATOM    515 NE2  GLN A  33     -29.541   1.103   5.390  0.00  0.00           N  
ATOM    516 HE21 GLN A  33     -30.031   1.838   4.904  0.00  0.00           H  
ATOM    517 HE22 GLN A  33     -30.011   0.566   6.122  0.00  0.00           H  
ATOM    518  N   ASP A  34     -27.680  -4.957   6.897  0.00  0.00           N  
ATOM    519  CA  ASP A  34     -27.961  -6.396   7.004  0.00  0.00           C  
ATOM    520  CB  ASP A  34     -27.485  -6.909   8.358  0.00  0.00           C  
ATOM    521  CG  ASP A  34     -28.023  -6.106   9.537  0.00  0.00           C  
ATOM    522 OD1  ASP A  34     -27.366  -5.153  10.023  0.00  0.00           O  
ATOM    523 OD2  ASP A  34     -29.114  -6.437  10.063  0.00  0.00           O  
ATOM    524  C   ASP A  34     -29.379  -6.824   6.628  0.00  0.00           C  
ATOM    525  O   ASP A  34     -29.540  -7.692   5.768  0.00  0.00           O  
ATOM    526  H   ASP A  34     -27.261  -4.424   7.745  0.00  0.00           H  
ATOM    527  HA  ASP A  34     -27.326  -6.868   6.355  0.00  0.00           H  
ATOM    528 HB2  ASP A  34     -27.786  -7.854   8.457  0.00  0.00           H  
ATOM    529 HB3  ASP A  34     -26.490  -6.866   8.376  0.00  0.00           H  
ATOM    530  N   ASP A  35     -30.384  -6.147   7.191  0.00  0.00           N  
ATOM    531  CA  ASP A  35     -31.811  -6.376   6.889  0.00  0.00           C  
ATOM    532  CB  ASP A  35     -32.675  -5.597   7.891  0.00  0.00           C  
ATOM    533  CG  ASP A  35     -34.176  -5.733   7.637  0.00  0.00           C  
ATOM    534 OD1  ASP A  35     -34.846  -4.719   7.964  0.00  0.00           O  
ATOM    535 OD2  ASP A  35     -34.727  -6.731   7.130  0.00  0.00           O  
ATOM    536  C   ASP A  35     -32.209  -6.129   5.433  0.00  0.00           C  
ATOM    537  O   ASP A  35     -32.690  -7.006   4.718  0.00  0.00           O  
ATOM    538  H   ASP A  35     -30.070  -5.420   7.883  0.00  0.00           H  
ATOM    539  HA  ASP A  35     -31.997  -7.359   7.086  0.00  0.00           H  
ATOM    540 HB2  ASP A  35     -32.476  -5.944   8.802  0.00  0.00           H  
ATOM    541 HB3  ASP A  35     -32.430  -4.636   7.827  0.00  0.00           H  
ATOM    542  N   GLU A  36     -31.658  -5.006   4.977  0.00  0.00           N  
ATOM    543  CA  GLU A  36     -31.607  -4.687   3.536  0.00  0.00           C  
ATOM    544  CB  GLU A  36     -30.974  -3.307   3.352  0.00  0.00           C  
ATOM    545  CG  GLU A  36     -31.792  -2.047   3.655  0.00  0.00           C  
ATOM    546  CD  GLU A  36     -32.615  -2.038   4.947  0.00  0.00           C  
ATOM    547 OE1  GLU A  36     -32.011  -2.412   5.972  0.00  0.00           O  
ATOM    548 OE2  GLU A  36     -33.629  -1.307   4.959  0.00  0.00           O  
ATOM    549  C   GLU A  36     -30.872  -5.624   2.589  0.00  0.00           C  
ATOM    550  O   GLU A  36     -31.462  -5.894   1.536  0.00  0.00           O  
ATOM    551  H   GLU A  36     -31.272  -4.378   5.707  0.00  0.00           H  
ATOM    552  HA  GLU A  36     -32.586  -4.566   3.197  0.00  0.00           H  
ATOM    553 HB2  GLU A  36     -30.154  -3.271   3.938  0.00  0.00           H  
ATOM    554 HB3  GLU A  36     -30.677  -3.237   2.392  0.00  0.00           H  
ATOM    555 HG2  GLU A  36     -31.158  -1.276   3.707  0.00  0.00           H  
ATOM    556 HG3  GLU A  36     -32.431  -1.905   2.901  0.00  0.00           H  
ATOM    557  N   VAL A  37     -29.712  -6.194   2.910  0.00  0.00           N  
ATOM    558  CA  VAL A  37     -29.091  -7.278   2.129  0.00  0.00           C  
ATOM    559  CB  VAL A  37     -27.655  -7.485   2.630  0.00  0.00           C  
ATOM    560 CG1  VAL A  37     -26.855  -8.519   1.850  0.00  0.00           C  
ATOM    561 CG2  VAL A  37     -26.902  -6.155   2.513  0.00  0.00           C  
ATOM    562  C   VAL A  37     -29.899  -8.567   2.028  0.00  0.00           C  
ATOM    563  O   VAL A  37     -29.932  -9.179   0.960  0.00  0.00           O  
ATOM    564  H   VAL A  37     -29.268  -5.803   3.776  0.00  0.00           H  
ATOM    565  HA  VAL A  37     -28.944  -6.924   1.178  0.00  0.00           H  
ATOM    566  HB  VAL A  37     -27.708  -7.818   3.584  0.00  0.00           H  
ATOM    567 HG11 VAL A  37     -27.200  -8.569   0.913  0.00  0.00           H  
ATOM    568 HG12 VAL A  37     -25.891  -8.255   1.836  0.00  0.00           H  
ATOM    569 HG13 VAL A  37     -26.949  -9.413   2.287  0.00  0.00           H  
ATOM    570 HG21 VAL A  37     -26.473  -6.103   1.612  0.00  0.00           H  
ATOM    571 HG22 VAL A  37     -27.549  -5.404   2.626  0.00  0.00           H  
ATOM    572 HG23 VAL A  37     -26.203  -6.113   3.225  0.00  0.00           H  
ATOM    573  N   ARG A  38     -30.583  -8.918   3.104  0.00  0.00           N  
ATOM    574  CA  ARG A  38     -31.324 -10.182   3.211  0.00  0.00           C  
ATOM    575  CB  ARG A  38     -31.562 -10.495   4.691  0.00  0.00           C  
ATOM    576  CG  ARG A  38     -30.355 -10.952   5.529  0.00  0.00           C  
ATOM    577  CD  ARG A  38     -30.945 -11.290   6.903  0.00  0.00           C  
ATOM    578  NE  ARG A  38     -29.890 -11.753   7.818  0.00  0.00           N  
ATOM    579  CZ  ARG A  38     -30.008 -11.801   9.160  0.00  0.00           C  
ATOM    580 NH1  ARG A  38     -31.104 -11.443   9.840  0.00  0.00           N  
ATOM    581 NH2  ARG A  38     -29.051 -12.426   9.851  0.00  0.00           N  
ATOM    582  C   ARG A  38     -32.604 -10.154   2.384  0.00  0.00           C  
ATOM    583  O   ARG A  38     -33.003 -11.185   1.839  0.00  0.00           O  
ATOM    584  H   ARG A  38     -30.554  -8.217   3.884  0.00  0.00           H  
ATOM    585  HA  ARG A  38     -30.736 -10.928   2.872  0.00  0.00           H  
ATOM    586 HB2  ARG A  38     -31.937  -9.668   5.131  0.00  0.00           H  
ATOM    587 HB3  ARG A  38     -32.260 -11.222   4.751  0.00  0.00           H  
ATOM    588 HG2  ARG A  38     -29.982 -11.757   5.148  0.00  0.00           H  
ATOM    589 HG3  ARG A  38     -29.737 -10.217   5.633  0.00  0.00           H  
ATOM    590 HD2  ARG A  38     -31.360 -10.471   7.268  0.00  0.00           H  
ATOM    591 HD3  ARG A  38     -31.612 -12.009   6.780  0.00  0.00           H  
ATOM    592  HE  ARG A  38     -29.020 -12.054   7.418  0.00  0.00           H  
ATOM    593 HH11 ARG A  38     -31.898 -11.135   9.299  0.00  0.00           H  
ATOM    594 HH12 ARG A  38     -31.128 -11.483  10.818  0.00  0.00           H  
ATOM    595 HH21 ARG A  38     -28.286 -12.859   9.385  0.00  0.00           H  
ATOM    596 HH22 ARG A  38     -29.107 -12.459  10.853  0.00  0.00           H  
ATOM    597  N   ILE A  39     -33.188  -8.957   2.271  0.00  0.00           N  
ATOM    598  CA  ILE A  39     -34.298  -8.577   1.389  0.00  0.00           C  
ATOM    599  CB  ILE A  39     -34.942  -7.221   1.708  0.00  0.00           C  
ATOM    600 CG1  ILE A  39     -35.388  -7.192   3.172  0.00  0.00           C  
ATOM    601 CG2  ILE A  39     -36.058  -6.862   0.731  0.00  0.00           C  
ATOM    602 CD1  ILE A  39     -35.487  -5.747   3.665  0.00  0.00           C  
ATOM    603  C   ILE A  39     -33.747  -8.527  -0.039  0.00  0.00           C  
ATOM    604  O   ILE A  39     -34.333  -9.237  -0.856  0.00  0.00           O  
ATOM    605  H   ILE A  39     -32.742  -8.231   2.934  0.00  0.00           H  
ATOM    606  HA  ILE A  39     -34.944  -9.327   1.417  0.00  0.00           H  
ATOM    607  HB  ILE A  39     -34.256  -6.515   1.583  0.00  0.00           H  
ATOM    608 HG12 ILE A  39     -36.271  -7.614   3.246  0.00  0.00           H  
ATOM    609 HG13 ILE A  39     -34.718  -7.663   3.715  0.00  0.00           H  
ATOM    610 HG21 ILE A  39     -36.387  -5.941   0.928  0.00  0.00           H  
ATOM    611 HG22 ILE A  39     -35.705  -6.898  -0.202  0.00  0.00           H  
ATOM    612 HG23 ILE A  39     -36.808  -7.513   0.830  0.00  0.00           H  
ATOM    613 HD11 ILE A  39     -36.153  -5.261   3.105  0.00  0.00           H  
ATOM    614 HD12 ILE A  39     -35.778  -5.750   4.617  0.00  0.00           H  
ATOM    615 HD13 ILE A  39     -34.593  -5.316   3.582  0.00  0.00           H  
ATOM    616  N   LEU A  40     -32.625  -7.852  -0.267  0.00  0.00           N  
ATOM    617  CA  LEU A  40     -31.887  -7.929  -1.540  0.00  0.00           C  
ATOM    618  CB  LEU A  40     -30.620  -7.087  -1.587  0.00  0.00           C  
ATOM    619  CG  LEU A  40     -30.860  -5.584  -1.717  0.00  0.00           C  
ATOM    620 CD1  LEU A  40     -29.554  -4.815  -1.473  0.00  0.00           C  
ATOM    621 CD2  LEU A  40     -31.287  -5.332  -3.165  0.00  0.00           C  
ATOM    622  C   LEU A  40     -31.440  -9.288  -2.075  0.00  0.00           C  
ATOM    623  O   LEU A  40     -31.223  -9.482  -3.269  0.00  0.00           O  
ATOM    624  H   LEU A  40     -32.306  -7.259   0.531  0.00  0.00           H  
ATOM    625  HA  LEU A  40     -32.481  -7.480  -2.270  0.00  0.00           H  
ATOM    626 HB2  LEU A  40     -30.121  -7.236  -0.744  0.00  0.00           H  
ATOM    627 HB3  LEU A  40     -30.089  -7.372  -2.372  0.00  0.00           H  
ATOM    628  HG  LEU A  40     -31.536  -5.299  -1.042  0.00  0.00           H  
ATOM    629 HD11 LEU A  40     -28.875  -5.099  -2.148  0.00  0.00           H  
ATOM    630 HD12 LEU A  40     -29.729  -3.836  -1.562  0.00  0.00           H  
ATOM    631 HD13 LEU A  40     -29.222  -5.017  -0.555  0.00  0.00           H  
ATOM    632 HD21 LEU A  40     -32.122  -5.845  -3.357  0.00  0.00           H  
ATOM    633 HD22 LEU A  40     -31.455  -4.356  -3.294  0.00  0.00           H  
ATOM    634 HD23 LEU A  40     -30.559  -5.632  -3.781  0.00  0.00           H  
ATOM    635  N   MET A  41     -31.316 -10.263  -1.181  0.00  0.00           N  
ATOM    636  CA  MET A  41     -31.164 -11.683  -1.531  0.00  0.00           C  
ATOM    637  CB  MET A  41     -30.535 -12.585  -0.459  0.00  0.00           C  
ATOM    638  CG  MET A  41     -29.058 -12.257  -0.219  0.00  0.00           C  
ATOM    639  SD  MET A  41     -27.973 -12.645  -1.633  0.00  0.00           S  
ATOM    640  CE  MET A  41     -26.758 -11.354  -1.457  0.00  0.00           C  
ATOM    641  C   MET A  41     -32.433 -12.332  -2.085  0.00  0.00           C  
ATOM    642  O   MET A  41     -32.446 -12.795  -3.220  0.00  0.00           O  
ATOM    643  H   MET A  41     -31.336  -9.932  -0.182  0.00  0.00           H  
ATOM    644  HA  MET A  41     -30.442 -11.749  -2.246  0.00  0.00           H  
ATOM    645 HB2  MET A  41     -31.029 -12.464   0.402  0.00  0.00           H  
ATOM    646 HB3  MET A  41     -30.602 -13.538  -0.753  0.00  0.00           H  
ATOM    647 HG2  MET A  41     -28.984 -11.261   0.027  0.00  0.00           H  
ATOM    648 HG3  MET A  41     -28.746 -12.763   0.621  0.00  0.00           H  
ATOM    649 HE1  MET A  41     -26.474 -11.028  -2.362  0.00  0.00           H  
ATOM    650 HE2  MET A  41     -27.147 -10.587  -0.941  0.00  0.00           H  
ATOM    651 HE3  MET A  41     -25.956 -11.705  -0.968  0.00  0.00           H  
ATOM    652  N   ALA A  42     -33.566 -12.130  -1.412  0.00  0.00           N  
ATOM    653  CA  ALA A  42     -34.926 -12.503  -1.841  0.00  0.00           C  
ATOM    654  CB  ALA A  42     -35.850 -12.211  -0.645  0.00  0.00           C  
ATOM    655  C   ALA A  42     -35.314 -11.773  -3.124  0.00  0.00           C  
ATOM    656  O   ALA A  42     -36.098 -12.367  -3.870  0.00  0.00           O  
ATOM    657  H   ALA A  42     -33.402 -11.645  -0.470  0.00  0.00           H  
ATOM    658  HA  ALA A  42     -34.946 -13.493  -2.013  0.00  0.00           H  
ATOM    659 HB1  ALA A  42     -35.337 -11.709   0.047  0.00  0.00           H  
ATOM    660 HB2  ALA A  42     -36.624 -11.666  -0.956  0.00  0.00           H  
ATOM    661 HB3  ALA A  42     -36.175 -13.074  -0.266  0.00  0.00           H  
ATOM    662  N   ASN A  43     -34.998 -10.506  -3.359  0.00  0.00           N  
ATOM    663  CA  ASN A  43     -35.249  -9.808  -4.631  0.00  0.00           C  
ATOM    664  CB  ASN A  43     -35.005  -8.305  -4.503  0.00  0.00           C  
ATOM    665  CG  ASN A  43     -36.056  -7.660  -3.593  0.00  0.00           C  
ATOM    666  C   ASN A  43     -34.328 -10.357  -5.721  0.00  0.00           C  
ATOM    667  O   ASN A  43     -34.631 -10.110  -6.881  0.00  0.00           O  
ATOM    668  H   ASN A  43     -34.538 -10.022  -2.540  0.00  0.00           H  
ATOM    669  HA  ASN A  43     -36.188 -10.023  -4.902  0.00  0.00           H  
ATOM    670 HB2  ASN A  43     -34.116  -8.159  -4.101  0.00  0.00           H  
ATOM    671 HB3  ASN A  43     -35.074  -7.894  -5.397  0.00  0.00           H  
ATOM    672 OD1  ASN A  43     -35.695  -7.157  -2.527  0.00  0.00           O  
ATOM    673 ND2  ASN A  43     -37.273  -7.436  -4.109  0.00  0.00           N  
ATOM    674 HD22 ASN A  43     -37.440  -7.707  -5.063  0.00  0.00           H  
ATOM    675 HD21 ASN A  43     -37.981  -7.018  -3.564  0.00  0.00           H  
ATOM    676  N   GLY A  44     -33.189 -10.951  -5.380  0.00  0.00           N  
ATOM    677  CA  GLY A  44     -32.094 -11.280  -6.309  0.00  0.00           C  
ATOM    678  C   GLY A  44     -31.136 -10.197  -6.801  0.00  0.00           C  
ATOM    679  O   GLY A  44     -30.877  -9.972  -7.982  0.00  0.00           O  
ATOM    680  H   GLY A  44     -33.125 -11.179  -4.346  0.00  0.00           H  
ATOM    681 HA2  GLY A  44     -31.528 -12.050  -5.879  0.00  0.00           H  
ATOM    682 HA3  GLY A  44     -32.513 -11.753  -7.146  0.00  0.00           H  
ATOM    683  N   ALA A  45     -30.415  -9.608  -5.856  0.00  0.00           N  
ATOM    684  CA  ALA A  45     -29.149  -8.887  -6.049  0.00  0.00           C  
ATOM    685  CB  ALA A  45     -28.915  -8.021  -4.807  0.00  0.00           C  
ATOM    686  C   ALA A  45     -27.950  -9.750  -6.431  0.00  0.00           C  
ATOM    687  O   ALA A  45     -27.725 -10.828  -5.868  0.00  0.00           O  
ATOM    688  H   ALA A  45     -30.851  -9.702  -4.883  0.00  0.00           H  
ATOM    689  HA  ALA A  45     -29.290  -8.187  -6.785  0.00  0.00           H  
ATOM    690 HB1  ALA A  45     -28.142  -7.411  -4.971  0.00  0.00           H  
ATOM    691 HB2  ALA A  45     -29.735  -7.482  -4.623  0.00  0.00           H  
ATOM    692 HB3  ALA A  45     -28.719  -8.611  -4.026  0.00  0.00           H  
ATOM    693  N   ASP A  46     -27.117  -9.253  -7.337  0.00  0.00           N  
ATOM    694  CA  ASP A  46     -25.897  -9.938  -7.801  0.00  0.00           C  
ATOM    695  CB  ASP A  46     -25.274  -9.271  -9.025  0.00  0.00           C  
ATOM    696  CG  ASP A  46     -26.121  -9.489 -10.288  0.00  0.00           C  
ATOM    697 OD1  ASP A  46     -26.947  -8.615 -10.621  0.00  0.00           O  
ATOM    698 OD2  ASP A  46     -25.627 -10.343 -11.056  0.00  0.00           O  
ATOM    699  C   ASP A  46     -24.736 -10.047  -6.808  0.00  0.00           C  
ATOM    700  O   ASP A  46     -24.191  -9.113  -6.238  0.00  0.00           O  
ATOM    701  H   ASP A  46     -27.401  -8.309  -7.708  0.00  0.00           H  
ATOM    702  HA  ASP A  46     -26.174 -10.899  -8.040  0.00  0.00           H  
ATOM    703 HB2  ASP A  46     -25.214  -8.299  -8.856  0.00  0.00           H  
ATOM    704 HB3  ASP A  46     -24.382  -9.666  -9.178  0.00  0.00           H  
ATOM    705  N   VAL A  47     -24.189 -11.257  -6.740  0.00  0.00           N  
ATOM    706  CA  VAL A  47     -23.011 -11.440  -5.874  0.00  0.00           C  
ATOM    707  CB  VAL A  47     -22.866 -12.901  -5.430  0.00  0.00           C  
ATOM    708 CG1  VAL A  47     -24.001 -13.265  -4.469  0.00  0.00           C  
ATOM    709 CG2  VAL A  47     -22.770 -13.687  -6.727  0.00  0.00           C  
ATOM    710  C   VAL A  47     -21.664 -10.931  -6.385  0.00  0.00           C  
ATOM    711  O   VAL A  47     -20.768 -10.546  -5.633  0.00  0.00           O  
ATOM    712  H   VAL A  47     -24.617 -11.987  -7.293  0.00  0.00           H  
ATOM    713  HA  VAL A  47     -23.209 -10.957  -4.982  0.00  0.00           H  
ATOM    714  HB  VAL A  47     -22.021 -12.985  -4.918  0.00  0.00           H  
ATOM    715 HG11 VAL A  47     -24.233 -12.466  -3.916  0.00  0.00           H  
ATOM    716 HG12 VAL A  47     -24.799 -13.552  -4.996  0.00  0.00           H  
ATOM    717 HG13 VAL A  47     -23.704 -14.010  -3.875  0.00  0.00           H  
ATOM    718 HG21 VAL A  47     -21.820 -13.690  -7.043  0.00  0.00           H  
ATOM    719 HG22 VAL A  47     -23.074 -14.627  -6.569  0.00  0.00           H  
ATOM    720 HG23 VAL A  47     -23.352 -13.259  -7.418  0.00  0.00           H  
ATOM    721  N   ASN A  48     -21.567 -10.785  -7.708  0.00  0.00           N  
ATOM    722  CA  ASN A  48     -20.291 -10.342  -8.298  0.00  0.00           C  
ATOM    723  CB  ASN A  48     -20.039 -11.065  -9.612  0.00  0.00           C  
ATOM    724  CG  ASN A  48     -19.735 -12.536  -9.320  0.00  0.00           C  
ATOM    725  C   ASN A  48     -20.348  -8.848  -8.595  0.00  0.00           C  
ATOM    726  O   ASN A  48     -19.650  -8.426  -9.511  0.00  0.00           O  
ATOM    727  H   ASN A  48     -22.407 -10.995  -8.247  0.00  0.00           H  
ATOM    728  HA  ASN A  48     -19.586 -10.480  -7.601  0.00  0.00           H  
ATOM    729 HB2  ASN A  48     -20.848 -11.019 -10.163  0.00  0.00           H  
ATOM    730 HB3  ASN A  48     -19.258 -10.668 -10.052  0.00  0.00           H  
ATOM    731 OD1  ASN A  48     -18.701 -12.896  -8.760  0.00  0.00           O  
ATOM    732 ND2  ASN A  48     -20.540 -13.478  -9.821  0.00  0.00           N  
ATOM    733 HD22 ASN A  48     -21.321 -13.164 -10.383  0.00  0.00           H  
ATOM    734 HD21 ASN A  48     -20.379 -14.429  -9.650  0.00  0.00           H  
ATOM    735  N   ALA A  49     -21.195  -7.998  -8.010  0.00  0.00           N  
ATOM    736  CA  ALA A  49     -21.421  -6.588  -8.380  0.00  0.00           C  
ATOM    737  CB  ALA A  49     -22.538  -6.065  -7.483  0.00  0.00           C  
ATOM    738  C   ALA A  49     -20.207  -5.657  -8.239  0.00  0.00           C  
ATOM    739  O   ALA A  49     -19.390  -5.877  -7.345  0.00  0.00           O  
ATOM    740  H   ALA A  49     -21.732  -8.446  -7.200  0.00  0.00           H  
ATOM    741  HA  ALA A  49     -21.731  -6.561  -9.357  0.00  0.00           H  
ATOM    742 HB1  ALA A  49     -23.417  -6.409  -7.810  0.00  0.00           H  
ATOM    743 HB2  ALA A  49     -22.387  -6.378  -6.546  0.00  0.00           H  
ATOM    744 HB3  ALA A  49     -22.542  -5.066  -7.505  0.00  0.00           H  
ATOM    745  N   LEU A  50     -20.228  -4.653  -9.106  0.00  0.00           N  
ATOM    746  CA  LEU A  50     -19.030  -3.819  -9.155  0.00  0.00           C  
ATOM    747  CB  LEU A  50     -18.131  -4.197 -10.344  0.00  0.00           C  
ATOM    748  CG  LEU A  50     -17.504  -5.575 -10.177  0.00  0.00           C  
ATOM    749 CD1  LEU A  50     -16.648  -5.959 -11.383  0.00  0.00           C  
ATOM    750 CD2  LEU A  50     -16.593  -5.643  -8.945  0.00  0.00           C  
ATOM    751  C   LEU A  50     -19.209  -2.292  -9.148  0.00  0.00           C  
ATOM    752  O   LEU A  50     -20.183  -1.773  -9.698  0.00  0.00           O  
ATOM    753  H   LEU A  50     -21.051  -4.534  -9.662  0.00  0.00           H  
ATOM    754  HA  LEU A  50     -18.435  -4.067  -8.345  0.00  0.00           H  
ATOM    755 HB2  LEU A  50     -18.690  -4.215 -11.149  0.00  0.00           H  
ATOM    756 HB3  LEU A  50     -17.408  -3.539 -10.395  0.00  0.00           H  
ATOM    757  HG  LEU A  50     -18.234  -6.257 -10.062  0.00  0.00           H  
ATOM    758 HD11 LEU A  50     -15.913  -5.291 -11.493  0.00  0.00           H  
ATOM    759 HD12 LEU A  50     -16.256  -6.866 -11.234  0.00  0.00           H  
ATOM    760 HD13 LEU A  50     -17.217  -5.971 -12.204  0.00  0.00           H  
ATOM    761 HD21 LEU A  50     -17.130  -5.441  -8.128  0.00  0.00           H  
ATOM    762 HD22 LEU A  50     -16.204  -6.561  -8.874  0.00  0.00           H  
ATOM    763 HD23 LEU A  50     -15.859  -4.973  -9.042  0.00  0.00           H  
ATOM    764  N   ASP A  51     -18.307  -1.771  -8.324  0.00  0.00           N  
ATOM    765  CA  ASP A  51     -18.020  -0.331  -8.274  0.00  0.00           C  
ATOM    766  CB  ASP A  51     -17.559  -0.034  -6.848  0.00  0.00           C  
ATOM    767  CG  ASP A  51     -17.234   1.455  -6.701  0.00  0.00           C  
ATOM    768 OD1  ASP A  51     -18.110   2.334  -6.853  0.00  0.00           O  
ATOM    769 OD2  ASP A  51     -16.065   1.701  -6.369  0.00  0.00           O  
ATOM    770  C   ASP A  51     -17.077   0.166  -9.379  0.00  0.00           C  
ATOM    771  O   ASP A  51     -16.402  -0.701  -9.924  0.00  0.00           O  
ATOM    772  H   ASP A  51     -17.820  -2.465  -7.716  0.00  0.00           H  
ATOM    773  HA  ASP A  51     -18.906   0.152  -8.404  0.00  0.00           H  
ATOM    774 HB2  ASP A  51     -18.289  -0.256  -6.231  0.00  0.00           H  
ATOM    775 HB3  ASP A  51     -16.745  -0.550  -6.670  0.00  0.00           H  
ATOM    776  N   ARG A  52     -16.829   1.474  -9.461  0.00  0.00           N  
ATOM    777  CA  ARG A  52     -15.854   2.177 -10.309  0.00  0.00           C  
ATOM    778  CB  ARG A  52     -16.019   3.696 -10.196  0.00  0.00           C  
ATOM    779  CG  ARG A  52     -16.027   4.116  -8.731  0.00  0.00           C  
ATOM    780  CD  ARG A  52     -15.905   5.633  -8.825  0.00  0.00           C  
ATOM    781  NE  ARG A  52     -15.774   6.373  -7.559  0.00  0.00           N  
ATOM    782  CZ  ARG A  52     -15.312   7.633  -7.488  0.00  0.00           C  
ATOM    783 NH1  ARG A  52     -14.866   8.221  -8.611  0.00  0.00           N  
ATOM    784 NH2  ARG A  52     -15.426   8.252  -6.314  0.00  0.00           N  
ATOM    785  C   ARG A  52     -14.416   1.760 -10.002  0.00  0.00           C  
ATOM    786  O   ARG A  52     -13.920   1.033 -10.852  0.00  0.00           O  
ATOM    787  H   ARG A  52     -17.465   2.040  -8.785  0.00  0.00           H  
ATOM    788  HA  ARG A  52     -16.054   1.958 -11.276  0.00  0.00           H  
ATOM    789 HB2  ARG A  52     -15.256   4.126 -10.635  0.00  0.00           H  
ATOM    790 HB3  ARG A  52     -16.879   3.947 -10.592  0.00  0.00           H  
ATOM    791 HG2  ARG A  52     -16.873   3.899  -8.333  0.00  0.00           H  
ATOM    792 HG3  ARG A  52     -15.246   3.774  -8.290  0.00  0.00           H  
ATOM    793 HD2  ARG A  52     -15.099   5.843  -9.407  0.00  0.00           H  
ATOM    794 HD3  ARG A  52     -16.725   5.978  -9.317  0.00  0.00           H  
ATOM    795  HE  ARG A  52     -16.040   5.919  -6.715  0.00  0.00           H  
ATOM    796 HH11 ARG A  52     -14.890   7.758  -9.483  0.00  0.00           H  
ATOM    797 HH12 ARG A  52     -14.500   9.160  -8.553  0.00  0.00           H  
ATOM    798 HH21 ARG A  52     -15.850   7.814  -5.531  0.00  0.00           H  
ATOM    799 HH22 ARG A  52     -15.070   9.194  -6.220  0.00  0.00           H  
ATOM    800  N   PHE A  53     -14.075   1.731  -8.719  0.00  0.00           N  
ATOM    801  CA  PHE A  53     -12.815   1.170  -8.215  0.00  0.00           C  
ATOM    802  CB  PHE A  53     -12.615   1.796  -6.842  0.00  0.00           C  
ATOM    803  CG  PHE A  53     -12.578   3.322  -6.817  0.00  0.00           C  
ATOM    804 CD1  PHE A  53     -11.762   4.043  -7.682  0.00  0.00           C  
ATOM    805 CD2  PHE A  53     -13.221   3.880  -5.717  0.00  0.00           C  
ATOM    806 CE1  PHE A  53     -11.550   5.394  -7.449  0.00  0.00           C  
ATOM    807 CE2  PHE A  53     -13.002   5.230  -5.473  0.00  0.00           C  
ATOM    808  CZ  PHE A  53     -12.154   5.936  -6.324  0.00  0.00           C  
ATOM    809  C   PHE A  53     -12.633  -0.356  -8.152  0.00  0.00           C  
ATOM    810  O   PHE A  53     -11.553  -0.820  -7.778  0.00  0.00           O  
ATOM    811  H   PHE A  53     -14.797   2.152  -8.076  0.00  0.00           H  
ATOM    812  HA  PHE A  53     -12.068   1.523  -8.844  0.00  0.00           H  
ATOM    813 HB2  PHE A  53     -13.366   1.512  -6.257  0.00  0.00           H  
ATOM    814 HB3  PHE A  53     -11.748   1.475  -6.476  0.00  0.00           H  
ATOM    815 HD1  PHE A  53     -11.339   3.602  -8.456  0.00  0.00           H  
ATOM    816 HD2  PHE A  53     -13.800   3.347  -5.143  0.00  0.00           H  
ATOM    817 HE1  PHE A  53     -10.995   5.936  -8.057  0.00  0.00           H  
ATOM    818 HE2  PHE A  53     -13.446   5.684  -4.697  0.00  0.00           H  
ATOM    819  HZ  PHE A  53     -11.964   6.923  -6.106  0.00  0.00           H  
ATOM    820  N   GLY A  54     -13.618  -1.020  -8.753  0.00  0.00           N  
ATOM    821  CA  GLY A  54     -13.729  -2.486  -8.758  0.00  0.00           C  
ATOM    822  C   GLY A  54     -14.131  -3.182  -7.448  0.00  0.00           C  
ATOM    823  O   GLY A  54     -14.060  -4.395  -7.269  0.00  0.00           O  
ATOM    824  H   GLY A  54     -14.320  -0.403  -9.231  0.00  0.00           H  
ATOM    825 HA2  GLY A  54     -14.400  -2.763  -9.495  0.00  0.00           H  
ATOM    826 HA3  GLY A  54     -12.828  -2.883  -9.076  0.00  0.00           H  
ATOM    827  N   LEU A  55     -14.548  -2.439  -6.430  0.00  0.00           N  
ATOM    828  CA  LEU A  55     -15.041  -3.121  -5.222  0.00  0.00           C  
ATOM    829  CB  LEU A  55     -15.434  -1.988  -4.271  0.00  0.00           C  
ATOM    830  CG  LEU A  55     -14.245  -1.061  -4.009  0.00  0.00           C  
ATOM    831 CD1  LEU A  55     -14.748   0.329  -3.612  0.00  0.00           C  
ATOM    832 CD2  LEU A  55     -13.391  -1.708  -2.923  0.00  0.00           C  
ATOM    833  C   LEU A  55     -16.206  -4.098  -5.387  0.00  0.00           C  
ATOM    834  O   LEU A  55     -17.373  -3.848  -5.702  0.00  0.00           O  
ATOM    835  H   LEU A  55     -14.501  -1.433  -6.545  0.00  0.00           H  
ATOM    836  HA  LEU A  55     -14.249  -3.638  -4.808  0.00  0.00           H  
ATOM    837 HB2  LEU A  55     -16.133  -1.461  -4.697  0.00  0.00           H  
ATOM    838 HB3  LEU A  55     -15.697  -2.381  -3.421  0.00  0.00           H  
ATOM    839  HG  LEU A  55     -13.699  -0.989  -4.838  0.00  0.00           H  
ATOM    840 HD11 LEU A  55     -15.300   0.256  -2.783  0.00  0.00           H  
ATOM    841 HD12 LEU A  55     -13.966   0.927  -3.443  0.00  0.00           H  
ATOM    842 HD13 LEU A  55     -15.302   0.703  -4.354  0.00  0.00           H  
ATOM    843 HD21 LEU A  55     -13.074  -2.603  -3.238  0.00  0.00           H  
ATOM    844 HD22 LEU A  55     -12.602  -1.125  -2.729  0.00  0.00           H  
ATOM    845 HD23 LEU A  55     -13.937  -1.821  -2.093  0.00  0.00           H  
ATOM    846  N   THR A  56     -15.862  -5.275  -4.871  0.00  0.00           N  
ATOM    847  CA  THR A  56     -16.830  -6.364  -4.651  0.00  0.00           C  
ATOM    848  CB  THR A  56     -16.199  -7.761  -4.585  0.00  0.00           C  
ATOM    849 OG1  THR A  56     -15.572  -8.053  -3.340  0.00  0.00           O  
ATOM    850 CG2  THR A  56     -15.201  -7.833  -5.734  0.00  0.00           C  
ATOM    851  C   THR A  56     -17.609  -6.168  -3.355  0.00  0.00           C  
ATOM    852  O   THR A  56     -17.032  -5.804  -2.331  0.00  0.00           O  
ATOM    853  H   THR A  56     -14.850  -5.366  -4.634  0.00  0.00           H  
ATOM    854  HA  THR A  56     -17.482  -6.363  -5.419  0.00  0.00           H  
ATOM    855  HB  THR A  56     -16.945  -8.467  -4.739  0.00  0.00           H  
ATOM    856 HG21 THR A  56     -15.032  -8.791  -5.977  0.00  0.00           H  
ATOM    857 HG22 THR A  56     -15.568  -7.351  -6.532  0.00  0.00           H  
ATOM    858 HG23 THR A  56     -14.337  -7.406  -5.460  0.00  0.00           H  
ATOM    859 HG1  THR A  56     -14.654  -7.640  -3.300  0.00  0.00           H  
ATOM    860  N   PRO A  57     -18.852  -6.655  -3.314  0.00  0.00           N  
ATOM    861  CA  PRO A  57     -19.671  -6.718  -2.087  0.00  0.00           C  
ATOM    862  CB  PRO A  57     -21.032  -7.268  -2.503  0.00  0.00           C  
ATOM    863  CG  PRO A  57     -21.158  -6.820  -3.958  0.00  0.00           C  
ATOM    864  CD  PRO A  57     -19.723  -6.991  -4.450  0.00  0.00           C  
ATOM    865  C   PRO A  57     -18.998  -7.408  -0.903  0.00  0.00           C  
ATOM    866  O   PRO A  57     -18.797  -6.759   0.123  0.00  0.00           O  
ATOM    867  HA  PRO A  57     -19.980  -5.779  -1.825  0.00  0.00           H  
ATOM    868 HB2  PRO A  57     -21.055  -8.261  -2.447  0.00  0.00           H  
ATOM    869 HB3  PRO A  57     -21.765  -6.874  -1.959  0.00  0.00           H  
ATOM    870 HG2  PRO A  57     -21.771  -7.413  -4.445  0.00  0.00           H  
ATOM    871 HG3  PRO A  57     -21.436  -5.879  -4.001  0.00  0.00           H  
ATOM    872 HD2  PRO A  57     -19.561  -7.940  -4.755  0.00  0.00           H  
ATOM    873 HD3  PRO A  57     -19.539  -6.379  -5.234  0.00  0.00           H  
ATOM    874  N   LEU A  58     -18.334  -8.542  -1.153  0.00  0.00           N  
ATOM    875  CA  LEU A  58     -17.458  -9.161  -0.150  0.00  0.00           C  
ATOM    876  CB  LEU A  58     -17.091 -10.500  -0.784  0.00  0.00           C  
ATOM    877  CG  LEU A  58     -16.700 -11.562   0.248  0.00  0.00           C  
ATOM    878 CD1  LEU A  58     -17.885 -12.210   0.950  0.00  0.00           C  
ATOM    879 CD2  LEU A  58     -16.018 -12.668  -0.570  0.00  0.00           C  
ATOM    880  C   LEU A  58     -16.190  -8.423   0.290  0.00  0.00           C  
ATOM    881  O   LEU A  58     -15.815  -8.505   1.462  0.00  0.00           O  
ATOM    882  H   LEU A  58     -18.490  -8.939  -2.097  0.00  0.00           H  
ATOM    883  HA  LEU A  58     -18.031  -9.338   0.700  0.00  0.00           H  
ATOM    884 HB2  LEU A  58     -17.876 -10.835  -1.270  0.00  0.00           H  
ATOM    885 HB3  LEU A  58     -16.317 -10.360  -1.373  0.00  0.00           H  
ATOM    886  HG  LEU A  58     -16.097 -11.133   0.942  0.00  0.00           H  
ATOM    887 HD11 LEU A  58     -18.471 -12.658   0.274  0.00  0.00           H  
ATOM    888 HD12 LEU A  58     -17.554 -12.889   1.606  0.00  0.00           H  
ATOM    889 HD13 LEU A  58     -18.411 -11.510   1.433  0.00  0.00           H  
ATOM    890 HD21 LEU A  58     -15.220 -12.288  -1.035  0.00  0.00           H  
ATOM    891 HD22 LEU A  58     -15.734 -13.403   0.043  0.00  0.00           H  
ATOM    892 HD23 LEU A  58     -16.664 -13.022  -1.244  0.00  0.00           H  
ATOM    893  N   HIS A  59     -15.521  -7.678  -0.589  0.00  0.00           N  
ATOM    894  CA  HIS A  59     -14.534  -6.683  -0.122  0.00  0.00           C  
ATOM    895  CB  HIS A  59     -13.925  -6.153  -1.412  0.00  0.00           C  
ATOM    896  CG  HIS A  59     -12.736  -5.189  -1.334  0.00  0.00           C  
ATOM    897  C   HIS A  59     -15.119  -5.596   0.786  0.00  0.00           C  
ATOM    898  O   HIS A  59     -14.675  -5.480   1.925  0.00  0.00           O  
ATOM    899  H   HIS A  59     -15.739  -7.845  -1.576  0.00  0.00           H  
ATOM    900  HA  HIS A  59     -13.816  -7.179   0.401  0.00  0.00           H  
ATOM    901 HB2  HIS A  59     -13.625  -6.945  -1.994  0.00  0.00           H  
ATOM    902 HB3  HIS A  59     -14.654  -5.679  -1.958  0.00  0.00           H  
ATOM    903 ND1  HIS A  59     -12.597  -4.209  -0.454  0.00  0.00           N  
ATOM    904 CD2  HIS A  59     -11.612  -5.217  -2.040  0.00  0.00           C  
ATOM    905 CE1  HIS A  59     -11.408  -3.628  -0.638  0.00  0.00           C  
ATOM    906 NE2  HIS A  59     -10.798  -4.251  -1.642  0.00  0.00           N  
ATOM    907 HD1  HIS A  59     -13.255  -3.923   0.249  0.00  0.00           H  
ATOM    908 HD2  HIS A  59     -11.413  -5.896  -2.788  0.00  0.00           H  
ATOM    909 HE1  HIS A  59     -11.047  -2.868  -0.119  0.00  0.00           H  
ATOM    910  N   LEU A  60     -16.234  -4.992   0.409  0.00  0.00           N  
ATOM    911  CA  LEU A  60     -16.974  -4.022   1.225  0.00  0.00           C  
ATOM    912  CB  LEU A  60     -17.998  -3.307   0.343  0.00  0.00           C  
ATOM    913  CG  LEU A  60     -17.351  -2.497  -0.796  0.00  0.00           C  
ATOM    914 CD1  LEU A  60     -18.482  -2.009  -1.699  0.00  0.00           C  
ATOM    915 CD2  LEU A  60     -16.390  -1.402  -0.340  0.00  0.00           C  
ATOM    916  C   LEU A  60     -17.586  -4.525   2.535  0.00  0.00           C  
ATOM    917  O   LEU A  60     -17.558  -3.717   3.456  0.00  0.00           O  
ATOM    918  H   LEU A  60     -16.562  -5.270  -0.558  0.00  0.00           H  
ATOM    919  HA  LEU A  60     -16.332  -3.247   1.453  0.00  0.00           H  
ATOM    920 HB2  LEU A  60     -18.575  -3.985  -0.072  0.00  0.00           H  
ATOM    921 HB3  LEU A  60     -18.500  -2.676   0.902  0.00  0.00           H  
ATOM    922  HG  LEU A  60     -16.750  -3.084  -1.306  0.00  0.00           H  
ATOM    923 HD11 LEU A  60     -19.106  -1.436  -1.169  0.00  0.00           H  
ATOM    924 HD12 LEU A  60     -18.098  -1.477  -2.454  0.00  0.00           H  
ATOM    925 HD13 LEU A  60     -18.978  -2.796  -2.064  0.00  0.00           H  
ATOM    926 HD21 LEU A  60     -15.642  -1.813   0.182  0.00  0.00           H  
ATOM    927 HD22 LEU A  60     -16.019  -0.931  -1.141  0.00  0.00           H  
ATOM    928 HD23 LEU A  60     -16.881  -0.749   0.236  0.00  0.00           H  
ATOM    929  N   ALA A  61     -17.899  -5.812   2.669  0.00  0.00           N  
ATOM    930  CA  ALA A  61     -18.357  -6.330   3.966  0.00  0.00           C  
ATOM    931  CB  ALA A  61     -19.399  -7.410   3.637  0.00  0.00           C  
ATOM    932  C   ALA A  61     -17.214  -6.857   4.844  0.00  0.00           C  
ATOM    933  O   ALA A  61     -17.377  -7.171   6.022  0.00  0.00           O  
ATOM    934  H   ALA A  61     -17.797  -6.387   1.826  0.00  0.00           H  
ATOM    935  HA  ALA A  61     -18.823  -5.580   4.466  0.00  0.00           H  
ATOM    936 HB1  ALA A  61     -19.797  -7.749   4.486  0.00  0.00           H  
ATOM    937 HB2  ALA A  61     -20.112  -7.012   3.065  0.00  0.00           H  
ATOM    938 HB3  ALA A  61     -18.953  -8.157   3.149  0.00  0.00           H  
ATOM    939  N   ALA A  62     -16.104  -7.115   4.162  0.00  0.00           N  
ATOM    940  CA  ALA A  62     -14.775  -7.285   4.766  0.00  0.00           C  
ATOM    941  CB  ALA A  62     -13.755  -7.779   3.738  0.00  0.00           C  
ATOM    942  C   ALA A  62     -14.421  -5.977   5.459  0.00  0.00           C  
ATOM    943  O   ALA A  62     -14.247  -5.920   6.680  0.00  0.00           O  
ATOM    944  H   ALA A  62     -16.256  -7.191   3.118  0.00  0.00           H  
ATOM    945  HA  ALA A  62     -14.822  -8.008   5.444  0.00  0.00           H  
ATOM    946 HB1  ALA A  62     -13.103  -7.049   3.543  0.00  0.00           H  
ATOM    947 HB2  ALA A  62     -13.271  -8.570   4.107  0.00  0.00           H  
ATOM    948 HB3  ALA A  62     -14.230  -8.037   2.899  0.00  0.00           H  
ATOM    949  N   GLN A  63     -14.412  -4.874   4.703  0.00  0.00           N  
ATOM    950  CA  GLN A  63     -14.118  -3.511   5.151  0.00  0.00           C  
ATOM    951  CB  GLN A  63     -14.054  -2.402   4.097  0.00  0.00           C  
ATOM    952  CG  GLN A  63     -13.191  -2.499   2.842  0.00  0.00           C  
ATOM    953  CD  GLN A  63     -13.220  -1.188   2.048  0.00  0.00           C  
ATOM    954  C   GLN A  63     -15.083  -3.043   6.253  0.00  0.00           C  
ATOM    955  O   GLN A  63     -14.717  -2.214   7.085  0.00  0.00           O  
ATOM    956  H   GLN A  63     -14.652  -5.082   3.679  0.00  0.00           H  
ATOM    957  HA  GLN A  63     -13.187  -3.504   5.541  0.00  0.00           H  
ATOM    958 HB2  GLN A  63     -15.028  -2.210   3.780  0.00  0.00           H  
ATOM    959 HB3  GLN A  63     -13.784  -1.519   4.582  0.00  0.00           H  
ATOM    960 HG2  GLN A  63     -12.254  -2.682   3.109  0.00  0.00           H  
ATOM    961 HG3  GLN A  63     -13.543  -3.223   2.264  0.00  0.00           H  
ATOM    962 OE1  GLN A  63     -13.157  -0.044   2.479  0.00  0.00           O  
ATOM    963 NE2  GLN A  63     -13.380  -1.364   0.731  0.00  0.00           N  
ATOM    964 HE21 GLN A  63     -13.425  -0.535   0.120  0.00  0.00           H  
ATOM    965 HE22 GLN A  63     -13.453  -2.292   0.358  0.00  0.00           H  
ATOM    966  N   ARG A  64     -16.380  -3.310   6.120  0.00  0.00           N  
ATOM    967  CA  ARG A  64     -17.316  -3.256   7.258  0.00  0.00           C  
ATOM    968  CB  ARG A  64     -18.729  -3.442   6.717  0.00  0.00           C  
ATOM    969  CG  ARG A  64     -19.839  -2.959   7.664  0.00  0.00           C  
ATOM    970  CD  ARG A  64     -19.738  -1.434   7.574  0.00  0.00           C  
ATOM    971  NE  ARG A  64     -20.717  -0.889   8.518  0.00  0.00           N  
ATOM    972  CZ  ARG A  64     -21.057   0.405   8.697  0.00  0.00           C  
ATOM    973 NH1  ARG A  64     -20.566   1.490   8.085  0.00  0.00           N  
ATOM    974 NH2  ARG A  64     -21.758   0.690   9.794  0.00  0.00           N  
ATOM    975  C   ARG A  64     -17.037  -4.213   8.415  0.00  0.00           C  
ATOM    976  O   ARG A  64     -17.251  -3.866   9.578  0.00  0.00           O  
ATOM    977  H   ARG A  64     -16.679  -3.559   5.155  0.00  0.00           H  
ATOM    978  HA  ARG A  64     -17.312  -2.295   7.625  0.00  0.00           H  
ATOM    979 HB2  ARG A  64     -18.815  -2.930   5.868  0.00  0.00           H  
ATOM    980 HB3  ARG A  64     -18.880  -4.411   6.549  0.00  0.00           H  
ATOM    981 HG2  ARG A  64     -20.696  -3.231   7.324  0.00  0.00           H  
ATOM    982 HG3  ARG A  64     -19.634  -3.227   8.564  0.00  0.00           H  
ATOM    983 HD2  ARG A  64     -18.839  -1.172   7.844  0.00  0.00           H  
ATOM    984 HD3  ARG A  64     -19.971  -1.167   6.666  0.00  0.00           H  
ATOM    985  HE  ARG A  64     -21.207  -1.565   9.117  0.00  0.00           H  
ATOM    986 HH11 ARG A  64     -19.854   1.278   7.381  0.00  0.00           H  
ATOM    987 HH12 ARG A  64     -20.860   2.379   8.290  0.00  0.00           H  
ATOM    988 HH21 ARG A  64     -22.038  -0.009  10.438  0.00  0.00           H  
ATOM    989 HH22 ARG A  64     -22.016   1.654   9.973  0.00  0.00           H  
ATOM    990  N   GLY A  65     -16.416  -5.375   8.227  0.00  0.00           N  
ATOM    991  CA  GLY A  65     -16.580  -6.525   9.132  0.00  0.00           C  
ATOM    992  C   GLY A  65     -17.946  -7.159   9.361  0.00  0.00           C  
ATOM    993  O   GLY A  65     -18.217  -7.572  10.495  0.00  0.00           O  
ATOM    994  H   GLY A  65     -15.800  -5.406   7.384  0.00  0.00           H  
ATOM    995 HA2  GLY A  65     -15.915  -7.276   8.819  0.00  0.00           H  
ATOM    996 HA3  GLY A  65     -16.180  -6.257  10.066  0.00  0.00           H  
ATOM    997  N   HIS A  66     -18.824  -7.253   8.375  0.00  0.00           N  
ATOM    998  CA  HIS A  66     -20.198  -7.706   8.637  0.00  0.00           C  
ATOM    999  CB  HIS A  66     -21.267  -6.845   7.943  0.00  0.00           C  
ATOM   1000  CG  HIS A  66     -22.565  -6.768   8.757  0.00  0.00           C  
ATOM   1001  C   HIS A  66     -20.439  -9.199   8.394  0.00  0.00           C  
ATOM   1002  O   HIS A  66     -20.694  -9.761   7.323  0.00  0.00           O  
ATOM   1003  H   HIS A  66     -18.479  -6.992   7.441  0.00  0.00           H  
ATOM   1004  HA  HIS A  66     -20.413  -7.508   9.614  0.00  0.00           H  
ATOM   1005 HB2  HIS A  66     -20.925  -5.918   7.831  0.00  0.00           H  
ATOM   1006 HB3  HIS A  66     -21.489  -7.241   7.058  0.00  0.00           H  
ATOM   1007 ND1  HIS A  66     -23.269  -7.749   9.308  0.00  0.00           N  
ATOM   1008 CD2  HIS A  66     -23.260  -5.672   9.030  0.00  0.00           C  
ATOM   1009 CE1  HIS A  66     -24.412  -7.276   9.796  0.00  0.00           C  
ATOM   1010 NE2  HIS A  66     -24.353  -5.942   9.748  0.00  0.00           N  
ATOM   1011 HD2  HIS A  66     -22.984  -4.719   8.720  0.00  0.00           H  
ATOM   1012 HE1  HIS A  66     -25.170  -7.809  10.133  0.00  0.00           H  
ATOM   1013 HE2  HIS A  66     -24.991  -5.320  10.162  0.00  0.00           H  
ATOM   1014  N   LEU A  67     -20.627  -9.783   9.568  0.00  0.00           N  
ATOM   1015  CA  LEU A  67     -21.072 -11.185   9.672  0.00  0.00           C  
ATOM   1016  CB  LEU A  67     -21.159 -11.502  11.174  0.00  0.00           C  
ATOM   1017  CG  LEU A  67     -19.918 -12.267  11.633  0.00  0.00           C  
ATOM   1018 CD1  LEU A  67     -19.838 -12.212  13.162  0.00  0.00           C  
ATOM   1019 CD2  LEU A  67     -19.832 -13.695  11.099  0.00  0.00           C  
ATOM   1020  C   LEU A  67     -22.336 -11.552   8.899  0.00  0.00           C  
ATOM   1021  O   LEU A  67     -22.270 -12.297   7.929  0.00  0.00           O  
ATOM   1022  H   LEU A  67     -20.440  -9.188  10.395  0.00  0.00           H  
ATOM   1023  HA  LEU A  67     -20.307 -11.782   9.335  0.00  0.00           H  
ATOM   1024 HB2  LEU A  67     -21.188 -10.660  11.658  0.00  0.00           H  
ATOM   1025 HB3  LEU A  67     -21.933 -12.073  11.317  0.00  0.00           H  
ATOM   1026  HG  LEU A  67     -19.110 -11.841  11.247  0.00  0.00           H  
ATOM   1027 HD11 LEU A  67     -20.656 -12.631  13.550  0.00  0.00           H  
ATOM   1028 HD12 LEU A  67     -19.028 -12.710  13.467  0.00  0.00           H  
ATOM   1029 HD13 LEU A  67     -19.776 -11.259  13.455  0.00  0.00           H  
ATOM   1030 HD21 LEU A  67     -19.813 -13.675  10.099  0.00  0.00           H  
ATOM   1031 HD22 LEU A  67     -18.998 -14.127  11.441  0.00  0.00           H  
ATOM   1032 HD23 LEU A  67     -20.629 -14.213  11.408  0.00  0.00           H  
ATOM   1033  N   GLU A  68     -23.454 -10.926   9.268  0.00  0.00           N  
ATOM   1034  CA  GLU A  68     -24.779 -11.162   8.675  0.00  0.00           C  
ATOM   1035  CB  GLU A  68     -25.889 -10.341   9.339  0.00  0.00           C  
ATOM   1036  CG  GLU A  68     -26.288 -11.049  10.630  0.00  0.00           C  
ATOM   1037  CD  GLU A  68     -25.698 -10.233  11.784  0.00  0.00           C  
ATOM   1038 OE1  GLU A  68     -24.517 -10.503  12.082  0.00  0.00           O  
ATOM   1039 OE2  GLU A  68     -26.352  -9.290  12.275  0.00  0.00           O  
ATOM   1040  C   GLU A  68     -24.819 -11.009   7.146  0.00  0.00           C  
ATOM   1041  O   GLU A  68     -25.435 -11.807   6.445  0.00  0.00           O  
ATOM   1042  H   GLU A  68     -23.307 -10.225  10.046  0.00  0.00           H  
ATOM   1043  HA  GLU A  68     -25.094 -12.098   8.923  0.00  0.00           H  
ATOM   1044 HB2  GLU A  68     -25.526  -9.485   9.573  0.00  0.00           H  
ATOM   1045 HB3  GLU A  68     -26.650 -10.342   8.755  0.00  0.00           H  
ATOM   1046 HG2  GLU A  68     -27.241 -11.020  10.712  0.00  0.00           H  
ATOM   1047 HG3  GLU A  68     -25.876 -11.914  10.647  0.00  0.00           H  
ATOM   1048  N   ILE A  69     -24.024 -10.041   6.697  0.00  0.00           N  
ATOM   1049  CA  ILE A  69     -23.861  -9.770   5.263  0.00  0.00           C  
ATOM   1050  CB  ILE A  69     -23.507  -8.306   4.980  0.00  0.00           C  
ATOM   1051 CG1  ILE A  69     -24.653  -7.398   5.443  0.00  0.00           C  
ATOM   1052 CG2  ILE A  69     -23.289  -7.937   3.515  0.00  0.00           C  
ATOM   1053 CD1  ILE A  69     -24.190  -5.941   5.526  0.00  0.00           C  
ATOM   1054  C   ILE A  69     -22.934 -10.756   4.554  0.00  0.00           C  
ATOM   1055  O   ILE A  69     -23.285 -11.354   3.533  0.00  0.00           O  
ATOM   1056  H   ILE A  69     -23.533  -9.500   7.437  0.00  0.00           H  
ATOM   1057  HA  ILE A  69     -24.779  -9.888   4.850  0.00  0.00           H  
ATOM   1058  HB  ILE A  69     -22.701  -8.073   5.509  0.00  0.00           H  
ATOM   1059 HG12 ILE A  69     -25.390  -7.460   4.795  0.00  0.00           H  
ATOM   1060 HG13 ILE A  69     -24.942  -7.687   6.338  0.00  0.00           H  
ATOM   1061 HG21 ILE A  69     -23.048  -6.971   3.450  0.00  0.00           H  
ATOM   1062 HG22 ILE A  69     -22.550  -8.492   3.140  0.00  0.00           H  
ATOM   1063 HG23 ILE A  69     -24.128  -8.107   3.003  0.00  0.00           H  
ATOM   1064 HD11 ILE A  69     -23.884  -5.648   4.625  0.00  0.00           H  
ATOM   1065 HD12 ILE A  69     -24.953  -5.377   5.829  0.00  0.00           H  
ATOM   1066 HD13 ILE A  69     -23.440  -5.878   6.178  0.00  0.00           H  
ATOM   1067  N   VAL A  70     -21.766 -11.049   5.118  0.00  0.00           N  
ATOM   1068  CA  VAL A  70     -20.827 -12.051   4.594  0.00  0.00           C  
ATOM   1069  CB  VAL A  70     -19.368 -12.012   5.050  0.00  0.00           C  
ATOM   1070 CG1  VAL A  70     -18.708 -10.652   4.768  0.00  0.00           C  
ATOM   1071 CG2  VAL A  70     -19.282 -12.399   6.524  0.00  0.00           C  
ATOM   1072  C   VAL A  70     -21.270 -13.517   4.611  0.00  0.00           C  
ATOM   1073  O   VAL A  70     -20.945 -14.225   3.661  0.00  0.00           O  
ATOM   1074  H   VAL A  70     -21.562 -10.493   5.989  0.00  0.00           H  
ATOM   1075  HA  VAL A  70     -20.624 -11.800   3.613  0.00  0.00           H  
ATOM   1076  HB  VAL A  70     -18.856 -12.689   4.520  0.00  0.00           H  
ATOM   1077 HG11 VAL A  70     -18.259 -10.685   3.878  0.00  0.00           H  
ATOM   1078 HG12 VAL A  70     -19.410  -9.943   4.766  0.00  0.00           H  
ATOM   1079 HG13 VAL A  70     -18.035 -10.462   5.480  0.00  0.00           H  
ATOM   1080 HG21 VAL A  70     -18.372 -12.174   6.870  0.00  0.00           H  
ATOM   1081 HG22 VAL A  70     -19.974 -11.892   7.038  0.00  0.00           H  
ATOM   1082 HG23 VAL A  70     -19.446 -13.381   6.615  0.00  0.00           H  
ATOM   1083  N   GLU A  71     -22.105 -13.877   5.577  0.00  0.00           N  
ATOM   1084  CA  GLU A  71     -22.796 -15.178   5.563  0.00  0.00           C  
ATOM   1085  CB  GLU A  71     -23.650 -15.224   6.836  0.00  0.00           C  
ATOM   1086  CG  GLU A  71     -24.199 -16.653   6.955  0.00  0.00           C  
ATOM   1087  CD  GLU A  71     -25.333 -16.787   7.972  0.00  0.00           C  
ATOM   1088 OE1  GLU A  71     -26.345 -16.058   7.926  0.00  0.00           O  
ATOM   1089 OE2  GLU A  71     -25.050 -17.488   8.966  0.00  0.00           O  
ATOM   1090  C   GLU A  71     -23.697 -15.358   4.334  0.00  0.00           C  
ATOM   1091  O   GLU A  71     -23.501 -16.301   3.570  0.00  0.00           O  
ATOM   1092  H   GLU A  71     -22.233 -13.179   6.333  0.00  0.00           H  
ATOM   1093  HA  GLU A  71     -22.110 -15.921   5.585  0.00  0.00           H  
ATOM   1094 HB2  GLU A  71     -23.078 -15.070   7.584  0.00  0.00           H  
ATOM   1095 HB3  GLU A  71     -24.392 -14.637   6.719  0.00  0.00           H  
ATOM   1096 HG2  GLU A  71     -24.556 -16.916   6.078  0.00  0.00           H  
ATOM   1097 HG3  GLU A  71     -23.467 -17.239   7.251  0.00  0.00           H  
ATOM   1098  N   VAL A  72     -24.638 -14.439   4.173  0.00  0.00           N  
ATOM   1099  CA  VAL A  72     -25.453 -14.417   2.942  0.00  0.00           C  
ATOM   1100  CB  VAL A  72     -26.653 -13.470   3.022  0.00  0.00           C  
ATOM   1101 CG1  VAL A  72     -27.541 -13.845   4.203  0.00  0.00           C  
ATOM   1102 CG2  VAL A  72     -26.271 -11.986   3.001  0.00  0.00           C  
ATOM   1103  C   VAL A  72     -24.863 -14.275   1.538  0.00  0.00           C  
ATOM   1104  O   VAL A  72     -25.368 -14.908   0.609  0.00  0.00           O  
ATOM   1105  H   VAL A  72     -24.751 -13.769   4.940  0.00  0.00           H  
ATOM   1106  HA  VAL A  72     -26.024 -15.310   2.947  0.00  0.00           H  
ATOM   1107  HB  VAL A  72     -27.199 -13.596   2.201  0.00  0.00           H  
ATOM   1108 HG11 VAL A  72     -26.970 -14.068   4.993  0.00  0.00           H  
ATOM   1109 HG12 VAL A  72     -28.136 -13.075   4.429  0.00  0.00           H  
ATOM   1110 HG13 VAL A  72     -28.099 -14.639   3.962  0.00  0.00           H  
ATOM   1111 HG21 VAL A  72     -26.963 -11.466   3.498  0.00  0.00           H  
ATOM   1112 HG22 VAL A  72     -25.381 -11.874   3.439  0.00  0.00           H  
ATOM   1113 HG23 VAL A  72     -26.227 -11.676   2.054  0.00  0.00           H  
ATOM   1114  N   LEU A  73     -23.766 -13.523   1.482  0.00  0.00           N  
ATOM   1115  CA  LEU A  73     -22.889 -13.512   0.309  0.00  0.00           C  
ATOM   1116  CB  LEU A  73     -21.972 -12.288   0.392  0.00  0.00           C  
ATOM   1117  CG  LEU A  73     -22.676 -10.969   0.055  0.00  0.00           C  
ATOM   1118 CD1  LEU A  73     -22.028  -9.771   0.748  0.00  0.00           C  
ATOM   1119 CD2  LEU A  73     -22.474 -10.705  -1.433  0.00  0.00           C  
ATOM   1120  C   LEU A  73     -21.993 -14.733   0.094  0.00  0.00           C  
ATOM   1121  O   LEU A  73     -21.942 -15.298  -1.002  0.00  0.00           O  
ATOM   1122  H   LEU A  73     -23.587 -12.952   2.332  0.00  0.00           H  
ATOM   1123  HA  LEU A  73     -23.482 -13.405  -0.528  0.00  0.00           H  
ATOM   1124 HB2  LEU A  73     -21.640 -12.218   1.317  0.00  0.00           H  
ATOM   1125 HB3  LEU A  73     -21.241 -12.409  -0.256  0.00  0.00           H  
ATOM   1126  HG  LEU A  73     -23.639 -11.033   0.338  0.00  0.00           H  
ATOM   1127 HD11 LEU A  73     -21.074  -9.697   0.458  0.00  0.00           H  
ATOM   1128 HD12 LEU A  73     -22.520  -8.938   0.498  0.00  0.00           H  
ATOM   1129 HD13 LEU A  73     -22.068  -9.900   1.739  0.00  0.00           H  
ATOM   1130 HD21 LEU A  73     -22.870 -11.457  -1.962  0.00  0.00           H  
ATOM   1131 HD22 LEU A  73     -22.924  -9.848  -1.684  0.00  0.00           H  
ATOM   1132 HD23 LEU A  73     -21.496 -10.638  -1.630  0.00  0.00           H  
ATOM   1133  N   LEU A  74     -21.489 -15.395   1.121  0.00  0.00           N  
ATOM   1134  CA  LEU A  74     -20.830 -16.707   0.960  0.00  0.00           C  
ATOM   1135  CB  LEU A  74     -19.924 -17.042   2.144  0.00  0.00           C  
ATOM   1136  CG  LEU A  74     -18.708 -16.120   2.058  0.00  0.00           C  
ATOM   1137 CD1  LEU A  74     -17.866 -16.222   3.325  0.00  0.00           C  
ATOM   1138 CD2  LEU A  74     -17.750 -16.153   0.860  0.00  0.00           C  
ATOM   1139  C   LEU A  74     -21.820 -17.817   0.575  0.00  0.00           C  
ATOM   1140  O   LEU A  74     -21.513 -18.518  -0.387  0.00  0.00           O  
ATOM   1141  H   LEU A  74     -21.589 -14.928   2.043  0.00  0.00           H  
ATOM   1142  HA  LEU A  74     -20.143 -16.627   0.225  0.00  0.00           H  
ATOM   1143 HB2  LEU A  74     -20.396 -16.833   2.955  0.00  0.00           H  
ATOM   1144 HB3  LEU A  74     -19.618 -17.945   2.046  0.00  0.00           H  
ATOM   1145  HG  LEU A  74     -19.021 -15.177   1.945  0.00  0.00           H  
ATOM   1146 HD11 LEU A  74     -17.551 -17.164   3.441  0.00  0.00           H  
ATOM   1147 HD12 LEU A  74     -17.077 -15.613   3.251  0.00  0.00           H  
ATOM   1148 HD13 LEU A  74     -18.419 -15.956   4.115  0.00  0.00           H  
ATOM   1149 HD21 LEU A  74     -18.258 -15.938   0.027  0.00  0.00           H  
ATOM   1150 HD22 LEU A  74     -17.027 -15.478   0.999  0.00  0.00           H  
ATOM   1151 HD23 LEU A  74     -17.351 -17.065   0.785  0.00  0.00           H  
ATOM   1152  N   LYS A  75     -23.036 -17.783   1.114  0.00  0.00           N  
ATOM   1153  CA  LYS A  75     -24.094 -18.765   0.873  0.00  0.00           C  
ATOM   1154  CB  LYS A  75     -25.181 -18.803   1.951  0.00  0.00           C  
ATOM   1155  CG  LYS A  75     -24.656 -19.504   3.200  0.00  0.00           C  
ATOM   1156  CD  LYS A  75     -25.781 -19.440   4.242  0.00  0.00           C  
ATOM   1157  CE  LYS A  75     -25.296 -20.138   5.521  0.00  0.00           C  
ATOM   1158  NZ  LYS A  75     -26.385 -20.281   6.496  0.00  0.00           N  
ATOM   1159  C   LYS A  75     -24.728 -18.694  -0.520  0.00  0.00           C  
ATOM   1160  O   LYS A  75     -24.958 -19.761  -1.097  0.00  0.00           O  
ATOM   1161  H   LYS A  75     -23.183 -16.952   1.761  0.00  0.00           H  
ATOM   1162  HA  LYS A  75     -23.704 -19.701   1.000  0.00  0.00           H  
ATOM   1163 HB2  LYS A  75     -25.417 -17.880   2.188  0.00  0.00           H  
ATOM   1164 HB3  LYS A  75     -25.946 -19.311   1.606  0.00  0.00           H  
ATOM   1165 HG2  LYS A  75     -24.468 -20.442   2.994  0.00  0.00           H  
ATOM   1166 HG3  LYS A  75     -23.878 -19.022   3.543  0.00  0.00           H  
ATOM   1167 HD2  LYS A  75     -25.969 -18.503   4.449  0.00  0.00           H  
ATOM   1168 HD3  LYS A  75     -26.561 -19.922   3.900  0.00  0.00           H  
ATOM   1169 HE2  LYS A  75     -24.941 -21.041   5.270  0.00  0.00           H  
ATOM   1170 HE3  LYS A  75     -24.554 -19.592   5.915  0.00  0.00           H  
ATOM   1171 HZ1  LYS A  75     -27.219 -19.854   6.141  0.00  0.00           H  
ATOM   1172 HZ2  LYS A  75     -26.563 -21.253   6.670  0.00  0.00           H  
ATOM   1173 HZ3  LYS A  75     -26.131 -19.837   7.359  0.00  0.00           H  
ATOM   1174  N   ASN A  76     -24.881 -17.476  -1.033  0.00  0.00           N  
ATOM   1175  CA  ASN A  76     -25.146 -17.206  -2.456  0.00  0.00           C  
ATOM   1176  CB  ASN A  76     -26.031 -15.973  -2.610  0.00  0.00           C  
ATOM   1177  CG  ASN A  76     -27.526 -16.223  -2.373  0.00  0.00           C  
ATOM   1178 OD1  ASN A  76     -28.351 -15.324  -2.496  0.00  0.00           O  
ATOM   1179 ND2  ASN A  76     -27.807 -17.365  -1.769  0.00  0.00           N  
ATOM   1180  C   ASN A  76     -23.990 -17.343  -3.454  0.00  0.00           C  
ATOM   1181  O   ASN A  76     -24.268 -17.291  -4.658  0.00  0.00           O  
ATOM   1182  H   ASN A  76     -24.794 -16.701  -0.325  0.00  0.00           H  
ATOM   1183  HA  ASN A  76     -25.872 -17.881  -2.751  0.00  0.00           H  
ATOM   1184 HB2  ASN A  76     -25.726 -15.276  -1.956  0.00  0.00           H  
ATOM   1185 HB3  ASN A  76     -25.922 -15.615  -3.541  0.00  0.00           H  
ATOM   1186 HD22 ASN A  76     -27.090 -17.999  -1.492  0.00  0.00           H  
ATOM   1187 HD21 ASN A  76     -28.771 -17.606  -1.582  0.00  0.00           H  
ATOM   1188  N   GLY A  77     -22.743 -17.507  -3.039  0.00  0.00           N  
ATOM   1189  CA  GLY A  77     -21.581 -17.805  -3.882  0.00  0.00           C  
ATOM   1190  C   GLY A  77     -20.513 -16.736  -4.175  0.00  0.00           C  
ATOM   1191  O   GLY A  77     -20.000 -16.778  -5.289  0.00  0.00           O  
ATOM   1192  H   GLY A  77     -22.641 -17.398  -1.979  0.00  0.00           H  
ATOM   1193 HA2  GLY A  77     -21.094 -18.645  -3.482  0.00  0.00           H  
ATOM   1194 HA3  GLY A  77     -21.930 -18.173  -4.802  0.00  0.00           H  
ATOM   1195  N   ALA A  78     -20.189 -15.869  -3.227  0.00  0.00           N  
ATOM   1196  CA  ALA A  78     -19.239 -14.771  -3.478  0.00  0.00           C  
ATOM   1197  CB  ALA A  78     -19.149 -13.751  -2.350  0.00  0.00           C  
ATOM   1198  C   ALA A  78     -17.807 -15.273  -3.674  0.00  0.00           C  
ATOM   1199  O   ALA A  78     -17.191 -15.848  -2.782  0.00  0.00           O  
ATOM   1200  H   ALA A  78     -20.649 -16.021  -2.312  0.00  0.00           H  
ATOM   1201  HA  ALA A  78     -19.527 -14.284  -4.316  0.00  0.00           H  
ATOM   1202 HB1  ALA A  78     -20.070 -13.491  -2.060  0.00  0.00           H  
ATOM   1203 HB2  ALA A  78     -18.658 -14.151  -1.577  0.00  0.00           H  
ATOM   1204 HB3  ALA A  78     -18.661 -12.940  -2.672  0.00  0.00           H  
ATOM   1205  N   ASP A  79     -17.243 -14.694  -4.726  0.00  0.00           N  
ATOM   1206  CA  ASP A  79     -15.921 -15.079  -5.250  0.00  0.00           C  
ATOM   1207  CB  ASP A  79     -15.676 -14.675  -6.703  0.00  0.00           C  
ATOM   1208  CG  ASP A  79     -14.235 -14.709  -7.229  0.00  0.00           C  
ATOM   1209 OD1  ASP A  79     -13.496 -15.592  -6.743  0.00  0.00           O  
ATOM   1210 OD2  ASP A  79     -13.977 -13.989  -8.214  0.00  0.00           O  
ATOM   1211  C   ASP A  79     -14.872 -14.372  -4.382  0.00  0.00           C  
ATOM   1212  O   ASP A  79     -14.537 -13.194  -4.408  0.00  0.00           O  
ATOM   1213  H   ASP A  79     -17.816 -13.932  -5.160  0.00  0.00           H  
ATOM   1214  HA  ASP A  79     -15.818 -16.052  -5.097  0.00  0.00           H  
ATOM   1215 HB2  ASP A  79     -16.235 -15.283  -7.293  0.00  0.00           H  
ATOM   1216 HB3  ASP A  79     -16.029 -13.733  -6.827  0.00  0.00           H  
ATOM   1217  N   VAL A  80     -14.250 -15.314  -3.681  0.00  0.00           N  
ATOM   1218  CA  VAL A  80     -13.197 -15.131  -2.673  0.00  0.00           C  
ATOM   1219  CB  VAL A  80     -13.155 -16.396  -1.827  0.00  0.00           C  
ATOM   1220 CG1  VAL A  80     -14.391 -16.628  -0.945  0.00  0.00           C  
ATOM   1221 CG2  VAL A  80     -12.765 -17.649  -2.613  0.00  0.00           C  
ATOM   1222  C   VAL A  80     -11.838 -14.694  -3.236  0.00  0.00           C  
ATOM   1223  O   VAL A  80     -10.950 -14.311  -2.478  0.00  0.00           O  
ATOM   1224  H   VAL A  80     -14.603 -16.303  -3.927  0.00  0.00           H  
ATOM   1225  HA  VAL A  80     -13.510 -14.407  -2.025  0.00  0.00           H  
ATOM   1226  HB  VAL A  80     -12.367 -16.326  -1.193  0.00  0.00           H  
ATOM   1227 HG11 VAL A  80     -14.271 -16.145  -0.081  0.00  0.00           H  
ATOM   1228 HG12 VAL A  80     -15.199 -16.281  -1.417  0.00  0.00           H  
ATOM   1229 HG13 VAL A  80     -14.493 -17.605  -0.775  0.00  0.00           H  
ATOM   1230 HG21 VAL A  80     -12.716 -17.423  -3.584  0.00  0.00           H  
ATOM   1231 HG22 VAL A  80     -11.874 -17.970  -2.294  0.00  0.00           H  
ATOM   1232 HG23 VAL A  80     -13.454 -18.356  -2.464  0.00  0.00           H  
ATOM   1233  N   ASN A  81     -11.635 -14.766  -4.544  0.00  0.00           N  
ATOM   1234  CA  ASN A  81     -10.567 -14.183  -5.364  0.00  0.00           C  
ATOM   1235  CB  ASN A  81     -10.367 -14.944  -6.676  0.00  0.00           C  
ATOM   1236  CG  ASN A  81     -10.002 -16.412  -6.460  0.00  0.00           C  
ATOM   1237  C   ASN A  81     -10.695 -12.682  -5.605  0.00  0.00           C  
ATOM   1238  O   ASN A  81      -9.769 -11.892  -5.426  0.00  0.00           O  
ATOM   1239  H   ASN A  81     -12.415 -15.364  -5.029  0.00  0.00           H  
ATOM   1240  HA  ASN A  81      -9.694 -14.328  -4.857  0.00  0.00           H  
ATOM   1241 HB2  ASN A  81     -11.214 -14.906  -7.198  0.00  0.00           H  
ATOM   1242 HB3  ASN A  81      -9.629 -14.510  -7.185  0.00  0.00           H  
ATOM   1243 OD1  ASN A  81     -10.526 -17.148  -5.628  0.00  0.00           O  
ATOM   1244 ND2  ASN A  81      -8.944 -16.813  -7.154  0.00  0.00           N  
ATOM   1245 HD22 ASN A  81      -8.442 -16.200  -7.751  0.00  0.00           H  
ATOM   1246 HD21 ASN A  81      -8.638 -17.776  -7.073  0.00  0.00           H  
ATOM   1247  N   ALA A  82     -11.788 -12.335  -6.272  0.00  0.00           N  
ATOM   1248  CA  ALA A  82     -11.972 -10.950  -6.756  0.00  0.00           C  
ATOM   1249  CB  ALA A  82     -13.415 -10.786  -7.257  0.00  0.00           C  
ATOM   1250  C   ALA A  82     -11.558  -9.778  -5.870  0.00  0.00           C  
ATOM   1251  O   ALA A  82     -11.979  -9.635  -4.719  0.00  0.00           O  
ATOM   1252  H   ALA A  82     -12.478 -13.083  -6.423  0.00  0.00           H  
ATOM   1253  HA  ALA A  82     -11.461 -10.867  -7.661  0.00  0.00           H  
ATOM   1254 HB1  ALA A  82     -13.991 -10.486  -6.501  0.00  0.00           H  
ATOM   1255 HB2  ALA A  82     -13.433 -10.107  -7.986  0.00  0.00           H  
ATOM   1256 HB3  ALA A  82     -13.743 -11.663  -7.604  0.00  0.00           H  
ATOM   1257  N   ALA A  83     -10.911  -8.806  -6.503  0.00  0.00           N  
ATOM   1258  CA  ALA A  83     -10.096  -7.743  -5.903  0.00  0.00           C  
ATOM   1259  CB  ALA A  83      -8.643  -8.175  -6.091  0.00  0.00           C  
ATOM   1260  C   ALA A  83     -10.340  -6.363  -6.517  0.00  0.00           C  
ATOM   1261  O   ALA A  83     -11.032  -6.193  -7.522  0.00  0.00           O  
ATOM   1262  H   ALA A  83     -11.039  -8.861  -7.571  0.00  0.00           H  
ATOM   1263  HA  ALA A  83     -10.312  -7.695  -4.910  0.00  0.00           H  
ATOM   1264 HB1  ALA A  83      -8.606  -8.952  -6.717  0.00  0.00           H  
ATOM   1265 HB2  ALA A  83      -8.118  -7.415  -6.470  0.00  0.00           H  
ATOM   1266 HB3  ALA A  83      -8.259  -8.439  -5.207  0.00  0.00           H  
ATOM   1267  N   ASP A  84     -10.132  -5.301  -5.751  0.00  0.00           N  
ATOM   1268  CA  ASP A  84     -10.232  -3.966  -6.359  0.00  0.00           C  
ATOM   1269  CB  ASP A  84     -10.473  -2.948  -5.249  0.00  0.00           C  
ATOM   1270  CG  ASP A  84      -9.336  -2.776  -4.239  0.00  0.00           C  
ATOM   1271 OD1  ASP A  84      -9.615  -2.271  -3.128  0.00  0.00           O  
ATOM   1272 OD2  ASP A  84      -8.176  -3.108  -4.549  0.00  0.00           O  
ATOM   1273  C   ASP A  84      -9.129  -3.546  -7.330  0.00  0.00           C  
ATOM   1274  O   ASP A  84      -8.317  -4.319  -7.841  0.00  0.00           O  
ATOM   1275  H   ASP A  84      -9.913  -5.475  -4.775  0.00  0.00           H  
ATOM   1276  HA  ASP A  84     -11.117  -3.951  -6.889  0.00  0.00           H  
ATOM   1277 HB2  ASP A  84     -10.646  -2.054  -5.678  0.00  0.00           H  
ATOM   1278 HB3  ASP A  84     -11.298  -3.224  -4.746  0.00  0.00           H  
ATOM   1279  N   LEU A  85      -9.195  -2.272  -7.718  0.00  0.00           N  
ATOM   1280  CA  LEU A  85      -8.266  -1.647  -8.662  0.00  0.00           C  
ATOM   1281  CB  LEU A  85      -8.634  -0.157  -8.632  0.00  0.00           C  
ATOM   1282  CG  LEU A  85      -8.370   0.691  -9.879  0.00  0.00           C  
ATOM   1283 CD1  LEU A  85      -9.270   0.213 -11.024  0.00  0.00           C  
ATOM   1284 CD2  LEU A  85      -8.688   2.160  -9.571  0.00  0.00           C  
ATOM   1285  C   LEU A  85      -6.762  -1.802  -8.404  0.00  0.00           C  
ATOM   1286  O   LEU A  85      -6.061  -2.398  -9.214  0.00  0.00           O  
ATOM   1287  H   LEU A  85      -9.992  -1.738  -7.277  0.00  0.00           H  
ATOM   1288  HA  LEU A  85      -8.463  -2.030  -9.602  0.00  0.00           H  
ATOM   1289 HB2  LEU A  85      -9.619  -0.093  -8.433  0.00  0.00           H  
ATOM   1290 HB3  LEU A  85      -8.127   0.265  -7.872  0.00  0.00           H  
ATOM   1291  HG  LEU A  85      -7.418   0.591 -10.147  0.00  0.00           H  
ATOM   1292 HD11 LEU A  85     -10.226   0.307 -10.753  0.00  0.00           H  
ATOM   1293 HD12 LEU A  85      -9.094   0.769 -11.835  0.00  0.00           H  
ATOM   1294 HD13 LEU A  85      -9.068  -0.745 -11.223  0.00  0.00           H  
ATOM   1295 HD21 LEU A  85      -8.105   2.472  -8.823  0.00  0.00           H  
ATOM   1296 HD22 LEU A  85      -8.515   2.711 -10.386  0.00  0.00           H  
ATOM   1297 HD23 LEU A  85      -9.648   2.240  -9.308  0.00  0.00           H  
ATOM   1298  N   TRP A  86      -6.447  -1.640  -7.119  0.00  0.00           N  
ATOM   1299  CA  TRP A  86      -5.148  -1.844  -6.381  0.00  0.00           C  
ATOM   1300  CB  TRP A  86      -5.163  -1.044  -5.044  0.00  0.00           C  
ATOM   1301  CG  TRP A  86      -5.520   0.436  -5.142  0.00  0.00           C  
ATOM   1302 CD1  TRP A  86      -4.735   1.466  -5.412  0.00  0.00           C  
ATOM   1303 CD2  TRP A  86      -6.806   0.974  -5.050  0.00  0.00           C  
ATOM   1304 NE1  TRP A  86      -5.386   2.635  -5.466  0.00  0.00           N  
ATOM   1305 CE2  TRP A  86      -6.671   2.339  -5.266  0.00  0.00           C  
ATOM   1306 CE3  TRP A  86      -8.096   0.484  -4.910  0.00  0.00           C  
ATOM   1307 CZ2  TRP A  86      -7.742   3.216  -5.400  0.00  0.00           C  
ATOM   1308 CZ3  TRP A  86      -9.176   1.341  -5.063  0.00  0.00           C  
ATOM   1309 CH2  TRP A  86      -9.028   2.693  -5.361  0.00  0.00           C  
ATOM   1310  C   TRP A  86      -4.872  -3.301  -6.011  0.00  0.00           C  
ATOM   1311  O   TRP A  86      -4.017  -3.575  -5.140  0.00  0.00           O  
ATOM   1312  H   TRP A  86      -7.351  -1.386  -6.536  0.00  0.00           H  
ATOM   1313  HA  TRP A  86      -4.283  -1.561  -7.006  0.00  0.00           H  
ATOM   1314 HB2  TRP A  86      -5.841  -1.464  -4.466  0.00  0.00           H  
ATOM   1315 HB3  TRP A  86      -4.185  -1.127  -4.521  0.00  0.00           H  
ATOM   1316 HD1  TRP A  86      -3.715   1.383  -5.567  0.00  0.00           H  
ATOM   1317 HE1  TRP A  86      -4.995   3.534  -5.621  0.00  0.00           H  
ATOM   1318 HE3  TRP A  86      -8.259  -0.485  -4.699  0.00  0.00           H  
ATOM   1319 HZ2  TRP A  86      -7.583   4.203  -5.520  0.00  0.00           H  
ATOM   1320 HZ3  TRP A  86     -10.102   0.961  -4.951  0.00  0.00           H  
ATOM   1321 HH2  TRP A  86      -9.803   3.258  -5.540  0.00  0.00           H  
ATOM   1322  N   GLY A  87      -5.768  -4.306  -6.422  0.00  0.00           N  
ATOM   1323  CA  GLY A  87      -5.615  -5.814  -6.356  0.00  0.00           C  
ATOM   1324  C   GLY A  87      -6.127  -6.437  -5.156  0.00  0.00           C  
ATOM   1325  O   GLY A  87      -5.867  -7.630  -4.852  0.00  0.00           O  
ATOM   1326  H   GLY A  87      -6.629  -3.743  -6.437  0.00  0.00           H  
ATOM   1327 HA2  GLY A  87      -6.082  -6.281  -7.235  0.00  0.00           H  
ATOM   1328 HA3  GLY A  87      -4.570  -6.137  -6.235  0.00  0.00           H  
ATOM   1329  N   GLN A  88      -6.569  -5.568  -4.197  0.00  0.00           N  
ATOM   1330  CA  GLN A  88      -6.937  -6.003  -2.848  0.00  0.00           C  
ATOM   1331  CB  GLN A  88      -7.229  -4.717  -2.065  0.00  0.00           C  
ATOM   1332  CG  GLN A  88      -5.879  -4.041  -1.796  0.00  0.00           C  
ATOM   1333  CD  GLN A  88      -6.188  -2.771  -1.004  0.00  0.00           C  
ATOM   1334  C   GLN A  88      -8.129  -6.958  -2.786  0.00  0.00           C  
ATOM   1335  O   GLN A  88      -9.248  -6.509  -3.009  0.00  0.00           O  
ATOM   1336  H   GLN A  88      -6.987  -4.727  -4.656  0.00  0.00           H  
ATOM   1337  HA  GLN A  88      -6.133  -6.490  -2.450  0.00  0.00           H  
ATOM   1338 HB2  GLN A  88      -7.765  -4.122  -2.614  0.00  0.00           H  
ATOM   1339 HB3  GLN A  88      -7.631  -4.946  -1.210  0.00  0.00           H  
ATOM   1340 HG2  GLN A  88      -5.335  -4.629  -1.248  0.00  0.00           H  
ATOM   1341 HG3  GLN A  88      -5.475  -3.794  -2.644  0.00  0.00           H  
ATOM   1342 OE1  GLN A  88      -5.544  -2.539   0.015  0.00  0.00           O  
ATOM   1343 NE2  GLN A  88      -6.982  -1.826  -1.496  0.00  0.00           N  
ATOM   1344 HE21 GLN A  88      -7.213  -1.008  -1.013  0.00  0.00           H  
ATOM   1345 HE22 GLN A  88      -7.367  -1.988  -2.450  0.00  0.00           H  
ATOM   1346  N   THR A  89      -7.794  -8.081  -2.156  0.00  0.00           N  
ATOM   1347  CA  THR A  89      -8.711  -9.205  -1.911  0.00  0.00           C  
ATOM   1348  CB  THR A  89      -8.045 -10.578  -2.049  0.00  0.00           C  
ATOM   1349 OG1  THR A  89      -7.122 -10.836  -0.990  0.00  0.00           O  
ATOM   1350 CG2  THR A  89      -7.374 -10.742  -3.412  0.00  0.00           C  
ATOM   1351  C   THR A  89      -9.375  -9.042  -0.535  0.00  0.00           C  
ATOM   1352  O   THR A  89      -8.780  -8.385   0.314  0.00  0.00           O  
ATOM   1353  H   THR A  89      -6.788  -8.103  -1.836  0.00  0.00           H  
ATOM   1354  HA  THR A  89      -9.426  -9.189  -2.608  0.00  0.00           H  
ATOM   1355  HB  THR A  89      -8.775 -11.306  -2.018  0.00  0.00           H  
ATOM   1356 HG21 THR A  89      -6.482 -11.182  -3.297  0.00  0.00           H  
ATOM   1357 HG22 THR A  89      -7.949 -11.310  -4.004  0.00  0.00           H  
ATOM   1358 HG23 THR A  89      -7.248  -9.843  -3.836  0.00  0.00           H  
ATOM   1359 HG1  THR A  89      -6.529 -11.616  -1.221  0.00  0.00           H  
ATOM   1360  N   PRO A  90     -10.582  -9.531  -0.287  0.00  0.00           N  
ATOM   1361  CA  PRO A  90     -11.084  -9.525   1.093  0.00  0.00           C  
ATOM   1362  CB  PRO A  90     -12.409 -10.286   0.983  0.00  0.00           C  
ATOM   1363  CG  PRO A  90     -12.763 -10.347  -0.502  0.00  0.00           C  
ATOM   1364  CD  PRO A  90     -11.731  -9.463  -1.201  0.00  0.00           C  
ATOM   1365  C   PRO A  90     -10.186 -10.013   2.240  0.00  0.00           C  
ATOM   1366  O   PRO A  90     -10.322  -9.332   3.260  0.00  0.00           O  
ATOM   1367  HA  PRO A  90     -11.454  -8.572   1.325  0.00  0.00           H  
ATOM   1368 HB2  PRO A  90     -12.321 -11.220   1.354  0.00  0.00           H  
ATOM   1369 HB3  PRO A  90     -13.140  -9.814   1.492  0.00  0.00           H  
ATOM   1370 HG2  PRO A  90     -12.703 -11.289  -0.829  0.00  0.00           H  
ATOM   1371 HG3  PRO A  90     -13.686  -9.998  -0.647  0.00  0.00           H  
ATOM   1372 HD2  PRO A  90     -11.498  -9.830  -2.095  0.00  0.00           H  
ATOM   1373 HD3  PRO A  90     -12.065  -8.529  -1.287  0.00  0.00           H  
ATOM   1374  N   LEU A  91      -9.275 -10.952   2.051  0.00  0.00           N  
ATOM   1375  CA  LEU A  91      -8.252 -11.364   3.019  0.00  0.00           C  
ATOM   1376  CB  LEU A  91      -7.717 -12.760   2.701  0.00  0.00           C  
ATOM   1377  CG  LEU A  91      -7.025 -13.427   3.884  0.00  0.00           C  
ATOM   1378 CD1  LEU A  91      -7.948 -13.655   5.085  0.00  0.00           C  
ATOM   1379 CD2  LEU A  91      -6.345 -14.751   3.531  0.00  0.00           C  
ATOM   1380  C   LEU A  91      -7.181 -10.319   3.354  0.00  0.00           C  
ATOM   1381  O   LEU A  91      -6.725 -10.023   4.458  0.00  0.00           O  
ATOM   1382  H   LEU A  91      -9.343 -11.414   1.091  0.00  0.00           H  
ATOM   1383  HA  LEU A  91      -8.726 -11.621   3.892  0.00  0.00           H  
ATOM   1384 HB2  LEU A  91      -8.481 -13.327   2.442  0.00  0.00           H  
ATOM   1385 HB3  LEU A  91      -7.057 -12.676   1.976  0.00  0.00           H  
ATOM   1386  HG  LEU A  91      -6.246 -12.852   4.177  0.00  0.00           H  
ATOM   1387 HD11 LEU A  91      -8.707 -14.244   4.810  0.00  0.00           H  
ATOM   1388 HD12 LEU A  91      -7.431 -14.094   5.819  0.00  0.00           H  
ATOM   1389 HD13 LEU A  91      -8.301 -12.776   5.401  0.00  0.00           H  
ATOM   1390 HD21 LEU A  91      -5.651 -14.590   2.831  0.00  0.00           H  
ATOM   1391 HD22 LEU A  91      -5.914 -15.130   4.349  0.00  0.00           H  
ATOM   1392 HD23 LEU A  91      -7.029 -15.393   3.184  0.00  0.00           H  
ATOM   1393  N   HIS A  92      -7.084  -9.337   2.468  0.00  0.00           N  
ATOM   1394  CA  HIS A  92      -6.247  -8.142   2.691  0.00  0.00           C  
ATOM   1395  CB  HIS A  92      -6.109  -7.369   1.372  0.00  0.00           C  
ATOM   1396  CG  HIS A  92      -5.011  -8.012   0.525  0.00  0.00           C  
ATOM   1397  C   HIS A  92      -6.702  -7.179   3.778  0.00  0.00           C  
ATOM   1398  O   HIS A  92      -5.922  -6.421   4.353  0.00  0.00           O  
ATOM   1399  H   HIS A  92      -7.645  -9.474   1.600  0.00  0.00           H  
ATOM   1400  HA  HIS A  92      -5.300  -8.469   2.929  0.00  0.00           H  
ATOM   1401 HB2  HIS A  92      -6.951  -7.421   0.868  0.00  0.00           H  
ATOM   1402 HB3  HIS A  92      -5.843  -6.441   1.560  0.00  0.00           H  
ATOM   1403 ND1  HIS A  92      -5.227  -8.712  -0.577  0.00  0.00           N  
ATOM   1404 CD2  HIS A  92      -3.740  -7.613   0.527  0.00  0.00           C  
ATOM   1405 CE1  HIS A  92      -4.120  -8.687  -1.327  0.00  0.00           C  
ATOM   1406 NE2  HIS A  92      -3.186  -8.072  -0.597  0.00  0.00           N  
ATOM   1407 HD2  HIS A  92      -3.290  -7.069   1.245  0.00  0.00           H  
ATOM   1408 HE1  HIS A  92      -4.015  -9.048  -2.229  0.00  0.00           H  
ATOM   1409 HE2  HIS A  92      -2.222  -7.985  -0.877  0.00  0.00           H  
ATOM   1410  N   LEU A  93      -8.018  -7.206   3.980  0.00  0.00           N  
ATOM   1411  CA  LEU A  93      -8.610  -6.434   5.081  0.00  0.00           C  
ATOM   1412  CB  LEU A  93      -9.993  -5.979   4.608  0.00  0.00           C  
ATOM   1413  CG  LEU A  93     -10.125  -4.838   3.600  0.00  0.00           C  
ATOM   1414 CD1  LEU A  93      -9.408  -3.604   4.152  0.00  0.00           C  
ATOM   1415 CD2  LEU A  93      -9.598  -4.966   2.165  0.00  0.00           C  
ATOM   1416  C   LEU A  93      -8.788  -7.206   6.391  0.00  0.00           C  
ATOM   1417  O   LEU A  93      -9.651  -6.822   7.188  0.00  0.00           O  
ATOM   1418  H   LEU A  93      -8.559  -7.786   3.331  0.00  0.00           H  
ATOM   1419  HA  LEU A  93      -8.006  -5.632   5.266  0.00  0.00           H  
ATOM   1420 HB2  LEU A  93     -10.455  -6.786   4.204  0.00  0.00           H  
ATOM   1421 HB3  LEU A  93     -10.520  -5.709   5.431  0.00  0.00           H  
ATOM   1422  HG  LEU A  93     -11.085  -4.627   3.468  0.00  0.00           H  
ATOM   1423 HD11 LEU A  93      -8.443  -3.820   4.296  0.00  0.00           H  
ATOM   1424 HD12 LEU A  93      -9.490  -2.854   3.498  0.00  0.00           H  
ATOM   1425 HD13 LEU A  93      -9.826  -3.340   5.020  0.00  0.00           H  
ATOM   1426 HD21 LEU A  93     -10.059  -5.727   1.711  0.00  0.00           H  
ATOM   1427 HD22 LEU A  93      -9.781  -4.117   1.671  0.00  0.00           H  
ATOM   1428 HD23 LEU A  93      -8.614  -5.135   2.190  0.00  0.00           H  
ATOM   1429  N   ALA A  94      -7.910  -8.176   6.616  0.00  0.00           N  
ATOM   1430  CA  ALA A  94      -8.086  -8.970   7.843  0.00  0.00           C  
ATOM   1431  CB  ALA A  94      -7.071 -10.101   7.690  0.00  0.00           C  
ATOM   1432  C   ALA A  94      -8.009  -8.343   9.244  0.00  0.00           C  
ATOM   1433  O   ALA A  94      -9.006  -8.376   9.964  0.00  0.00           O  
ATOM   1434  H   ALA A  94      -7.180  -8.310   5.938  0.00  0.00           H  
ATOM   1435  HA  ALA A  94      -9.017  -9.459   7.769  0.00  0.00           H  
ATOM   1436 HB1  ALA A  94      -7.278 -10.823   8.349  0.00  0.00           H  
ATOM   1437 HB2  ALA A  94      -7.123 -10.469   6.763  0.00  0.00           H  
ATOM   1438 HB3  ALA A  94      -6.152  -9.748   7.859  0.00  0.00           H  
ATOM   1439  N   ALA A  95      -7.010  -7.483   9.380  0.00  0.00           N  
ATOM   1440  CA  ALA A  95      -6.792  -6.663  10.586  0.00  0.00           C  
ATOM   1441  CB  ALA A  95      -5.469  -5.924  10.438  0.00  0.00           C  
ATOM   1442  C   ALA A  95      -7.910  -5.645  10.765  0.00  0.00           C  
ATOM   1443  O   ALA A  95      -8.472  -5.667  11.861  0.00  0.00           O  
ATOM   1444  H   ALA A  95      -6.372  -7.427   8.546  0.00  0.00           H  
ATOM   1445  HA  ALA A  95      -6.777  -7.274  11.385  0.00  0.00           H  
ATOM   1446 HB1  ALA A  95      -4.734  -6.473  10.833  0.00  0.00           H  
ATOM   1447 HB2  ALA A  95      -5.282  -5.766   9.469  0.00  0.00           H  
ATOM   1448 HB3  ALA A  95      -5.522  -5.047  10.914  0.00  0.00           H  
ATOM   1449  N   THR A  96      -8.361  -4.980   9.707  0.00  0.00           N  
ATOM   1450  CA  THR A  96      -9.584  -4.165   9.663  0.00  0.00           C  
ATOM   1451  CB  THR A  96      -9.593  -3.460   8.314  0.00  0.00           C  
ATOM   1452 OG1  THR A  96      -8.251  -3.172   7.906  0.00  0.00           O  
ATOM   1453 CG2  THR A  96     -10.594  -2.298   8.373  0.00  0.00           C  
ATOM   1454  C   THR A  96     -10.911  -4.905   9.887  0.00  0.00           C  
ATOM   1455  O   THR A  96     -11.895  -4.402  10.419  0.00  0.00           O  
ATOM   1456  H   THR A  96      -7.738  -5.087   8.849  0.00  0.00           H  
ATOM   1457  HA  THR A  96      -9.504  -3.438  10.385  0.00  0.00           H  
ATOM   1458  HB  THR A  96     -10.009  -4.078   7.613  0.00  0.00           H  
ATOM   1459 HG21 THR A  96     -10.424  -1.753   9.194  0.00  0.00           H  
ATOM   1460 HG22 THR A  96     -10.486  -1.723   7.561  0.00  0.00           H  
ATOM   1461 HG23 THR A  96     -11.525  -2.662   8.402  0.00  0.00           H  
ATOM   1462 HG1  THR A  96      -7.622  -3.252   8.687  0.00  0.00           H  
ATOM   1463  N   ALA A  97     -10.940  -6.198   9.557  0.00  0.00           N  
ATOM   1464  CA  ALA A  97     -12.033  -7.039  10.066  0.00  0.00           C  
ATOM   1465  CB  ALA A  97     -12.287  -8.372   9.364  0.00  0.00           C  
ATOM   1466  C   ALA A  97     -12.065  -7.299  11.573  0.00  0.00           C  
ATOM   1467  O   ALA A  97     -13.130  -7.174  12.172  0.00  0.00           O  
ATOM   1468  H   ALA A  97     -10.186  -6.529   8.960  0.00  0.00           H  
ATOM   1469  HA  ALA A  97     -12.925  -6.597   9.798  0.00  0.00           H  
ATOM   1470 HB1  ALA A  97     -12.064  -8.284   8.394  0.00  0.00           H  
ATOM   1471 HB2  ALA A  97     -11.714  -9.078   9.777  0.00  0.00           H  
ATOM   1472 HB3  ALA A  97     -13.250  -8.621   9.464  0.00  0.00           H  
ATOM   1473  N   GLY A  98     -10.905  -7.606  12.140  0.00  0.00           N  
ATOM   1474  CA  GLY A  98     -10.725  -7.916  13.567  0.00  0.00           C  
ATOM   1475  C   GLY A  98     -11.292  -9.197  14.199  0.00  0.00           C  
ATOM   1476  O   GLY A  98     -10.685  -9.663  15.151  0.00  0.00           O  
ATOM   1477  H   GLY A  98     -10.091  -7.611  11.464  0.00  0.00           H  
ATOM   1478 HA2  GLY A  98      -9.694  -7.879  13.778  0.00  0.00           H  
ATOM   1479 HA3  GLY A  98     -11.083  -7.095  14.123  0.00  0.00           H  
ATOM   1480  N   HIS A  99     -12.544  -9.479  13.853  0.00  0.00           N  
ATOM   1481  CA  HIS A  99     -13.089 -10.772  14.296  0.00  0.00           C  
ATOM   1482  CB  HIS A  99     -14.599 -10.555  14.305  0.00  0.00           C  
ATOM   1483  CG  HIS A  99     -15.494 -11.571  15.024  0.00  0.00           C  
ATOM   1484  C   HIS A  99     -12.526 -11.997  13.576  0.00  0.00           C  
ATOM   1485  O   HIS A  99     -12.895 -12.143  12.403  0.00  0.00           O  
ATOM   1486  H   HIS A  99     -13.041  -8.794  13.312  0.00  0.00           H  
ATOM   1487  HA  HIS A  99     -12.888 -10.871  15.293  0.00  0.00           H  
ATOM   1488 HB2  HIS A  99     -14.805  -9.637  14.717  0.00  0.00           H  
ATOM   1489 HB3  HIS A  99     -14.936 -10.499  13.336  0.00  0.00           H  
ATOM   1490 ND1  HIS A  99     -15.310 -12.885  15.101  0.00  0.00           N  
ATOM   1491 CD2  HIS A  99     -16.617 -11.209  15.656  0.00  0.00           C  
ATOM   1492 CE1  HIS A  99     -16.367 -13.366  15.728  0.00  0.00           C  
ATOM   1493 NE2  HIS A  99     -17.155 -12.357  16.071  0.00  0.00           N  
ATOM   1494 HD1  HIS A  99     -14.546 -13.416  14.765  0.00  0.00           H  
ATOM   1495 HD2  HIS A  99     -16.963 -10.288  15.781  0.00  0.00           H  
ATOM   1496 HE1  HIS A  99     -16.548 -14.329  15.915  0.00  0.00           H  
ATOM   1497  N   LEU A 100     -12.122 -12.989  14.371  0.00  0.00           N  
ATOM   1498  CA  LEU A 100     -11.505 -14.199  13.817  0.00  0.00           C  
ATOM   1499  CB  LEU A 100     -11.156 -15.133  14.978  0.00  0.00           C  
ATOM   1500  CG  LEU A 100      -9.965 -14.478  15.683  0.00  0.00           C  
ATOM   1501 CD1  LEU A 100      -9.842 -15.071  17.089  0.00  0.00           C  
ATOM   1502 CD2  LEU A 100      -8.713 -14.790  14.853  0.00  0.00           C  
ATOM   1503  C   LEU A 100     -12.425 -15.003  12.896  0.00  0.00           C  
ATOM   1504  O   LEU A 100     -12.083 -15.217  11.736  0.00  0.00           O  
ATOM   1505  H   LEU A 100     -12.278 -12.837  15.379  0.00  0.00           H  
ATOM   1506  HA  LEU A 100     -10.685 -13.921  13.282  0.00  0.00           H  
ATOM   1507 HB2  LEU A 100     -11.889 -15.143  15.588  0.00  0.00           H  
ATOM   1508 HB3  LEU A 100     -10.863 -15.965  14.618  0.00  0.00           H  
ATOM   1509  HG  LEU A 100     -10.122 -13.503  15.751  0.00  0.00           H  
ATOM   1510 HD11 LEU A 100      -9.698 -16.057  17.020  0.00  0.00           H  
ATOM   1511 HD12 LEU A 100      -9.067 -14.650  17.558  0.00  0.00           H  
ATOM   1512 HD13 LEU A 100     -10.682 -14.890  17.598  0.00  0.00           H  
ATOM   1513 HD21 LEU A 100      -8.826 -14.416  13.934  0.00  0.00           H  
ATOM   1514 HD22 LEU A 100      -7.918 -14.374  15.291  0.00  0.00           H  
ATOM   1515 HD23 LEU A 100      -8.591 -15.780  14.803  0.00  0.00           H  
ATOM   1516  N   GLU A 101     -13.706 -15.069  13.238  0.00  0.00           N  
ATOM   1517  CA  GLU A 101     -14.685 -15.723  12.360  0.00  0.00           C  
ATOM   1518  CB  GLU A 101     -16.086 -15.479  12.926  0.00  0.00           C  
ATOM   1519  CG  GLU A 101     -16.588 -16.395  14.042  0.00  0.00           C  
ATOM   1520  CD  GLU A 101     -16.678 -17.853  13.621  0.00  0.00           C  
ATOM   1521 OE1  GLU A 101     -17.795 -18.352  13.365  0.00  0.00           O  
ATOM   1522 OE2  GLU A 101     -15.651 -18.571  13.634  0.00  0.00           O  
ATOM   1523  C   GLU A 101     -14.722 -15.243  10.906  0.00  0.00           C  
ATOM   1524  O   GLU A 101     -14.894 -16.089  10.029  0.00  0.00           O  
ATOM   1525  H   GLU A 101     -13.949 -14.638  14.142  0.00  0.00           H  
ATOM   1526  HA  GLU A 101     -14.516 -16.737  12.371  0.00  0.00           H  
ATOM   1527 HB2  GLU A 101     -16.107 -14.543  13.282  0.00  0.00           H  
ATOM   1528 HB3  GLU A 101     -16.735 -15.557  12.168  0.00  0.00           H  
ATOM   1529 HG2  GLU A 101     -15.954 -16.340  14.791  0.00  0.00           H  
ATOM   1530 HG3  GLU A 101     -17.491 -16.103  14.296  0.00  0.00           H  
ATOM   1531  N   ILE A 102     -14.377 -13.986  10.637  0.00  0.00           N  
ATOM   1532  CA  ILE A 102     -14.468 -13.432   9.284  0.00  0.00           C  
ATOM   1533  CB  ILE A 102     -14.574 -11.907   9.422  0.00  0.00           C  
ATOM   1534 CG1  ILE A 102     -15.660 -11.438  10.388  0.00  0.00           C  
ATOM   1535 CG2  ILE A 102     -14.959 -11.361   8.052  0.00  0.00           C  
ATOM   1536 CD1  ILE A 102     -15.521  -9.942  10.719  0.00  0.00           C  
ATOM   1537  C   ILE A 102     -13.296 -13.951   8.445  0.00  0.00           C  
ATOM   1538  O   ILE A 102     -13.581 -14.644   7.470  0.00  0.00           O  
ATOM   1539  H   ILE A 102     -14.043 -13.441  11.455  0.00  0.00           H  
ATOM   1540  HA  ILE A 102     -15.297 -13.812   8.880  0.00  0.00           H  
ATOM   1541  HB  ILE A 102     -13.687 -11.566   9.766  0.00  0.00           H  
ATOM   1542 HG12 ILE A 102     -16.545 -11.586   9.976  0.00  0.00           H  
ATOM   1543 HG13 ILE A 102     -15.581 -11.949  11.230  0.00  0.00           H  
ATOM   1544 HG21 ILE A 102     -14.999 -10.364   8.091  0.00  0.00           H  
ATOM   1545 HG22 ILE A 102     -14.277 -11.641   7.379  0.00  0.00           H  
ATOM   1546 HG23 ILE A 102     -15.852 -11.721   7.790  0.00  0.00           H  
ATOM   1547 HD11 ILE A 102     -15.597  -9.420   9.875  0.00  0.00           H  
ATOM   1548 HD12 ILE A 102     -16.248  -9.685  11.348  0.00  0.00           H  
ATOM   1549 HD13 ILE A 102     -14.632  -9.791  11.139  0.00  0.00           H  
ATOM   1550  N   VAL A 103     -12.087 -13.831   8.998  0.00  0.00           N  
ATOM   1551  CA  VAL A 103     -10.870 -14.359   8.367  0.00  0.00           C  
ATOM   1552  CB  VAL A 103      -9.742 -13.844   9.267  0.00  0.00           C  
ATOM   1553 CG1  VAL A 103      -8.319 -14.086   8.761  0.00  0.00           C  
ATOM   1554 CG2  VAL A 103      -9.842 -12.357   9.601  0.00  0.00           C  
ATOM   1555  C   VAL A 103     -10.937 -15.860   8.126  0.00  0.00           C  
ATOM   1556  O   VAL A 103     -10.374 -16.345   7.141  0.00  0.00           O  
ATOM   1557  H   VAL A 103     -12.080 -13.331   9.913  0.00  0.00           H  
ATOM   1558  HA  VAL A 103     -10.764 -13.901   7.470  0.00  0.00           H  
ATOM   1559  HB  VAL A 103      -9.814 -14.325  10.159  0.00  0.00           H  
ATOM   1560 HG11 VAL A 103      -8.346 -14.283   7.783  0.00  0.00           H  
ATOM   1561 HG12 VAL A 103      -7.768 -13.269   8.924  0.00  0.00           H  
ATOM   1562 HG13 VAL A 103      -7.923 -14.861   9.250  0.00  0.00           H  
ATOM   1563 HG21 VAL A 103     -10.243 -11.873   8.824  0.00  0.00           H  
ATOM   1564 HG22 VAL A 103     -10.418 -12.240  10.408  0.00  0.00           H  
ATOM   1565 HG23 VAL A 103      -8.926 -12.001   9.785  0.00  0.00           H  
ATOM   1566  N   GLU A 104     -11.314 -16.535   9.212  0.00  0.00           N  
ATOM   1567  CA  GLU A 104     -11.543 -17.986   9.143  0.00  0.00           C  
ATOM   1568  CB  GLU A 104     -11.632 -18.538  10.565  0.00  0.00           C  
ATOM   1569  CG  GLU A 104     -10.324 -18.490  11.349  0.00  0.00           C  
ATOM   1570  CD  GLU A 104     -10.191 -19.612  12.383  0.00  0.00           C  
ATOM   1571 OE1  GLU A 104     -11.236 -19.939  12.972  0.00  0.00           O  
ATOM   1572 OE2  GLU A 104      -9.062 -20.123  12.572  0.00  0.00           O  
ATOM   1573  C   GLU A 104     -12.664 -18.506   8.232  0.00  0.00           C  
ATOM   1574  O   GLU A 104     -12.407 -19.466   7.515  0.00  0.00           O  
ATOM   1575  H   GLU A 104     -11.428 -15.977  10.066  0.00  0.00           H  
ATOM   1576  HA  GLU A 104     -10.655 -18.448   8.870  0.00  0.00           H  
ATOM   1577 HB2  GLU A 104     -12.292 -17.995  11.058  0.00  0.00           H  
ATOM   1578 HB3  GLU A 104     -11.907 -19.483  10.506  0.00  0.00           H  
ATOM   1579 HG2  GLU A 104      -9.579 -18.588  10.715  0.00  0.00           H  
ATOM   1580 HG3  GLU A 104     -10.285 -17.637  11.838  0.00  0.00           H  
ATOM   1581  N   VAL A 105     -13.782 -17.799   8.155  0.00  0.00           N  
ATOM   1582  CA  VAL A 105     -14.779 -18.077   7.109  0.00  0.00           C  
ATOM   1583  CB  VAL A 105     -16.204 -17.561   7.319  0.00  0.00           C  
ATOM   1584 CG1  VAL A 105     -16.279 -16.081   6.925  0.00  0.00           C  
ATOM   1585 CG2  VAL A 105     -17.155 -18.463   6.538  0.00  0.00           C  
ATOM   1586  C   VAL A 105     -14.293 -17.892   5.669  0.00  0.00           C  
ATOM   1587  O   VAL A 105     -14.625 -18.666   4.781  0.00  0.00           O  
ATOM   1588  H   VAL A 105     -13.894 -17.060   8.865  0.00  0.00           H  
ATOM   1589  HA  VAL A 105     -15.074 -19.051   7.215  0.00  0.00           H  
ATOM   1590  HB  VAL A 105     -16.410 -17.607   8.288  0.00  0.00           H  
ATOM   1591 HG11 VAL A 105     -16.291 -16.006   5.930  0.00  0.00           H  
ATOM   1592 HG12 VAL A 105     -17.112 -15.683   7.303  0.00  0.00           H  
ATOM   1593 HG13 VAL A 105     -15.482 -15.604   7.290  0.00  0.00           H  
ATOM   1594 HG21 VAL A 105     -17.051 -19.404   6.857  0.00  0.00           H  
ATOM   1595 HG22 VAL A 105     -18.094 -18.157   6.687  0.00  0.00           H  
ATOM   1596 HG23 VAL A 105     -16.932 -18.410   5.565  0.00  0.00           H  
ATOM   1597  N   LEU A 106     -13.413 -16.907   5.459  0.00  0.00           N  
ATOM   1598  CA  LEU A 106     -12.548 -16.796   4.282  0.00  0.00           C  
ATOM   1599  CB  LEU A 106     -11.837 -15.444   4.278  0.00  0.00           C  
ATOM   1600  CG  LEU A 106     -12.792 -14.264   4.046  0.00  0.00           C  
ATOM   1601 CD1  LEU A 106     -12.228 -12.845   4.120  0.00  0.00           C  
ATOM   1602 CD2  LEU A 106     -13.744 -14.413   2.854  0.00  0.00           C  
ATOM   1603  C   LEU A 106     -11.595 -17.954   3.991  0.00  0.00           C  
ATOM   1604  O   LEU A 106     -11.546 -18.437   2.862  0.00  0.00           O  
ATOM   1605  H   LEU A 106     -13.394 -16.192   6.239  0.00  0.00           H  
ATOM   1606  HA  LEU A 106     -13.155 -16.671   3.454  0.00  0.00           H  
ATOM   1607 HB2  LEU A 106     -11.418 -15.314   5.158  0.00  0.00           H  
ATOM   1608 HB3  LEU A 106     -11.182 -15.441   3.547  0.00  0.00           H  
ATOM   1609  HG  LEU A 106     -13.570 -14.343   4.721  0.00  0.00           H  
ATOM   1610 HD11 LEU A 106     -11.513 -12.736   3.431  0.00  0.00           H  
ATOM   1611 HD12 LEU A 106     -12.961 -12.188   3.949  0.00  0.00           H  
ATOM   1612 HD13 LEU A 106     -11.843 -12.689   5.029  0.00  0.00           H  
ATOM   1613 HD21 LEU A 106     -14.316 -15.221   2.988  0.00  0.00           H  
ATOM   1614 HD22 LEU A 106     -14.319 -13.600   2.788  0.00  0.00           H  
ATOM   1615 HD23 LEU A 106     -13.209 -14.515   2.016  0.00  0.00           H  
ATOM   1616  N   LEU A 107     -10.792 -18.367   4.975  0.00  0.00           N  
ATOM   1617  CA  LEU A 107     -10.022 -19.606   5.088  0.00  0.00           C  
ATOM   1618  CB  LEU A 107      -9.028 -19.589   6.256  0.00  0.00           C  
ATOM   1619  CG  LEU A 107      -8.097 -18.372   6.194  0.00  0.00           C  
ATOM   1620 CD1  LEU A 107      -7.402 -17.884   7.470  0.00  0.00           C  
ATOM   1621 CD2  LEU A 107      -7.071 -18.553   5.078  0.00  0.00           C  
ATOM   1622  C   LEU A 107     -10.725 -20.912   4.718  0.00  0.00           C  
ATOM   1623  O   LEU A 107     -10.213 -21.732   3.966  0.00  0.00           O  
ATOM   1624  H   LEU A 107     -10.749 -17.627   5.778  0.00  0.00           H  
ATOM   1625  HA  LEU A 107      -9.186 -19.516   4.487  0.00  0.00           H  
ATOM   1626 HB2  LEU A 107      -9.538 -19.530   7.088  0.00  0.00           H  
ATOM   1627 HB3  LEU A 107      -8.474 -20.390   6.196  0.00  0.00           H  
ATOM   1628  HG  LEU A 107      -8.633 -17.577   5.793  0.00  0.00           H  
ATOM   1629 HD11 LEU A 107      -6.828 -18.616   7.832  0.00  0.00           H  
ATOM   1630 HD12 LEU A 107      -6.838 -17.090   7.253  0.00  0.00           H  
ATOM   1631 HD13 LEU A 107      -8.093 -17.633   8.145  0.00  0.00           H  
ATOM   1632 HD21 LEU A 107      -7.545 -18.648   4.204  0.00  0.00           H  
ATOM   1633 HD22 LEU A 107      -6.470 -17.754   5.047  0.00  0.00           H  
ATOM   1634 HD23 LEU A 107      -6.528 -19.374   5.255  0.00  0.00           H  
ATOM   1635  N   LYS A 108     -11.917 -21.101   5.269  0.00  0.00           N  
ATOM   1636  CA  LYS A 108     -12.779 -22.268   5.045  0.00  0.00           C  
ATOM   1637  CB  LYS A 108     -14.022 -22.317   5.941  0.00  0.00           C  
ATOM   1638  CG  LYS A 108     -13.725 -22.507   7.432  0.00  0.00           C  
ATOM   1639  CD  LYS A 108     -13.030 -23.724   8.058  0.00  0.00           C  
ATOM   1640  CE  LYS A 108     -12.733 -23.615   9.553  0.00  0.00           C  
ATOM   1641  NZ  LYS A 108     -11.812 -24.696   9.925  0.00  0.00           N  
ATOM   1642  C   LYS A 108     -13.259 -22.337   3.598  0.00  0.00           C  
ATOM   1643  O   LYS A 108     -13.136 -23.370   2.940  0.00  0.00           O  
ATOM   1644  H   LYS A 108     -12.213 -20.308   5.912  0.00  0.00           H  
ATOM   1645  HA  LYS A 108     -12.252 -23.102   5.251  0.00  0.00           H  
ATOM   1646 HB2  LYS A 108     -14.520 -21.459   5.833  0.00  0.00           H  
ATOM   1647 HB3  LYS A 108     -14.596 -23.078   5.640  0.00  0.00           H  
ATOM   1648 HG2  LYS A 108     -13.192 -21.646   7.759  0.00  0.00           H  
ATOM   1649 HG3  LYS A 108     -14.641 -22.372   7.955  0.00  0.00           H  
ATOM   1650 HD2  LYS A 108     -13.614 -24.533   7.910  0.00  0.00           H  
ATOM   1651 HD3  LYS A 108     -12.158 -23.876   7.573  0.00  0.00           H  
ATOM   1652 HE2  LYS A 108     -12.314 -22.734   9.730  0.00  0.00           H  
ATOM   1653 HE3  LYS A 108     -13.585 -23.707  10.053  0.00  0.00           H  
ATOM   1654 HZ1  LYS A 108     -11.064 -24.751   9.259  0.00  0.00           H  
ATOM   1655 HZ2  LYS A 108     -11.427 -24.520  10.834  0.00  0.00           H  
ATOM   1656 HZ3  LYS A 108     -12.301 -25.572   9.941  0.00  0.00           H  
ATOM   1657  N   TYR A 109     -13.784 -21.243   3.056  0.00  0.00           N  
ATOM   1658  CA  TYR A 109     -13.964 -21.116   1.600  0.00  0.00           C  
ATOM   1659  CB  TYR A 109     -14.789 -19.907   1.175  0.00  0.00           C  
ATOM   1660  CG  TYR A 109     -16.264 -20.042   1.572  0.00  0.00           C  
ATOM   1661 CD1  TYR A 109     -17.030 -20.794   0.690  0.00  0.00           C  
ATOM   1662 CD2  TYR A 109     -16.883 -19.610   2.738  0.00  0.00           C  
ATOM   1663 CE1  TYR A 109     -18.353 -21.120   0.981  0.00  0.00           C  
ATOM   1664 CE2  TYR A 109     -18.171 -19.982   3.087  0.00  0.00           C  
ATOM   1665  CZ  TYR A 109     -18.911 -20.762   2.206  0.00  0.00           C  
ATOM   1666  OH  TYR A 109     -20.257 -20.845   2.388  0.00  0.00           O  
ATOM   1667  C   TYR A 109     -12.764 -21.092   0.645  0.00  0.00           C  
ATOM   1668  O   TYR A 109     -12.917 -20.872  -0.560  0.00  0.00           O  
ATOM   1669  H   TYR A 109     -14.051 -20.502   3.726  0.00  0.00           H  
ATOM   1670  HA  TYR A 109     -14.583 -21.908   1.298  0.00  0.00           H  
ATOM   1671 HB2  TYR A 109     -14.429 -19.102   1.621  0.00  0.00           H  
ATOM   1672 HB3  TYR A 109     -14.750 -19.822   0.190  0.00  0.00           H  
ATOM   1673 HD1  TYR A 109     -16.630 -21.110  -0.173  0.00  0.00           H  
ATOM   1674 HD2  TYR A 109     -16.370 -18.999   3.360  0.00  0.00           H  
ATOM   1675 HE1  TYR A 109     -18.907 -21.617   0.307  0.00  0.00           H  
ATOM   1676 HE2  TYR A 109     -18.565 -19.696   3.955  0.00  0.00           H  
ATOM   1677  HH  TYR A 109     -20.724 -20.294   1.695  0.00  0.00           H  
ATOM   1678  N   GLY A 110     -11.573 -21.107   1.207  0.00  0.00           N  
ATOM   1679  CA  GLY A 110     -10.318 -21.283   0.466  0.00  0.00           C  
ATOM   1680  C   GLY A 110      -9.632 -20.040  -0.098  0.00  0.00           C  
ATOM   1681  O   GLY A 110      -8.998 -20.134  -1.144  0.00  0.00           O  
ATOM   1682  H   GLY A 110     -11.588 -20.980   2.254  0.00  0.00           H  
ATOM   1683 HA2  GLY A 110      -9.645 -21.783   1.077  0.00  0.00           H  
ATOM   1684 HA3  GLY A 110     -10.487 -21.948  -0.311  0.00  0.00           H  
ATOM   1685  N   ALA A 111      -9.744 -18.919   0.615  0.00  0.00           N  
ATOM   1686  CA  ALA A 111      -8.995 -17.695   0.307  0.00  0.00           C  
ATOM   1687  CB  ALA A 111      -9.437 -16.474   1.120  0.00  0.00           C  
ATOM   1688  C   ALA A 111      -7.499 -17.883   0.525  0.00  0.00           C  
ATOM   1689  O   ALA A 111      -6.901 -18.012   1.594  0.00  0.00           O  
ATOM   1690  H   ALA A 111     -10.413 -18.985   1.416  0.00  0.00           H  
ATOM   1691  HA  ALA A 111      -9.154 -17.457  -0.661  0.00  0.00           H  
ATOM   1692 HB1  ALA A 111      -8.720 -16.234   1.771  0.00  0.00           H  
ATOM   1693 HB2  ALA A 111      -9.600 -15.708   0.502  0.00  0.00           H  
ATOM   1694 HB3  ALA A 111     -10.277 -16.693   1.612  0.00  0.00           H  
ATOM   1695  N   ASP A 112      -6.811 -17.387  -0.503  0.00  0.00           N  
ATOM   1696  CA  ASP A 112      -5.357 -17.394  -0.751  0.00  0.00           C  
ATOM   1697  CB  ASP A 112      -5.194 -17.235  -2.264  0.00  0.00           C  
ATOM   1698  CG  ASP A 112      -3.763 -16.934  -2.715  0.00  0.00           C  
ATOM   1699 OD1  ASP A 112      -3.677 -16.306  -3.797  0.00  0.00           O  
ATOM   1700 OD2  ASP A 112      -2.746 -16.955  -1.992  0.00  0.00           O  
ATOM   1701  C   ASP A 112      -4.619 -16.291   0.007  0.00  0.00           C  
ATOM   1702  O   ASP A 112      -5.065 -15.148  -0.073  0.00  0.00           O  
ATOM   1703  H   ASP A 112      -7.477 -16.923  -1.233  0.00  0.00           H  
ATOM   1704  HA  ASP A 112      -5.006 -18.278  -0.406  0.00  0.00           H  
ATOM   1705 HB2  ASP A 112      -5.487 -18.085  -2.698  0.00  0.00           H  
ATOM   1706 HB3  ASP A 112      -5.782 -16.485  -2.563  0.00  0.00           H  
ATOM   1707  N   VAL A 113      -3.931 -16.904   0.961  0.00  0.00           N  
ATOM   1708  CA  VAL A 113      -3.025 -16.200   1.883  0.00  0.00           C  
ATOM   1709  CB  VAL A 113      -2.537 -17.152   2.983  0.00  0.00           C  
ATOM   1710 CG1  VAL A 113      -3.593 -17.758   3.907  0.00  0.00           C  
ATOM   1711 CG2  VAL A 113      -1.705 -18.309   2.410  0.00  0.00           C  
ATOM   1712  C   VAL A 113      -1.948 -15.203   1.451  0.00  0.00           C  
ATOM   1713  O   VAL A 113      -1.451 -14.487   2.317  0.00  0.00           O  
ATOM   1714  H   VAL A 113      -4.085 -17.940   1.009  0.00  0.00           H  
ATOM   1715  HA  VAL A 113      -3.647 -15.693   2.583  0.00  0.00           H  
ATOM   1716  HB  VAL A 113      -1.898 -16.627   3.583  0.00  0.00           H  
ATOM   1717 HG11 VAL A 113      -3.255 -18.624   4.271  0.00  0.00           H  
ATOM   1718 HG12 VAL A 113      -3.776 -17.126   4.659  0.00  0.00           H  
ATOM   1719 HG13 VAL A 113      -4.433 -17.916   3.391  0.00  0.00           H  
ATOM   1720 HG21 VAL A 113      -1.472 -18.936   3.150  0.00  0.00           H  
ATOM   1721 HG22 VAL A 113      -2.246 -18.784   1.718  0.00  0.00           H  
ATOM   1722 HG23 VAL A 113      -0.875 -17.939   2.001  0.00  0.00           H  
ATOM   1723  N   ASN A 114      -1.384 -15.292   0.257  0.00  0.00           N  
ATOM   1724  CA  ASN A 114      -0.325 -14.391  -0.221  0.00  0.00           C  
ATOM   1725  CB  ASN A 114       0.889 -15.311  -0.439  0.00  0.00           C  
ATOM   1726  CG  ASN A 114       1.684 -15.711   0.803  0.00  0.00           C  
ATOM   1727  C   ASN A 114      -0.783 -13.719  -1.517  0.00  0.00           C  
ATOM   1728  O   ASN A 114       0.073 -13.565  -2.395  0.00  0.00           O  
ATOM   1729  H   ASN A 114      -1.760 -16.075  -0.338  0.00  0.00           H  
ATOM   1730  HA  ASN A 114      -0.222 -13.671   0.462  0.00  0.00           H  
ATOM   1731 HB2  ASN A 114       0.564 -16.157  -0.889  0.00  0.00           H  
ATOM   1732 HB3  ASN A 114       1.521 -14.848  -1.080  0.00  0.00           H  
ATOM   1733 OD1  ASN A 114       2.455 -14.954   1.382  0.00  0.00           O  
ATOM   1734 ND2  ASN A 114       1.552 -17.000   1.121  0.00  0.00           N  
ATOM   1735 HD22 ASN A 114       0.997 -17.623   0.592  0.00  0.00           H  
ATOM   1736 HD21 ASN A 114       2.041 -17.353   1.938  0.00  0.00           H  
ATOM   1737  N   ALA A 115      -2.064 -13.424  -1.661  0.00  0.00           N  
ATOM   1738  CA  ALA A 115      -2.565 -12.653  -2.814  0.00  0.00           C  
ATOM   1739  CB  ALA A 115      -4.054 -12.308  -2.703  0.00  0.00           C  
ATOM   1740  C   ALA A 115      -1.717 -11.436  -3.111  0.00  0.00           C  
ATOM   1741  O   ALA A 115      -1.768 -10.423  -2.354  0.00  0.00           O  
ATOM   1742  H   ALA A 115      -2.686 -13.774  -0.907  0.00  0.00           H  
ATOM   1743  HA  ALA A 115      -2.579 -13.259  -3.622  0.00  0.00           H  
ATOM   1744 HB1  ALA A 115      -4.211 -11.796  -1.860  0.00  0.00           H  
ATOM   1745 HB2  ALA A 115      -4.323 -11.754  -3.488  0.00  0.00           H  
ATOM   1746 HB3  ALA A 115      -4.586 -13.152  -2.687  0.00  0.00           H  
ATOM   1747  N   LEU A 116      -0.864 -11.456  -4.176  0.00  0.00           N  
ATOM   1748  CA  LEU A 116      -0.029 -10.307  -4.535  0.00  0.00           C  
ATOM   1749  CB  LEU A 116       1.019 -10.715  -5.595  0.00  0.00           C  
ATOM   1750  CG  LEU A 116       2.018 -11.784  -5.109  0.00  0.00           C  
ATOM   1751 CD1  LEU A 116       2.762 -12.381  -6.301  0.00  0.00           C  
ATOM   1752 CD2  LEU A 116       3.027 -11.185  -4.135  0.00  0.00           C  
ATOM   1753  C   LEU A 116      -0.903  -9.214  -5.091  0.00  0.00           C  
ATOM   1754  O   LEU A 116      -1.591  -9.465  -6.104  0.00  0.00           O  
ATOM   1755  H   LEU A 116      -0.876 -12.298  -4.792  0.00  0.00           H  
ATOM   1756  HA  LEU A 116       0.476  -9.948  -3.619  0.00  0.00           H  
ATOM   1757 HB2  LEU A 116       0.477 -11.105  -6.486  0.00  0.00           H  
ATOM   1758 HB3  LEU A 116       1.580  -9.814  -5.926  0.00  0.00           H  
ATOM   1759  HG  LEU A 116       1.481 -12.613  -4.605  0.00  0.00           H  
ATOM   1760 HD11 LEU A 116       3.391 -11.622  -6.804  0.00  0.00           H  
ATOM   1761 HD12 LEU A 116       3.419 -13.205  -5.956  0.00  0.00           H  
ATOM   1762 HD13 LEU A 116       2.046 -12.820  -7.028  0.00  0.00           H  
ATOM   1763 HD21 LEU A 116       2.535 -10.934  -3.174  0.00  0.00           H  
ATOM   1764 HD22 LEU A 116       3.815 -11.931  -3.915  0.00  0.00           H  
ATOM   1765 HD23 LEU A 116       3.503 -10.280  -4.560  0.00  0.00           H  
ATOM   1766  N   ASP A 117      -1.050  -7.957  -4.433  0.00  0.00           N  
ATOM   1767  CA  ASP A 117      -1.989  -6.924  -4.915  0.00  0.00           C  
ATOM   1768  CB  ASP A 117      -2.850  -6.416  -3.737  0.00  0.00           C  
ATOM   1769  CG  ASP A 117      -2.072  -5.804  -2.603  0.00  0.00           C  
ATOM   1770 OD1  ASP A 117      -0.849  -5.534  -2.733  0.00  0.00           O  
ATOM   1771 OD2  ASP A 117      -2.617  -5.604  -1.491  0.00  0.00           O  
ATOM   1772  C   ASP A 117      -1.269  -5.842  -5.711  0.00  0.00           C  
ATOM   1773  O   ASP A 117      -0.623  -6.169  -6.744  0.00  0.00           O  
ATOM   1774  H   ASP A 117      -0.517  -7.803  -3.554  0.00  0.00           H  
ATOM   1775  HA  ASP A 117      -2.702  -7.379  -5.637  0.00  0.00           H  
ATOM   1776 HB2  ASP A 117      -3.605  -5.694  -4.086  0.00  0.00           H  
ATOM   1777 HB3  ASP A 117      -3.426  -7.273  -3.363  0.00  0.00           H  
ATOM   1778  N   LEU A 118      -1.356  -4.456  -5.368  0.00  0.00           N  
ATOM   1779  CA  LEU A 118      -0.562  -3.411  -6.012  0.00  0.00           C  
ATOM   1780  CB  LEU A 118      -1.120  -2.041  -5.567  0.00  0.00           C  
ATOM   1781  CG  LEU A 118      -0.836  -0.819  -6.458  0.00  0.00           C  
ATOM   1782 CD1  LEU A 118      -0.786   0.405  -5.557  0.00  0.00           C  
ATOM   1783 CD2  LEU A 118       0.439  -0.919  -7.287  0.00  0.00           C  
ATOM   1784  C   LEU A 118       0.887  -3.552  -5.606  0.00  0.00           C  
ATOM   1785  O   LEU A 118       1.759  -3.708  -6.488  0.00  0.00           O  
ATOM   1786  H   LEU A 118      -1.864  -4.194  -4.501  0.00  0.00           H  
ATOM   1787  HA  LEU A 118      -0.652  -3.523  -7.114  0.00  0.00           H  
ATOM   1788 HB2  LEU A 118      -2.218  -2.100  -5.507  0.00  0.00           H  
ATOM   1789 HB3  LEU A 118      -0.795  -1.860  -4.519  0.00  0.00           H  
ATOM   1790  HG  LEU A 118      -1.681  -0.689  -7.167  0.00  0.00           H  
ATOM   1791 HD11 LEU A 118       0.045   0.302  -4.833  0.00  0.00           H  
ATOM   1792 HD12 LEU A 118      -0.635   1.334  -6.123  0.00  0.00           H  
ATOM   1793 HD13 LEU A 118      -1.727   0.487  -4.980  0.00  0.00           H  
ATOM   1794 HD21 LEU A 118       1.287  -1.198  -6.653  0.00  0.00           H  
ATOM   1795 HD22 LEU A 118       0.327  -1.679  -8.088  0.00  0.00           H  
ATOM   1796 HD23 LEU A 118       0.676   0.044  -7.763  0.00  0.00           H  
ATOM   1797  N   ILE A 119       1.268  -3.507  -4.227  0.00  0.00           N  
ATOM   1798  CA  ILE A 119       2.660  -3.661  -3.738  0.00  0.00           C  
ATOM   1799  CB  ILE A 119       2.977  -2.583  -2.638  0.00  0.00           C  
ATOM   1800 CG1  ILE A 119       4.337  -2.661  -1.899  0.00  0.00           C  
ATOM   1801 CG2  ILE A 119       1.841  -2.451  -1.639  0.00  0.00           C  
ATOM   1802 CD1  ILE A 119       5.548  -2.731  -2.821  0.00  0.00           C  
ATOM   1803  C   ILE A 119       2.896  -5.080  -3.268  0.00  0.00           C  
ATOM   1804  O   ILE A 119       3.911  -5.353  -2.586  0.00  0.00           O  
ATOM   1805  H   ILE A 119       0.481  -3.654  -3.556  0.00  0.00           H  
ATOM   1806  HA  ILE A 119       3.363  -3.493  -4.578  0.00  0.00           H  
ATOM   1807  HB  ILE A 119       2.999  -1.611  -3.127  0.00  0.00           H  
ATOM   1808 HG12 ILE A 119       4.457  -1.749  -1.273  0.00  0.00           H  
ATOM   1809 HG13 ILE A 119       4.362  -3.505  -1.193  0.00  0.00           H  
ATOM   1810 HG21 ILE A 119       2.131  -1.812  -0.778  0.00  0.00           H  
ATOM   1811 HG22 ILE A 119       1.005  -1.943  -2.144  0.00  0.00           H  
ATOM   1812 HG23 ILE A 119       1.485  -3.444  -1.310  0.00  0.00           H  
ATOM   1813 HD11 ILE A 119       5.700  -1.757  -3.326  0.00  0.00           H  
ATOM   1814 HD12 ILE A 119       6.439  -2.964  -2.205  0.00  0.00           H  
ATOM   1815 HD13 ILE A 119       5.444  -3.528  -3.579  0.00  0.00           H  
ATOM   1816  N   GLY A 120       2.084  -6.169  -3.710  0.00  0.00           N  
ATOM   1817  CA  GLY A 120       2.373  -7.542  -3.283  0.00  0.00           C  
ATOM   1818  C   GLY A 120       2.121  -7.752  -1.810  0.00  0.00           C  
ATOM   1819  O   GLY A 120       2.584  -8.782  -1.252  0.00  0.00           O  
ATOM   1820  H   GLY A 120       1.298  -5.994  -4.374  0.00  0.00           H  
ATOM   1821 HA2  GLY A 120       1.779  -8.248  -3.877  0.00  0.00           H  
ATOM   1822 HA3  GLY A 120       3.436  -7.778  -3.499  0.00  0.00           H  
ATOM   1823  N   LYS A 121       1.490  -6.800  -1.052  0.00  0.00           N  
ATOM   1824  CA  LYS A 121       1.555  -6.774   0.419  0.00  0.00           C  
ATOM   1825  CB  LYS A 121       1.341  -5.374   0.973  0.00  0.00           C  
ATOM   1826  CG  LYS A 121       2.691  -4.609   0.942  0.00  0.00           C  
ATOM   1827  CD  LYS A 121       3.559  -4.676   2.229  0.00  0.00           C  
ATOM   1828  CE  LYS A 121       4.525  -3.491   2.271  0.00  0.00           C  
ATOM   1829  NZ  LYS A 121       5.720  -3.843   2.946  0.00  0.00           N  
ATOM   1830  C   LYS A 121       0.606  -7.763   1.023  0.00  0.00           C  
ATOM   1831  O   LYS A 121      -0.595  -7.502   0.977  0.00  0.00           O  
ATOM   1832  H   LYS A 121       0.999  -6.029  -1.546  0.00  0.00           H  
ATOM   1833  HA  LYS A 121       2.601  -7.038   0.681  0.00  0.00           H  
ATOM   1834 HB2  LYS A 121       0.629  -4.882   0.277  0.00  0.00           H  
ATOM   1835 HB3  LYS A 121       0.782  -5.299   1.972  0.00  0.00           H  
ATOM   1836 HG2  LYS A 121       3.279  -4.951   0.078  0.00  0.00           H  
ATOM   1837 HG3  LYS A 121       2.527  -3.572   0.648  0.00  0.00           H  
ATOM   1838 HD2  LYS A 121       3.054  -4.596   3.219  0.00  0.00           H  
ATOM   1839 HD3  LYS A 121       4.098  -5.647   2.229  0.00  0.00           H  
ATOM   1840 HE2  LYS A 121       4.751  -3.093   1.252  0.00  0.00           H  
ATOM   1841 HE3  LYS A 121       4.156  -2.675   2.931  0.00  0.00           H  
ATOM   1842 HZ1  LYS A 121       5.620  -4.526   3.679  0.00  0.00           H  
ATOM   1843 HZ2  LYS A 121       6.474  -4.145   2.284  0.00  0.00           H  
ATOM   1844 HZ3  LYS A 121       5.920  -3.057   3.582  0.00  0.00           H  
ATOM   1845  N   THR A 122       1.204  -8.826   1.558  0.00  0.00           N  
ATOM   1846  CA  THR A 122       0.452  -9.994   2.035  0.00  0.00           C  
ATOM   1847  CB  THR A 122       1.307 -11.170   2.502  0.00  0.00           C  
ATOM   1848 OG1  THR A 122       1.984 -11.028   3.756  0.00  0.00           O  
ATOM   1849 CG2  THR A 122       2.260 -11.757   1.464  0.00  0.00           C  
ATOM   1850  C   THR A 122      -0.392  -9.571   3.228  0.00  0.00           C  
ATOM   1851  O   THR A 122      -0.171  -8.621   3.979  0.00  0.00           O  
ATOM   1852  H   THR A 122       2.241  -8.761   1.610  0.00  0.00           H  
ATOM   1853  HA  THR A 122      -0.156 -10.297   1.306  0.00  0.00           H  
ATOM   1854  HB  THR A 122       0.693 -12.021   2.575  0.00  0.00           H  
ATOM   1855 HG21 THR A 122       2.205 -12.757   1.482  0.00  0.00           H  
ATOM   1856 HG22 THR A 122       2.008 -11.429   0.551  0.00  0.00           H  
ATOM   1857 HG23 THR A 122       3.199 -11.474   1.669  0.00  0.00           H  
ATOM   1858 HG1  THR A 122       1.844 -11.846   4.323  0.00  0.00           H  
ATOM   1859  N   PRO A 123      -1.378 -10.418   3.515  0.00  0.00           N  
ATOM   1860  CA  PRO A 123      -2.213 -10.189   4.714  0.00  0.00           C  
ATOM   1861  CB  PRO A 123      -3.336 -11.224   4.661  0.00  0.00           C  
ATOM   1862  CG  PRO A 123      -3.616 -11.032   3.160  0.00  0.00           C  
ATOM   1863  CD  PRO A 123      -2.226 -11.085   2.515  0.00  0.00           C  
ATOM   1864  C   PRO A 123      -1.461 -10.227   6.036  0.00  0.00           C  
ATOM   1865  O   PRO A 123      -1.771  -9.450   6.941  0.00  0.00           O  
ATOM   1866  HA  PRO A 123      -2.725  -9.308   4.616  0.00  0.00           H  
ATOM   1867 HB2  PRO A 123      -3.008 -12.113   4.826  0.00  0.00           H  
ATOM   1868 HB3  PRO A 123      -4.098 -10.949   5.178  0.00  0.00           H  
ATOM   1869 HG2  PRO A 123      -4.189 -11.769   2.827  0.00  0.00           H  
ATOM   1870 HG3  PRO A 123      -4.044 -10.152   3.006  0.00  0.00           H  
ATOM   1871 HD2  PRO A 123      -1.939 -12.027   2.373  0.00  0.00           H  
ATOM   1872 HD3  PRO A 123      -2.219 -10.589   1.651  0.00  0.00           H  
ATOM   1873  N   LEU A 124      -0.379 -11.000   6.122  0.00  0.00           N  
ATOM   1874  CA  LEU A 124       0.661 -10.912   7.154  0.00  0.00           C  
ATOM   1875  CB  LEU A 124       1.836 -11.874   6.923  0.00  0.00           C  
ATOM   1876  CG  LEU A 124       2.465 -12.460   8.187  0.00  0.00           C  
ATOM   1877 CD1  LEU A 124       1.461 -13.348   8.935  0.00  0.00           C  
ATOM   1878 CD2  LEU A 124       3.761 -13.196   7.856  0.00  0.00           C  
ATOM   1879  C   LEU A 124       1.291  -9.575   7.543  0.00  0.00           C  
ATOM   1880  O   LEU A 124       1.217  -9.122   8.683  0.00  0.00           O  
ATOM   1881  H   LEU A 124      -0.326 -11.725   5.342  0.00  0.00           H  
ATOM   1882  HA  LEU A 124       0.266 -11.339   8.029  0.00  0.00           H  
ATOM   1883 HB2  LEU A 124       1.503 -12.633   6.376  0.00  0.00           H  
ATOM   1884 HB3  LEU A 124       2.545 -11.377   6.438  0.00  0.00           H  
ATOM   1885  HG  LEU A 124       2.751 -11.715   8.788  0.00  0.00           H  
ATOM   1886 HD11 LEU A 124       1.176 -14.096   8.338  0.00  0.00           H  
ATOM   1887 HD12 LEU A 124       1.897 -13.716   9.755  0.00  0.00           H  
ATOM   1888 HD13 LEU A 124       0.667 -12.800   9.192  0.00  0.00           H  
ATOM   1889 HD21 LEU A 124       4.408 -12.558   7.439  0.00  0.00           H  
ATOM   1890 HD22 LEU A 124       4.154 -13.571   8.696  0.00  0.00           H  
ATOM   1891 HD23 LEU A 124       3.566 -13.941   7.218  0.00  0.00           H  
ATOM   1892  N   HIS A 125       1.831  -8.874   6.546  0.00  0.00           N  
ATOM   1893  CA  HIS A 125       2.423  -7.528   6.575  0.00  0.00           C  
ATOM   1894  CB  HIS A 125       2.890  -7.032   5.208  0.00  0.00           C  
ATOM   1895  CG  HIS A 125       3.985  -7.891   4.575  0.00  0.00           C  
ATOM   1896 ND1  HIS A 125       5.211  -7.924   5.097  0.00  0.00           N  
ATOM   1897 CD2  HIS A 125       3.791  -9.099   4.067  0.00  0.00           C  
ATOM   1898 CE1  HIS A 125       5.802  -9.093   4.876  0.00  0.00           C  
ATOM   1899 NE2  HIS A 125       4.862  -9.852   4.335  0.00  0.00           N  
ATOM   1900  C   HIS A 125       1.366  -6.537   7.090  0.00  0.00           C  
ATOM   1901  O   HIS A 125       1.640  -5.890   8.101  0.00  0.00           O  
ATOM   1902  H   HIS A 125       1.797  -9.429   5.610  0.00  0.00           H  
ATOM   1903  HA  HIS A 125       3.185  -7.531   7.215  0.00  0.00           H  
ATOM   1904 HB2  HIS A 125       2.112  -7.018   4.572  0.00  0.00           H  
ATOM   1905 HB3  HIS A 125       3.251  -6.099   5.295  0.00  0.00           H  
ATOM   1906 HD1  HIS A 125       5.661  -7.162   5.605  0.00  0.00           H  
ATOM   1907 HD2  HIS A 125       2.963  -9.400   3.556  0.00  0.00           H  
ATOM   1908 HE1  HIS A 125       6.723  -9.336   5.070  0.00  0.00           H  
ATOM   1909  N   LEU A 126       0.122  -6.667   6.638  0.00  0.00           N  
ATOM   1910  CA  LEU A 126      -0.951  -5.797   7.146  0.00  0.00           C  
ATOM   1911  CB  LEU A 126      -2.134  -5.740   6.186  0.00  0.00           C  
ATOM   1912  CG  LEU A 126      -1.460  -5.125   4.955  0.00  0.00           C  
ATOM   1913 CD1  LEU A 126      -1.916  -5.847   3.685  0.00  0.00           C  
ATOM   1914 CD2  LEU A 126      -1.918  -3.669   4.801  0.00  0.00           C  
ATOM   1915  C   LEU A 126      -1.495  -5.911   8.575  0.00  0.00           C  
ATOM   1916  O   LEU A 126      -1.351  -4.924   9.298  0.00  0.00           O  
ATOM   1917  H   LEU A 126      -0.022  -7.398   5.931  0.00  0.00           H  
ATOM   1918  HA  LEU A 126      -0.631  -4.802   7.012  0.00  0.00           H  
ATOM   1919 HB2  LEU A 126      -2.384  -6.616   5.968  0.00  0.00           H  
ATOM   1920 HB3  LEU A 126      -2.755  -5.120   6.512  0.00  0.00           H  
ATOM   1921  HG  LEU A 126      -0.471  -5.214   5.047  0.00  0.00           H  
ATOM   1922 HD11 LEU A 126      -2.907  -5.760   3.594  0.00  0.00           H  
ATOM   1923 HD12 LEU A 126      -1.468  -5.436   2.892  0.00  0.00           H  
ATOM   1924 HD13 LEU A 126      -1.667  -6.813   3.747  0.00  0.00           H  
ATOM   1925 HD21 LEU A 126      -1.660  -3.155   5.618  0.00  0.00           H  
ATOM   1926 HD22 LEU A 126      -1.478  -3.269   3.998  0.00  0.00           H  
ATOM   1927 HD23 LEU A 126      -2.909  -3.647   4.688  0.00  0.00           H  
ATOM   1928  N   THR A 127      -1.486  -7.185   8.945  0.00  0.00           N  
ATOM   1929  CA  THR A 127      -1.780  -7.570  10.329  0.00  0.00           C  
ATOM   1930  CB  THR A 127      -2.267  -9.010  10.518  0.00  0.00           C  
ATOM   1931 OG1  THR A 127      -1.166  -9.867  10.189  0.00  0.00           O  
ATOM   1932 CG2  THR A 127      -3.581  -9.313   9.809  0.00  0.00           C  
ATOM   1933  C   THR A 127      -0.686  -7.238  11.349  0.00  0.00           C  
ATOM   1934  O   THR A 127      -1.127  -7.016  12.475  0.00  0.00           O  
ATOM   1935  H   THR A 127      -1.262  -7.862   8.198  0.00  0.00           H  
ATOM   1936  HA  THR A 127      -2.635  -7.089  10.617  0.00  0.00           H  
ATOM   1937  HB  THR A 127      -2.502  -9.155  11.490  0.00  0.00           H  
ATOM   1938 HG21 THR A 127      -3.704 -10.305   9.732  0.00  0.00           H  
ATOM   1939 HG22 THR A 127      -4.345  -8.926  10.331  0.00  0.00           H  
ATOM   1940 HG23 THR A 127      -3.572  -8.910   8.892  0.00  0.00           H  
ATOM   1941 HG1  THR A 127      -0.473  -9.359   9.667  0.00  0.00           H  
ATOM   1942  N   ALA A 128       0.579  -7.524  11.049  0.00  0.00           N  
ATOM   1943  CA  ALA A 128       1.765  -7.026  11.762  0.00  0.00           C  
ATOM   1944  CB  ALA A 128       3.021  -7.618  11.130  0.00  0.00           C  
ATOM   1945  C   ALA A 128       2.034  -5.519  11.770  0.00  0.00           C  
ATOM   1946  O   ALA A 128       2.741  -5.068  12.665  0.00  0.00           O  
ATOM   1947  H   ALA A 128       0.670  -8.174  10.210  0.00  0.00           H  
ATOM   1948  HA  ALA A 128       1.697  -7.344  12.747  0.00  0.00           H  
ATOM   1949 HB1  ALA A 128       3.823  -7.117  11.453  0.00  0.00           H  
ATOM   1950 HB2  ALA A 128       3.102  -8.579  11.388  0.00  0.00           H  
ATOM   1951 HB3  ALA A 128       2.960  -7.543  10.135  0.00  0.00           H  
ATOM   1952  N   ILE A 129       1.617  -4.804  10.722  0.00  0.00           N  
ATOM   1953  CA  ILE A 129       1.638  -3.341  10.728  0.00  0.00           C  
ATOM   1954  CB  ILE A 129       1.359  -2.672   9.381  0.00  0.00           C  
ATOM   1955 CG1  ILE A 129       2.438  -2.942   8.326  0.00  0.00           C  
ATOM   1956 CG2  ILE A 129       1.129  -1.153   9.375  0.00  0.00           C  
ATOM   1957 CD1  ILE A 129       2.099  -2.497   6.901  0.00  0.00           C  
ATOM   1958  C   ILE A 129       0.646  -2.825  11.766  0.00  0.00           C  
ATOM   1959  O   ILE A 129       0.871  -1.946  12.600  0.00  0.00           O  
ATOM   1960  H   ILE A 129       1.282  -5.368   9.917  0.00  0.00           H  
ATOM   1961  HA  ILE A 129       2.547  -3.075  11.044  0.00  0.00           H  
ATOM   1962  HB  ILE A 129       0.489  -3.035   9.026  0.00  0.00           H  
ATOM   1963 HG12 ILE A 129       3.283  -2.480   8.610  0.00  0.00           H  
ATOM   1964 HG13 ILE A 129       2.623  -3.931   8.310  0.00  0.00           H  
ATOM   1965 HG21 ILE A 129       0.827  -0.872   8.469  0.00  0.00           H  
ATOM   1966 HG22 ILE A 129       0.432  -0.926  10.049  0.00  0.00           H  
ATOM   1967 HG23 ILE A 129       1.982  -0.693   9.605  0.00  0.00           H  
ATOM   1968 HD11 ILE A 129       1.939  -1.514   6.899  0.00  0.00           H  
ATOM   1969 HD12 ILE A 129       2.864  -2.719   6.303  0.00  0.00           H  
ATOM   1970 HD13 ILE A 129       1.280  -2.977   6.600  0.00  0.00           H  
ATOM   1971  N   ASP A 130      -0.583  -3.330  11.702  0.00  0.00           N  
ATOM   1972  CA  ASP A 130      -1.718  -3.063  12.592  0.00  0.00           C  
ATOM   1973  CB  ASP A 130      -2.946  -3.836  12.094  0.00  0.00           C  
ATOM   1974  CG  ASP A 130      -4.159  -3.666  13.014  0.00  0.00           C  
ATOM   1975 OD1  ASP A 130      -4.222  -4.475  13.966  0.00  0.00           O  
ATOM   1976 OD2  ASP A 130      -4.710  -2.550  12.949  0.00  0.00           O  
ATOM   1977  C   ASP A 130      -1.416  -3.427  14.044  0.00  0.00           C  
ATOM   1978  O   ASP A 130      -1.428  -2.496  14.850  0.00  0.00           O  
ATOM   1979  H   ASP A 130      -0.693  -4.013  10.869  0.00  0.00           H  
ATOM   1980  HA  ASP A 130      -1.887  -2.066  12.565  0.00  0.00           H  
ATOM   1981 HB2  ASP A 130      -3.183  -3.494  11.195  0.00  0.00           H  
ATOM   1982 HB3  ASP A 130      -2.712  -4.797  12.058  0.00  0.00           H  
ATOM   1983  N   GLY A 131      -1.199  -4.722  14.249  0.00  0.00           N  
ATOM   1984  CA  GLY A 131      -0.785  -5.220  15.574  0.00  0.00           C  
ATOM   1985  C   GLY A 131      -1.671  -6.292  16.195  0.00  0.00           C  
ATOM   1986  O   GLY A 131      -1.781  -6.429  17.413  0.00  0.00           O  
ATOM   1987  H   GLY A 131      -1.338  -5.333  13.431  0.00  0.00           H  
ATOM   1988 HA2  GLY A 131       0.175  -5.580  15.501  0.00  0.00           H  
ATOM   1989 HA3  GLY A 131      -0.724  -4.421  16.217  0.00  0.00           H  
ATOM   1990  N   HIS A 132      -2.658  -6.839  15.482  0.00  0.00           N  
ATOM   1991  CA  HIS A 132      -3.388  -8.007  15.979  0.00  0.00           C  
ATOM   1992  CB  HIS A 132      -4.720  -8.225  15.253  0.00  0.00           C  
ATOM   1993  CG  HIS A 132      -5.803  -8.591  16.266  0.00  0.00           C  
ATOM   1994 ND1  HIS A 132      -6.556  -7.625  16.789  0.00  0.00           N  
ATOM   1995 CD2  HIS A 132      -5.860  -9.659  17.052  0.00  0.00           C  
ATOM   1996 CE1  HIS A 132      -6.935  -8.118  17.969  0.00  0.00           C  
ATOM   1997 NE2  HIS A 132      -6.541  -9.369  18.165  0.00  0.00           N  
ATOM   1998  C   HIS A 132      -2.643  -9.347  15.993  0.00  0.00           C  
ATOM   1999  O   HIS A 132      -2.710 -10.195  15.098  0.00  0.00           O  
ATOM   2000  H   HIS A 132      -2.855  -6.380  14.579  0.00  0.00           H  
ATOM   2001  HA  HIS A 132      -3.687  -7.807  16.945  0.00  0.00           H  
ATOM   2002 HB2  HIS A 132      -4.994  -7.392  14.803  0.00  0.00           H  
ATOM   2003 HB3  HIS A 132      -4.634  -8.974  14.618  0.00  0.00           H  
ATOM   2004 HD2  HIS A 132      -5.443 -10.571  16.834  0.00  0.00           H  
ATOM   2005 HE1  HIS A 132      -7.475  -7.581  18.653  0.00  0.00           H  
ATOM   2006 HE2  HIS A 132      -6.719  -9.924  18.945  0.00  0.00           H  
ATOM   2007  N   LEU A 133      -2.288  -9.620  17.244  0.00  0.00           N  
ATOM   2008  CA  LEU A 133      -1.601 -10.846  17.647  0.00  0.00           C  
ATOM   2009  CB  LEU A 133      -1.417 -10.886  19.162  0.00  0.00           C  
ATOM   2010  CG  LEU A 133      -0.667  -9.716  19.805  0.00  0.00           C  
ATOM   2011 CD1  LEU A 133      -0.845  -9.769  21.326  0.00  0.00           C  
ATOM   2012 CD2  LEU A 133       0.780  -9.674  19.322  0.00  0.00           C  
ATOM   2013  C   LEU A 133      -2.354 -12.141  17.288  0.00  0.00           C  
ATOM   2014  O   LEU A 133      -1.662 -13.133  17.048  0.00  0.00           O  
ATOM   2015  H   LEU A 133      -2.548  -8.867  17.934  0.00  0.00           H  
ATOM   2016  HA  LEU A 133      -0.694 -10.875  17.183  0.00  0.00           H  
ATOM   2017 HB2  LEU A 133      -2.326 -10.920  19.581  0.00  0.00           H  
ATOM   2018 HB3  LEU A 133      -0.915 -11.720  19.388  0.00  0.00           H  
ATOM   2019  HG  LEU A 133      -1.040  -8.861  19.462  0.00  0.00           H  
ATOM   2020 HD11 LEU A 133      -0.479 -10.632  21.671  0.00  0.00           H  
ATOM   2021 HD12 LEU A 133      -0.355  -9.005  21.742  0.00  0.00           H  
ATOM   2022 HD13 LEU A 133      -1.818  -9.705  21.546  0.00  0.00           H  
ATOM   2023 HD21 LEU A 133       0.795  -9.563  18.328  0.00  0.00           H  
ATOM   2024 HD22 LEU A 133       1.252  -8.904  19.752  0.00  0.00           H  
ATOM   2025 HD23 LEU A 133       1.237 -10.528  19.569  0.00  0.00           H  
ATOM   2026  N   GLU A 134      -3.647 -12.155  17.600  0.00  0.00           N  
ATOM   2027  CA  GLU A 134      -4.557 -13.238  17.197  0.00  0.00           C  
ATOM   2028  CB  GLU A 134      -5.983 -13.100  17.745  0.00  0.00           C  
ATOM   2029  CG  GLU A 134      -6.068 -13.115  19.274  0.00  0.00           C  
ATOM   2030  CD  GLU A 134      -7.260 -12.401  19.918  0.00  0.00           C  
ATOM   2031 OE1  GLU A 134      -8.210 -13.150  20.242  0.00  0.00           O  
ATOM   2032 OE2  GLU A 134      -6.976 -11.291  20.412  0.00  0.00           O  
ATOM   2033  C   GLU A 134      -4.768 -13.484  15.693  0.00  0.00           C  
ATOM   2034  O   GLU A 134      -4.323 -14.564  15.301  0.00  0.00           O  
ATOM   2035  H   GLU A 134      -3.967 -11.329  18.157  0.00  0.00           H  
ATOM   2036  HA  GLU A 134      -4.235 -14.121  17.634  0.00  0.00           H  
ATOM   2037 HB2  GLU A 134      -6.341 -12.237  17.439  0.00  0.00           H  
ATOM   2038 HB3  GLU A 134      -6.508 -13.861  17.414  0.00  0.00           H  
ATOM   2039 HG2  GLU A 134      -6.103 -14.069  19.570  0.00  0.00           H  
ATOM   2040 HG3  GLU A 134      -5.241 -12.684  19.634  0.00  0.00           H  
ATOM   2041  N   ILE A 135      -4.926 -12.427  14.896  0.00  0.00           N  
ATOM   2042  CA  ILE A 135      -4.901 -12.576  13.440  0.00  0.00           C  
ATOM   2043  CB  ILE A 135      -5.549 -11.476  12.610  0.00  0.00           C  
ATOM   2044 CG1  ILE A 135      -6.891 -11.139  13.279  0.00  0.00           C  
ATOM   2045 CG2  ILE A 135      -5.749 -11.918  11.160  0.00  0.00           C  
ATOM   2046 CD1  ILE A 135      -7.496  -9.835  12.747  0.00  0.00           C  
ATOM   2047  C   ILE A 135      -3.553 -13.051  12.886  0.00  0.00           C  
ATOM   2048  O   ILE A 135      -3.529 -13.960  12.067  0.00  0.00           O  
ATOM   2049  H   ILE A 135      -5.062 -11.527  15.379  0.00  0.00           H  
ATOM   2050  HA  ILE A 135      -5.573 -13.303  13.220  0.00  0.00           H  
ATOM   2051  HB  ILE A 135      -4.983 -10.675  12.652  0.00  0.00           H  
ATOM   2052 HG12 ILE A 135      -7.526 -11.878  13.108  0.00  0.00           H  
ATOM   2053 HG13 ILE A 135      -6.740 -11.040  14.252  0.00  0.00           H  
ATOM   2054 HG21 ILE A 135      -6.185 -11.182  10.647  0.00  0.00           H  
ATOM   2055 HG22 ILE A 135      -4.863 -12.129  10.754  0.00  0.00           H  
ATOM   2056 HG23 ILE A 135      -6.329 -12.730  11.139  0.00  0.00           H  
ATOM   2057 HD11 ILE A 135      -7.649  -9.929  11.767  0.00  0.00           H  
ATOM   2058 HD12 ILE A 135      -8.360  -9.667  13.213  0.00  0.00           H  
ATOM   2059 HD13 ILE A 135      -6.860  -9.090  12.924  0.00  0.00           H  
ATOM   2060  N   VAL A 136      -2.388 -12.696  13.438  0.00  0.00           N  
ATOM   2061  CA  VAL A 136      -1.062 -13.272  13.142  0.00  0.00           C  
ATOM   2062  CB  VAL A 136       0.071 -12.479  13.783  0.00  0.00           C  
ATOM   2063 CG1  VAL A 136       1.462 -13.093  13.642  0.00  0.00           C  
ATOM   2064 CG2  VAL A 136       0.193 -11.189  12.967  0.00  0.00           C  
ATOM   2065  C   VAL A 136      -1.006 -14.762  13.480  0.00  0.00           C  
ATOM   2066  O   VAL A 136      -0.713 -15.554  12.584  0.00  0.00           O  
ATOM   2067  H   VAL A 136      -2.498 -11.913  14.158  0.00  0.00           H  
ATOM   2068  HA  VAL A 136      -0.897 -13.169  12.154  0.00  0.00           H  
ATOM   2069  HB  VAL A 136      -0.114 -12.418  14.779  0.00  0.00           H  
ATOM   2070 HG11 VAL A 136       2.045 -12.476  13.116  0.00  0.00           H  
ATOM   2071 HG12 VAL A 136       1.856 -13.233  14.549  0.00  0.00           H  
ATOM   2072 HG13 VAL A 136       1.391 -13.970  13.168  0.00  0.00           H  
ATOM   2073 HG21 VAL A 136       0.510 -10.454  13.565  0.00  0.00           H  
ATOM   2074 HG22 VAL A 136       0.849 -11.332  12.228  0.00  0.00           H  
ATOM   2075 HG23 VAL A 136      -0.701 -10.958  12.589  0.00  0.00           H  
ATOM   2076  N   GLU A 137      -1.500 -15.170  14.643  0.00  0.00           N  
ATOM   2077  CA  GLU A 137      -1.544 -16.584  15.041  0.00  0.00           C  
ATOM   2078  CB  GLU A 137      -2.095 -16.726  16.454  0.00  0.00           C  
ATOM   2079  CG  GLU A 137      -2.189 -18.182  16.919  0.00  0.00           C  
ATOM   2080  CD  GLU A 137      -2.748 -18.261  18.349  0.00  0.00           C  
ATOM   2081 OE1  GLU A 137      -3.976 -18.044  18.478  0.00  0.00           O  
ATOM   2082 OE2  GLU A 137      -1.921 -18.193  19.281  0.00  0.00           O  
ATOM   2083  C   GLU A 137      -2.342 -17.411  14.026  0.00  0.00           C  
ATOM   2084  O   GLU A 137      -1.731 -18.194  13.294  0.00  0.00           O  
ATOM   2085  H   GLU A 137      -1.858 -14.402  15.256  0.00  0.00           H  
ATOM   2086  HA  GLU A 137      -0.609 -16.945  15.104  0.00  0.00           H  
ATOM   2087 HB2  GLU A 137      -1.486 -16.263  17.066  0.00  0.00           H  
ATOM   2088 HB3  GLU A 137      -3.001 -16.356  16.467  0.00  0.00           H  
ATOM   2089 HG2  GLU A 137      -2.810 -18.650  16.338  0.00  0.00           H  
ATOM   2090 HG3  GLU A 137      -1.294 -18.559  16.937  0.00  0.00           H  
ATOM   2091  N   VAL A 138      -3.596 -17.030  13.800  0.00  0.00           N  
ATOM   2092  CA  VAL A 138      -4.489 -17.574  12.760  0.00  0.00           C  
ATOM   2093  CB  VAL A 138      -5.854 -16.991  13.110  0.00  0.00           C  
ATOM   2094 CG1  VAL A 138      -6.865 -17.083  11.964  0.00  0.00           C  
ATOM   2095 CG2  VAL A 138      -6.454 -17.834  14.246  0.00  0.00           C  
ATOM   2096  C   VAL A 138      -3.832 -17.560  11.376  0.00  0.00           C  
ATOM   2097  O   VAL A 138      -3.969 -18.547  10.665  0.00  0.00           O  
ATOM   2098  H   VAL A 138      -3.924 -16.262  14.460  0.00  0.00           H  
ATOM   2099  HA  VAL A 138      -4.691 -18.533  12.998  0.00  0.00           H  
ATOM   2100  HB  VAL A 138      -5.734 -16.012  13.306  0.00  0.00           H  
ATOM   2101 HG11 VAL A 138      -7.714 -17.483  12.305  0.00  0.00           H  
ATOM   2102 HG12 VAL A 138      -7.043 -16.166  11.609  0.00  0.00           H  
ATOM   2103 HG13 VAL A 138      -6.489 -17.657  11.239  0.00  0.00           H  
ATOM   2104 HG21 VAL A 138      -5.830 -18.583  14.457  0.00  0.00           H  
ATOM   2105 HG22 VAL A 138      -6.576 -17.254  15.048  0.00  0.00           H  
ATOM   2106 HG23 VAL A 138      -7.335 -18.196  13.948  0.00  0.00           H  
ATOM   2107  N   LEU A 139      -3.083 -16.536  10.996  0.00  0.00           N  
ATOM   2108  CA  LEU A 139      -2.448 -16.570   9.670  0.00  0.00           C  
ATOM   2109  CB  LEU A 139      -2.054 -15.128   9.331  0.00  0.00           C  
ATOM   2110  CG  LEU A 139      -3.218 -14.217   8.928  0.00  0.00           C  
ATOM   2111 CD1  LEU A 139      -2.650 -12.805   9.008  0.00  0.00           C  
ATOM   2112 CD2  LEU A 139      -3.752 -14.497   7.520  0.00  0.00           C  
ATOM   2113  C   LEU A 139      -1.385 -17.646   9.486  0.00  0.00           C  
ATOM   2114  O   LEU A 139      -1.363 -18.384   8.500  0.00  0.00           O  
ATOM   2115  H   LEU A 139      -2.988 -15.768  11.658  0.00  0.00           H  
ATOM   2116  HA  LEU A 139      -3.182 -16.721   8.974  0.00  0.00           H  
ATOM   2117 HB2  LEU A 139      -1.629 -14.730  10.133  0.00  0.00           H  
ATOM   2118 HB3  LEU A 139      -1.420 -15.156   8.570  0.00  0.00           H  
ATOM   2119  HG  LEU A 139      -3.943 -14.317   9.573  0.00  0.00           H  
ATOM   2120 HD11 LEU A 139      -1.877 -12.721   8.378  0.00  0.00           H  
ATOM   2121 HD12 LEU A 139      -3.358 -12.146   8.756  0.00  0.00           H  
ATOM   2122 HD13 LEU A 139      -2.340 -12.622   9.941  0.00  0.00           H  
ATOM   2123 HD21 LEU A 139      -4.077 -15.440   7.473  0.00  0.00           H  
ATOM   2124 HD22 LEU A 139      -4.505 -13.871   7.323  0.00  0.00           H  
ATOM   2125 HD23 LEU A 139      -3.017 -14.360   6.856  0.00  0.00           H  
ATOM   2126  N   LEU A 140      -0.541 -17.742  10.510  0.00  0.00           N  
ATOM   2127  CA  LEU A 140       0.592 -18.671  10.621  0.00  0.00           C  
ATOM   2128  CB  LEU A 140       1.576 -18.292  11.720  0.00  0.00           C  
ATOM   2129  CG  LEU A 140       2.314 -16.979  11.448  0.00  0.00           C  
ATOM   2130 CD1  LEU A 140       3.168 -16.336  12.557  0.00  0.00           C  
ATOM   2131 CD2  LEU A 140       2.991 -16.973  10.077  0.00  0.00           C  
ATOM   2132  C   LEU A 140       0.365 -20.149  10.947  0.00  0.00           C  
ATOM   2133  O   LEU A 140       1.226 -21.021  10.864  0.00  0.00           O  
ATOM   2134  H   LEU A 140      -0.763 -17.049  11.294  0.00  0.00           H  
ATOM   2135  HA  LEU A 140       1.121 -18.626   9.717  0.00  0.00           H  
ATOM   2136 HB2  LEU A 140       1.072 -18.179  12.560  0.00  0.00           H  
ATOM   2137 HB3  LEU A 140       2.252 -19.004  11.788  0.00  0.00           H  
ATOM   2138  HG  LEU A 140       1.619 -16.275  11.131  0.00  0.00           H  
ATOM   2139 HD11 LEU A 140       3.887 -16.973  12.825  0.00  0.00           H  
ATOM   2140 HD12 LEU A 140       3.573 -15.494  12.209  0.00  0.00           H  
ATOM   2141 HD13 LEU A 140       2.585 -16.134  13.340  0.00  0.00           H  
ATOM   2142 HD21 LEU A 140       2.299 -17.095   9.366  0.00  0.00           H  
ATOM   2143 HD22 LEU A 140       3.459 -16.100   9.943  0.00  0.00           H  
ATOM   2144 HD23 LEU A 140       3.654 -17.719  10.031  0.00  0.00           H  
ATOM   2145  N   LYS A 141      -0.825 -20.360  11.520  0.00  0.00           N  
ATOM   2146  CA  LYS A 141      -1.498 -21.650  11.725  0.00  0.00           C  
ATOM   2147  CB  LYS A 141      -2.420 -21.653  12.941  0.00  0.00           C  
ATOM   2148  CG  LYS A 141      -1.654 -22.165  14.158  0.00  0.00           C  
ATOM   2149  CD  LYS A 141      -2.527 -22.161  15.420  0.00  0.00           C  
ATOM   2150  CE  LYS A 141      -1.780 -22.696  16.639  0.00  0.00           C  
ATOM   2151  NZ  LYS A 141      -2.449 -22.374  17.906  0.00  0.00           N  
ATOM   2152  C   LYS A 141      -2.263 -22.272  10.552  0.00  0.00           C  
ATOM   2153  O   LYS A 141      -2.109 -23.457  10.281  0.00  0.00           O  
ATOM   2154  H   LYS A 141      -1.284 -19.443  11.843  0.00  0.00           H  
ATOM   2155  HA  LYS A 141      -0.785 -22.335  12.040  0.00  0.00           H  
ATOM   2156 HB2  LYS A 141      -2.707 -20.734  13.120  0.00  0.00           H  
ATOM   2157 HB3  LYS A 141      -3.168 -22.260  12.767  0.00  0.00           H  
ATOM   2158 HG2  LYS A 141      -1.350 -23.101  13.983  0.00  0.00           H  
ATOM   2159 HG3  LYS A 141      -0.862 -21.579  14.318  0.00  0.00           H  
ATOM   2160 HD2  LYS A 141      -2.811 -21.225  15.606  0.00  0.00           H  
ATOM   2161 HD3  LYS A 141      -3.323 -22.737  15.257  0.00  0.00           H  
ATOM   2162 HE2  LYS A 141      -1.696 -23.698  16.545  0.00  0.00           H  
ATOM   2163 HE3  LYS A 141      -0.849 -22.306  16.637  0.00  0.00           H  
ATOM   2164 HZ1  LYS A 141      -1.765 -22.214  18.622  0.00  0.00           H  
ATOM   2165 HZ2  LYS A 141      -3.008 -21.549  17.797  0.00  0.00           H  
ATOM   2166 HZ3  LYS A 141      -3.040 -23.136  18.183  0.00  0.00           H  
ATOM   2167  N   HIS A 142      -2.786 -21.419   9.685  0.00  0.00           N  
ATOM   2168  CA  HIS A 142      -3.428 -21.895   8.445  0.00  0.00           C  
ATOM   2169  CB  HIS A 142      -4.611 -21.000   8.068  0.00  0.00           C  
ATOM   2170  CG  HIS A 142      -5.681 -21.263   9.122  0.00  0.00           C  
ATOM   2171  C   HIS A 142      -2.599 -21.940   7.157  0.00  0.00           C  
ATOM   2172  O   HIS A 142      -2.305 -23.070   6.795  0.00  0.00           O  
ATOM   2173  H   HIS A 142      -2.711 -20.421   9.936  0.00  0.00           H  
ATOM   2174  HA  HIS A 142      -3.779 -22.853   8.627  0.00  0.00           H  
ATOM   2175 HB2  HIS A 142      -4.352 -20.067   8.126  0.00  0.00           H  
ATOM   2176 HB3  HIS A 142      -4.965 -21.268   7.204  0.00  0.00           H  
ATOM   2177 ND1  HIS A 142      -6.437 -22.358   9.249  0.00  0.00           N  
ATOM   2178 CD2  HIS A 142      -6.141 -20.311   9.927  0.00  0.00           C  
ATOM   2179 CE1  HIS A 142      -7.354 -22.013  10.153  0.00  0.00           C  
ATOM   2180 NE2  HIS A 142      -7.177 -20.776  10.616  0.00  0.00           N  
ATOM   2181 HD2  HIS A 142      -5.750 -19.366   9.998  0.00  0.00           H  
ATOM   2182 HE1  HIS A 142      -8.108 -22.626  10.456  0.00  0.00           H  
ATOM   2183 HE2  HIS A 142      -7.708 -20.337  11.312  0.00  0.00           H  
ATOM   2184  N   GLY A 143      -1.815 -20.892   6.930  0.00  0.00           N  
ATOM   2185  CA  GLY A 143      -1.247 -20.770   5.586  0.00  0.00           C  
ATOM   2186  C   GLY A 143      -0.281 -19.645   5.200  0.00  0.00           C  
ATOM   2187  O   GLY A 143       0.591 -19.855   4.361  0.00  0.00           O  
ATOM   2188  H   GLY A 143      -1.662 -20.253   7.689  0.00  0.00           H  
ATOM   2189 HA2  GLY A 143      -0.784 -21.690   5.346  0.00  0.00           H  
ATOM   2190 HA3  GLY A 143      -2.047 -20.760   4.895  0.00  0.00           H  
ATOM   2191  N   ALA A 144      -0.204 -18.646   6.074  0.00  0.00           N  
ATOM   2192  CA  ALA A 144       0.661 -17.490   5.778  0.00  0.00           C  
ATOM   2193  CB  ALA A 144       0.169 -16.276   6.563  0.00  0.00           C  
ATOM   2194  C   ALA A 144       2.161 -17.733   5.974  0.00  0.00           C  
ATOM   2195  O   ALA A 144       2.475 -18.329   7.000  0.00  0.00           O  
ATOM   2196  H   ALA A 144      -0.762 -18.741   6.922  0.00  0.00           H  
ATOM   2197  HA  ALA A 144       0.504 -17.217   4.805  0.00  0.00           H  
ATOM   2198 HB1  ALA A 144      -0.746 -16.027   6.249  0.00  0.00           H  
ATOM   2199 HB2  ALA A 144       0.140 -16.499   7.536  0.00  0.00           H  
ATOM   2200 HB3  ALA A 144       0.792 -15.510   6.414  0.00  0.00           H  
ATOM   2201  N   ASP A 145       3.004 -17.087   5.170  0.00  0.00           N  
ATOM   2202  CA  ASP A 145       4.438 -17.411   5.212  0.00  0.00           C  
ATOM   2203  CB  ASP A 145       4.845 -17.901   3.819  0.00  0.00           C  
ATOM   2204  CG  ASP A 145       6.308 -18.323   3.691  0.00  0.00           C  
ATOM   2205 OD1  ASP A 145       6.802 -19.457   3.859  0.00  0.00           O  
ATOM   2206 OD2  ASP A 145       7.073 -17.382   3.371  0.00  0.00           O  
ATOM   2207  C   ASP A 145       5.224 -16.180   5.660  0.00  0.00           C  
ATOM   2208  O   ASP A 145       5.006 -15.084   5.135  0.00  0.00           O  
ATOM   2209  H   ASP A 145       2.591 -16.385   4.554  0.00  0.00           H  
ATOM   2210  HA  ASP A 145       4.560 -18.112   5.915  0.00  0.00           H  
ATOM   2211 HB2  ASP A 145       4.270 -18.687   3.587  0.00  0.00           H  
ATOM   2212 HB3  ASP A 145       4.673 -17.161   3.168  0.00  0.00           H  
ATOM   2213  N   VAL A 146       6.194 -16.386   6.542  0.00  0.00           N  
ATOM   2214  CA  VAL A 146       6.891 -15.268   7.187  0.00  0.00           C  
ATOM   2215  CB  VAL A 146       7.626 -15.762   8.431  0.00  0.00           C  
ATOM   2216 CG1  VAL A 146       8.505 -14.695   9.085  0.00  0.00           C  
ATOM   2217 CG2  VAL A 146       6.500 -16.106   9.413  0.00  0.00           C  
ATOM   2218  C   VAL A 146       7.872 -14.563   6.245  0.00  0.00           C  
ATOM   2219  O   VAL A 146       7.929 -13.333   6.240  0.00  0.00           O  
ATOM   2220  H   VAL A 146       6.413 -17.380   6.733  0.00  0.00           H  
ATOM   2221  HA  VAL A 146       6.196 -14.591   7.473  0.00  0.00           H  
ATOM   2222  HB  VAL A 146       8.244 -16.508   8.152  0.00  0.00           H  
ATOM   2223 HG11 VAL A 146       7.928 -14.062   9.599  0.00  0.00           H  
ATOM   2224 HG12 VAL A 146       9.153 -15.135   9.704  0.00  0.00           H  
ATOM   2225 HG13 VAL A 146       9.003 -14.197   8.376  0.00  0.00           H  
ATOM   2226 HG21 VAL A 146       6.862 -16.704  10.125  0.00  0.00           H  
ATOM   2227 HG22 VAL A 146       6.155 -15.262   9.819  0.00  0.00           H  
ATOM   2228 HG23 VAL A 146       5.768 -16.569   8.917  0.00  0.00           H  
ATOM   2229  N   ASN A 147       8.678 -15.287   5.481  0.00  0.00           N  
ATOM   2230  CA  ASN A 147       9.643 -14.670   4.559  0.00  0.00           C  
ATOM   2231  CB  ASN A 147      10.636 -15.740   4.105  0.00  0.00           C  
ATOM   2232  CG  ASN A 147      11.585 -16.228   5.198  0.00  0.00           C  
ATOM   2233  C   ASN A 147       9.079 -14.059   3.269  0.00  0.00           C  
ATOM   2234  O   ASN A 147       9.733 -13.237   2.645  0.00  0.00           O  
ATOM   2235  H   ASN A 147       8.575 -16.316   5.585  0.00  0.00           H  
ATOM   2236  HA  ASN A 147      10.093 -13.903   5.075  0.00  0.00           H  
ATOM   2237 HB2  ASN A 147      10.119 -16.529   3.766  0.00  0.00           H  
ATOM   2238 HB3  ASN A 147      11.188 -15.364   3.357  0.00  0.00           H  
ATOM   2239 OD1  ASN A 147      12.719 -15.739   5.252  0.00  0.00           O  
ATOM   2240 ND2  ASN A 147      11.203 -17.212   6.001  0.00  0.00           N  
ATOM   2241 HD22 ASN A 147      10.281 -17.607   5.844  0.00  0.00           H  
ATOM   2242 HD21 ASN A 147      11.785 -17.548   6.716  0.00  0.00           H  
ATOM   2243  N   ALA A 148       7.879 -14.500   2.892  0.00  0.00           N  
ATOM   2244  CA  ALA A 148       7.240 -13.833   1.744  0.00  0.00           C  
ATOM   2245  CB  ALA A 148       5.787 -14.313   1.611  0.00  0.00           C  
ATOM   2246  C   ALA A 148       7.112 -12.314   1.780  0.00  0.00           C  
ATOM   2247  O   ALA A 148       6.524 -11.708   2.673  0.00  0.00           O  
ATOM   2248  H   ALA A 148       7.483 -15.263   3.414  0.00  0.00           H  
ATOM   2249  HA  ALA A 148       7.771 -14.093   0.894  0.00  0.00           H  
ATOM   2250 HB1  ALA A 148       5.674 -14.774   0.734  0.00  0.00           H  
ATOM   2251 HB2  ALA A 148       5.582 -14.945   2.354  0.00  0.00           H  
ATOM   2252 HB3  ALA A 148       5.177 -13.526   1.660  0.00  0.00           H  
ATOM   2253  N   GLN A 149       7.754 -11.620   0.779  0.00  0.00           N  
ATOM   2254  CA  GLN A 149       7.813 -10.158   0.628  0.00  0.00           C  
ATOM   2255  CB  GLN A 149       9.266  -9.661   0.428  0.00  0.00           C  
ATOM   2256  CG  GLN A 149       9.998 -10.221  -0.826  0.00  0.00           C  
ATOM   2257  CD  GLN A 149      11.326 -10.835  -0.510  0.00  0.00           C  
ATOM   2258  C   GLN A 149       6.981  -9.723  -0.545  0.00  0.00           C  
ATOM   2259  O   GLN A 149       7.165 -10.219  -1.684  0.00  0.00           O  
ATOM   2260  H   GLN A 149       8.135 -12.179  -0.012  0.00  0.00           H  
ATOM   2261  HA  GLN A 149       7.417  -9.661   1.542  0.00  0.00           H  
ATOM   2262 HB2  GLN A 149       9.240  -8.553   0.352  0.00  0.00           H  
ATOM   2263 HB3  GLN A 149       9.838  -9.841   1.348  0.00  0.00           H  
ATOM   2264 HG2  GLN A 149       9.416 -10.993  -1.361  0.00  0.00           H  
ATOM   2265 HG3  GLN A 149      10.142  -9.400  -1.558  0.00  0.00           H  
ATOM   2266 OE1  GLN A 149      12.382 -10.344  -0.974  0.00  0.00           O  
ATOM   2267 NE2  GLN A 149      11.402 -11.944   0.123  0.00  0.00           N  
ATOM   2268 HE21 GLN A 149      12.335 -12.368   0.267  0.00  0.00           H  
ATOM   2269 HE22 GLN A 149      10.566 -12.406   0.526  0.00  0.00           H  
ATOM   2270  N   ASP A 150       6.015  -8.703  -0.390  0.00  0.00           N  
ATOM   2271  CA  ASP A 150       5.981  -7.488  -1.222  0.00  0.00           C  
ATOM   2272  CB  ASP A 150       5.843  -6.269  -0.318  0.00  0.00           C  
ATOM   2273  CG  ASP A 150       6.859  -6.237   0.780  0.00  0.00           C  
ATOM   2274 OD1  ASP A 150       6.454  -6.501   1.944  0.00  0.00           O  
ATOM   2275 OD2  ASP A 150       7.817  -5.428   0.670  0.00  0.00           O  
ATOM   2276  C   ASP A 150       7.130  -7.294  -2.212  0.00  0.00           C  
ATOM   2277  O   ASP A 150       8.317  -7.529  -1.871  0.00  0.00           O  
ATOM   2278  H   ASP A 150       5.452  -8.741   0.489  0.00  0.00           H  
ATOM   2279  HA  ASP A 150       5.061  -7.550  -1.833  0.00  0.00           H  
ATOM   2280 HB2  ASP A 150       5.882  -5.326  -0.904  0.00  0.00           H  
ATOM   2281 HB3  ASP A 150       4.846  -6.346   0.140  0.00  0.00           H  
ATOM   2282  N   CYS A 151       6.912  -6.411  -3.316  0.00  0.00           N  
ATOM   2283  CA  CYS A 151       7.921  -6.071  -4.335  0.00  0.00           C  
ATOM   2284  CB  CYS A 151       7.184  -5.411  -5.505  0.00  0.00           C  
ATOM   2285  SG  CYS A 151       8.139  -5.238  -7.052  0.00  0.00           S  
ATOM   2286  C   CYS A 151       9.056  -5.201  -3.788  0.00  0.00           C  
ATOM   2287  O   CYS A 151      10.064  -4.979  -4.510  0.00  0.00           O  
ATOM   2288  H   CYS A 151       5.981  -5.954  -3.361  0.00  0.00           H  
ATOM   2289  HA  CYS A 151       8.393  -7.006  -4.687  0.00  0.00           H  
ATOM   2290 HB2  CYS A 151       6.265  -5.962  -5.739  0.00  0.00           H  
ATOM   2291 HB3  CYS A 151       6.897  -4.391  -5.239  0.00  0.00           H  
ATOM   2292  N   PHE A 152       9.037  -4.661  -2.457  0.00  0.00           N  
ATOM   2293  CA  PHE A 152      10.191  -3.954  -1.864  0.00  0.00           C  
ATOM   2294  CB  PHE A 152       9.723  -3.024  -0.721  0.00  0.00           C  
ATOM   2295  CG  PHE A 152       9.621  -1.597  -1.168  0.00  0.00           C  
ATOM   2296 CD1  PHE A 152      10.260  -0.576  -0.442  0.00  0.00           C  
ATOM   2297 CD2  PHE A 152       8.831  -1.250  -2.276  0.00  0.00           C  
ATOM   2298 CE1  PHE A 152      10.059   0.710  -0.776  0.00  0.00           C  
ATOM   2299 CE2  PHE A 152       8.657   0.039  -2.588  0.00  0.00           C  
ATOM   2300  CZ  PHE A 152       9.262   1.032  -1.816  0.00  0.00           C  
ATOM   2301  C   PHE A 152      11.246  -4.900  -1.346  0.00  0.00           C  
ATOM   2302  O   PHE A 152      12.441  -4.498  -1.346  0.00  0.00           O  
ATOM   2303  H   PHE A 152       8.259  -4.946  -1.826  0.00  0.00           H  
ATOM   2304  HA  PHE A 152      10.692  -3.348  -2.655  0.00  0.00           H  
ATOM   2305 HB2  PHE A 152       8.726  -3.327  -0.341  0.00  0.00           H  
ATOM   2306 HB3  PHE A 152      10.409  -3.093   0.153  0.00  0.00           H  
ATOM   2307 HD1  PHE A 152      10.882  -0.818   0.410  0.00  0.00           H  
ATOM   2308 HD2  PHE A 152       8.370  -2.013  -2.887  0.00  0.00           H  
ATOM   2309 HE1  PHE A 152      10.505   1.489  -0.172  0.00  0.00           H  
ATOM   2310 HE2  PHE A 152       8.046   0.313  -3.435  0.00  0.00           H  
ATOM   2311  HZ  PHE A 152       9.057   2.063  -2.054  0.00  0.00           H  
ATOM   2312  N   GLY A 153      10.889  -6.010  -0.516  0.00  0.00           N  
ATOM   2313  CA  GLY A 153      11.878  -7.008  -0.080  0.00  0.00           C  
ATOM   2314  C   GLY A 153      11.859  -7.310   1.398  0.00  0.00           C  
ATOM   2315  O   GLY A 153      12.672  -8.163   1.835  0.00  0.00           O  
ATOM   2316  H   GLY A 153       9.873  -6.243  -0.440  0.00  0.00           H  
ATOM   2317 HA2  GLY A 153      11.702  -7.947  -0.627  0.00  0.00           H  
ATOM   2318 HA3  GLY A 153      12.908  -6.679  -0.327  0.00  0.00           H  
ATOM   2319  N   LYS A 154      11.029  -6.676   2.282  0.00  0.00           N  
ATOM   2320  CA  LYS A 154      11.243  -6.765   3.747  0.00  0.00           C  
ATOM   2321  CB  LYS A 154      11.102  -5.394   4.384  0.00  0.00           C  
ATOM   2322  CG  LYS A 154      12.183  -4.392   3.959  0.00  0.00           C  
ATOM   2323  CD  LYS A 154      11.772  -2.968   4.359  0.00  0.00           C  
ATOM   2324  CE  LYS A 154      12.736  -1.949   3.749  0.00  0.00           C  
ATOM   2325  NZ  LYS A 154      14.063  -1.995   4.375  0.00  0.00           N  
ATOM   2326  C   LYS A 154      10.302  -7.788   4.376  0.00  0.00           C  
ATOM   2327  O   LYS A 154       9.090  -7.573   4.421  0.00  0.00           O  
ATOM   2328  H   LYS A 154      10.218  -6.124   1.916  0.00  0.00           H  
ATOM   2329  HA  LYS A 154      12.294  -7.074   3.961  0.00  0.00           H  
ATOM   2330 HB2  LYS A 154      10.226  -5.057   4.057  0.00  0.00           H  
ATOM   2331 HB3  LYS A 154      11.104  -5.446   5.377  0.00  0.00           H  
ATOM   2332 HG2  LYS A 154      13.033  -4.619   4.417  0.00  0.00           H  
ATOM   2333 HG3  LYS A 154      12.336  -4.448   2.858  0.00  0.00           H  
ATOM   2334 HD2  LYS A 154      10.864  -2.791   4.015  0.00  0.00           H  
ATOM   2335 HD3  LYS A 154      11.810  -2.890   5.342  0.00  0.00           H  
ATOM   2336 HE2  LYS A 154      12.817  -2.141   2.764  0.00  0.00           H  
ATOM   2337 HE3  LYS A 154      12.338  -1.030   3.861  0.00  0.00           H  
ATOM   2338 HZ1  LYS A 154      14.688  -1.375   3.895  0.00  0.00           H  
ATOM   2339 HZ2  LYS A 154      13.997  -1.714   5.336  0.00  0.00           H  
ATOM   2340 HZ3  LYS A 154      14.429  -2.927   4.332  0.00  0.00           H  
ATOM   2341  N   THR A 155      10.812  -9.001   4.623  0.00  0.00           N  
ATOM   2342  CA  THR A 155       9.943 -10.104   5.041  0.00  0.00           C  
ATOM   2343  CB  THR A 155      10.623 -11.456   4.796  0.00  0.00           C  
ATOM   2344 OG1  THR A 155      11.629 -11.639   5.789  0.00  0.00           O  
ATOM   2345 CG2  THR A 155      11.384 -11.483   3.459  0.00  0.00           C  
ATOM   2346  C   THR A 155       9.429 -10.098   6.476  0.00  0.00           C  
ATOM   2347  O   THR A 155       9.958  -9.232   7.182  0.00  0.00           O  
ATOM   2348  H   THR A 155      11.829  -9.084   4.498  0.00  0.00           H  
ATOM   2349  HA  THR A 155       9.122 -10.113   4.410  0.00  0.00           H  
ATOM   2350  HB  THR A 155       9.932 -12.195   4.899  0.00  0.00           H  
ATOM   2351 HG21 THR A 155      12.228 -10.787   3.426  0.00  0.00           H  
ATOM   2352 HG22 THR A 155      11.839 -12.483   3.304  0.00  0.00           H  
ATOM   2353 HG23 THR A 155      10.728 -11.196   2.636  0.00  0.00           H  
ATOM   2354 HG1  THR A 155      12.438 -11.078   5.580  0.00  0.00           H  
ATOM   2355  N   ALA A 156       8.503 -10.962   6.860  0.00  0.00           N  
ATOM   2356  CA  ALA A 156       8.279 -11.306   8.277  0.00  0.00           C  
ATOM   2357  CB  ALA A 156       7.046 -12.186   8.455  0.00  0.00           C  
ATOM   2358  C   ALA A 156       9.492 -11.605   9.157  0.00  0.00           C  
ATOM   2359  O   ALA A 156       9.625 -11.033  10.236  0.00  0.00           O  
ATOM   2360  H   ALA A 156       7.943 -11.380   6.087  0.00  0.00           H  
ATOM   2361  HA  ALA A 156       7.753 -10.523   8.710  0.00  0.00           H  
ATOM   2362 HB1  ALA A 156       6.747 -12.152   9.408  0.00  0.00           H  
ATOM   2363 HB2  ALA A 156       6.312 -11.855   7.863  0.00  0.00           H  
ATOM   2364 HB3  ALA A 156       7.273 -13.129   8.211  0.00  0.00           H  
ATOM   2365  N   PHE A 157      10.517 -12.241   8.595  0.00  0.00           N  
ATOM   2366  CA  PHE A 157      11.813 -12.510   9.243  0.00  0.00           C  
ATOM   2367  CB  PHE A 157      12.747 -13.487   8.526  0.00  0.00           C  
ATOM   2368  CG  PHE A 157      13.331 -14.464   9.557  0.00  0.00           C  
ATOM   2369 CD1  PHE A 157      12.699 -15.642   9.909  0.00  0.00           C  
ATOM   2370 CD2  PHE A 157      14.685 -14.389   9.869  0.00  0.00           C  
ATOM   2371 CE1  PHE A 157      13.380 -16.659  10.569  0.00  0.00           C  
ATOM   2372 CE2  PHE A 157      15.434 -15.354  10.526  0.00  0.00           C  
ATOM   2373  CZ  PHE A 157      14.720 -16.490  10.884  0.00  0.00           C  
ATOM   2374  C   PHE A 157      12.530 -11.181   9.509  0.00  0.00           C  
ATOM   2375  O   PHE A 157      12.767 -10.802  10.656  0.00  0.00           O  
ATOM   2376  H   PHE A 157      10.321 -12.553   7.600  0.00  0.00           H  
ATOM   2377  HA  PHE A 157      11.612 -12.912  10.133  0.00  0.00           H  
ATOM   2378 HB2  PHE A 157      12.228 -14.005   7.897  0.00  0.00           H  
ATOM   2379 HB3  PHE A 157      13.483 -12.990   8.148  0.00  0.00           H  
ATOM   2380 HD1  PHE A 157      11.732 -15.774   9.687  0.00  0.00           H  
ATOM   2381 HD2  PHE A 157      15.184 -13.523   9.579  0.00  0.00           H  
ATOM   2382 HE1  PHE A 157      12.898 -17.504  10.813  0.00  0.00           H  
ATOM   2383 HE2  PHE A 157      16.383 -15.238  10.719  0.00  0.00           H  
ATOM   2384  HZ  PHE A 157      15.197 -17.229  11.397  0.00  0.00           H  
ATOM   2385  N   ASP A 158      12.676 -10.303   8.525  0.00  0.00           N  
ATOM   2386  CA  ASP A 158      13.463  -9.059   8.543  0.00  0.00           C  
ATOM   2387  CB  ASP A 158      13.600  -8.536   7.111  0.00  0.00           C  
ATOM   2388  CG  ASP A 158      14.563  -9.317   6.209  0.00  0.00           C  
ATOM   2389 OD1  ASP A 158      14.079 -10.222   5.497  0.00  0.00           O  
ATOM   2390 OD2  ASP A 158      15.749  -8.939   6.146  0.00  0.00           O  
ATOM   2391  C   ASP A 158      12.826  -8.058   9.493  0.00  0.00           C  
ATOM   2392  O   ASP A 158      13.406  -7.588  10.471  0.00  0.00           O  
ATOM   2393  H   ASP A 158      12.132 -10.590   7.639  0.00  0.00           H  
ATOM   2394  HA  ASP A 158      14.366  -9.290   8.913  0.00  0.00           H  
ATOM   2395 HB2  ASP A 158      12.691  -8.554   6.686  0.00  0.00           H  
ATOM   2396 HB3  ASP A 158      13.916  -7.585   7.157  0.00  0.00           H  
ATOM   2397  N   ILE A 159      11.531  -7.763   9.356  0.00  0.00           N  
ATOM   2398  CA  ILE A 159      10.796  -6.887  10.271  0.00  0.00           C  
ATOM   2399  CB  ILE A 159       9.435  -6.433   9.754  0.00  0.00           C  
ATOM   2400 CG1  ILE A 159       8.387  -7.544   9.794  0.00  0.00           C  
ATOM   2401 CG2  ILE A 159       9.609  -5.958   8.301  0.00  0.00           C  
ATOM   2402 CD1  ILE A 159       6.932  -7.080   9.658  0.00  0.00           C  
ATOM   2403  C   ILE A 159      10.676  -7.378  11.724  0.00  0.00           C  
ATOM   2404  O   ILE A 159      10.839  -6.582  12.649  0.00  0.00           O  
ATOM   2405  H   ILE A 159      11.078  -8.220   8.525  0.00  0.00           H  
ATOM   2406  HA  ILE A 159      11.321  -6.012  10.308  0.00  0.00           H  
ATOM   2407  HB  ILE A 159       9.110  -5.685  10.342  0.00  0.00           H  
ATOM   2408 HG12 ILE A 159       8.580  -8.195   9.055  0.00  0.00           H  
ATOM   2409 HG13 ILE A 159       8.477  -8.034  10.666  0.00  0.00           H  
ATOM   2410 HG21 ILE A 159       8.738  -5.614   7.965  0.00  0.00           H  
ATOM   2411 HG22 ILE A 159      10.292  -5.234   8.275  0.00  0.00           H  
ATOM   2412 HG23 ILE A 159       9.908  -6.726   7.742  0.00  0.00           H  
ATOM   2413 HD11 ILE A 159       6.823  -6.614   8.785  0.00  0.00           H  
ATOM   2414 HD12 ILE A 159       6.336  -7.877   9.697  0.00  0.00           H  
ATOM   2415 HD13 ILE A 159       6.722  -6.459  10.407  0.00  0.00           H  
ATOM   2416  N   SER A 160      10.670  -8.685  11.955  0.00  0.00           N  
ATOM   2417  CA  SER A 160      10.636  -9.239  13.323  0.00  0.00           C  
ATOM   2418  CB  SER A 160      10.326 -10.740  13.346  0.00  0.00           C  
ATOM   2419  OG  SER A 160       8.961 -10.892  12.964  0.00  0.00           O  
ATOM   2420  C   SER A 160      11.985  -9.013  13.989  0.00  0.00           C  
ATOM   2421  O   SER A 160      11.986  -8.512  15.115  0.00  0.00           O  
ATOM   2422  H   SER A 160      10.692  -9.283  11.107  0.00  0.00           H  
ATOM   2423  HA  SER A 160       9.944  -8.735  13.838  0.00  0.00           H  
ATOM   2424 HB2  SER A 160      10.896 -11.195  12.694  0.00  0.00           H  
ATOM   2425 HB3  SER A 160      10.444 -11.076  14.258  0.00  0.00           H  
ATOM   2426  HG  SER A 160       8.907 -11.005  11.974  0.00  0.00           H  
ATOM   2427  N   ILE A 161      13.111  -9.199  13.313  0.00  0.00           N  
ATOM   2428  CA  ILE A 161      14.402  -8.631  13.711  0.00  0.00           C  
ATOM   2429  CB  ILE A 161      15.557  -9.301  12.958  0.00  0.00           C  
ATOM   2430 CG1  ILE A 161      15.577 -10.824  13.151  0.00  0.00           C  
ATOM   2431 CG2  ILE A 161      16.862  -8.702  13.485  0.00  0.00           C  
ATOM   2432 CD1  ILE A 161      16.162 -11.452  11.883  0.00  0.00           C  
ATOM   2433  C   ILE A 161      14.363  -7.116  13.929  0.00  0.00           C  
ATOM   2434  O   ILE A 161      14.625  -6.646  15.026  0.00  0.00           O  
ATOM   2435  H   ILE A 161      13.002  -9.796  12.454  0.00  0.00           H  
ATOM   2436  HA  ILE A 161      14.627  -9.044  14.609  0.00  0.00           H  
ATOM   2437  HB  ILE A 161      15.437  -9.119  11.979  0.00  0.00           H  
ATOM   2438 HG12 ILE A 161      16.150 -11.040  13.906  0.00  0.00           H  
ATOM   2439 HG13 ILE A 161      14.663 -11.137  13.263  0.00  0.00           H  
ATOM   2440 HG21 ILE A 161      17.630  -9.091  12.983  0.00  0.00           H  
ATOM   2441 HG22 ILE A 161      16.846  -7.713  13.358  0.00  0.00           H  
ATOM   2442 HG23 ILE A 161      16.953  -8.913  14.456  0.00  0.00           H  
ATOM   2443 HD11 ILE A 161      17.086 -11.104  11.748  0.00  0.00           H  
ATOM   2444 HD12 ILE A 161      16.182 -12.441  11.993  0.00  0.00           H  
ATOM   2445 HD13 ILE A 161      15.587 -11.206  11.107  0.00  0.00           H  
ATOM   2446  N   ASP A 162      14.092  -6.326  12.895  0.00  0.00           N  
ATOM   2447  CA  ASP A 162      14.092  -4.860  12.985  0.00  0.00           C  
ATOM   2448  CB  ASP A 162      13.889  -4.226  11.612  0.00  0.00           C  
ATOM   2449  CG  ASP A 162      15.198  -4.172  10.834  0.00  0.00           C  
ATOM   2450 OD1  ASP A 162      15.880  -3.131  10.958  0.00  0.00           O  
ATOM   2451 OD2  ASP A 162      15.534  -5.122  10.088  0.00  0.00           O  
ATOM   2452  C   ASP A 162      13.208  -4.238  14.064  0.00  0.00           C  
ATOM   2453  O   ASP A 162      13.483  -3.128  14.518  0.00  0.00           O  
ATOM   2454  H   ASP A 162      13.878  -6.836  12.007  0.00  0.00           H  
ATOM   2455  HA  ASP A 162      15.059  -4.579  13.195  0.00  0.00           H  
ATOM   2456 HB2  ASP A 162      13.245  -4.778  11.108  0.00  0.00           H  
ATOM   2457 HB3  ASP A 162      13.559  -3.306  11.741  0.00  0.00           H  
ATOM   2458  N   ASN A 163      12.037  -4.749  14.443  0.00  0.00           N  
ATOM   2459  CA  ASN A 163      11.278  -4.381  15.653  0.00  0.00           C  
ATOM   2460  CB  ASN A 163       9.859  -4.861  15.341  0.00  0.00           C  
ATOM   2461  CG  ASN A 163       9.258  -4.004  14.233  0.00  0.00           C  
ATOM   2462  C   ASN A 163      11.752  -5.075  16.922  0.00  0.00           C  
ATOM   2463  O   ASN A 163      11.354  -4.698  18.028  0.00  0.00           O  
ATOM   2464  H   ASN A 163      11.669  -5.487  13.766  0.00  0.00           H  
ATOM   2465  HA  ASN A 163      11.416  -3.382  15.789  0.00  0.00           H  
ATOM   2466 HB2  ASN A 163       9.903  -5.793  15.030  0.00  0.00           H  
ATOM   2467 HB3  ASN A 163       9.308  -4.762  16.149  0.00  0.00           H  
ATOM   2468 OD1  ASN A 163       9.746  -3.880  13.111  0.00  0.00           O  
ATOM   2469 ND2  ASN A 163       8.138  -3.340  14.499  0.00  0.00           N  
ATOM   2470 HD22 ASN A 163       7.736  -3.424  15.419  0.00  0.00           H  
ATOM   2471 HD21 ASN A 163       7.707  -2.774  13.810  0.00  0.00           H  
ATOM   2472  N   GLY A 164      12.621  -6.074  16.780  0.00  0.00           N  
ATOM   2473  CA  GLY A 164      13.265  -6.806  17.881  0.00  0.00           C  
ATOM   2474  C   GLY A 164      12.410  -7.916  18.482  0.00  0.00           C  
ATOM   2475  O   GLY A 164      12.658  -8.302  19.625  0.00  0.00           O  
ATOM   2476  H   GLY A 164      12.823  -6.311  15.764  0.00  0.00           H  
ATOM   2477 HA2  GLY A 164      14.141  -7.205  17.542  0.00  0.00           H  
ATOM   2478 HA3  GLY A 164      13.518  -6.144  18.614  0.00  0.00           H  
ATOM   2479  N   ASN A 165      11.428  -8.438  17.752  0.00  0.00           N  
ATOM   2480  CA  ASN A 165      10.505  -9.377  18.402  0.00  0.00           C  
ATOM   2481  CB  ASN A 165       9.067  -9.223  17.879  0.00  0.00           C  
ATOM   2482  CG  ASN A 165       8.243  -8.177  18.628  0.00  0.00           C  
ATOM   2483  C   ASN A 165      10.904 -10.839  18.207  0.00  0.00           C  
ATOM   2484  O   ASN A 165      10.738 -11.505  17.187  0.00  0.00           O  
ATOM   2485  H   ASN A 165      11.378  -8.153  16.782  0.00  0.00           H  
ATOM   2486  HA  ASN A 165      10.547  -9.190  19.397  0.00  0.00           H  
ATOM   2487 HB2  ASN A 165       9.110  -8.960  16.915  0.00  0.00           H  
ATOM   2488 HB3  ASN A 165       8.606 -10.107  17.964  0.00  0.00           H  
ATOM   2489 OD1  ASN A 165       8.262  -6.992  18.308  0.00  0.00           O  
ATOM   2490 ND2  ASN A 165       7.421  -8.613  19.576  0.00  0.00           N  
ATOM   2491 HD22 ASN A 165       7.377  -9.600  19.766  0.00  0.00           H  
ATOM   2492 HD21 ASN A 165       6.859  -7.976  20.089  0.00  0.00           H  
ATOM   2493  N   GLU A 166      11.358 -11.277  19.375  0.00  0.00           N  
ATOM   2494  CA  GLU A 166      11.778 -12.674  19.534  0.00  0.00           C  
ATOM   2495  CB  GLU A 166      12.804 -12.797  20.658  0.00  0.00           C  
ATOM   2496  CG  GLU A 166      14.061 -11.942  20.448  0.00  0.00           C  
ATOM   2497  CD  GLU A 166      14.799 -11.716  21.775  0.00  0.00           C  
ATOM   2498 OE1  GLU A 166      15.992 -12.082  21.840  0.00  0.00           O  
ATOM   2499 OE2  GLU A 166      14.277 -11.268  22.819  0.00  0.00           O  
ATOM   2500  C   GLU A 166      10.677 -13.739  19.551  0.00  0.00           C  
ATOM   2501  O   GLU A 166      10.872 -14.807  18.984  0.00  0.00           O  
ATOM   2502  H   GLU A 166      11.389 -10.581  20.132  0.00  0.00           H  
ATOM   2503  HA  GLU A 166      12.452 -12.906  18.786  0.00  0.00           H  
ATOM   2504 HB2  GLU A 166      12.382 -12.493  21.491  0.00  0.00           H  
ATOM   2505 HB3  GLU A 166      13.094 -13.734  20.705  0.00  0.00           H  
ATOM   2506 HG2  GLU A 166      14.663 -12.424  19.857  0.00  0.00           H  
ATOM   2507 HG3  GLU A 166      13.787 -11.071  20.115  0.00  0.00           H  
ATOM   2508  N   ASP A 167       9.455 -13.408  19.964  0.00  0.00           N  
ATOM   2509  CA  ASP A 167       8.250 -14.238  19.946  0.00  0.00           C  
ATOM   2510  CB  ASP A 167       7.131 -13.623  20.804  0.00  0.00           C  
ATOM   2511  CG  ASP A 167       6.773 -12.156  20.526  0.00  0.00           C  
ATOM   2512 OD1  ASP A 167       6.992 -11.727  19.379  0.00  0.00           O  
ATOM   2513 OD2  ASP A 167       6.455 -11.402  21.474  0.00  0.00           O  
ATOM   2514  C   ASP A 167       7.873 -14.698  18.537  0.00  0.00           C  
ATOM   2515  O   ASP A 167       7.959 -15.892  18.271  0.00  0.00           O  
ATOM   2516  H   ASP A 167       9.420 -12.398  20.343  0.00  0.00           H  
ATOM   2517  HA  ASP A 167       8.455 -15.071  20.483  0.00  0.00           H  
ATOM   2518 HB2  ASP A 167       6.300 -14.178  20.669  0.00  0.00           H  
ATOM   2519 HB3  ASP A 167       7.406 -13.700  21.770  0.00  0.00           H  
ATOM   2520  N   LEU A 168       7.686 -13.700  17.681  0.00  0.00           N  
ATOM   2521  CA  LEU A 168       7.414 -13.942  16.247  0.00  0.00           C  
ATOM   2522  CB  LEU A 168       6.870 -12.625  15.701  0.00  0.00           C  
ATOM   2523  CG  LEU A 168       5.407 -12.335  16.069  0.00  0.00           C  
ATOM   2524 CD1  LEU A 168       5.155 -10.861  15.749  0.00  0.00           C  
ATOM   2525 CD2  LEU A 168       4.548 -13.284  15.240  0.00  0.00           C  
ATOM   2526  C   LEU A 168       8.563 -14.535  15.426  0.00  0.00           C  
ATOM   2527  O   LEU A 168       8.372 -15.621  14.888  0.00  0.00           O  
ATOM   2528  H   LEU A 168       7.744 -12.750  18.090  0.00  0.00           H  
ATOM   2529  HA  LEU A 168       6.615 -14.583  16.186  0.00  0.00           H  
ATOM   2530 HB2  LEU A 168       7.417 -11.888  16.071  0.00  0.00           H  
ATOM   2531 HB3  LEU A 168       6.925 -12.653  14.715  0.00  0.00           H  
ATOM   2532  HG  LEU A 168       5.279 -12.490  17.030  0.00  0.00           H  
ATOM   2533 HD11 LEU A 168       5.316 -10.701  14.776  0.00  0.00           H  
ATOM   2534 HD12 LEU A 168       4.209 -10.630  15.975  0.00  0.00           H  
ATOM   2535 HD13 LEU A 168       5.777 -10.295  16.289  0.00  0.00           H  
ATOM   2536 HD21 LEU A 168       4.789 -14.229  15.460  0.00  0.00           H  
ATOM   2537 HD22 LEU A 168       3.582 -13.128  15.449  0.00  0.00           H  
ATOM   2538 HD23 LEU A 168       4.710 -13.116  14.268  0.00  0.00           H  
ATOM   2539  N   ALA A 169       9.760 -14.039  15.709  0.00  0.00           N  
ATOM   2540  CA  ALA A 169      11.034 -14.537  15.170  0.00  0.00           C  
ATOM   2541  CB  ALA A 169      12.142 -13.650  15.733  0.00  0.00           C  
ATOM   2542  C   ALA A 169      11.297 -16.004  15.492  0.00  0.00           C  
ATOM   2543  O   ALA A 169      11.477 -16.793  14.565  0.00  0.00           O  
ATOM   2544  H   ALA A 169       9.727 -13.219  16.385  0.00  0.00           H  
ATOM   2545  HA  ALA A 169      11.018 -14.425  14.160  0.00  0.00           H  
ATOM   2546 HB1  ALA A 169      12.238 -12.836  15.162  0.00  0.00           H  
ATOM   2547 HB2  ALA A 169      11.908 -13.377  16.665  0.00  0.00           H  
ATOM   2548 HB3  ALA A 169      13.002 -14.158  15.739  0.00  0.00           H  
ATOM   2549  N   GLU A 170      11.222 -16.420  16.749  0.00  0.00           N  
ATOM   2550  CA  GLU A 170      11.338 -17.823  17.156  0.00  0.00           C  
ATOM   2551  CB  GLU A 170      11.310 -18.133  18.658  0.00  0.00           C  
ATOM   2552  CG  GLU A 170      12.744 -18.120  19.193  0.00  0.00           C  
ATOM   2553  CD  GLU A 170      12.631 -18.595  20.644  0.00  0.00           C  
ATOM   2554 OE1  GLU A 170      12.212 -19.752  20.897  0.00  0.00           O  
ATOM   2555 OE2  GLU A 170      12.630 -17.716  21.528  0.00  0.00           O  
ATOM   2556  C   GLU A 170      10.439 -18.896  16.545  0.00  0.00           C  
ATOM   2557  O   GLU A 170      10.925 -19.855  15.963  0.00  0.00           O  
ATOM   2558  H   GLU A 170      11.070 -15.645  17.448  0.00  0.00           H  
ATOM   2559  HA  GLU A 170      12.339 -18.119  17.027  0.00  0.00           H  
ATOM   2560 HB2  GLU A 170      10.827 -17.428  19.099  0.00  0.00           H  
ATOM   2561 HB3  GLU A 170      10.962 -19.021  18.774  0.00  0.00           H  
ATOM   2562 HG2  GLU A 170      13.250 -18.767  18.715  0.00  0.00           H  
ATOM   2563 HG3  GLU A 170      13.056 -17.222  19.206  0.00  0.00           H  
ATOM   2564  N   ILE A 171       9.223 -18.465  16.217  0.00  0.00           N  
ATOM   2565  CA  ILE A 171       8.227 -19.154  15.391  0.00  0.00           C  
ATOM   2566  CB  ILE A 171       6.888 -18.489  15.702  0.00  0.00           C  
ATOM   2567 CG1  ILE A 171       6.549 -18.563  17.196  0.00  0.00           C  
ATOM   2568 CG2  ILE A 171       5.750 -19.122  14.912  0.00  0.00           C  
ATOM   2569 CD1  ILE A 171       5.230 -17.850  17.502  0.00  0.00           C  
ATOM   2570  C   ILE A 171       8.578 -19.123  13.897  0.00  0.00           C  
ATOM   2571  O   ILE A 171       8.483 -20.148  13.231  0.00  0.00           O  
ATOM   2572  H   ILE A 171       9.010 -17.496  16.639  0.00  0.00           H  
ATOM   2573  HA  ILE A 171       8.252 -20.124  15.669  0.00  0.00           H  
ATOM   2574  HB  ILE A 171       6.953 -17.522  15.454  0.00  0.00           H  
ATOM   2575 HG12 ILE A 171       6.467 -19.509  17.458  0.00  0.00           H  
ATOM   2576 HG13 ILE A 171       7.270 -18.122  17.704  0.00  0.00           H  
ATOM   2577 HG21 ILE A 171       4.903 -18.626  15.092  0.00  0.00           H  
ATOM   2578 HG22 ILE A 171       5.959 -19.080  13.936  0.00  0.00           H  
ATOM   2579 HG23 ILE A 171       5.643 -20.075  15.187  0.00  0.00           H  
ATOM   2580 HD11 ILE A 171       4.499 -18.286  16.983  0.00  0.00           H  
ATOM   2581 HD12 ILE A 171       5.044 -17.919  18.478  0.00  0.00           H  
ATOM   2582 HD13 ILE A 171       5.312 -16.893  17.237  0.00  0.00           H  
ATOM   2583  N   LEU A 172       8.933 -17.977  13.322  0.00  0.00           N  
ATOM   2584  CA  LEU A 172       9.306 -17.847  11.904  0.00  0.00           C  
ATOM   2585  CB  LEU A 172       9.482 -16.372  11.538  0.00  0.00           C  
ATOM   2586  CG  LEU A 172       8.237 -15.477  11.462  0.00  0.00           C  
ATOM   2587 CD1  LEU A 172       8.667 -14.029  11.278  0.00  0.00           C  
ATOM   2588 CD2  LEU A 172       7.225 -16.021  10.456  0.00  0.00           C  
ATOM   2589  C   LEU A 172      10.577 -18.659  11.666  0.00  0.00           C  
ATOM   2590  O   LEU A 172      10.816 -19.091  10.541  0.00  0.00           O  
ATOM   2591  H   LEU A 172       8.928 -17.152  13.976  0.00  0.00           H  
ATOM   2592  HA  LEU A 172       8.575 -18.229  11.349  0.00  0.00           H  
ATOM   2593 HB2  LEU A 172      10.099 -15.959  12.218  0.00  0.00           H  
ATOM   2594 HB3  LEU A 172       9.929 -16.331  10.637  0.00  0.00           H  
ATOM   2595  HG  LEU A 172       7.723 -15.567  12.308  0.00  0.00           H  
ATOM   2596 HD11 LEU A 172       9.193 -13.941  10.431  0.00  0.00           H  
ATOM   2597 HD12 LEU A 172       7.857 -13.444  11.228  0.00  0.00           H  
ATOM   2598 HD13 LEU A 172       9.234 -13.748  12.053  0.00  0.00           H  
ATOM   2599 HD21 LEU A 172       6.942 -16.939  10.733  0.00  0.00           H  
ATOM   2600 HD22 LEU A 172       6.428 -15.418  10.429  0.00  0.00           H  
ATOM   2601 HD23 LEU A 172       7.645 -16.060   9.550  0.00  0.00           H  
ATOM   2602  N   GLN A 173      11.512 -18.653  12.619  0.00  0.00           N  
ATOM   2603  CA  GLN A 173      12.683 -19.542  12.642  0.00  0.00           C  
ATOM   2604  CB  GLN A 173      13.424 -19.214  13.945  0.00  0.00           C  
ATOM   2605  CG  GLN A 173      14.799 -19.851  13.757  0.00  0.00           C  
ATOM   2606  CD  GLN A 173      15.719 -19.209  14.797  0.00  0.00           C  
ATOM   2607  C   GLN A 173      12.320 -21.026  12.557  0.00  0.00           C  
ATOM   2608  O   GLN A 173      12.526 -21.644  11.505  0.00  0.00           O  
ATOM   2609  H   GLN A 173      11.338 -17.938  13.376  0.00  0.00           H  
ATOM   2610  HA  GLN A 173      13.254 -19.319  11.835  0.00  0.00           H  
ATOM   2611 HB2  GLN A 173      13.534 -18.262  14.016  0.00  0.00           H  
ATOM   2612 HB3  GLN A 173      12.982 -19.649  14.679  0.00  0.00           H  
ATOM   2613 HG2  GLN A 173      14.737 -20.804  13.941  0.00  0.00           H  
ATOM   2614 HG3  GLN A 173      15.132 -19.636  12.869  0.00  0.00           H  
ATOM   2615 OE1  GLN A 173      15.456 -19.124  15.994  0.00  0.00           O  
ATOM   2616 NE2  GLN A 173      16.852 -18.644  14.369  0.00  0.00           N  
ATOM   2617 HE21 GLN A 173      17.484 -18.198  15.000  0.00  0.00           H  
ATOM   2618 HE22 GLN A 173      17.057 -18.683  13.366  0.00  0.00           H  
ATOM   2619  N   LYS A 174      11.602 -21.492  13.574  0.00  0.00           N  
ATOM   2620  CA  LYS A 174      11.160 -22.889  13.670  0.00  0.00           C  
ATOM   2621  CB  LYS A 174      10.427 -23.161  14.987  0.00  0.00           C  
ATOM   2622  CG  LYS A 174      11.394 -23.203  16.171  0.00  0.00           C  
ATOM   2623  CD  LYS A 174      10.572 -23.566  17.409  0.00  0.00           C  
ATOM   2624  CE  LYS A 174       9.594 -22.479  17.852  0.00  0.00           C  
ATOM   2625  NZ  LYS A 174       8.983 -22.902  19.119  0.00  0.00           N  
ATOM   2626  C   LYS A 174      10.292 -23.358  12.503  0.00  0.00           C  
ATOM   2627  O   LYS A 174      10.746 -24.246  11.792  0.00  0.00           O  
ATOM   2628  H   LYS A 174      11.375 -20.778  14.305  0.00  0.00           H  
ATOM   2629  HA  LYS A 174      11.987 -23.485  13.718  0.00  0.00           H  
ATOM   2630 HB2  LYS A 174       9.778 -22.434  15.140  0.00  0.00           H  
ATOM   2631 HB3  LYS A 174       9.980 -24.039  14.920  0.00  0.00           H  
ATOM   2632 HG2  LYS A 174      12.065 -23.900  16.016  0.00  0.00           H  
ATOM   2633 HG3  LYS A 174      11.790 -22.316  16.297  0.00  0.00           H  
ATOM   2634 HD2  LYS A 174      10.049 -24.400  17.211  0.00  0.00           H  
ATOM   2635 HD3  LYS A 174      11.203 -23.752  18.169  0.00  0.00           H  
ATOM   2636 HE2  LYS A 174      10.095 -21.635  17.981  0.00  0.00           H  
ATOM   2637 HE3  LYS A 174       8.898 -22.376  17.157  0.00  0.00           H  
ATOM   2638 HZ1  LYS A 174       8.068 -22.501  19.207  0.00  0.00           H  
ATOM   2639 HZ2  LYS A 174       8.905 -23.902  19.144  0.00  0.00           H  
ATOM   2640 HZ3  LYS A 174       9.549 -22.598  19.889  0.00  0.00           H  
ATOM   2641  N   LEU A 175       9.099 -22.777  12.440  0.00  0.00           N  
ATOM   2642  CA  LEU A 175       7.930 -23.276  11.682  0.00  0.00           C  
ATOM   2643  CB  LEU A 175       6.592 -22.839  12.282  0.00  0.00           C  
ATOM   2644  CG  LEU A 175       5.988 -23.799  13.307  0.00  0.00           C  
ATOM   2645 CD1  LEU A 175       4.805 -23.164  14.021  0.00  0.00           C  
ATOM   2646 CD2  LEU A 175       5.622 -25.177  12.748  0.00  0.00           C  
ATOM   2647  C   LEU A 175       8.017 -23.344  10.156  0.00  0.00           C  
ATOM   2648  O   LEU A 175       7.250 -24.117   9.580  0.00  0.00           O  
ATOM   2649  H   LEU A 175       9.040 -21.876  13.005  0.00  0.00           H  
ATOM   2650  HA  LEU A 175       7.719 -24.229  12.032  0.00  0.00           H  
ATOM   2651 HB2  LEU A 175       6.732 -21.967  12.736  0.00  0.00           H  
ATOM   2652 HB3  LEU A 175       5.940 -22.747  11.539  0.00  0.00           H  
ATOM   2653  HG  LEU A 175       6.691 -24.041  13.979  0.00  0.00           H  
ATOM   2654 HD11 LEU A 175       4.099 -22.925  13.353  0.00  0.00           H  
ATOM   2655 HD12 LEU A 175       4.429 -23.811  14.685  0.00  0.00           H  
ATOM   2656 HD13 LEU A 175       5.106 -22.337  14.497  0.00  0.00           H  
ATOM   2657 HD21 LEU A 175       6.444 -25.615  12.387  0.00  0.00           H  
ATOM   2658 HD22 LEU A 175       5.237 -25.738  13.480  0.00  0.00           H  
ATOM   2659 HD23 LEU A 175       4.950 -25.069  12.017  0.00  0.00           H  
ATOM   2660  N   ASN A 176       9.098 -22.891   9.529  0.00  0.00           N  
ATOM   2661  CA  ASN A 176       9.361 -22.843   8.076  0.00  0.00           C  
ATOM   2662  CB  ASN A 176      10.650 -22.038   7.874  0.00  0.00           C  
ATOM   2663  CG  ASN A 176      10.988 -21.675   6.431  0.00  0.00           C  
ATOM   2664  C   ASN A 176       9.482 -24.243   7.457  0.00  0.00           C  
ATOM   2665  O   ASN A 176      10.402 -25.002   7.737  0.00  0.00           O  
ATOM   2666  H   ASN A 176       9.844 -22.524  10.223  0.00  0.00           H  
ATOM   2667  HA  ASN A 176       8.562 -22.401   7.648  0.00  0.00           H  
ATOM   2668 HB2  ASN A 176      10.574 -21.183   8.404  0.00  0.00           H  
ATOM   2669 HB3  ASN A 176      11.417 -22.573   8.251  0.00  0.00           H  
ATOM   2670 OD1  ASN A 176      10.076 -21.442   5.637  0.00  0.00           O  
ATOM   2671 ND2  ASN A 176      12.249 -21.814   6.030  0.00  0.00           N  
ATOM   2672 HD22 ASN A 176      12.925 -22.159   6.693  0.00  0.00           H  
ATOM   2673 HD21 ASN A 176      12.516 -21.587   5.107  0.00  0.00           H  
ATOM   2674  N   LEU A 177       8.654 -24.525   6.451  0.00  0.00           N  
ATOM   2675  CA  LEU A 177       8.553 -25.906   5.971  0.00  0.00           C  
ATOM   2676  CB  LEU A 177       7.344 -26.168   5.070  0.00  0.00           C  
ATOM   2677  CG  LEU A 177       6.002 -25.971   5.782  0.00  0.00           C  
ATOM   2678 CD1  LEU A 177       5.077 -24.896   5.190  0.00  0.00           C  
ATOM   2679 CD2  LEU A 177       5.412 -27.376   5.782  0.00  0.00           C  
ATOM   2680  C   LEU A 177       9.773 -26.497   5.276  0.00  0.00           C  
ATOM   2681  O   LEU A 177       9.947 -27.701   5.468  0.00  0.00           O  
ATOM   2682  H   LEU A 177       8.128 -23.739   6.069  0.00  0.00           H  
ATOM   2683  HA  LEU A 177       8.328 -26.505   6.781  0.00  0.00           H  
ATOM   2684 HB2  LEU A 177       7.378 -25.531   4.320  0.00  0.00           H  
ATOM   2685 HB3  LEU A 177       7.385 -27.103   4.767  0.00  0.00           H  
ATOM   2686  HG  LEU A 177       6.183 -25.741   6.760  0.00  0.00           H  
ATOM   2687 HD11 LEU A 177       4.862 -25.135   4.245  0.00  0.00           H  
ATOM   2688 HD12 LEU A 177       4.239 -24.853   5.729  0.00  0.00           H  
ATOM   2689 HD13 LEU A 177       5.543 -24.013   5.219  0.00  0.00           H  
ATOM   2690 HD21 LEU A 177       6.024 -27.995   6.275  0.00  0.00           H  
ATOM   2691 HD22 LEU A 177       4.518 -27.363   6.231  0.00  0.00           H  
ATOM   2692 HD23 LEU A 177       5.307 -27.693   4.839  0.00  0.00           H  
ATOM   2693  N   PRO A 178      10.648 -25.769   4.589  0.00  0.00           N  
ATOM   2694  CA  PRO A 178      11.943 -26.382   4.235  0.00  0.00           C  
ATOM   2695  CB  PRO A 178      12.142 -25.956   2.780  0.00  0.00           C  
ATOM   2696  CG  PRO A 178      11.532 -24.554   2.691  0.00  0.00           C  
ATOM   2697  CD  PRO A 178      10.306 -24.758   3.583  0.00  0.00           C  
ATOM   2698  C   PRO A 178      13.018 -26.038   5.268  0.00  0.00           C  
ATOM   2699  O   PRO A 178      14.125 -25.631   4.915  0.00  0.00           O  
ATOM   2700  HA  PRO A 178      11.846 -27.378   4.138  0.00  0.00           H  
ATOM   2701 HB2  PRO A 178      13.114 -25.921   2.543  0.00  0.00           H  
ATOM   2702 HB3  PRO A 178      11.670 -26.575   2.152  0.00  0.00           H  
ATOM   2703 HG2  PRO A 178      12.140 -23.897   3.076  0.00  0.00           H  
ATOM   2704 HG3  PRO A 178      11.270 -24.359   1.773  0.00  0.00           H  
ATOM   2705 HD2  PRO A 178      10.042 -23.884   4.027  0.00  0.00           H  
ATOM   2706 HD3  PRO A 178       9.510 -25.060   3.027  0.00  0.00           H  
ATOM   2707  N   GLU A 179      12.788 -26.336   6.548  0.00  0.00           N  
ATOM   2708  CA  GLU A 179      13.706 -26.156   7.681  0.00  0.00           C  
ATOM   2709  CB  GLU A 179      14.994 -26.930   7.449  0.00  0.00           C  
ATOM   2710  CG  GLU A 179      14.941 -28.401   7.850  0.00  0.00           C  
ATOM   2711  CD  GLU A 179      16.296 -29.110   7.804  0.00  0.00           C  
ATOM   2712 OE1  GLU A 179      16.402 -30.086   7.035  0.00  0.00           O  
ATOM   2713 OE2  GLU A 179      17.200 -28.847   8.617  0.00  0.00           O  
ATOM   2714  C   GLU A 179      13.940 -24.701   8.113  0.00  0.00           C  
ATOM   2715  O   GLU A 179      13.469 -23.773   7.450  0.00  0.00           O  
ATOM   2716  H   GLU A 179      11.806 -26.749   6.697  0.00  0.00           H  
ATOM   2717  HA  GLU A 179      13.355 -26.688   8.483  0.00  0.00           H  
ATOM   2718 HB2  GLU A 179      15.199 -26.897   6.483  0.00  0.00           H  
ATOM   2719 HB3  GLU A 179      15.707 -26.505   7.985  0.00  0.00           H  
ATOM   2720 HG2  GLU A 179      14.613 -28.457   8.779  0.00  0.00           H  
ATOM   2721 HG3  GLU A 179      14.342 -28.873   7.223  0.00  0.00           H  
ATOM   2722  N   THR A 180      14.616 -24.521   9.237  0.00  0.00           N  
ATOM   2723  CA  THR A 180      14.797 -23.234   9.922  0.00  0.00           C  
ATOM   2724  CB  THR A 180      15.632 -23.311  11.205  0.00  0.00           C  
ATOM   2725 OG1  THR A 180      16.900 -23.876  10.852  0.00  0.00           O  
ATOM   2726 CG2  THR A 180      14.895 -24.248  12.154  0.00  0.00           C  
ATOM   2727  C   THR A 180      15.291 -22.005   9.130  0.00  0.00           C  
ATOM   2728  O   THR A 180      16.266 -22.109   8.393  0.00  0.00           O  
ATOM   2729  H   THR A 180      15.037 -25.417   9.624  0.00  0.00           H  
ATOM   2730  HA  THR A 180      13.884 -22.976  10.353  0.00  0.00           H  
ATOM   2731  HB  THR A 180      15.788 -22.375  11.555  0.00  0.00           H  
ATOM   2732 HG21 THR A 180      15.532 -24.932  12.517  0.00  0.00           H  
ATOM   2733 HG22 THR A 180      14.507 -23.723  12.915  0.00  0.00           H  
ATOM   2734 HG23 THR A 180      14.156 -24.713  11.665  0.00  0.00           H  
ATOM   2735 HG1  THR A 180      16.775 -24.777  10.421  0.00  0.00           H  
ATOM   2736  N   GLY A 181      14.711 -20.848   9.420  0.00  0.00           N  
ATOM   2737  CA  GLY A 181      15.074 -19.505   8.962  0.00  0.00           C  
ATOM   2738  C   GLY A 181      14.589 -19.052   7.571  0.00  0.00           C  
ATOM   2739  O   GLY A 181      14.174 -19.800   6.698  0.00  0.00           O  
ATOM   2740  H   GLY A 181      13.865 -20.983  10.089  0.00  0.00           H  
ATOM   2741 HA2  GLY A 181      14.743 -18.816   9.661  0.00  0.00           H  
ATOM   2742 HA3  GLY A 181      16.106 -19.412   8.992  0.00  0.00           H  
ATOM   2743  N   GLY A 182      14.805 -17.744   7.470  0.00  0.00           N  
ATOM   2744  CA  GLY A 182      14.525 -17.129   6.158  0.00  0.00           C  
ATOM   2745  C   GLY A 182      14.717 -15.611   6.243  0.00  0.00           C  
ATOM   2746  O   GLY A 182      15.436 -15.109   7.108  0.00  0.00           O  
ATOM   2747  H   GLY A 182      15.141 -17.261   8.278  0.00  0.00           H  
ATOM   2748 HA2  GLY A 182      15.151 -17.506   5.476  0.00  0.00           H  
ATOM   2749 HA3  GLY A 182      13.583 -17.331   5.893  0.00  0.00           H  
ATOM   2750  N   GLY A 183      14.678 -15.047   5.046  0.00  0.00           N  
ATOM   2751  CA  GLY A 183      14.962 -13.604   4.959  0.00  0.00           C  
ATOM   2752  C   GLY A 183      14.997 -13.245   3.471  0.00  0.00           C  
ATOM   2753  O   GLY A 183      15.320 -13.974   2.541  0.00  0.00           O  
ATOM   2754  H   GLY A 183      14.454 -15.640   4.261  0.00  0.00           H  
ATOM   2755 HA2  GLY A 183      14.242 -13.096   5.405  0.00  0.00           H  
ATOM   2756 HA3  GLY A 183      15.842 -13.414   5.366  0.00  0.00           H  
ATOM   2757  N   GLY A 184      14.644 -11.963   3.215  0.00  0.00           N  
ATOM   2758  CA  GLY A 184      14.527 -11.397   1.854  0.00  0.00           C  
ATOM   2759  C   GLY A 184      15.608 -10.409   1.520  0.00  0.00           C  
ATOM   2760  O   GLY A 184      16.798 -10.801   1.531  0.00  0.00           O  
ATOM   2761  H   GLY A 184      14.397 -11.445   4.108  0.00  0.00           H  
ATOM   2762 HA2  GLY A 184      14.580 -12.194   1.085  0.00  0.00           H  
ATOM   2763 HA3  GLY A 184      13.550 -10.902   1.735  0.00  0.00           H  
HETATM 2764  N1  SIP A 185      15.276  -9.290   0.687  0.00  0.00           N  
HETATM 2765  H1  SIP A 185      14.270  -9.158   0.453  0.00  0.00           H  
HETATM 2766  C1  SIP A 185      15.731  -7.386  -0.827  0.00  0.00           C  
HETATM 2767  O1  SIP A 185      16.107  -6.054  -0.730  0.00  0.00           O  
HETATM 2768  N2  SIP A 185      14.941  -7.809  -1.940  0.00  0.00           N  
HETATM 2769  H2  SIP A 185      14.492  -8.747  -1.862  0.00  0.00           H  
HETATM 2770  N3  SIP A 185      12.111  -9.198  -4.865  0.00  0.00           N  
HETATM 2771  C2  SIP A 185      11.082  -8.816  -5.751  0.00  0.00           C  
HETATM 2772  C3  SIP A 185       9.783  -9.332  -5.703  0.00  0.00           C  
HETATM 2773  H3  SIP A 185       9.567 -10.069  -4.943  0.00  0.00           H  
HETATM 2774  C4  SIP A 185       8.740  -8.852  -6.523  0.00  0.00           C  
HETATM 2775  C5  SIP A 185       9.030  -7.789  -7.397  0.00  0.00           C  
HETATM 2776  C6  SIP A 185      10.360  -7.348  -7.529  0.00  0.00           C  
HETATM 2777  H4  SIP A 185      10.592  -6.551  -8.232  0.00  0.00           H  
HETATM 2778  C7  SIP A 185      11.366  -7.847  -6.731  0.00  0.00           C  
HETATM 2779  H5  SIP A 185      12.380  -7.492  -6.852  0.00  0.00           H  
HETATM 2780  C8  SIP A 185       7.998  -6.885  -8.025  0.00  0.00           C  
HETATM 2781  H6  SIP A 185       8.371  -6.516  -8.984  0.00  0.00           H  
HETATM 2782  C9  SIP A 185       6.562  -7.340  -8.227  0.00  0.00           C  
HETATM 2783 C10  SIP A 185       5.969  -8.368  -7.464  0.00  0.00           C  
HETATM 2784 Si1  SIP A 185       6.990  -9.544  -6.403  0.00  0.00          Si  
HETATM 2785 C11  SIP A 185       4.596  -8.617  -7.619  0.00  0.00           C  
HETATM 2786  H7  SIP A 185       4.115  -9.351  -6.977  0.00  0.00           H  
HETATM 2787 C12  SIP A 185       3.829  -7.897  -8.532  0.00  0.00           C  
HETATM 2788 C13  SIP A 185       4.432  -6.979  -9.372  0.00  0.00           C  
HETATM 2789  H8  SIP A 185       3.851  -6.375 -10.050  0.00  0.00           H  
HETATM 2790 C14  SIP A 185       5.785  -6.696  -9.196  0.00  0.00           C  
HETATM 2791  H9  SIP A 185       6.183  -5.849  -9.735  0.00  0.00           H  
HETATM 2792  N4  SIP A 185       2.339  -7.994  -8.390  0.00  0.00           N  
HETATM 2793 C15  SIP A 185      16.303  -8.388   0.134  0.00  0.00           C  
HETATM 2794 H10  SIP A 185      16.818  -7.847   0.958  0.00  0.00           H  
HETATM 2795 H11  SIP A 185      17.072  -8.982  -0.400  0.00  0.00           H  
HETATM 2796 C16  SIP A 185      14.535  -6.879  -2.997  0.00  0.00           C  
HETATM 2797 H12  SIP A 185      13.818  -6.130  -2.596  0.00  0.00           H  
HETATM 2798 H13  SIP A 185      15.430  -6.322  -3.356  0.00  0.00           H  
HETATM 2799 C17  SIP A 185      13.914  -7.630  -4.183  0.00  0.00           C  
HETATM 2800 H14  SIP A 185      13.850  -6.940  -5.049  0.00  0.00           H  
HETATM 2801 H15  SIP A 185      14.572  -8.467  -4.486  0.00  0.00           H  
HETATM 2802 C18  SIP A 185      12.517  -8.155  -3.885  0.00  0.00           C  
HETATM 2803 H16  SIP A 185      12.475  -8.600  -2.887  0.00  0.00           H  
HETATM 2804 H17  SIP A 185      11.802  -7.324  -3.884  0.00  0.00           H  
HETATM 2805 C19  SIP A 185      11.981 -10.526  -4.271  0.00  0.00           C  
HETATM 2806 H18  SIP A 185      11.173 -10.609  -3.523  0.00  0.00           H  
HETATM 2807 H19  SIP A 185      11.796 -11.270  -5.049  0.00  0.00           H  
HETATM 2808 H20  SIP A 185      12.911 -10.792  -3.764  0.00  0.00           H  
HETATM 2809 C20  SIP A 185       6.721 -11.173  -7.305  0.00  0.00           C  
HETATM 2810 H21  SIP A 185       5.738 -11.199  -7.782  0.00  0.00           H  
HETATM 2811 H22  SIP A 185       7.469 -11.260  -8.086  0.00  0.00           H  
HETATM 2812 H23  SIP A 185       6.797 -12.064  -6.690  0.00  0.00           H  
HETATM 2813 C21  SIP A 185       6.378  -9.580  -4.625  0.00  0.00           C  
HETATM 2814 H24  SIP A 185       7.240  -9.429  -3.972  0.00  0.00           H  
HETATM 2815 H25  SIP A 185       5.651  -8.797  -4.400  0.00  0.00           H  
HETATM 2816 H26  SIP A 185       5.938 -10.543  -4.353  0.00  0.00           H  
HETATM 2817 C22  SIP A 185       1.524  -6.858  -8.955  0.00  0.00           C  
HETATM 2818 H27  SIP A 185       1.808  -6.644  -9.976  0.00  0.00           H  
HETATM 2819 H28  SIP A 185       0.476  -7.156  -8.910  0.00  0.00           H  
HETATM 2820 H29  SIP A 185       1.685  -5.981  -8.339  0.00  0.00           H  
HETATM 2821 C23  SIP A 185       1.768  -9.305  -8.850  0.00  0.00           C  
HETATM 2822 H30  SIP A 185       2.353 -10.124  -8.442  0.00  0.00           H  
HETATM 2823 H31  SIP A 185       0.731  -9.368  -8.512  0.00  0.00           H  
HETATM 2824 H32  SIP A 185       1.807  -9.319  -9.939  0.00  0.00           H  
HETATM 2825 H33  SIP A 185       2.215  -7.837  -7.371  0.00  0.00           H  
HETATM 2826  O1  HOH A 200       3.599  -4.670  -8.317  0.00  0.00           O  
HETATM 2827  H1  HOH A 200       2.961  -3.994  -8.577  0.00  0.00           H  
HETATM 2828  H2  HOH A 200       4.494  -4.290  -8.501  0.00  0.00           H  
HETATM 2829  O2  HOH A 200       3.061  -6.444  -6.234  0.00  0.00           O  
HETATM 2830  H3  HOH A 200       3.226  -5.687  -6.841  0.00  0.00           H  
HETATM 2831  H4  HOH A 200       3.940  -6.799  -6.063  0.00  0.00           H  
HETATM 2832  O3  HOH A 200       6.101  -3.807  -8.770  0.00  0.00           O  
HETATM 2833  H5  HOH A 200       6.792  -4.149  -8.161  0.00  0.00           H  
HETATM 2834  H6  HOH A 200       6.283  -2.869  -8.897  0.00  0.00           H  
ATOM   2835  N   SER B   1      -7.183   9.660  25.717  0.00  0.00           N  
ATOM   2836  CA  SER B   1      -6.791  10.969  25.177  0.00  0.00           C  
ATOM   2837  CB  SER B   1      -5.455  11.517  25.689  0.00  0.00           C  
ATOM   2838  OG  SER B   1      -5.763  11.733  27.061  0.00  0.00           O  
ATOM   2839  C   SER B   1      -6.785  10.966  23.653  0.00  0.00           C  
ATOM   2840  O   SER B   1      -6.524   9.886  23.105  0.00  0.00           O  
ATOM   2841  H   SER B   1      -6.852   9.570  26.657  0.00  0.00           H  
ATOM   2842  HA  SER B   1      -7.473  11.645  25.484  0.00  0.00           H  
ATOM   2843 HB2  SER B   1      -4.787  10.838  25.612  0.00  0.00           H  
ATOM   2844 HB3  SER B   1      -5.278  12.355  25.264  0.00  0.00           H  
ATOM   2845  H2  SER B   1      -8.180   9.576  25.709  0.00  0.00           H  
ATOM   2846  H3  SER B   1      -6.787   8.932  25.157  0.00  0.00           H  
ATOM   2847  HG  SER B   1      -6.676  11.380  27.255  0.00  0.00           H  
ATOM   2848  N   LYS B   2      -7.300  12.040  23.061  0.00  0.00           N  
ATOM   2849  CA  LYS B   2      -8.043  12.106  21.798  0.00  0.00           C  
ATOM   2850  CB  LYS B   2      -8.583  13.538  21.733  0.00  0.00           C  
ATOM   2851  CG  LYS B   2      -9.618  13.635  22.858  0.00  0.00           C  
ATOM   2852  CD  LYS B   2     -10.478  14.899  22.852  0.00  0.00           C  
ATOM   2853  CE  LYS B   2      -9.630  16.065  23.352  0.00  0.00           C  
ATOM   2854  NZ  LYS B   2     -10.445  17.209  23.785  0.00  0.00           N  
ATOM   2855  C   LYS B   2      -7.274  11.686  20.543  0.00  0.00           C  
ATOM   2856  O   LYS B   2      -7.837  10.977  19.707  0.00  0.00           O  
ATOM   2857  H   LYS B   2      -7.114  12.941  23.631  0.00  0.00           H  
ATOM   2858  HA  LYS B   2      -8.873  11.507  21.881  0.00  0.00           H  
ATOM   2859 HB2  LYS B   2      -7.866  14.150  21.923  0.00  0.00           H  
ATOM   2860 HB3  LYS B   2      -9.033  13.662  20.890  0.00  0.00           H  
ATOM   2861 HG2  LYS B   2     -10.232  12.829  22.803  0.00  0.00           H  
ATOM   2862 HG3  LYS B   2      -9.134  13.580  23.749  0.00  0.00           H  
ATOM   2863 HD2  LYS B   2     -10.763  15.087  21.932  0.00  0.00           H  
ATOM   2864 HD3  LYS B   2     -11.235  14.774  23.465  0.00  0.00           H  
ATOM   2865 HE2  LYS B   2      -9.065  15.740  24.122  0.00  0.00           H  
ATOM   2866 HE3  LYS B   2      -9.012  16.351  22.608  0.00  0.00           H  
ATOM   2867 HZ1  LYS B   2     -10.316  17.977  23.154  0.00  0.00           H  
ATOM   2868 HZ2  LYS B   2     -11.414  16.952  23.795  0.00  0.00           H  
ATOM   2869 HZ3  LYS B   2     -10.171  17.493  24.706  0.00  0.00           H  
ATOM   2870  N   GLY B   3      -6.016  12.117  20.501  0.00  0.00           N  
ATOM   2871  CA  GLY B   3      -5.111  11.664  19.433  0.00  0.00           C  
ATOM   2872  C   GLY B   3      -4.825  10.160  19.348  0.00  0.00           C  
ATOM   2873  O   GLY B   3      -5.132   9.649  18.277  0.00  0.00           O  
ATOM   2874  H   GLY B   3      -5.740  12.766  21.247  0.00  0.00           H  
ATOM   2875 HA2  GLY B   3      -5.490  11.979  18.527  0.00  0.00           H  
ATOM   2876 HA3  GLY B   3      -4.214  12.166  19.528  0.00  0.00           H  
ATOM   2877  N   GLU B   4      -4.545   9.540  20.490  0.00  0.00           N  
ATOM   2878  CA  GLU B   4      -4.568   8.072  20.532  0.00  0.00           C  
ATOM   2879  CB  GLU B   4      -4.079   7.628  21.913  0.00  0.00           C  
ATOM   2880  CG  GLU B   4      -4.054   6.124  22.196  0.00  0.00           C  
ATOM   2881  CD  GLU B   4      -3.508   5.809  23.589  0.00  0.00           C  
ATOM   2882 OE1  GLU B   4      -3.634   6.563  24.583  0.00  0.00           O  
ATOM   2883 OE2  GLU B   4      -3.008   4.672  23.743  0.00  0.00           O  
ATOM   2884  C   GLU B   4      -5.903   7.406  20.226  0.00  0.00           C  
ATOM   2885  O   GLU B   4      -5.896   6.729  19.201  0.00  0.00           O  
ATOM   2886  H   GLU B   4      -4.325  10.135  21.287  0.00  0.00           H  
ATOM   2887  HA  GLU B   4      -3.855   7.712  19.880  0.00  0.00           H  
ATOM   2888 HB2  GLU B   4      -3.148   7.964  22.025  0.00  0.00           H  
ATOM   2889 HB3  GLU B   4      -4.676   8.045  22.592  0.00  0.00           H  
ATOM   2890 HG2  GLU B   4      -4.972   5.789  22.157  0.00  0.00           H  
ATOM   2891 HG3  GLU B   4      -3.461   5.698  21.545  0.00  0.00           H  
ATOM   2892  N   GLU B   5      -6.999   7.879  20.833  0.00  0.00           N  
ATOM   2893  CA  GLU B   5      -8.364   7.372  20.609  0.00  0.00           C  
ATOM   2894  CB  GLU B   5      -9.219   8.026  21.691  0.00  0.00           C  
ATOM   2895  CG  GLU B   5      -9.185   7.552  23.140  0.00  0.00           C  
ATOM   2896  CD  GLU B   5      -9.759   8.459  24.237  0.00  0.00           C  
ATOM   2897 OE1  GLU B   5     -10.273   7.852  25.198  0.00  0.00           O  
ATOM   2898 OE2  GLU B   5      -9.869   9.690  24.021  0.00  0.00           O  
ATOM   2899  C   GLU B   5      -8.960   7.450  19.204  0.00  0.00           C  
ATOM   2900  O   GLU B   5      -9.683   6.562  18.733  0.00  0.00           O  
ATOM   2901  H   GLU B   5      -6.799   8.669  21.505  0.00  0.00           H  
ATOM   2902  HA  GLU B   5      -8.403   6.384  20.934  0.00  0.00           H  
ATOM   2903 HB2  GLU B   5      -8.981   9.016  21.702  0.00  0.00           H  
ATOM   2904 HB3  GLU B   5     -10.189   7.963  21.386  0.00  0.00           H  
ATOM   2905 HG2  GLU B   5      -9.689   6.681  23.193  0.00  0.00           H  
ATOM   2906 HG3  GLU B   5      -8.224   7.373  23.387  0.00  0.00           H  
ATOM   2907  N   LEU B   6      -8.635   8.489  18.444  0.00  0.00           N  
ATOM   2908  CA  LEU B   6      -8.982   8.556  17.014  0.00  0.00           C  
ATOM   2909  CB  LEU B   6      -8.806  10.025  16.610  0.00  0.00           C  
ATOM   2910  CG  LEU B   6     -10.017  10.900  16.907  0.00  0.00           C  
ATOM   2911 CD1  LEU B   6      -9.626  12.379  16.864  0.00  0.00           C  
ATOM   2912 CD2  LEU B   6     -11.161  10.415  16.008  0.00  0.00           C  
ATOM   2913  C   LEU B   6      -8.186   7.595  16.135  0.00  0.00           C  
ATOM   2914  O   LEU B   6      -8.755   6.908  15.299  0.00  0.00           O  
ATOM   2915  H   LEU B   6      -8.119   9.247  18.935  0.00  0.00           H  
ATOM   2916  HA  LEU B   6      -9.970   8.332  16.921  0.00  0.00           H  
ATOM   2917 HB2  LEU B   6      -8.041  10.389  17.119  0.00  0.00           H  
ATOM   2918 HB3  LEU B   6      -8.643  10.054  15.638  0.00  0.00           H  
ATOM   2919  HG  LEU B   6     -10.368  10.681  17.815  0.00  0.00           H  
ATOM   2920 HD11 LEU B   6      -9.276  12.601  15.956  0.00  0.00           H  
ATOM   2921 HD12 LEU B   6     -10.430  12.939  17.061  0.00  0.00           H  
ATOM   2922 HD13 LEU B   6      -8.920  12.554  17.548  0.00  0.00           H  
ATOM   2923 HD21 LEU B   6     -11.358   9.457  16.215  0.00  0.00           H  
ATOM   2924 HD22 LEU B   6     -11.972  10.971  16.180  0.00  0.00           H  
ATOM   2925 HD23 LEU B   6     -10.888  10.504  15.052  0.00  0.00           H  
ATOM   2926  N   PHE B   7      -6.903   7.389  16.422  0.00  0.00           N  
ATOM   2927  CA  PHE B   7      -6.044   6.488  15.643  0.00  0.00           C  
ATOM   2928  CB  PHE B   7      -4.624   7.050  15.696  0.00  0.00           C  
ATOM   2929  CG  PHE B   7      -4.483   8.163  14.659  0.00  0.00           C  
ATOM   2930 CD1  PHE B   7      -4.940   8.081  13.351  0.00  0.00           C  
ATOM   2931 CD2  PHE B   7      -3.834   9.327  15.065  0.00  0.00           C  
ATOM   2932 CE1  PHE B   7      -4.788   9.177  12.507  0.00  0.00           C  
ATOM   2933 CE2  PHE B   7      -3.589  10.396  14.200  0.00  0.00           C  
ATOM   2934  CZ  PHE B   7      -4.100  10.306  12.920  0.00  0.00           C  
ATOM   2935  C   PHE B   7      -5.989   5.053  16.167  0.00  0.00           C  
ATOM   2936  O   PHE B   7      -5.067   4.298  15.860  0.00  0.00           O  
ATOM   2937  H   PHE B   7      -6.556   7.923  17.252  0.00  0.00           H  
ATOM   2938  HA  PHE B   7      -6.443   6.442  14.708  0.00  0.00           H  
ATOM   2939 HB2  PHE B   7      -4.480   7.441  16.569  0.00  0.00           H  
ATOM   2940 HB3  PHE B   7      -4.005   6.345  15.456  0.00  0.00           H  
ATOM   2941 HD1  PHE B   7      -5.369   7.259  13.018  0.00  0.00           H  
ATOM   2942 HD2  PHE B   7      -3.528   9.403  16.027  0.00  0.00           H  
ATOM   2943 HE1  PHE B   7      -5.191   9.139  11.577  0.00  0.00           H  
ATOM   2944 HE2  PHE B   7      -3.065  11.184  14.506  0.00  0.00           H  
ATOM   2945  HZ  PHE B   7      -3.972  11.069  12.274  0.00  0.00           H  
ATOM   2946  N   THR B   8      -7.089   4.543  16.725  0.00  0.00           N  
ATOM   2947  CA  THR B   8      -7.220   3.156  17.193  0.00  0.00           C  
ATOM   2948  CB  THR B   8      -8.055   3.023  18.478  0.00  0.00           C  
ATOM   2949 OG1  THR B   8      -9.259   3.800  18.393  0.00  0.00           O  
ATOM   2950 CG2  THR B   8      -7.310   3.446  19.736  0.00  0.00           C  
ATOM   2951  C   THR B   8      -7.838   2.247  16.133  0.00  0.00           C  
ATOM   2952  O   THR B   8      -8.263   1.139  16.473  0.00  0.00           O  
ATOM   2953  H   THR B   8      -7.880   5.237  16.806  0.00  0.00           H  
ATOM   2954  HA  THR B   8      -6.298   2.808  17.412  0.00  0.00           H  
ATOM   2955  HB  THR B   8      -8.320   2.040  18.600  0.00  0.00           H  
ATOM   2956 HG21 THR B   8      -7.676   4.317  20.071  0.00  0.00           H  
ATOM   2957 HG22 THR B   8      -7.419   2.748  20.447  0.00  0.00           H  
ATOM   2958 HG23 THR B   8      -6.335   3.557  19.532  0.00  0.00           H  
ATOM   2959 HG1  THR B   8      -9.082   4.748  18.676  0.00  0.00           H  
ATOM   2960  N   GLY B   9      -8.266   2.791  14.995  0.00  0.00           N  
ATOM   2961  CA  GLY B   9      -8.820   1.890  13.980  0.00  0.00           C  
ATOM   2962  C   GLY B   9      -9.279   2.529  12.653  0.00  0.00           C  
ATOM   2963  O   GLY B   9      -9.613   3.707  12.617  0.00  0.00           O  
ATOM   2964  H   GLY B   9      -8.183   3.791  14.904  0.00  0.00           H  
ATOM   2965 HA2  GLY B   9      -8.124   1.161  13.765  0.00  0.00           H  
ATOM   2966 HA3  GLY B   9      -9.617   1.379  14.387  0.00  0.00           H  
ATOM   2967  N   VAL B  10      -9.201   1.668  11.652  0.00  0.00           N  
ATOM   2968  CA  VAL B  10      -9.373   2.077  10.247  0.00  0.00           C  
ATOM   2969  CB  VAL B  10      -9.822   0.932   9.352  0.00  0.00           C  
ATOM   2970 CG1  VAL B  10     -11.225   0.356   9.541  0.00  0.00           C  
ATOM   2971 CG2  VAL B  10      -9.458   1.271   7.902  0.00  0.00           C  
ATOM   2972  C   VAL B  10     -10.120   3.375   9.925  0.00  0.00           C  
ATOM   2973  O   VAL B  10     -11.276   3.467   9.519  0.00  0.00           O  
ATOM   2974  H   VAL B  10      -9.010   0.684  11.930  0.00  0.00           H  
ATOM   2975  HA  VAL B  10      -8.421   2.158   9.835  0.00  0.00           H  
ATOM   2976  HB  VAL B  10      -9.171   0.146   9.498  0.00  0.00           H  
ATOM   2977 HG11 VAL B  10     -11.272  -0.547   9.117  0.00  0.00           H  
ATOM   2978 HG12 VAL B  10     -11.421   0.277  10.518  0.00  0.00           H  
ATOM   2979 HG13 VAL B  10     -11.893   0.962   9.113  0.00  0.00           H  
ATOM   2980 HG21 VAL B  10     -10.254   1.113   7.322  0.00  0.00           H  
ATOM   2981 HG22 VAL B  10      -9.184   2.230   7.852  0.00  0.00           H  
ATOM   2982 HG23 VAL B  10      -8.703   0.686   7.612  0.00  0.00           H  
ATOM   2983  N   VAL B  11      -9.297   4.426   9.913  0.00  0.00           N  
ATOM   2984  CA  VAL B  11      -9.715   5.828   9.815  0.00  0.00           C  
ATOM   2985  CB  VAL B  11      -8.649   6.839  10.238  0.00  0.00           C  
ATOM   2986 CG1  VAL B  11      -9.229   8.167  10.734  0.00  0.00           C  
ATOM   2987 CG2  VAL B  11      -7.618   6.253  11.201  0.00  0.00           C  
ATOM   2988  C   VAL B  11     -10.082   6.107   8.356  0.00  0.00           C  
ATOM   2989  O   VAL B  11      -9.313   5.791   7.461  0.00  0.00           O  
ATOM   2990  H   VAL B  11      -8.273   4.153   9.982  0.00  0.00           H  
ATOM   2991  HA  VAL B  11     -10.533   5.949  10.367  0.00  0.00           H  
ATOM   2992  HB  VAL B  11      -8.088   7.056   9.430  0.00  0.00           H  
ATOM   2993 HG11 VAL B  11      -8.929   8.327  11.672  0.00  0.00           H  
ATOM   2994 HG12 VAL B  11      -8.906   8.907  10.147  0.00  0.00           H  
ATOM   2995 HG13 VAL B  11     -10.226   8.123  10.702  0.00  0.00           H  
ATOM   2996 HG21 VAL B  11      -6.751   6.735  11.086  0.00  0.00           H  
ATOM   2997 HG22 VAL B  11      -7.946   6.364  12.138  0.00  0.00           H  
ATOM   2998 HG23 VAL B  11      -7.495   5.282  10.998  0.00  0.00           H  
ATOM   2999  N   PRO B  12     -11.260   6.683   8.130  0.00  0.00           N  
ATOM   3000  CA  PRO B  12     -11.665   7.193   6.808  0.00  0.00           C  
ATOM   3001  CB  PRO B  12     -13.179   7.405   6.806  0.00  0.00           C  
ATOM   3002  CG  PRO B  12     -13.576   6.560   8.023  0.00  0.00           C  
ATOM   3003  CD  PRO B  12     -12.434   6.784   9.011  0.00  0.00           C  
ATOM   3004  C   PRO B  12     -10.986   8.492   6.357  0.00  0.00           C  
ATOM   3005  O   PRO B  12     -11.170   9.572   6.910  0.00  0.00           O  
ATOM   3006  HA  PRO B  12     -11.539   6.463   6.097  0.00  0.00           H  
ATOM   3007 HB2  PRO B  12     -13.411   8.347   6.958  0.00  0.00           H  
ATOM   3008 HB3  PRO B  12     -13.593   7.042   5.993  0.00  0.00           H  
ATOM   3009 HG2  PRO B  12     -14.436   6.885   8.395  0.00  0.00           H  
ATOM   3010 HG3  PRO B  12     -13.642   5.605   7.765  0.00  0.00           H  
ATOM   3011 HD2  PRO B  12     -12.492   7.683   9.423  0.00  0.00           H  
ATOM   3012 HD3  PRO B  12     -12.421   6.077   9.705  0.00  0.00           H  
ATOM   3013  N   ILE B  13     -10.400   8.195   5.199  0.00  0.00           N  
ATOM   3014  CA  ILE B  13      -9.778   9.228   4.362  0.00  0.00           C  
ATOM   3015  CB  ILE B  13      -8.310   8.879   4.104  0.00  0.00           C  
ATOM   3016 CG1  ILE B  13      -7.505   8.445   5.334  0.00  0.00           C  
ATOM   3017 CG2  ILE B  13      -7.586  10.080   3.493  0.00  0.00           C  
ATOM   3018 CD1  ILE B  13      -6.329   7.596   4.849  0.00  0.00           C  
ATOM   3019  C   ILE B  13     -10.549   9.691   3.122  0.00  0.00           C  
ATOM   3020  O   ILE B  13     -10.675   8.938   2.160  0.00  0.00           O  
ATOM   3021  H   ILE B  13     -10.420   7.191   4.943  0.00  0.00           H  
ATOM   3022  HA  ILE B  13      -9.680  10.054   4.965  0.00  0.00           H  
ATOM   3023  HB  ILE B  13      -8.285   8.112   3.437  0.00  0.00           H  
ATOM   3024 HG12 ILE B  13      -7.162   9.234   5.785  0.00  0.00           H  
ATOM   3025 HG13 ILE B  13      -8.073   7.896   5.903  0.00  0.00           H  
ATOM   3026 HG21 ILE B  13      -6.663   9.810   3.232  0.00  0.00           H  
ATOM   3027 HG22 ILE B  13      -8.085  10.390   2.687  0.00  0.00           H  
ATOM   3028 HG23 ILE B  13      -7.544  10.816   4.165  0.00  0.00           H  
ATOM   3029 HD11 ILE B  13      -5.765   8.145   4.238  0.00  0.00           H  
ATOM   3030 HD12 ILE B  13      -5.794   7.305   5.637  0.00  0.00           H  
ATOM   3031 HD13 ILE B  13      -6.682   6.801   4.364  0.00  0.00           H  
ATOM   3032  N   LEU B  14     -11.036  10.928   3.271  0.00  0.00           N  
ATOM   3033  CA  LEU B  14     -11.918  11.436   2.219  0.00  0.00           C  
ATOM   3034  CB  LEU B  14     -13.358  11.430   2.730  0.00  0.00           C  
ATOM   3035  CG  LEU B  14     -13.862  10.179   3.462  0.00  0.00           C  
ATOM   3036 CD1  LEU B  14     -15.161  10.538   4.196  0.00  0.00           C  
ATOM   3037 CD2  LEU B  14     -14.005   8.922   2.605  0.00  0.00           C  
ATOM   3038  C   LEU B  14     -11.478  12.829   1.767  0.00  0.00           C  
ATOM   3039  O   LEU B  14     -12.126  13.860   1.957  0.00  0.00           O  
ATOM   3040  H   LEU B  14     -10.763  11.429   4.100  0.00  0.00           H  
ATOM   3041  HA  LEU B  14     -11.865  10.816   1.430  0.00  0.00           H  
ATOM   3042 HB2  LEU B  14     -13.462  12.203   3.364  0.00  0.00           H  
ATOM   3043 HB3  LEU B  14     -13.964  11.574   1.942  0.00  0.00           H  
ATOM   3044  HG  LEU B  14     -13.183   9.891   4.121  0.00  0.00           H  
ATOM   3045 HD11 LEU B  14     -15.840  10.843   3.531  0.00  0.00           H  
ATOM   3046 HD12 LEU B  14     -15.499   9.731   4.677  0.00  0.00           H  
ATOM   3047 HD13 LEU B  14     -14.977  11.269   4.851  0.00  0.00           H  
ATOM   3048 HD21 LEU B  14     -13.115   8.682   2.218  0.00  0.00           H  
ATOM   3049 HD22 LEU B  14     -14.337   8.170   3.173  0.00  0.00           H  
ATOM   3050 HD23 LEU B  14     -14.656   9.097   1.867  0.00  0.00           H  
ATOM   3051  N   VAL B  15     -10.187  12.871   1.417  0.00  0.00           N  
ATOM   3052  CA  VAL B  15      -9.446  14.091   1.063  0.00  0.00           C  
ATOM   3053  CB  VAL B  15      -7.960  14.036   1.386  0.00  0.00           C  
ATOM   3054 CG1  VAL B  15      -7.707  14.408   2.850  0.00  0.00           C  
ATOM   3055 CG2  VAL B  15      -7.336  12.687   1.005  0.00  0.00           C  
ATOM   3056  C   VAL B  15      -9.624  14.569  -0.378  0.00  0.00           C  
ATOM   3057  O   VAL B  15     -10.072  13.810  -1.229  0.00  0.00           O  
ATOM   3058  H   VAL B  15      -9.725  11.917   1.415  0.00  0.00           H  
ATOM   3059  HA  VAL B  15      -9.769  14.838   1.681  0.00  0.00           H  
ATOM   3060  HB  VAL B  15      -7.493  14.724   0.835  0.00  0.00           H  
ATOM   3061 HG11 VAL B  15      -7.582  13.575   3.385  0.00  0.00           H  
ATOM   3062 HG12 VAL B  15      -6.884  14.971   2.908  0.00  0.00           H  
ATOM   3063 HG13 VAL B  15      -8.490  14.920   3.200  0.00  0.00           H  
ATOM   3064 HG21 VAL B  15      -6.790  12.806   0.178  0.00  0.00           H  
ATOM   3065 HG22 VAL B  15      -6.756  12.376   1.754  0.00  0.00           H  
ATOM   3066 HG23 VAL B  15      -8.066  12.027   0.841  0.00  0.00           H  
ATOM   3067  N   GLU B  16      -9.246  15.834  -0.589  0.00  0.00           N  
ATOM   3068  CA  GLU B  16      -9.364  16.577  -1.842  0.00  0.00           C  
ATOM   3069  CB  GLU B  16     -10.393  17.711  -1.768  0.00  0.00           C  
ATOM   3070  CG  GLU B  16     -11.842  17.220  -1.741  0.00  0.00           C  
ATOM   3071  CD  GLU B  16     -12.874  18.165  -1.128  0.00  0.00           C  
ATOM   3072 OE1  GLU B  16     -13.393  18.941  -1.947  0.00  0.00           O  
ATOM   3073 OE2  GLU B  16     -13.158  17.879   0.061  0.00  0.00           O  
ATOM   3074  C   GLU B  16      -8.004  17.165  -2.219  0.00  0.00           C  
ATOM   3075  O   GLU B  16      -7.325  17.786  -1.396  0.00  0.00           O  
ATOM   3076  H   GLU B  16      -8.827  16.284   0.287  0.00  0.00           H  
ATOM   3077  HA  GLU B  16      -9.676  15.965  -2.570  0.00  0.00           H  
ATOM   3078 HB2  GLU B  16     -10.235  18.207  -0.937  0.00  0.00           H  
ATOM   3079 HB3  GLU B  16     -10.285  18.268  -2.568  0.00  0.00           H  
ATOM   3080 HG2  GLU B  16     -12.124  17.046  -2.682  0.00  0.00           H  
ATOM   3081 HG3  GLU B  16     -11.871  16.373  -1.217  0.00  0.00           H  
ATOM   3082  N   LEU B  17      -7.723  17.119  -3.518  0.00  0.00           N  
ATOM   3083  CA  LEU B  17      -6.574  17.834  -4.078  0.00  0.00           C  
ATOM   3084  CB  LEU B  17      -5.597  16.879  -4.778  0.00  0.00           C  
ATOM   3085  CG  LEU B  17      -5.041  15.768  -3.887  0.00  0.00           C  
ATOM   3086 CD1  LEU B  17      -5.962  14.554  -3.775  0.00  0.00           C  
ATOM   3087 CD2  LEU B  17      -3.733  15.197  -4.439  0.00  0.00           C  
ATOM   3088  C   LEU B  17      -6.874  18.996  -5.031  0.00  0.00           C  
ATOM   3089  O   LEU B  17      -7.491  18.822  -6.081  0.00  0.00           O  
ATOM   3090  H   LEU B  17      -8.372  16.547  -4.087  0.00  0.00           H  
ATOM   3091  HA  LEU B  17      -6.018  18.206  -3.294  0.00  0.00           H  
ATOM   3092 HB2  LEU B  17      -6.079  16.448  -5.528  0.00  0.00           H  
ATOM   3093 HB3  LEU B  17      -4.830  17.413  -5.103  0.00  0.00           H  
ATOM   3094  HG  LEU B  17      -4.878  16.143  -2.961  0.00  0.00           H  
ATOM   3095 HD11 LEU B  17      -6.107  14.164  -4.683  0.00  0.00           H  
ATOM   3096 HD12 LEU B  17      -5.539  13.871  -3.181  0.00  0.00           H  
ATOM   3097 HD13 LEU B  17      -6.839  14.837  -3.388  0.00  0.00           H  
ATOM   3098 HD21 LEU B  17      -3.052  15.927  -4.495  0.00  0.00           H  
ATOM   3099 HD22 LEU B  17      -3.404  14.475  -3.830  0.00  0.00           H  
ATOM   3100 HD23 LEU B  17      -3.896  14.818  -5.350  0.00  0.00           H  
ATOM   3101  N   ASP B  18      -6.106  20.066  -4.821  0.00  0.00           N  
ATOM   3102  CA  ASP B  18      -5.969  21.201  -5.727  0.00  0.00           C  
ATOM   3103  CB  ASP B  18      -6.370  22.567  -5.169  0.00  0.00           C  
ATOM   3104  CG  ASP B  18      -6.184  23.549  -6.327  0.00  0.00           C  
ATOM   3105 OD1  ASP B  18      -5.087  24.134  -6.450  0.00  0.00           O  
ATOM   3106 OD2  ASP B  18      -7.215  24.058  -6.809  0.00  0.00           O  
ATOM   3107  C   ASP B  18      -4.535  21.234  -6.255  0.00  0.00           C  
ATOM   3108  O   ASP B  18      -3.544  20.969  -5.578  0.00  0.00           O  
ATOM   3109  H   ASP B  18      -5.578  20.019  -3.897  0.00  0.00           H  
ATOM   3110  HA  ASP B  18      -6.564  21.033  -6.510  0.00  0.00           H  
ATOM   3111 HB2  ASP B  18      -7.302  22.541  -4.931  0.00  0.00           H  
ATOM   3112 HB3  ASP B  18      -5.761  22.801  -4.462  0.00  0.00           H  
ATOM   3113  N   GLY B  19      -4.410  21.320  -7.582  0.00  0.00           N  
ATOM   3114  CA  GLY B  19      -3.061  21.301  -8.165  0.00  0.00           C  
ATOM   3115  C   GLY B  19      -2.680  22.429  -9.136  0.00  0.00           C  
ATOM   3116  O   GLY B  19      -3.524  23.284  -9.388  0.00  0.00           O  
ATOM   3117  H   GLY B  19      -5.270  21.395  -8.114  0.00  0.00           H  
ATOM   3118 HA2  GLY B  19      -2.370  21.284  -7.395  0.00  0.00           H  
ATOM   3119 HA3  GLY B  19      -2.924  20.395  -8.646  0.00  0.00           H  
ATOM   3120  N   ASP B  20      -1.354  22.461  -9.309  0.00  0.00           N  
ATOM   3121  CA  ASP B  20      -0.807  23.391 -10.300  0.00  0.00           C  
ATOM   3122  CB  ASP B  20      -0.953  24.792  -9.699  0.00  0.00           C  
ATOM   3123  CG  ASP B  20      -0.286  25.867 -10.560  0.00  0.00           C  
ATOM   3124 OD1  ASP B  20      -0.823  26.211 -11.633  0.00  0.00           O  
ATOM   3125 OD2  ASP B  20       0.839  26.200 -10.124  0.00  0.00           O  
ATOM   3126  C   ASP B  20       0.622  22.988 -10.675  0.00  0.00           C  
ATOM   3127  O   ASP B  20       1.397  22.487  -9.871  0.00  0.00           O  
ATOM   3128  H   ASP B  20      -0.808  21.832  -8.735  0.00  0.00           H  
ATOM   3129  HA  ASP B  20      -1.364  23.302 -11.130  0.00  0.00           H  
ATOM   3130 HB2  ASP B  20      -1.919  25.001  -9.630  0.00  0.00           H  
ATOM   3131 HB3  ASP B  20      -0.524  24.793  -8.807  0.00  0.00           H  
ATOM   3132  N   VAL B  21       0.845  23.041 -11.982  0.00  0.00           N  
ATOM   3133  CA  VAL B  21       2.187  22.905 -12.592  0.00  0.00           C  
ATOM   3134  CB  VAL B  21       2.250  21.567 -13.325  0.00  0.00           C  
ATOM   3135 CG1  VAL B  21       3.688  21.257 -13.758  0.00  0.00           C  
ATOM   3136 CG2  VAL B  21       1.877  20.378 -12.444  0.00  0.00           C  
ATOM   3137  C   VAL B  21       2.464  24.150 -13.444  0.00  0.00           C  
ATOM   3138  O   VAL B  21       2.037  24.182 -14.601  0.00  0.00           O  
ATOM   3139  H   VAL B  21      -0.016  23.190 -12.563  0.00  0.00           H  
ATOM   3140  HA  VAL B  21       2.856  22.877 -11.858  0.00  0.00           H  
ATOM   3141  HB  VAL B  21       1.713  21.643 -14.160  0.00  0.00           H  
ATOM   3142 HG11 VAL B  21       4.282  21.273 -12.957  0.00  0.00           H  
ATOM   3143 HG12 VAL B  21       3.715  20.352 -14.180  0.00  0.00           H  
ATOM   3144 HG13 VAL B  21       3.989  21.945 -14.416  0.00  0.00           H  
ATOM   3145 HG21 VAL B  21       1.532  20.713 -11.568  0.00  0.00           H  
ATOM   3146 HG22 VAL B  21       1.171  19.840 -12.902  0.00  0.00           H  
ATOM   3147 HG23 VAL B  21       2.688  19.814 -12.295  0.00  0.00           H  
ATOM   3148  N   ASN B  22       2.528  25.273 -12.744  0.00  0.00           N  
ATOM   3149  CA  ASN B  22       2.815  26.631 -13.234  0.00  0.00           C  
ATOM   3150  CB  ASN B  22       4.248  26.632 -13.777  0.00  0.00           C  
ATOM   3151  CG  ASN B  22       4.813  28.023 -14.099  0.00  0.00           C  
ATOM   3152  C   ASN B  22       1.813  26.998 -14.325  0.00  0.00           C  
ATOM   3153  O   ASN B  22       2.071  27.047 -15.526  0.00  0.00           O  
ATOM   3154  H   ASN B  22       2.338  25.106 -11.692  0.00  0.00           H  
ATOM   3155  HA  ASN B  22       2.662  27.256 -12.470  0.00  0.00           H  
ATOM   3156 HB2  ASN B  22       4.847  26.204 -13.095  0.00  0.00           H  
ATOM   3157 HB3  ASN B  22       4.270  26.086 -14.619  0.00  0.00           H  
ATOM   3158 OD1  ASN B  22       4.523  29.133 -13.638  0.00  0.00           O  
ATOM   3159 ND2  ASN B  22       5.795  28.039 -14.992  0.00  0.00           N  
ATOM   3160 HD22 ASN B  22       6.119  27.196 -15.414  0.00  0.00           H  
ATOM   3161 HD21 ASN B  22       6.219  28.914 -15.250  0.00  0.00           H  
ATOM   3162  N   GLY B  23       0.558  26.957 -13.886  0.00  0.00           N  
ATOM   3163  CA  GLY B  23      -0.622  27.359 -14.671  0.00  0.00           C  
ATOM   3164  C   GLY B  23      -1.383  26.159 -15.224  0.00  0.00           C  
ATOM   3165  O   GLY B  23      -2.495  26.336 -15.714  0.00  0.00           O  
ATOM   3166  H   GLY B  23       0.469  26.599 -12.893  0.00  0.00           H  
ATOM   3167 HA2  GLY B  23      -1.237  27.905 -14.085  0.00  0.00           H  
ATOM   3168 HA3  GLY B  23      -0.322  27.948 -15.436  0.00  0.00           H  
ATOM   3169  N   HIS B  24      -0.737  24.996 -15.289  0.00  0.00           N  
ATOM   3170  CA  HIS B  24      -1.421  23.789 -15.766  0.00  0.00           C  
ATOM   3171  CB  HIS B  24      -0.469  22.737 -16.344  0.00  0.00           C  
ATOM   3172  CG  HIS B  24       0.186  23.117 -17.677  0.00  0.00           C  
ATOM   3173  C   HIS B  24      -2.188  23.288 -14.543  0.00  0.00           C  
ATOM   3174  O   HIS B  24      -1.593  22.715 -13.631  0.00  0.00           O  
ATOM   3175  H   HIS B  24       0.246  25.017 -14.987  0.00  0.00           H  
ATOM   3176  HA  HIS B  24      -2.068  24.045 -16.456  0.00  0.00           H  
ATOM   3177 HB2  HIS B  24       0.273  22.558 -15.685  0.00  0.00           H  
ATOM   3178 HB3  HIS B  24      -0.972  21.876 -16.491  0.00  0.00           H  
ATOM   3179 ND1  HIS B  24      -0.324  22.995 -18.894  0.00  0.00           N  
ATOM   3180 CD2  HIS B  24       1.480  23.336 -17.869  0.00  0.00           C  
ATOM   3181 CE1  HIS B  24       0.684  23.009 -19.771  0.00  0.00           C  
ATOM   3182 NE2  HIS B  24       1.823  23.285 -19.153  0.00  0.00           N  
ATOM   3183 HD1  HIS B  24      -1.287  22.906 -19.148  0.00  0.00           H  
ATOM   3184 HD2  HIS B  24       2.151  23.528 -17.091  0.00  0.00           H  
ATOM   3185 HE1  HIS B  24       0.588  22.834 -20.754  0.00  0.00           H  
ATOM   3186  N   LYS B  25      -3.399  23.783 -14.283  0.00  0.00           N  
ATOM   3187  CA  LYS B  25      -4.332  23.444 -13.198  0.00  0.00           C  
ATOM   3188  CB  LYS B  25      -5.450  24.484 -13.133  0.00  0.00           C  
ATOM   3189  CG  LYS B  25      -5.040  25.885 -12.663  0.00  0.00           C  
ATOM   3190  CD  LYS B  25      -4.406  25.922 -11.280  0.00  0.00           C  
ATOM   3191  CE  LYS B  25      -4.329  27.385 -10.838  0.00  0.00           C  
ATOM   3192  NZ  LYS B  25      -3.393  27.389  -9.701  0.00  0.00           N  
ATOM   3193  C   LYS B  25      -4.890  22.020 -13.306  0.00  0.00           C  
ATOM   3194  O   LYS B  25      -5.410  21.741 -14.387  0.00  0.00           O  
ATOM   3195  H   LYS B  25      -3.677  24.542 -15.015  0.00  0.00           H  
ATOM   3196  HA  LYS B  25      -3.844  23.533 -12.314  0.00  0.00           H  
ATOM   3197 HB2  LYS B  25      -5.852  24.573 -14.050  0.00  0.00           H  
ATOM   3198 HB3  LYS B  25      -6.159  24.145 -12.505  0.00  0.00           H  
ATOM   3199 HG2  LYS B  25      -4.385  26.269 -13.332  0.00  0.00           H  
ATOM   3200 HG3  LYS B  25      -5.860  26.476 -12.662  0.00  0.00           H  
ATOM   3201 HD2  LYS B  25      -4.976  25.435 -10.651  0.00  0.00           H  
ATOM   3202 HD3  LYS B  25      -3.497  25.564 -11.331  0.00  0.00           H  
ATOM   3203 HE2  LYS B  25      -3.971  27.918 -11.573  0.00  0.00           H  
ATOM   3204 HE3  LYS B  25      -5.217  27.673 -10.547  0.00  0.00           H  
ATOM   3205 HZ1  LYS B  25      -3.905  27.436  -8.841  0.00  0.00           H  
ATOM   3206 HZ2  LYS B  25      -2.844  26.552  -9.711  0.00  0.00           H  
ATOM   3207 HZ3  LYS B  25      -2.784  28.183  -9.766  0.00  0.00           H  
ATOM   3208  N   PHE B  26      -5.343  21.393 -12.225  0.00  0.00           N  
ATOM   3209  CA  PHE B  26      -5.917  20.044 -12.287  0.00  0.00           C  
ATOM   3210  CB  PHE B  26      -4.839  18.985 -12.532  0.00  0.00           C  
ATOM   3211  CG  PHE B  26      -3.683  18.863 -11.547  0.00  0.00           C  
ATOM   3212 CD1  PHE B  26      -2.558  19.638 -11.783  0.00  0.00           C  
ATOM   3213 CD2  PHE B  26      -3.560  17.837 -10.614  0.00  0.00           C  
ATOM   3214 CE1  PHE B  26      -1.335  19.371 -11.170  0.00  0.00           C  
ATOM   3215 CE2  PHE B  26      -2.338  17.573 -10.017  0.00  0.00           C  
ATOM   3216  CZ  PHE B  26      -1.211  18.363 -10.226  0.00  0.00           C  
ATOM   3217  C   PHE B  26      -6.495  19.839 -10.893  0.00  0.00           C  
ATOM   3218  O   PHE B  26      -6.117  20.535  -9.950  0.00  0.00           O  
ATOM   3219  H   PHE B  26      -5.258  21.933 -11.339  0.00  0.00           H  
ATOM   3220  HA  PHE B  26      -6.673  20.083 -12.908  0.00  0.00           H  
ATOM   3221 HB2  PHE B  26      -5.295  18.085 -12.565  0.00  0.00           H  
ATOM   3222 HB3  PHE B  26      -4.435  19.163 -13.440  0.00  0.00           H  
ATOM   3223 HD1  PHE B  26      -2.618  20.418 -12.413  0.00  0.00           H  
ATOM   3224 HD2  PHE B  26      -4.359  17.289 -10.376  0.00  0.00           H  
ATOM   3225 HE1  PHE B  26      -0.527  19.928 -11.427  0.00  0.00           H  
ATOM   3226 HE2  PHE B  26      -2.262  16.755  -9.393  0.00  0.00           H  
ATOM   3227  HZ  PHE B  26      -0.382  18.218  -9.737  0.00  0.00           H  
ATOM   3228  N   SER B  27      -7.575  19.059 -10.831  0.00  0.00           N  
ATOM   3229  CA  SER B  27      -8.353  18.705  -9.633  0.00  0.00           C  
ATOM   3230  CB  SER B  27      -9.791  19.233  -9.732  0.00  0.00           C  
ATOM   3231  OG  SER B  27     -10.489  18.958 -10.949  0.00  0.00           O  
ATOM   3232  C   SER B  27      -8.399  17.191  -9.442  0.00  0.00           C  
ATOM   3233  O   SER B  27      -8.838  16.435 -10.299  0.00  0.00           O  
ATOM   3234  H   SER B  27      -7.856  18.678 -11.798  0.00  0.00           H  
ATOM   3235  HA  SER B  27      -7.890  19.105  -8.837  0.00  0.00           H  
ATOM   3236 HB2  SER B  27     -10.331  18.844  -8.964  0.00  0.00           H  
ATOM   3237 HB3  SER B  27      -9.773  20.241  -9.599  0.00  0.00           H  
ATOM   3238  HG  SER B  27      -9.838  18.648 -11.638  0.00  0.00           H  
ATOM   3239  N   VAL B  28      -8.300  16.798  -8.174  0.00  0.00           N  
ATOM   3240  CA  VAL B  28      -8.161  15.383  -7.795  0.00  0.00           C  
ATOM   3241  CB  VAL B  28      -6.724  14.864  -7.729  0.00  0.00           C  
ATOM   3242 CG1  VAL B  28      -6.666  13.329  -7.689  0.00  0.00           C  
ATOM   3243 CG2  VAL B  28      -5.714  15.220  -8.821  0.00  0.00           C  
ATOM   3244  C   VAL B  28      -8.861  15.167  -6.456  0.00  0.00           C  
ATOM   3245  O   VAL B  28      -9.179  16.090  -5.712  0.00  0.00           O  
ATOM   3246  H   VAL B  28      -8.328  17.570  -7.475  0.00  0.00           H  
ATOM   3247  HA  VAL B  28      -8.627  14.833  -8.483  0.00  0.00           H  
ATOM   3248  HB  VAL B  28      -6.315  15.185  -6.874  0.00  0.00           H  
ATOM   3249 HG11 VAL B  28      -7.448  12.960  -8.184  0.00  0.00           H  
ATOM   3250 HG12 VAL B  28      -5.818  13.023  -8.117  0.00  0.00           H  
ATOM   3251 HG13 VAL B  28      -6.693  13.027  -6.739  0.00  0.00           H  
ATOM   3252 HG21 VAL B  28      -4.790  15.129  -8.453  0.00  0.00           H  
ATOM   3253 HG22 VAL B  28      -5.835  14.598  -9.593  0.00  0.00           H  
ATOM   3254 HG23 VAL B  28      -5.870  16.161  -9.116  0.00  0.00           H  
ATOM   3255  N   SER B  29      -9.305  13.918  -6.282  0.00  0.00           N  
ATOM   3256  CA  SER B  29     -10.015  13.500  -5.067  0.00  0.00           C  
ATOM   3257  CB  SER B  29     -11.507  13.506  -5.403  0.00  0.00           C  
ATOM   3258  OG  SER B  29     -12.425  13.260  -4.329  0.00  0.00           O  
ATOM   3259  C   SER B  29      -9.503  12.146  -4.584  0.00  0.00           C  
ATOM   3260  O   SER B  29      -9.590  11.166  -5.329  0.00  0.00           O  
ATOM   3261  H   SER B  29      -9.107  13.274  -7.075  0.00  0.00           H  
ATOM   3262  HA  SER B  29      -9.825  14.177  -4.350  0.00  0.00           H  
ATOM   3263 HB2  SER B  29     -11.744  14.409  -5.815  0.00  0.00           H  
ATOM   3264 HB3  SER B  29     -11.680  12.807  -6.126  0.00  0.00           H  
ATOM   3265  HG  SER B  29     -11.945  13.365  -3.462  0.00  0.00           H  
ATOM   3266  N   GLY B  30      -9.357  12.060  -3.260  0.00  0.00           N  
ATOM   3267  CA  GLY B  30      -8.725  10.912  -2.601  0.00  0.00           C  
ATOM   3268  C   GLY B  30      -9.577  10.364  -1.451  0.00  0.00           C  
ATOM   3269  O   GLY B  30      -9.539  10.905  -0.345  0.00  0.00           O  
ATOM   3270  H   GLY B  30      -9.732  12.880  -2.732  0.00  0.00           H  
ATOM   3271 HA2  GLY B  30      -8.576  10.179  -3.279  0.00  0.00           H  
ATOM   3272 HA3  GLY B  30      -7.822  11.190  -2.241  0.00  0.00           H  
ATOM   3273  N   GLU B  31     -10.097   9.172  -1.734  0.00  0.00           N  
ATOM   3274  CA  GLU B  31     -11.077   8.402  -0.945  0.00  0.00           C  
ATOM   3275  CB  GLU B  31     -12.419   8.244  -1.665  0.00  0.00           C  
ATOM   3276  CG  GLU B  31     -13.239   9.533  -1.508  0.00  0.00           C  
ATOM   3277  CD  GLU B  31     -14.605   9.396  -2.180  0.00  0.00           C  
ATOM   3278 OE1  GLU B  31     -14.794  10.068  -3.218  0.00  0.00           O  
ATOM   3279 OE2  GLU B  31     -15.578   8.988  -1.516  0.00  0.00           O  
ATOM   3280  C   GLU B  31     -10.497   7.001  -0.789  0.00  0.00           C  
ATOM   3281  O   GLU B  31      -9.848   6.458  -1.687  0.00  0.00           O  
ATOM   3282  H   GLU B  31      -9.718   8.776  -2.664  0.00  0.00           H  
ATOM   3283  HA  GLU B  31     -11.192   8.821  -0.059  0.00  0.00           H  
ATOM   3284 HB2  GLU B  31     -12.244   8.123  -2.605  0.00  0.00           H  
ATOM   3285 HB3  GLU B  31     -12.910   7.534  -1.236  0.00  0.00           H  
ATOM   3286 HG2  GLU B  31     -13.390   9.683  -0.560  0.00  0.00           H  
ATOM   3287 HG3  GLU B  31     -12.763  10.254  -1.953  0.00  0.00           H  
ATOM   3288  N   GLY B  32     -10.526   6.533   0.460  0.00  0.00           N  
ATOM   3289  CA  GLY B  32     -10.195   5.159   0.867  0.00  0.00           C  
ATOM   3290  C   GLY B  32     -10.012   4.957   2.379  0.00  0.00           C  
ATOM   3291  O   GLY B  32     -10.507   5.707   3.225  0.00  0.00           O  
ATOM   3292  H   GLY B  32     -10.821   7.267   1.171  0.00  0.00           H  
ATOM   3293 HA2  GLY B  32     -10.929   4.530   0.537  0.00  0.00           H  
ATOM   3294 HA3  GLY B  32      -9.339   4.869   0.390  0.00  0.00           H  
ATOM   3295  N   GLU B  33      -9.134   4.060   2.794  0.00  0.00           N  
ATOM   3296  CA  GLU B  33      -8.892   3.702   4.197  0.00  0.00           C  
ATOM   3297  CB  GLU B  33      -9.352   2.245   4.241  0.00  0.00           C  
ATOM   3298  CG  GLU B  33     -10.847   2.135   4.550  0.00  0.00           C  
ATOM   3299  CD  GLU B  33     -11.367   0.728   4.266  0.00  0.00           C  
ATOM   3300 OE1  GLU B  33     -10.805  -0.238   4.809  0.00  0.00           O  
ATOM   3301 OE2  GLU B  33     -12.520   0.684   3.786  0.00  0.00           O  
ATOM   3302  C   GLU B  33      -7.412   3.688   4.584  0.00  0.00           C  
ATOM   3303  O   GLU B  33      -6.482   3.837   3.801  0.00  0.00           O  
ATOM   3304  H   GLU B  33      -8.594   3.599   2.004  0.00  0.00           H  
ATOM   3305  HA  GLU B  33      -9.389   4.354   4.800  0.00  0.00           H  
ATOM   3306 HB2  GLU B  33      -9.205   1.856   3.361  0.00  0.00           H  
ATOM   3307 HB3  GLU B  33      -8.870   1.797   4.958  0.00  0.00           H  
ATOM   3308 HG2  GLU B  33     -10.977   2.312   5.499  0.00  0.00           H  
ATOM   3309 HG3  GLU B  33     -11.327   2.750   3.966  0.00  0.00           H  
ATOM   3310  N   GLY B  34      -7.318   3.954   5.895  0.00  0.00           N  
ATOM   3311  CA  GLY B  34      -5.982   3.985   6.513  0.00  0.00           C  
ATOM   3312  C   GLY B  34      -5.998   3.403   7.932  0.00  0.00           C  
ATOM   3313  O   GLY B  34      -6.876   3.767   8.723  0.00  0.00           O  
ATOM   3314  H   GLY B  34      -8.188   4.119   6.385  0.00  0.00           H  
ATOM   3315 HA2  GLY B  34      -5.341   3.454   5.945  0.00  0.00           H  
ATOM   3316 HA3  GLY B  34      -5.656   4.937   6.549  0.00  0.00           H  
ATOM   3317  N   ASP B  35      -5.264   2.303   7.915  0.00  0.00           N  
ATOM   3318  CA  ASP B  35      -5.247   1.352   9.037  0.00  0.00           C  
ATOM   3319  CB  ASP B  35      -5.354  -0.078   8.491  0.00  0.00           C  
ATOM   3320  CG  ASP B  35      -5.651  -1.074   9.605  0.00  0.00           C  
ATOM   3321 OD1  ASP B  35      -6.766  -1.582   9.864  0.00  0.00           O  
ATOM   3322 OD2  ASP B  35      -4.631  -1.378  10.270  0.00  0.00           O  
ATOM   3323  C   ASP B  35      -3.960   1.386   9.861  0.00  0.00           C  
ATOM   3324  O   ASP B  35      -2.811   1.345   9.412  0.00  0.00           O  
ATOM   3325  H   ASP B  35      -4.702   2.162   7.049  0.00  0.00           H  
ATOM   3326  HA  ASP B  35      -6.005   1.618   9.659  0.00  0.00           H  
ATOM   3327 HB2  ASP B  35      -6.092  -0.103   7.838  0.00  0.00           H  
ATOM   3328 HB3  ASP B  35      -4.491  -0.313   8.076  0.00  0.00           H  
ATOM   3329  N   ALA B  36      -4.136   1.620  11.159  0.00  0.00           N  
ATOM   3330  CA  ALA B  36      -3.071   2.046  12.084  0.00  0.00           C  
ATOM   3331  CB  ALA B  36      -3.738   2.875  13.188  0.00  0.00           C  
ATOM   3332  C   ALA B  36      -2.275   0.885  12.666  0.00  0.00           C  
ATOM   3333  O   ALA B  36      -1.072   0.911  12.420  0.00  0.00           O  
ATOM   3334  H   ALA B  36      -5.129   1.473  11.486  0.00  0.00           H  
ATOM   3335  HA  ALA B  36      -2.434   2.654  11.576  0.00  0.00           H  
ATOM   3336 HB1  ALA B  36      -4.659   2.526  13.350  0.00  0.00           H  
ATOM   3337 HB2  ALA B  36      -3.199   2.802  14.025  0.00  0.00           H  
ATOM   3338 HB3  ALA B  36      -3.786   3.829  12.900  0.00  0.00           H  
ATOM   3339  N   THR B  37      -3.017  -0.216  12.759  0.00  0.00           N  
ATOM   3340  CA  THR B  37      -2.404  -1.411  13.369  0.00  0.00           C  
ATOM   3341  CB  THR B  37      -3.363  -2.525  13.796  0.00  0.00           C  
ATOM   3342 OG1  THR B  37      -4.433  -1.971  14.571  0.00  0.00           O  
ATOM   3343 CG2  THR B  37      -2.741  -3.741  14.485  0.00  0.00           C  
ATOM   3344  C   THR B  37      -1.388  -2.012  12.402  0.00  0.00           C  
ATOM   3345  O   THR B  37      -0.390  -2.587  12.841  0.00  0.00           O  
ATOM   3346  H   THR B  37      -3.960  -0.167  12.404  0.00  0.00           H  
ATOM   3347  HA  THR B  37      -1.926  -1.128  14.199  0.00  0.00           H  
ATOM   3348  HB  THR B  37      -3.766  -2.955  12.962  0.00  0.00           H  
ATOM   3349 HG21 THR B  37      -3.282  -4.558  14.277  0.00  0.00           H  
ATOM   3350 HG22 THR B  37      -1.805  -3.872  14.156  0.00  0.00           H  
ATOM   3351 HG23 THR B  37      -2.727  -3.596  15.475  0.00  0.00           H  
ATOM   3352 HG1  THR B  37      -4.899  -1.244  14.054  0.00  0.00           H  
ATOM   3353  N   TYR B  38      -1.649  -2.001  11.094  0.00  0.00           N  
ATOM   3354  CA  TYR B  38      -0.708  -2.374  10.043  0.00  0.00           C  
ATOM   3355  CB  TYR B  38      -1.307  -3.198   8.899  0.00  0.00           C  
ATOM   3356  CG  TYR B  38      -2.265  -4.349   9.220  0.00  0.00           C  
ATOM   3357 CD1  TYR B  38      -1.794  -5.602   9.594  0.00  0.00           C  
ATOM   3358 CD2  TYR B  38      -3.513  -4.205   8.645  0.00  0.00           C  
ATOM   3359 CE1  TYR B  38      -2.612  -6.720   9.455  0.00  0.00           C  
ATOM   3360 CE2  TYR B  38      -4.358  -5.284   8.409  0.00  0.00           C  
ATOM   3361  CZ  TYR B  38      -3.836  -6.509   8.832  0.00  0.00           C  
ATOM   3362  OH  TYR B  38      -4.629  -7.601   8.981  0.00  0.00           O  
ATOM   3363  C   TYR B  38       0.102  -1.273   9.349  0.00  0.00           C  
ATOM   3364  O   TYR B  38       0.965  -1.510   8.499  0.00  0.00           O  
ATOM   3365  H   TYR B  38      -2.640  -1.685  10.873  0.00  0.00           H  
ATOM   3366  HA  TYR B  38      -0.028  -3.045  10.452  0.00  0.00           H  
ATOM   3367 HB2  TYR B  38      -1.802  -2.559   8.276  0.00  0.00           H  
ATOM   3368 HB3  TYR B  38      -0.538  -3.590   8.357  0.00  0.00           H  
ATOM   3369 HD1  TYR B  38      -0.877  -5.705   9.959  0.00  0.00           H  
ATOM   3370 HD2  TYR B  38      -3.828  -3.281   8.384  0.00  0.00           H  
ATOM   3371 HE1  TYR B  38      -2.343  -7.600   9.778  0.00  0.00           H  
ATOM   3372 HE2  TYR B  38      -5.217  -5.200   7.996  0.00  0.00           H  
ATOM   3373  HH  TYR B  38      -4.732  -8.066   8.100  0.00  0.00           H  
ATOM   3374  N   GLY B  39      -0.225  -0.014   9.636  0.00  0.00           N  
ATOM   3375  CA  GLY B  39       0.241   1.229   8.992  0.00  0.00           C  
ATOM   3376  C   GLY B  39      -0.226   1.381   7.552  0.00  0.00           C  
ATOM   3377  O   GLY B  39       0.448   1.978   6.711  0.00  0.00           O  
ATOM   3378  H   GLY B  39      -0.929   0.037  10.460  0.00  0.00           H  
ATOM   3379 HA2  GLY B  39      -0.086   2.022   9.538  0.00  0.00           H  
ATOM   3380 HA3  GLY B  39       1.256   1.251   9.021  0.00  0.00           H  
ATOM   3381  N   LYS B  40      -1.339   0.710   7.242  0.00  0.00           N  
ATOM   3382  CA  LYS B  40      -1.861   0.493   5.891  0.00  0.00           C  
ATOM   3383  CB  LYS B  40      -2.695  -0.772   6.107  0.00  0.00           C  
ATOM   3384  CG  LYS B  40      -3.517  -1.293   4.931  0.00  0.00           C  
ATOM   3385  CD  LYS B  40      -4.117  -2.661   5.264  0.00  0.00           C  
ATOM   3386  CE  LYS B  40      -5.339  -3.152   4.486  0.00  0.00           C  
ATOM   3387  NZ  LYS B  40      -6.131  -4.329   4.858  0.00  0.00           N  
ATOM   3388  C   LYS B  40      -2.716   1.606   5.291  0.00  0.00           C  
ATOM   3389  O   LYS B  40      -3.809   1.915   5.755  0.00  0.00           O  
ATOM   3390  H   LYS B  40      -1.841   0.327   8.101  0.00  0.00           H  
ATOM   3391  HA  LYS B  40      -1.060   0.327   5.261  0.00  0.00           H  
ATOM   3392 HB2  LYS B  40      -2.067  -1.513   6.398  0.00  0.00           H  
ATOM   3393 HB3  LYS B  40      -3.332  -0.598   6.877  0.00  0.00           H  
ATOM   3394 HG2  LYS B  40      -4.257  -0.657   4.743  0.00  0.00           H  
ATOM   3395 HG3  LYS B  40      -2.928  -1.386   4.136  0.00  0.00           H  
ATOM   3396 HD2  LYS B  40      -3.377  -3.365   5.161  0.00  0.00           H  
ATOM   3397 HD3  LYS B  40      -4.359  -2.667   6.263  0.00  0.00           H  
ATOM   3398 HE2  LYS B  40      -5.998  -2.326   4.399  0.00  0.00           H  
ATOM   3399 HE3  LYS B  40      -5.034  -3.265   3.476  0.00  0.00           H  
ATOM   3400 HZ1  LYS B  40      -7.105  -4.150   4.701  0.00  0.00           H  
ATOM   3401 HZ2  LYS B  40      -5.851  -5.118   4.305  0.00  0.00           H  
ATOM   3402 HZ3  LYS B  40      -5.990  -4.544   5.828  0.00  0.00           H  
ATOM   3403  N   LEU B  41      -2.195   2.240   4.240  0.00  0.00           N  
ATOM   3404  CA  LEU B  41      -2.957   3.266   3.517  0.00  0.00           C  
ATOM   3405  CB  LEU B  41      -2.059   4.491   3.380  0.00  0.00           C  
ATOM   3406  CG  LEU B  41      -1.837   5.294   4.672  0.00  0.00           C  
ATOM   3407 CD1  LEU B  41      -0.404   5.813   4.724  0.00  0.00           C  
ATOM   3408 CD2  LEU B  41      -2.733   6.529   4.730  0.00  0.00           C  
ATOM   3409  C   LEU B  41      -3.377   2.873   2.092  0.00  0.00           C  
ATOM   3410  O   LEU B  41      -2.548   2.471   1.285  0.00  0.00           O  
ATOM   3411  H   LEU B  41      -1.236   1.954   3.984  0.00  0.00           H  
ATOM   3412  HA  LEU B  41      -3.804   3.469   4.050  0.00  0.00           H  
ATOM   3413 HB2  LEU B  41      -1.168   4.188   3.067  0.00  0.00           H  
ATOM   3414 HB3  LEU B  41      -2.473   5.105   2.720  0.00  0.00           H  
ATOM   3415  HG  LEU B  41      -2.004   4.699   5.453  0.00  0.00           H  
ATOM   3416 HD11 LEU B  41      -0.236   6.405   3.936  0.00  0.00           H  
ATOM   3417 HD12 LEU B  41      -0.270   6.333   5.567  0.00  0.00           H  
ATOM   3418 HD13 LEU B  41       0.231   5.041   4.703  0.00  0.00           H  
ATOM   3419 HD21 LEU B  41      -3.691   6.246   4.694  0.00  0.00           H  
ATOM   3420 HD22 LEU B  41      -2.561   7.024   5.581  0.00  0.00           H  
ATOM   3421 HD23 LEU B  41      -2.532   7.122   3.951  0.00  0.00           H  
ATOM   3422  N   THR B  42      -4.699   2.852   1.962  0.00  0.00           N  
ATOM   3423  CA  THR B  42      -5.450   2.264   0.843  0.00  0.00           C  
ATOM   3424  CB  THR B  42      -6.175   0.961   1.186  0.00  0.00           C  
ATOM   3425 OG1  THR B  42      -7.098   1.059   2.274  0.00  0.00           O  
ATOM   3426 CG2  THR B  42      -5.393  -0.348   1.222  0.00  0.00           C  
ATOM   3427  C   THR B  42      -6.399   3.231   0.131  0.00  0.00           C  
ATOM   3428  O   THR B  42      -7.469   3.540   0.650  0.00  0.00           O  
ATOM   3429  H   THR B  42      -5.203   3.322   2.777  0.00  0.00           H  
ATOM   3430  HA  THR B  42      -4.776   1.919   0.158  0.00  0.00           H  
ATOM   3431  HB  THR B  42      -6.709   0.647   0.348  0.00  0.00           H  
ATOM   3432 HG21 THR B  42      -5.684  -0.936   0.463  0.00  0.00           H  
ATOM   3433 HG22 THR B  42      -4.413  -0.160   1.136  0.00  0.00           H  
ATOM   3434 HG23 THR B  42      -5.565  -0.821   2.089  0.00  0.00           H  
ATOM   3435 HG1  THR B  42      -6.939   1.904   2.796  0.00  0.00           H  
ATOM   3436  N   LEU B  43      -5.795   3.920  -0.827  0.00  0.00           N  
ATOM   3437  CA  LEU B  43      -6.545   4.973  -1.535  0.00  0.00           C  
ATOM   3438  CB  LEU B  43      -5.891   6.321  -1.227  0.00  0.00           C  
ATOM   3439  CG  LEU B  43      -5.998   6.858   0.197  0.00  0.00           C  
ATOM   3440 CD1  LEU B  43      -4.614   7.244   0.729  0.00  0.00           C  
ATOM   3441 CD2  LEU B  43      -6.993   8.022   0.260  0.00  0.00           C  
ATOM   3442  C   LEU B  43      -6.562   4.842  -3.060  0.00  0.00           C  
ATOM   3443  O   LEU B  43      -5.869   4.055  -3.703  0.00  0.00           O  
ATOM   3444  H   LEU B  43      -4.826   3.676  -1.024  0.00  0.00           H  
ATOM   3445  HA  LEU B  43      -7.510   4.950  -1.202  0.00  0.00           H  
ATOM   3446 HB2  LEU B  43      -4.913   6.241  -1.443  0.00  0.00           H  
ATOM   3447 HB3  LEU B  43      -6.302   7.005  -1.836  0.00  0.00           H  
ATOM   3448  HG  LEU B  43      -6.390   6.154   0.786  0.00  0.00           H  
ATOM   3449 HD11 LEU B  43      -4.221   7.950   0.142  0.00  0.00           H  
ATOM   3450 HD12 LEU B  43      -4.705   7.593   1.661  0.00  0.00           H  
ATOM   3451 HD13 LEU B  43      -4.025   6.438   0.727  0.00  0.00           H  
ATOM   3452 HD21 LEU B  43      -7.892   7.703  -0.036  0.00  0.00           H  
ATOM   3453 HD22 LEU B  43      -7.048   8.358   1.200  0.00  0.00           H  
ATOM   3454 HD23 LEU B  43      -6.681   8.755  -0.343  0.00  0.00           H  
ATOM   3455  N   LYS B  44      -7.677   5.410  -3.494  0.00  0.00           N  
ATOM   3456  CA  LYS B  44      -7.990   5.811  -4.870  0.00  0.00           C  
ATOM   3457  CB  LYS B  44      -9.300   5.168  -5.350  0.00  0.00           C  
ATOM   3458  CG  LYS B  44      -9.317   5.395  -6.864  0.00  0.00           C  
ATOM   3459  CD  LYS B  44     -10.646   5.060  -7.550  0.00  0.00           C  
ATOM   3460  CE  LYS B  44     -10.449   4.613  -9.004  0.00  0.00           C  
ATOM   3461  NZ  LYS B  44     -11.702   4.239  -9.684  0.00  0.00           N  
ATOM   3462  C   LYS B  44      -8.049   7.337  -5.010  0.00  0.00           C  
ATOM   3463  O   LYS B  44      -8.923   8.025  -4.476  0.00  0.00           O  
ATOM   3464  H   LYS B  44      -8.391   5.566  -2.703  0.00  0.00           H  
ATOM   3465  HA  LYS B  44      -7.269   5.461  -5.482  0.00  0.00           H  
ATOM   3466 HB2  LYS B  44      -9.260   4.225  -5.180  0.00  0.00           H  
ATOM   3467 HB3  LYS B  44     -10.037   5.643  -4.959  0.00  0.00           H  
ATOM   3468 HG2  LYS B  44      -9.098   6.367  -7.048  0.00  0.00           H  
ATOM   3469 HG3  LYS B  44      -8.588   4.832  -7.285  0.00  0.00           H  
ATOM   3470 HD2  LYS B  44     -11.086   4.320  -7.051  0.00  0.00           H  
ATOM   3471 HD3  LYS B  44     -11.222   5.871  -7.546  0.00  0.00           H  
ATOM   3472 HE2  LYS B  44     -10.002   5.368  -9.509  0.00  0.00           H  
ATOM   3473 HE3  LYS B  44      -9.813   3.825  -9.008  0.00  0.00           H  
ATOM   3474 HZ1  LYS B  44     -11.524   4.071 -10.656  0.00  0.00           H  
ATOM   3475 HZ2  LYS B  44     -12.078   3.407  -9.270  0.00  0.00           H  
ATOM   3476 HZ3  LYS B  44     -12.370   4.981  -9.596  0.00  0.00           H  
ATOM   3477  N   PHE B  45      -7.175   7.903  -5.825  0.00  0.00           N  
ATOM   3478  CA  PHE B  45      -7.222   9.312  -6.255  0.00  0.00           C  
ATOM   3479  CB  PHE B  45      -5.800   9.871  -6.293  0.00  0.00           C  
ATOM   3480  CG  PHE B  45      -5.300   9.919  -4.844  0.00  0.00           C  
ATOM   3481 CD1  PHE B  45      -4.388   8.970  -4.420  0.00  0.00           C  
ATOM   3482 CD2  PHE B  45      -5.527  11.073  -4.103  0.00  0.00           C  
ATOM   3483 CE1  PHE B  45      -3.769   9.166  -3.189  0.00  0.00           C  
ATOM   3484 CE2  PHE B  45      -4.941  11.278  -2.863  0.00  0.00           C  
ATOM   3485  CZ  PHE B  45      -4.081  10.272  -2.412  0.00  0.00           C  
ATOM   3486  C   PHE B  45      -7.947   9.445  -7.589  0.00  0.00           C  
ATOM   3487  O   PHE B  45      -7.286   9.121  -8.576  0.00  0.00           O  
ATOM   3488  H   PHE B  45      -6.413   7.249  -6.157  0.00  0.00           H  
ATOM   3489  HA  PHE B  45      -7.771   9.803  -5.573  0.00  0.00           H  
ATOM   3490 HB2  PHE B  45      -5.241   9.257  -6.772  0.00  0.00           H  
ATOM   3491 HB3  PHE B  45      -5.832  10.771  -6.618  0.00  0.00           H  
ATOM   3492 HD1  PHE B  45      -4.178   8.185  -4.961  0.00  0.00           H  
ATOM   3493 HD2  PHE B  45      -6.137  11.783  -4.480  0.00  0.00           H  
ATOM   3494 HE1  PHE B  45      -3.089   8.492  -2.866  0.00  0.00           H  
ATOM   3495 HE2  PHE B  45      -5.122  12.086  -2.329  0.00  0.00           H  
ATOM   3496  HZ  PHE B  45      -3.673  10.355  -1.488  0.00  0.00           H  
ATOM   3497  N   ILE B  46      -9.255   9.669  -7.482  0.00  0.00           N  
ATOM   3498  CA  ILE B  46     -10.119   9.966  -8.637  0.00  0.00           C  
ATOM   3499  CB  ILE B  46     -11.591   9.782  -8.271  0.00  0.00           C  
ATOM   3500 CG1  ILE B  46     -11.910   8.359  -7.798  0.00  0.00           C  
ATOM   3501 CG2  ILE B  46     -12.566  10.311  -9.323  0.00  0.00           C  
ATOM   3502 CD1  ILE B  46     -12.998   8.260  -6.730  0.00  0.00           C  
ATOM   3503  C   ILE B  46      -9.885  11.355  -9.231  0.00  0.00           C  
ATOM   3504  O   ILE B  46      -9.739  12.306  -8.467  0.00  0.00           O  
ATOM   3505  H   ILE B  46      -9.623   9.617  -6.504  0.00  0.00           H  
ATOM   3506  HA  ILE B  46      -9.864   9.298  -9.353  0.00  0.00           H  
ATOM   3507  HB  ILE B  46     -11.807  10.409  -7.517  0.00  0.00           H  
ATOM   3508 HG12 ILE B  46     -12.193   7.817  -8.593  0.00  0.00           H  
ATOM   3509 HG13 ILE B  46     -11.069   7.955  -7.430  0.00  0.00           H  
ATOM   3510 HG21 ILE B  46     -13.489  10.321  -8.943  0.00  0.00           H  
ATOM   3511 HG22 ILE B  46     -12.300  11.236  -9.583  0.00  0.00           H  
ATOM   3512 HG23 ILE B  46     -12.541   9.717 -10.125  0.00  0.00           H  
ATOM   3513 HD11 ILE B  46     -13.844   8.642  -7.093  0.00  0.00           H  
ATOM   3514 HD12 ILE B  46     -13.131   7.302  -6.491  0.00  0.00           H  
ATOM   3515 HD13 ILE B  46     -12.710   8.775  -5.926  0.00  0.00           H  
ATOM   3516  N   CYS B  47      -9.748  11.361 -10.557  0.00  0.00           N  
ATOM   3517  CA  CYS B  47      -9.357  12.481 -11.420  0.00  0.00           C  
ATOM   3518  CB  CYS B  47      -8.538  12.055 -12.642  0.00  0.00           C  
ATOM   3519  SG  CYS B  47      -7.776  13.428 -13.582  0.00  0.00           S  
ATOM   3520  C   CYS B  47     -10.528  13.299 -11.975  0.00  0.00           C  
ATOM   3521  O   CYS B  47     -11.371  12.647 -12.594  0.00  0.00           O  
ATOM   3522  H   CYS B  47      -9.967  10.392 -10.986  0.00  0.00           H  
ATOM   3523  HA  CYS B  47      -8.771  13.109 -10.872  0.00  0.00           H  
ATOM   3524 HB2  CYS B  47      -7.803  11.452 -12.333  0.00  0.00           H  
ATOM   3525 HB3  CYS B  47      -9.141  11.556 -13.265  0.00  0.00           H  
ATOM   3526  HG  CYS B  47      -8.485  13.891 -14.107  0.00  0.00           H  
ATOM   3527  N   THR B  48     -10.885  14.317 -11.191  0.00  0.00           N  
ATOM   3528  CA  THR B  48     -12.014  15.170 -11.593  0.00  0.00           C  
ATOM   3529  CB  THR B  48     -12.562  15.986 -10.427  0.00  0.00           C  
ATOM   3530 OG1  THR B  48     -11.877  17.132  -9.919  0.00  0.00           O  
ATOM   3531 CG2  THR B  48     -12.919  15.051  -9.266  0.00  0.00           C  
ATOM   3532  C   THR B  48     -11.913  15.953 -12.909  0.00  0.00           C  
ATOM   3533  O   THR B  48     -12.951  16.148 -13.539  0.00  0.00           O  
ATOM   3534  H   THR B  48     -10.340  14.445 -10.341  0.00  0.00           H  
ATOM   3535  HA  THR B  48     -12.856  14.567 -11.651  0.00  0.00           H  
ATOM   3536  HB  THR B  48     -13.551  16.314 -10.688  0.00  0.00           H  
ATOM   3537 HG21 THR B  48     -13.572  14.361  -9.581  0.00  0.00           H  
ATOM   3538 HG22 THR B  48     -12.091  14.598  -8.934  0.00  0.00           H  
ATOM   3539 HG23 THR B  48     -13.329  15.582  -8.523  0.00  0.00           H  
ATOM   3540 HG1  THR B  48     -10.882  17.023 -10.024  0.00  0.00           H  
ATOM   3541  N   THR B  49     -10.738  16.524 -13.163  0.00  0.00           N  
ATOM   3542  CA  THR B  49     -10.421  17.182 -14.432  0.00  0.00           C  
ATOM   3543  CB  THR B  49      -9.147  18.018 -14.330  0.00  0.00           C  
ATOM   3544 OG1  THR B  49      -8.261  17.626 -13.274  0.00  0.00           O  
ATOM   3545 CG2  THR B  49      -9.437  19.509 -14.458  0.00  0.00           C  
ATOM   3546  C   THR B  49     -10.188  16.204 -15.587  0.00  0.00           C  
ATOM   3547  O   THR B  49      -9.658  15.104 -15.447  0.00  0.00           O  
ATOM   3548  H   THR B  49     -10.052  16.463 -12.371  0.00  0.00           H  
ATOM   3549  HA  THR B  49     -11.200  17.785 -14.682  0.00  0.00           H  
ATOM   3550  HB  THR B  49      -8.620  17.938 -15.225  0.00  0.00           H  
ATOM   3551 HG21 THR B  49      -9.619  19.737 -15.417  0.00  0.00           H  
ATOM   3552 HG22 THR B  49     -10.239  19.746 -13.905  0.00  0.00           H  
ATOM   3553 HG23 THR B  49      -8.648  20.036 -14.136  0.00  0.00           H  
ATOM   3554 HG1  THR B  49      -7.333  17.478 -13.633  0.00  0.00           H  
ATOM   3555  N   GLY B  50     -10.513  16.713 -16.771  0.00  0.00           N  
ATOM   3556  CA  GLY B  50     -10.466  15.905 -17.996  0.00  0.00           C  
ATOM   3557  C   GLY B  50      -9.211  15.169 -18.481  0.00  0.00           C  
ATOM   3558  O   GLY B  50      -9.364  14.160 -19.172  0.00  0.00           O  
ATOM   3559  H   GLY B  50     -10.799  17.710 -16.758  0.00  0.00           H  
ATOM   3560 HA2  GLY B  50     -11.255  15.196 -17.943  0.00  0.00           H  
ATOM   3561 HA3  GLY B  50     -10.810  16.515 -18.795  0.00  0.00           H  
ATOM   3562  N   LYS B  51      -8.029  15.631 -18.087  0.00  0.00           N  
ATOM   3563  CA  LYS B  51      -6.789  14.851 -18.135  0.00  0.00           C  
ATOM   3564  CB  LYS B  51      -6.340  14.758 -19.594  0.00  0.00           C  
ATOM   3565  CG  LYS B  51      -5.473  13.530 -19.895  0.00  0.00           C  
ATOM   3566  CD  LYS B  51      -6.277  12.235 -20.054  0.00  0.00           C  
ATOM   3567  CE  LYS B  51      -5.568  11.198 -20.931  0.00  0.00           C  
ATOM   3568  NZ  LYS B  51      -4.275  10.835 -20.345  0.00  0.00           N  
ATOM   3569  C   LYS B  51      -5.754  15.608 -17.297  0.00  0.00           C  
ATOM   3570  O   LYS B  51      -5.637  16.812 -17.462  0.00  0.00           O  
ATOM   3571  H   LYS B  51      -8.055  16.622 -17.732  0.00  0.00           H  
ATOM   3572  HA  LYS B  51      -6.947  13.965 -17.722  0.00  0.00           H  
ATOM   3573 HB2  LYS B  51      -7.151  14.712 -20.170  0.00  0.00           H  
ATOM   3574 HB3  LYS B  51      -5.809  15.571 -19.813  0.00  0.00           H  
ATOM   3575 HG2  LYS B  51      -4.961  13.696 -20.747  0.00  0.00           H  
ATOM   3576 HG3  LYS B  51      -4.812  13.407 -19.147  0.00  0.00           H  
ATOM   3577 HD2  LYS B  51      -6.422  11.837 -19.151  0.00  0.00           H  
ATOM   3578 HD3  LYS B  51      -7.156  12.453 -20.473  0.00  0.00           H  
ATOM   3579 HE2  LYS B  51      -6.153  10.391 -20.999  0.00  0.00           H  
ATOM   3580 HE3  LYS B  51      -5.434  11.593 -21.839  0.00  0.00           H  
ATOM   3581 HZ1  LYS B  51      -3.535  11.315 -20.824  0.00  0.00           H  
ATOM   3582 HZ2  LYS B  51      -4.254  11.090 -19.375  0.00  0.00           H  
ATOM   3583 HZ3  LYS B  51      -4.127   9.846 -20.425  0.00  0.00           H  
ATOM   3584  N   LEU B  52      -4.908  14.788 -16.673  0.00  0.00           N  
ATOM   3585  CA  LEU B  52      -3.867  15.309 -15.781  0.00  0.00           C  
ATOM   3586  CB  LEU B  52      -3.478  14.136 -14.886  0.00  0.00           C  
ATOM   3587  CG  LEU B  52      -2.783  14.503 -13.579  0.00  0.00           C  
ATOM   3588 CD1  LEU B  52      -3.802  14.652 -12.446  0.00  0.00           C  
ATOM   3589 CD2  LEU B  52      -1.970  13.247 -13.252  0.00  0.00           C  
ATOM   3590  C   LEU B  52      -2.627  15.762 -16.560  0.00  0.00           C  
ATOM   3591  O   LEU B  52      -2.200  15.003 -17.421  0.00  0.00           O  
ATOM   3592  H   LEU B  52      -5.045  13.784 -16.866  0.00  0.00           H  
ATOM   3593  HA  LEU B  52      -4.238  16.106 -15.287  0.00  0.00           H  
ATOM   3594 HB2  LEU B  52      -4.309  13.640 -14.652  0.00  0.00           H  
ATOM   3595 HB3  LEU B  52      -2.859  13.551 -15.400  0.00  0.00           H  
ATOM   3596  HG  LEU B  52      -2.297  15.368 -13.696  0.00  0.00           H  
ATOM   3597 HD11 LEU B  52      -4.288  13.787 -12.324  0.00  0.00           H  
ATOM   3598 HD12 LEU B  52      -3.326  14.891 -11.602  0.00  0.00           H  
ATOM   3599 HD13 LEU B  52      -4.453  15.372 -12.681  0.00  0.00           H  
ATOM   3600 HD21 LEU B  52      -1.325  13.070 -13.995  0.00  0.00           H  
ATOM   3601 HD22 LEU B  52      -1.470  13.390 -12.399  0.00  0.00           H  
ATOM   3602 HD23 LEU B  52      -2.589  12.470 -13.153  0.00  0.00           H  
ATOM   3603  N   PRO B  53      -2.148  16.995 -16.434  0.00  0.00           N  
ATOM   3604  CA  PRO B  53      -0.969  17.440 -17.179  0.00  0.00           C  
ATOM   3605  CB  PRO B  53      -0.735  18.880 -16.696  0.00  0.00           C  
ATOM   3606  CG  PRO B  53      -2.162  19.302 -16.365  0.00  0.00           C  
ATOM   3607  CD  PRO B  53      -2.852  18.086 -15.746  0.00  0.00           C  
ATOM   3608  C   PRO B  53       0.258  16.544 -17.055  0.00  0.00           C  
ATOM   3609  O   PRO B  53       0.630  15.955 -18.071  0.00  0.00           O  
ATOM   3610  HA  PRO B  53      -1.208  17.581 -18.168  0.00  0.00           H  
ATOM   3611 HB2  PRO B  53      -0.174  18.897 -15.888  0.00  0.00           H  
ATOM   3612 HB3  PRO B  53      -0.368  19.441 -17.416  0.00  0.00           H  
ATOM   3613 HG2  PRO B  53      -2.152  20.070 -15.719  0.00  0.00           H  
ATOM   3614 HG3  PRO B  53      -2.637  19.591 -17.202  0.00  0.00           H  
ATOM   3615 HD2  PRO B  53      -2.697  18.053 -14.771  0.00  0.00           H  
ATOM   3616 HD3  PRO B  53      -3.816  18.081 -15.960  0.00  0.00           H  
ATOM   3617  N   VAL B  54       0.904  16.408 -15.895  0.00  0.00           N  
ATOM   3618  CA  VAL B  54       2.074  15.523 -15.779  0.00  0.00           C  
ATOM   3619  CB  VAL B  54       3.165  16.058 -14.842  0.00  0.00           C  
ATOM   3620 CG1  VAL B  54       4.429  15.196 -14.852  0.00  0.00           C  
ATOM   3621 CG2  VAL B  54       3.560  17.525 -14.996  0.00  0.00           C  
ATOM   3622  C   VAL B  54       1.628  14.120 -15.397  0.00  0.00           C  
ATOM   3623  O   VAL B  54       0.862  14.026 -14.436  0.00  0.00           O  
ATOM   3624  H   VAL B  54       0.525  16.959 -15.111  0.00  0.00           H  
ATOM   3625  HA  VAL B  54       2.516  15.479 -16.677  0.00  0.00           H  
ATOM   3626  HB  VAL B  54       2.808  16.031 -13.904  0.00  0.00           H  
ATOM   3627 HG11 VAL B  54       4.481  14.698 -15.716  0.00  0.00           H  
ATOM   3628 HG12 VAL B  54       5.230  15.784 -14.756  0.00  0.00           H  
ATOM   3629 HG13 VAL B  54       4.393  14.549 -14.093  0.00  0.00           H  
ATOM   3630 HG21 VAL B  54       4.337  17.591 -15.620  0.00  0.00           H  
ATOM   3631 HG22 VAL B  54       2.785  18.035 -15.366  0.00  0.00           H  
ATOM   3632 HG23 VAL B  54       3.811  17.892 -14.102  0.00  0.00           H  
ATOM   3633  N   PRO B  55       2.058  13.056 -16.073  0.00  0.00           N  
ATOM   3634  CA  PRO B  55       1.704  11.698 -15.606  0.00  0.00           C  
ATOM   3635  CB  PRO B  55       2.368  10.779 -16.629  0.00  0.00           C  
ATOM   3636  CG  PRO B  55       2.214  11.603 -17.900  0.00  0.00           C  
ATOM   3637  CD  PRO B  55       2.731  12.947 -17.371  0.00  0.00           C  
ATOM   3638  C   PRO B  55       2.059  11.387 -14.144  0.00  0.00           C  
ATOM   3639  O   PRO B  55       3.011  11.907 -13.570  0.00  0.00           O  
ATOM   3640  HA  PRO B  55       0.710  11.519 -15.774  0.00  0.00           H  
ATOM   3641 HB2  PRO B  55       3.323  10.641 -16.423  0.00  0.00           H  
ATOM   3642 HB3  PRO B  55       1.885   9.924 -16.713  0.00  0.00           H  
ATOM   3643 HG2  PRO B  55       2.794  11.262 -18.602  0.00  0.00           H  
ATOM   3644 HG3  PRO B  55       1.277  11.668 -18.154  0.00  0.00           H  
ATOM   3645 HD2  PRO B  55       3.719  12.925 -17.263  0.00  0.00           H  
ATOM   3646 HD3  PRO B  55       2.466  13.689 -17.978  0.00  0.00           H  
ATOM   3647  N   TRP B  56       1.291  10.471 -13.566  0.00  0.00           N  
ATOM   3648  CA  TRP B  56       1.367  10.238 -12.115  0.00  0.00           C  
ATOM   3649  CB  TRP B  56       0.197   9.373 -11.633  0.00  0.00           C  
ATOM   3650  CG  TRP B  56      -1.145  10.085 -11.435  0.00  0.00           C  
ATOM   3651 CD1  TRP B  56      -2.220  10.136 -12.220  0.00  0.00           C  
ATOM   3652 CD2  TRP B  56      -1.527  10.796 -10.306  0.00  0.00           C  
ATOM   3653 NE1  TRP B  56      -3.278  10.686 -11.632  0.00  0.00           N  
ATOM   3654 CE2  TRP B  56      -2.849  11.205 -10.489  0.00  0.00           C  
ATOM   3655 CE3  TRP B  56      -0.830  11.062  -9.135  0.00  0.00           C  
ATOM   3656 CZ2  TRP B  56      -3.451  11.923  -9.465  0.00  0.00           C  
ATOM   3657 CZ3  TRP B  56      -1.472  11.764  -8.121  0.00  0.00           C  
ATOM   3658 CH2  TRP B  56      -2.757  12.262  -8.320  0.00  0.00           C  
ATOM   3659  C   TRP B  56       2.593   9.738 -11.358  0.00  0.00           C  
ATOM   3660  O   TRP B  56       2.757   9.945 -10.155  0.00  0.00           O  
ATOM   3661  H   TRP B  56       0.661   9.955 -14.194  0.00  0.00           H  
ATOM   3662  HA  TRP B  56       1.088  11.162 -11.658  0.00  0.00           H  
ATOM   3663 HB2  TRP B  56       0.031   8.642 -12.298  0.00  0.00           H  
ATOM   3664 HB3  TRP B  56       0.431   8.966 -10.748  0.00  0.00           H  
ATOM   3665 HD1  TRP B  56      -2.228   9.782 -13.192  0.00  0.00           H  
ATOM   3666 HE1  TRP B  56      -4.216  10.706 -11.982  0.00  0.00           H  
ATOM   3667 HE3  TRP B  56       0.112  10.759  -9.010  0.00  0.00           H  
ATOM   3668 HZ2  TRP B  56      -4.436  12.205  -9.568  0.00  0.00           H  
ATOM   3669 HZ3  TRP B  56      -1.006  11.905  -7.259  0.00  0.00           H  
ATOM   3670 HH2  TRP B  56      -3.169  12.855  -7.646  0.00  0.00           H  
ATOM   3671  N   PRO B  57       3.451   8.929 -11.967  0.00  0.00           N  
ATOM   3672  CA  PRO B  57       4.704   8.520 -11.316  0.00  0.00           C  
ATOM   3673  CB  PRO B  57       5.500   7.850 -12.438  0.00  0.00           C  
ATOM   3674  CG  PRO B  57       4.443   7.106 -13.249  0.00  0.00           C  
ATOM   3675  CD  PRO B  57       3.247   8.056 -13.135  0.00  0.00           C  
ATOM   3676  C   PRO B  57       5.665   9.579 -10.788  0.00  0.00           C  
ATOM   3677  O   PRO B  57       6.563   9.281 -10.005  0.00  0.00           O  
ATOM   3678  HA  PRO B  57       4.488   7.831 -10.558  0.00  0.00           H  
ATOM   3679 HB2  PRO B  57       5.958   8.527 -13.009  0.00  0.00           H  
ATOM   3680 HB3  PRO B  57       6.169   7.207 -12.072  0.00  0.00           H  
ATOM   3681 HG2  PRO B  57       4.730   7.015 -14.184  0.00  0.00           H  
ATOM   3682 HG3  PRO B  57       4.242   6.238 -12.833  0.00  0.00           H  
ATOM   3683 HD2  PRO B  57       3.154   8.612 -13.983  0.00  0.00           H  
ATOM   3684 HD3  PRO B  57       2.381   7.527 -13.038  0.00  0.00           H  
ATOM   3685  N   THR B  58       5.596  10.861 -11.139  0.00  0.00           N  
ATOM   3686  CA  THR B  58       6.435  11.959 -10.665  0.00  0.00           C  
ATOM   3687  CB  THR B  58       6.064  13.285 -11.336  0.00  0.00           C  
ATOM   3688 OG1  THR B  58       4.660  13.441 -11.493  0.00  0.00           O  
ATOM   3689 CG2  THR B  58       6.843  13.318 -12.655  0.00  0.00           C  
ATOM   3690  C   THR B  58       6.228  12.038  -9.146  0.00  0.00           C  
ATOM   3691  O   THR B  58       7.140  11.805  -8.352  0.00  0.00           O  
ATOM   3692  H   THR B  58       4.811  11.040 -11.858  0.00  0.00           H  
ATOM   3693  HA  THR B  58       7.383  11.737 -10.838  0.00  0.00           H  
ATOM   3694  HB  THR B  58       6.409  14.061 -10.746  0.00  0.00           H  
ATOM   3695 HG21 THR B  58       7.807  13.119 -12.480  0.00  0.00           H  
ATOM   3696 HG22 THR B  58       6.469  12.632 -13.282  0.00  0.00           H  
ATOM   3697 HG23 THR B  58       6.761  14.226 -13.069  0.00  0.00           H  
ATOM   3698 HG1  THR B  58       4.316  12.842 -12.226  0.00  0.00           H  
ATOM   3699  N   LEU B  59       4.949  12.135  -8.811  0.00  0.00           N  
ATOM   3700  CA  LEU B  59       4.510  12.143  -7.412  0.00  0.00           C  
ATOM   3701  CB  LEU B  59       3.685  13.421  -7.193  0.00  0.00           C  
ATOM   3702  CG  LEU B  59       4.555  14.680  -7.302  0.00  0.00           C  
ATOM   3703 CD1  LEU B  59       3.639  15.905  -7.427  0.00  0.00           C  
ATOM   3704 CD2  LEU B  59       5.410  14.856  -6.044  0.00  0.00           C  
ATOM   3705  C   LEU B  59       3.703  10.905  -7.015  0.00  0.00           C  
ATOM   3706  O   LEU B  59       2.483  10.979  -6.915  0.00  0.00           O  
ATOM   3707  H   LEU B  59       4.290  12.204  -9.613  0.00  0.00           H  
ATOM   3708  HA  LEU B  59       5.334  12.188  -6.819  0.00  0.00           H  
ATOM   3709 HB2  LEU B  59       3.007  13.467  -7.893  0.00  0.00           H  
ATOM   3710 HB3  LEU B  59       3.315  13.393  -6.292  0.00  0.00           H  
ATOM   3711  HG  LEU B  59       5.125  14.614  -8.109  0.00  0.00           H  
ATOM   3712 HD11 LEU B  59       3.056  15.963  -6.618  0.00  0.00           H  
ATOM   3713 HD12 LEU B  59       4.199  16.728  -7.499  0.00  0.00           H  
ATOM   3714 HD13 LEU B  59       3.073  15.810  -8.244  0.00  0.00           H  
ATOM   3715 HD21 LEU B  59       6.003  14.060  -5.934  0.00  0.00           H  
ATOM   3716 HD22 LEU B  59       5.967  15.680  -6.136  0.00  0.00           H  
ATOM   3717 HD23 LEU B  59       4.812  14.942  -5.248  0.00  0.00           H  
ATOM   3718  N   VAL B  60       4.443   9.875  -6.623  0.00  0.00           N  
ATOM   3719  CA  VAL B  60       4.024   8.585  -6.059  0.00  0.00           C  
ATOM   3720  CB  VAL B  60       5.116   7.504  -6.016  0.00  0.00           C  
ATOM   3721 CG1  VAL B  60       4.427   6.216  -5.556  0.00  0.00           C  
ATOM   3722 CG2  VAL B  60       5.888   7.434  -7.334  0.00  0.00           C  
ATOM   3723  C   VAL B  60       3.156   8.801  -4.819  0.00  0.00           C  
ATOM   3724  O   VAL B  60       1.954   8.624  -5.006  0.00  0.00           O  
ATOM   3725  H   VAL B  60       5.507  10.078  -6.768  0.00  0.00           H  
ATOM   3726  HA  VAL B  60       3.470   8.110  -6.747  0.00  0.00           H  
ATOM   3727  HB  VAL B  60       5.757   7.749  -5.318  0.00  0.00           H  
ATOM   3728 HG11 VAL B  60       5.119   5.519  -5.376  0.00  0.00           H  
ATOM   3729 HG12 VAL B  60       3.911   6.399  -4.722  0.00  0.00           H  
ATOM   3730 HG13 VAL B  60       3.808   5.900  -6.272  0.00  0.00           H  
ATOM   3731 HG21 VAL B  60       5.249   7.553  -8.092  0.00  0.00           H  
ATOM   3732 HG22 VAL B  60       6.573   8.161  -7.350  0.00  0.00           H  
ATOM   3733 HG23 VAL B  60       6.335   6.545  -7.403  0.00  0.00           H  
ATOM   3734  N   THR B  61       3.676   9.500  -3.811  0.00  0.00           N  
ATOM   3735  CA  THR B  61       2.874   9.729  -2.598  0.00  0.00           C  
ATOM   3736  CB  THR B  61       3.311   8.839  -1.432  0.00  0.00           C  
ATOM   3737 OG1  THR B  61       2.560   9.210  -0.281  0.00  0.00           O  
ATOM   3738 CG2  THR B  61       4.826   8.682  -1.259  0.00  0.00           C  
ATOM   3739  C   THR B  61       2.709  11.183  -2.132  0.00  0.00           C  
ATOM   3740  O   THR B  61       3.619  11.989  -2.268  0.00  0.00           O  
ATOM   3741  H   THR B  61       4.627   9.845  -3.945  0.00  0.00           H  
ATOM   3742  HA  THR B  61       1.933   9.345  -2.767  0.00  0.00           H  
ATOM   3743  HB  THR B  61       3.097   7.871  -1.658  0.00  0.00           H  
ATOM   3744 HG21 THR B  61       5.299   9.186  -1.982  0.00  0.00           H  
ATOM   3745 HG22 THR B  61       5.100   9.043  -0.366  0.00  0.00           H  
ATOM   3746 HG23 THR B  61       5.070   7.713  -1.314  0.00  0.00           H  
ATOM   3747 HG1  THR B  61       2.182   8.394   0.173  0.00  0.00           H  
ATOM   3748  N   THR B  62       1.493  11.624  -1.790  0.00  0.00           N  
ATOM   3749  CA  THR B  62       1.026  12.943  -1.353  0.00  0.00           C  
ATOM   3750  CB  THR B  62       0.099  13.620  -2.364  0.00  0.00           C  
ATOM   3751 OG1  THR B  62      -0.867  12.686  -2.864  0.00  0.00           O  
ATOM   3752 CG2  THR B  62       0.908  14.324  -3.452  0.00  0.00           C  
ATOM   3753  C   THR B  62       0.471  13.165   0.059  0.00  0.00           C  
ATOM   3754  O   THR B  62       0.881  14.076   0.773  0.00  0.00           O  
ATOM   3755  H   THR B  62       0.759  10.800  -1.874  0.00  0.00           H  
ATOM   3756  HA  THR B  62       1.824  13.614  -1.482  0.00  0.00           H  
ATOM   3757  HB  THR B  62      -0.409  14.378  -1.897  0.00  0.00           H  
ATOM   3758 HG21 THR B  62       0.287  14.755  -4.109  0.00  0.00           H  
ATOM   3759 HG22 THR B  62       1.490  15.026  -3.038  0.00  0.00           H  
ATOM   3760 HG23 THR B  62       1.483  13.657  -3.929  0.00  0.00           H  
ATOM   3761 HG1  THR B  62      -0.527  12.249  -3.703  0.00  0.00           H  
ATOM   3762  N   LEU B  63      -0.390  12.223   0.433  0.00  0.00           N  
ATOM   3763  CA  LEU B  63      -1.127  12.318   1.703  0.00  0.00           C  
ATOM   3764  CB  LEU B  63      -2.069  11.108   1.690  0.00  0.00           C  
ATOM   3765  CG  LEU B  63      -3.167  11.024   2.752  0.00  0.00           C  
ATOM   3766 CD1  LEU B  63      -4.336  11.820   2.174  0.00  0.00           C  
ATOM   3767 CD2  LEU B  63      -3.469   9.579   3.181  0.00  0.00           C  
ATOM   3768  C   LEU B  63      -0.259  12.237   2.961  0.00  0.00           C  
ATOM   3769  O   LEU B  63       0.618  11.378   3.003  0.00  0.00           O  
ATOM   3770  H   LEU B  63      -0.496  11.434  -0.228  0.00  0.00           H  
ATOM   3771  HA  LEU B  63      -1.621  13.211   1.714  0.00  0.00           H  
ATOM   3772 HB2  LEU B  63      -2.523  11.086   0.791  0.00  0.00           H  
ATOM   3773 HB3  LEU B  63      -1.503  10.282   1.782  0.00  0.00           H  
ATOM   3774  HG  LEU B  63      -2.856  11.449   3.574  0.00  0.00           H  
ATOM   3775 HD11 LEU B  63      -4.623  11.406   1.311  0.00  0.00           H  
ATOM   3776 HD12 LEU B  63      -5.097  11.809   2.821  0.00  0.00           H  
ATOM   3777 HD13 LEU B  63      -4.047  12.763   2.014  0.00  0.00           H  
ATOM   3778 HD21 LEU B  63      -2.640   9.171   3.560  0.00  0.00           H  
ATOM   3779 HD22 LEU B  63      -4.189   9.586   3.872  0.00  0.00           H  
ATOM   3780 HD23 LEU B  63      -3.769   9.058   2.384  0.00  0.00           H  
ATOM   3781  N   VAL B  64      -0.675  13.140   3.844  0.00  0.00           N  
ATOM   3782  CA  VAL B  64      -0.295  13.191   5.264  0.00  0.00           C  
ATOM   3783  CB  VAL B  64      -1.102  14.251   6.022  0.00  0.00           C  
ATOM   3784 CG1  VAL B  64      -0.662  15.685   5.738  0.00  0.00           C  
ATOM   3785 CG2  VAL B  64      -2.599  14.078   5.767  0.00  0.00           C  
ATOM   3786  C   VAL B  64      -0.430  11.834   5.963  0.00  0.00           C  
ATOM   3787  O   VAL B  64      -1.465  11.534   6.561  0.00  0.00           O  
ATOM   3788  H   VAL B  64      -1.339  13.860   3.424  0.00  0.00           H  
ATOM   3789  HA  VAL B  64       0.677  13.470   5.315  0.00  0.00           H  
ATOM   3790  HB  VAL B  64      -0.963  14.097   7.010  0.00  0.00           H  
ATOM   3791 HG11 VAL B  64      -0.449  15.780   4.767  0.00  0.00           H  
ATOM   3792 HG12 VAL B  64      -1.399  16.313   5.982  0.00  0.00           H  
ATOM   3793 HG13 VAL B  64       0.150  15.896   6.280  0.00  0.00           H  
ATOM   3794 HG21 VAL B  64      -2.935  13.306   6.303  0.00  0.00           H  
ATOM   3795 HG22 VAL B  64      -3.076  14.912   6.039  0.00  0.00           H  
ATOM   3796 HG23 VAL B  64      -2.747  13.906   4.794  0.00  0.00           H  
ATOM   3797  N   GLN B  65       0.461  10.874   5.742  0.00  0.00           N  
ATOM   3798  CA  GLN B  65       0.353   9.484   6.226  0.00  0.00           C  
ATOM   3799  CB  GLN B  65       1.744   8.918   5.926  0.00  0.00           C  
ATOM   3800  CG  GLN B  65       2.106   8.882   4.437  0.00  0.00           C  
ATOM   3801  CD  GLN B  65       3.544   8.398   4.224  0.00  0.00           C  
ATOM   3802  C   GLN B  65      -0.180   9.154   7.615  0.00  0.00           C  
ATOM   3803  O   GLN B  65      -0.883   8.151   7.790  0.00  0.00           O  
ATOM   3804  H   GLN B  65       1.292  11.195   5.167  0.00  0.00           H  
ATOM   3805  HA  GLN B  65      -0.253   8.975   5.534  0.00  0.00           H  
ATOM   3806 HB2  GLN B  65       2.429   9.478   6.395  0.00  0.00           H  
ATOM   3807 HB3  GLN B  65       1.793   7.979   6.276  0.00  0.00           H  
ATOM   3808 HG2  GLN B  65       1.492   8.256   3.975  0.00  0.00           H  
ATOM   3809 HG3  GLN B  65       2.023   9.798   4.066  0.00  0.00           H  
ATOM   3810 OE1  GLN B  65       4.484   8.826   4.887  0.00  0.00           O  
ATOM   3811 NE2  GLN B  65       3.802   7.692   3.135  0.00  0.00           N  
ATOM   3812 HE21 GLN B  65       4.727   7.358   2.931  0.00  0.00           H  
ATOM   3813 HE22 GLN B  65       3.029   7.488   2.492  0.00  0.00           H  
ATOM   3814  N   CYS B  66       0.100   9.955   8.642  0.00  0.00           N  
ATOM   3815  CA  CYS B  66      -0.548   9.847   9.957  0.00  0.00           C  
ATOM   3816  CB  CYS B  66      -2.015  10.250   9.924  0.00  0.00           C  
ATOM   3817  SG  CYS B  66      -2.561  11.852   9.206  0.00  0.00           S  
ATOM   3818  C   CYS B  66      -0.347   8.657  10.897  0.00  0.00           C  
ATOM   3819  O   CYS B  66      -0.458   8.818  12.112  0.00  0.00           O  
ATOM   3820  H   CYS B  66       0.830  10.679   8.433  0.00  0.00           H  
ATOM   3821  HA  CYS B  66      -0.281  10.715  10.498  0.00  0.00           H  
ATOM   3822 HB2  CYS B  66      -2.533   9.505   9.433  0.00  0.00           H  
ATOM   3823 HB3  CYS B  66      -2.370  10.215  10.893  0.00  0.00           H  
ATOM   3824  HG  CYS B  66      -2.229  11.910   8.270  0.00  0.00           H  
ATOM   3825  N   PHE B  67      -0.076   7.515  10.283  0.00  0.00           N  
ATOM   3826  CA  PHE B  67       0.267   6.296  11.033  0.00  0.00           C  
ATOM   3827  CB  PHE B  67      -0.308   4.997  10.457  0.00  0.00           C  
ATOM   3828  CG  PHE B  67      -1.807   5.098  10.171  0.00  0.00           C  
ATOM   3829 CD1  PHE B  67      -2.176   5.245   8.837  0.00  0.00           C  
ATOM   3830 CD2  PHE B  67      -2.669   5.465  11.191  0.00  0.00           C  
ATOM   3831 CE1  PHE B  67      -3.431   5.753   8.538  0.00  0.00           C  
ATOM   3832 CE2  PHE B  67      -3.995   5.775  10.885  0.00  0.00           C  
ATOM   3833  CZ  PHE B  67      -4.356   5.958   9.560  0.00  0.00           C  
ATOM   3834  C   PHE B  67       1.749   6.139  11.381  0.00  0.00           C  
ATOM   3835  O   PHE B  67       2.637   6.188  10.546  0.00  0.00           O  
ATOM   3836  H   PHE B  67      -0.122   7.547   9.248  0.00  0.00           H  
ATOM   3837  HA  PHE B  67      -0.237   6.350  11.920  0.00  0.00           H  
ATOM   3838 HB2  PHE B  67       0.142   4.812   9.607  0.00  0.00           H  
ATOM   3839 HB3  PHE B  67      -0.181   4.284  11.118  0.00  0.00           H  
ATOM   3840 HD1  PHE B  67      -1.558   4.993   8.116  0.00  0.00           H  
ATOM   3841 HD2  PHE B  67      -2.354   5.508  12.128  0.00  0.00           H  
ATOM   3842 HE1  PHE B  67      -3.669   5.972   7.587  0.00  0.00           H  
ATOM   3843 HE2  PHE B  67      -4.672   5.864  11.624  0.00  0.00           H  
ATOM   3844  HZ  PHE B  67      -5.291   6.240   9.327  0.00  0.00           H  
ATOM   3845  N   SER B  68       1.972   5.865  12.663  0.00  0.00           N  
ATOM   3846  CA  SER B  68       3.274   5.630  13.297  0.00  0.00           C  
ATOM   3847  CB  SER B  68       3.557   6.674  14.380  0.00  0.00           C  
ATOM   3848  OG  SER B  68       3.857   7.984  13.907  0.00  0.00           O  
ATOM   3849  C   SER B  68       3.393   4.208  13.848  0.00  0.00           C  
ATOM   3850  O   SER B  68       3.144   3.951  15.026  0.00  0.00           O  
ATOM   3851  H   SER B  68       1.066   5.828  13.237  0.00  0.00           H  
ATOM   3852  HA  SER B  68       3.987   5.749  12.593  0.00  0.00           H  
ATOM   3853 HB2  SER B  68       2.750   6.732  14.990  0.00  0.00           H  
ATOM   3854 HB3  SER B  68       4.337   6.352  14.941  0.00  0.00           H  
ATOM   3855  HG  SER B  68       3.957   8.601  14.685  0.00  0.00           H  
ATOM   3856  N   ARG B  69       3.541   3.251  12.928  0.00  0.00           N  
ATOM   3857  CA  ARG B  69       3.657   1.847  13.334  0.00  0.00           C  
ATOM   3858  CB  ARG B  69       3.225   0.951  12.169  0.00  0.00           C  
ATOM   3859  CG  ARG B  69       2.903  -0.478  12.633  0.00  0.00           C  
ATOM   3860  CD  ARG B  69       2.002  -0.538  13.868  0.00  0.00           C  
ATOM   3861  NE  ARG B  69       2.066  -1.864  14.506  0.00  0.00           N  
ATOM   3862  CZ  ARG B  69       1.142  -2.417  15.308  0.00  0.00           C  
ATOM   3863 NH1  ARG B  69       0.223  -1.663  15.933  0.00  0.00           N  
ATOM   3864 NH2  ARG B  69       1.293  -3.702  15.651  0.00  0.00           N  
ATOM   3865  C   ARG B  69       5.024   1.417  13.871  0.00  0.00           C  
ATOM   3866  O   ARG B  69       5.874   0.826  13.196  0.00  0.00           O  
ATOM   3867  H   ARG B  69       3.566   3.572  11.954  0.00  0.00           H  
ATOM   3868  HA  ARG B  69       2.956   1.665  14.062  0.00  0.00           H  
ATOM   3869 HB2  ARG B  69       2.409   1.329  11.767  0.00  0.00           H  
ATOM   3870 HB3  ARG B  69       3.964   0.899  11.521  0.00  0.00           H  
ATOM   3871 HG2  ARG B  69       2.443  -0.969  11.889  0.00  0.00           H  
ATOM   3872 HG3  ARG B  69       3.760  -0.951  12.854  0.00  0.00           H  
ATOM   3873 HD2  ARG B  69       2.313   0.148  14.510  0.00  0.00           H  
ATOM   3874 HD3  ARG B  69       1.072  -0.360  13.578  0.00  0.00           H  
ATOM   3875  HE  ARG B  69       2.900  -2.423  14.320  0.00  0.00           H  
ATOM   3876 HH11 ARG B  69       0.212  -0.678  15.785  0.00  0.00           H  
ATOM   3877 HH12 ARG B  69      -0.441  -2.094  16.537  0.00  0.00           H  
ATOM   3878 HH21 ARG B  69       2.059  -4.233  15.303  0.00  0.00           H  
ATOM   3879 HH22 ARG B  69       0.625  -4.129  16.264  0.00  0.00           H  
ATOM   3880  N   TYR B  70       5.351   2.111  14.957  0.00  0.00           N  
ATOM   3881  CA  TYR B  70       6.370   1.791  15.966  0.00  0.00           C  
ATOM   3882  CB  TYR B  70       6.511   2.921  16.984  0.00  0.00           C  
ATOM   3883  CG  TYR B  70       6.935   4.291  16.425  0.00  0.00           C  
ATOM   3884 CD1  TYR B  70       6.199   5.378  16.878  0.00  0.00           C  
ATOM   3885 CD2  TYR B  70       7.851   4.452  15.387  0.00  0.00           C  
ATOM   3886 CE1  TYR B  70       6.378   6.635  16.312  0.00  0.00           C  
ATOM   3887 CE2  TYR B  70       8.015   5.686  14.767  0.00  0.00           C  
ATOM   3888  CZ  TYR B  70       7.391   6.772  15.369  0.00  0.00           C  
ATOM   3889  OH  TYR B  70       8.191   7.876  15.419  0.00  0.00           O  
ATOM   3890  C   TYR B  70       6.344   0.411  16.632  0.00  0.00           C  
ATOM   3891  O   TYR B  70       5.277  -0.164  16.415  0.00  0.00           O  
ATOM   3892  H   TYR B  70       4.756   3.011  15.052  0.00  0.00           H  
ATOM   3893  HA  TYR B  70       7.298   1.900  15.515  0.00  0.00           H  
ATOM   3894 HB2  TYR B  70       5.629   3.046  17.447  0.00  0.00           H  
ATOM   3895 HB3  TYR B  70       7.198   2.653  17.667  0.00  0.00           H  
ATOM   3896 HD1  TYR B  70       5.535   5.260  17.614  0.00  0.00           H  
ATOM   3897 HD2  TYR B  70       8.395   3.674  15.086  0.00  0.00           H  
ATOM   3898 HE1  TYR B  70       5.813   7.399  16.569  0.00  0.00           H  
ATOM   3899 HE2  TYR B  70       8.541   5.786  13.950  0.00  0.00           H  
ATOM   3900  HH  TYR B  70       8.746   7.924  14.588  0.00  0.00           H  
ATOM   3901  N   PRO B  71       7.447  -0.119  17.137  0.00  0.00           N  
ATOM   3902  CA  PRO B  71       7.491  -1.151  18.188  0.00  0.00           C  
ATOM   3903  CB  PRO B  71       8.876  -1.792  18.197  0.00  0.00           C  
ATOM   3904  CG  PRO B  71       9.698  -0.642  17.619  0.00  0.00           C  
ATOM   3905  CD  PRO B  71       8.792  -0.051  16.530  0.00  0.00           C  
ATOM   3906  C   PRO B  71       7.069  -0.705  19.585  0.00  0.00           C  
ATOM   3907  O   PRO B  71       7.052   0.476  19.948  0.00  0.00           O  
ATOM   3908  HA  PRO B  71       6.941  -1.971  17.895  0.00  0.00           H  
ATOM   3909 HB2  PRO B  71       9.172  -1.997  19.110  0.00  0.00           H  
ATOM   3910 HB3  PRO B  71       8.916  -2.572  17.603  0.00  0.00           H  
ATOM   3911 HG2  PRO B  71       9.887   0.032  18.322  0.00  0.00           H  
ATOM   3912 HG3  PRO B  71      10.541  -0.987  17.225  0.00  0.00           H  
ATOM   3913 HD2  PRO B  71       9.046   0.891  16.333  0.00  0.00           H  
ATOM   3914 HD3  PRO B  71       8.836  -0.599  15.699  0.00  0.00           H  
ATOM   3915  N   ASP B  72       6.928  -1.669  20.485  0.00  0.00           N  
ATOM   3916  CA  ASP B  72       6.263  -1.563  21.793  0.00  0.00           C  
ATOM   3917  CB  ASP B  72       6.279  -2.977  22.361  0.00  0.00           C  
ATOM   3918  CG  ASP B  72       5.337  -3.997  21.729  0.00  0.00           C  
ATOM   3919 OD1  ASP B  72       4.194  -4.229  22.179  0.00  0.00           O  
ATOM   3920 OD2  ASP B  72       5.709  -4.450  20.624  0.00  0.00           O  
ATOM   3921  C   ASP B  72       6.786  -0.527  22.788  0.00  0.00           C  
ATOM   3922  O   ASP B  72       5.974   0.207  23.340  0.00  0.00           O  
ATOM   3923  H   ASP B  72       7.365  -2.597  20.167  0.00  0.00           H  
ATOM   3924  HA  ASP B  72       5.277  -1.319  21.601  0.00  0.00           H  
ATOM   3925 HB2  ASP B  72       7.225  -3.333  22.281  0.00  0.00           H  
ATOM   3926 HB3  ASP B  72       6.061  -2.919  23.348  0.00  0.00           H  
ATOM   3927  N   HIS B  73       8.107  -0.348  22.800  0.00  0.00           N  
ATOM   3928  CA  HIS B  73       8.745   0.675  23.646  0.00  0.00           C  
ATOM   3929  CB  HIS B  73      10.213   0.383  23.968  0.00  0.00           C  
ATOM   3930  CG  HIS B  73      11.081   0.205  22.727  0.00  0.00           C  
ATOM   3931  C   HIS B  73       8.417   2.133  23.335  0.00  0.00           C  
ATOM   3932  O   HIS B  73       8.144   2.984  24.190  0.00  0.00           O  
ATOM   3933  H   HIS B  73       8.640  -0.979  22.175  0.00  0.00           H  
ATOM   3934  HA  HIS B  73       8.469   0.489  24.621  0.00  0.00           H  
ATOM   3935 HB2  HIS B  73      10.595   1.141  24.501  0.00  0.00           H  
ATOM   3936 HB3  HIS B  73      10.275  -0.460  24.505  0.00  0.00           H  
ATOM   3937 ND1  HIS B  73      10.731  -0.020  21.461  0.00  0.00           N  
ATOM   3938 CD2  HIS B  73      12.407   0.279  22.721  0.00  0.00           C  
ATOM   3939 CE1  HIS B  73      11.792   0.061  20.656  0.00  0.00           C  
ATOM   3940 NE2  HIS B  73      12.833   0.215  21.463  0.00  0.00           N  
ATOM   3941 HD1  HIS B  73       9.795  -0.226  21.126  0.00  0.00           H  
ATOM   3942 HD2  HIS B  73      12.995   0.370  23.550  0.00  0.00           H  
ATOM   3943 HE1  HIS B  73      11.797   0.015  19.684  0.00  0.00           H  
ATOM   3944  N   MET B  74       8.473   2.446  22.043  0.00  0.00           N  
ATOM   3945  CA  MET B  74       8.296   3.726  21.344  0.00  0.00           C  
ATOM   3946  CB  MET B  74       9.173   3.751  20.093  0.00  0.00           C  
ATOM   3947  CG  MET B  74      10.664   3.940  20.365  0.00  0.00           C  
ATOM   3948  SD  MET B  74      11.566   3.420  18.859  0.00  0.00           S  
ATOM   3949  CE  MET B  74      10.997   4.677  17.733  0.00  0.00           C  
ATOM   3950  C   MET B  74       6.902   4.268  21.003  0.00  0.00           C  
ATOM   3951  O   MET B  74       6.693   5.464  21.216  0.00  0.00           O  
ATOM   3952  H   MET B  74       8.696   1.542  21.444  0.00  0.00           H  
ATOM   3953  HA  MET B  74       8.777   4.458  21.922  0.00  0.00           H  
ATOM   3954 HB2  MET B  74       9.053   2.883  19.590  0.00  0.00           H  
ATOM   3955 HB3  MET B  74       8.865   4.502  19.490  0.00  0.00           H  
ATOM   3956 HG2  MET B  74      10.846   4.901  20.563  0.00  0.00           H  
ATOM   3957 HG3  MET B  74      10.935   3.377  21.142  0.00  0.00           H  
ATOM   3958 HE1  MET B  74      11.692   5.394  17.643  0.00  0.00           H  
ATOM   3959 HE2  MET B  74      10.824   4.273  16.831  0.00  0.00           H  
ATOM   3960 HE3  MET B  74      10.148   5.085  18.077  0.00  0.00           H  
ATOM   3961  N   LYS B  75       5.923   3.378  21.074  0.00  0.00           N  
ATOM   3962  CA  LYS B  75       4.582   3.735  20.619  0.00  0.00           C  
ATOM   3963  CB  LYS B  75       3.657   2.525  20.798  0.00  0.00           C  
ATOM   3964  CG  LYS B  75       3.508   2.040  22.246  0.00  0.00           C  
ATOM   3965  CD  LYS B  75       2.632   0.801  22.409  0.00  0.00           C  
ATOM   3966  CE  LYS B  75       1.207   1.093  21.949  0.00  0.00           C  
ATOM   3967  NZ  LYS B  75       0.332  -0.088  21.937  0.00  0.00           N  
ATOM   3968  C   LYS B  75       3.919   4.988  21.196  0.00  0.00           C  
ATOM   3969  O   LYS B  75       3.195   5.657  20.469  0.00  0.00           O  
ATOM   3970  H   LYS B  75       6.176   2.461  21.457  0.00  0.00           H  
ATOM   3971  HA  LYS B  75       4.610   3.837  19.584  0.00  0.00           H  
ATOM   3972 HB2  LYS B  75       2.750   2.772  20.460  0.00  0.00           H  
ATOM   3973 HB3  LYS B  75       4.022   1.770  20.254  0.00  0.00           H  
ATOM   3974 HG2  LYS B  75       4.429   1.836  22.612  0.00  0.00           H  
ATOM   3975 HG3  LYS B  75       3.116   2.790  22.798  0.00  0.00           H  
ATOM   3976 HD2  LYS B  75       3.001   0.072  21.853  0.00  0.00           H  
ATOM   3977 HD3  LYS B  75       2.609   0.548  23.365  0.00  0.00           H  
ATOM   3978 HE2  LYS B  75       0.814   1.799  22.561  0.00  0.00           H  
ATOM   3979 HE3  LYS B  75       1.249   1.492  21.018  0.00  0.00           H  
ATOM   3980 HZ1  LYS B  75       0.329  -0.502  21.024  0.00  0.00           H  
ATOM   3981 HZ2  LYS B  75       0.661  -0.763  22.602  0.00  0.00           H  
ATOM   3982 HZ3  LYS B  75      -0.604   0.179  22.178  0.00  0.00           H  
ATOM   3983  N   GLN B  76       4.166   5.238  22.487  0.00  0.00           N  
ATOM   3984  CA  GLN B  76       3.609   6.386  23.213  0.00  0.00           C  
ATOM   3985  CB  GLN B  76       3.128   6.144  24.644  0.00  0.00           C  
ATOM   3986  CG  GLN B  76       4.155   5.658  25.666  0.00  0.00           C  
ATOM   3987  CD  GLN B  76       5.113   4.519  25.298  0.00  0.00           C  
ATOM   3988  C   GLN B  76       4.257   7.766  23.086  0.00  0.00           C  
ATOM   3989  O   GLN B  76       3.638   8.777  23.438  0.00  0.00           O  
ATOM   3990  H   GLN B  76       4.800   4.537  22.941  0.00  0.00           H  
ATOM   3991  HA  GLN B  76       2.617   6.486  22.907  0.00  0.00           H  
ATOM   3992 HB2  GLN B  76       2.728   7.009  25.000  0.00  0.00           H  
ATOM   3993 HB3  GLN B  76       2.374   5.461  24.620  0.00  0.00           H  
ATOM   3994 HG2  GLN B  76       4.728   6.464  25.950  0.00  0.00           H  
ATOM   3995 HG3  GLN B  76       3.649   5.376  26.516  0.00  0.00           H  
ATOM   3996 OE1  GLN B  76       4.707   3.411  24.966  0.00  0.00           O  
ATOM   3997 NE2  GLN B  76       6.344   4.897  24.990  0.00  0.00           N  
ATOM   3998 HE21 GLN B  76       7.050   4.196  24.746  0.00  0.00           H  
ATOM   3999 HE22 GLN B  76       6.580   5.882  24.997  0.00  0.00           H  
ATOM   4000  N   HIS B  77       5.416   7.898  22.451  0.00  0.00           N  
ATOM   4001  CA  HIS B  77       6.011   9.223  22.165  0.00  0.00           C  
ATOM   4002  CB  HIS B  77       7.270   9.421  22.999  0.00  0.00           C  
ATOM   4003  CG  HIS B  77       8.332   8.320  22.952  0.00  0.00           C  
ATOM   4004  C   HIS B  77       6.112   9.346  20.650  0.00  0.00           C  
ATOM   4005  O   HIS B  77       6.866   8.548  20.093  0.00  0.00           O  
ATOM   4006  H   HIS B  77       5.870   7.007  22.172  0.00  0.00           H  
ATOM   4007  HA  HIS B  77       5.393   9.919  22.501  0.00  0.00           H  
ATOM   4008 HB2  HIS B  77       7.729  10.289  22.717  0.00  0.00           H  
ATOM   4009 HB3  HIS B  77       7.010   9.541  23.979  0.00  0.00           H  
ATOM   4010 ND1  HIS B  77       8.559   7.235  23.682  0.00  0.00           N  
ATOM   4011 CD2  HIS B  77       9.334   8.388  22.091  0.00  0.00           C  
ATOM   4012 CE1  HIS B  77       9.610   6.618  23.148  0.00  0.00           C  
ATOM   4013 NE2  HIS B  77      10.199   7.380  22.235  0.00  0.00           N  
ATOM   4014 HD2  HIS B  77       9.436   9.144  21.380  0.00  0.00           H  
ATOM   4015 HE1  HIS B  77       9.920   5.691  23.405  0.00  0.00           H  
ATOM   4016 HE2  HIS B  77      11.048   7.222  21.794  0.00  0.00           H  
ATOM   4017  N   ASP B  78       5.025   9.889  20.101  0.00  0.00           N  
ATOM   4018  CA  ASP B  78       4.741  10.150  18.684  0.00  0.00           C  
ATOM   4019  CB  ASP B  78       3.793   9.026  18.239  0.00  0.00           C  
ATOM   4020  CG  ASP B  78       3.315   9.291  16.813  0.00  0.00           C  
ATOM   4021 OD1  ASP B  78       2.094   9.203  16.544  0.00  0.00           O  
ATOM   4022 OD2  ASP B  78       4.190   9.518  15.944  0.00  0.00           O  
ATOM   4023  C   ASP B  78       4.203  11.556  18.427  0.00  0.00           C  
ATOM   4024  O   ASP B  78       3.366  12.044  19.185  0.00  0.00           O  
ATOM   4025  H   ASP B  78       4.290  10.152  20.859  0.00  0.00           H  
ATOM   4026  HA  ASP B  78       5.621  10.074  18.188  0.00  0.00           H  
ATOM   4027 HB2  ASP B  78       4.290   8.182  18.254  0.00  0.00           H  
ATOM   4028 HB3  ASP B  78       3.019   9.023  18.837  0.00  0.00           H  
ATOM   4029  N   PHE B  79       4.676  12.221  17.373  0.00  0.00           N  
ATOM   4030  CA  PHE B  79       4.323  13.578  16.963  0.00  0.00           C  
ATOM   4031  CB  PHE B  79       5.325  13.910  15.851  0.00  0.00           C  
ATOM   4032  CG  PHE B  79       5.039  15.168  15.034  0.00  0.00           C  
ATOM   4033 CD1  PHE B  79       5.001  16.429  15.624  0.00  0.00           C  
ATOM   4034 CD2  PHE B  79       4.354  14.953  13.846  0.00  0.00           C  
ATOM   4035 CE1  PHE B  79       4.461  17.488  14.896  0.00  0.00           C  
ATOM   4036 CE2  PHE B  79       3.685  15.977  13.188  0.00  0.00           C  
ATOM   4037  CZ  PHE B  79       3.753  17.265  13.726  0.00  0.00           C  
ATOM   4038  C   PHE B  79       2.833  13.721  16.617  0.00  0.00           C  
ATOM   4039  O   PHE B  79       2.066  14.229  17.434  0.00  0.00           O  
ATOM   4040  H   PHE B  79       5.385  11.640  16.813  0.00  0.00           H  
ATOM   4041  HA  PHE B  79       4.491  14.181  17.757  0.00  0.00           H  
ATOM   4042 HB2  PHE B  79       6.221  14.028  16.271  0.00  0.00           H  
ATOM   4043 HB3  PHE B  79       5.344  13.143  15.216  0.00  0.00           H  
ATOM   4044 HD1  PHE B  79       5.346  16.574  16.528  0.00  0.00           H  
ATOM   4045 HD2  PHE B  79       4.343  14.027  13.448  0.00  0.00           H  
ATOM   4046 HE1  PHE B  79       4.593  18.434  15.238  0.00  0.00           H  
ATOM   4047 HE2  PHE B  79       3.167  15.796  12.353  0.00  0.00           H  
ATOM   4048  HZ  PHE B  79       3.293  18.023  13.267  0.00  0.00           H  
ATOM   4049  N   PHE B  80       2.383  12.869  15.703  0.00  0.00           N  
ATOM   4050  CA  PHE B  80       1.063  12.973  15.057  0.00  0.00           C  
ATOM   4051  CB  PHE B  80       0.835  12.011  13.888  0.00  0.00           C  
ATOM   4052  CG  PHE B  80       1.967  11.777  12.885  0.00  0.00           C  
ATOM   4053 CD1  PHE B  80       2.220  12.667  11.845  0.00  0.00           C  
ATOM   4054 CD2  PHE B  80       2.881  10.756  13.098  0.00  0.00           C  
ATOM   4055 CE1  PHE B  80       3.346  12.506  11.031  0.00  0.00           C  
ATOM   4056 CE2  PHE B  80       4.003  10.546  12.295  0.00  0.00           C  
ATOM   4057  CZ  PHE B  80       4.170  11.407  11.222  0.00  0.00           C  
ATOM   4058  C   PHE B  80      -0.052  12.704  16.067  0.00  0.00           C  
ATOM   4059  O   PHE B  80      -0.937  13.535  16.221  0.00  0.00           O  
ATOM   4060  H   PHE B  80       3.059  12.095  15.470  0.00  0.00           H  
ATOM   4061  HA  PHE B  80       0.963  13.925  14.758  0.00  0.00           H  
ATOM   4062 HB2  PHE B  80       0.594  11.110  14.272  0.00  0.00           H  
ATOM   4063 HB3  PHE B  80       0.043  12.348  13.362  0.00  0.00           H  
ATOM   4064 HD1  PHE B  80       1.603  13.424  11.674  0.00  0.00           H  
ATOM   4065 HD2  PHE B  80       2.730  10.123  13.882  0.00  0.00           H  
ATOM   4066 HE1  PHE B  80       3.544  13.183  10.321  0.00  0.00           H  
ATOM   4067 HE2  PHE B  80       4.640   9.815  12.489  0.00  0.00           H  
ATOM   4068  HZ  PHE B  80       4.915  11.232  10.556  0.00  0.00           H  
ATOM   4069  N   LYS B  81       0.004  11.635  16.862  0.00  0.00           N  
ATOM   4070  CA  LYS B  81      -0.997  11.332  17.898  0.00  0.00           C  
ATOM   4071  CB  LYS B  81      -0.658  10.025  18.623  0.00  0.00           C  
ATOM   4072  CG  LYS B  81      -1.224   8.883  17.779  0.00  0.00           C  
ATOM   4073  CD  LYS B  81      -0.970   7.537  18.452  0.00  0.00           C  
ATOM   4074  CE  LYS B  81       0.490   7.104  18.590  0.00  0.00           C  
ATOM   4075  NZ  LYS B  81       0.511   5.760  19.194  0.00  0.00           N  
ATOM   4076  C   LYS B  81      -1.032  12.340  19.046  0.00  0.00           C  
ATOM   4077  O   LYS B  81      -2.151  12.801  19.224  0.00  0.00           O  
ATOM   4078  H   LYS B  81       0.834  11.015  16.686  0.00  0.00           H  
ATOM   4079  HA  LYS B  81      -1.916  11.310  17.459  0.00  0.00           H  
ATOM   4080 HB2  LYS B  81       0.304   9.933  18.663  0.00  0.00           H  
ATOM   4081 HB3  LYS B  81      -1.103  10.024  19.484  0.00  0.00           H  
ATOM   4082 HG2  LYS B  81      -2.205   9.012  17.675  0.00  0.00           H  
ATOM   4083 HG3  LYS B  81      -0.780   8.887  16.888  0.00  0.00           H  
ATOM   4084 HD2  LYS B  81      -1.379   7.562  19.382  0.00  0.00           H  
ATOM   4085 HD3  LYS B  81      -1.462   6.819  17.930  0.00  0.00           H  
ATOM   4086 HE2  LYS B  81       0.898   7.077  17.690  0.00  0.00           H  
ATOM   4087 HE3  LYS B  81       0.957   7.747  19.178  0.00  0.00           H  
ATOM   4088 HZ1  LYS B  81      -0.424   5.467  19.404  0.00  0.00           H  
ATOM   4089 HZ2  LYS B  81       0.924   5.107  18.555  0.00  0.00           H  
ATOM   4090 HZ3  LYS B  81       1.048   5.777  20.040  0.00  0.00           H  
ATOM   4091  N   SER B  82       0.106  12.916  19.442  0.00  0.00           N  
ATOM   4092  CA  SER B  82       0.021  13.971  20.461  0.00  0.00           C  
ATOM   4093  CB  SER B  82       1.266  14.220  21.317  0.00  0.00           C  
ATOM   4094  OG  SER B  82       2.462  14.083  20.545  0.00  0.00           O  
ATOM   4095  C   SER B  82      -0.451  15.335  19.952  0.00  0.00           C  
ATOM   4096  O   SER B  82      -0.878  16.143  20.778  0.00  0.00           O  
ATOM   4097  H   SER B  82       0.958  12.588  19.014  0.00  0.00           H  
ATOM   4098  HA  SER B  82      -0.645  13.659  21.172  0.00  0.00           H  
ATOM   4099 HB2  SER B  82       1.226  15.143  21.684  0.00  0.00           H  
ATOM   4100 HB3  SER B  82       1.287  13.555  22.057  0.00  0.00           H  
ATOM   4101  HG  SER B  82       2.618  13.118  20.352  0.00  0.00           H  
ATOM   4102  N   ALA B  83      -0.141  15.578  18.691  0.00  0.00           N  
ATOM   4103  CA  ALA B  83      -0.707  16.736  17.967  0.00  0.00           C  
ATOM   4104  CB  ALA B  83      -0.099  17.037  16.606  0.00  0.00           C  
ATOM   4105  C   ALA B  83      -2.225  16.766  17.770  0.00  0.00           C  
ATOM   4106  O   ALA B  83      -2.738  17.842  17.480  0.00  0.00           O  
ATOM   4107  H   ALA B  83       0.516  14.908  18.254  0.00  0.00           H  
ATOM   4108  HA  ALA B  83      -0.432  17.589  18.476  0.00  0.00           H  
ATOM   4109 HB1  ALA B  83       0.809  17.439  16.727  0.00  0.00           H  
ATOM   4110 HB2  ALA B  83      -0.019  16.190  16.080  0.00  0.00           H  
ATOM   4111 HB3  ALA B  83      -0.684  17.680  16.114  0.00  0.00           H  
ATOM   4112  N   MET B  84      -2.780  15.586  17.480  0.00  0.00           N  
ATOM   4113  CA  MET B  84      -4.185  15.381  17.089  0.00  0.00           C  
ATOM   4114  CB  MET B  84      -4.303  14.169  16.160  0.00  0.00           C  
ATOM   4115  CG  MET B  84      -3.615  14.413  14.818  0.00  0.00           C  
ATOM   4116  SD  MET B  84      -4.218  15.730  13.702  0.00  0.00           S  
ATOM   4117  CE  MET B  84      -4.965  14.706  12.455  0.00  0.00           C  
ATOM   4118  C   MET B  84      -5.134  15.474  18.283  0.00  0.00           C  
ATOM   4119  O   MET B  84      -4.751  15.025  19.358  0.00  0.00           O  
ATOM   4120  H   MET B  84      -2.100  14.775  17.556  0.00  0.00           H  
ATOM   4121  HA  MET B  84      -4.433  16.108  16.435  0.00  0.00           H  
ATOM   4122 HB2  MET B  84      -3.875  13.379  16.595  0.00  0.00           H  
ATOM   4123 HB3  MET B  84      -5.268  13.979  15.990  0.00  0.00           H  
ATOM   4124 HG2  MET B  84      -2.582  14.555  15.014  0.00  0.00           H  
ATOM   4125 HG3  MET B  84      -3.592  13.488  14.301  0.00  0.00           H  
ATOM   4126 HE1  MET B  84      -5.196  13.810  12.842  0.00  0.00           H  
ATOM   4127 HE2  MET B  84      -5.801  15.139  12.112  0.00  0.00           H  
ATOM   4128 HE3  MET B  84      -4.326  14.576  11.691  0.00  0.00           H  
ATOM   4129  N   PRO B  85      -6.373  15.916  18.091  0.00  0.00           N  
ATOM   4130  CA  PRO B  85      -6.954  16.523  16.883  0.00  0.00           C  
ATOM   4131  CB  PRO B  85      -8.430  16.140  16.935  0.00  0.00           C  
ATOM   4132  CG  PRO B  85      -8.732  16.276  18.429  0.00  0.00           C  
ATOM   4133  CD  PRO B  85      -7.444  15.785  19.098  0.00  0.00           C  
ATOM   4134  C   PRO B  85      -6.710  17.975  16.462  0.00  0.00           C  
ATOM   4135  O   PRO B  85      -7.000  18.251  15.301  0.00  0.00           O  
ATOM   4136  HA  PRO B  85      -6.749  15.885  16.052  0.00  0.00           H  
ATOM   4137 HB2  PRO B  85      -8.986  16.771  16.417  0.00  0.00           H  
ATOM   4138 HB3  PRO B  85      -8.573  15.207  16.642  0.00  0.00           H  
ATOM   4139 HG2  PRO B  85      -8.909  17.223  18.656  0.00  0.00           H  
ATOM   4140 HG3  PRO B  85      -9.499  15.701  18.675  0.00  0.00           H  
ATOM   4141 HD2  PRO B  85      -7.234  16.341  19.914  0.00  0.00           H  
ATOM   4142 HD3  PRO B  85      -7.541  14.824  19.392  0.00  0.00           H  
ATOM   4143  N   GLU B  86      -6.030  18.708  17.333  0.00  0.00           N  
ATOM   4144  CA  GLU B  86      -5.577  20.106  17.256  0.00  0.00           C  
ATOM   4145  CB  GLU B  86      -4.678  20.305  18.478  0.00  0.00           C  
ATOM   4146  CG  GLU B  86      -5.240  20.222  19.894  0.00  0.00           C  
ATOM   4147  CD  GLU B  86      -5.865  18.882  20.297  0.00  0.00           C  
ATOM   4148 OE1  GLU B  86      -5.193  17.825  20.261  0.00  0.00           O  
ATOM   4149 OE2  GLU B  86      -7.105  18.903  20.472  0.00  0.00           O  
ATOM   4150  C   GLU B  86      -4.791  20.347  15.965  0.00  0.00           C  
ATOM   4151  O   GLU B  86      -4.913  21.429  15.390  0.00  0.00           O  
ATOM   4152  H   GLU B  86      -5.798  18.124  18.235  0.00  0.00           H  
ATOM   4153  HA  GLU B  86      -6.373  20.717  17.283  0.00  0.00           H  
ATOM   4154 HB2  GLU B  86      -3.935  19.616  18.416  0.00  0.00           H  
ATOM   4155 HB3  GLU B  86      -4.247  21.218  18.387  0.00  0.00           H  
ATOM   4156 HG2  GLU B  86      -4.498  20.400  20.533  0.00  0.00           H  
ATOM   4157 HG3  GLU B  86      -5.949  20.914  19.989  0.00  0.00           H  
ATOM   4158  N   GLY B  87      -3.976  19.357  15.618  0.00  0.00           N  
ATOM   4159  CA  GLY B  87      -3.407  19.223  14.266  0.00  0.00           C  
ATOM   4160  C   GLY B  87      -2.107  19.953  13.918  0.00  0.00           C  
ATOM   4161  O   GLY B  87      -1.479  20.591  14.762  0.00  0.00           O  
ATOM   4162  H   GLY B  87      -3.769  18.676  16.383  0.00  0.00           H  
ATOM   4163 HA2  GLY B  87      -3.279  18.208  14.067  0.00  0.00           H  
ATOM   4164 HA3  GLY B  87      -4.138  19.506  13.577  0.00  0.00           H  
ATOM   4165  N   TYR B  88      -1.819  19.923  12.616  0.00  0.00           N  
ATOM   4166  CA  TYR B  88      -0.464  20.212  12.119  0.00  0.00           C  
ATOM   4167  CB  TYR B  88       0.493  19.023  12.265  0.00  0.00           C  
ATOM   4168  CG  TYR B  88       0.164  17.833  11.363  0.00  0.00           C  
ATOM   4169 CD1  TYR B  88      -0.783  16.890  11.737  0.00  0.00           C  
ATOM   4170 CD2  TYR B  88       1.031  17.500  10.329  0.00  0.00           C  
ATOM   4171 CE1  TYR B  88      -0.793  15.595  11.245  0.00  0.00           C  
ATOM   4172 CE2  TYR B  88       1.012  16.212   9.810  0.00  0.00           C  
ATOM   4173  CZ  TYR B  88       0.079  15.254  10.216  0.00  0.00           C  
ATOM   4174  OH  TYR B  88       0.125  13.956   9.807  0.00  0.00           O  
ATOM   4175  C   TYR B  88      -0.445  20.800  10.706  0.00  0.00           C  
ATOM   4176  O   TYR B  88      -1.133  20.283   9.824  0.00  0.00           O  
ATOM   4177  H   TYR B  88      -2.612  19.683  11.996  0.00  0.00           H  
ATOM   4178  HA  TYR B  88      -0.040  20.889  12.746  0.00  0.00           H  
ATOM   4179 HB2  TYR B  88       1.414  19.331  12.041  0.00  0.00           H  
ATOM   4180 HB3  TYR B  88       0.460  18.707  13.210  0.00  0.00           H  
ATOM   4181 HD1  TYR B  88      -1.503  17.159  12.402  0.00  0.00           H  
ATOM   4182 HD2  TYR B  88       1.654  18.173   9.965  0.00  0.00           H  
ATOM   4183 HE1  TYR B  88      -1.417  14.914  11.620  0.00  0.00           H  
ATOM   4184 HE2  TYR B  88       1.701  15.951   9.109  0.00  0.00           H  
ATOM   4185  HH  TYR B  88       0.152  13.921   8.807  0.00  0.00           H  
ATOM   4186  N   VAL B  89       0.643  21.509  10.402  0.00  0.00           N  
ATOM   4187  CA  VAL B  89       0.903  22.244   9.156  0.00  0.00           C  
ATOM   4188  CB  VAL B  89       1.174  23.732   9.399  0.00  0.00           C  
ATOM   4189 CG1  VAL B  89       1.065  24.588   8.136  0.00  0.00           C  
ATOM   4190 CG2  VAL B  89       0.105  24.338  10.308  0.00  0.00           C  
ATOM   4191  C   VAL B  89       2.053  21.581   8.399  0.00  0.00           C  
ATOM   4192  O   VAL B  89       3.091  21.437   9.031  0.00  0.00           O  
ATOM   4193  H   VAL B  89       1.367  21.502  11.196  0.00  0.00           H  
ATOM   4194  HA  VAL B  89       0.082  22.187   8.586  0.00  0.00           H  
ATOM   4195  HB  VAL B  89       2.122  23.824   9.728  0.00  0.00           H  
ATOM   4196 HG11 VAL B  89       1.981  24.813   7.810  0.00  0.00           H  
ATOM   4197 HG12 VAL B  89       0.573  24.077   7.433  0.00  0.00           H  
ATOM   4198 HG13 VAL B  89       0.570  25.428   8.349  0.00  0.00           H  
ATOM   4199 HG21 VAL B  89      -0.766  23.880  10.139  0.00  0.00           H  
ATOM   4200 HG22 VAL B  89       0.376  24.211  11.261  0.00  0.00           H  
ATOM   4201 HG23 VAL B  89       0.019  25.313  10.107  0.00  0.00           H  
ATOM   4202  N   GLN B  90       1.813  20.852   7.313  0.00  0.00           N  
ATOM   4203  CA  GLN B  90       2.817  20.176   6.500  0.00  0.00           C  
ATOM   4204  CB  GLN B  90       2.104  18.880   6.088  0.00  0.00           C  
ATOM   4205  CG  GLN B  90       3.034  18.052   5.209  0.00  0.00           C  
ATOM   4206  CD  GLN B  90       2.522  16.663   4.816  0.00  0.00           C  
ATOM   4207  C   GLN B  90       3.175  21.069   5.302  0.00  0.00           C  
ATOM   4208  O   GLN B  90       2.267  21.573   4.650  0.00  0.00           O  
ATOM   4209  H   GLN B  90       0.773  20.799   7.074  0.00  0.00           H  
ATOM   4210  HA  GLN B  90       3.642  20.064   7.049  0.00  0.00           H  
ATOM   4211 HB2  GLN B  90       1.893  18.362   6.893  0.00  0.00           H  
ATOM   4212 HB3  GLN B  90       1.303  19.108   5.566  0.00  0.00           H  
ATOM   4213 HG2  GLN B  90       3.218  18.569   4.359  0.00  0.00           H  
ATOM   4214 HG3  GLN B  90       3.915  17.936   5.693  0.00  0.00           H  
ATOM   4215 OE1  GLN B  90       1.650  16.465   3.965  0.00  0.00           O  
ATOM   4216 NE2  GLN B  90       3.326  15.664   5.168  0.00  0.00           N  
ATOM   4217 HE21 GLN B  90       3.052  14.695   4.955  0.00  0.00           H  
ATOM   4218 HE22 GLN B  90       4.195  15.864   5.638  0.00  0.00           H  
ATOM   4219  N   GLU B  91       4.486  21.135   5.085  0.00  0.00           N  
ATOM   4220  CA  GLU B  91       4.984  21.860   3.910  0.00  0.00           C  
ATOM   4221  CB  GLU B  91       5.607  23.197   4.318  0.00  0.00           C  
ATOM   4222  CG  GLU B  91       4.686  24.109   5.118  0.00  0.00           C  
ATOM   4223  CD  GLU B  91       4.821  25.520   4.537  0.00  0.00           C  
ATOM   4224 OE1  GLU B  91       4.114  25.801   3.550  0.00  0.00           O  
ATOM   4225 OE2  GLU B  91       5.415  26.412   5.184  0.00  0.00           O  
ATOM   4226  C   GLU B  91       6.119  20.976   3.403  0.00  0.00           C  
ATOM   4227  O   GLU B  91       7.203  20.939   3.987  0.00  0.00           O  
ATOM   4228  H   GLU B  91       5.081  20.664   5.766  0.00  0.00           H  
ATOM   4229  HA  GLU B  91       4.283  21.925   3.234  0.00  0.00           H  
ATOM   4230 HB2  GLU B  91       6.394  23.002   4.879  0.00  0.00           H  
ATOM   4231 HB3  GLU B  91       5.856  23.677   3.493  0.00  0.00           H  
ATOM   4232 HG2  GLU B  91       3.779  23.827   4.983  0.00  0.00           H  
ATOM   4233 HG3  GLU B  91       4.994  24.139   6.026  0.00  0.00           H  
ATOM   4234  N   ARG B  92       5.868  20.310   2.276  0.00  0.00           N  
ATOM   4235  CA  ARG B  92       6.712  19.273   1.656  0.00  0.00           C  
ATOM   4236  CB  ARG B  92       5.947  17.958   1.508  0.00  0.00           C  
ATOM   4237  CG  ARG B  92       6.890  16.761   1.335  0.00  0.00           C  
ATOM   4238  CD  ARG B  92       5.934  15.569   1.327  0.00  0.00           C  
ATOM   4239  NE  ARG B  92       6.423  14.347   0.689  0.00  0.00           N  
ATOM   4240  CZ  ARG B  92       5.821  13.646  -0.294  0.00  0.00           C  
ATOM   4241 NH1  ARG B  92       6.379  12.536  -0.782  0.00  0.00           N  
ATOM   4242 NH2  ARG B  92       4.652  14.124  -0.717  0.00  0.00           N  
ATOM   4243  C   ARG B  92       7.220  19.736   0.287  0.00  0.00           C  
ATOM   4244  O   ARG B  92       6.534  19.665  -0.728  0.00  0.00           O  
ATOM   4245  H   ARG B  92       4.943  20.606   1.823  0.00  0.00           H  
ATOM   4246  HA  ARG B  92       7.503  19.106   2.252  0.00  0.00           H  
ATOM   4247 HB2  ARG B  92       5.415  17.809   2.325  0.00  0.00           H  
ATOM   4248 HB3  ARG B  92       5.377  18.013   0.706  0.00  0.00           H  
ATOM   4249 HG2  ARG B  92       7.324  16.813   0.479  0.00  0.00           H  
ATOM   4250 HG3  ARG B  92       7.464  16.688   2.102  0.00  0.00           H  
ATOM   4251 HD2  ARG B  92       5.694  15.363   2.290  0.00  0.00           H  
ATOM   4252 HD3  ARG B  92       5.082  15.865   0.862  0.00  0.00           H  
ATOM   4253  HE  ARG B  92       7.319  13.977   1.018  0.00  0.00           H  
ATOM   4254 HH11 ARG B  92       7.241  12.202  -0.409  0.00  0.00           H  
ATOM   4255 HH12 ARG B  92       5.927  12.039  -1.525  0.00  0.00           H  
ATOM   4256 HH21 ARG B  92       4.232  14.931  -0.328  0.00  0.00           H  
ATOM   4257 HH22 ARG B  92       4.171  13.640  -1.471  0.00  0.00           H  
ATOM   4258  N   THR B  93       8.416  20.312   0.364  0.00  0.00           N  
ATOM   4259  CA  THR B  93       9.149  21.053  -0.676  0.00  0.00           C  
ATOM   4260  CB  THR B  93       9.941  22.296  -0.262  0.00  0.00           C  
ATOM   4261 OG1  THR B  93      10.671  22.003   0.938  0.00  0.00           O  
ATOM   4262 CG2  THR B  93       9.011  23.458   0.064  0.00  0.00           C  
ATOM   4263  C   THR B  93      10.150  20.193  -1.445  0.00  0.00           C  
ATOM   4264  O   THR B  93      11.379  20.191  -1.297  0.00  0.00           O  
ATOM   4265  H   THR B  93       8.858  20.184   1.348  0.00  0.00           H  
ATOM   4266  HA  THR B  93       8.470  21.419  -1.337  0.00  0.00           H  
ATOM   4267  HB  THR B  93      10.612  22.521  -0.993  0.00  0.00           H  
ATOM   4268 HG21 THR B  93       8.368  23.600  -0.691  0.00  0.00           H  
ATOM   4269 HG22 THR B  93       8.497  23.256   0.901  0.00  0.00           H  
ATOM   4270 HG23 THR B  93       9.547  24.294   0.201  0.00  0.00           H  
ATOM   4271 HG1  THR B  93      10.456  21.075   1.259  0.00  0.00           H  
ATOM   4272  N   ILE B  94       9.528  19.276  -2.165  0.00  0.00           N  
ATOM   4273  CA  ILE B  94      10.225  18.320  -3.043  0.00  0.00           C  
ATOM   4274  CB  ILE B  94       9.299  17.173  -3.428  0.00  0.00           C  
ATOM   4275 CG1  ILE B  94       8.652  16.679  -2.133  0.00  0.00           C  
ATOM   4276 CG2  ILE B  94      10.088  16.107  -4.199  0.00  0.00           C  
ATOM   4277 CD1  ILE B  94       7.657  15.533  -2.289  0.00  0.00           C  
ATOM   4278  C   ILE B  94      10.770  19.138  -4.216  0.00  0.00           C  
ATOM   4279  O   ILE B  94      10.096  19.631  -5.113  0.00  0.00           O  
ATOM   4280  H   ILE B  94       8.483  19.280  -2.064  0.00  0.00           H  
ATOM   4281  HA  ILE B  94      11.006  17.999  -2.534  0.00  0.00           H  
ATOM   4282  HB  ILE B  94       8.589  17.525  -4.006  0.00  0.00           H  
ATOM   4283 HG12 ILE B  94       9.380  16.386  -1.505  0.00  0.00           H  
ATOM   4284 HG13 ILE B  94       8.175  17.454  -1.704  0.00  0.00           H  
ATOM   4285 HG21 ILE B  94       9.475  15.361  -4.446  0.00  0.00           H  
ATOM   4286 HG22 ILE B  94      10.471  16.516  -5.023  0.00  0.00           H  
ATOM   4287 HG23 ILE B  94      10.823  15.762  -3.621  0.00  0.00           H  
ATOM   4288 HD11 ILE B  94       8.124  14.750  -2.692  0.00  0.00           H  
ATOM   4289 HD12 ILE B  94       7.297  15.290  -1.392  0.00  0.00           H  
ATOM   4290 HD13 ILE B  94       6.914  15.827  -2.885  0.00  0.00           H  
ATOM   4291  N   PHE B  95      12.085  19.324  -4.154  0.00  0.00           N  
ATOM   4292  CA  PHE B  95      12.866  20.019  -5.195  0.00  0.00           C  
ATOM   4293  CB  PHE B  95      14.164  20.564  -4.611  0.00  0.00           C  
ATOM   4294  CG  PHE B  95      15.056  21.332  -5.586  0.00  0.00           C  
ATOM   4295 CD1  PHE B  95      16.289  20.818  -5.973  0.00  0.00           C  
ATOM   4296 CD2  PHE B  95      14.802  22.617  -6.066  0.00  0.00           C  
ATOM   4297 CE1  PHE B  95      17.298  21.539  -6.608  0.00  0.00           C  
ATOM   4298 CE2  PHE B  95      15.760  23.305  -6.813  0.00  0.00           C  
ATOM   4299  CZ  PHE B  95      17.029  22.809  -7.098  0.00  0.00           C  
ATOM   4300  C   PHE B  95      13.273  19.152  -6.392  0.00  0.00           C  
ATOM   4301  O   PHE B  95      13.810  18.059  -6.221  0.00  0.00           O  
ATOM   4302  H   PHE B  95      12.534  18.930  -3.289  0.00  0.00           H  
ATOM   4303  HA  PHE B  95      12.266  20.758  -5.560  0.00  0.00           H  
ATOM   4304 HB2  PHE B  95      13.935  21.187  -3.870  0.00  0.00           H  
ATOM   4305 HB3  PHE B  95      14.698  19.798  -4.268  0.00  0.00           H  
ATOM   4306 HD1  PHE B  95      16.475  19.827  -5.778  0.00  0.00           H  
ATOM   4307 HD2  PHE B  95      13.923  23.050  -5.874  0.00  0.00           H  
ATOM   4308 HE1  PHE B  95      18.212  21.135  -6.704  0.00  0.00           H  
ATOM   4309 HE2  PHE B  95      15.503  24.246  -7.173  0.00  0.00           H  
ATOM   4310  HZ  PHE B  95      17.681  23.315  -7.605  0.00  0.00           H  
ATOM   4311  N   PHE B  96      13.226  19.671  -7.619  0.00  0.00           N  
ATOM   4312  CA  PHE B  96      13.517  18.807  -8.766  0.00  0.00           C  
ATOM   4313  CB  PHE B  96      12.277  18.723  -9.652  0.00  0.00           C  
ATOM   4314  CG  PHE B  96      11.387  17.490  -9.486  0.00  0.00           C  
ATOM   4315 CD1  PHE B  96      11.266  16.622 -10.564  0.00  0.00           C  
ATOM   4316 CD2  PHE B  96      10.686  17.195  -8.315  0.00  0.00           C  
ATOM   4317 CE1  PHE B  96      10.433  15.509 -10.539  0.00  0.00           C  
ATOM   4318 CE2  PHE B  96       9.800  16.127  -8.312  0.00  0.00           C  
ATOM   4319  CZ  PHE B  96       9.625  15.310  -9.430  0.00  0.00           C  
ATOM   4320  C   PHE B  96      14.598  19.574  -9.533  0.00  0.00           C  
ATOM   4321  O   PHE B  96      14.296  20.543 -10.222  0.00  0.00           O  
ATOM   4322  H   PHE B  96      12.986  20.658  -7.682  0.00  0.00           H  
ATOM   4323  HA  PHE B  96      13.940  17.995  -8.416  0.00  0.00           H  
ATOM   4324 HB2  PHE B  96      11.706  19.523  -9.465  0.00  0.00           H  
ATOM   4325 HB3  PHE B  96      12.575  18.742 -10.606  0.00  0.00           H  
ATOM   4326 HD1  PHE B  96      11.803  16.801 -11.399  0.00  0.00           H  
ATOM   4327 HD2  PHE B  96      10.822  17.740  -7.504  0.00  0.00           H  
ATOM   4328 HE1  PHE B  96      10.422  14.874 -11.308  0.00  0.00           H  
ATOM   4329 HE2  PHE B  96       9.257  15.936  -7.464  0.00  0.00           H  
ATOM   4330  HZ  PHE B  96       8.934  14.598  -9.430  0.00  0.00           H  
ATOM   4331  N   LYS B  97      15.693  18.827  -9.672  0.00  0.00           N  
ATOM   4332  CA  LYS B  97      16.998  19.450  -9.930  0.00  0.00           C  
ATOM   4333  CB  LYS B  97      17.962  18.283 -10.149  0.00  0.00           C  
ATOM   4334  CG  LYS B  97      18.974  17.951  -9.048  0.00  0.00           C  
ATOM   4335  CD  LYS B  97      18.349  17.599  -7.695  0.00  0.00           C  
ATOM   4336  CE  LYS B  97      19.371  17.018  -6.706  0.00  0.00           C  
ATOM   4337  NZ  LYS B  97      20.232  18.081  -6.175  0.00  0.00           N  
ATOM   4338  C   LYS B  97      17.046  20.514 -11.034  0.00  0.00           C  
ATOM   4339  O   LYS B  97      17.549  21.613 -10.819  0.00  0.00           O  
ATOM   4340  H   LYS B  97      15.550  17.811  -9.586  0.00  0.00           H  
ATOM   4341  HA  LYS B  97      17.325  19.882  -9.054  0.00  0.00           H  
ATOM   4342 HB2  LYS B  97      17.408  17.447 -10.320  0.00  0.00           H  
ATOM   4343 HB3  LYS B  97      18.485  18.467 -11.002  0.00  0.00           H  
ATOM   4344 HG2  LYS B  97      19.539  17.170  -9.353  0.00  0.00           H  
ATOM   4345 HG3  LYS B  97      19.587  18.745  -8.921  0.00  0.00           H  
ATOM   4346 HD2  LYS B  97      17.962  18.426  -7.295  0.00  0.00           H  
ATOM   4347 HD3  LYS B  97      17.633  16.921  -7.838  0.00  0.00           H  
ATOM   4348 HE2  LYS B  97      18.870  16.578  -5.962  0.00  0.00           H  
ATOM   4349 HE3  LYS B  97      19.921  16.339  -7.187  0.00  0.00           H  
ATOM   4350 HZ1  LYS B  97      19.951  18.314  -5.241  0.00  0.00           H  
ATOM   4351 HZ2  LYS B  97      21.187  17.773  -6.162  0.00  0.00           H  
ATOM   4352 HZ3  LYS B  97      20.161  18.899  -6.752  0.00  0.00           H  
ATOM   4353  N   ASP B  98      16.799  20.165 -12.294  0.00  0.00           N  
ATOM   4354  CA  ASP B  98      16.655  21.141 -13.391  0.00  0.00           C  
ATOM   4355  CB  ASP B  98      17.130  20.560 -14.712  0.00  0.00           C  
ATOM   4356  CG  ASP B  98      18.642  20.502 -14.942  0.00  0.00           C  
ATOM   4357 OD1  ASP B  98      19.193  19.383 -15.036  0.00  0.00           O  
ATOM   4358 OD2  ASP B  98      19.305  21.557 -15.006  0.00  0.00           O  
ATOM   4359  C   ASP B  98      15.212  21.620 -13.558  0.00  0.00           C  
ATOM   4360  O   ASP B  98      14.975  22.798 -13.835  0.00  0.00           O  
ATOM   4361  H   ASP B  98      16.714  19.134 -12.448  0.00  0.00           H  
ATOM   4362  HA  ASP B  98      17.209  21.948 -13.140  0.00  0.00           H  
ATOM   4363 HB2  ASP B  98      16.768  19.619 -14.789  0.00  0.00           H  
ATOM   4364 HB3  ASP B  98      16.723  21.107 -15.460  0.00  0.00           H  
ATOM   4365  N   ASP B  99      14.201  20.772 -13.384  0.00  0.00           N  
ATOM   4366  CA  ASP B  99      12.810  21.119 -13.715  0.00  0.00           C  
ATOM   4367  CB  ASP B  99      11.862  19.925 -13.526  0.00  0.00           C  
ATOM   4368  CG  ASP B  99      12.200  18.710 -14.406  0.00  0.00           C  
ATOM   4369 OD1  ASP B  99      13.154  17.980 -14.083  0.00  0.00           O  
ATOM   4370 OD2  ASP B  99      11.517  18.541 -15.443  0.00  0.00           O  
ATOM   4371  C   ASP B  99      12.194  22.314 -13.000  0.00  0.00           C  
ATOM   4372  O   ASP B  99      11.699  23.236 -13.646  0.00  0.00           O  
ATOM   4373  H   ASP B  99      14.474  19.844 -12.995  0.00  0.00           H  
ATOM   4374  HA  ASP B  99      12.796  21.334 -14.724  0.00  0.00           H  
ATOM   4375 HB2  ASP B  99      11.909  19.641 -12.572  0.00  0.00           H  
ATOM   4376 HB3  ASP B  99      10.939  20.224 -13.749  0.00  0.00           H  
ATOM   4377  N   GLY B 100      12.332  22.351 -11.670  0.00  0.00           N  
ATOM   4378  CA  GLY B 100      11.649  23.382 -10.868  0.00  0.00           C  
ATOM   4379  C   GLY B 100      11.430  23.016  -9.397  0.00  0.00           C  
ATOM   4380  O   GLY B 100      12.250  22.245  -8.903  0.00  0.00           O  
ATOM   4381  H   GLY B 100      12.935  21.621 -11.268  0.00  0.00           H  
ATOM   4382 HA2  GLY B 100      12.190  24.248 -10.918  0.00  0.00           H  
ATOM   4383 HA3  GLY B 100      10.745  23.588 -11.297  0.00  0.00           H  
ATOM   4384  N   ASN B 101      10.320  23.333  -8.732  0.00  0.00           N  
ATOM   4385  CA  ASN B 101      10.128  22.924  -7.334  0.00  0.00           C  
ATOM   4386  CB  ASN B 101      10.710  24.014  -6.432  0.00  0.00           C  
ATOM   4387  CG  ASN B 101      10.230  24.132  -4.990  0.00  0.00           C  
ATOM   4388  C   ASN B 101       8.651  22.693  -7.011  0.00  0.00           C  
ATOM   4389  O   ASN B 101       7.885  23.626  -7.226  0.00  0.00           O  
ATOM   4390  H   ASN B 101       9.624  23.875  -9.268  0.00  0.00           H  
ATOM   4391  HA  ASN B 101      10.597  22.040  -7.219  0.00  0.00           H  
ATOM   4392 HB2  ASN B 101      11.728  23.894  -6.412  0.00  0.00           H  
ATOM   4393 HB3  ASN B 101      10.548  24.918  -6.890  0.00  0.00           H  
ATOM   4394 OD1  ASN B 101      10.562  23.213  -4.233  0.00  0.00           O  
ATOM   4395 ND2  ASN B 101       9.538  25.190  -4.576  0.00  0.00           N  
ATOM   4396 HD22 ASN B 101       9.354  25.899  -5.289  0.00  0.00           H  
ATOM   4397 HD21 ASN B 101       9.229  25.284  -3.663  0.00  0.00           H  
ATOM   4398  N   TYR B 102       8.473  21.529  -6.383  0.00  0.00           N  
ATOM   4399  CA  TYR B 102       7.179  20.982  -5.949  0.00  0.00           C  
ATOM   4400  CB  TYR B 102       6.870  19.530  -6.307  0.00  0.00           C  
ATOM   4401  CG  TYR B 102       6.477  19.358  -7.779  0.00  0.00           C  
ATOM   4402 CD1  TYR B 102       5.156  19.624  -8.134  0.00  0.00           C  
ATOM   4403 CD2  TYR B 102       7.355  18.683  -8.615  0.00  0.00           C  
ATOM   4404 CE1  TYR B 102       4.670  19.281  -9.395  0.00  0.00           C  
ATOM   4405 CE2  TYR B 102       6.880  18.226  -9.836  0.00  0.00           C  
ATOM   4406  CZ  TYR B 102       5.596  18.614 -10.193  0.00  0.00           C  
ATOM   4407  OH  TYR B 102       5.261  18.542 -11.499  0.00  0.00           O  
ATOM   4408  C   TYR B 102       6.874  21.057  -4.448  0.00  0.00           C  
ATOM   4409  O   TYR B 102       7.210  20.255  -3.580  0.00  0.00           O  
ATOM   4410  H   TYR B 102       9.381  21.004  -6.215  0.00  0.00           H  
ATOM   4411  HA  TYR B 102       6.441  21.499  -6.443  0.00  0.00           H  
ATOM   4412 HB2  TYR B 102       7.678  18.983  -6.144  0.00  0.00           H  
ATOM   4413 HB3  TYR B 102       6.110  19.220  -5.755  0.00  0.00           H  
ATOM   4414 HD1  TYR B 102       4.546  20.067  -7.478  0.00  0.00           H  
ATOM   4415 HD2  TYR B 102       8.286  18.533  -8.351  0.00  0.00           H  
ATOM   4416 HE1  TYR B 102       3.780  19.487  -9.686  0.00  0.00           H  
ATOM   4417 HE2  TYR B 102       7.423  17.657 -10.420  0.00  0.00           H  
ATOM   4418  HH  TYR B 102       4.797  19.387 -11.779  0.00  0.00           H  
ATOM   4419  N   LYS B 103       6.013  22.020  -4.124  0.00  0.00           N  
ATOM   4420  CA  LYS B 103       5.671  22.289  -2.725  0.00  0.00           C  
ATOM   4421  CB  LYS B 103       5.726  23.804  -2.496  0.00  0.00           C  
ATOM   4422  CG  LYS B 103       5.312  24.210  -1.087  0.00  0.00           C  
ATOM   4423  CD  LYS B 103       5.353  25.741  -1.075  0.00  0.00           C  
ATOM   4424  CE  LYS B 103       5.519  26.428   0.287  0.00  0.00           C  
ATOM   4425  NZ  LYS B 103       5.346  27.875   0.072  0.00  0.00           N  
ATOM   4426  C   LYS B 103       4.243  21.798  -2.482  0.00  0.00           C  
ATOM   4427  O   LYS B 103       3.213  22.187  -3.033  0.00  0.00           O  
ATOM   4428  H   LYS B 103       5.620  22.547  -4.921  0.00  0.00           H  
ATOM   4429  HA  LYS B 103       6.290  21.780  -2.136  0.00  0.00           H  
ATOM   4430 HB2  LYS B 103       6.659  24.109  -2.649  0.00  0.00           H  
ATOM   4431 HB3  LYS B 103       5.107  24.238  -3.142  0.00  0.00           H  
ATOM   4432 HG2  LYS B 103       4.398  23.916  -0.918  0.00  0.00           H  
ATOM   4433 HG3  LYS B 103       5.961  23.870  -0.445  0.00  0.00           H  
ATOM   4434 HD2  LYS B 103       6.118  26.044  -1.673  0.00  0.00           H  
ATOM   4435 HD3  LYS B 103       4.495  26.088  -1.497  0.00  0.00           H  
ATOM   4436 HE2  LYS B 103       4.823  26.088   0.896  0.00  0.00           H  
ATOM   4437 HE3  LYS B 103       6.426  26.241   0.625  0.00  0.00           H  
ATOM   4438 HZ1  LYS B 103       4.394  28.070  -0.172  0.00  0.00           H  
ATOM   4439 HZ2  LYS B 103       5.579  28.372   0.910  0.00  0.00           H  
ATOM   4440 HZ3  LYS B 103       5.945  28.182  -0.670  0.00  0.00           H  
ATOM   4441  N   THR B 104       4.266  20.633  -1.852  0.00  0.00           N  
ATOM   4442  CA  THR B 104       3.077  19.985  -1.284  0.00  0.00           C  
ATOM   4443  CB  THR B 104       3.002  18.470  -1.489  0.00  0.00           C  
ATOM   4444 OG1  THR B 104       3.902  17.804  -0.607  0.00  0.00           O  
ATOM   4445 CG2  THR B 104       3.511  18.043  -2.874  0.00  0.00           C  
ATOM   4446  C   THR B 104       2.615  20.252   0.159  0.00  0.00           C  
ATOM   4447  O   THR B 104       3.249  19.937   1.166  0.00  0.00           O  
ATOM   4448  H   THR B 104       5.223  20.198  -1.789  0.00  0.00           H  
ATOM   4449  HA  THR B 104       2.267  20.215  -1.915  0.00  0.00           H  
ATOM   4450  HB  THR B 104       2.051  18.153  -1.274  0.00  0.00           H  
ATOM   4451 HG21 THR B 104       3.312  17.074  -3.018  0.00  0.00           H  
ATOM   4452 HG22 THR B 104       3.054  18.587  -3.578  0.00  0.00           H  
ATOM   4453 HG23 THR B 104       4.499  18.193  -2.926  0.00  0.00           H  
ATOM   4454 HG1  THR B 104       4.768  18.313  -0.534  0.00  0.00           H  
ATOM   4455  N   ARG B 105       1.733  21.239   0.182  0.00  0.00           N  
ATOM   4456  CA  ARG B 105       1.215  21.901   1.383  0.00  0.00           C  
ATOM   4457  CB  ARG B 105       0.882  23.380   1.204  0.00  0.00           C  
ATOM   4458  CG  ARG B 105       1.503  24.299   2.255  0.00  0.00           C  
ATOM   4459  CD  ARG B 105       0.777  24.271   3.598  0.00  0.00           C  
ATOM   4460  NE  ARG B 105       1.219  25.433   4.378  0.00  0.00           N  
ATOM   4461  CZ  ARG B 105       0.352  26.174   5.094  0.00  0.00           C  
ATOM   4462 NH1  ARG B 105      -0.953  25.869   5.196  0.00  0.00           N  
ATOM   4463 NH2  ARG B 105       0.738  27.251   5.789  0.00  0.00           N  
ATOM   4464  C   ARG B 105      -0.158  21.396   1.849  0.00  0.00           C  
ATOM   4465  O   ARG B 105      -1.069  21.202   1.054  0.00  0.00           O  
ATOM   4466  H   ARG B 105       1.409  21.532  -0.792  0.00  0.00           H  
ATOM   4467  HA  ARG B 105       1.881  21.758   2.143  0.00  0.00           H  
ATOM   4468 HB2  ARG B 105       1.214  23.671   0.310  0.00  0.00           H  
ATOM   4469 HB3  ARG B 105      -0.108  23.488   1.251  0.00  0.00           H  
ATOM   4470 HG2  ARG B 105       2.456  24.026   2.413  0.00  0.00           H  
ATOM   4471 HG3  ARG B 105       1.488  25.244   1.917  0.00  0.00           H  
ATOM   4472 HD2  ARG B 105      -0.186  24.336   3.429  0.00  0.00           H  
ATOM   4473 HD3  ARG B 105       1.029  23.448   4.065  0.00  0.00           H  
ATOM   4474  HE  ARG B 105       2.172  25.679   4.378  0.00  0.00           H  
ATOM   4475 HH11 ARG B 105      -1.284  25.045   4.734  0.00  0.00           H  
ATOM   4476 HH12 ARG B 105      -1.561  26.448   5.716  0.00  0.00           H  
ATOM   4477 HH21 ARG B 105       1.721  27.480   5.774  0.00  0.00           H  
ATOM   4478 HH22 ARG B 105       0.091  27.789   6.292  0.00  0.00           H  
ATOM   4479  N   ALA B 106      -0.214  21.154   3.155  0.00  0.00           N  
ATOM   4480  CA  ALA B 106      -1.441  20.709   3.829  0.00  0.00           C  
ATOM   4481  CB  ALA B 106      -1.480  19.180   3.764  0.00  0.00           C  
ATOM   4482  C   ALA B 106      -1.550  21.181   5.277  0.00  0.00           C  
ATOM   4483  O   ALA B 106      -0.622  20.952   6.060  0.00  0.00           O  
ATOM   4484  H   ALA B 106       0.686  21.306   3.662  0.00  0.00           H  
ATOM   4485  HA  ALA B 106      -2.238  21.069   3.311  0.00  0.00           H  
ATOM   4486 HB1  ALA B 106      -2.260  18.894   3.209  0.00  0.00           H  
ATOM   4487 HB2  ALA B 106      -0.635  18.845   3.352  0.00  0.00           H  
ATOM   4488 HB3  ALA B 106      -1.572  18.813   4.687  0.00  0.00           H  
ATOM   4489  N   GLU B 107      -2.706  21.728   5.660  0.00  0.00           N  
ATOM   4490  CA  GLU B 107      -3.126  22.082   7.018  0.00  0.00           C  
ATOM   4491  CB  GLU B 107      -3.384  23.582   6.868  0.00  0.00           C  
ATOM   4492  CG  GLU B 107      -3.474  24.288   8.226  0.00  0.00           C  
ATOM   4493  CD  GLU B 107      -3.844  25.778   8.255  0.00  0.00           C  
ATOM   4494 OE1  GLU B 107      -3.628  26.610   7.353  0.00  0.00           O  
ATOM   4495 OE2  GLU B 107      -4.420  26.056   9.330  0.00  0.00           O  
ATOM   4496  C   GLU B 107      -4.229  21.190   7.570  0.00  0.00           C  
ATOM   4497  O   GLU B 107      -5.423  21.161   7.257  0.00  0.00           O  
ATOM   4498  H   GLU B 107      -3.362  21.903   4.819  0.00  0.00           H  
ATOM   4499  HA  GLU B 107      -2.319  22.043   7.638  0.00  0.00           H  
ATOM   4500 HB2  GLU B 107      -2.633  23.971   6.385  0.00  0.00           H  
ATOM   4501 HB3  GLU B 107      -4.242  23.698   6.421  0.00  0.00           H  
ATOM   4502 HG2  GLU B 107      -4.162  23.807   8.778  0.00  0.00           H  
ATOM   4503 HG3  GLU B 107      -2.581  24.202   8.678  0.00  0.00           H  
ATOM   4504  N   VAL B 108      -3.765  20.189   8.302  0.00  0.00           N  
ATOM   4505  CA  VAL B 108      -4.530  19.013   8.753  0.00  0.00           C  
ATOM   4506  CB  VAL B 108      -3.811  17.706   8.418  0.00  0.00           C  
ATOM   4507 CG1  VAL B 108      -4.619  16.504   8.922  0.00  0.00           C  
ATOM   4508 CG2  VAL B 108      -3.631  17.525   6.907  0.00  0.00           C  
ATOM   4509  C   VAL B 108      -4.770  19.032  10.266  0.00  0.00           C  
ATOM   4510  O   VAL B 108      -3.890  19.069  11.113  0.00  0.00           O  
ATOM   4511  H   VAL B 108      -2.734  20.302   8.558  0.00  0.00           H  
ATOM   4512  HA  VAL B 108      -5.429  19.036   8.296  0.00  0.00           H  
ATOM   4513  HB  VAL B 108      -2.946  17.693   8.910  0.00  0.00           H  
ATOM   4514 HG11 VAL B 108      -4.706  16.560   9.914  0.00  0.00           H  
ATOM   4515 HG12 VAL B 108      -5.525  16.519   8.503  0.00  0.00           H  
ATOM   4516 HG13 VAL B 108      -4.145  15.663   8.671  0.00  0.00           H  
ATOM   4517 HG21 VAL B 108      -4.510  17.280   6.503  0.00  0.00           H  
ATOM   4518 HG22 VAL B 108      -3.303  18.382   6.514  0.00  0.00           H  
ATOM   4519 HG23 VAL B 108      -2.967  16.799   6.743  0.00  0.00           H  
ATOM   4520  N   LYS B 109      -6.072  19.039  10.546  0.00  0.00           N  
ATOM   4521  CA  LYS B 109      -6.520  19.082  11.950  0.00  0.00           C  
ATOM   4522  CB  LYS B 109      -6.560  20.577  12.288  0.00  0.00           C  
ATOM   4523  CG  LYS B 109      -7.674  21.343  11.574  0.00  0.00           C  
ATOM   4524  CD  LYS B 109      -7.619  22.862  11.732  0.00  0.00           C  
ATOM   4525  CE  LYS B 109      -6.624  23.655  10.865  0.00  0.00           C  
ATOM   4526  NZ  LYS B 109      -6.706  25.092  11.134  0.00  0.00           N  
ATOM   4527  C   LYS B 109      -7.859  18.357  11.927  0.00  0.00           C  
ATOM   4528  O   LYS B 109      -8.565  18.414  10.918  0.00  0.00           O  
ATOM   4529  H   LYS B 109      -6.705  19.013   9.745  0.00  0.00           H  
ATOM   4530  HA  LYS B 109      -5.889  18.577  12.501  0.00  0.00           H  
ATOM   4531 HB2  LYS B 109      -6.697  20.671  13.270  0.00  0.00           H  
ATOM   4532 HB3  LYS B 109      -5.687  20.979  12.025  0.00  0.00           H  
ATOM   4533 HG2  LYS B 109      -7.638  21.121  10.585  0.00  0.00           H  
ATOM   4534 HG3  LYS B 109      -8.569  21.016  11.923  0.00  0.00           H  
ATOM   4535 HD2  LYS B 109      -8.553  23.238  11.551  0.00  0.00           H  
ATOM   4536 HD3  LYS B 109      -7.413  23.077  12.711  0.00  0.00           H  
ATOM   4537 HE2  LYS B 109      -5.701  23.319  11.065  0.00  0.00           H  
ATOM   4538 HE3  LYS B 109      -6.836  23.471   9.902  0.00  0.00           H  
ATOM   4539 HZ1  LYS B 109      -6.981  25.248  12.086  0.00  0.00           H  
ATOM   4540 HZ2  LYS B 109      -5.813  25.522  10.979  0.00  0.00           H  
ATOM   4541 HZ3  LYS B 109      -7.382  25.517  10.525  0.00  0.00           H  
ATOM   4542  N   PHE B 110      -8.169  17.475  12.869  0.00  0.00           N  
ATOM   4543  CA  PHE B 110      -9.481  16.804  12.874  0.00  0.00           C  
ATOM   4544  CB  PHE B 110      -9.398  15.436  13.561  0.00  0.00           C  
ATOM   4545  CG  PHE B 110      -9.060  14.146  12.815  0.00  0.00           C  
ATOM   4546 CD1  PHE B 110      -9.971  13.649  11.887  0.00  0.00           C  
ATOM   4547 CD2  PHE B 110      -7.950  13.460  13.300  0.00  0.00           C  
ATOM   4548 CE1  PHE B 110      -9.726  12.317  11.574  0.00  0.00           C  
ATOM   4549 CE2  PHE B 110      -7.645  12.163  12.907  0.00  0.00           C  
ATOM   4550  CZ  PHE B 110      -8.612  11.640  12.049  0.00  0.00           C  
ATOM   4551  C   PHE B 110     -10.494  17.712  13.573  0.00  0.00           C  
ATOM   4552  O   PHE B 110     -10.620  17.691  14.799  0.00  0.00           O  
ATOM   4553  H   PHE B 110      -7.440  17.301  13.576  0.00  0.00           H  
ATOM   4554  HA  PHE B 110      -9.768  16.727  11.923  0.00  0.00           H  
ATOM   4555 HB2  PHE B 110      -8.712  15.520  14.322  0.00  0.00           H  
ATOM   4556 HB3  PHE B 110     -10.300  15.275  14.026  0.00  0.00           H  
ATOM   4557 HD1  PHE B 110     -10.667  14.151  11.514  0.00  0.00           H  
ATOM   4558 HD2  PHE B 110      -7.342  13.925  13.963  0.00  0.00           H  
ATOM   4559 HE1  PHE B 110     -10.393  11.827  10.975  0.00  0.00           H  
ATOM   4560 HE2  PHE B 110      -6.866  11.688  13.192  0.00  0.00           H  
ATOM   4561  HZ  PHE B 110      -8.488  10.655  11.738  0.00  0.00           H  
ATOM   4562  N   GLU B 111     -11.409  18.261  12.784  0.00  0.00           N  
ATOM   4563  CA  GLU B 111     -12.529  19.064  13.317  0.00  0.00           C  
ATOM   4564  CB  GLU B 111     -13.021  20.207  12.439  0.00  0.00           C  
ATOM   4565  CG  GLU B 111     -12.131  21.453  12.355  0.00  0.00           C  
ATOM   4566  CD  GLU B 111     -12.823  22.505  11.490  0.00  0.00           C  
ATOM   4567 OE1  GLU B 111     -13.416  23.471  12.009  0.00  0.00           O  
ATOM   4568 OE2  GLU B 111     -12.728  22.387  10.249  0.00  0.00           O  
ATOM   4569  C   GLU B 111     -13.674  18.106  13.646  0.00  0.00           C  
ATOM   4570  O   GLU B 111     -14.576  18.504  14.381  0.00  0.00           O  
ATOM   4571  H   GLU B 111     -11.278  18.084  11.769  0.00  0.00           H  
ATOM   4572  HA  GLU B 111     -12.238  19.536  14.138  0.00  0.00           H  
ATOM   4573 HB2  GLU B 111     -13.120  19.858  11.511  0.00  0.00           H  
ATOM   4574 HB3  GLU B 111     -13.904  20.504  12.789  0.00  0.00           H  
ATOM   4575 HG2  GLU B 111     -12.036  21.818  13.244  0.00  0.00           H  
ATOM   4576 HG3  GLU B 111     -11.305  21.210  11.917  0.00  0.00           H  
ATOM   4577  N   GLY B 112     -13.668  16.908  13.075  0.00  0.00           N  
ATOM   4578  CA  GLY B 112     -14.648  15.857  13.424  0.00  0.00           C  
ATOM   4579  C   GLY B 112     -14.175  14.441  13.121  0.00  0.00           C  
ATOM   4580  O   GLY B 112     -13.005  14.257  12.769  0.00  0.00           O  
ATOM   4581  H   GLY B 112     -12.923  16.764  12.362  0.00  0.00           H  
ATOM   4582 HA2  GLY B 112     -14.868  15.935  14.415  0.00  0.00           H  
ATOM   4583 HA3  GLY B 112     -15.513  16.039  12.920  0.00  0.00           H  
ATOM   4584  N   ASP B 113     -15.050  13.471  12.887  0.00  0.00           N  
ATOM   4585  CA  ASP B 113     -14.730  12.036  12.881  0.00  0.00           C  
ATOM   4586  CB  ASP B 113     -15.971  11.185  13.134  0.00  0.00           C  
ATOM   4587  CG  ASP B 113     -17.127  11.497  12.179  0.00  0.00           C  
ATOM   4588 OD1  ASP B 113     -17.986  12.312  12.586  0.00  0.00           O  
ATOM   4589 OD2  ASP B 113     -17.114  11.080  10.999  0.00  0.00           O  
ATOM   4590  C   ASP B 113     -14.042  11.480  11.631  0.00  0.00           C  
ATOM   4591  O   ASP B 113     -13.251  10.526  11.689  0.00  0.00           O  
ATOM   4592  H   ASP B 113     -16.032  13.822  12.699  0.00  0.00           H  
ATOM   4593  HA  ASP B 113     -14.088  11.875  13.669  0.00  0.00           H  
ATOM   4594 HB2  ASP B 113     -15.723  10.229  13.020  0.00  0.00           H  
ATOM   4595 HB3  ASP B 113     -16.280  11.352  14.064  0.00  0.00           H  
ATOM   4596  N   THR B 114     -14.403  12.006  10.475  0.00  0.00           N  
ATOM   4597  CA  THR B 114     -13.656  11.765   9.229  0.00  0.00           C  
ATOM   4598  CB  THR B 114     -14.622  11.742   8.039  0.00  0.00           C  
ATOM   4599 OG1  THR B 114     -15.529  12.853   8.063  0.00  0.00           O  
ATOM   4600 CG2  THR B 114     -15.219  10.339   7.974  0.00  0.00           C  
ATOM   4601  C   THR B 114     -12.476  12.702   8.941  0.00  0.00           C  
ATOM   4602  O   THR B 114     -12.508  13.783   9.516  0.00  0.00           O  
ATOM   4603  H   THR B 114     -15.256  12.605  10.510  0.00  0.00           H  
ATOM   4604  HA  THR B 114     -13.294  10.803   9.263  0.00  0.00           H  
ATOM   4605  HB  THR B 114     -14.077  11.799   7.167  0.00  0.00           H  
ATOM   4606 HG21 THR B 114     -14.614   9.693   8.441  0.00  0.00           H  
ATOM   4607 HG22 THR B 114     -16.116  10.333   8.420  0.00  0.00           H  
ATOM   4608 HG23 THR B 114     -15.324  10.061   7.017  0.00  0.00           H  
ATOM   4609 HG1  THR B 114     -15.387  13.402   8.892  0.00  0.00           H  
ATOM   4610  N   LEU B 115     -11.565  12.230   8.096  0.00  0.00           N  
ATOM   4611  CA  LEU B 115     -10.498  13.135   7.644  0.00  0.00           C  
ATOM   4612  CB  LEU B 115      -9.276  12.237   7.851  0.00  0.00           C  
ATOM   4613  CG  LEU B 115      -7.916  12.944   7.731  0.00  0.00           C  
ATOM   4614 CD1  LEU B 115      -7.525  13.698   8.995  0.00  0.00           C  
ATOM   4615 CD2  LEU B 115      -6.855  11.905   7.360  0.00  0.00           C  
ATOM   4616  C   LEU B 115     -10.663  13.594   6.198  0.00  0.00           C  
ATOM   4617  O   LEU B 115     -10.436  12.846   5.246  0.00  0.00           O  
ATOM   4618  H   LEU B 115     -11.663  11.263   7.811  0.00  0.00           H  
ATOM   4619  HA  LEU B 115     -10.504  13.955   8.243  0.00  0.00           H  
ATOM   4620 HB2  LEU B 115      -9.328  11.853   8.764  0.00  0.00           H  
ATOM   4621 HB3  LEU B 115      -9.298  11.523   7.164  0.00  0.00           H  
ATOM   4622  HG  LEU B 115      -7.957  13.590   6.957  0.00  0.00           H  
ATOM   4623 HD11 LEU B 115      -7.467  13.058   9.761  0.00  0.00           H  
ATOM   4624 HD12 LEU B 115      -6.637  14.137   8.860  0.00  0.00           H  
ATOM   4625 HD13 LEU B 115      -8.214  14.396   9.195  0.00  0.00           H  
ATOM   4626 HD21 LEU B 115      -7.098  11.482   6.488  0.00  0.00           H  
ATOM   4627 HD22 LEU B 115      -5.967  12.354   7.279  0.00  0.00           H  
ATOM   4628 HD23 LEU B 115      -6.814  11.206   8.073  0.00  0.00           H  
ATOM   4629  N   VAL B 116     -11.324  14.739   6.084  0.00  0.00           N  
ATOM   4630  CA  VAL B 116     -11.425  15.592   4.886  0.00  0.00           C  
ATOM   4631  CB  VAL B 116     -12.861  16.015   4.559  0.00  0.00           C  
ATOM   4632 CG1  VAL B 116     -13.637  16.546   5.761  0.00  0.00           C  
ATOM   4633 CG2  VAL B 116     -13.070  16.884   3.318  0.00  0.00           C  
ATOM   4634  C   VAL B 116     -10.603  16.864   5.026  0.00  0.00           C  
ATOM   4635  O   VAL B 116     -10.602  17.543   6.046  0.00  0.00           O  
ATOM   4636  H   VAL B 116     -11.818  15.021   6.997  0.00  0.00           H  
ATOM   4637  HA  VAL B 116     -11.063  15.067   4.105  0.00  0.00           H  
ATOM   4638  HB  VAL B 116     -13.357  15.199   4.234  0.00  0.00           H  
ATOM   4639 HG11 VAL B 116     -14.571  16.194   5.736  0.00  0.00           H  
ATOM   4640 HG12 VAL B 116     -13.189  16.248   6.603  0.00  0.00           H  
ATOM   4641 HG13 VAL B 116     -13.656  17.546   5.728  0.00  0.00           H  
ATOM   4642 HG21 VAL B 116     -12.254  17.440   3.168  0.00  0.00           H  
ATOM   4643 HG22 VAL B 116     -13.228  16.294   2.529  0.00  0.00           H  
ATOM   4644 HG23 VAL B 116     -13.861  17.475   3.463  0.00  0.00           H  
ATOM   4645  N   ASN B 117      -9.927  17.189   3.923  0.00  0.00           N  
ATOM   4646  CA  ASN B 117      -8.914  18.244   3.807  0.00  0.00           C  
ATOM   4647  CB  ASN B 117      -7.651  17.796   4.550  0.00  0.00           C  
ATOM   4648  CG  ASN B 117      -6.897  18.984   5.141  0.00  0.00           C  
ATOM   4649  C   ASN B 117      -8.475  18.463   2.359  0.00  0.00           C  
ATOM   4650  O   ASN B 117      -8.523  17.513   1.575  0.00  0.00           O  
ATOM   4651  H   ASN B 117     -10.196  16.585   3.083  0.00  0.00           H  
ATOM   4652  HA  ASN B 117      -9.344  19.102   4.118  0.00  0.00           H  
ATOM   4653 HB2  ASN B 117      -7.915  17.193   5.289  0.00  0.00           H  
ATOM   4654 HB3  ASN B 117      -7.055  17.334   3.908  0.00  0.00           H  
ATOM   4655 OD1  ASN B 117      -6.304  19.891   4.556  0.00  0.00           O  
ATOM   4656 ND2  ASN B 117      -7.162  19.160   6.429  0.00  0.00           N  
ATOM   4657 HD22 ASN B 117      -7.772  18.584   6.945  0.00  0.00           H  
ATOM   4658 HD21 ASN B 117      -6.708  19.938   6.916  0.00  0.00           H  
ATOM   4659  N   ARG B 118      -8.082  19.706   2.105  0.00  0.00           N  
ATOM   4660  CA  ARG B 118      -7.537  20.110   0.803  0.00  0.00           C  
ATOM   4661  CB  ARG B 118      -8.249  21.368   0.296  0.00  0.00           C  
ATOM   4662  CG  ARG B 118      -8.000  21.524  -1.204  0.00  0.00           C  
ATOM   4663  CD  ARG B 118      -8.499  22.932  -1.534  0.00  0.00           C  
ATOM   4664  NE  ARG B 118      -9.975  22.968  -1.609  0.00  0.00           N  
ATOM   4665  CZ  ARG B 118     -10.678  23.259  -2.713  0.00  0.00           C  
ATOM   4666 NH1  ARG B 118     -10.204  23.647  -3.905  0.00  0.00           N  
ATOM   4667 NH2  ARG B 118     -12.000  23.145  -2.534  0.00  0.00           N  
ATOM   4668  C   ARG B 118      -6.016  20.259   0.733  0.00  0.00           C  
ATOM   4669  O   ARG B 118      -5.549  21.244   1.288  0.00  0.00           O  
ATOM   4670  H   ARG B 118      -8.191  20.369   2.903  0.00  0.00           H  
ATOM   4671  HA  ARG B 118      -7.823  19.414   0.106  0.00  0.00           H  
ATOM   4672 HB2  ARG B 118      -9.208  21.262   0.438  0.00  0.00           H  
ATOM   4673 HB3  ARG B 118      -7.871  22.144   0.751  0.00  0.00           H  
ATOM   4674 HG2  ARG B 118      -7.050  21.485  -1.385  0.00  0.00           H  
ATOM   4675 HG3  ARG B 118      -8.538  20.886  -1.693  0.00  0.00           H  
ATOM   4676 HD2  ARG B 118      -8.196  23.543  -0.817  0.00  0.00           H  
ATOM   4677 HD3  ARG B 118      -8.124  23.195  -2.411  0.00  0.00           H  
ATOM   4678  HE  ARG B 118     -10.488  22.760  -0.769  0.00  0.00           H  
ATOM   4679 HH11 ARG B 118      -9.187  23.703  -3.959  0.00  0.00           H  
ATOM   4680 HH12 ARG B 118     -10.783  23.854  -4.648  0.00  0.00           H  
ATOM   4681 HH21 ARG B 118     -12.432  22.860  -1.704  0.00  0.00           H  
ATOM   4682 HH22 ARG B 118     -12.607  23.374  -3.335  0.00  0.00           H  
ATOM   4683  N   ILE B 119      -5.389  19.262   0.103  0.00  0.00           N  
ATOM   4684  CA  ILE B 119      -3.964  19.394  -0.229  0.00  0.00           C  
ATOM   4685  CB  ILE B 119      -3.531  17.933  -0.466  0.00  0.00           C  
ATOM   4686 CG1  ILE B 119      -3.600  17.049   0.780  0.00  0.00           C  
ATOM   4687 CG2  ILE B 119      -2.223  17.825  -1.243  0.00  0.00           C  
ATOM   4688 CD1  ILE B 119      -3.163  15.584   0.768  0.00  0.00           C  
ATOM   4689  C   ILE B 119      -3.867  20.286  -1.466  0.00  0.00           C  
ATOM   4690  O   ILE B 119      -4.639  20.250  -2.428  0.00  0.00           O  
ATOM   4691  H   ILE B 119      -5.958  18.443  -0.116  0.00  0.00           H  
ATOM   4692  HA  ILE B 119      -3.551  19.897   0.518  0.00  0.00           H  
ATOM   4693  HB  ILE B 119      -4.150  17.539  -1.159  0.00  0.00           H  
ATOM   4694 HG12 ILE B 119      -3.072  17.526   1.533  0.00  0.00           H  
ATOM   4695 HG13 ILE B 119      -4.577  17.076   1.127  0.00  0.00           H  
ATOM   4696 HG21 ILE B 119      -2.094  16.883  -1.546  0.00  0.00           H  
ATOM   4697 HG22 ILE B 119      -2.257  18.428  -2.037  0.00  0.00           H  
ATOM   4698 HG23 ILE B 119      -1.464  18.092  -0.653  0.00  0.00           H  
ATOM   4699 HD11 ILE B 119      -2.202  15.535   0.511  0.00  0.00           H  
ATOM   4700 HD12 ILE B 119      -3.292  15.201   1.679  0.00  0.00           H  
ATOM   4701 HD13 ILE B 119      -3.719  15.086   0.108  0.00  0.00           H  
ATOM   4702  N   GLU B 120      -2.803  21.080  -1.398  0.00  0.00           N  
ATOM   4703  CA  GLU B 120      -2.473  22.141  -2.361  0.00  0.00           C  
ATOM   4704  CB  GLU B 120      -2.400  23.500  -1.655  0.00  0.00           C  
ATOM   4705  CG  GLU B 120      -3.756  23.870  -1.037  0.00  0.00           C  
ATOM   4706  CD  GLU B 120      -3.750  25.275  -0.414  0.00  0.00           C  
ATOM   4707 OE1  GLU B 120      -2.870  25.694   0.361  0.00  0.00           O  
ATOM   4708 OE2  GLU B 120      -4.757  26.012  -0.519  0.00  0.00           O  
ATOM   4709  C   GLU B 120      -1.157  21.685  -3.003  0.00  0.00           C  
ATOM   4710  O   GLU B 120      -0.151  21.642  -2.299  0.00  0.00           O  
ATOM   4711  H   GLU B 120      -2.184  20.880  -0.559  0.00  0.00           H  
ATOM   4712  HA  GLU B 120      -3.171  22.203  -3.044  0.00  0.00           H  
ATOM   4713 HB2  GLU B 120      -1.759  23.428  -0.931  0.00  0.00           H  
ATOM   4714 HB3  GLU B 120      -2.188  24.173  -2.318  0.00  0.00           H  
ATOM   4715 HG2  GLU B 120      -4.426  23.870  -1.748  0.00  0.00           H  
ATOM   4716 HG3  GLU B 120      -3.952  23.234  -0.321  0.00  0.00           H  
ATOM   4717  N   LEU B 121      -1.215  21.209  -4.239  0.00  0.00           N  
ATOM   4718  CA  LEU B 121      -0.062  20.809  -5.061  0.00  0.00           C  
ATOM   4719  CB  LEU B 121      -0.462  19.631  -5.953  0.00  0.00           C  
ATOM   4720  CG  LEU B 121      -1.090  18.401  -5.285  0.00  0.00           C  
ATOM   4721 CD1  LEU B 121      -1.401  17.340  -6.344  0.00  0.00           C  
ATOM   4722 CD2  LEU B 121      -0.005  17.771  -4.407  0.00  0.00           C  
ATOM   4723  C   LEU B 121       0.457  21.994  -5.872  0.00  0.00           C  
ATOM   4724  O   LEU B 121      -0.206  22.482  -6.795  0.00  0.00           O  
ATOM   4725  H   LEU B 121      -2.210  21.134  -4.613  0.00  0.00           H  
ATOM   4726  HA  LEU B 121       0.669  20.497  -4.449  0.00  0.00           H  
ATOM   4727 HB2  LEU B 121      -1.125  19.971  -6.627  0.00  0.00           H  
ATOM   4728 HB3  LEU B 121       0.360  19.318  -6.434  0.00  0.00           H  
ATOM   4729  HG  LEU B 121      -1.935  18.672  -4.833  0.00  0.00           H  
ATOM   4730 HD11 LEU B 121      -0.555  17.073  -6.802  0.00  0.00           H  
ATOM   4731 HD12 LEU B 121      -1.810  16.542  -5.902  0.00  0.00           H  
ATOM   4732 HD13 LEU B 121      -2.040  17.717  -7.012  0.00  0.00           H  
ATOM   4733 HD21 LEU B 121       0.292  18.435  -3.722  0.00  0.00           H  
ATOM   4734 HD22 LEU B 121      -0.376  16.963  -3.953  0.00  0.00           H  
ATOM   4735 HD23 LEU B 121       0.771  17.509  -4.979  0.00  0.00           H  
ATOM   4736  N   LYS B 122       1.661  22.425  -5.517  0.00  0.00           N  
ATOM   4737  CA  LYS B 122       2.167  23.698  -6.069  0.00  0.00           C  
ATOM   4738  CB  LYS B 122       2.279  24.726  -4.935  0.00  0.00           C  
ATOM   4739  CG  LYS B 122       0.913  24.977  -4.291  0.00  0.00           C  
ATOM   4740  CD  LYS B 122       0.984  26.278  -3.487  0.00  0.00           C  
ATOM   4741  CE  LYS B 122      -0.449  26.543  -3.049  0.00  0.00           C  
ATOM   4742  NZ  LYS B 122      -1.408  26.626  -4.161  0.00  0.00           N  
ATOM   4743  C   LYS B 122       3.548  23.498  -6.705  0.00  0.00           C  
ATOM   4744  O   LYS B 122       4.547  23.319  -6.016  0.00  0.00           O  
ATOM   4745  H   LYS B 122       2.181  21.839  -4.865  0.00  0.00           H  
ATOM   4746  HA  LYS B 122       1.530  24.017  -6.776  0.00  0.00           H  
ATOM   4747 HB2  LYS B 122       2.885  24.367  -4.249  0.00  0.00           H  
ATOM   4748 HB3  LYS B 122       2.605  25.574  -5.314  0.00  0.00           H  
ATOM   4749 HG2  LYS B 122       0.234  25.074  -4.999  0.00  0.00           H  
ATOM   4750 HG3  LYS B 122       0.700  24.233  -3.680  0.00  0.00           H  
ATOM   4751 HD2  LYS B 122       1.533  26.134  -2.703  0.00  0.00           H  
ATOM   4752 HD3  LYS B 122       1.275  26.993  -4.069  0.00  0.00           H  
ATOM   4753 HE2  LYS B 122      -0.731  25.803  -2.414  0.00  0.00           H  
ATOM   4754 HE3  LYS B 122      -0.468  27.410  -2.523  0.00  0.00           H  
ATOM   4755 HZ1  LYS B 122      -0.915  26.658  -5.033  0.00  0.00           H  
ATOM   4756 HZ2  LYS B 122      -2.009  25.822  -4.153  0.00  0.00           H  
ATOM   4757 HZ3  LYS B 122      -1.966  27.453  -4.068  0.00  0.00           H  
ATOM   4758  N   GLY B 123       3.523  23.527  -8.040  0.00  0.00           N  
ATOM   4759  CA  GLY B 123       4.684  23.264  -8.901  0.00  0.00           C  
ATOM   4760  C   GLY B 123       5.261  24.540  -9.514  0.00  0.00           C  
ATOM   4761  O   GLY B 123       5.053  24.863 -10.679  0.00  0.00           O  
ATOM   4762  H   GLY B 123       2.573  23.760  -8.438  0.00  0.00           H  
ATOM   4763 HA2  GLY B 123       5.402  22.802  -8.358  0.00  0.00           H  
ATOM   4764 HA3  GLY B 123       4.411  22.633  -9.643  0.00  0.00           H  
ATOM   4765  N   ILE B 124       5.981  25.143  -8.564  0.00  0.00           N  
ATOM   4766  CA  ILE B 124       6.598  26.456  -8.825  0.00  0.00           C  
ATOM   4767  CB  ILE B 124       6.984  26.984  -7.444  0.00  0.00           C  
ATOM   4768 CG1  ILE B 124       5.730  27.024  -6.561  0.00  0.00           C  
ATOM   4769 CG2  ILE B 124       7.520  28.399  -7.650  0.00  0.00           C  
ATOM   4770 CD1  ILE B 124       6.066  26.931  -5.067  0.00  0.00           C  
ATOM   4771  C   ILE B 124       7.714  26.382  -9.872  0.00  0.00           C  
ATOM   4772  O   ILE B 124       8.627  25.607  -9.590  0.00  0.00           O  
ATOM   4773  H   ILE B 124       6.064  24.637  -7.678  0.00  0.00           H  
ATOM   4774  HA  ILE B 124       5.870  27.031  -9.220  0.00  0.00           H  
ATOM   4775  HB  ILE B 124       7.623  26.351  -7.034  0.00  0.00           H  
ATOM   4776 HG12 ILE B 124       5.251  27.874  -6.725  0.00  0.00           H  
ATOM   4777 HG13 ILE B 124       5.152  26.257  -6.800  0.00  0.00           H  
ATOM   4778 HG21 ILE B 124       7.752  28.797  -6.765  0.00  0.00           H  
ATOM   4779 HG22 ILE B 124       8.335  28.364  -8.225  0.00  0.00           H  
ATOM   4780 HG23 ILE B 124       6.821  28.956  -8.094  0.00  0.00           H  
ATOM   4781 HD11 ILE B 124       6.649  27.700  -4.821  0.00  0.00           H  
ATOM   4782 HD12 ILE B 124       5.220  26.961  -4.545  0.00  0.00           H  
ATOM   4783 HD13 ILE B 124       6.542  26.073  -4.899  0.00  0.00           H  
ATOM   4784  N   ASP B 125       7.553  26.966 -11.055  0.00  0.00           N  
ATOM   4785  CA  ASP B 125       8.555  26.863 -12.121  0.00  0.00           C  
ATOM   4786  CB  ASP B 125       9.935  27.458 -11.835  0.00  0.00           C  
ATOM   4787  CG  ASP B 125       9.859  28.948 -11.517  0.00  0.00           C  
ATOM   4788 OD1  ASP B 125      10.172  29.358 -10.371  0.00  0.00           O  
ATOM   4789 OD2  ASP B 125       9.267  29.680 -12.335  0.00  0.00           O  
ATOM   4790  C   ASP B 125       8.837  25.496 -12.744  0.00  0.00           C  
ATOM   4791  O   ASP B 125       9.535  25.500 -13.751  0.00  0.00           O  
ATOM   4792  H   ASP B 125       6.665  27.498 -11.160  0.00  0.00           H  
ATOM   4793  HA  ASP B 125       8.228  27.477 -12.892  0.00  0.00           H  
ATOM   4794 HB2  ASP B 125      10.319  26.988 -11.054  0.00  0.00           H  
ATOM   4795 HB3  ASP B 125      10.497  27.335 -12.639  0.00  0.00           H  
ATOM   4796  N   PHE B 126       7.857  24.628 -12.516  0.00  0.00           N  
ATOM   4797  CA  PHE B 126       7.995  23.250 -13.026  0.00  0.00           C  
ATOM   4798  CB  PHE B 126       7.019  22.264 -12.382  0.00  0.00           C  
ATOM   4799  CG  PHE B 126       7.529  20.849 -12.649  0.00  0.00           C  
ATOM   4800 CD1  PHE B 126       8.467  20.190 -11.855  0.00  0.00           C  
ATOM   4801 CD2  PHE B 126       7.002  20.152 -13.721  0.00  0.00           C  
ATOM   4802 CE1  PHE B 126       8.847  18.896 -12.153  0.00  0.00           C  
ATOM   4803 CE2  PHE B 126       7.206  18.783 -13.870  0.00  0.00           C  
ATOM   4804  CZ  PHE B 126       8.180  18.143 -13.107  0.00  0.00           C  
ATOM   4805  C   PHE B 126       7.939  23.285 -14.551  0.00  0.00           C  
ATOM   4806  O   PHE B 126       6.819  23.213 -15.052  0.00  0.00           O  
ATOM   4807  H   PHE B 126       7.056  24.969 -11.994  0.00  0.00           H  
ATOM   4808  HA  PHE B 126       8.908  22.942 -12.775  0.00  0.00           H  
ATOM   4809 HB2  PHE B 126       7.026  22.403 -11.429  0.00  0.00           H  
ATOM   4810 HB3  PHE B 126       6.163  22.353 -12.815  0.00  0.00           H  
ATOM   4811 HD1  PHE B 126       8.862  20.654 -11.070  0.00  0.00           H  
ATOM   4812 HD2  PHE B 126       6.457  20.641 -14.411  0.00  0.00           H  
ATOM   4813 HE1  PHE B 126       9.640  18.489 -11.657  0.00  0.00           H  
ATOM   4814 HE2  PHE B 126       6.649  18.261 -14.531  0.00  0.00           H  
ATOM   4815  HZ  PHE B 126       8.387  17.191 -13.239  0.00  0.00           H  
ATOM   4816  N   LYS B 127       9.014  22.959 -15.272  0.00  0.00           N  
ATOM   4817  CA  LYS B 127       9.090  23.199 -16.718  0.00  0.00           C  
ATOM   4818  CB  LYS B 127      10.539  22.882 -17.099  0.00  0.00           C  
ATOM   4819  CG  LYS B 127      11.548  23.969 -16.706  0.00  0.00           C  
ATOM   4820  CD  LYS B 127      12.948  23.546 -17.171  0.00  0.00           C  
ATOM   4821  CE  LYS B 127      14.009  24.390 -16.477  0.00  0.00           C  
ATOM   4822  NZ  LYS B 127      15.377  23.979 -16.817  0.00  0.00           N  
ATOM   4823  C   LYS B 127       8.203  22.332 -17.607  0.00  0.00           C  
ATOM   4824  O   LYS B 127       7.978  21.152 -17.331  0.00  0.00           O  
ATOM   4825  H   LYS B 127       9.786  22.525 -14.727  0.00  0.00           H  
ATOM   4826  HA  LYS B 127       8.853  24.187 -16.891  0.00  0.00           H  
ATOM   4827 HB2  LYS B 127      10.806  22.035 -16.644  0.00  0.00           H  
ATOM   4828 HB3  LYS B 127      10.584  22.762 -18.089  0.00  0.00           H  
ATOM   4829 HG2  LYS B 127      11.304  24.814 -17.155  0.00  0.00           H  
ATOM   4830 HG3  LYS B 127      11.553  24.068 -15.725  0.00  0.00           H  
ATOM   4831 HD2  LYS B 127      13.087  22.598 -16.932  0.00  0.00           H  
ATOM   4832 HD3  LYS B 127      13.015  23.688 -18.146  0.00  0.00           H  
ATOM   4833 HE2  LYS B 127      13.869  25.355 -16.738  0.00  0.00           H  
ATOM   4834 HE3  LYS B 127      13.872  24.317 -15.479  0.00  0.00           H  
ATOM   4835 HZ1  LYS B 127      15.897  24.770 -17.152  0.00  0.00           H  
ATOM   4836 HZ2  LYS B 127      15.834  23.607 -16.007  0.00  0.00           H  
ATOM   4837 HZ3  LYS B 127      15.355  23.277 -17.533  0.00  0.00           H  
ATOM   4838  N   GLU B 128       7.907  22.826 -18.808  0.00  0.00           N  
ATOM   4839  CA  GLU B 128       6.849  22.220 -19.616  0.00  0.00           C  
ATOM   4840  CB  GLU B 128       6.007  23.293 -20.324  0.00  0.00           C  
ATOM   4841  CG  GLU B 128       4.854  23.899 -19.523  0.00  0.00           C  
ATOM   4842  CD  GLU B 128       4.791  25.405 -19.804  0.00  0.00           C  
ATOM   4843 OE1  GLU B 128       5.265  26.142 -18.924  0.00  0.00           O  
ATOM   4844 OE2  GLU B 128       4.063  25.865 -20.705  0.00  0.00           O  
ATOM   4845  C   GLU B 128       7.227  21.247 -20.734  0.00  0.00           C  
ATOM   4846  O   GLU B 128       6.682  20.148 -20.810  0.00  0.00           O  
ATOM   4847  H   GLU B 128       8.466  23.636 -19.104  0.00  0.00           H  
ATOM   4848  HA  GLU B 128       6.177  21.743 -18.977  0.00  0.00           H  
ATOM   4849 HB2  GLU B 128       6.618  24.036 -20.571  0.00  0.00           H  
ATOM   4850 HB3  GLU B 128       5.616  22.878 -21.137  0.00  0.00           H  
ATOM   4851 HG2  GLU B 128       4.027  23.510 -19.833  0.00  0.00           H  
ATOM   4852 HG3  GLU B 128       5.040  23.787 -18.582  0.00  0.00           H  
ATOM   4853  N   ASP B 129       8.459  21.370 -21.211  0.00  0.00           N  
ATOM   4854  CA  ASP B 129       9.124  20.545 -22.224  0.00  0.00           C  
ATOM   4855  CB  ASP B 129      10.510  21.086 -22.603  0.00  0.00           C  
ATOM   4856  CG  ASP B 129      10.551  22.374 -23.434  0.00  0.00           C  
ATOM   4857 OD1  ASP B 129       9.957  22.357 -24.530  0.00  0.00           O  
ATOM   4858 OD2  ASP B 129      11.193  23.345 -22.975  0.00  0.00           O  
ATOM   4859  C   ASP B 129       9.253  19.067 -21.834  0.00  0.00           C  
ATOM   4860  O   ASP B 129       9.790  18.881 -20.746  0.00  0.00           O  
ATOM   4861  H   ASP B 129       8.985  22.200 -20.754  0.00  0.00           H  
ATOM   4862  HA  ASP B 129       8.548  20.578 -23.060  0.00  0.00           H  
ATOM   4863 HB2  ASP B 129      11.021  21.248 -21.747  0.00  0.00           H  
ATOM   4864 HB3  ASP B 129      10.991  20.365 -23.119  0.00  0.00           H  
ATOM   4865  N   GLY B 130       8.474  18.276 -22.564  0.00  0.00           N  
ATOM   4866  CA  GLY B 130       8.295  16.813 -22.495  0.00  0.00           C  
ATOM   4867  C   GLY B 130       7.505  16.334 -21.278  0.00  0.00           C  
ATOM   4868  O   GLY B 130       6.726  15.380 -21.305  0.00  0.00           O  
ATOM   4869  H   GLY B 130       7.911  18.849 -23.303  0.00  0.00           H  
ATOM   4870 HA2  GLY B 130       7.825  16.501 -23.343  0.00  0.00           H  
ATOM   4871 HA3  GLY B 130       9.213  16.370 -22.493  0.00  0.00           H  
ATOM   4872  N   ASN B 131       7.443  17.241 -20.308  0.00  0.00           N  
ATOM   4873  CA  ASN B 131       6.670  16.963 -19.088  0.00  0.00           C  
ATOM   4874  CB  ASN B 131       6.967  17.880 -17.890  0.00  0.00           C  
ATOM   4875  CG  ASN B 131       8.318  17.556 -17.240  0.00  0.00           C  
ATOM   4876  C   ASN B 131       5.167  16.726 -19.120  0.00  0.00           C  
ATOM   4877  O   ASN B 131       4.623  15.916 -18.366  0.00  0.00           O  
ATOM   4878  H   ASN B 131       7.956  18.112 -20.474  0.00  0.00           H  
ATOM   4879  HA  ASN B 131       7.098  16.101 -18.666  0.00  0.00           H  
ATOM   4880 HB2  ASN B 131       6.991  18.818 -18.209  0.00  0.00           H  
ATOM   4881 HB3  ASN B 131       6.256  17.754 -17.212  0.00  0.00           H  
ATOM   4882 OD1  ASN B 131       8.915  16.487 -17.338  0.00  0.00           O  
ATOM   4883 ND2  ASN B 131       8.896  18.625 -16.705  0.00  0.00           N  
ATOM   4884 HD22 ASN B 131       8.493  19.525 -16.720  0.00  0.00           H  
ATOM   4885 HD21 ASN B 131       9.805  18.511 -16.252  0.00  0.00           H  
ATOM   4886  N   ILE B 132       4.565  17.733 -19.742  0.00  0.00           N  
ATOM   4887  CA  ILE B 132       3.106  17.780 -19.898  0.00  0.00           C  
ATOM   4888  CB  ILE B 132       2.639  19.198 -20.249  0.00  0.00           C  
ATOM   4889 CG1  ILE B 132       3.171  20.137 -19.174  0.00  0.00           C  
ATOM   4890 CG2  ILE B 132       1.139  19.424 -20.481  0.00  0.00           C  
ATOM   4891 CD1  ILE B 132       2.471  20.056 -17.815  0.00  0.00           C  
ATOM   4892  C   ILE B 132       2.604  16.685 -20.832  0.00  0.00           C  
ATOM   4893  O   ILE B 132       2.934  16.662 -22.011  0.00  0.00           O  
ATOM   4894  H   ILE B 132       5.198  18.471 -20.101  0.00  0.00           H  
ATOM   4895  HA  ILE B 132       2.721  17.584 -18.989  0.00  0.00           H  
ATOM   4896  HB  ILE B 132       3.045  19.451 -21.109  0.00  0.00           H  
ATOM   4897 HG12 ILE B 132       4.149  19.948 -19.036  0.00  0.00           H  
ATOM   4898 HG13 ILE B 132       3.090  21.084 -19.509  0.00  0.00           H  
ATOM   4899 HG21 ILE B 132       0.991  20.366 -20.773  0.00  0.00           H  
ATOM   4900 HG22 ILE B 132       0.818  18.798 -21.187  0.00  0.00           H  
ATOM   4901 HG23 ILE B 132       0.647  19.254 -19.631  0.00  0.00           H  
ATOM   4902 HD11 ILE B 132       2.566  19.131 -17.458  0.00  0.00           H  
ATOM   4903 HD12 ILE B 132       2.896  20.708 -17.194  0.00  0.00           H  
ATOM   4904 HD13 ILE B 132       1.507  20.277 -17.935  0.00  0.00           H  
ATOM   4905  N   LEU B 133       1.679  15.809 -20.452  0.00  0.00           N  
ATOM   4906  CA  LEU B 133       1.227  14.671 -21.271  0.00  0.00           C  
ATOM   4907  CB  LEU B 133       0.160  15.033 -22.315  0.00  0.00           C  
ATOM   4908  CG  LEU B 133      -1.106  15.687 -21.752  0.00  0.00           C  
ATOM   4909 CD1  LEU B 133      -2.132  15.847 -22.877  0.00  0.00           C  
ATOM   4910 CD2  LEU B 133      -1.796  14.999 -20.570  0.00  0.00           C  
ATOM   4911  C   LEU B 133       2.163  13.620 -21.855  0.00  0.00           C  
ATOM   4912  O   LEU B 133       1.833  12.891 -22.794  0.00  0.00           O  
ATOM   4913  H   LEU B 133       1.283  15.996 -19.492  0.00  0.00           H  
ATOM   4914  HA  LEU B 133       0.494  14.158 -20.701  0.00  0.00           H  
ATOM   4915 HB2  LEU B 133       0.566  15.672 -22.955  0.00  0.00           H  
ATOM   4916 HB3  LEU B 133      -0.113  14.198 -22.771  0.00  0.00           H  
ATOM   4917  HG  LEU B 133      -0.876  16.581 -21.387  0.00  0.00           H  
ATOM   4918 HD11 LEU B 133      -2.354  14.948 -23.250  0.00  0.00           H  
ATOM   4919 HD12 LEU B 133      -2.958  16.273 -22.511  0.00  0.00           H  
ATOM   4920 HD13 LEU B 133      -1.746  16.423 -23.595  0.00  0.00           H  
ATOM   4921 HD21 LEU B 133      -1.160  14.948 -19.801  0.00  0.00           H  
ATOM   4922 HD22 LEU B 133      -2.601  15.528 -20.305  0.00  0.00           H  
ATOM   4923 HD23 LEU B 133      -2.072  14.078 -20.840  0.00  0.00           H  
ATOM   4924  N   GLY B 134       3.387  13.642 -21.352  0.00  0.00           N  
ATOM   4925  CA  GLY B 134       4.454  12.796 -21.908  0.00  0.00           C  
ATOM   4926  C   GLY B 134       5.149  12.120 -20.726  0.00  0.00           C  
ATOM   4927  O   GLY B 134       5.253  12.567 -19.581  0.00  0.00           O  
ATOM   4928  H   GLY B 134       3.531  14.286 -20.557  0.00  0.00           H  
ATOM   4929 HA2  GLY B 134       4.059  12.108 -22.498  0.00  0.00           H  
ATOM   4930 HA3  GLY B 134       5.102  13.358 -22.397  0.00  0.00           H  
ATOM   4931  N   HIS B 135       5.623  10.908 -20.995  0.00  0.00           N  
ATOM   4932  CA  HIS B 135       6.074  10.051 -19.886  0.00  0.00           C  
ATOM   4933  CB  HIS B 135       5.262   8.777 -20.122  0.00  0.00           C  
ATOM   4934  CG  HIS B 135       5.451   7.648 -19.118  0.00  0.00           C  
ATOM   4935 ND1  HIS B 135       6.458   6.778 -19.141  0.00  0.00           N  
ATOM   4936 CD2  HIS B 135       4.788   7.416 -17.985  0.00  0.00           C  
ATOM   4937 CE1  HIS B 135       6.378   6.037 -18.030  0.00  0.00           C
[truncated: 292,010 more chars]
