# Supplementary material for: Design of Antigen-Targeting Fluorogenic Probes Utilizing Intramolecular Addition Reaction of Protein-Dye Hybrids
Source: J Am Chem Soc. 2025 Jul 23;147(34):30684–93. doi: 10.1021/jacs.5c04193 (PMC12396215; doi:10.1021/jacs.5c04193)
Supplement: Supplementary file 2 [file ja5c04193_si_002.zip › Data S1-S18/Data S8 151_ON_with_GFP.pdb]

TITLE      ONIOM_DARPin_withWater_AG_151_open_re2_SP
ATOM      1  N   MET A   1     -16.292  37.692   0.861  0.00  0.00           N  
ATOM      2  CA  MET A   1     -15.171  36.924   0.295  0.00  0.00           C  
ATOM      3  CB  MET A   1     -15.313  37.156  -1.205  0.00  0.00           C  
ATOM      4  CG  MET A   1     -14.497  36.330  -2.201  0.00  0.00           C  
ATOM      5  SD  MET A   1     -12.720  36.787  -2.286  0.00  0.00           S  
ATOM      6  CE  MET A   1     -12.135  35.230  -2.904  0.00  0.00           C  
ATOM      7  C   MET A   1     -13.893  37.403   0.999  0.00  0.00           C  
ATOM      8  O   MET A   1     -13.889  38.550   1.446  0.00  0.00           O  
ATOM      9  H   MET A   1     -16.049  38.016   1.775  0.00  0.00           H  
ATOM     10  HA  MET A   1     -15.305  35.969   0.518  0.00  0.00           H  
ATOM     11 HB2  MET A   1     -16.314  37.046  -1.461  0.00  0.00           H  
ATOM     12 HB3  MET A   1     -15.118  38.157  -1.402  0.00  0.00           H  
ATOM     13 HG2  MET A   1     -14.593  35.335  -1.957  0.00  0.00           H  
ATOM     14 HG3  MET A   1     -14.928  36.420  -3.131  0.00  0.00           H  
ATOM     15 HE1  MET A   1     -11.416  34.870  -2.304  0.00  0.00           H  
ATOM     16 HE2  MET A   1     -12.890  34.569  -2.940  0.00  0.00           H  
ATOM     17 HE3  MET A   1     -11.761  35.345  -3.828  0.00  0.00           H  
ATOM     18  H2  MET A   1     -16.493  38.476   0.274  0.00  0.00           H  
ATOM     19  H3  MET A   1     -17.103  37.110   0.922  0.00  0.00           H  
ATOM     20  N   ASN A   2     -12.859  36.580   1.145  0.00  0.00           N  
ATOM     21  CA  ASN A   2     -11.647  37.001   1.846  0.00  0.00           C  
ATOM     22  CB  ASN A   2     -10.701  35.798   1.946  0.00  0.00           C  
ATOM     23  CG  ASN A   2      -9.332  35.950   2.613  0.00  0.00           C  
ATOM     24  C   ASN A   2     -10.920  38.250   1.343  0.00  0.00           C  
ATOM     25  O   ASN A   2     -10.813  38.436   0.133  0.00  0.00           O  
ATOM     26  H   ASN A   2     -12.984  35.640   0.731  0.00  0.00           H  
ATOM     27  HA  ASN A   2     -11.922  37.195   2.823  0.00  0.00           H  
ATOM     28 HB2  ASN A   2     -11.201  35.045   2.436  0.00  0.00           H  
ATOM     29 HB3  ASN A   2     -10.544  35.443   0.995  0.00  0.00           H  
ATOM     30 OD1  ASN A   2      -8.463  36.577   2.007  0.00  0.00           O  
ATOM     31 ND2  ASN A   2      -9.182  35.587   3.884  0.00  0.00           N  
ATOM     32 HD22 ASN A   2      -9.998  35.214   4.357  0.00  0.00           H  
ATOM     33 HD21 ASN A   2      -8.321  35.675   4.345  0.00  0.00           H  
ATOM     34  N   HIS A   3     -10.472  39.062   2.302  0.00  0.00           N  
ATOM     35  CA  HIS A   3      -9.697  40.294   2.125  0.00  0.00           C  
ATOM     36  CB  HIS A   3      -9.625  40.949   3.510  0.00  0.00           C  
ATOM     37  CG  HIS A   3      -8.538  40.353   4.408  0.00  0.00           C  
ATOM     38 ND1  HIS A   3      -7.798  41.095   5.227  0.00  0.00           N  
ATOM     39 CD2  HIS A   3      -8.000  39.141   4.273  0.00  0.00           C  
ATOM     40 CE1  HIS A   3      -6.762  40.321   5.520  0.00  0.00           C  
ATOM     41 NE2  HIS A   3      -6.880  39.110   4.997  0.00  0.00           N  
ATOM     42  C   HIS A   3      -8.361  40.323   1.383  0.00  0.00           C  
ATOM     43  O   HIS A   3      -7.937  41.351   0.874  0.00  0.00           O  
ATOM     44  H   HIS A   3     -10.742  38.716   3.283  0.00  0.00           H  
ATOM     45  HA  HIS A   3     -10.332  40.991   1.651  0.00  0.00           H  
ATOM     46 HB2  HIS A   3      -9.430  41.925   3.407  0.00  0.00           H  
ATOM     47 HB3  HIS A   3     -10.501  40.833   3.979  0.00  0.00           H  
ATOM     48 HD1  HIS A   3      -7.958  42.001   5.554  0.00  0.00           H  
ATOM     49 HD2  HIS A   3      -8.380  38.385   3.718  0.00  0.00           H  
ATOM     50 HE1  HIS A   3      -5.967  40.623   6.080  0.00  0.00           H  
ATOM     51  N   LYS A   4      -7.632  39.217   1.550  0.00  0.00           N  
ATOM     52  CA  LYS A   4      -6.394  38.906   0.833  0.00  0.00           C  
ATOM     53  CB  LYS A   4      -6.619  38.684  -0.660  0.00  0.00           C  
ATOM     54  CG  LYS A   4      -7.356  37.392  -1.014  0.00  0.00           C  
ATOM     55  CD  LYS A   4      -7.764  37.558  -2.492  0.00  0.00           C  
ATOM     56  CE  LYS A   4      -8.504  36.372  -3.123  0.00  0.00           C  
ATOM     57  NZ  LYS A   4      -8.889  36.681  -4.508  0.00  0.00           N  
ATOM     58  C   LYS A   4      -5.262  39.928   0.969  0.00  0.00           C  
ATOM     59  O   LYS A   4      -4.387  40.048   0.106  0.00  0.00           O  
ATOM     60  H   LYS A   4      -8.041  38.556   2.274  0.00  0.00           H  
ATOM     61  HA  LYS A   4      -6.047  37.998   1.167  0.00  0.00           H  
ATOM     62 HB2  LYS A   4      -7.153  39.452  -1.016  0.00  0.00           H  
ATOM     63 HB3  LYS A   4      -5.726  38.666  -1.114  0.00  0.00           H  
ATOM     64 HG2  LYS A   4      -6.748  36.640  -0.940  0.00  0.00           H  
ATOM     65 HG3  LYS A   4      -8.159  37.316  -0.474  0.00  0.00           H  
ATOM     66 HD2  LYS A   4      -8.355  38.374  -2.566  0.00  0.00           H  
ATOM     67 HD3  LYS A   4      -6.928  37.732  -3.032  0.00  0.00           H  
ATOM     68 HE2  LYS A   4      -7.898  35.579  -3.107  0.00  0.00           H  
ATOM     69 HE3  LYS A   4      -9.318  36.182  -2.577  0.00  0.00           H  
ATOM     70 HZ1  LYS A   4      -8.073  36.707  -5.090  0.00  0.00           H  
ATOM     71 HZ2  LYS A   4      -9.514  35.977  -4.852  0.00  0.00           H  
ATOM     72 HZ3  LYS A   4      -9.347  37.572  -4.544  0.00  0.00           H  
ATOM     73  N   VAL A   5      -5.253  40.556   2.143  0.00  0.00           N  
ATOM     74  CA  VAL A   5      -4.419  41.721   2.426  0.00  0.00           C  
ATOM     75  CB  VAL A   5      -4.703  42.285   3.820  0.00  0.00           C  
ATOM     76 CG1  VAL A   5      -4.270  41.352   4.943  0.00  0.00           C  
ATOM     77 CG2  VAL A   5      -4.040  43.660   3.960  0.00  0.00           C  
ATOM     78  C   VAL A   5      -2.939  41.501   2.099  0.00  0.00           C  
ATOM     79  O   VAL A   5      -2.371  42.257   1.303  0.00  0.00           O  
ATOM     80  H   VAL A   5      -5.903  40.139   2.855  0.00  0.00           H  
ATOM     81  HA  VAL A   5      -4.750  42.491   1.853  0.00  0.00           H  
ATOM     82  HB  VAL A   5      -5.698  42.402   3.908  0.00  0.00           H  
ATOM     83 HG11 VAL A   5      -3.292  41.466   5.114  0.00  0.00           H  
ATOM     84 HG12 VAL A   5      -4.781  41.571   5.774  0.00  0.00           H  
ATOM     85 HG13 VAL A   5      -4.453  40.406   4.679  0.00  0.00           H  
ATOM     86 HG21 VAL A   5      -3.067  43.574   3.755  0.00  0.00           H  
ATOM     87 HG22 VAL A   5      -4.468  44.294   3.318  0.00  0.00           H  
ATOM     88 HG23 VAL A   5      -4.164  43.987   4.895  0.00  0.00           H  
ATOM     89  N   HIS A   6      -2.403  40.393   2.597  0.00  0.00           N  
ATOM     90  CA  HIS A   6      -1.015  40.049   2.248  0.00  0.00           C  
ATOM     91  CB  HIS A   6      -0.337  39.098   3.232  0.00  0.00           C  
ATOM     92  CG  HIS A   6      -0.264  39.754   4.615  0.00  0.00           C  
ATOM     93  C   HIS A   6      -0.723  39.777   0.764  0.00  0.00           C  
ATOM     94  O   HIS A   6       0.173  40.436   0.266  0.00  0.00           O  
ATOM     95  H   HIS A   6      -2.998  39.832   3.205  0.00  0.00           H  
ATOM     96  HA  HIS A   6      -0.414  40.828   2.547  0.00  0.00           H  
ATOM     97 HB2  HIS A   6      -0.866  38.271   3.319  0.00  0.00           H  
ATOM     98 HB3  HIS A   6       0.586  38.914   2.938  0.00  0.00           H  
ATOM     99 ND1  HIS A   6      -1.114  39.554   5.616  0.00  0.00           N  
ATOM    100 CD2  HIS A   6       0.674  40.591   5.047  0.00  0.00           C  
ATOM    101 CE1  HIS A   6      -0.717  40.313   6.630  0.00  0.00           C  
ATOM    102 NE2  HIS A   6       0.414  40.930   6.303  0.00  0.00           N  
ATOM    103 HD1  HIS A   6      -1.907  38.952   5.631  0.00  0.00           H  
ATOM    104 HD2  HIS A   6       1.467  40.919   4.489  0.00  0.00           H  
ATOM    105 HE1  HIS A   6      -1.192  40.407   7.504  0.00  0.00           H  
ATOM    106  N   HIS A   7      -1.510  38.922   0.114  0.00  0.00           N  
ATOM    107  CA  HIS A   7      -1.307  38.561  -1.297  0.00  0.00           C  
ATOM    108  CB  HIS A   7      -2.234  37.419  -1.720  0.00  0.00           C  
ATOM    109  CG  HIS A   7      -2.251  36.827  -3.123  0.00  0.00           C  
ATOM    110  C   HIS A   7      -1.559  39.702  -2.283  0.00  0.00           C  
ATOM    111  O   HIS A   7      -0.867  39.753  -3.297  0.00  0.00           O  
ATOM    112  H   HIS A   7      -2.286  38.526   0.690  0.00  0.00           H  
ATOM    113  HA  HIS A   7      -0.341  38.256  -1.407  0.00  0.00           H  
ATOM    114 HB2  HIS A   7      -2.085  36.616  -1.062  0.00  0.00           H  
ATOM    115 HB3  HIS A   7      -3.220  37.703  -1.507  0.00  0.00           H  
ATOM    116 ND1  HIS A   7      -2.250  37.440  -4.294  0.00  0.00           N  
ATOM    117 CD2  HIS A   7      -2.546  35.537  -3.292  0.00  0.00           C  
ATOM    118 CE1  HIS A   7      -2.550  36.529  -5.220  0.00  0.00           C  
ATOM    119 NE2  HIS A   7      -2.725  35.362  -4.601  0.00  0.00           N  
ATOM    120 HD1  HIS A   7      -2.064  38.400  -4.486  0.00  0.00           H  
ATOM    121 HD2  HIS A   7      -2.618  34.844  -2.570  0.00  0.00           H  
ATOM    122 HE1  HIS A   7      -2.631  36.690  -6.191  0.00  0.00           H  
ATOM    123  N   HIS A   8      -2.413  40.640  -1.876  0.00  0.00           N  
ATOM    124  CA  HIS A   8      -2.503  41.975  -2.482  0.00  0.00           C  
ATOM    125  CB  HIS A   8      -3.825  42.688  -2.199  0.00  0.00           C  
ATOM    126  CG  HIS A   8      -5.143  41.924  -2.357  0.00  0.00           C  
ATOM    127  C   HIS A   8      -1.410  43.018  -2.269  0.00  0.00           C  
ATOM    128  O   HIS A   8      -0.894  43.561  -3.246  0.00  0.00           O  
ATOM    129  H   HIS A   8      -3.025  40.344  -1.075  0.00  0.00           H  
ATOM    130  HA  HIS A   8      -2.606  41.835  -3.518  0.00  0.00           H  
ATOM    131 HB2  HIS A   8      -3.807  43.054  -1.238  0.00  0.00           H  
ATOM    132 HB3  HIS A   8      -3.891  43.520  -2.800  0.00  0.00           H  
ATOM    133 ND1  HIS A   8      -5.504  41.236  -3.434  0.00  0.00           N  
ATOM    134 CD2  HIS A   8      -6.175  42.105  -1.530  0.00  0.00           C  
ATOM    135 CE1  HIS A   8      -6.801  41.026  -3.282  0.00  0.00           C  
ATOM    136 NE2  HIS A   8      -7.229  41.616  -2.164  0.00  0.00           N  
ATOM    137 HD1  HIS A   8      -4.951  40.937  -4.189  0.00  0.00           H  
ATOM    138 HD2  HIS A   8      -6.142  42.525  -0.623  0.00  0.00           H  
ATOM    139 HE1  HIS A   8      -7.383  40.504  -3.909  0.00  0.00           H  
ATOM    140  N   HIS A   9      -0.912  43.110  -1.042  0.00  0.00           N  
ATOM    141  CA  HIS A   9       0.334  43.790  -0.655  0.00  0.00           C  
ATOM    142  CB  HIS A   9       0.671  44.004   0.819  0.00  0.00           C  
ATOM    143  CG  HIS A   9      -0.255  44.902   1.639  0.00  0.00           C  
ATOM    144  C   HIS A   9       1.622  43.404  -1.382  0.00  0.00           C  
ATOM    145  O   HIS A   9       2.408  44.213  -1.862  0.00  0.00           O  
ATOM    146  H   HIS A   9      -1.522  42.623  -0.310  0.00  0.00           H  
ATOM    147  HA  HIS A   9       0.188  44.806  -0.790  0.00  0.00           H  
ATOM    148 HB2  HIS A   9       0.704  43.098   1.290  0.00  0.00           H  
ATOM    149 HB3  HIS A   9       1.611  44.396   0.894  0.00  0.00           H  
ATOM    150 ND1  HIS A   9      -0.900  46.000   1.234  0.00  0.00           N  
ATOM    151 CD2  HIS A   9      -0.474  44.763   2.944  0.00  0.00           C  
ATOM    152 CE1  HIS A   9      -1.527  46.511   2.289  0.00  0.00           C  
ATOM    153 NE2  HIS A   9      -1.218  45.782   3.364  0.00  0.00           N  
ATOM    154 HD1  HIS A   9      -0.923  46.385   0.316  0.00  0.00           H  
ATOM    155 HD2  HIS A   9      -0.124  43.997   3.519  0.00  0.00           H  
ATOM    156 HE1  HIS A   9      -2.125  47.304   2.283  0.00  0.00           H  
ATOM    157  N   HIS A  10       1.694  42.069  -1.479  0.00  0.00           N  
ATOM    158  CA  HIS A  10       2.659  41.225  -2.205  0.00  0.00           C  
ATOM    159  CB  HIS A  10       2.356  39.741  -2.024  0.00  0.00           C  
ATOM    160  CG  HIS A  10       2.950  39.115  -0.762  0.00  0.00           C  
ATOM    161  C   HIS A  10       2.675  41.471  -3.713  0.00  0.00           C  
ATOM    162  O   HIS A  10       3.740  41.618  -4.304  0.00  0.00           O  
ATOM    163  H   HIS A  10       0.888  41.597  -0.911  0.00  0.00           H  
ATOM    164  HA  HIS A  10       3.586  41.426  -1.841  0.00  0.00           H  
ATOM    165 HB2  HIS A  10       1.358  39.603  -1.986  0.00  0.00           H  
ATOM    166 HB3  HIS A  10       2.715  39.226  -2.812  0.00  0.00           H  
ATOM    167 ND1  HIS A  10       4.192  39.376  -0.353  0.00  0.00           N  
ATOM    168 CD2  HIS A  10       2.530  38.002  -0.162  0.00  0.00           C  
ATOM    169 CE1  HIS A  10       4.568  38.428   0.509  0.00  0.00           C  
ATOM    170 NE2  HIS A  10       3.515  37.631   0.636  0.00  0.00           N  
ATOM    171 HD2  HIS A  10       1.646  37.551  -0.299  0.00  0.00           H  
ATOM    172 HE1  HIS A  10       5.433  38.343   0.948  0.00  0.00           H  
ATOM    173 HE2  HIS A  10       3.498  36.834   1.284  0.00  0.00           H  
ATOM    174  N   HIS A  11       1.473  41.734  -4.237  0.00  0.00           N  
ATOM    175  CA  HIS A  11       1.180  42.045  -5.644  0.00  0.00           C  
ATOM    176  CB  HIS A  11      -0.200  41.548  -6.065  0.00  0.00           C  
ATOM    177  CG  HIS A  11      -0.105  40.137  -6.627  0.00  0.00           C  
ATOM    178  C   HIS A  11       1.437  43.458  -6.185  0.00  0.00           C  
ATOM    179  O   HIS A  11       1.807  43.669  -7.341  0.00  0.00           O  
ATOM    180  H   HIS A  11       0.693  41.698  -3.505  0.00  0.00           H  
ATOM    181  HA  HIS A  11       1.731  41.382  -6.230  0.00  0.00           H  
ATOM    182 HB2  HIS A  11      -0.801  41.523  -5.278  0.00  0.00           H  
ATOM    183 HB3  HIS A  11      -0.564  42.134  -6.773  0.00  0.00           H  
ATOM    184 ND1  HIS A  11      -0.279  39.074  -5.851  0.00  0.00           N  
ATOM    185 CD2  HIS A  11       0.539  39.707  -7.708  0.00  0.00           C  
ATOM    186 CE1  HIS A  11       0.206  37.995  -6.472  0.00  0.00           C  
ATOM    187 NE2  HIS A  11       0.700  38.390  -7.646  0.00  0.00           N  
ATOM    188 HD1  HIS A  11      -0.704  39.050  -4.940  0.00  0.00           H  
ATOM    189 HD2  HIS A  11       0.860  40.313  -8.473  0.00  0.00           H  
ATOM    190 HE1  HIS A  11       0.201  37.072  -6.123  0.00  0.00           H  
ATOM    191  N   ILE A  12       1.283  44.355  -5.215  0.00  0.00           N  
ATOM    192  CA  ILE A  12       1.755  45.731  -5.402  0.00  0.00           C  
ATOM    193  CB  ILE A  12       1.295  46.687  -4.298  0.00  0.00           C  
ATOM    194 CG1  ILE A  12      -0.205  46.614  -4.028  0.00  0.00           C  
ATOM    195 CG2  ILE A  12       1.647  48.123  -4.711  0.00  0.00           C  
ATOM    196 CD1  ILE A  12      -0.478  47.286  -2.683  0.00  0.00           C  
ATOM    197  C   ILE A  12       3.279  45.693  -5.523  0.00  0.00           C  
ATOM    198  O   ILE A  12       3.831  45.986  -6.585  0.00  0.00           O  
ATOM    199  H   ILE A  12       0.825  44.017  -4.362  0.00  0.00           H  
ATOM    200  HA  ILE A  12       1.408  46.028  -6.284  0.00  0.00           H  
ATOM    201  HB  ILE A  12       1.774  46.434  -3.450  0.00  0.00           H  
ATOM    202 HG12 ILE A  12      -0.681  47.098  -4.726  0.00  0.00           H  
ATOM    203 HG13 ILE A  12      -0.472  45.678  -3.969  0.00  0.00           H  
ATOM    204 HG21 ILE A  12       1.401  48.745  -3.972  0.00  0.00           H  
ATOM    205 HG22 ILE A  12       2.625  48.181  -4.890  0.00  0.00           H  
ATOM    206 HG23 ILE A  12       1.138  48.360  -5.534  0.00  0.00           H  
ATOM    207 HD11 ILE A  12      -0.178  48.236  -2.729  0.00  0.00           H  
ATOM    208 HD12 ILE A  12      -1.454  47.246  -2.493  0.00  0.00           H  
ATOM    209 HD13 ILE A  12       0.027  46.803  -1.972  0.00  0.00           H  
ATOM    210  N   GLU A  13       3.881  45.002  -4.549  0.00  0.00           N  
ATOM    211  CA  GLU A  13       5.334  44.825  -4.519  0.00  0.00           C  
ATOM    212  CB  GLU A  13       5.458  43.918  -3.290  0.00  0.00           C  
ATOM    213  CG  GLU A  13       6.817  43.384  -2.826  0.00  0.00           C  
ATOM    214  CD  GLU A  13       7.767  44.566  -2.640  0.00  0.00           C  
ATOM    215 OE1  GLU A  13       7.736  45.012  -1.473  0.00  0.00           O  
ATOM    216 OE2  GLU A  13       8.351  45.028  -3.643  0.00  0.00           O  
ATOM    217  C   GLU A  13       5.981  44.195  -5.756  0.00  0.00           C  
ATOM    218  O   GLU A  13       5.684  43.078  -6.161  0.00  0.00           O  
ATOM    219  H   GLU A  13       3.241  44.614  -3.833  0.00  0.00           H  
ATOM    220  HA  GLU A  13       5.778  45.740  -4.342  0.00  0.00           H  
ATOM    221 HB2  GLU A  13       5.061  44.424  -2.504  0.00  0.00           H  
ATOM    222 HB3  GLU A  13       4.868  43.109  -3.454  0.00  0.00           H  
ATOM    223 HG2  GLU A  13       6.701  42.962  -1.968  0.00  0.00           H  
ATOM    224 HG3  GLU A  13       7.179  42.825  -3.523  0.00  0.00           H  
ATOM    225  N   GLY A  14       7.063  44.811  -6.226  0.00  0.00           N  
ATOM    226  CA  GLY A  14       7.897  44.483  -7.391  0.00  0.00           C  
ATOM    227  C   GLY A  14       9.077  43.553  -7.148  0.00  0.00           C  
ATOM    228  O   GLY A  14       9.419  42.762  -8.026  0.00  0.00           O  
ATOM    229  H   GLY A  14       7.316  45.680  -5.612  0.00  0.00           H  
ATOM    230 HA2  GLY A  14       7.293  44.074  -8.120  0.00  0.00           H  
ATOM    231 HA3  GLY A  14       8.244  45.362  -7.802  0.00  0.00           H  
ATOM    232  N   ARG A  15       9.581  43.565  -5.917  0.00  0.00           N  
ATOM    233  CA  ARG A  15      10.687  42.689  -5.499  0.00  0.00           C  
ATOM    234  CB  ARG A  15      11.522  43.351  -4.410  0.00  0.00           C  
ATOM    235  CG  ARG A  15      12.263  44.583  -4.947  0.00  0.00           C  
ATOM    236  CD  ARG A  15      13.478  45.134  -4.207  0.00  0.00           C  
ATOM    237  NE  ARG A  15      13.199  45.847  -2.943  0.00  0.00           N  
ATOM    238  CZ  ARG A  15      13.684  47.042  -2.602  0.00  0.00           C  
ATOM    239 NH1  ARG A  15      14.577  47.798  -3.272  0.00  0.00           N  
ATOM    240 NH2  ARG A  15      13.368  47.600  -1.423  0.00  0.00           N  
ATOM    241  C   ARG A  15      10.306  41.321  -4.950  0.00  0.00           C  
ATOM    242  O   ARG A  15       9.562  41.231  -3.977  0.00  0.00           O  
ATOM    243  H   ARG A  15       9.128  44.248  -5.270  0.00  0.00           H  
ATOM    244  HA  ARG A  15      11.305  42.551  -6.312  0.00  0.00           H  
ATOM    245 HB2  ARG A  15      10.924  43.650  -3.690  0.00  0.00           H  
ATOM    246 HB3  ARG A  15      12.196  42.710  -4.092  0.00  0.00           H  
ATOM    247 HG2  ARG A  15      12.558  44.386  -5.918  0.00  0.00           H  
ATOM    248 HG3  ARG A  15      11.583  45.356  -5.037  0.00  0.00           H  
ATOM    249 HD2  ARG A  15      14.099  44.361  -4.009  0.00  0.00           H  
ATOM    250 HD3  ARG A  15      13.962  45.765  -4.833  0.00  0.00           H  
ATOM    251  HE  ARG A  15      12.587  45.385  -2.281  0.00  0.00           H  
ATOM    252 HH11 ARG A  15      14.888  47.388  -4.152  0.00  0.00           H  
ATOM    253 HH12 ARG A  15      14.883  48.645  -2.941  0.00  0.00           H  
ATOM    254 HH21 ARG A  15      12.742  47.104  -0.815  0.00  0.00           H  
ATOM    255 HH22 ARG A  15      13.744  48.477  -1.168  0.00  0.00           H  
ATOM    256  N   HIS A  16      10.593  40.318  -5.774  0.00  0.00           N  
ATOM    257  CA  HIS A  16      10.085  38.951  -5.581  0.00  0.00           C  
ATOM    258  CB  HIS A  16       8.897  38.912  -6.541  0.00  0.00           C  
ATOM    259  CG  HIS A  16       7.548  39.047  -5.824  0.00  0.00           C  
ATOM    260  C   HIS A  16      11.208  37.912  -5.626  0.00  0.00           C  
ATOM    261  O   HIS A  16      12.388  38.281  -5.617  0.00  0.00           O  
ATOM    262  H   HIS A  16      11.213  40.580  -6.575  0.00  0.00           H  
ATOM    263  HA  HIS A  16       9.648  38.903  -4.673  0.00  0.00           H  
ATOM    264 HB2  HIS A  16       8.966  39.665  -7.193  0.00  0.00           H  
ATOM    265 HB3  HIS A  16       8.889  38.042  -7.032  0.00  0.00           H  
ATOM    266 ND1  HIS A  16       6.921  38.233  -4.985  0.00  0.00           N  
ATOM    267 CD2  HIS A  16       6.904  40.212  -5.814  0.00  0.00           C  
ATOM    268 CE1  HIS A  16       5.867  38.840  -4.447  0.00  0.00           C  
ATOM    269 NE2  HIS A  16       5.880  40.061  -4.981  0.00  0.00           N  
ATOM    270 HD2  HIS A  16       7.151  41.033  -6.336  0.00  0.00           H  
ATOM    271 HE1  HIS A  16       5.233  38.480  -3.811  0.00  0.00           H  
ATOM    272 HE2  HIS A  16       5.177  40.771  -4.758  0.00  0.00           H  
ATOM    273  N   ASN A  17      10.817  36.642  -5.530  0.00  0.00           N  
ATOM    274  CA  ASN A  17      11.712  35.483  -5.641  0.00  0.00           C  
ATOM    275  CB  ASN A  17      11.004  34.147  -5.388  0.00  0.00           C  
ATOM    276  CG  ASN A  17      10.938  33.521  -3.995  0.00  0.00           C  
ATOM    277  C   ASN A  17      12.634  35.333  -6.847  0.00  0.00           C  
ATOM    278  O   ASN A  17      12.200  35.245  -7.997  0.00  0.00           O  
ATOM    279  H   ASN A  17       9.780  36.532  -5.362  0.00  0.00           H  
ATOM    280  HA  ASN A  17      12.328  35.509  -4.800  0.00  0.00           H  
ATOM    281 HB2  ASN A  17      10.030  34.241  -5.730  0.00  0.00           H  
ATOM    282 HB3  ASN A  17      11.427  33.445  -6.021  0.00  0.00           H  
ATOM    283 OD1  ASN A  17      11.837  33.485  -3.164  0.00  0.00           O  
ATOM    284 ND2  ASN A  17       9.720  33.069  -3.708  0.00  0.00           N  
ATOM    285 HD22 ASN A  17       8.955  33.125  -4.324  0.00  0.00           H  
ATOM    286 HD21 ASN A  17       9.569  32.635  -2.792  0.00  0.00           H  
ATOM    287  N   GLY A  18      13.912  35.395  -6.485  0.00  0.00           N  
ATOM    288  CA  GLY A  18      15.014  35.243  -7.450  0.00  0.00           C  
ATOM    289  C   GLY A  18      15.020  33.865  -8.134  0.00  0.00           C  
ATOM    290  O   GLY A  18      15.059  33.846  -9.370  0.00  0.00           O  
ATOM    291  H   GLY A  18      14.072  35.559  -5.469  0.00  0.00           H  
ATOM    292 HA2  GLY A  18      14.938  35.961  -8.158  0.00  0.00           H  
ATOM    293 HA3  GLY A  18      15.896  35.377  -6.973  0.00  0.00           H  
ATOM    294  N   SER A  19      14.985  32.826  -7.310  0.00  0.00           N  
ATOM    295  CA  SER A  19      15.096  31.467  -7.843  0.00  0.00           C  
ATOM    296  CB  SER A  19      15.264  30.392  -6.768  0.00  0.00           C  
ATOM    297  OG  SER A  19      15.468  29.069  -7.270  0.00  0.00           O  
ATOM    298  C   SER A  19      13.983  31.116  -8.831  0.00  0.00           C  
ATOM    299  O   SER A  19      12.849  31.572  -8.719  0.00  0.00           O  
ATOM    300  H   SER A  19      14.879  33.046  -6.314  0.00  0.00           H  
ATOM    301  HA  SER A  19      15.979  31.397  -8.335  0.00  0.00           H  
ATOM    302 HB2  SER A  19      16.053  30.636  -6.186  0.00  0.00           H  
ATOM    303 HB3  SER A  19      14.440  30.386  -6.185  0.00  0.00           H  
ATOM    304  HG  SER A  19      14.666  28.790  -7.793  0.00  0.00           H  
ATOM    305  N   ASP A  20      14.208  30.097  -9.651  0.00  0.00           N  
ATOM    306  CA  ASP A  20      13.277  29.559 -10.652  0.00  0.00           C  
ATOM    307  CB  ASP A  20      13.860  28.288 -11.261  0.00  0.00           C  
ATOM    308  CG  ASP A  20      12.902  27.549 -12.192  0.00  0.00           C  
ATOM    309 OD1  ASP A  20      12.201  26.642 -11.690  0.00  0.00           O  
ATOM    310 OD2  ASP A  20      13.112  27.663 -13.423  0.00  0.00           O  
ATOM    311  C   ASP A  20      11.874  29.246 -10.131  0.00  0.00           C  
ATOM    312  O   ASP A  20      11.803  28.510  -9.142  0.00  0.00           O  
ATOM    313  H   ASP A  20      15.181  29.670  -9.520  0.00  0.00           H  
ATOM    314  HA  ASP A  20      13.174  30.275 -11.373  0.00  0.00           H  
ATOM    315 HB2  ASP A  20      14.674  28.537 -11.783  0.00  0.00           H  
ATOM    316 HB3  ASP A  20      14.112  27.673 -10.517  0.00  0.00           H  
ATOM    317  N   LEU A  21      10.880  29.618 -10.934  0.00  0.00           N  
ATOM    318  CA  LEU A  21       9.554  29.613 -10.305  0.00  0.00           C  
ATOM    319  CB  LEU A  21       8.498  30.345 -11.133  0.00  0.00           C  
ATOM    320  CG  LEU A  21       8.585  31.867 -11.181  0.00  0.00           C  
ATOM    321 CD1  LEU A  21       7.959  32.407 -12.477  0.00  0.00           C  
ATOM    322 CD2  LEU A  21       8.054  32.616  -9.950  0.00  0.00           C  
ATOM    323  C   LEU A  21       8.971  28.269  -9.885  0.00  0.00           C  
ATOM    324  O   LEU A  21       8.497  28.179  -8.752  0.00  0.00           O  
ATOM    325  H   LEU A  21      11.090  29.866 -11.866  0.00  0.00           H  
ATOM    326  HA  LEU A  21       9.602  30.216  -9.466  0.00  0.00           H  
ATOM    327 HB2  LEU A  21       8.565  30.013 -12.076  0.00  0.00           H  
ATOM    328 HB3  LEU A  21       7.601  30.109 -10.761  0.00  0.00           H  
ATOM    329  HG  LEU A  21       9.544  32.145 -11.144  0.00  0.00           H  
ATOM    330 HD11 LEU A  21       6.999  32.134 -12.515  0.00  0.00           H  
ATOM    331 HD12 LEU A  21       8.028  33.402 -12.484  0.00  0.00           H  
ATOM    332 HD13 LEU A  21       8.449  32.028 -13.259  0.00  0.00           H  
ATOM    333 HD21 LEU A  21       8.572  32.333  -9.146  0.00  0.00           H  
ATOM    334 HD22 LEU A  21       8.160  33.598 -10.093  0.00  0.00           H  
ATOM    335 HD23 LEU A  21       7.087  32.397  -9.824  0.00  0.00           H  
ATOM    336  N   GLY A  22       8.929  27.296 -10.793  0.00  0.00           N  
ATOM    337  CA  GLY A  22       8.484  25.956 -10.392  0.00  0.00           C  
ATOM    338  C   GLY A  22       9.372  25.192  -9.394  0.00  0.00           C  
ATOM    339  O   GLY A  22       8.850  24.332  -8.696  0.00  0.00           O  
ATOM    340  H   GLY A  22       9.216  27.548 -11.739  0.00  0.00           H  
ATOM    341 HA2  GLY A  22       7.535  26.027  -9.995  0.00  0.00           H  
ATOM    342 HA3  GLY A  22       8.371  25.377 -11.237  0.00  0.00           H  
ATOM    343  N   LYS A  23      10.636  25.598  -9.398  0.00  0.00           N  
ATOM    344  CA  LYS A  23      11.579  25.046  -8.414  0.00  0.00           C  
ATOM    345  CB  LYS A  23      13.071  25.146  -8.767  0.00  0.00           C  
ATOM    346  CG  LYS A  23      14.161  24.866  -7.730  0.00  0.00           C  
ATOM    347  CD  LYS A  23      14.277  23.441  -7.199  0.00  0.00           C  
ATOM    348  CE  LYS A  23      15.470  23.286  -6.247  0.00  0.00           C  
ATOM    349  NZ  LYS A  23      15.985  21.916  -6.153  0.00  0.00           N  
ATOM    350  C   LYS A  23      11.269  25.599  -7.019  0.00  0.00           C  
ATOM    351  O   LYS A  23      10.953  24.813  -6.124  0.00  0.00           O  
ATOM    352  H   LYS A  23      10.887  26.290 -10.106  0.00  0.00           H  
ATOM    353  HA  LYS A  23      11.479  24.049  -8.394  0.00  0.00           H  
ATOM    354 HB2  LYS A  23      13.240  24.518  -9.567  0.00  0.00           H  
ATOM    355 HB3  LYS A  23      13.235  26.094  -9.138  0.00  0.00           H  
ATOM    356 HG2  LYS A  23      15.064  25.133  -8.134  0.00  0.00           H  
ATOM    357 HG3  LYS A  23      14.017  25.495  -6.934  0.00  0.00           H  
ATOM    358 HD2  LYS A  23      13.448  23.213  -6.700  0.00  0.00           H  
ATOM    359 HD3  LYS A  23      14.405  22.819  -7.963  0.00  0.00           H  
ATOM    360 HE2  LYS A  23      16.206  23.907  -6.564  0.00  0.00           H  
ATOM    361 HE3  LYS A  23      15.181  23.607  -5.328  0.00  0.00           H  
ATOM    362 HZ1  LYS A  23      16.071  21.519  -7.070  0.00  0.00           H  
ATOM    363 HZ2  LYS A  23      16.887  21.919  -5.713  0.00  0.00           H  
ATOM    364 HZ3  LYS A  23      15.359  21.352  -5.610  0.00  0.00           H  
ATOM    365  N   LYS A  24      11.168  26.903  -6.794  0.00  0.00           N  
ATOM    366  CA  LYS A  24      10.725  27.500  -5.520  0.00  0.00           C  
ATOM    367  CB  LYS A  24      10.669  29.025  -5.600  0.00  0.00           C  
ATOM    368  CG  LYS A  24      11.996  29.698  -5.217  0.00  0.00           C  
ATOM    369  CD  LYS A  24      12.322  29.406  -3.758  0.00  0.00           C  
ATOM    370  CE  LYS A  24      13.351  30.376  -3.155  0.00  0.00           C  
ATOM    371  NZ  LYS A  24      13.203  30.407  -1.696  0.00  0.00           N  
ATOM    372  C   LYS A  24       9.389  27.015  -4.945  0.00  0.00           C  
ATOM    373  O   LYS A  24       9.399  26.782  -3.730  0.00  0.00           O  
ATOM    374  H   LYS A  24      11.438  27.500  -7.623  0.00  0.00           H  
ATOM    375  HA  LYS A  24      11.460  27.329  -4.817  0.00  0.00           H  
ATOM    376 HB2  LYS A  24      10.453  29.285  -6.533  0.00  0.00           H  
ATOM    377 HB3  LYS A  24       9.968  29.349  -4.975  0.00  0.00           H  
ATOM    378 HG2  LYS A  24      12.717  29.333  -5.792  0.00  0.00           H  
ATOM    379 HG3  LYS A  24      11.907  30.677  -5.341  0.00  0.00           H  
ATOM    380 HD2  LYS A  24      11.482  29.471  -3.218  0.00  0.00           H  
ATOM    381 HD3  LYS A  24      12.691  28.478  -3.686  0.00  0.00           H  
ATOM    382 HE2  LYS A  24      14.262  30.058  -3.402  0.00  0.00           H  
ATOM    383 HE3  LYS A  24      13.187  31.281  -3.536  0.00  0.00           H  
ATOM    384 HZ1  LYS A  24      12.965  29.494  -1.356  0.00  0.00           H  
ATOM    385 HZ2  LYS A  24      14.063  30.700  -1.272  0.00  0.00           H  
ATOM    386 HZ3  LYS A  24      12.477  31.050  -1.439  0.00  0.00           H  
ATOM    387  N   LEU A  25       8.493  26.562  -5.813  0.00  0.00           N  
ATOM    388  CA  LEU A  25       7.255  25.932  -5.334  0.00  0.00           C  
ATOM    389  CB  LEU A  25       6.322  25.655  -6.500  0.00  0.00           C  
ATOM    390  CG  LEU A  25       4.801  25.578  -6.275  0.00  0.00           C  
ATOM    391 CD1  LEU A  25       4.416  26.835  -5.507  0.00  0.00           C  
ATOM    392 CD2  LEU A  25       4.067  25.268  -7.584  0.00  0.00           C  
ATOM    393  C   LEU A  25       7.506  24.595  -4.621  0.00  0.00           C  
ATOM    394  O   LEU A  25       6.793  24.372  -3.644  0.00  0.00           O  
ATOM    395  H   LEU A  25       8.727  26.683  -6.804  0.00  0.00           H  
ATOM    396  HA  LEU A  25       6.810  26.560  -4.678  0.00  0.00           H  
ATOM    397 HB2  LEU A  25       6.473  26.377  -7.198  0.00  0.00           H  
ATOM    398 HB3  LEU A  25       6.596  24.773  -6.917  0.00  0.00           H  
ATOM    399  HG  LEU A  25       4.598  24.783  -5.737  0.00  0.00           H  
ATOM    400 HD11 LEU A  25       4.657  27.642  -6.045  0.00  0.00           H  
ATOM    401 HD12 LEU A  25       3.431  26.832  -5.334  0.00  0.00           H  
ATOM    402 HD13 LEU A  25       4.906  26.856  -4.635  0.00  0.00           H  
ATOM    403 HD21 LEU A  25       4.385  24.392  -7.940  0.00  0.00           H  
ATOM    404 HD22 LEU A  25       3.084  25.223  -7.408  0.00  0.00           H  
ATOM    405 HD23 LEU A  25       4.257  25.991  -8.247  0.00  0.00           H  
ATOM    406  N   LEU A  26       8.466  23.870  -5.175  0.00  0.00           N  
ATOM    407  CA  LEU A  26       8.880  22.577  -4.618  0.00  0.00           C  
ATOM    408  CB  LEU A  26       9.983  21.900  -5.438  0.00  0.00           C  
ATOM    409  CG  LEU A  26       9.499  21.162  -6.687  0.00  0.00           C  
ATOM    410 CD1  LEU A  26      10.721  20.846  -7.544  0.00  0.00           C  
ATOM    411 CD2  LEU A  26       8.928  19.811  -6.269  0.00  0.00           C  
ATOM    412  C   LEU A  26       9.462  22.846  -3.236  0.00  0.00           C  
ATOM    413  O   LEU A  26       9.084  22.126  -2.314  0.00  0.00           O  
ATOM    414  H   LEU A  26       8.897  24.285  -6.025  0.00  0.00           H  
ATOM    415  HA  LEU A  26       8.078  22.003  -4.519  0.00  0.00           H  
ATOM    416 HB2  LEU A  26      10.618  22.602  -5.733  0.00  0.00           H  
ATOM    417 HB3  LEU A  26      10.432  21.237  -4.855  0.00  0.00           H  
ATOM    418  HG  LEU A  26       8.885  21.748  -7.192  0.00  0.00           H  
ATOM    419 HD11 LEU A  26      11.352  20.271  -7.024  0.00  0.00           H  
ATOM    420 HD12 LEU A  26      10.431  20.362  -8.370  0.00  0.00           H  
ATOM    421 HD13 LEU A  26      11.178  21.698  -7.798  0.00  0.00           H  
ATOM    422 HD21 LEU A  26       8.164  19.953  -5.641  0.00  0.00           H  
ATOM    423 HD22 LEU A  26       8.609  19.320  -7.079  0.00  0.00           H  
ATOM    424 HD23 LEU A  26       9.640  19.275  -5.813  0.00  0.00           H  
ATOM    425  N   GLU A  27      10.282  23.874  -3.033  0.00  0.00           N  
ATOM    426  CA  GLU A  27      10.889  24.317  -1.766  0.00  0.00           C  
ATOM    427  CB  GLU A  27      12.030  25.259  -2.156  0.00  0.00           C  
ATOM    428  CG  GLU A  27      13.391  24.570  -2.252  0.00  0.00           C  
ATOM    429  CD  GLU A  27      14.586  25.489  -2.515  0.00  0.00           C  
ATOM    430 OE1  GLU A  27      14.429  26.403  -3.347  0.00  0.00           O  
ATOM    431 OE2  GLU A  27      15.703  25.135  -2.056  0.00  0.00           O  
ATOM    432  C   GLU A  27       9.928  24.952  -0.756  0.00  0.00           C  
ATOM    433  O   GLU A  27       9.913  24.467   0.378  0.00  0.00           O  
ATOM    434  H   GLU A  27      10.490  24.410  -3.950  0.00  0.00           H  
ATOM    435  HA  GLU A  27      11.356  23.517  -1.326  0.00  0.00           H  
ATOM    436 HB2  GLU A  27      11.825  25.629  -3.042  0.00  0.00           H  
ATOM    437 HB3  GLU A  27      12.098  25.952  -1.465  0.00  0.00           H  
ATOM    438 HG2  GLU A  27      13.563  24.106  -1.390  0.00  0.00           H  
ATOM    439 HG3  GLU A  27      13.356  23.916  -2.998  0.00  0.00           H  
ATOM    440  N   ALA A  28       9.042  25.826  -1.238  0.00  0.00           N  
ATOM    441  CA  ALA A  28       7.988  26.432  -0.406  0.00  0.00           C  
ATOM    442  CB  ALA A  28       7.603  27.702  -1.169  0.00  0.00           C  
ATOM    443  C   ALA A  28       6.886  25.457  -0.014  0.00  0.00           C  
ATOM    444  O   ALA A  28       6.429  25.429   1.127  0.00  0.00           O  
ATOM    445  H   ALA A  28       9.156  26.045  -2.251  0.00  0.00           H  
ATOM    446  HA  ALA A  28       8.421  26.792   0.441  0.00  0.00           H  
ATOM    447 HB1  ALA A  28       7.652  28.485  -0.552  0.00  0.00           H  
ATOM    448 HB2  ALA A  28       8.236  27.834  -1.929  0.00  0.00           H  
ATOM    449 HB3  ALA A  28       6.674  27.607  -1.519  0.00  0.00           H  
ATOM    450  N   ALA A  29       6.533  24.532  -0.906  0.00  0.00           N  
ATOM    451  CA  ALA A  29       5.582  23.465  -0.569  0.00  0.00           C  
ATOM    452  CB  ALA A  29       5.201  22.516  -1.715  0.00  0.00           C  
ATOM    453  C   ALA A  29       6.202  22.507   0.455  0.00  0.00           C  
ATOM    454  O   ALA A  29       5.547  22.211   1.451  0.00  0.00           O  
ATOM    455  H   ALA A  29       6.975  24.629  -1.837  0.00  0.00           H  
ATOM    456  HA  ALA A  29       4.764  23.879  -0.164  0.00  0.00           H  
ATOM    457 HB1  ALA A  29       6.014  22.313  -2.255  0.00  0.00           H  
ATOM    458 HB2  ALA A  29       4.831  21.673  -1.332  0.00  0.00           H  
ATOM    459 HB3  ALA A  29       4.514  22.956  -2.289  0.00  0.00           H  
ATOM    460  N   ARG A  30       7.414  22.000   0.251  0.00  0.00           N  
ATOM    461  CA  ARG A  30       8.155  21.143   1.190  0.00  0.00           C  
ATOM    462  CB  ARG A  30       9.537  20.851   0.598  0.00  0.00           C  
ATOM    463  CG  ARG A  30      10.254  19.789   1.431  0.00  0.00           C  
ATOM    464  CD  ARG A  30      11.487  19.243   0.713  0.00  0.00           C  
ATOM    465  NE  ARG A  30      12.055  18.133   1.489  0.00  0.00           N  
ATOM    466  CZ  ARG A  30      13.244  17.558   1.323  0.00  0.00           C  
ATOM    467 NH1  ARG A  30      14.110  18.231   0.549  0.00  0.00           N  
ATOM    468 NH2  ARG A  30      13.567  16.314   1.703  0.00  0.00           N  
ATOM    469  C   ARG A  30       8.225  21.706   2.613  0.00  0.00           C  
ATOM    470  O   ARG A  30       8.176  20.987   3.608  0.00  0.00           O  
ATOM    471  H   ARG A  30       7.828  22.274  -0.690  0.00  0.00           H  
ATOM    472  HA  ARG A  30       7.698  20.236   1.225  0.00  0.00           H  
ATOM    473 HB2  ARG A  30       9.420  20.501  -0.309  0.00  0.00           H  
ATOM    474 HB3  ARG A  30      10.069  21.672   0.626  0.00  0.00           H  
ATOM    475 HG2  ARG A  30      10.550  20.190   2.294  0.00  0.00           H  
ATOM    476 HG3  ARG A  30       9.634  19.029   1.602  0.00  0.00           H  
ATOM    477 HD2  ARG A  30      11.207  18.913  -0.172  0.00  0.00           H  
ATOM    478 HD3  ARG A  30      12.149  19.969   0.645  0.00  0.00           H  
ATOM    479  HE  ARG A  30      11.468  17.758   2.245  0.00  0.00           H  
ATOM    480 HH11 ARG A  30      13.925  19.099   0.136  0.00  0.00           H  
ATOM    481 HH12 ARG A  30      15.030  17.803   0.385  0.00  0.00           H  
ATOM    482 HH21 ARG A  30      12.817  15.805   2.172  0.00  0.00           H  
ATOM    483 HH22 ARG A  30      14.440  15.936   1.545  0.00  0.00           H  
ATOM    484  N   ALA A  31       8.772  22.912   2.802  0.00  0.00           N  
ATOM    485  CA  ALA A  31       8.809  23.652   4.068  0.00  0.00           C  
ATOM    486  CB  ALA A  31       9.622  24.931   3.837  0.00  0.00           C  
ATOM    487  C   ALA A  31       7.485  24.107   4.693  0.00  0.00           C  
ATOM    488  O   ALA A  31       7.451  24.412   5.885  0.00  0.00           O  
ATOM    489  H   ALA A  31       9.202  23.311   1.912  0.00  0.00           H  
ATOM    490  HA  ALA A  31       9.304  23.064   4.767  0.00  0.00           H  
ATOM    491 HB1  ALA A  31       9.277  25.397   3.025  0.00  0.00           H  
ATOM    492 HB2  ALA A  31       9.531  25.527   4.632  0.00  0.00           H  
ATOM    493 HB3  ALA A  31      10.582  24.691   3.705  0.00  0.00           H  
ATOM    494  N   GLY A  32       6.445  24.026   3.869  0.00  0.00           N  
ATOM    495  CA  GLY A  32       5.072  24.467   4.139  0.00  0.00           C  
ATOM    496  C   GLY A  32       4.825  25.973   4.210  0.00  0.00           C  
ATOM    497  O   GLY A  32       4.047  26.361   5.079  0.00  0.00           O  
ATOM    498  H   GLY A  32       6.705  23.584   2.925  0.00  0.00           H  
ATOM    499 HA2  GLY A  32       4.450  24.063   3.421  0.00  0.00           H  
ATOM    500 HA3  GLY A  32       4.756  24.038   5.023  0.00  0.00           H  
ATOM    501  N   GLN A  33       5.640  26.705   3.462  0.00  0.00           N  
ATOM    502  CA  GLN A  33       5.564  28.171   3.356  0.00  0.00           C  
ATOM    503  CB  GLN A  33       6.793  28.671   2.600  0.00  0.00           C  
ATOM    504  CG  GLN A  33       8.107  28.583   3.375  0.00  0.00           C  
ATOM    505  CD  GLN A  33       9.216  29.268   2.559  0.00  0.00           C  
ATOM    506  C   GLN A  33       4.317  28.579   2.561  0.00  0.00           C  
ATOM    507  O   GLN A  33       4.320  29.158   1.478  0.00  0.00           O  
ATOM    508  H   GLN A  33       6.361  26.144   2.939  0.00  0.00           H  
ATOM    509  HA  GLN A  33       5.472  28.541   4.282  0.00  0.00           H  
ATOM    510 HB2  GLN A  33       6.896  28.133   1.757  0.00  0.00           H  
ATOM    511 HB3  GLN A  33       6.649  29.635   2.348  0.00  0.00           H  
ATOM    512 HG2  GLN A  33       8.009  29.059   4.228  0.00  0.00           H  
ATOM    513 HG3  GLN A  33       8.347  27.639   3.494  0.00  0.00           H  
ATOM    514 OE1  GLN A  33      10.038  28.585   1.956  0.00  0.00           O  
ATOM    515 NE2  GLN A  33       9.281  30.571   2.837  0.00  0.00           N  
ATOM    516 HE21 GLN A  33      10.018  31.137   2.344  0.00  0.00           H  
ATOM    517 HE22 GLN A  33       8.656  30.987   3.486  0.00  0.00           H  
ATOM    518  N   ASP A  34       3.172  28.458   3.223  0.00  0.00           N  
ATOM    519  CA  ASP A  34       1.834  28.692   2.644  0.00  0.00           C  
ATOM    520  CB  ASP A  34       0.675  28.470   3.614  0.00  0.00           C  
ATOM    521  CG  ASP A  34       0.936  29.072   4.994  0.00  0.00           C  
ATOM    522 OD1  ASP A  34       0.483  30.223   5.159  0.00  0.00           O  
ATOM    523 OD2  ASP A  34       1.515  28.339   5.828  0.00  0.00           O  
ATOM    524  C   ASP A  34       1.569  30.065   2.032  0.00  0.00           C  
ATOM    525  O   ASP A  34       0.688  30.245   1.193  0.00  0.00           O  
ATOM    526  H   ASP A  34       3.295  28.171   4.234  0.00  0.00           H  
ATOM    527  HA  ASP A  34       1.720  28.001   1.890  0.00  0.00           H  
ATOM    528 HB2  ASP A  34      -0.136  28.897   3.234  0.00  0.00           H  
ATOM    529 HB3  ASP A  34       0.539  27.493   3.718  0.00  0.00           H  
ATOM    530  N   ASP A  35       2.330  31.049   2.517  0.00  0.00           N  
ATOM    531  CA  ASP A  35       2.340  32.405   1.944  0.00  0.00           C  
ATOM    532  CB  ASP A  35       3.073  33.357   2.891  0.00  0.00           C  
ATOM    533  CG  ASP A  35       3.033  34.788   2.330  0.00  0.00           C  
ATOM    534 OD1  ASP A  35       2.114  35.149   1.552  0.00  0.00           O  
ATOM    535 OD2  ASP A  35       3.843  35.601   2.818  0.00  0.00           O  
ATOM    536  C   ASP A  35       2.996  32.544   0.560  0.00  0.00           C  
ATOM    537  O   ASP A  35       2.255  32.685  -0.400  0.00  0.00           O  
ATOM    538  H   ASP A  35       2.917  30.778   3.336  0.00  0.00           H  
ATOM    539  HA  ASP A  35       1.363  32.686   1.835  0.00  0.00           H  
ATOM    540 HB2  ASP A  35       2.615  33.351   3.756  0.00  0.00           H  
ATOM    541 HB3  ASP A  35       4.009  33.075   2.954  0.00  0.00           H  
ATOM    542  N   GLU A  36       4.183  31.962   0.441  0.00  0.00           N  
ATOM    543  CA  GLU A  36       5.095  31.919  -0.711  0.00  0.00           C  
ATOM    544  CB  GLU A  36       6.472  31.602  -0.126  0.00  0.00           C  
ATOM    545  CG  GLU A  36       7.563  32.121  -1.066  0.00  0.00           C  
ATOM    546  CD  GLU A  36       8.994  31.690  -0.763  0.00  0.00           C  
ATOM    547 OE1  GLU A  36       9.598  31.136  -1.706  0.00  0.00           O  
ATOM    548 OE2  GLU A  36       9.479  32.002   0.348  0.00  0.00           O  
ATOM    549  C   GLU A  36       4.619  31.070  -1.885  0.00  0.00           C  
ATOM    550  O   GLU A  36       4.467  31.646  -2.958  0.00  0.00           O  
ATOM    551  H   GLU A  36       4.468  31.457   1.369  0.00  0.00           H  
ATOM    552  HA  GLU A  36       5.266  32.875  -1.035  0.00  0.00           H  
ATOM    553 HB2  GLU A  36       6.559  32.073   0.712  0.00  0.00           H  
ATOM    554 HB3  GLU A  36       6.564  30.642  -0.074  0.00  0.00           H  
ATOM    555 HG2  GLU A  36       7.348  31.806  -1.988  0.00  0.00           H  
ATOM    556 HG3  GLU A  36       7.543  33.118  -1.037  0.00  0.00           H  
ATOM    557  N   VAL A  37       3.837  30.044  -1.546  0.00  0.00           N  
ATOM    558  CA  VAL A  37       3.095  29.192  -2.487  0.00  0.00           C  
ATOM    559  CB  VAL A  37       2.371  28.106  -1.681  0.00  0.00           C  
ATOM    560 CG1  VAL A  37       1.633  27.146  -2.623  0.00  0.00           C  
ATOM    561 CG2  VAL A  37       3.342  27.322  -0.801  0.00  0.00           C  
ATOM    562  C   VAL A  37       2.011  29.940  -3.256  0.00  0.00           C  
ATOM    563  O   VAL A  37       2.048  29.907  -4.493  0.00  0.00           O  
ATOM    564  H   VAL A  37       3.791  29.884  -0.497  0.00  0.00           H  
ATOM    565  HA  VAL A  37       3.761  28.825  -3.161  0.00  0.00           H  
ATOM    566  HB  VAL A  37       1.676  28.547  -1.124  0.00  0.00           H  
ATOM    567 HG11 VAL A  37       2.105  26.265  -2.629  0.00  0.00           H  
ATOM    568 HG12 VAL A  37       0.697  27.023  -2.300  0.00  0.00           H  
ATOM    569 HG13 VAL A  37       1.625  27.530  -3.544  0.00  0.00           H  
ATOM    570 HG21 VAL A  37       3.408  26.385  -1.139  0.00  0.00           H  
ATOM    571 HG22 VAL A  37       4.240  27.759  -0.835  0.00  0.00           H  
ATOM    572 HG23 VAL A  37       3.003  27.320   0.138  0.00  0.00           H  
ATOM    573  N   ARG A  38       1.229  30.819  -2.643  0.00  0.00           N  
ATOM    574  CA  ARG A  38       0.230  31.604  -3.368  0.00  0.00           C  
ATOM    575  CB  ARG A  38      -0.649  32.314  -2.336  0.00  0.00           C  
ATOM    576  CG  ARG A  38      -1.659  31.324  -1.757  0.00  0.00           C  
ATOM    577  CD  ARG A  38      -2.408  31.919  -0.558  0.00  0.00           C  
ATOM    578  NE  ARG A  38      -1.583  32.224   0.623  0.00  0.00           N  
ATOM    579  CZ  ARG A  38      -1.789  31.616   1.793  0.00  0.00           C  
ATOM    580 NH1  ARG A  38      -2.684  30.620   1.909  0.00  0.00           N  
ATOM    581 NH2  ARG A  38      -1.274  32.146   2.918  0.00  0.00           N  
ATOM    582  C   ARG A  38       0.754  32.589  -4.428  0.00  0.00           C  
ATOM    583  O   ARG A  38       0.300  32.623  -5.569  0.00  0.00           O  
ATOM    584  H   ARG A  38       1.384  30.903  -1.618  0.00  0.00           H  
ATOM    585  HA  ARG A  38      -0.416  30.952  -3.836  0.00  0.00           H  
ATOM    586 HB2  ARG A  38      -0.082  32.632  -1.608  0.00  0.00           H  
ATOM    587 HB3  ARG A  38      -1.143  33.027  -2.784  0.00  0.00           H  
ATOM    588 HG2  ARG A  38      -2.330  31.090  -2.452  0.00  0.00           H  
ATOM    589 HG3  ARG A  38      -1.184  30.508  -1.446  0.00  0.00           H  
ATOM    590 HD2  ARG A  38      -2.860  32.767  -0.868  0.00  0.00           H  
ATOM    591 HD3  ARG A  38      -3.128  31.262  -0.291  0.00  0.00           H  
ATOM    592  HE  ARG A  38      -0.865  32.893   0.542  0.00  0.00           H  
ATOM    593 HH11 ARG A  38      -3.190  30.316   1.107  0.00  0.00           H  
ATOM    594 HH12 ARG A  38      -2.834  30.194   2.797  0.00  0.00           H  
ATOM    595 HH21 ARG A  38      -0.728  32.979   2.856  0.00  0.00           H  
ATOM    596 HH22 ARG A  38      -1.440  31.707   3.792  0.00  0.00           H  
ATOM    597  N   ILE A  39       1.803  33.273  -3.997  0.00  0.00           N  
ATOM    598  CA  ILE A  39       2.542  34.299  -4.743  0.00  0.00           C  
ATOM    599  CB  ILE A  39       3.333  35.369  -3.989  0.00  0.00           C  
ATOM    600 CG1  ILE A  39       4.345  34.821  -2.981  0.00  0.00           C  
ATOM    601 CG2  ILE A  39       2.354  36.338  -3.323  0.00  0.00           C  
ATOM    602 CD1  ILE A  39       4.988  35.973  -2.205  0.00  0.00           C  
ATOM    603  C   ILE A  39       3.382  33.762  -5.901  0.00  0.00           C  
ATOM    604  O   ILE A  39       3.092  34.133  -7.040  0.00  0.00           O  
ATOM    605  H   ILE A  39       2.090  33.005  -2.999  0.00  0.00           H  
ATOM    606  HA  ILE A  39       1.838  34.908  -5.153  0.00  0.00           H  
ATOM    607  HB  ILE A  39       3.844  35.917  -4.670  0.00  0.00           H  
ATOM    608 HG12 ILE A  39       3.880  34.233  -2.350  0.00  0.00           H  
ATOM    609 HG13 ILE A  39       5.049  34.342  -3.469  0.00  0.00           H  
ATOM    610 HG21 ILE A  39       2.861  37.103  -2.933  0.00  0.00           H  
ATOM    611 HG22 ILE A  39       1.710  36.676  -4.005  0.00  0.00           H  
ATOM    612 HG23 ILE A  39       1.858  35.861  -2.601  0.00  0.00           H  
ATOM    613 HD11 ILE A  39       4.275  36.473  -1.721  0.00  0.00           H  
ATOM    614 HD12 ILE A  39       5.643  35.597  -1.554  0.00  0.00           H  
ATOM    615 HD13 ILE A  39       5.452  36.575  -2.847  0.00  0.00           H  
ATOM    616  N   LEU A  40       4.051  32.624  -5.674  0.00  0.00           N  
ATOM    617  CA  LEU A  40       4.581  31.820  -6.774  0.00  0.00           C  
ATOM    618  CB  LEU A  40       5.513  30.719  -6.239  0.00  0.00           C  
ATOM    619  CG  LEU A  40       6.813  31.150  -5.569  0.00  0.00           C  
ATOM    620 CD1  LEU A  40       7.189  30.184  -4.438  0.00  0.00           C  
ATOM    621 CD2  LEU A  40       7.955  31.208  -6.580  0.00  0.00           C  
ATOM    622  C   LEU A  40       3.600  31.302  -7.826  0.00  0.00           C  
ATOM    623  O   LEU A  40       3.896  31.386  -9.011  0.00  0.00           O  
ATOM    624  H   LEU A  40       4.155  32.374  -4.676  0.00  0.00           H  
ATOM    625  HA  LEU A  40       5.298  32.386  -7.263  0.00  0.00           H  
ATOM    626 HB2  LEU A  40       4.992  30.185  -5.568  0.00  0.00           H  
ATOM    627 HB3  LEU A  40       5.754  30.128  -7.012  0.00  0.00           H  
ATOM    628  HG  LEU A  40       6.701  32.068  -5.189  0.00  0.00           H  
ATOM    629 HD11 LEU A  40       7.307  29.267  -4.815  0.00  0.00           H  
ATOM    630 HD12 LEU A  40       8.041  30.487  -4.017  0.00  0.00           H  
ATOM    631 HD13 LEU A  40       6.460  30.177  -3.756  0.00  0.00           H  
ATOM    632 HD21 LEU A  40       7.730  31.867  -7.298  0.00  0.00           H  
ATOM    633 HD22 LEU A  40       8.794  31.492  -6.117  0.00  0.00           H  
ATOM    634 HD23 LEU A  40       8.086  30.304  -6.986  0.00  0.00           H  
ATOM    635  N   MET A  41       2.409  30.850  -7.418  0.00  0.00           N  
ATOM    636  CA  MET A  41       1.408  30.410  -8.408  0.00  0.00           C  
ATOM    637  CB  MET A  41       0.375  29.470  -7.771  0.00  0.00           C  
ATOM    638  CG  MET A  41       0.863  28.117  -7.243  0.00  0.00           C  
ATOM    639  SD  MET A  41      -0.364  27.176  -6.275  0.00  0.00           S  
ATOM    640  CE  MET A  41      -1.456  26.454  -7.484  0.00  0.00           C  
ATOM    641  C   MET A  41       0.685  31.501  -9.200  0.00  0.00           C  
ATOM    642  O   MET A  41       0.442  31.366 -10.402  0.00  0.00           O  
ATOM    643  H   MET A  41       2.259  30.837  -6.407  0.00  0.00           H  
ATOM    644  HA  MET A  41       1.893  29.803  -9.084  0.00  0.00           H  
ATOM    645 HB2  MET A  41      -0.078  29.963  -6.995  0.00  0.00           H  
ATOM    646 HB3  MET A  41      -0.366  29.290  -8.455  0.00  0.00           H  
ATOM    647 HG2  MET A  41       1.191  27.557  -8.049  0.00  0.00           H  
ATOM    648 HG3  MET A  41       1.715  28.279  -6.680  0.00  0.00           H  
ATOM    649 HE1  MET A  41      -1.080  25.582  -7.805  0.00  0.00           H  
ATOM    650 HE2  MET A  41      -2.357  26.292  -7.075  0.00  0.00           H  
ATOM    651 HE3  MET A  41      -1.557  27.074  -8.265  0.00  0.00           H  
ATOM    652  N   ALA A  42       0.412  32.631  -8.570  0.00  0.00           N  
ATOM    653  CA  ALA A  42      -0.157  33.868  -9.137  0.00  0.00           C  
ATOM    654  CB  ALA A  42      -0.470  34.800  -7.970  0.00  0.00           C  
ATOM    655  C   ALA A  42       0.788  34.546 -10.136  0.00  0.00           C  
ATOM    656  O   ALA A  42       0.325  35.158 -11.096  0.00  0.00           O  
ATOM    657  H   ALA A  42       0.655  32.581  -7.518  0.00  0.00           H  
ATOM    658  HA  ALA A  42      -1.016  33.634  -9.616  0.00  0.00           H  
ATOM    659 HB1  ALA A  42       0.122  34.575  -7.198  0.00  0.00           H  
ATOM    660 HB2  ALA A  42      -0.310  35.746  -8.248  0.00  0.00           H  
ATOM    661 HB3  ALA A  42      -1.426  34.687  -7.703  0.00  0.00           H  
ATOM    662  N   ASN A  43       2.088  34.391  -9.905  0.00  0.00           N  
ATOM    663  CA  ASN A  43       3.138  34.913 -10.793  0.00  0.00           C  
ATOM    664  CB  ASN A  43       4.140  35.738  -9.977  0.00  0.00           C  
ATOM    665  CG  ASN A  43       4.785  36.844 -10.818  0.00  0.00           C  
ATOM    666  C   ASN A  43       3.606  34.023 -11.952  0.00  0.00           C  
ATOM    667  O   ASN A  43       4.072  34.452 -13.000  0.00  0.00           O  
ATOM    668  H   ASN A  43       2.308  33.859  -9.028  0.00  0.00           H  
ATOM    669  HA  ASN A  43       2.763  35.774 -11.217  0.00  0.00           H  
ATOM    670 HB2  ASN A  43       3.660  36.160  -9.220  0.00  0.00           H  
ATOM    671 HB3  ASN A  43       4.857  35.135  -9.652  0.00  0.00           H  
ATOM    672 OD1  ASN A  43       5.620  36.682 -11.698  0.00  0.00           O  
ATOM    673 ND2  ASN A  43       4.353  38.074 -10.560  0.00  0.00           N  
ATOM    674 HD22 ASN A  43       3.662  38.238  -9.861  0.00  0.00           H  
ATOM    675 HD21 ASN A  43       4.727  38.851 -11.077  0.00  0.00           H  
ATOM    676  N   GLY A  44       3.494  32.714 -11.727  0.00  0.00           N  
ATOM    677  CA  GLY A  44       3.646  31.751 -12.818  0.00  0.00           C  
ATOM    678  C   GLY A  44       4.550  30.523 -12.671  0.00  0.00           C  
ATOM    679  O   GLY A  44       5.508  30.389 -13.430  0.00  0.00           O  
ATOM    680  H   GLY A  44       3.298  32.450 -10.750  0.00  0.00           H  
ATOM    681 HA2  GLY A  44       2.688  31.417 -13.094  0.00  0.00           H  
ATOM    682 HA3  GLY A  44       3.948  32.276 -13.677  0.00  0.00           H  
ATOM    683  N   ALA A  45       4.384  29.844 -11.534  0.00  0.00           N  
ATOM    684  CA  ALA A  45       4.759  28.450 -11.277  0.00  0.00           C  
ATOM    685  CB  ALA A  45       4.904  28.445  -9.754  0.00  0.00           C  
ATOM    686  C   ALA A  45       3.617  27.498 -11.689  0.00  0.00           C  
ATOM    687  O   ALA A  45       2.456  27.831 -11.505  0.00  0.00           O  
ATOM    688  H   ALA A  45       3.923  30.440 -10.769  0.00  0.00           H  
ATOM    689  HA  ALA A  45       5.568  28.225 -11.825  0.00  0.00           H  
ATOM    690 HB1  ALA A  45       5.630  27.810  -9.494  0.00  0.00           H  
ATOM    691 HB2  ALA A  45       5.136  29.364  -9.441  0.00  0.00           H  
ATOM    692 HB3  ALA A  45       4.042  28.157  -9.341  0.00  0.00           H  
ATOM    693  N   ASP A  46       3.942  26.480 -12.483  0.00  0.00           N  
ATOM    694  CA  ASP A  46       3.020  25.428 -12.927  0.00  0.00           C  
ATOM    695  CB  ASP A  46       3.744  24.689 -14.065  0.00  0.00           C  
ATOM    696  CG  ASP A  46       3.192  23.449 -14.782  0.00  0.00           C  
ATOM    697 OD1  ASP A  46       2.423  22.693 -14.149  0.00  0.00           O  
ATOM    698 OD2  ASP A  46       3.633  23.228 -15.932  0.00  0.00           O  
ATOM    699  C   ASP A  46       2.670  24.562 -11.725  0.00  0.00           C  
ATOM    700  O   ASP A  46       3.651  24.022 -11.223  0.00  0.00           O  
ATOM    701  H   ASP A  46       4.960  26.491 -12.781  0.00  0.00           H  
ATOM    702  HA  ASP A  46       2.182  25.878 -13.223  0.00  0.00           H  
ATOM    703 HB2  ASP A  46       3.953  25.400 -14.800  0.00  0.00           H  
ATOM    704 HB3  ASP A  46       4.692  24.439 -13.706  0.00  0.00           H  
ATOM    705  N   VAL A  47       1.410  24.141 -11.623  0.00  0.00           N  
ATOM    706  CA  VAL A  47       0.869  23.395 -10.476  0.00  0.00           C  
ATOM    707  CB  VAL A  47      -0.639  23.184 -10.615  0.00  0.00           C  
ATOM    708 CG1  VAL A  47      -1.417  24.505 -10.601  0.00  0.00           C  
ATOM    709 CG2  VAL A  47      -0.987  22.215 -11.744  0.00  0.00           C  
ATOM    710  C   VAL A  47       1.500  22.022 -10.195  0.00  0.00           C  
ATOM    711  O   VAL A  47       1.097  21.391  -9.221  0.00  0.00           O  
ATOM    712  H   VAL A  47       0.812  24.394 -12.456  0.00  0.00           H  
ATOM    713  HA  VAL A  47       1.004  23.973  -9.639  0.00  0.00           H  
ATOM    714  HB  VAL A  47      -0.954  22.660  -9.821  0.00  0.00           H  
ATOM    715 HG11 VAL A  47      -1.828  24.634  -9.701  0.00  0.00           H  
ATOM    716 HG12 VAL A  47      -0.791  25.257 -10.798  0.00  0.00           H  
ATOM    717 HG13 VAL A  47      -2.133  24.471 -11.296  0.00  0.00           H  
ATOM    718 HG21 VAL A  47      -0.962  21.281 -11.392  0.00  0.00           H  
ATOM    719 HG22 VAL A  47      -1.902  22.425 -12.085  0.00  0.00           H  
ATOM    720 HG23 VAL A  47      -0.319  22.318 -12.481  0.00  0.00           H  
ATOM    721  N   ASN A  48       2.181  21.500 -11.205  0.00  0.00           N  
ATOM    722  CA  ASN A  48       2.768  20.152 -11.298  0.00  0.00           C  
ATOM    723  CB  ASN A  48       2.009  19.362 -12.357  0.00  0.00           C  
ATOM    724  CG  ASN A  48       2.055  17.834 -12.447  0.00  0.00           C  
ATOM    725  C   ASN A  48       4.270  20.050 -11.608  0.00  0.00           C  
ATOM    726  O   ASN A  48       4.696  19.616 -12.673  0.00  0.00           O  
ATOM    727  H   ASN A  48       2.284  22.193 -12.027  0.00  0.00           H  
ATOM    728  HA  ASN A  48       2.627  19.706 -10.380  0.00  0.00           H  
ATOM    729 HB2  ASN A  48       1.004  19.632 -12.292  0.00  0.00           H  
ATOM    730 HB3  ASN A  48       2.295  19.730 -13.289  0.00  0.00           H  
ATOM    731 OD1  ASN A  48       1.135  17.195 -11.920  0.00  0.00           O  
ATOM    732 ND2  ASN A  48       2.807  17.169 -13.317  0.00  0.00           N  
ATOM    733 HD22 ASN A  48       3.367  17.786 -13.929  0.00  0.00           H  
ATOM    734 HD21 ASN A  48       2.832  16.216 -13.376  0.00  0.00           H  
ATOM    735  N   ALA A  49       4.858  21.092 -11.021  0.00  0.00           N  
ATOM    736  CA  ALA A  49       6.316  21.253 -10.997  0.00  0.00           C  
ATOM    737  CB  ALA A  49       6.742  22.513 -10.234  0.00  0.00           C  
ATOM    738  C   ALA A  49       7.143  20.035 -10.581  0.00  0.00           C  
ATOM    739  O   ALA A  49       7.515  19.877  -9.416  0.00  0.00           O  
ATOM    740  H   ALA A  49       4.203  21.773 -10.586  0.00  0.00           H  
ATOM    741  HA  ALA A  49       6.620  21.539 -11.940  0.00  0.00           H  
ATOM    742 HB1  ALA A  49       7.406  22.264  -9.533  0.00  0.00           H  
ATOM    743 HB2  ALA A  49       7.154  23.160 -10.873  0.00  0.00           H  
ATOM    744 HB3  ALA A  49       5.940  22.926  -9.807  0.00  0.00           H  
ATOM    745  N   LEU A  50       7.568  19.357 -11.638  0.00  0.00           N  
ATOM    746  CA  LEU A  50       8.343  18.121 -11.491  0.00  0.00           C  
ATOM    747  CB  LEU A  50       8.171  17.173 -12.682  0.00  0.00           C  
ATOM    748  CG  LEU A  50       6.880  16.373 -12.478  0.00  0.00           C  
ATOM    749 CD1  LEU A  50       6.402  15.982 -13.878  0.00  0.00           C  
ATOM    750 CD2  LEU A  50       7.113  15.114 -11.645  0.00  0.00           C  
ATOM    751  C   LEU A  50       9.834  18.261 -11.156  0.00  0.00           C  
ATOM    752  O   LEU A  50      10.624  18.969 -11.782  0.00  0.00           O  
ATOM    753  H   LEU A  50       7.313  19.763 -12.556  0.00  0.00           H  
ATOM    754  HA  LEU A  50       7.905  17.559 -10.745  0.00  0.00           H  
ATOM    755 HB2  LEU A  50       8.065  17.705 -13.480  0.00  0.00           H  
ATOM    756 HB3  LEU A  50       8.906  16.551 -12.684  0.00  0.00           H  
ATOM    757  HG  LEU A  50       6.208  16.944 -12.050  0.00  0.00           H  
ATOM    758 HD11 LEU A  50       7.104  15.429 -14.324  0.00  0.00           H  
ATOM    759 HD12 LEU A  50       5.556  15.455 -13.803  0.00  0.00           H  
ATOM    760 HD13 LEU A  50       6.235  16.809 -14.413  0.00  0.00           H  
ATOM    761 HD21 LEU A  50       7.468  15.372 -10.746  0.00  0.00           H  
ATOM    762 HD22 LEU A  50       6.249  14.623 -11.536  0.00  0.00           H  
ATOM    763 HD23 LEU A  50       7.776  14.527 -12.110  0.00  0.00           H  
ATOM    764  N   ASP A  51      10.179  17.590 -10.064  0.00  0.00           N  
ATOM    765  CA  ASP A  51      11.546  17.146  -9.775  0.00  0.00           C  
ATOM    766  CB  ASP A  51      11.574  16.674  -8.313  0.00  0.00           C  
ATOM    767  CG  ASP A  51      12.902  16.687  -7.554  0.00  0.00           C  
ATOM    768 OD1  ASP A  51      13.542  17.752  -7.497  0.00  0.00           O  
ATOM    769 OD2  ASP A  51      13.414  15.559  -7.398  0.00  0.00           O  
ATOM    770  C   ASP A  51      12.021  15.958 -10.623  0.00  0.00           C  
ATOM    771  O   ASP A  51      11.183  15.128 -10.982  0.00  0.00           O  
ATOM    772  H   ASP A  51       9.377  17.400  -9.408  0.00  0.00           H  
ATOM    773  HA  ASP A  51      12.165  17.926  -9.992  0.00  0.00           H  
ATOM    774 HB2  ASP A  51      10.910  17.248  -7.795  0.00  0.00           H  
ATOM    775 HB3  ASP A  51      11.210  15.722  -8.292  0.00  0.00           H  
ATOM    776  N   ARG A  52      13.306  15.698 -10.461  0.00  0.00           N  
ATOM    777  CA  ARG A  52      14.012  14.654 -11.222  0.00  0.00           C  
ATOM    778  CB  ARG A  52      15.507  14.886 -11.456  0.00  0.00           C  
ATOM    779  CG  ARG A  52      16.203  15.391 -10.182  0.00  0.00           C  
ATOM    780  CD  ARG A  52      17.688  15.054 -10.011  0.00  0.00           C  
ATOM    781  NE  ARG A  52      18.219  15.462  -8.702  0.00  0.00           N  
ATOM    782  CZ  ARG A  52      19.496  15.313  -8.321  0.00  0.00           C  
ATOM    783 NH1  ARG A  52      20.474  14.724  -9.031  0.00  0.00           N  
ATOM    784 NH2  ARG A  52      20.005  16.016  -7.298  0.00  0.00           N  
ATOM    785  C   ARG A  52      13.741  13.254 -10.671  0.00  0.00           C  
ATOM    786  O   ARG A  52      13.432  12.418 -11.514  0.00  0.00           O  
ATOM    787  H   ARG A  52      13.786  16.291  -9.747  0.00  0.00           H  
ATOM    788  HA  ARG A  52      13.697  14.690 -12.181  0.00  0.00           H  
ATOM    789 HB2  ARG A  52      15.923  14.031 -11.708  0.00  0.00           H  
ATOM    790 HB3  ARG A  52      15.614  15.573 -12.151  0.00  0.00           H  
ATOM    791 HG2  ARG A  52      16.111  16.405 -10.139  0.00  0.00           H  
ATOM    792 HG3  ARG A  52      15.710  15.021  -9.372  0.00  0.00           H  
ATOM    793 HD2  ARG A  52      17.793  14.068 -10.115  0.00  0.00           H  
ATOM    794 HD3  ARG A  52      18.193  15.525 -10.731  0.00  0.00           H  
ATOM    795  HE  ARG A  52      17.582  15.880  -8.047  0.00  0.00           H  
ATOM    796 HH11 ARG A  52      20.202  14.383  -9.947  0.00  0.00           H  
ATOM    797 HH12 ARG A  52      21.374  14.637  -8.684  0.00  0.00           H  
ATOM    798 HH21 ARG A  52      19.401  16.675  -6.836  0.00  0.00           H  
ATOM    799 HH22 ARG A  52      20.939  15.886  -7.015  0.00  0.00           H  
ATOM    800  N   PHE A  53      13.468  13.227  -9.361  0.00  0.00           N  
ATOM    801  CA  PHE A  53      12.995  11.996  -8.704  0.00  0.00           C  
ATOM    802  CB  PHE A  53      13.428  12.073  -7.238  0.00  0.00           C  
ATOM    803  CG  PHE A  53      14.937  12.003  -7.004  0.00  0.00           C  
ATOM    804 CD1  PHE A  53      15.443  13.154  -6.419  0.00  0.00           C  
ATOM    805 CD2  PHE A  53      15.778  11.065  -7.597  0.00  0.00           C  
ATOM    806 CE1  PHE A  53      16.821  13.320  -6.333  0.00  0.00           C  
ATOM    807 CE2  PHE A  53      17.146  11.266  -7.587  0.00  0.00           C  
ATOM    808  CZ  PHE A  53      17.656  12.395  -6.953  0.00  0.00           C  
ATOM    809  C   PHE A  53      11.519  11.664  -8.918  0.00  0.00           C  
ATOM    810  O   PHE A  53      11.053  10.715  -8.287  0.00  0.00           O  
ATOM    811  H   PHE A  53      13.613  14.119  -8.864  0.00  0.00           H  
ATOM    812  HA  PHE A  53      13.531  11.228  -9.112  0.00  0.00           H  
ATOM    813 HB2  PHE A  53      13.112  12.935  -6.867  0.00  0.00           H  
ATOM    814 HB3  PHE A  53      13.020  11.310  -6.755  0.00  0.00           H  
ATOM    815 HD1  PHE A  53      14.840  13.848  -6.066  0.00  0.00           H  
ATOM    816 HD2  PHE A  53      15.392  10.255  -8.023  0.00  0.00           H  
ATOM    817 HE1  PHE A  53      17.202  14.097  -5.832  0.00  0.00           H  
ATOM    818 HE2  PHE A  53      17.761  10.606  -8.034  0.00  0.00           H  
ATOM    819  HZ  PHE A  53      18.653  12.550  -6.941  0.00  0.00           H  
ATOM    820  N   GLY A  54      10.713  12.385  -9.679  0.00  0.00           N  
ATOM    821  CA  GLY A  54       9.272  12.149  -9.840  0.00  0.00           C  
ATOM    822  C   GLY A  54       8.267  12.966  -9.008  0.00  0.00           C  
ATOM    823  O   GLY A  54       7.074  12.828  -9.255  0.00  0.00           O  
ATOM    824  H   GLY A  54      11.204  13.178 -10.184  0.00  0.00           H  
ATOM    825 HA2  GLY A  54       9.031  12.267 -10.848  0.00  0.00           H  
ATOM    826 HA3  GLY A  54       9.085  11.137  -9.672  0.00  0.00           H  
ATOM    827  N   LEU A  55       8.783  13.688  -8.011  0.00  0.00           N  
ATOM    828  CA  LEU A  55       7.914  14.469  -7.123  0.00  0.00           C  
ATOM    829  CB  LEU A  55       8.606  14.899  -5.826  0.00  0.00           C  
ATOM    830  CG  LEU A  55      10.043  14.434  -5.588  0.00  0.00           C  
ATOM    831 CD1  LEU A  55      10.848  15.303  -4.609  0.00  0.00           C  
ATOM    832 CD2  LEU A  55      10.159  12.949  -5.243  0.00  0.00           C  
ATOM    833  C   LEU A  55       7.280  15.729  -7.709  0.00  0.00           C  
ATOM    834  O   LEU A  55       7.899  16.340  -8.580  0.00  0.00           O  
ATOM    835  H   LEU A  55       9.807  13.651  -7.923  0.00  0.00           H  
ATOM    836  HA  LEU A  55       7.154  13.852  -6.802  0.00  0.00           H  
ATOM    837 HB2  LEU A  55       8.611  15.904  -5.803  0.00  0.00           H  
ATOM    838 HB3  LEU A  55       8.053  14.560  -5.059  0.00  0.00           H  
ATOM    839  HG  LEU A  55      10.532  14.412  -6.479  0.00  0.00           H  
ATOM    840 HD11 LEU A  55      10.392  15.303  -3.721  0.00  0.00           H  
ATOM    841 HD12 LEU A  55      11.767  14.926  -4.517  0.00  0.00           H  
ATOM    842 HD13 LEU A  55      10.898  16.234  -4.964  0.00  0.00           H  
ATOM    843 HD21 LEU A  55       9.789  12.405  -5.995  0.00  0.00           H  
ATOM    844 HD22 LEU A  55      11.121  12.716  -5.101  0.00  0.00           H  
ATOM    845 HD23 LEU A  55       9.641  12.762  -4.408  0.00  0.00           H  
ATOM    846  N   THR A  56       6.039  15.948  -7.289  0.00  0.00           N  
ATOM    847  CA  THR A  56       5.227  17.159  -7.525  0.00  0.00           C  
ATOM    848  CB  THR A  56       3.840  16.771  -8.045  0.00  0.00           C  
ATOM    849 OG1  THR A  56       3.120  16.153  -6.971  0.00  0.00           O  
ATOM    850 CG2  THR A  56       3.849  16.029  -9.374  0.00  0.00           C  
ATOM    851  C   THR A  56       5.096  17.859  -6.178  0.00  0.00           C  
ATOM    852  O   THR A  56       5.508  17.362  -5.130  0.00  0.00           O  
ATOM    853  H   THR A  56       5.642  15.126  -6.727  0.00  0.00           H  
ATOM    854  HA  THR A  56       5.721  17.750  -8.144  0.00  0.00           H  
ATOM    855  HB  THR A  56       3.341  17.612  -8.318  0.00  0.00           H  
ATOM    856 HG21 THR A  56       4.011  15.052  -9.217  0.00  0.00           H  
ATOM    857 HG22 THR A  56       2.967  16.146  -9.835  0.00  0.00           H  
ATOM    858 HG23 THR A  56       4.576  16.392  -9.961  0.00  0.00           H  
ATOM    859 HG1  THR A  56       3.403  15.194  -6.867  0.00  0.00           H  
ATOM    860  N   PRO A  57       4.735  19.134  -6.266  0.00  0.00           N  
ATOM    861  CA  PRO A  57       4.465  19.909  -5.040  0.00  0.00           C  
ATOM    862  CB  PRO A  57       4.153  21.324  -5.512  0.00  0.00           C  
ATOM    863  CG  PRO A  57       5.013  21.418  -6.777  0.00  0.00           C  
ATOM    864  CD  PRO A  57       4.924  20.029  -7.419  0.00  0.00           C  
ATOM    865  C   PRO A  57       3.377  19.349  -4.120  0.00  0.00           C  
ATOM    866  O   PRO A  57       3.682  19.201  -2.934  0.00  0.00           O  
ATOM    867  HA  PRO A  57       5.337  20.047  -4.515  0.00  0.00           H  
ATOM    868 HB2  PRO A  57       3.199  21.428  -5.742  0.00  0.00           H  
ATOM    869 HB3  PRO A  57       4.444  21.999  -4.854  0.00  0.00           H  
ATOM    870 HG2  PRO A  57       4.645  22.113  -7.387  0.00  0.00           H  
ATOM    871 HG3  PRO A  57       5.953  21.636  -6.535  0.00  0.00           H  
ATOM    872 HD2  PRO A  57       4.148  19.977  -8.042  0.00  0.00           H  
ATOM    873 HD3  PRO A  57       5.766  19.811  -7.907  0.00  0.00           H  
ATOM    874  N   LEU A  58       2.308  18.751  -4.635  0.00  0.00           N  
ATOM    875  CA  LEU A  58       1.290  18.072  -3.817  0.00  0.00           C  
ATOM    876  CB  LEU A  58       0.237  17.610  -4.823  0.00  0.00           C  
ATOM    877  CG  LEU A  58      -1.101  17.386  -4.117  0.00  0.00           C  
ATOM    878 CD1  LEU A  58      -1.907  18.683  -4.122  0.00  0.00           C  
ATOM    879 CD2  LEU A  58      -1.895  16.448  -5.031  0.00  0.00           C  
ATOM    880  C   LEU A  58       1.751  16.858  -3.005  0.00  0.00           C  
ATOM    881  O   LEU A  58       1.254  16.514  -1.934  0.00  0.00           O  
ATOM    882  H   LEU A  58       2.245  18.803  -5.679  0.00  0.00           H  
ATOM    883  HA  LEU A  58       0.902  18.763  -3.162  0.00  0.00           H  
ATOM    884 HB2  LEU A  58       0.112  18.315  -5.479  0.00  0.00           H  
ATOM    885 HB3  LEU A  58       0.523  16.760  -5.196  0.00  0.00           H  
ATOM    886  HG  LEU A  58      -0.931  17.108  -3.177  0.00  0.00           H  
ATOM    887 HD11 LEU A  58      -2.072  18.966  -5.066  0.00  0.00           H  
ATOM    888 HD12 LEU A  58      -2.781  18.532  -3.660  0.00  0.00           H  
ATOM    889 HD13 LEU A  58      -1.394  19.394  -3.643  0.00  0.00           H  
ATOM    890 HD21 LEU A  58      -1.392  15.593  -5.143  0.00  0.00           H  
ATOM    891 HD22 LEU A  58      -2.786  16.263  -4.619  0.00  0.00           H  
ATOM    892 HD23 LEU A  58      -2.020  16.884  -5.921  0.00  0.00           H  
ATOM    893  N   HIS A  59       2.600  16.067  -3.671  0.00  0.00           N  
ATOM    894  CA  HIS A  59       3.315  14.967  -3.014  0.00  0.00           C  
ATOM    895  CB  HIS A  59       4.175  14.357  -4.127  0.00  0.00           C  
ATOM    896  CG  HIS A  59       5.257  13.323  -3.844  0.00  0.00           C  
ATOM    897  C   HIS A  59       4.121  15.467  -1.817  0.00  0.00           C  
ATOM    898  O   HIS A  59       3.788  15.038  -0.718  0.00  0.00           O  
ATOM    899  H   HIS A  59       2.706  16.296  -4.677  0.00  0.00           H  
ATOM    900  HA  HIS A  59       2.635  14.302  -2.681  0.00  0.00           H  
ATOM    901 HB2  HIS A  59       3.541  13.938  -4.839  0.00  0.00           H  
ATOM    902 HB3  HIS A  59       4.635  15.134  -4.648  0.00  0.00           H  
ATOM    903 ND1  HIS A  59       6.437  13.556  -3.269  0.00  0.00           N  
ATOM    904 CD2  HIS A  59       5.212  12.052  -4.253  0.00  0.00           C  
ATOM    905 CE1  HIS A  59       7.097  12.404  -3.325  0.00  0.00           C  
ATOM    906 NE2  HIS A  59       6.370  11.473  -3.941  0.00  0.00           N  
ATOM    907 HD2  HIS A  59       4.426  11.614  -4.721  0.00  0.00           H  
ATOM    908 HE1  HIS A  59       8.021  12.253  -2.956  0.00  0.00           H  
ATOM    909 HE2  HIS A  59       6.660  10.541  -4.116  0.00  0.00           H  
ATOM    910  N   LEU A  60       5.000  16.439  -2.058  0.00  0.00           N  
ATOM    911  CA  LEU A  60       5.762  17.091  -0.985  0.00  0.00           C  
ATOM    912  CB  LEU A  60       6.798  18.079  -1.527  0.00  0.00           C  
ATOM    913  CG  LEU A  60       7.835  17.294  -2.346  0.00  0.00           C  
ATOM    914 CD1  LEU A  60       8.550  18.156  -3.374  0.00  0.00           C  
ATOM    915 CD2  LEU A  60       8.853  16.596  -1.438  0.00  0.00           C  
ATOM    916  C   LEU A  60       4.878  17.716   0.092  0.00  0.00           C  
ATOM    917  O   LEU A  60       5.329  17.753   1.238  0.00  0.00           O  
ATOM    918  H   LEU A  60       5.100  16.696  -3.061  0.00  0.00           H  
ATOM    919  HA  LEU A  60       6.353  16.393  -0.547  0.00  0.00           H  
ATOM    920 HB2  LEU A  60       6.353  18.689  -2.126  0.00  0.00           H  
ATOM    921 HB3  LEU A  60       7.256  18.481  -0.781  0.00  0.00           H  
ATOM    922  HG  LEU A  60       7.366  16.534  -2.815  0.00  0.00           H  
ATOM    923 HD11 LEU A  60       9.029  18.902  -2.910  0.00  0.00           H  
ATOM    924 HD12 LEU A  60       9.212  17.599  -3.877  0.00  0.00           H  
ATOM    925 HD13 LEU A  60       7.882  18.537  -4.013  0.00  0.00           H  
ATOM    926 HD21 LEU A  60       8.375  15.958  -0.835  0.00  0.00           H  
ATOM    927 HD22 LEU A  60       9.510  16.096  -2.002  0.00  0.00           H  
ATOM    928 HD23 LEU A  60       9.332  17.281  -0.891  0.00  0.00           H  
ATOM    929  N   ALA A  61       3.898  18.489  -0.378  0.00  0.00           N  
ATOM    930  CA  ALA A  61       2.854  19.094   0.459  0.00  0.00           C  
ATOM    931  CB  ALA A  61       1.772  19.850  -0.316  0.00  0.00           C  
ATOM    932  C   ALA A  61       2.175  18.066   1.369  0.00  0.00           C  
ATOM    933  O   ALA A  61       1.935  18.373   2.535  0.00  0.00           O  
ATOM    934  H   ALA A  61       3.936  18.634  -1.421  0.00  0.00           H  
ATOM    935  HA  ALA A  61       3.277  19.805   1.038  0.00  0.00           H  
ATOM    936 HB1  ALA A  61       1.557  19.353  -1.154  0.00  0.00           H  
ATOM    937 HB2  ALA A  61       0.953  19.925   0.249  0.00  0.00           H  
ATOM    938 HB3  ALA A  61       2.106  20.762  -0.544  0.00  0.00           H  
ATOM    939  N   ALA A  62       1.759  16.912   0.851  0.00  0.00           N  
ATOM    940  CA  ALA A  62       1.307  15.741   1.616  0.00  0.00           C  
ATOM    941  CB  ALA A  62       0.745  14.611   0.740  0.00  0.00           C  
ATOM    942  C   ALA A  62       2.370  15.217   2.581  0.00  0.00           C  
ATOM    943  O   ALA A  62       2.093  15.455   3.752  0.00  0.00           O  
ATOM    944  H   ALA A  62       1.782  16.902  -0.214  0.00  0.00           H  
ATOM    945  HA  ALA A  62       0.489  16.006   2.151  0.00  0.00           H  
ATOM    946 HB1  ALA A  62       1.400  14.399   0.020  0.00  0.00           H  
ATOM    947 HB2  ALA A  62       0.593  13.804   1.306  0.00  0.00           H  
ATOM    948 HB3  ALA A  62      -0.117  14.907   0.336  0.00  0.00           H  
ATOM    949  N   GLN A  63       3.618  15.066   2.130  0.00  0.00           N  
ATOM    950  CA  GLN A  63       4.694  14.745   3.074  0.00  0.00           C  
ATOM    951  CB  GLN A  63       6.027  14.579   2.336  0.00  0.00           C  
ATOM    952  CG  GLN A  63       5.956  13.413   1.352  0.00  0.00           C  
ATOM    953  CD  GLN A  63       7.337  13.184   0.717  0.00  0.00           C  
ATOM    954  C   GLN A  63       4.857  15.724   4.247  0.00  0.00           C  
ATOM    955  O   GLN A  63       5.018  15.214   5.349  0.00  0.00           O  
ATOM    956  H   GLN A  63       3.748  15.189   1.125  0.00  0.00           H  
ATOM    957  HA  GLN A  63       4.492  13.825   3.472  0.00  0.00           H  
ATOM    958 HB2  GLN A  63       6.216  15.402   1.827  0.00  0.00           H  
ATOM    959 HB3  GLN A  63       6.737  14.386   2.995  0.00  0.00           H  
ATOM    960 HG2  GLN A  63       5.699  12.596   1.838  0.00  0.00           H  
ATOM    961 HG3  GLN A  63       5.316  13.633   0.637  0.00  0.00           H  
ATOM    962 OE1  GLN A  63       8.211  12.680   1.423  0.00  0.00           O  
ATOM    963 NE2  GLN A  63       7.516  13.495  -0.562  0.00  0.00           N  
ATOM    964 HE21 GLN A  63       8.391  13.379  -1.017  0.00  0.00           H  
ATOM    965 HE22 GLN A  63       6.708  13.866  -1.082  0.00  0.00           H  
ATOM    966  N   ARG A  64       4.698  17.029   4.031  0.00  0.00           N  
ATOM    967  CA  ARG A  64       4.630  18.012   5.123  0.00  0.00           C  
ATOM    968  CB  ARG A  64       4.826  19.384   4.470  0.00  0.00           C  
ATOM    969  CG  ARG A  64       4.854  20.620   5.362  0.00  0.00           C  
ATOM    970  CD  ARG A  64       6.076  20.733   6.285  0.00  0.00           C  
ATOM    971  NE  ARG A  64       5.796  21.860   7.181  0.00  0.00           N  
ATOM    972  CZ  ARG A  64       6.704  22.528   7.905  0.00  0.00           C  
ATOM    973 NH1  ARG A  64       7.997  22.216   7.742  0.00  0.00           N  
ATOM    974 NH2  ARG A  64       6.348  23.576   8.661  0.00  0.00           N  
ATOM    975  C   ARG A  64       3.411  17.981   6.053  0.00  0.00           C  
ATOM    976  O   ARG A  64       3.639  18.031   7.254  0.00  0.00           O  
ATOM    977  H   ARG A  64       4.625  17.296   3.025  0.00  0.00           H  
ATOM    978  HA  ARG A  64       5.479  17.898   5.706  0.00  0.00           H  
ATOM    979 HB2  ARG A  64       5.700  19.359   3.954  0.00  0.00           H  
ATOM    980 HB3  ARG A  64       4.084  19.514   3.791  0.00  0.00           H  
ATOM    981 HG2  ARG A  64       4.830  21.450   4.786  0.00  0.00           H  
ATOM    982 HG3  ARG A  64       4.030  20.627   5.948  0.00  0.00           H  
ATOM    983 HD2  ARG A  64       6.144  19.913   6.798  0.00  0.00           H  
ATOM    984 HD3  ARG A  64       6.851  20.933   5.737  0.00  0.00           H  
ATOM    985  HE  ARG A  64       4.831  22.162   7.262  0.00  0.00           H  
ATOM    986 HH11 ARG A  64       8.296  21.532   7.097  0.00  0.00           H  
ATOM    987 HH12 ARG A  64       8.687  22.705   8.301  0.00  0.00           H  
ATOM    988 HH21 ARG A  64       5.384  23.860   8.655  0.00  0.00           H  
ATOM    989 HH22 ARG A  64       7.019  24.053   9.206  0.00  0.00           H  
ATOM    990  N   GLY A  65       2.281  17.576   5.481  0.00  0.00           N  
ATOM    991  CA  GLY A  65       0.959  17.664   6.111  0.00  0.00           C  
ATOM    992  C   GLY A  65       0.380  19.067   6.312  0.00  0.00           C  
ATOM    993  O   GLY A  65      -0.059  19.396   7.408  0.00  0.00           O  
ATOM    994  H   GLY A  65       2.414  17.176   4.514  0.00  0.00           H  
ATOM    995 HA2  GLY A  65       0.291  17.108   5.556  0.00  0.00           H  
ATOM    996 HA3  GLY A  65       0.997  17.189   7.025  0.00  0.00           H  
ATOM    997  N   HIS A  66       0.242  19.758   5.184  0.00  0.00           N  
ATOM    998  CA  HIS A  66      -0.322  21.123   5.201  0.00  0.00           C  
ATOM    999  CB  HIS A  66       0.791  22.107   4.833  0.00  0.00           C  
ATOM   1000  CG  HIS A  66       0.486  23.606   4.944  0.00  0.00           C  
ATOM   1001  C   HIS A  66      -1.524  21.197   4.260  0.00  0.00           C  
ATOM   1002  O   HIS A  66      -1.568  21.171   3.026  0.00  0.00           O  
ATOM   1003  H   HIS A  66       0.550  19.282   4.327  0.00  0.00           H  
ATOM   1004  HA  HIS A  66      -0.634  21.320   6.130  0.00  0.00           H  
ATOM   1005 HB2  HIS A  66       1.606  21.925   5.420  0.00  0.00           H  
ATOM   1006 HB3  HIS A  66       1.087  21.934   3.872  0.00  0.00           H  
ATOM   1007 ND1  HIS A  66      -0.724  24.136   4.753  0.00  0.00           N  
ATOM   1008 CD2  HIS A  66       1.287  24.464   5.570  0.00  0.00           C  
ATOM   1009 CE1  HIS A  66      -0.665  25.353   5.270  0.00  0.00           C  
ATOM   1010 NE2  HIS A  66       0.564  25.574   5.708  0.00  0.00           N  
ATOM   1011 HD2  HIS A  66       2.223  24.303   5.868  0.00  0.00           H  
ATOM   1012 HE1  HIS A  66      -1.424  26.000   5.320  0.00  0.00           H  
ATOM   1013 HE2  HIS A  66       0.881  26.457   6.085  0.00  0.00           H  
ATOM   1014  N   LEU A  67      -2.695  21.060   4.857  0.00  0.00           N  
ATOM   1015  CA  LEU A  67      -3.982  21.063   4.155  0.00  0.00           C  
ATOM   1016  CB  LEU A  67      -5.087  21.210   5.207  0.00  0.00           C  
ATOM   1017  CG  LEU A  67      -6.516  20.948   4.741  0.00  0.00           C  
ATOM   1018 CD1  LEU A  67      -6.778  19.533   4.237  0.00  0.00           C  
ATOM   1019 CD2  LEU A  67      -7.415  21.246   5.949  0.00  0.00           C  
ATOM   1020  C   LEU A  67      -4.142  22.244   3.184  0.00  0.00           C  
ATOM   1021  O   LEU A  67      -4.421  22.037   2.004  0.00  0.00           O  
ATOM   1022  H   LEU A  67      -2.631  20.945   5.904  0.00  0.00           H  
ATOM   1023  HA  LEU A  67      -4.058  20.205   3.620  0.00  0.00           H  
ATOM   1024 HB2  LEU A  67      -4.891  20.567   5.945  0.00  0.00           H  
ATOM   1025 HB3  LEU A  67      -5.052  22.145   5.555  0.00  0.00           H  
ATOM   1026  HG  LEU A  67      -6.744  21.609   3.999  0.00  0.00           H  
ATOM   1027 HD11 LEU A  67      -6.589  18.879   4.969  0.00  0.00           H  
ATOM   1028 HD12 LEU A  67      -7.733  19.451   3.954  0.00  0.00           H  
ATOM   1029 HD13 LEU A  67      -6.181  19.342   3.457  0.00  0.00           H  
ATOM   1030 HD21 LEU A  67      -7.290  22.198   6.223  0.00  0.00           H  
ATOM   1031 HD22 LEU A  67      -8.368  21.089   5.696  0.00  0.00           H  
ATOM   1032 HD23 LEU A  67      -7.162  20.642   6.703  0.00  0.00           H  
ATOM   1033  N   GLU A  68      -3.703  23.425   3.604  0.00  0.00           N  
ATOM   1034  CA  GLU A  68      -3.907  24.588   2.729  0.00  0.00           C  
ATOM   1035  CB  GLU A  68      -3.508  25.901   3.390  0.00  0.00           C  
ATOM   1036  CG  GLU A  68      -4.439  26.297   4.542  0.00  0.00           C  
ATOM   1037  CD  GLU A  68      -4.036  27.559   5.307  0.00  0.00           C  
ATOM   1038 OE1  GLU A  68      -2.957  27.631   5.931  0.00  0.00           O  
ATOM   1039 OE2  GLU A  68      -4.911  28.456   5.380  0.00  0.00           O  
ATOM   1040  C   GLU A  68      -3.006  24.480   1.491  0.00  0.00           C  
ATOM   1041  O   GLU A  68      -3.430  25.005   0.454  0.00  0.00           O  
ATOM   1042  H   GLU A  68      -3.252  23.454   4.508  0.00  0.00           H  
ATOM   1043  HA  GLU A  68      -4.865  24.629   2.440  0.00  0.00           H  
ATOM   1044 HB2  GLU A  68      -2.611  25.793   3.766  0.00  0.00           H  
ATOM   1045 HB3  GLU A  68      -3.559  26.610   2.718  0.00  0.00           H  
ATOM   1046 HG2  GLU A  68      -5.341  26.458   4.164  0.00  0.00           H  
ATOM   1047 HG3  GLU A  68      -4.456  25.551   5.194  0.00  0.00           H  
ATOM   1048  N   ILE A  69      -1.814  23.913   1.555  0.00  0.00           N  
ATOM   1049  CA  ILE A  69      -1.000  23.693   0.356  0.00  0.00           C  
ATOM   1050  CB  ILE A  69       0.506  23.584   0.626  0.00  0.00           C  
ATOM   1051 CG1  ILE A  69       1.006  24.761   1.462  0.00  0.00           C  
ATOM   1052 CG2  ILE A  69       1.152  23.528  -0.759  0.00  0.00           C  
ATOM   1053 CD1  ILE A  69       2.499  24.612   1.762  0.00  0.00           C  
ATOM   1054  C   ILE A  69      -1.597  22.666  -0.610  0.00  0.00           C  
ATOM   1055  O   ILE A  69      -1.713  22.928  -1.809  0.00  0.00           O  
ATOM   1056  H   ILE A  69      -1.504  23.640   2.508  0.00  0.00           H  
ATOM   1057  HA  ILE A  69      -0.983  24.577  -0.140  0.00  0.00           H  
ATOM   1058  HB  ILE A  69       0.667  22.746   1.145  0.00  0.00           H  
ATOM   1059 HG12 ILE A  69       0.865  25.594   0.959  0.00  0.00           H  
ATOM   1060 HG13 ILE A  69       0.515  24.775   2.316  0.00  0.00           H  
ATOM   1061 HG21 ILE A  69       2.140  23.437  -0.659  0.00  0.00           H  
ATOM   1062 HG22 ILE A  69       0.792  22.745  -1.260  0.00  0.00           H  
ATOM   1063 HG23 ILE A  69       0.942  24.368  -1.254  0.00  0.00           H  
ATOM   1064 HD11 ILE A  69       3.000  24.585   0.901  0.00  0.00           H  
ATOM   1065 HD12 ILE A  69       2.798  25.390   2.306  0.00  0.00           H  
ATOM   1066 HD13 ILE A  69       2.643  23.766   2.268  0.00  0.00           H  
ATOM   1067  N   VAL A  70      -1.952  21.529  -0.033  0.00  0.00           N  
ATOM   1068  CA  VAL A  70      -2.751  20.483  -0.699  0.00  0.00           C  
ATOM   1069  CB  VAL A  70      -3.069  19.355   0.275  0.00  0.00           C  
ATOM   1070 CG1  VAL A  70      -4.104  18.415  -0.328  0.00  0.00           C  
ATOM   1071 CG2  VAL A  70      -1.826  18.527   0.604  0.00  0.00           C  
ATOM   1072  C   VAL A  70      -4.052  21.107  -1.219  0.00  0.00           C  
ATOM   1073  O   VAL A  70      -4.228  21.047  -2.434  0.00  0.00           O  
ATOM   1074  H   VAL A  70      -1.615  21.423   0.958  0.00  0.00           H  
ATOM   1075  HA  VAL A  70      -2.233  20.151  -1.483  0.00  0.00           H  
ATOM   1076  HB  VAL A  70      -3.483  19.754   1.087  0.00  0.00           H  
ATOM   1077 HG11 VAL A  70      -4.351  17.715   0.343  0.00  0.00           H  
ATOM   1078 HG12 VAL A  70      -4.920  18.935  -0.581  0.00  0.00           H  
ATOM   1079 HG13 VAL A  70      -3.723  17.976  -1.142  0.00  0.00           H  
ATOM   1080 HG21 VAL A  70      -1.985  17.578   0.339  0.00  0.00           H  
ATOM   1081 HG22 VAL A  70      -1.047  18.894   0.099  0.00  0.00           H  
ATOM   1082 HG23 VAL A  70      -1.649  18.579   1.586  0.00  0.00           H  
ATOM   1083  N   GLU A  71      -4.877  21.850  -0.489  0.00  0.00           N  
ATOM   1084  CA  GLU A  71      -6.172  22.401  -0.914  0.00  0.00           C  
ATOM   1085  CB  GLU A  71      -6.880  22.897   0.347  0.00  0.00           C  
ATOM   1086  CG  GLU A  71      -7.747  21.858   1.069  0.00  0.00           C  
ATOM   1087  CD  GLU A  71      -8.935  22.509   1.781  0.00  0.00           C  
ATOM   1088 OE1  GLU A  71      -8.900  23.626   2.349  0.00  0.00           O  
ATOM   1089 OE2  GLU A  71     -10.014  21.883   1.845  0.00  0.00           O  
ATOM   1090  C   GLU A  71      -6.147  23.374  -2.103  0.00  0.00           C  
ATOM   1091  O   GLU A  71      -6.889  23.186  -3.061  0.00  0.00           O  
ATOM   1092  H   GLU A  71      -4.503  22.029   0.499  0.00  0.00           H  
ATOM   1093  HA  GLU A  71      -6.808  21.623  -1.137  0.00  0.00           H  
ATOM   1094 HB2  GLU A  71      -6.187  23.195   0.986  0.00  0.00           H  
ATOM   1095 HB3  GLU A  71      -7.475  23.644   0.088  0.00  0.00           H  
ATOM   1096 HG2  GLU A  71      -8.105  21.243   0.402  0.00  0.00           H  
ATOM   1097 HG3  GLU A  71      -7.200  21.421   1.748  0.00  0.00           H  
ATOM   1098  N   VAL A  72      -5.239  24.339  -2.018  0.00  0.00           N  
ATOM   1099  CA  VAL A  72      -5.144  25.338  -3.090  0.00  0.00           C  
ATOM   1100  CB  VAL A  72      -4.473  26.655  -2.714  0.00  0.00           C  
ATOM   1101 CG1  VAL A  72      -5.393  27.417  -1.758  0.00  0.00           C  
ATOM   1102 CG2  VAL A  72      -3.106  26.428  -2.061  0.00  0.00           C  
ATOM   1103  C   VAL A  72      -4.726  24.852  -4.473  0.00  0.00           C  
ATOM   1104  O   VAL A  72      -5.490  25.045  -5.416  0.00  0.00           O  
ATOM   1105  H   VAL A  72      -4.644  24.328  -1.188  0.00  0.00           H  
ATOM   1106  HA  VAL A  72      -6.074  25.778  -3.182  0.00  0.00           H  
ATOM   1107  HB  VAL A  72      -4.393  27.207  -3.530  0.00  0.00           H  
ATOM   1108 HG11 VAL A  72      -5.512  26.885  -0.920  0.00  0.00           H  
ATOM   1109 HG12 VAL A  72      -4.984  28.301  -1.539  0.00  0.00           H  
ATOM   1110 HG13 VAL A  72      -6.281  27.556  -2.195  0.00  0.00           H  
ATOM   1111 HG21 VAL A  72      -2.830  27.262  -1.586  0.00  0.00           H  
ATOM   1112 HG22 VAL A  72      -3.177  25.675  -1.411  0.00  0.00           H  
ATOM   1113 HG23 VAL A  72      -2.439  26.205  -2.769  0.00  0.00           H  
ATOM   1114  N   LEU A  73      -3.667  24.054  -4.409  0.00  0.00           N  
ATOM   1115  CA  LEU A  73      -3.151  23.247  -5.524  0.00  0.00           C  
ATOM   1116  CB  LEU A  73      -1.938  22.423  -5.098  0.00  0.00           C  
ATOM   1117  CG  LEU A  73      -0.526  23.000  -5.279  0.00  0.00           C  
ATOM   1118 CD1  LEU A  73       0.437  22.078  -4.530  0.00  0.00           C  
ATOM   1119 CD2  LEU A  73      -0.033  22.933  -6.726  0.00  0.00           C  
ATOM   1120  C   LEU A  73      -4.179  22.304  -6.163  0.00  0.00           C  
ATOM   1121  O   LEU A  73      -4.387  22.411  -7.370  0.00  0.00           O  
ATOM   1122  H   LEU A  73      -3.204  24.044  -3.455  0.00  0.00           H  
ATOM   1123  HA  LEU A  73      -2.813  23.882  -6.246  0.00  0.00           H  
ATOM   1124 HB2  LEU A  73      -2.042  22.209  -4.114  0.00  0.00           H  
ATOM   1125 HB3  LEU A  73      -1.965  21.550  -5.608  0.00  0.00           H  
ATOM   1126  HG  LEU A  73      -0.493  23.901  -4.886  0.00  0.00           H  
ATOM   1127 HD11 LEU A  73       0.381  21.158  -4.914  0.00  0.00           H  
ATOM   1128 HD12 LEU A  73       1.369  22.425  -4.626  0.00  0.00           H  
ATOM   1129 HD13 LEU A  73       0.187  22.054  -3.563  0.00  0.00           H  
ATOM   1130 HD21 LEU A  73      -0.652  23.456  -7.310  0.00  0.00           H  
ATOM   1131 HD22 LEU A  73       0.886  23.320  -6.780  0.00  0.00           H  
ATOM   1132 HD23 LEU A  73      -0.012  21.979  -7.025  0.00  0.00           H  
ATOM   1133  N   LEU A  74      -4.953  21.533  -5.420  0.00  0.00           N  
ATOM   1134  CA  LEU A  74      -6.140  20.852  -5.978  0.00  0.00           C  
ATOM   1135  CB  LEU A  74      -6.742  19.862  -4.987  0.00  0.00           C  
ATOM   1136  CG  LEU A  74      -5.992  18.522  -4.995  0.00  0.00           C  
ATOM   1137 CD1  LEU A  74      -6.224  17.779  -3.673  0.00  0.00           C  
ATOM   1138 CD2  LEU A  74      -6.457  17.746  -6.229  0.00  0.00           C  
ATOM   1139  C   LEU A  74      -7.239  21.668  -6.657  0.00  0.00           C  
ATOM   1140  O   LEU A  74      -7.608  21.324  -7.780  0.00  0.00           O  
ATOM   1141  H   LEU A  74      -4.669  21.442  -4.427  0.00  0.00           H  
ATOM   1142  HA  LEU A  74      -5.796  20.147  -6.664  0.00  0.00           H  
ATOM   1143 HB2  LEU A  74      -6.661  20.238  -4.087  0.00  0.00           H  
ATOM   1144 HB3  LEU A  74      -7.665  19.684  -5.251  0.00  0.00           H  
ATOM   1145  HG  LEU A  74      -5.018  18.696  -5.107  0.00  0.00           H  
ATOM   1146 HD11 LEU A  74      -7.201  17.609  -3.559  0.00  0.00           H  
ATOM   1147 HD12 LEU A  74      -5.731  16.911  -3.694  0.00  0.00           H  
ATOM   1148 HD13 LEU A  74      -5.889  18.339  -2.918  0.00  0.00           H  
ATOM   1149 HD21 LEU A  74      -6.243  18.273  -7.051  0.00  0.00           H  
ATOM   1150 HD22 LEU A  74      -5.985  16.865  -6.262  0.00  0.00           H  
ATOM   1151 HD23 LEU A  74      -7.444  17.597  -6.174  0.00  0.00           H  
ATOM   1152  N   LYS A  75      -7.621  22.779  -6.025  0.00  0.00           N  
ATOM   1153  CA  LYS A  75      -8.615  23.711  -6.586  0.00  0.00           C  
ATOM   1154  CB  LYS A  75      -9.038  24.734  -5.528  0.00  0.00           C  
ATOM   1155  CG  LYS A  75     -10.280  25.540  -5.866  0.00  0.00           C  
ATOM   1156  CD  LYS A  75     -10.465  26.703  -4.881  0.00  0.00           C  
ATOM   1157  CE  LYS A  75     -11.963  26.662  -4.581  0.00  0.00           C  
ATOM   1158  NZ  LYS A  75     -12.334  27.733  -3.645  0.00  0.00           N  
ATOM   1159  C   LYS A  75      -8.042  24.469  -7.787  0.00  0.00           C  
ATOM   1160  O   LYS A  75      -8.759  24.655  -8.777  0.00  0.00           O  
ATOM   1161  H   LYS A  75      -7.160  22.933  -5.104  0.00  0.00           H  
ATOM   1162  HA  LYS A  75      -9.415  23.183  -6.888  0.00  0.00           H  
ATOM   1163 HB2  LYS A  75      -9.206  24.242  -4.670  0.00  0.00           H  
ATOM   1164 HB3  LYS A  75      -8.275  25.371  -5.391  0.00  0.00           H  
ATOM   1165 HG2  LYS A  75     -10.190  25.915  -6.785  0.00  0.00           H  
ATOM   1166 HG3  LYS A  75     -11.082  24.952  -5.815  0.00  0.00           H  
ATOM   1167 HD2  LYS A  75      -9.980  26.511  -4.076  0.00  0.00           H  
ATOM   1168 HD3  LYS A  75     -10.257  27.526  -5.324  0.00  0.00           H  
ATOM   1169 HE2  LYS A  75     -12.462  26.774  -5.440  0.00  0.00           H  
ATOM   1170 HE3  LYS A  75     -12.183  25.771  -4.183  0.00  0.00           H  
ATOM   1171 HZ1  LYS A  75     -13.248  28.080  -3.868  0.00  0.00           H  
ATOM   1172 HZ2  LYS A  75     -12.339  27.380  -2.707  0.00  0.00           H  
ATOM   1173 HZ3  LYS A  75     -11.673  28.485  -3.708  0.00  0.00           H  
ATOM   1174  N   ASN A  76      -6.757  24.790  -7.860  0.00  0.00           N  
ATOM   1175  CA  ASN A  76      -6.057  25.464  -8.964  0.00  0.00           C  
ATOM   1176  CB  ASN A  76      -4.835  26.296  -8.569  0.00  0.00           C  
ATOM   1177  CG  ASN A  76      -4.945  27.631  -7.833  0.00  0.00           C  
ATOM   1178  C   ASN A  76      -5.705  24.583 -10.163  0.00  0.00           C  
ATOM   1179  O   ASN A  76      -5.282  25.258 -11.098  0.00  0.00           O  
ATOM   1180  H   ASN A  76      -6.215  24.494  -6.972  0.00  0.00           H  
ATOM   1181  HA  ASN A  76      -6.685  26.195  -9.308  0.00  0.00           H  
ATOM   1182 HB2  ASN A  76      -4.212  25.684  -8.002  0.00  0.00           H  
ATOM   1183 HB3  ASN A  76      -4.282  26.467  -9.435  0.00  0.00           H  
ATOM   1184 OD1  ASN A  76      -4.753  27.691  -6.627  0.00  0.00           O  
ATOM   1185 ND2  ASN A  76      -5.159  28.741  -8.540  0.00  0.00           N  
ATOM   1186 HD22 ASN A  76      -5.245  28.643  -9.543  0.00  0.00           H  
ATOM   1187 HD21 ASN A  76      -5.231  29.618  -8.104  0.00  0.00           H  
ATOM   1188  N   GLY A  77      -5.565  23.262 -10.106  0.00  0.00           N  
ATOM   1189  CA  GLY A  77      -5.085  22.396 -11.198  0.00  0.00           C  
ATOM   1190  C   GLY A  77      -4.184  21.198 -10.911  0.00  0.00           C  
ATOM   1191  O   GLY A  77      -4.018  20.368 -11.794  0.00  0.00           O  
ATOM   1192  H   GLY A  77      -5.842  22.854  -9.162  0.00  0.00           H  
ATOM   1193 HA2  GLY A  77      -5.923  22.059 -11.732  0.00  0.00           H  
ATOM   1194 HA3  GLY A  77      -4.606  23.008 -11.904  0.00  0.00           H  
ATOM   1195  N   ALA A  78      -3.752  20.951  -9.672  0.00  0.00           N  
ATOM   1196  CA  ALA A  78      -2.764  19.878  -9.503  0.00  0.00           C  
ATOM   1197  CB  ALA A  78      -2.151  20.050  -8.104  0.00  0.00           C  
ATOM   1198  C   ALA A  78      -3.330  18.458  -9.536  0.00  0.00           C  
ATOM   1199  O   ALA A  78      -4.519  18.185  -9.371  0.00  0.00           O  
ATOM   1200  H   ALA A  78      -4.132  21.517  -8.932  0.00  0.00           H  
ATOM   1201  HA  ALA A  78      -2.068  19.964 -10.249  0.00  0.00           H  
ATOM   1202 HB1  ALA A  78      -1.397  19.405  -7.997  0.00  0.00           H  
ATOM   1203 HB2  ALA A  78      -1.814  20.984  -8.007  0.00  0.00           H  
ATOM   1204 HB3  ALA A  78      -2.850  19.869  -7.416  0.00  0.00           H  
ATOM   1205  N   ASP A  79      -2.404  17.553  -9.833  0.00  0.00           N  
ATOM   1206  CA  ASP A  79      -2.659  16.111 -10.020  0.00  0.00           C  
ATOM   1207  CB  ASP A  79      -1.708  15.494 -11.049  0.00  0.00           C  
ATOM   1208  CG  ASP A  79      -2.339  14.275 -11.719  0.00  0.00           C  
ATOM   1209 OD1  ASP A  79      -2.494  13.193 -11.113  0.00  0.00           O  
ATOM   1210 OD2  ASP A  79      -2.479  14.437 -12.949  0.00  0.00           O  
ATOM   1211  C   ASP A  79      -2.648  15.247  -8.761  0.00  0.00           C  
ATOM   1212  O   ASP A  79      -1.655  14.868  -8.146  0.00  0.00           O  
ATOM   1213  H   ASP A  79      -1.431  17.958  -9.930  0.00  0.00           H  
ATOM   1214  HA  ASP A  79      -3.598  16.033 -10.428  0.00  0.00           H  
ATOM   1215 HB2  ASP A  79      -1.519  16.170 -11.740  0.00  0.00           H  
ATOM   1216 HB3  ASP A  79      -0.890  15.208 -10.581  0.00  0.00           H  
ATOM   1217  N   VAL A  80      -3.801  14.640  -8.492  0.00  0.00           N  
ATOM   1218  CA  VAL A  80      -4.257  13.778  -7.391  0.00  0.00           C  
ATOM   1219  CB  VAL A  80      -5.686  14.254  -7.134  0.00  0.00           C  
ATOM   1220 CG1  VAL A  80      -6.638  13.643  -8.162  0.00  0.00           C  
ATOM   1221 CG2  VAL A  80      -6.130  13.799  -5.733  0.00  0.00           C  
ATOM   1222  C   VAL A  80      -3.858  12.312  -7.536  0.00  0.00           C  
ATOM   1223  O   VAL A  80      -4.131  11.515  -6.642  0.00  0.00           O  
ATOM   1224  H   VAL A  80      -4.535  14.871  -9.308  0.00  0.00           H  
ATOM   1225  HA  VAL A  80      -3.841  14.132  -6.531  0.00  0.00           H  
ATOM   1226  HB  VAL A  80      -5.713  15.239  -7.269  0.00  0.00           H  
ATOM   1227 HG11 VAL A  80      -6.877  12.715  -7.881  0.00  0.00           H  
ATOM   1228 HG12 VAL A  80      -7.465  14.200  -8.219  0.00  0.00           H  
ATOM   1229 HG13 VAL A  80      -6.189  13.618  -9.054  0.00  0.00           H  
ATOM   1230 HG21 VAL A  80      -5.787  14.450  -5.060  0.00  0.00           H  
ATOM   1231 HG22 VAL A  80      -7.127  13.771  -5.705  0.00  0.00           H  
ATOM   1232 HG23 VAL A  80      -5.756  12.893  -5.556  0.00  0.00           H  
ATOM   1233  N   ASN A  81      -3.101  12.055  -8.600  0.00  0.00           N  
ATOM   1234  CA  ASN A  81      -2.629  10.666  -8.728  0.00  0.00           C  
ATOM   1235  CB  ASN A  81      -3.645   9.856  -9.536  0.00  0.00           C  
ATOM   1236  CG  ASN A  81      -4.970   9.504  -8.851  0.00  0.00           C  
ATOM   1237  C   ASN A  81      -1.226  10.524  -9.335  0.00  0.00           C  
ATOM   1238  O   ASN A  81      -0.730   9.420  -9.121  0.00  0.00           O  
ATOM   1239  H   ASN A  81      -2.904  12.800  -9.229  0.00  0.00           H  
ATOM   1240  HA  ASN A  81      -2.582  10.284  -7.786  0.00  0.00           H  
ATOM   1241 HB2  ASN A  81      -3.862  10.372 -10.382  0.00  0.00           H  
ATOM   1242 HB3  ASN A  81      -3.203   8.987  -9.821  0.00  0.00           H  
ATOM   1243 OD1  ASN A  81      -5.094   8.603  -8.030  0.00  0.00           O  
ATOM   1244 ND2  ASN A  81      -6.036  10.165  -9.283  0.00  0.00           N  
ATOM   1245 HD22 ASN A  81      -5.951  10.840 -10.015  0.00  0.00           H  
ATOM   1246 HD21 ASN A  81      -6.935   9.987  -8.875  0.00  0.00           H  
ATOM   1247  N   ALA A  82      -0.615  11.534  -9.935  0.00  0.00           N  
ATOM   1248  CA  ALA A  82       0.766  11.644 -10.440  0.00  0.00           C  
ATOM   1249  CB  ALA A  82       0.970  13.073 -10.945  0.00  0.00           C  
ATOM   1250  C   ALA A  82       1.701  11.284  -9.295  0.00  0.00           C  
ATOM   1251  O   ALA A  82       1.751  11.999  -8.292  0.00  0.00           O  
ATOM   1252  H   ALA A  82      -1.291  12.392 -10.046  0.00  0.00           H  
ATOM   1253  HA  ALA A  82       0.888  10.990 -11.176  0.00  0.00           H  
ATOM   1254 HB1  ALA A  82       0.815  13.101 -11.931  0.00  0.00           H  
ATOM   1255 HB2  ALA A  82       0.323  13.681 -10.487  0.00  0.00           H  
ATOM   1256 HB3  ALA A  82       1.904  13.364 -10.744  0.00  0.00           H  
ATOM   1257  N   ALA A  83       2.373  10.149  -9.473  0.00  0.00           N  
ATOM   1258  CA  ALA A  83       3.224   9.477  -8.486  0.00  0.00           C  
ATOM   1259  CB  ALA A  83       2.720   8.029  -8.430  0.00  0.00           C  
ATOM   1260  C   ALA A  83       4.655   9.465  -9.016  0.00  0.00           C  
ATOM   1261  O   ALA A  83       4.889   9.615 -10.214  0.00  0.00           O  
ATOM   1262  H   ALA A  83       2.235   9.741 -10.453  0.00  0.00           H  
ATOM   1263  HA  ALA A  83       3.201   9.995  -7.635  0.00  0.00           H  
ATOM   1264 HB1  ALA A  83       2.791   7.622  -9.338  0.00  0.00           H  
ATOM   1265 HB2  ALA A  83       3.278   7.512  -7.785  0.00  0.00           H  
ATOM   1266 HB3  ALA A  83       1.768   8.025  -8.132  0.00  0.00           H  
ATOM   1267  N   ASP A  84       5.551   9.195  -8.063  0.00  0.00           N  
ATOM   1268  CA  ASP A  84       7.004   9.291  -8.178  0.00  0.00           C  
ATOM   1269  CB  ASP A  84       7.664   9.610  -6.837  0.00  0.00           C  
ATOM   1270  CG  ASP A  84       7.717   8.511  -5.772  0.00  0.00           C  
ATOM   1271 OD1  ASP A  84       7.801   7.291  -6.063  0.00  0.00           O  
ATOM   1272 OD2  ASP A  84       7.616   8.943  -4.606  0.00  0.00           O  
ATOM   1273  C   ASP A  84       7.624   8.101  -8.913  0.00  0.00           C  
ATOM   1274  O   ASP A  84       6.872   7.262  -9.410  0.00  0.00           O  
ATOM   1275  H   ASP A  84       5.086   8.882  -7.147  0.00  0.00           H  
ATOM   1276  HA  ASP A  84       7.206  10.115  -8.732  0.00  0.00           H  
ATOM   1277 HB2  ASP A  84       8.618   9.908  -7.025  0.00  0.00           H  
ATOM   1278 HB3  ASP A  84       7.181  10.409  -6.436  0.00  0.00           H  
ATOM   1279  N   LEU A  85       8.944   8.029  -9.071  0.00  0.00           N  
ATOM   1280  CA  LEU A  85       9.536   6.927  -9.853  0.00  0.00           C  
ATOM   1281  CB  LEU A  85      10.973   7.187 -10.328  0.00  0.00           C  
ATOM   1282  CG  LEU A  85      10.945   8.263 -11.406  0.00  0.00           C  
ATOM   1283 CD1  LEU A  85      12.190   9.145 -11.268  0.00  0.00           C  
ATOM   1284 CD2  LEU A  85      10.657   7.572 -12.744  0.00  0.00           C  
ATOM   1285  C   LEU A  85       9.509   5.602  -9.091  0.00  0.00           C  
ATOM   1286  O   LEU A  85       9.147   4.610  -9.719  0.00  0.00           O  
ATOM   1287  H   LEU A  85       9.491   8.771  -8.624  0.00  0.00           H  
ATOM   1288  HA  LEU A  85       9.000   6.820 -10.701  0.00  0.00           H  
ATOM   1289 HB2  LEU A  85      11.480   7.525  -9.579  0.00  0.00           H  
ATOM   1290 HB3  LEU A  85      11.310   6.373 -10.724  0.00  0.00           H  
ATOM   1291  HG  LEU A  85      10.134   8.824 -11.290  0.00  0.00           H  
ATOM   1292 HD11 LEU A  85      13.007   8.581 -11.377  0.00  0.00           H  
ATOM   1293 HD12 LEU A  85      12.174   9.851 -11.973  0.00  0.00           H  
ATOM   1294 HD13 LEU A  85      12.193   9.571 -10.365  0.00  0.00           H  
ATOM   1295 HD21 LEU A  85       9.774   7.106 -12.690  0.00  0.00           H  
ATOM   1296 HD22 LEU A  85      10.633   8.257 -13.470  0.00  0.00           H  
ATOM   1297 HD23 LEU A  85      11.378   6.906 -12.932  0.00  0.00           H  
ATOM   1298  N   TRP A  86       9.629   5.572  -7.763  0.00  0.00           N  
ATOM   1299  CA  TRP A  86       9.292   4.392  -6.959  0.00  0.00           C  
ATOM   1300  CB  TRP A  86       9.675   4.675  -5.502  0.00  0.00           C  
ATOM   1301  CG  TRP A  86      11.179   4.951  -5.546  0.00  0.00           C  
ATOM   1302 CD1  TRP A  86      12.089   3.986  -5.475  0.00  0.00           C  
ATOM   1303 CD2  TRP A  86      11.835   6.168  -5.701  0.00  0.00           C  
ATOM   1304 NE1  TRP A  86      13.278   4.557  -5.629  0.00  0.00           N  
ATOM   1305 CE2  TRP A  86      13.192   5.874  -5.787  0.00  0.00           C  
ATOM   1306 CE3  TRP A  86      11.349   7.460  -5.769  0.00  0.00           C  
ATOM   1307 CZ2  TRP A  86      14.112   6.916  -5.932  0.00  0.00           C  
ATOM   1308 CZ3  TRP A  86      12.264   8.500  -5.861  0.00  0.00           C  
ATOM   1309 CH2  TRP A  86      13.627   8.212  -5.893  0.00  0.00           C  
ATOM   1310  C   TRP A  86       7.920   3.885  -7.051  0.00  0.00           C  
ATOM   1311  O   TRP A  86       7.626   2.800  -6.497  0.00  0.00           O  
ATOM   1312  H   TRP A  86       9.985   6.460  -7.343  0.00  0.00           H  
ATOM   1313  HA  TRP A  86       9.918   3.543  -7.320  0.00  0.00           H  
ATOM   1314 HB2  TRP A  86       9.251   5.478  -5.208  0.00  0.00           H  
ATOM   1315 HB3  TRP A  86       9.549   3.889  -4.977  0.00  0.00           H  
ATOM   1316 HD1  TRP A  86      11.911   3.016  -5.334  0.00  0.00           H  
ATOM   1317 HE1  TRP A  86      14.177   4.037  -5.628  0.00  0.00           H  
ATOM   1318 HE3  TRP A  86      10.373   7.654  -5.755  0.00  0.00           H  
ATOM   1319 HZ2  TRP A  86      15.088   6.720  -6.058  0.00  0.00           H  
ATOM   1320 HZ3  TRP A  86      11.943   9.430  -5.902  0.00  0.00           H  
ATOM   1321 HH2  TRP A  86      14.284   8.975  -5.889  0.00  0.00           H  
ATOM   1322  N   GLY A  87       6.939   4.842  -7.194  0.00  0.00           N  
ATOM   1323  CA  GLY A  87       5.514   4.515  -7.330  0.00  0.00           C  
ATOM   1324  C   GLY A  87       4.614   5.163  -6.301  0.00  0.00           C  
ATOM   1325  O   GLY A  87       3.503   4.658  -6.121  0.00  0.00           O  
ATOM   1326  H   GLY A  87       7.320   5.811  -7.157  0.00  0.00           H  
ATOM   1327 HA2  GLY A  87       5.218   4.877  -8.285  0.00  0.00           H  
ATOM   1328 HA3  GLY A  87       5.353   3.419  -7.335  0.00  0.00           H  
ATOM   1329  N   GLN A  88       5.110   6.144  -5.542  0.00  0.00           N  
ATOM   1330  CA  GLN A  88       4.446   6.675  -4.350  0.00  0.00           C  
ATOM   1331  CB  GLN A  88       5.557   6.995  -3.349  0.00  0.00           C  
ATOM   1332  CG  GLN A  88       6.458   5.820  -2.970  0.00  0.00           C  
ATOM   1333  CD  GLN A  88       7.356   6.413  -1.891  0.00  0.00           C  
ATOM   1334  C   GLN A  88       3.700   7.993  -4.587  0.00  0.00           C  
ATOM   1335  O   GLN A  88       4.092   8.894  -5.329  0.00  0.00           O  
ATOM   1336  H   GLN A  88       6.038   6.512  -5.881  0.00  0.00           H  
ATOM   1337  HA  GLN A  88       3.760   5.988  -4.045  0.00  0.00           H  
ATOM   1338 HB2  GLN A  88       6.142   7.718  -3.736  0.00  0.00           H  
ATOM   1339 HB3  GLN A  88       5.138   7.346  -2.502  0.00  0.00           H  
ATOM   1340 HG2  GLN A  88       5.922   5.124  -2.582  0.00  0.00           H  
ATOM   1341 HG3  GLN A  88       6.995   5.577  -3.727  0.00  0.00           H  
ATOM   1342 OE1  GLN A  88       7.318   6.249  -0.675  0.00  0.00           O  
ATOM   1343 NE2  GLN A  88       8.128   7.405  -2.330  0.00  0.00           N  
ATOM   1344 HE21 GLN A  88       8.765   7.880  -1.664  0.00  0.00           H  
ATOM   1345 HE22 GLN A  88       8.090   7.682  -3.295  0.00  0.00           H  
ATOM   1346  N   THR A  89       2.443   7.845  -4.195  0.00  0.00           N  
ATOM   1347  CA  THR A  89       1.318   8.754  -4.482  0.00  0.00           C  
ATOM   1348  CB  THR A  89       0.026   7.937  -4.639  0.00  0.00           C  
ATOM   1349 OG1  THR A  89      -0.280   7.279  -3.408  0.00  0.00           O  
ATOM   1350 CG2  THR A  89      -0.031   6.979  -5.832  0.00  0.00           C  
ATOM   1351  C   THR A  89       1.079   9.741  -3.348  0.00  0.00           C  
ATOM   1352  O   THR A  89       1.434   9.402  -2.211  0.00  0.00           O  
ATOM   1353  H   THR A  89       2.292   6.956  -3.615  0.00  0.00           H  
ATOM   1354  HA  THR A  89       1.543   9.274  -5.319  0.00  0.00           H  
ATOM   1355  HB  THR A  89      -0.741   8.574  -4.860  0.00  0.00           H  
ATOM   1356 HG21 THR A  89      -0.433   7.448  -6.619  0.00  0.00           H  
ATOM   1357 HG22 THR A  89       0.894   6.675  -6.062  0.00  0.00           H  
ATOM   1358 HG23 THR A  89      -0.592   6.184  -5.596  0.00  0.00           H  
ATOM   1359 HG1  THR A  89      -1.237   6.967  -3.405  0.00  0.00           H  
ATOM   1360  N   PRO A  90       0.608  10.958  -3.594  0.00  0.00           N  
ATOM   1361  CA  PRO A  90      -0.034  11.781  -2.557  0.00  0.00           C  
ATOM   1362  CB  PRO A  90      -0.855  12.851  -3.284  0.00  0.00           C  
ATOM   1363  CG  PRO A  90      -0.039  13.004  -4.577  0.00  0.00           C  
ATOM   1364  CD  PRO A  90       0.675  11.688  -4.871  0.00  0.00           C  
ATOM   1365  C   PRO A  90      -0.801  11.049  -1.456  0.00  0.00           C  
ATOM   1366  O   PRO A  90      -0.507  11.306  -0.287  0.00  0.00           O  
ATOM   1367  HA  PRO A  90       0.664  12.419  -2.137  0.00  0.00           H  
ATOM   1368 HB2  PRO A  90      -1.760  12.530  -3.492  0.00  0.00           H  
ATOM   1369 HB3  PRO A  90      -0.864  13.698  -2.787  0.00  0.00           H  
ATOM   1370 HG2  PRO A  90      -0.656  13.255  -5.339  0.00  0.00           H  
ATOM   1371 HG3  PRO A  90       0.628  13.757  -4.466  0.00  0.00           H  
ATOM   1372 HD2  PRO A  90       0.207  11.183  -5.595  0.00  0.00           H  
ATOM   1373 HD3  PRO A  90       1.626  11.850  -5.140  0.00  0.00           H  
ATOM   1374  N   LEU A  91      -1.516  10.006  -1.855  0.00  0.00           N  
ATOM   1375  CA  LEU A  91      -2.264   9.121  -0.944  0.00  0.00           C  
ATOM   1376  CB  LEU A  91      -3.277   8.384  -1.816  0.00  0.00           C  
ATOM   1377  CG  LEU A  91      -4.550   7.977  -1.075  0.00  0.00           C  
ATOM   1378 CD1  LEU A  91      -5.350   9.124  -0.470  0.00  0.00           C  
ATOM   1379 CD2  LEU A  91      -5.362   6.997  -1.930  0.00  0.00           C  
ATOM   1380  C   LEU A  91      -1.386   8.205  -0.081  0.00  0.00           C  
ATOM   1381  O   LEU A  91      -1.521   8.229   1.141  0.00  0.00           O  
ATOM   1382  H   LEU A  91      -1.509   9.854  -2.896  0.00  0.00           H  
ATOM   1383  HA  LEU A  91      -2.819   9.706  -0.321  0.00  0.00           H  
ATOM   1384 HB2  LEU A  91      -3.542   8.985  -2.553  0.00  0.00           H  
ATOM   1385 HB3  LEU A  91      -2.852   7.561  -2.151  0.00  0.00           H  
ATOM   1386  HG  LEU A  91      -4.299   7.323  -0.334  0.00  0.00           H  
ATOM   1387 HD11 LEU A  91      -5.633   9.753  -1.195  0.00  0.00           H  
ATOM   1388 HD12 LEU A  91      -6.160   8.761  -0.010  0.00  0.00           H  
ATOM   1389 HD13 LEU A  91      -4.782   9.614   0.191  0.00  0.00           H  
ATOM   1390 HD21 LEU A  91      -4.811   6.184  -2.111  0.00  0.00           H  
ATOM   1391 HD22 LEU A  91      -6.191   6.738  -1.437  0.00  0.00           H  
ATOM   1392 HD23 LEU A  91      -5.607   7.437  -2.793  0.00  0.00           H  
ATOM   1393  N   HIS A  92      -0.336   7.574  -0.599  0.00  0.00           N  
ATOM   1394  CA  HIS A  92       0.647   6.812   0.183  0.00  0.00           C  
ATOM   1395  CB  HIS A  92       1.741   6.375  -0.796  0.00  0.00           C  
ATOM   1396  CG  HIS A  92       1.439   5.175  -1.703  0.00  0.00           C  
ATOM   1397  C   HIS A  92       1.351   7.665   1.234  0.00  0.00           C  
ATOM   1398  O   HIS A  92       1.205   7.296   2.396  0.00  0.00           O  
ATOM   1399  H   HIS A  92      -0.263   7.667  -1.648  0.00  0.00           H  
ATOM   1400  HA  HIS A  92       0.158   6.063   0.658  0.00  0.00           H  
ATOM   1401 HB2  HIS A  92       1.977   7.156  -1.405  0.00  0.00           H  
ATOM   1402 HB3  HIS A  92       2.585   6.148  -0.274  0.00  0.00           H  
ATOM   1403 ND1  HIS A  92       1.576   5.323  -3.022  0.00  0.00           N  
ATOM   1404 CD2  HIS A  92       1.594   3.903  -1.364  0.00  0.00           C  
ATOM   1405 CE1  HIS A  92       1.682   4.093  -3.505  0.00  0.00           C  
ATOM   1406 NE2  HIS A  92       1.781   3.228  -2.489  0.00  0.00           N  
ATOM   1407 HD1  HIS A  92       1.597   6.154  -3.546  0.00  0.00           H  
ATOM   1408 HD2  HIS A  92       1.572   3.530  -0.427  0.00  0.00           H  
ATOM   1409 HE1  HIS A  92       1.687   3.845  -4.470  0.00  0.00           H  
ATOM   1410  N   LEU A  93       1.714   8.879   0.816  0.00  0.00           N  
ATOM   1411  CA  LEU A  93       2.408   9.892   1.623  0.00  0.00           C  
ATOM   1412  CB  LEU A  93       2.939  10.932   0.630  0.00  0.00           C  
ATOM   1413  CG  LEU A  93       3.935  10.180  -0.249  0.00  0.00           C  
ATOM   1414 CD1  LEU A  93       4.313  11.120  -1.395  0.00  0.00           C  
ATOM   1415 CD2  LEU A  93       5.121   9.767   0.610  0.00  0.00           C  
ATOM   1416  C   LEU A  93       1.504  10.382   2.757  0.00  0.00           C  
ATOM   1417  O   LEU A  93       1.859  10.359   3.934  0.00  0.00           O  
ATOM   1418  H   LEU A  93       1.448   9.064  -0.198  0.00  0.00           H  
ATOM   1419  HA  LEU A  93       3.224   9.472   2.027  0.00  0.00           H  
ATOM   1420 HB2  LEU A  93       2.215  11.217   0.079  0.00  0.00           H  
ATOM   1421 HB3  LEU A  93       3.417  11.595   1.119  0.00  0.00           H  
ATOM   1422  HG  LEU A  93       3.505   9.374  -0.615  0.00  0.00           H  
ATOM   1423 HD11 LEU A  93       4.726  11.948  -1.021  0.00  0.00           H  
ATOM   1424 HD12 LEU A  93       4.966  10.662  -1.996  0.00  0.00           H  
ATOM   1425 HD13 LEU A  93       3.492  11.358  -1.912  0.00  0.00           H  
ATOM   1426 HD21 LEU A  93       4.807   9.175   1.352  0.00  0.00           H  
ATOM   1427 HD22 LEU A  93       5.785   9.272   0.048  0.00  0.00           H  
ATOM   1428 HD23 LEU A  93       5.555  10.582   0.995  0.00  0.00           H  
ATOM   1429  N   ALA A  94       0.323  10.873   2.374  0.00  0.00           N  
ATOM   1430  CA  ALA A  94      -0.646  11.455   3.317  0.00  0.00           C  
ATOM   1431  CB  ALA A  94      -1.781  12.179   2.591  0.00  0.00           C  
ATOM   1432  C   ALA A  94      -1.231  10.448   4.315  0.00  0.00           C  
ATOM   1433  O   ALA A  94      -1.882  10.854   5.274  0.00  0.00           O  
ATOM   1434  H   ALA A  94       0.143  10.809   1.347  0.00  0.00           H  
ATOM   1435  HA  ALA A  94      -0.178  12.191   3.842  0.00  0.00           H  
ATOM   1436 HB1  ALA A  94      -1.993  11.695   1.744  0.00  0.00           H  
ATOM   1437 HB2  ALA A  94      -2.588  12.200   3.177  0.00  0.00           H  
ATOM   1438 HB3  ALA A  94      -1.495  13.113   2.381  0.00  0.00           H  
ATOM   1439  N   ALA A  95      -1.359   9.217   3.839  0.00  0.00           N  
ATOM   1440  CA  ALA A  95      -1.688   8.053   4.674  0.00  0.00           C  
ATOM   1441  CB  ALA A  95      -2.164   6.893   3.803  0.00  0.00           C  
ATOM   1442  C   ALA A  95      -0.607   7.590   5.648  0.00  0.00           C  
ATOM   1443  O   ALA A  95      -0.971   7.011   6.673  0.00  0.00           O  
ATOM   1444  H   ALA A  95      -1.206   9.138   2.803  0.00  0.00           H  
ATOM   1445  HA  ALA A  95      -2.534   8.278   5.214  0.00  0.00           H  
ATOM   1446 HB1  ALA A  95      -2.740   7.245   3.067  0.00  0.00           H  
ATOM   1447 HB2  ALA A  95      -1.374   6.424   3.413  0.00  0.00           H  
ATOM   1448 HB3  ALA A  95      -2.690   6.253   4.361  0.00  0.00           H  
ATOM   1449  N   THR A  96       0.667   7.672   5.266  0.00  0.00           N  
ATOM   1450  CA  THR A  96       1.689   7.470   6.304  0.00  0.00           C  
ATOM   1451  CB  THR A  96       3.030   6.983   5.744  0.00  0.00           C  
ATOM   1452 OG1  THR A  96       3.380   7.596   4.501  0.00  0.00           O  
ATOM   1453 CG2  THR A  96       3.248   5.476   5.746  0.00  0.00           C  
ATOM   1454  C   THR A  96       1.920   8.596   7.318  0.00  0.00           C  
ATOM   1455  O   THR A  96       2.644   8.342   8.274  0.00  0.00           O  
ATOM   1456  H   THR A  96       0.850   7.865   4.299  0.00  0.00           H  
ATOM   1457  HA  THR A  96       1.434   6.618   6.833  0.00  0.00           H  
ATOM   1458  HB  THR A  96       3.776   7.205   6.427  0.00  0.00           H  
ATOM   1459 HG21 THR A  96       3.968   5.239   6.402  0.00  0.00           H  
ATOM   1460 HG22 THR A  96       2.400   5.011   6.006  0.00  0.00           H  
ATOM   1461 HG23 THR A  96       3.524   5.172   4.831  0.00  0.00           H  
ATOM   1462 HG1  THR A  96       2.627   7.505   3.840  0.00  0.00           H  
ATOM   1463  N   ALA A  97       1.490   9.783   6.905  0.00  0.00           N  
ATOM   1464  CA  ALA A  97       1.364  11.009   7.719  0.00  0.00           C  
ATOM   1465  CB  ALA A  97       1.304  12.210   6.782  0.00  0.00           C  
ATOM   1466  C   ALA A  97       0.197  11.070   8.711  0.00  0.00           C  
ATOM   1467  O   ALA A  97       0.116  11.888   9.626  0.00  0.00           O  
ATOM   1468  H   ALA A  97       1.224   9.787   5.868  0.00  0.00           H  
ATOM   1469  HA  ALA A  97       2.241  11.129   8.247  0.00  0.00           H  
ATOM   1470 HB1  ALA A  97       0.919  12.992   7.269  0.00  0.00           H  
ATOM   1471 HB2  ALA A  97       2.226  12.434   6.468  0.00  0.00           H  
ATOM   1472 HB3  ALA A  97       0.728  11.991   5.996  0.00  0.00           H  
ATOM   1473  N   GLY A  98      -0.887  10.440   8.275  0.00  0.00           N  
ATOM   1474  CA  GLY A  98      -2.106  10.201   9.054  0.00  0.00           C  
ATOM   1475  C   GLY A  98      -3.035  11.389   9.321  0.00  0.00           C  
ATOM   1476  O   GLY A  98      -3.906  11.278  10.179  0.00  0.00           O  
ATOM   1477  H   GLY A  98      -0.799  10.106   7.267  0.00  0.00           H  
ATOM   1478 HA2  GLY A  98      -2.653   9.455   8.587  0.00  0.00           H  
ATOM   1479 HA3  GLY A  98      -1.839   9.783   9.963  0.00  0.00           H  
ATOM   1480  N   HIS A  99      -2.984  12.304   8.362  0.00  0.00           N  
ATOM   1481  CA  HIS A  99      -3.805  13.525   8.253  0.00  0.00           C  
ATOM   1482  CB  HIS A  99      -3.032  14.648   7.559  0.00  0.00           C  
ATOM   1483  CG  HIS A  99      -3.779  15.974   7.665  0.00  0.00           C  
ATOM   1484  C   HIS A  99      -5.221  13.234   7.775  0.00  0.00           C  
ATOM   1485  O   HIS A  99      -5.414  12.963   6.588  0.00  0.00           O  
ATOM   1486  H   HIS A  99      -2.247  12.076   7.615  0.00  0.00           H  
ATOM   1487  HA  HIS A  99      -3.857  13.947   9.170  0.00  0.00           H  
ATOM   1488 HB2  HIS A  99      -2.148  14.762   7.994  0.00  0.00           H  
ATOM   1489 HB3  HIS A  99      -2.926  14.435   6.597  0.00  0.00           H  
ATOM   1490 ND1  HIS A  99      -5.007  16.335   7.307  0.00  0.00           N  
ATOM   1491 CD2  HIS A  99      -3.225  17.067   8.165  0.00  0.00           C  
ATOM   1492 CE1  HIS A  99      -5.127  17.654   7.400  0.00  0.00           C  
ATOM   1493 NE2  HIS A  99      -4.021  18.114   7.996  0.00  0.00           N  
ATOM   1494 HD1  HIS A  99      -5.753  15.724   7.008  0.00  0.00           H  
ATOM   1495 HD2  HIS A  99      -2.299  17.093   8.622  0.00  0.00           H  
ATOM   1496 HE1  HIS A  99      -5.887  18.199   7.089  0.00  0.00           H  
ATOM   1497  N   LEU A 100      -6.180  12.996   8.669  0.00  0.00           N  
ATOM   1498  CA  LEU A 100      -7.580  12.874   8.258  0.00  0.00           C  
ATOM   1499  CB  LEU A 100      -8.488  13.013   9.477  0.00  0.00           C  
ATOM   1500  CG  LEU A 100      -9.391  11.781   9.590  0.00  0.00           C  
ATOM   1501 CD1  LEU A 100      -8.527  10.544   9.828  0.00  0.00           C  
ATOM   1502 CD2  LEU A 100     -10.379  12.049  10.720  0.00  0.00           C  
ATOM   1503  C   LEU A 100      -8.158  13.736   7.126  0.00  0.00           C  
ATOM   1504  O   LEU A 100      -8.715  13.222   6.167  0.00  0.00           O  
ATOM   1505  H   LEU A 100      -5.860  12.908   9.646  0.00  0.00           H  
ATOM   1506  HA  LEU A 100      -7.744  11.870   7.998  0.00  0.00           H  
ATOM   1507 HB2  LEU A 100      -7.932  13.045  10.271  0.00  0.00           H  
ATOM   1508 HB3  LEU A 100      -9.059  13.786   9.348  0.00  0.00           H  
ATOM   1509  HG  LEU A 100      -9.898  11.671   8.743  0.00  0.00           H  
ATOM   1510 HD11 LEU A 100      -8.010  10.660  10.675  0.00  0.00           H  
ATOM   1511 HD12 LEU A 100      -9.115   9.739   9.902  0.00  0.00           H  
ATOM   1512 HD13 LEU A 100      -7.895  10.428   9.063  0.00  0.00           H  
ATOM   1513 HD21 LEU A 100     -10.919  12.863  10.505  0.00  0.00           H  
ATOM   1514 HD22 LEU A 100     -10.987  11.263  10.824  0.00  0.00           H  
ATOM   1515 HD23 LEU A 100      -9.877  12.198  11.572  0.00  0.00           H  
ATOM   1516  N   GLU A 101      -8.015  15.060   7.163  0.00  0.00           N  
ATOM   1517  CA  GLU A 101      -8.523  15.998   6.160  0.00  0.00           C  
ATOM   1518  CB  GLU A 101      -8.678  17.362   6.840  0.00  0.00           C  
ATOM   1519  CG  GLU A 101      -9.930  17.478   7.709  0.00  0.00           C  
ATOM   1520  CD  GLU A 101     -10.078  18.797   8.487  0.00  0.00           C  
ATOM   1521 OE1  GLU A 101     -11.144  19.439   8.321  0.00  0.00           O  
ATOM   1522 OE2  GLU A 101      -9.293  19.059   9.412  0.00  0.00           O  
ATOM   1523  C   GLU A 101      -7.865  15.949   4.775  0.00  0.00           C  
ATOM   1524  O   GLU A 101      -8.590  16.156   3.807  0.00  0.00           O  
ATOM   1525  H   GLU A 101      -7.477  15.396   8.018  0.00  0.00           H  
ATOM   1526  HA  GLU A 101      -9.537  15.853   6.050  0.00  0.00           H  
ATOM   1527 HB2  GLU A 101      -7.901  17.497   7.423  0.00  0.00           H  
ATOM   1528 HB3  GLU A 101      -8.742  18.043   6.137  0.00  0.00           H  
ATOM   1529 HG2  GLU A 101     -10.724  17.398   7.121  0.00  0.00           H  
ATOM   1530 HG3  GLU A 101      -9.913  16.747   8.380  0.00  0.00           H  
ATOM   1531  N   ILE A 102      -6.543  15.794   4.651  0.00  0.00           N  
ATOM   1532  CA  ILE A 102      -5.931  15.649   3.320  0.00  0.00           C  
ATOM   1533  CB  ILE A 102      -4.403  15.575   3.328  0.00  0.00           C  
ATOM   1534 CG1  ILE A 102      -3.915  16.791   4.113  0.00  0.00           C  
ATOM   1535 CG2  ILE A 102      -3.815  15.574   1.917  0.00  0.00           C  
ATOM   1536 CD1  ILE A 102      -2.399  17.024   4.096  0.00  0.00           C  
ATOM   1537  C   ILE A 102      -6.440  14.413   2.588  0.00  0.00           C  
ATOM   1538  O   ILE A 102      -7.043  14.571   1.528  0.00  0.00           O  
ATOM   1539  H   ILE A 102      -6.012  15.786   5.530  0.00  0.00           H  
ATOM   1540  HA  ILE A 102      -6.235  16.448   2.787  0.00  0.00           H  
ATOM   1541  HB  ILE A 102      -4.136  14.768   3.817  0.00  0.00           H  
ATOM   1542 HG12 ILE A 102      -4.363  17.611   3.747  0.00  0.00           H  
ATOM   1543 HG13 ILE A 102      -4.202  16.687   5.070  0.00  0.00           H  
ATOM   1544 HG21 ILE A 102      -2.819  15.544   1.974  0.00  0.00           H  
ATOM   1545 HG22 ILE A 102      -4.146  14.773   1.422  0.00  0.00           H  
ATOM   1546 HG23 ILE A 102      -4.098  16.402   1.440  0.00  0.00           H  
ATOM   1547 HD11 ILE A 102      -2.105  17.154   3.153  0.00  0.00           H  
ATOM   1548 HD12 ILE A 102      -2.194  17.836   4.634  0.00  0.00           H  
ATOM   1549 HD13 ILE A 102      -1.948  16.228   4.489  0.00  0.00           H  
ATOM   1550  N   VAL A 103      -6.546  13.337   3.361  0.00  0.00           N  
ATOM   1551  CA  VAL A 103      -7.060  12.106   2.747  0.00  0.00           C  
ATOM   1552  CB  VAL A 103      -6.816  10.930   3.692  0.00  0.00           C  
ATOM   1553 CG1  VAL A 103      -7.211   9.531   3.204  0.00  0.00           C  
ATOM   1554 CG2  VAL A 103      -5.368  10.937   4.168  0.00  0.00           C  
ATOM   1555  C   VAL A 103      -8.503  12.252   2.247  0.00  0.00           C  
ATOM   1556  O   VAL A 103      -8.676  12.053   1.047  0.00  0.00           O  
ATOM   1557  H   VAL A 103      -6.265  13.432   4.325  0.00  0.00           H  
ATOM   1558  HA  VAL A 103      -6.478  11.889   1.949  0.00  0.00           H  
ATOM   1559  HB  VAL A 103      -7.360  11.096   4.544  0.00  0.00           H  
ATOM   1560 HG11 VAL A 103      -7.052   8.871   3.936  0.00  0.00           H  
ATOM   1561 HG12 VAL A 103      -8.177   9.531   2.955  0.00  0.00           H  
ATOM   1562 HG13 VAL A 103      -6.657   9.292   2.408  0.00  0.00           H  
ATOM   1563 HG21 VAL A 103      -5.137  11.850   4.503  0.00  0.00           H  
ATOM   1564 HG22 VAL A 103      -5.261  10.271   4.905  0.00  0.00           H  
ATOM   1565 HG23 VAL A 103      -4.769  10.696   3.406  0.00  0.00           H  
ATOM   1566  N   GLU A 104      -9.399  12.852   3.022  0.00  0.00           N  
ATOM   1567  CA  GLU A 104     -10.767  13.226   2.628  0.00  0.00           C  
ATOM   1568  CB  GLU A 104     -11.515  14.043   3.686  0.00  0.00           C  
ATOM   1569  CG  GLU A 104     -12.845  14.613   3.201  0.00  0.00           C  
ATOM   1570  CD  GLU A 104     -13.859  13.496   2.904  0.00  0.00           C  
ATOM   1571 OE1  GLU A 104     -14.152  12.605   3.720  0.00  0.00           O  
ATOM   1572 OE2  GLU A 104     -14.377  13.436   1.766  0.00  0.00           O  
ATOM   1573  C   GLU A 104     -10.698  14.052   1.336  0.00  0.00           C  
ATOM   1574  O   GLU A 104     -11.256  13.554   0.362  0.00  0.00           O  
ATOM   1575  H   GLU A 104      -9.034  13.054   4.002  0.00  0.00           H  
ATOM   1576  HA  GLU A 104     -11.307  12.405   2.469  0.00  0.00           H  
ATOM   1577 HB2  GLU A 104     -11.707  13.448   4.444  0.00  0.00           H  
ATOM   1578 HB3  GLU A 104     -10.943  14.800   3.940  0.00  0.00           H  
ATOM   1579 HG2  GLU A 104     -13.222  15.165   3.910  0.00  0.00           H  
ATOM   1580 HG3  GLU A 104     -12.692  15.095   2.368  0.00  0.00           H  
ATOM   1581  N   VAL A 105     -10.101  15.241   1.365  0.00  0.00           N  
ATOM   1582  CA  VAL A 105      -9.992  16.033   0.134  0.00  0.00           C  
ATOM   1583  CB  VAL A 105      -9.630  17.463   0.525  0.00  0.00           C  
ATOM   1584 CG1  VAL A 105      -8.148  17.557   0.883  0.00  0.00           C  
ATOM   1585 CG2  VAL A 105     -10.175  18.513  -0.439  0.00  0.00           C  
ATOM   1586  C   VAL A 105      -9.248  15.484  -1.081  0.00  0.00           C  
ATOM   1587  O   VAL A 105      -9.734  15.604  -2.199  0.00  0.00           O  
ATOM   1588  H   VAL A 105      -9.742  15.541   2.276  0.00  0.00           H  
ATOM   1589  HA  VAL A 105     -10.967  16.254  -0.173  0.00  0.00           H  
ATOM   1590  HB  VAL A 105     -10.138  17.698   1.348  0.00  0.00           H  
ATOM   1591 HG11 VAL A 105      -7.626  17.806   0.068  0.00  0.00           H  
ATOM   1592 HG12 VAL A 105      -8.021  18.254   1.587  0.00  0.00           H  
ATOM   1593 HG13 VAL A 105      -7.833  16.673   1.225  0.00  0.00           H  
ATOM   1594 HG21 VAL A 105     -10.975  18.950  -0.030  0.00  0.00           H  
ATOM   1595 HG22 VAL A 105      -9.468  19.197  -0.614  0.00  0.00           H  
ATOM   1596 HG23 VAL A 105     -10.434  18.069  -1.296  0.00  0.00           H  
ATOM   1597  N   LEU A 106      -8.217  14.647  -0.979  0.00  0.00           N  
ATOM   1598  CA  LEU A 106      -7.691  13.738  -1.999  0.00  0.00           C  
ATOM   1599  CB  LEU A 106      -6.442  12.934  -1.633  0.00  0.00           C  
ATOM   1600  CG  LEU A 106      -5.092  13.589  -1.336  0.00  0.00           C  
ATOM   1601 CD1  LEU A 106      -3.968  12.576  -1.125  0.00  0.00           C  
ATOM   1602 CD2  LEU A 106      -4.705  14.667  -2.349  0.00  0.00           C  
ATOM   1603  C   LEU A 106      -8.796  12.820  -2.509  0.00  0.00           C  
ATOM   1604  O   LEU A 106      -9.138  12.763  -3.694  0.00  0.00           O  
ATOM   1605  H   LEU A 106      -7.759  14.695   0.000  0.00  0.00           H  
ATOM   1606  HA  LEU A 106      -7.351  14.284  -2.769  0.00  0.00           H  
ATOM   1607 HB2  LEU A 106      -6.679  12.367  -0.810  0.00  0.00           H  
ATOM   1608 HB3  LEU A 106      -6.282  12.262  -2.391  0.00  0.00           H  
ATOM   1609  HG  LEU A 106      -5.181  14.159  -0.507  0.00  0.00           H  
ATOM   1610 HD11 LEU A 106      -3.862  12.022  -1.950  0.00  0.00           H  
ATOM   1611 HD12 LEU A 106      -3.116  13.062  -0.936  0.00  0.00           H  
ATOM   1612 HD13 LEU A 106      -4.196  11.985  -0.351  0.00  0.00           H  
ATOM   1613 HD21 LEU A 106      -5.397  15.388  -2.346  0.00  0.00           H  
ATOM   1614 HD22 LEU A 106      -3.817  15.053  -2.100  0.00  0.00           H  
ATOM   1615 HD23 LEU A 106      -4.648  14.259  -3.261  0.00  0.00           H  
ATOM   1616  N   LEU A 107      -9.464  12.114  -1.602  0.00  0.00           N  
ATOM   1617  CA  LEU A 107     -10.494  11.155  -2.032  0.00  0.00           C  
ATOM   1618  CB  LEU A 107     -10.977  10.444  -0.767  0.00  0.00           C  
ATOM   1619  CG  LEU A 107     -10.257   9.139  -0.414  0.00  0.00           C  
ATOM   1620 CD1  LEU A 107     -10.582   8.849   1.053  0.00  0.00           C  
ATOM   1621 CD2  LEU A 107     -10.512   7.935  -1.327  0.00  0.00           C  
ATOM   1622  C   LEU A 107     -11.748  11.757  -2.666  0.00  0.00           C  
ATOM   1623  O   LEU A 107     -12.155  11.347  -3.759  0.00  0.00           O  
ATOM   1624  H   LEU A 107      -9.214  12.286  -0.624  0.00  0.00           H  
ATOM   1625  HA  LEU A 107     -10.066  10.520  -2.714  0.00  0.00           H  
ATOM   1626 HB2  LEU A 107     -10.854  11.067  -0.000  0.00  0.00           H  
ATOM   1627 HB3  LEU A 107     -11.940  10.229  -0.886  0.00  0.00           H  
ATOM   1628  HG  LEU A 107      -9.289   9.264  -0.517  0.00  0.00           H  
ATOM   1629 HD11 LEU A 107     -11.570   8.755   1.160  0.00  0.00           H  
ATOM   1630 HD12 LEU A 107     -10.131   8.002   1.330  0.00  0.00           H  
ATOM   1631 HD13 LEU A 107     -10.254   9.605   1.619  0.00  0.00           H  
ATOM   1632 HD21 LEU A 107     -10.223   8.160  -2.257  0.00  0.00           H  
ATOM   1633 HD22 LEU A 107      -9.989   7.152  -0.992  0.00  0.00           H  
ATOM   1634 HD23 LEU A 107     -11.487   7.717  -1.320  0.00  0.00           H  
ATOM   1635  N   LYS A 108     -12.169  12.911  -2.157  0.00  0.00           N  
ATOM   1636  CA  LYS A 108     -13.135  13.792  -2.829  0.00  0.00           C  
ATOM   1637  CB  LYS A 108     -13.218  14.985  -1.872  0.00  0.00           C  
ATOM   1638  CG  LYS A 108     -14.563  15.712  -1.901  0.00  0.00           C  
ATOM   1639  CD  LYS A 108     -14.607  16.797  -0.819  0.00  0.00           C  
ATOM   1640  CE  LYS A 108     -15.924  17.572  -0.714  0.00  0.00           C  
ATOM   1641  NZ  LYS A 108     -17.038  16.669  -0.363  0.00  0.00           N  
ATOM   1642  C   LYS A 108     -12.758  14.357  -4.199  0.00  0.00           C  
ATOM   1643  O   LYS A 108     -13.490  14.065  -5.146  0.00  0.00           O  
ATOM   1644  H   LYS A 108     -11.750  13.147  -1.224  0.00  0.00           H  
ATOM   1645  HA  LYS A 108     -14.025  13.271  -2.930  0.00  0.00           H  
ATOM   1646 HB2  LYS A 108     -13.064  14.654  -0.945  0.00  0.00           H  
ATOM   1647 HB3  LYS A 108     -12.506  15.636  -2.122  0.00  0.00           H  
ATOM   1648 HG2  LYS A 108     -14.681  16.143  -2.789  0.00  0.00           H  
ATOM   1649 HG3  LYS A 108     -15.291  15.059  -1.730  0.00  0.00           H  
ATOM   1650 HD2  LYS A 108     -14.426  16.363   0.075  0.00  0.00           H  
ATOM   1651 HD3  LYS A 108     -13.866  17.459  -0.999  0.00  0.00           H  
ATOM   1652 HE2  LYS A 108     -15.823  18.274  -0.010  0.00  0.00           H  
ATOM   1653 HE3  LYS A 108     -16.107  18.006  -1.595  0.00  0.00           H  
ATOM   1654 HZ1  LYS A 108     -17.896  17.185  -0.335  0.00  0.00           H  
ATOM   1655 HZ2  LYS A 108     -17.112  15.942  -1.048  0.00  0.00           H  
ATOM   1656 HZ3  LYS A 108     -16.870  16.260   0.536  0.00  0.00           H  
ATOM   1657  N   TYR A 109     -11.603  15.005  -4.266  0.00  0.00           N  
ATOM   1658  CA  TYR A 109     -11.138  15.488  -5.570  0.00  0.00           C  
ATOM   1659  CB  TYR A 109      -9.830  16.257  -5.393  0.00  0.00           C  
ATOM   1660  CG  TYR A 109     -10.077  17.776  -5.360  0.00  0.00           C  
ATOM   1661 CD1  TYR A 109     -10.092  18.539  -6.519  0.00  0.00           C  
ATOM   1662 CD2  TYR A 109     -10.429  18.455  -4.207  0.00  0.00           C  
ATOM   1663 CE1  TYR A 109     -10.575  19.842  -6.567  0.00  0.00           C  
ATOM   1664 CE2  TYR A 109     -10.852  19.784  -4.228  0.00  0.00           C  
ATOM   1665  CZ  TYR A 109     -11.038  20.474  -5.415  0.00  0.00           C  
ATOM   1666  OH  TYR A 109     -11.914  21.519  -5.417  0.00  0.00           O  
ATOM   1667  C   TYR A 109     -11.010  14.426  -6.670  0.00  0.00           C  
ATOM   1668  O   TYR A 109     -11.225  14.730  -7.845  0.00  0.00           O  
ATOM   1669  H   TYR A 109     -11.099  15.131  -3.392  0.00  0.00           H  
ATOM   1670  HA  TYR A 109     -11.803  16.196  -5.898  0.00  0.00           H  
ATOM   1671 HB2  TYR A 109      -9.422  16.001  -4.536  0.00  0.00           H  
ATOM   1672 HB3  TYR A 109      -9.241  16.067  -6.157  0.00  0.00           H  
ATOM   1673 HD1  TYR A 109      -9.733  18.130  -7.378  0.00  0.00           H  
ATOM   1674 HD2  TYR A 109     -10.381  17.980  -3.322  0.00  0.00           H  
ATOM   1675 HE1  TYR A 109     -10.593  20.337  -7.445  0.00  0.00           H  
ATOM   1676 HE2  TYR A 109     -11.028  20.256  -3.348  0.00  0.00           H  
ATOM   1677  HH  TYR A 109     -11.430  22.360  -5.661  0.00  0.00           H  
ATOM   1678  N   GLY A 110     -10.429  13.280  -6.330  0.00  0.00           N  
ATOM   1679  CA  GLY A 110     -10.422  11.994  -7.053  0.00  0.00           C  
ATOM   1680  C   GLY A 110      -9.165  11.141  -6.987  0.00  0.00           C  
ATOM   1681  O   GLY A 110      -8.562  10.621  -7.919  0.00  0.00           O  
ATOM   1682  H   GLY A 110      -9.905  13.365  -5.381  0.00  0.00           H  
ATOM   1683 HA2  GLY A 110     -11.226  11.431  -6.718  0.00  0.00           H  
ATOM   1684 HA3  GLY A 110     -10.648  12.182  -8.047  0.00  0.00           H  
ATOM   1685  N   ALA A 111      -8.561  10.972  -5.806  0.00  0.00           N  
ATOM   1686  CA  ALA A 111      -7.496   9.988  -5.602  0.00  0.00           C  
ATOM   1687  CB  ALA A 111      -7.020  10.253  -4.175  0.00  0.00           C  
ATOM   1688  C   ALA A 111      -7.842   8.496  -5.599  0.00  0.00           C  
ATOM   1689  O   ALA A 111      -8.802   8.049  -4.979  0.00  0.00           O  
ATOM   1690  H   ALA A 111      -8.911  11.598  -5.050  0.00  0.00           H  
ATOM   1691  HA  ALA A 111      -6.773  10.144  -6.337  0.00  0.00           H  
ATOM   1692 HB1  ALA A 111      -7.197  11.207  -3.938  0.00  0.00           H  
ATOM   1693 HB2  ALA A 111      -7.514   9.655  -3.545  0.00  0.00           H  
ATOM   1694 HB3  ALA A 111      -6.040  10.069  -4.113  0.00  0.00           H  
ATOM   1695  N   ASP A 112      -7.234   7.769  -6.541  0.00  0.00           N  
ATOM   1696  CA  ASP A 112      -7.448   6.336  -6.759  0.00  0.00           C  
ATOM   1697  CB  ASP A 112      -6.992   6.017  -8.178  0.00  0.00           C  
ATOM   1698  CG  ASP A 112      -7.457   4.600  -8.498  0.00  0.00           C  
ATOM   1699 OD1  ASP A 112      -8.420   4.442  -9.276  0.00  0.00           O  
ATOM   1700 OD2  ASP A 112      -6.945   3.629  -7.893  0.00  0.00           O  
ATOM   1701  C   ASP A 112      -6.611   5.599  -5.722  0.00  0.00           C  
ATOM   1702  O   ASP A 112      -5.444   5.862  -5.428  0.00  0.00           O  
ATOM   1703  H   ASP A 112      -6.564   8.333  -7.136  0.00  0.00           H  
ATOM   1704  HA  ASP A 112      -8.400   6.146  -6.558  0.00  0.00           H  
ATOM   1705 HB2  ASP A 112      -7.425   6.634  -8.790  0.00  0.00           H  
ATOM   1706 HB3  ASP A 112      -6.021   6.041  -8.206  0.00  0.00           H  
ATOM   1707  N   VAL A 113      -7.399   4.981  -4.841  0.00  0.00           N  
ATOM   1708  CA  VAL A 113      -6.920   4.093  -3.768  0.00  0.00           C  
ATOM   1709  CB  VAL A 113      -8.054   3.494  -2.943  0.00  0.00           C  
ATOM   1710 CG1  VAL A 113      -8.460   4.641  -2.002  0.00  0.00           C  
ATOM   1711 CG2  VAL A 113      -9.336   3.069  -3.667  0.00  0.00           C  
ATOM   1712  C   VAL A 113      -5.903   2.999  -4.057  0.00  0.00           C  
ATOM   1713  O   VAL A 113      -5.008   2.724  -3.253  0.00  0.00           O  
ATOM   1714  H   VAL A 113      -8.427   5.184  -4.979  0.00  0.00           H  
ATOM   1715  HA  VAL A 113      -6.512   4.711  -3.027  0.00  0.00           H  
ATOM   1716  HB  VAL A 113      -7.688   2.793  -2.382  0.00  0.00           H  
ATOM   1717 HG11 VAL A 113      -7.689   4.866  -1.410  0.00  0.00           H  
ATOM   1718 HG12 VAL A 113      -8.712   5.437  -2.547  0.00  0.00           H  
ATOM   1719 HG13 VAL A 113      -9.238   4.349  -1.449  0.00  0.00           H  
ATOM   1720 HG21 VAL A 113      -9.302   3.400  -4.608  0.00  0.00           H  
ATOM   1721 HG22 VAL A 113      -9.399   2.073  -3.659  0.00  0.00           H  
ATOM   1722 HG23 VAL A 113     -10.122   3.465  -3.195  0.00  0.00           H  
ATOM   1723  N   ASN A 114      -6.048   2.378  -5.235  0.00  0.00           N  
ATOM   1724  CA  ASN A 114      -5.239   1.220  -5.631  0.00  0.00           C  
ATOM   1725  CB  ASN A 114      -6.010   0.250  -6.536  0.00  0.00           C  
ATOM   1726  CG  ASN A 114      -7.162  -0.415  -5.783  0.00  0.00           C  
ATOM   1727  C   ASN A 114      -3.878   1.549  -6.240  0.00  0.00           C  
ATOM   1728  O   ASN A 114      -3.566   1.173  -7.372  0.00  0.00           O  
ATOM   1729  H   ASN A 114      -6.788   2.790  -5.848  0.00  0.00           H  
ATOM   1730  HA  ASN A 114      -5.061   0.680  -4.782  0.00  0.00           H  
ATOM   1731 HB2  ASN A 114      -6.385   0.758  -7.297  0.00  0.00           H  
ATOM   1732 HB3  ASN A 114      -5.388  -0.455  -6.845  0.00  0.00           H  
ATOM   1733 OD1  ASN A 114      -6.990  -1.053  -4.745  0.00  0.00           O  
ATOM   1734 ND2  ASN A 114      -8.414  -0.221  -6.195  0.00  0.00           N  
ATOM   1735 HD22 ASN A 114      -8.541   0.370  -7.011  0.00  0.00           H  
ATOM   1736 HD21 ASN A 114      -9.175  -0.628  -5.733  0.00  0.00           H  
ATOM   1737  N   ALA A 115      -3.150   2.447  -5.596  0.00  0.00           N  
ATOM   1738  CA  ALA A 115      -1.836   3.064  -5.837  0.00  0.00           C  
ATOM   1739  CB  ALA A 115      -1.699   4.191  -4.819  0.00  0.00           C  
ATOM   1740  C   ALA A 115      -0.735   2.004  -5.706  0.00  0.00           C  
ATOM   1741  O   ALA A 115      -0.039   1.937  -4.657  0.00  0.00           O  
ATOM   1742  H   ALA A 115      -3.709   2.773  -4.673  0.00  0.00           H  
ATOM   1743  HA  ALA A 115      -1.831   3.455  -6.762  0.00  0.00           H  
ATOM   1744 HB1  ALA A 115      -0.930   4.000  -4.211  0.00  0.00           H  
ATOM   1745 HB2  ALA A 115      -1.540   5.054  -5.298  0.00  0.00           H  
ATOM   1746 HB3  ALA A 115      -2.539   4.259  -4.282  0.00  0.00           H  
ATOM   1747  N   LEU A 116      -0.632   0.938  -6.645  0.00  0.00           N  
ATOM   1748  CA  LEU A 116       0.332  -0.159  -6.474  0.00  0.00           C  
ATOM   1749  CB  LEU A 116      -0.079  -1.378  -7.320  0.00  0.00           C  
ATOM   1750  CG  LEU A 116      -1.528  -1.858  -7.083  0.00  0.00           C  
ATOM   1751 CD1  LEU A 116      -1.786  -3.090  -7.935  0.00  0.00           C  
ATOM   1752 CD2  LEU A 116      -1.801  -2.193  -5.618  0.00  0.00           C  
ATOM   1753  C   LEU A 116       1.738   0.299  -6.820  0.00  0.00           C  
ATOM   1754  O   LEU A 116       2.021   0.606  -8.005  0.00  0.00           O  
ATOM   1755  H   LEU A 116      -1.159   1.034  -7.534  0.00  0.00           H  
ATOM   1756  HA  LEU A 116       0.327  -0.477  -5.409  0.00  0.00           H  
ATOM   1757 HB2  LEU A 116       0.032  -1.123  -8.397  0.00  0.00           H  
ATOM   1758 HB3  LEU A 116       0.622  -2.211  -7.096  0.00  0.00           H  
ATOM   1759  HG  LEU A 116      -2.243  -1.076  -7.404  0.00  0.00           H  
ATOM   1760 HD11 LEU A 116      -1.050  -3.869  -7.677  0.00  0.00           H  
ATOM   1761 HD12 LEU A 116      -2.813  -3.479  -7.769  0.00  0.00           H  
ATOM   1762 HD13 LEU A 116      -1.671  -2.836  -9.006  0.00  0.00           H  
ATOM   1763 HD21 LEU A 116      -1.808  -1.263  -5.018  0.00  0.00           H  
ATOM   1764 HD22 LEU A 116      -2.799  -2.666  -5.505  0.00  0.00           H  
ATOM   1765 HD23 LEU A 116      -1.031  -2.888  -5.220  0.00  0.00           H  
ATOM   1766  N   ASP A 117       2.697   0.374  -5.855  0.00  0.00           N  
ATOM   1767  CA  ASP A 117       4.056   0.929  -6.059  0.00  0.00           C  
ATOM   1768  CB  ASP A 117       4.328   1.952  -4.950  0.00  0.00           C  
ATOM   1769  CG  ASP A 117       4.445   1.307  -3.619  0.00  0.00           C  
ATOM   1770 OD1  ASP A 117       3.413   1.014  -2.975  0.00  0.00           O  
ATOM   1771 OD2  ASP A 117       5.520   0.750  -3.291  0.00  0.00           O  
ATOM   1772  C   ASP A 117       5.117  -0.164  -6.140  0.00  0.00           C  
ATOM   1773  O   ASP A 117       4.743  -1.341  -6.364  0.00  0.00           O  
ATOM   1774  H   ASP A 117       2.396   0.134  -4.888  0.00  0.00           H  
ATOM   1775  HA  ASP A 117       4.103   1.470  -7.024  0.00  0.00           H  
ATOM   1776 HB2  ASP A 117       5.230   2.563  -5.155  0.00  0.00           H  
ATOM   1777 HB3  ASP A 117       3.476   2.641  -4.909  0.00  0.00           H  
ATOM   1778  N   LEU A 118       6.498   0.084  -5.817  0.00  0.00           N  
ATOM   1779  CA  LEU A 118       7.625  -0.792  -6.175  0.00  0.00           C  
ATOM   1780  CB  LEU A 118       8.689   0.064  -6.882  0.00  0.00           C  
ATOM   1781  CG  LEU A 118       9.720  -0.775  -7.655  0.00  0.00           C  
ATOM   1782 CD1  LEU A 118       9.272  -0.931  -9.101  0.00  0.00           C  
ATOM   1783 CD2  LEU A 118      11.093  -0.114  -7.576  0.00  0.00           C  
ATOM   1784  C   LEU A 118       8.197  -1.510  -4.958  0.00  0.00           C  
ATOM   1785  O   LEU A 118       9.430  -1.743  -4.861  0.00  0.00           O  
ATOM   1786  H   LEU A 118       6.737   0.966  -5.324  0.00  0.00           H  
ATOM   1787  HA  LEU A 118       7.285  -1.563  -6.881  0.00  0.00           H  
ATOM   1788 HB2  LEU A 118       8.184   0.748  -7.597  0.00  0.00           H  
ATOM   1789 HB3  LEU A 118       9.185   0.708  -6.124  0.00  0.00           H  
ATOM   1790  HG  LEU A 118       9.813  -1.797  -7.236  0.00  0.00           H  
ATOM   1791 HD11 LEU A 118       9.369   0.034  -9.636  0.00  0.00           H  
ATOM   1792 HD12 LEU A 118       9.886  -1.691  -9.608  0.00  0.00           H  
ATOM   1793 HD13 LEU A 118       8.214  -1.261  -9.145  0.00  0.00           H  
ATOM   1794 HD21 LEU A 118      11.396   0.012  -6.521  0.00  0.00           H  
ATOM   1795 HD22 LEU A 118      11.851  -0.769  -8.030  0.00  0.00           H  
ATOM   1796 HD23 LEU A 118      11.090   0.877  -8.075  0.00  0.00           H  
ATOM   1797  N   ILE A 119       7.383  -1.799  -3.835  0.00  0.00           N  
ATOM   1798  CA  ILE A 119       7.075  -3.184  -3.430  0.00  0.00           C  
ATOM   1799  CB  ILE A 119       7.686  -3.508  -2.043  0.00  0.00           C  
ATOM   1800 CG1  ILE A 119       7.296  -2.446  -0.986  0.00  0.00           C  
ATOM   1801 CG2  ILE A 119       9.216  -3.640  -2.142  0.00  0.00           C  
ATOM   1802 CD1  ILE A 119       7.374  -2.998   0.428  0.00  0.00           C  
ATOM   1803  C   ILE A 119       5.585  -3.464  -3.441  0.00  0.00           C  
ATOM   1804  O   ILE A 119       5.183  -4.653  -3.317  0.00  0.00           O  
ATOM   1805  H   ILE A 119       7.110  -0.975  -3.259  0.00  0.00           H  
ATOM   1806  HA  ILE A 119       7.510  -3.887  -4.175  0.00  0.00           H  
ATOM   1807  HB  ILE A 119       7.295  -4.501  -1.723  0.00  0.00           H  
ATOM   1808 HG12 ILE A 119       7.961  -1.558  -1.062  0.00  0.00           H  
ATOM   1809 HG13 ILE A 119       6.256  -2.094  -1.154  0.00  0.00           H  
ATOM   1810 HG21 ILE A 119       9.645  -4.023  -1.195  0.00  0.00           H  
ATOM   1811 HG22 ILE A 119       9.495  -4.344  -2.951  0.00  0.00           H  
ATOM   1812 HG23 ILE A 119       9.680  -2.658  -2.371  0.00  0.00           H  
ATOM   1813 HD11 ILE A 119       8.376  -3.423   0.628  0.00  0.00           H  
ATOM   1814 HD12 ILE A 119       7.156  -2.188   1.152  0.00  0.00           H  
ATOM   1815 HD13 ILE A 119       6.616  -3.787   0.559  0.00  0.00           H  
ATOM   1816  N   GLY A 120       4.625  -2.413  -3.589  0.00  0.00           N  
ATOM   1817  CA  GLY A 120       3.184  -2.623  -3.761  0.00  0.00           C  
ATOM   1818  C   GLY A 120       2.382  -2.114  -2.591  0.00  0.00           C  
ATOM   1819  O   GLY A 120       1.187  -2.488  -2.477  0.00  0.00           O  
ATOM   1820  H   GLY A 120       4.974  -1.458  -3.788  0.00  0.00           H  
ATOM   1821 HA2  GLY A 120       2.836  -2.113  -4.679  0.00  0.00           H  
ATOM   1822 HA3  GLY A 120       2.965  -3.691  -3.918  0.00  0.00           H  
ATOM   1823  N   LYS A 121       2.989  -1.385  -1.512  0.00  0.00           N  
ATOM   1824  CA  LYS A 121       2.311  -1.185  -0.215  0.00  0.00           C  
ATOM   1825  CB  LYS A 121       3.278  -0.833   0.865  0.00  0.00           C  
ATOM   1826  CG  LYS A 121       4.129  -2.009   1.326  0.00  0.00           C  
ATOM   1827  CD  LYS A 121       3.354  -2.890   2.275  0.00  0.00           C  
ATOM   1828  CE  LYS A 121       4.087  -4.074   2.917  0.00  0.00           C  
ATOM   1829  NZ  LYS A 121       3.743  -5.337   2.256  0.00  0.00           N  
ATOM   1830  C   LYS A 121       1.213  -0.133  -0.258  0.00  0.00           C  
ATOM   1831  O   LYS A 121       1.475   1.060  -0.100  0.00  0.00           O  
ATOM   1832  H   LYS A 121       3.876  -0.874  -1.721  0.00  0.00           H  
ATOM   1833  HA  LYS A 121       1.870  -2.157   0.064  0.00  0.00           H  
ATOM   1834 HB2  LYS A 121       3.868  -0.115   0.486  0.00  0.00           H  
ATOM   1835 HB3  LYS A 121       2.777  -0.457   1.649  0.00  0.00           H  
ATOM   1836 HG2  LYS A 121       4.532  -2.588   0.470  0.00  0.00           H  
ATOM   1837 HG3  LYS A 121       4.913  -1.567   1.916  0.00  0.00           H  
ATOM   1838 HD2  LYS A 121       2.944  -2.335   3.020  0.00  0.00           H  
ATOM   1839 HD3  LYS A 121       2.457  -3.284   1.761  0.00  0.00           H  
ATOM   1840 HE2  LYS A 121       5.083  -3.901   2.847  0.00  0.00           H  
ATOM   1841 HE3  LYS A 121       3.852  -4.091   3.902  0.00  0.00           H  
ATOM   1842 HZ1  LYS A 121       2.821  -5.625   2.527  0.00  0.00           H  
ATOM   1843 HZ2  LYS A 121       3.506  -5.245   1.260  0.00  0.00           H  
ATOM   1844 HZ3  LYS A 121       4.354  -6.152   2.479  0.00  0.00           H  
ATOM   1845  N   THR A 122      -0.012  -0.615  -0.451  0.00  0.00           N  
ATOM   1846  CA  THR A 122      -1.268   0.136  -0.550  0.00  0.00           C  
ATOM   1847  CB  THR A 122      -2.490  -0.709  -0.907  0.00  0.00           C  
ATOM   1848 OG1  THR A 122      -2.808  -1.444   0.278  0.00  0.00           O  
ATOM   1849 CG2  THR A 122      -2.261  -1.643  -2.090  0.00  0.00           C  
ATOM   1850  C   THR A 122      -1.566   1.098   0.597  0.00  0.00           C  
ATOM   1851  O   THR A 122      -0.954   0.905   1.650  0.00  0.00           O  
ATOM   1852  H   THR A 122      -0.012  -1.692  -0.536  0.00  0.00           H  
ATOM   1853  HA  THR A 122      -1.242   0.681  -1.421  0.00  0.00           H  
ATOM   1854  HB  THR A 122      -3.264  -0.099  -1.119  0.00  0.00           H  
ATOM   1855 HG21 THR A 122      -2.920  -1.437  -2.816  0.00  0.00           H  
ATOM   1856 HG22 THR A 122      -1.255  -1.533  -2.543  0.00  0.00           H  
ATOM   1857 HG23 THR A 122      -2.380  -2.595  -1.798  0.00  0.00           H  
ATOM   1858 HG1  THR A 122      -2.123  -2.162   0.439  0.00  0.00           H  
ATOM   1859  N   PRO A 123      -2.303   2.184   0.376  0.00  0.00           N  
ATOM   1860  CA  PRO A 123      -2.683   3.164   1.405  0.00  0.00           C  
ATOM   1861  CB  PRO A 123      -3.723   4.053   0.724  0.00  0.00           C  
ATOM   1862  CG  PRO A 123      -2.854   4.348  -0.492  0.00  0.00           C  
ATOM   1863  CD  PRO A 123      -2.294   2.972  -0.863  0.00  0.00           C  
ATOM   1864  C   PRO A 123      -3.457   2.428   2.494  0.00  0.00           C  
ATOM   1865  O   PRO A 123      -3.020   2.611   3.631  0.00  0.00           O  
ATOM   1866  HA  PRO A 123      -1.883   3.618   1.777  0.00  0.00           H  
ATOM   1867 HB2  PRO A 123      -4.503   3.551   0.467  0.00  0.00           H  
ATOM   1868 HB3  PRO A 123      -3.886   4.856   1.227  0.00  0.00           H  
ATOM   1869 HG2  PRO A 123      -3.406   4.713  -1.229  0.00  0.00           H  
ATOM   1870 HG3  PRO A 123      -2.124   4.971  -0.250  0.00  0.00           H  
ATOM   1871 HD2  PRO A 123      -2.865   2.537  -1.570  0.00  0.00           H  
ATOM   1872 HD3  PRO A 123      -1.356   3.059  -1.228  0.00  0.00           H  
ATOM   1873  N   LEU A 124      -4.236   1.393   2.174  0.00  0.00           N  
ATOM   1874  CA  LEU A 124      -4.772   0.569   3.266  0.00  0.00           C  
ATOM   1875  CB  LEU A 124      -5.858  -0.477   3.016  0.00  0.00           C  
ATOM   1876  CG  LEU A 124      -7.125   0.282   2.626  0.00  0.00           C  
ATOM   1877 CD1  LEU A 124      -8.143  -0.725   2.076  0.00  0.00           C  
ATOM   1878 CD2  LEU A 124      -7.741   1.104   3.760  0.00  0.00           C  
ATOM   1879  C   LEU A 124      -3.702  -0.196   4.058  0.00  0.00           C  
ATOM   1880  O   LEU A 124      -3.508   0.203   5.200  0.00  0.00           O  
ATOM   1881  H   LEU A 124      -4.411   1.239   1.191  0.00  0.00           H  
ATOM   1882  HA  LEU A 124      -5.266   1.179   3.912  0.00  0.00           H  
ATOM   1883 HB2  LEU A 124      -5.593  -1.015   2.267  0.00  0.00           H  
ATOM   1884 HB3  LEU A 124      -6.030  -0.938   3.838  0.00  0.00           H  
ATOM   1885  HG  LEU A 124      -6.908   0.943   1.923  0.00  0.00           H  
ATOM   1886 HD11 LEU A 124      -8.351  -1.400   2.782  0.00  0.00           H  
ATOM   1887 HD12 LEU A 124      -8.977  -0.240   1.818  0.00  0.00           H  
ATOM   1888 HD13 LEU A 124      -7.756  -1.181   1.277  0.00  0.00           H  
ATOM   1889 HD21 LEU A 124      -7.078   1.782   4.075  0.00  0.00           H  
ATOM   1890 HD22 LEU A 124      -8.561   1.567   3.425  0.00  0.00           H  
ATOM   1891 HD23 LEU A 124      -7.983   0.496   4.515  0.00  0.00           H  
ATOM   1892  N   HIS A 125      -2.842  -0.931   3.348  0.00  0.00           N  
ATOM   1893  CA  HIS A 125      -1.710  -1.675   3.907  0.00  0.00           C  
ATOM   1894  CB  HIS A 125      -0.818  -2.366   2.878  0.00  0.00           C  
ATOM   1895  CG  HIS A 125      -1.485  -3.516   2.104  0.00  0.00           C  
ATOM   1896  C   HIS A 125      -0.781  -0.970   4.900  0.00  0.00           C  
ATOM   1897  O   HIS A 125      -0.563  -1.417   6.023  0.00  0.00           O  
ATOM   1898  H   HIS A 125      -3.054  -0.932   2.309  0.00  0.00           H  
ATOM   1899  HA  HIS A 125      -2.092  -2.517   4.380  0.00  0.00           H  
ATOM   1900 HB2  HIS A 125      -0.504  -1.693   2.196  0.00  0.00           H  
ATOM   1901 HB3  HIS A 125      -0.007  -2.750   3.337  0.00  0.00           H  
ATOM   1902 ND1  HIS A 125      -1.252  -3.718   0.814  0.00  0.00           N  
ATOM   1903 CD2  HIS A 125      -2.089  -4.594   2.587  0.00  0.00           C  
ATOM   1904 CE1  HIS A 125      -1.651  -4.946   0.494  0.00  0.00           C  
ATOM   1905 NE2  HIS A 125      -2.233  -5.456   1.583  0.00  0.00           N  
ATOM   1906 HD2  HIS A 125      -2.385  -4.729   3.545  0.00  0.00           H  
ATOM   1907 HE1  HIS A 125      -1.542  -5.393  -0.371  0.00  0.00           H  
ATOM   1908 HE2  HIS A 125      -2.696  -6.348   1.609  0.00  0.00           H  
ATOM   1909  N   LEU A 126      -0.291   0.187   4.441  0.00  0.00           N  
ATOM   1910  CA  LEU A 126       0.520   1.102   5.256  0.00  0.00           C  
ATOM   1911  CB  LEU A 126       0.721   2.352   4.407  0.00  0.00           C  
ATOM   1912  CG  LEU A 126       1.797   2.181   3.336  0.00  0.00           C  
ATOM   1913 CD1  LEU A 126       1.872   3.433   2.464  0.00  0.00           C  
ATOM   1914 CD2  LEU A 126       3.156   1.854   3.950  0.00  0.00           C  
ATOM   1915  C   LEU A 126      -0.062   1.417   6.629  0.00  0.00           C  
ATOM   1916  O   LEU A 126       0.551   1.323   7.692  0.00  0.00           O  
ATOM   1917  H   LEU A 126      -0.536   0.388   3.442  0.00  0.00           H  
ATOM   1918  HA  LEU A 126       1.439   0.677   5.389  0.00  0.00           H  
ATOM   1919 HB2  LEU A 126      -0.127   2.551   3.947  0.00  0.00           H  
ATOM   1920 HB3  LEU A 126       1.003   3.084   4.999  0.00  0.00           H  
ATOM   1921  HG  LEU A 126       1.568   1.396   2.765  0.00  0.00           H  
ATOM   1922 HD11 LEU A 126       2.098   4.222   3.035  0.00  0.00           H  
ATOM   1923 HD12 LEU A 126       2.579   3.310   1.767  0.00  0.00           H  
ATOM   1924 HD13 LEU A 126       0.988   3.582   2.022  0.00  0.00           H  
ATOM   1925 HD21 LEU A 126       3.089   1.003   4.469  0.00  0.00           H  
ATOM   1926 HD22 LEU A 126       3.833   1.750   3.221  0.00  0.00           H  
ATOM   1927 HD23 LEU A 126       3.432   2.597   4.560  0.00  0.00           H  
ATOM   1928  N   THR A 127      -1.340   1.804   6.580  0.00  0.00           N  
ATOM   1929  CA  THR A 127      -2.066   2.185   7.796  0.00  0.00           C  
ATOM   1930  CB  THR A 127      -3.067   3.254   7.375  0.00  0.00           C  
ATOM   1931 OG1  THR A 127      -4.110   2.590   6.665  0.00  0.00           O  
ATOM   1932 CG2  THR A 127      -2.487   4.311   6.427  0.00  0.00           C  
ATOM   1933  C   THR A 127      -2.601   1.030   8.654  0.00  0.00           C  
ATOM   1934  O   THR A 127      -2.940   1.218   9.817  0.00  0.00           O  
ATOM   1935  H   THR A 127      -1.760   1.810   5.637  0.00  0.00           H  
ATOM   1936  HA  THR A 127      -1.434   2.743   8.381  0.00  0.00           H  
ATOM   1937  HB  THR A 127      -3.466   3.681   8.202  0.00  0.00           H  
ATOM   1938 HG21 THR A 127      -3.169   5.025   6.266  0.00  0.00           H  
ATOM   1939 HG22 THR A 127      -1.671   4.718   6.838  0.00  0.00           H  
ATOM   1940 HG23 THR A 127      -2.243   3.881   5.557  0.00  0.00           H  
ATOM   1941 HG1  THR A 127      -3.754   1.771   6.199  0.00  0.00           H  
ATOM   1942  N   ALA A 128      -2.822  -0.098   7.979  0.00  0.00           N  
ATOM   1943  CA  ALA A 128      -3.026  -1.404   8.627  0.00  0.00           C  
ATOM   1944  CB  ALA A 128      -3.167  -2.429   7.502  0.00  0.00           C  
ATOM   1945  C   ALA A 128      -1.868  -1.887   9.495  0.00  0.00           C  
ATOM   1946  O   ALA A 128      -2.092  -2.463  10.560  0.00  0.00           O  
ATOM   1947  H   ALA A 128      -2.840   0.022   6.938  0.00  0.00           H  
ATOM   1948  HA  ALA A 128      -3.864  -1.341   9.211  0.00  0.00           H  
ATOM   1949 HB1  ALA A 128      -3.129  -3.350   7.886  0.00  0.00           H  
ATOM   1950 HB2  ALA A 128      -4.041  -2.295   7.040  0.00  0.00           H  
ATOM   1951 HB3  ALA A 128      -2.420  -2.309   6.849  0.00  0.00           H  
ATOM   1952  N   ILE A 129      -0.664  -1.442   9.126  0.00  0.00           N  
ATOM   1953  CA  ILE A 129       0.481  -1.850   9.937  0.00  0.00           C  
ATOM   1954  CB  ILE A 129       1.728  -1.843   9.054  0.00  0.00           C  
ATOM   1955 CG1  ILE A 129       1.569  -2.767   7.847  0.00  0.00           C  
ATOM   1956 CG2  ILE A 129       3.007  -2.224   9.796  0.00  0.00           C  
ATOM   1957 CD1  ILE A 129       2.443  -2.368   6.652  0.00  0.00           C  
ATOM   1958  C   ILE A 129       0.563  -1.149  11.298  0.00  0.00           C  
ATOM   1959  O   ILE A 129       0.601  -1.699  12.399  0.00  0.00           O  
ATOM   1960  H   ILE A 129      -0.625  -0.853   8.311  0.00  0.00           H  
ATOM   1961  HA  ILE A 129       0.353  -2.837  10.132  0.00  0.00           H  
ATOM   1962  HB  ILE A 129       1.863  -0.912   8.712  0.00  0.00           H  
ATOM   1963 HG12 ILE A 129       1.808  -3.694   8.118  0.00  0.00           H  
ATOM   1964 HG13 ILE A 129       0.616  -2.747   7.555  0.00  0.00           H  
ATOM   1965 HG21 ILE A 129       3.788  -2.122   9.184  0.00  0.00           H  
ATOM   1966 HG22 ILE A 129       3.122  -1.627  10.587  0.00  0.00           H  
ATOM   1967 HG23 ILE A 129       2.943  -3.172  10.100  0.00  0.00           H  
ATOM   1968 HD11 ILE A 129       3.399  -2.395   6.931  0.00  0.00           H  
ATOM   1969 HD12 ILE A 129       2.286  -3.012   5.910  0.00  0.00           H  
ATOM   1970 HD13 ILE A 129       2.196  -1.448   6.365  0.00  0.00           H  
ATOM   1971  N   ASP A 130       0.436   0.179  11.282  0.00  0.00           N  
ATOM   1972  CA  ASP A 130      -0.023   0.857  12.506  0.00  0.00           C  
ATOM   1973  CB  ASP A 130      -0.213   2.333  12.167  0.00  0.00           C  
ATOM   1974  CG  ASP A 130       1.126   3.069  12.025  0.00  0.00           C  
ATOM   1975 OD1  ASP A 130       1.822   3.059  10.982  0.00  0.00           O  
ATOM   1976 OD2  ASP A 130       1.392   3.901  12.923  0.00  0.00           O  
ATOM   1977  C   ASP A 130      -1.372   0.520  13.154  0.00  0.00           C  
ATOM   1978  O   ASP A 130      -1.699   0.961  14.251  0.00  0.00           O  
ATOM   1979  H   ASP A 130       0.668   0.647  10.414  0.00  0.00           H  
ATOM   1980  HA  ASP A 130       0.707   0.668  13.233  0.00  0.00           H  
ATOM   1981 HB2  ASP A 130      -0.696   2.397  11.306  0.00  0.00           H  
ATOM   1982 HB3  ASP A 130      -0.726   2.759  12.897  0.00  0.00           H  
ATOM   1983  N   GLY A 131      -2.237  -0.189  12.442  0.00  0.00           N  
ATOM   1984  CA  GLY A 131      -3.626  -0.437  12.855  0.00  0.00           C  
ATOM   1985  C   GLY A 131      -4.498   0.818  12.932  0.00  0.00           C  
ATOM   1986  O   GLY A 131      -5.415   1.000  13.736  0.00  0.00           O  
ATOM   1987  H   GLY A 131      -1.846  -0.567  11.542  0.00  0.00           H  
ATOM   1988 HA2  GLY A 131      -4.052  -1.097  12.205  0.00  0.00           H  
ATOM   1989 HA3  GLY A 131      -3.623  -0.895  13.766  0.00  0.00           H  
ATOM   1990  N   HIS A 132      -4.226   1.783  12.071  0.00  0.00           N  
ATOM   1991  CA  HIS A 132      -4.770   3.152  12.052  0.00  0.00           C  
ATOM   1992  CB  HIS A 132      -3.821   4.171  11.406  0.00  0.00           C  
ATOM   1993  CG  HIS A 132      -4.191   5.632  11.665  0.00  0.00           C  
ATOM   1994  C   HIS A 132      -6.231   3.240  11.609  0.00  0.00           C  
ATOM   1995  O   HIS A 132      -6.561   3.661  10.493  0.00  0.00           O  
ATOM   1996  H   HIS A 132      -3.517   1.472  11.319  0.00  0.00           H  
ATOM   1997  HA  HIS A 132      -4.702   3.529  12.994  0.00  0.00           H  
ATOM   1998 HB2  HIS A 132      -2.890   4.028  11.757  0.00  0.00           H  
ATOM   1999 HB3  HIS A 132      -3.813   4.033  10.410  0.00  0.00           H  
ATOM   2000 ND1  HIS A 132      -5.232   6.136  12.315  0.00  0.00           N  
ATOM   2001 CD2  HIS A 132      -3.382   6.677  11.473  0.00  0.00           C  
ATOM   2002 CE1  HIS A 132      -5.044   7.413  12.634  0.00  0.00           C  
ATOM   2003 NE2  HIS A 132      -3.830   7.714  12.159  0.00  0.00           N  
ATOM   2004 HD2  HIS A 132      -2.547   6.661  10.879  0.00  0.00           H  
ATOM   2005 HE1  HIS A 132      -5.652   8.003  13.107  0.00  0.00           H  
ATOM   2006 HE2  HIS A 132      -3.368   8.593  12.319  0.00  0.00           H  
ATOM   2007  N   LEU A 133      -7.003   3.164  12.698  0.00  0.00           N  
ATOM   2008  CA  LEU A 133      -8.464   3.159  12.687  0.00  0.00           C  
ATOM   2009  CB  LEU A 133      -9.113   3.056  14.070  0.00  0.00           C  
ATOM   2010  CG  LEU A 133      -8.700   1.774  14.800  0.00  0.00           C  
ATOM   2011 CD1  LEU A 133      -8.974   2.171  16.248  0.00  0.00           C  
ATOM   2012 CD2  LEU A 133      -9.665   0.607  14.565  0.00  0.00           C  
ATOM   2013  C   LEU A 133      -9.048   4.337  11.901  0.00  0.00           C  
ATOM   2014  O   LEU A 133      -9.479   4.175  10.760  0.00  0.00           O  
ATOM   2015  H   LEU A 133      -6.446   3.107  13.598  0.00  0.00           H  
ATOM   2016  HA  LEU A 133      -8.780   2.302  12.251  0.00  0.00           H  
ATOM   2017 HB2  LEU A 133      -8.807   3.814  14.608  0.00  0.00           H  
ATOM   2018 HB3  LEU A 133     -10.082   3.032  13.952  0.00  0.00           H  
ATOM   2019  HG  LEU A 133      -7.760   1.624  14.676  0.00  0.00           H  
ATOM   2020 HD11 LEU A 133      -9.942   2.398  16.352  0.00  0.00           H  
ATOM   2021 HD12 LEU A 133      -8.743   1.409  16.851  0.00  0.00           H  
ATOM   2022 HD13 LEU A 133      -8.415   2.965  16.486  0.00  0.00           H  
ATOM   2023 HD21 LEU A 133      -9.703   0.401  13.589  0.00  0.00           H  
ATOM   2024 HD22 LEU A 133      -9.341  -0.195  15.066  0.00  0.00           H  
ATOM   2025 HD23 LEU A 133     -10.574   0.861  14.890  0.00  0.00           H  
ATOM   2026  N   GLU A 134      -8.620   5.542  12.266  0.00  0.00           N  
ATOM   2027  CA  GLU A 134      -8.897   6.838  11.648  0.00  0.00           C  
ATOM   2028  CB  GLU A 134      -8.470   8.128  12.357  0.00  0.00           C  
ATOM   2029  CG  GLU A 134      -9.154   8.378  13.707  0.00  0.00           C  
ATOM   2030  CD  GLU A 134      -8.542   7.542  14.827  0.00  0.00           C  
ATOM   2031 OE1  GLU A 134      -7.469   8.014  15.275  0.00  0.00           O  
ATOM   2032 OE2  GLU A 134      -8.944   6.407  15.134  0.00  0.00           O  
ATOM   2033  C   GLU A 134      -8.670   6.984  10.145  0.00  0.00           C  
ATOM   2034  O   GLU A 134      -9.678   7.261   9.505  0.00  0.00           O  
ATOM   2035  H   GLU A 134      -7.985   5.484  13.149  0.00  0.00           H  
ATOM   2036  HA  GLU A 134      -9.877   7.106  11.864  0.00  0.00           H  
ATOM   2037 HB2  GLU A 134      -7.500   8.071  12.527  0.00  0.00           H  
ATOM   2038 HB3  GLU A 134      -8.696   8.885  11.769  0.00  0.00           H  
ATOM   2039 HG2  GLU A 134      -9.032   9.320  13.939  0.00  0.00           H  
ATOM   2040 HG3  GLU A 134     -10.094   8.121  13.626  0.00  0.00           H  
ATOM   2041  N   ILE A 135      -7.567   6.473   9.610  0.00  0.00           N  
ATOM   2042  CA  ILE A 135      -7.229   6.439   8.184  0.00  0.00           C  
ATOM   2043  CB  ILE A 135      -5.724   6.447   7.902  0.00  0.00           C  
ATOM   2044 CG1  ILE A 135      -4.997   7.615   8.573  0.00  0.00           C  
ATOM   2045 CG2  ILE A 135      -5.435   6.430   6.400  0.00  0.00           C  
ATOM   2046 CD1  ILE A 135      -5.620   8.986   8.296  0.00  0.00           C  
ATOM   2047  C   ILE A 135      -8.011   5.335   7.464  0.00  0.00           C  
ATOM   2048  O   ILE A 135      -8.635   5.640   6.448  0.00  0.00           O  
ATOM   2049  H   ILE A 135      -6.904   6.064  10.344  0.00  0.00           H  
ATOM   2050  HA  ILE A 135      -7.546   7.309   7.799  0.00  0.00           H  
ATOM   2051  HB  ILE A 135      -5.335   5.595   8.265  0.00  0.00           H  
ATOM   2052 HG12 ILE A 135      -4.991   7.464   9.560  0.00  0.00           H  
ATOM   2053 HG13 ILE A 135      -4.052   7.629   8.247  0.00  0.00           H  
ATOM   2054 HG21 ILE A 135      -4.453   6.330   6.255  0.00  0.00           H  
ATOM   2055 HG22 ILE A 135      -5.916   5.664   5.981  0.00  0.00           H  
ATOM   2056 HG23 ILE A 135      -5.749   7.285   5.995  0.00  0.00           H  
ATOM   2057 HD11 ILE A 135      -6.558   8.987   8.631  0.00  0.00           H  
ATOM   2058 HD12 ILE A 135      -5.087   9.683   8.767  0.00  0.00           H  
ATOM   2059 HD13 ILE A 135      -5.608   9.153   7.314  0.00  0.00           H  
ATOM   2060  N   VAL A 136      -7.978   4.156   8.078  0.00  0.00           N  
ATOM   2061  CA  VAL A 136      -8.677   2.957   7.600  0.00  0.00           C  
ATOM   2062  CB  VAL A 136      -8.272   1.676   8.324  0.00  0.00           C  
ATOM   2063 CG1  VAL A 136      -8.962   0.453   7.718  0.00  0.00           C  
ATOM   2064 CG2  VAL A 136      -6.798   1.372   8.043  0.00  0.00           C  
ATOM   2065  C   VAL A 136     -10.190   3.191   7.469  0.00  0.00           C  
ATOM   2066  O   VAL A 136     -10.740   3.084   6.373  0.00  0.00           O  
ATOM   2067  H   VAL A 136      -7.394   4.151   8.957  0.00  0.00           H  
ATOM   2068  HA  VAL A 136      -8.321   2.732   6.684  0.00  0.00           H  
ATOM   2069  HB  VAL A 136      -8.585   1.741   9.270  0.00  0.00           H  
ATOM   2070 HG11 VAL A 136      -9.054   0.580   6.732  0.00  0.00           H  
ATOM   2071 HG12 VAL A 136      -8.413  -0.361   7.903  0.00  0.00           H  
ATOM   2072 HG13 VAL A 136      -9.867   0.348   8.128  0.00  0.00           H  
ATOM   2073 HG21 VAL A 136      -6.736   0.745   7.269  0.00  0.00           H  
ATOM   2074 HG22 VAL A 136      -6.325   2.225   7.828  0.00  0.00           H  
ATOM   2075 HG23 VAL A 136      -6.392   0.954   8.853  0.00  0.00           H  
ATOM   2076  N   GLU A 137     -10.776   3.859   8.457  0.00  0.00           N  
ATOM   2077  CA  GLU A 137     -12.180   4.298   8.423  0.00  0.00           C  
ATOM   2078  CB  GLU A 137     -12.598   4.911   9.762  0.00  0.00           C  
ATOM   2079  CG  GLU A 137     -12.911   3.844  10.811  0.00  0.00           C  
ATOM   2080  CD  GLU A 137     -13.527   4.413  12.098  0.00  0.00           C  
ATOM   2081 OE1  GLU A 137     -12.946   5.409  12.556  0.00  0.00           O  
ATOM   2082 OE2  GLU A 137     -14.613   3.969  12.526  0.00  0.00           O  
ATOM   2083  C   GLU A 137     -12.614   5.238   7.308  0.00  0.00           C  
ATOM   2084  O   GLU A 137     -13.493   4.916   6.511  0.00  0.00           O  
ATOM   2085  H   GLU A 137     -10.148   4.052   9.276  0.00  0.00           H  
ATOM   2086  HA  GLU A 137     -12.786   3.454   8.406  0.00  0.00           H  
ATOM   2087 HB2  GLU A 137     -11.850   5.442  10.096  0.00  0.00           H  
ATOM   2088 HB3  GLU A 137     -13.411   5.429   9.617  0.00  0.00           H  
ATOM   2089 HG2  GLU A 137     -13.564   3.217  10.429  0.00  0.00           H  
ATOM   2090 HG3  GLU A 137     -12.071   3.400  11.063  0.00  0.00           H  
ATOM   2091  N   VAL A 138     -11.951   6.398   7.248  0.00  0.00           N  
ATOM   2092  CA  VAL A 138     -12.144   7.306   6.102  0.00  0.00           C  
ATOM   2093  CB  VAL A 138     -11.173   8.475   6.266  0.00  0.00           C  
ATOM   2094 CG1  VAL A 138     -11.650   9.707   5.488  0.00  0.00           C  
ATOM   2095 CG2  VAL A 138     -11.378   9.070   7.651  0.00  0.00           C  
ATOM   2096  C   VAL A 138     -11.959   6.701   4.706  0.00  0.00           C  
ATOM   2097  O   VAL A 138     -12.823   6.860   3.849  0.00  0.00           O  
ATOM   2098  H   VAL A 138     -11.324   6.594   8.035  0.00  0.00           H  
ATOM   2099  HA  VAL A 138     -13.103   7.671   6.157  0.00  0.00           H  
ATOM   2100  HB  VAL A 138     -10.297   8.211   5.868  0.00  0.00           H  
ATOM   2101 HG11 VAL A 138     -12.616   9.866   5.683  0.00  0.00           H  
ATOM   2102 HG12 VAL A 138     -11.115  10.502   5.771  0.00  0.00           H  
ATOM   2103 HG13 VAL A 138     -11.526   9.548   4.510  0.00  0.00           H  
ATOM   2104 HG21 VAL A 138     -10.492   9.337   8.030  0.00  0.00           H  
ATOM   2105 HG22 VAL A 138     -11.969   9.873   7.581  0.00  0.00           H  
ATOM   2106 HG23 VAL A 138     -11.806   8.388   8.243  0.00  0.00           H  
ATOM   2107  N   LEU A 139     -10.984   5.807   4.599  0.00  0.00           N  
ATOM   2108  CA  LEU A 139     -10.901   4.983   3.384  0.00  0.00           C  
ATOM   2109  CB  LEU A 139      -9.528   4.303   3.271  0.00  0.00           C  
ATOM   2110  CG  LEU A 139      -8.436   5.319   2.952  0.00  0.00           C  
ATOM   2111 CD1  LEU A 139      -7.112   4.869   3.590  0.00  0.00           C  
ATOM   2112 CD2  LEU A 139      -8.304   5.616   1.457  0.00  0.00           C  
ATOM   2113  C   LEU A 139     -11.997   3.971   3.058  0.00  0.00           C  
ATOM   2114  O   LEU A 139     -12.579   3.966   1.971  0.00  0.00           O  
ATOM   2115  H   LEU A 139     -10.337   5.743   5.382  0.00  0.00           H  
ATOM   2116  HA  LEU A 139     -10.822   5.636   2.571  0.00  0.00           H  
ATOM   2117 HB2  LEU A 139      -9.320   3.899   4.135  0.00  0.00           H  
ATOM   2118 HB3  LEU A 139      -9.568   3.663   2.538  0.00  0.00           H  
ATOM   2119  HG  LEU A 139      -8.691   6.205   3.324  0.00  0.00           H  
ATOM   2120 HD11 LEU A 139      -6.859   3.977   3.222  0.00  0.00           H  
ATOM   2121 HD12 LEU A 139      -6.403   5.537   3.377  0.00  0.00           H  
ATOM   2122 HD13 LEU A 139      -7.232   4.806   4.579  0.00  0.00           H  
ATOM   2123 HD21 LEU A 139      -9.168   5.984   1.116  0.00  0.00           H  
ATOM   2124 HD22 LEU A 139      -7.575   6.285   1.316  0.00  0.00           H  
ATOM   2125 HD23 LEU A 139      -8.083   4.772   0.970  0.00  0.00           H  
ATOM   2126  N   LEU A 140     -12.392   3.274   4.122  0.00  0.00           N  
ATOM   2127  CA  LEU A 140     -13.489   2.315   4.069  0.00  0.00           C  
ATOM   2128  CB  LEU A 140     -13.725   1.633   5.418  0.00  0.00           C  
ATOM   2129  CG  LEU A 140     -12.813   0.422   5.597  0.00  0.00           C  
ATOM   2130 CD1  LEU A 140     -13.006  -0.083   7.028  0.00  0.00           C  
ATOM   2131 CD2  LEU A 140     -12.933  -0.662   4.519  0.00  0.00           C  
ATOM   2132  C   LEU A 140     -14.783   2.958   3.563  0.00  0.00           C  
ATOM   2133  O   LEU A 140     -15.405   2.515   2.598  0.00  0.00           O  
ATOM   2134  H   LEU A 140     -11.849   3.474   4.992  0.00  0.00           H  
ATOM   2135  HA  LEU A 140     -13.237   1.572   3.433  0.00  0.00           H  
ATOM   2136 HB2  LEU A 140     -13.513   2.273   6.124  0.00  0.00           H  
ATOM   2137 HB3  LEU A 140     -14.648   1.318   5.442  0.00  0.00           H  
ATOM   2138  HG  LEU A 140     -11.875   0.697   5.470  0.00  0.00           H  
ATOM   2139 HD11 LEU A 140     -13.962  -0.340   7.160  0.00  0.00           H  
ATOM   2140 HD12 LEU A 140     -12.421  -0.879   7.179  0.00  0.00           H  
ATOM   2141 HD13 LEU A 140     -12.760   0.641   7.670  0.00  0.00           H  
ATOM   2142 HD21 LEU A 140     -12.708  -0.267   3.629  0.00  0.00           H  
ATOM   2143 HD22 LEU A 140     -12.298  -1.404   4.727  0.00  0.00           H  
ATOM   2144 HD23 LEU A 140     -13.868  -1.011   4.506  0.00  0.00           H  
ATOM   2145  N   LYS A 141     -15.130   4.063   4.215  0.00  0.00           N  
ATOM   2146  CA  LYS A 141     -16.341   4.840   3.916  0.00  0.00           C  
ATOM   2147  CB  LYS A 141     -16.515   5.977   4.914  0.00  0.00           C  
ATOM   2148  CG  LYS A 141     -16.811   5.560   6.352  0.00  0.00           C  
ATOM   2149  CD  LYS A 141     -16.941   6.580   7.486  0.00  0.00           C  
ATOM   2150  CE  LYS A 141     -17.606   6.056   8.764  0.00  0.00           C  
ATOM   2151  NZ  LYS A 141     -17.966   7.243   9.547  0.00  0.00           N  
ATOM   2152  C   LYS A 141     -16.432   5.433   2.504  0.00  0.00           C  
ATOM   2153  O   LYS A 141     -17.497   5.652   1.948  0.00  0.00           O  
ATOM   2154  H   LYS A 141     -14.458   4.342   4.974  0.00  0.00           H  
ATOM   2155  HA  LYS A 141     -17.157   4.232   4.060  0.00  0.00           H  
ATOM   2156 HB2  LYS A 141     -15.671   6.525   4.918  0.00  0.00           H  
ATOM   2157 HB3  LYS A 141     -17.272   6.561   4.599  0.00  0.00           H  
ATOM   2158 HG2  LYS A 141     -17.688   4.986   6.344  0.00  0.00           H  
ATOM   2159 HG3  LYS A 141     -16.086   4.862   6.639  0.00  0.00           H  
ATOM   2160 HD2  LYS A 141     -16.019   6.911   7.726  0.00  0.00           H  
ATOM   2161 HD3  LYS A 141     -17.479   7.364   7.151  0.00  0.00           H  
ATOM   2162 HE2  LYS A 141     -18.411   5.554   8.515  0.00  0.00           H  
ATOM   2163 HE3  LYS A 141     -16.957   5.508   9.253  0.00  0.00           H  
ATOM   2164 HZ1  LYS A 141     -18.584   6.986  10.294  0.00  0.00           H  
ATOM   2165 HZ2  LYS A 141     -17.139   7.660   9.935  0.00  0.00           H  
ATOM   2166 HZ3  LYS A 141     -18.425   7.914   8.960  0.00  0.00           H  
ATOM   2167  N   HIS A 142     -15.305   5.608   1.829  0.00  0.00           N  
ATOM   2168  CA  HIS A 142     -15.208   5.951   0.393  0.00  0.00           C  
ATOM   2169  CB  HIS A 142     -14.109   7.020   0.376  0.00  0.00           C  
ATOM   2170  CG  HIS A 142     -14.604   8.407   0.776  0.00  0.00           C  
ATOM   2171  C   HIS A 142     -14.842   4.746  -0.471  0.00  0.00           C  
ATOM   2172  O   HIS A 142     -14.399   4.903  -1.607  0.00  0.00           O  
ATOM   2173  H   HIS A 142     -14.432   5.478   2.422  0.00  0.00           H  
ATOM   2174  HA  HIS A 142     -16.109   6.295   0.095  0.00  0.00           H  
ATOM   2175 HB2  HIS A 142     -13.382   6.761   1.014  0.00  0.00           H  
ATOM   2176 HB3  HIS A 142     -13.727   7.089  -0.548  0.00  0.00           H  
ATOM   2177 ND1  HIS A 142     -15.287   9.141  -0.102  0.00  0.00           N  
ATOM   2178 CD2  HIS A 142     -14.102   9.203   1.715  0.00  0.00           C  
ATOM   2179 CE1  HIS A 142     -15.116  10.409   0.248  0.00  0.00           C  
ATOM   2180 NE2  HIS A 142     -14.425  10.447   1.376  0.00  0.00           N  
ATOM   2181 HD2  HIS A 142     -13.577   8.910   2.524  0.00  0.00           H  
ATOM   2182 HE1  HIS A 142     -15.451  11.200  -0.255  0.00  0.00           H  
ATOM   2183 HE2  HIS A 142     -14.196  11.291   1.875  0.00  0.00           H  
ATOM   2184  N   GLY A 143     -15.057   3.502  -0.036  0.00  0.00           N  
ATOM   2185  CA  GLY A 143     -15.124   2.317  -0.906  0.00  0.00           C  
ATOM   2186  C   GLY A 143     -13.777   1.801  -1.425  0.00  0.00           C  
ATOM   2187  O   GLY A 143     -13.705   1.483  -2.605  0.00  0.00           O  
ATOM   2188  H   GLY A 143     -15.178   3.435   1.009  0.00  0.00           H  
ATOM   2189 HA2  GLY A 143     -15.594   1.561  -0.399  0.00  0.00           H  
ATOM   2190 HA3  GLY A 143     -15.727   2.528  -1.706  0.00  0.00           H  
ATOM   2191  N   ALA A 144     -12.718   1.841  -0.628  0.00  0.00           N  
ATOM   2192  CA  ALA A 144     -11.399   1.295  -1.019  0.00  0.00           C  
ATOM   2193  CB  ALA A 144     -10.328   1.749  -0.028  0.00  0.00           C  
ATOM   2194  C   ALA A 144     -11.431  -0.235  -1.095  0.00  0.00           C  
ATOM   2195  O   ALA A 144     -11.956  -0.895  -0.201  0.00  0.00           O  
ATOM   2196  H   ALA A 144     -12.884   2.288   0.300  0.00  0.00           H  
ATOM   2197  HA  ALA A 144     -11.163   1.658  -1.927  0.00  0.00           H  
ATOM   2198 HB1  ALA A 144      -9.909   0.949   0.396  0.00  0.00           H  
ATOM   2199 HB2  ALA A 144      -9.631   2.275  -0.512  0.00  0.00           H  
ATOM   2200 HB3  ALA A 144     -10.749   2.319   0.676  0.00  0.00           H  
ATOM   2201  N   ASP A 145     -10.845  -0.792  -2.155  0.00  0.00           N  
ATOM   2202  CA  ASP A 145     -10.577  -2.219  -2.385  0.00  0.00           C  
ATOM   2203  CB  ASP A 145      -9.993  -2.622  -3.749  0.00  0.00           C  
ATOM   2204  CG  ASP A 145     -10.866  -2.316  -4.963  0.00  0.00           C  
ATOM   2205 OD1  ASP A 145     -11.402  -3.239  -5.608  0.00  0.00           O  
ATOM   2206 OD2  ASP A 145     -11.078  -1.119  -5.244  0.00  0.00           O  
ATOM   2207  C   ASP A 145      -9.653  -2.876  -1.357  0.00  0.00           C  
ATOM   2208  O   ASP A 145      -8.486  -3.094  -1.640  0.00  0.00           O  
ATOM   2209  H   ASP A 145     -10.558  -0.056  -2.890  0.00  0.00           H  
ATOM   2210  HA  ASP A 145     -11.475  -2.701  -2.327  0.00  0.00           H  
ATOM   2211 HB2  ASP A 145      -9.117  -2.143  -3.860  0.00  0.00           H  
ATOM   2212 HB3  ASP A 145      -9.817  -3.611  -3.726  0.00  0.00           H  
ATOM   2213  N   VAL A 146     -10.276  -3.506  -0.359  0.00  0.00           N  
ATOM   2214  CA  VAL A 146      -9.596  -4.413   0.572  0.00  0.00           C  
ATOM   2215  CB  VAL A 146     -10.585  -4.806   1.663  0.00  0.00           C  
ATOM   2216 CG1  VAL A 146     -10.955  -3.655   2.601  0.00  0.00           C  
ATOM   2217 CG2  VAL A 146     -11.856  -5.443   1.103  0.00  0.00           C  
ATOM   2218  C   VAL A 146      -8.934  -5.637  -0.061  0.00  0.00           C  
ATOM   2219  O   VAL A 146      -7.896  -6.158   0.321  0.00  0.00           O  
ATOM   2220  H   VAL A 146     -11.301  -3.296  -0.296  0.00  0.00           H  
ATOM   2221  HA  VAL A 146      -8.865  -3.876   1.050  0.00  0.00           H  
ATOM   2222  HB  VAL A 146     -10.153  -5.514   2.237  0.00  0.00           H  
ATOM   2223 HG11 VAL A 146     -11.482  -2.975   2.096  0.00  0.00           H  
ATOM   2224 HG12 VAL A 146     -11.501  -4.010   3.358  0.00  0.00           H  
ATOM   2225 HG13 VAL A 146     -10.120  -3.237   2.955  0.00  0.00           H  
ATOM   2226 HG21 VAL A 146     -12.400  -5.806   1.857  0.00  0.00           H  
ATOM   2227 HG22 VAL A 146     -12.380  -4.750   0.611  0.00  0.00           H  
ATOM   2228 HG23 VAL A 146     -11.604  -6.182   0.480  0.00  0.00           H  
ATOM   2229  N   ASN A 147      -9.576  -6.127  -1.131  0.00  0.00           N  
ATOM   2230  CA  ASN A 147      -9.162  -7.047  -2.201  0.00  0.00           C  
ATOM   2231  CB  ASN A 147     -10.262  -7.049  -3.269  0.00  0.00           C  
ATOM   2232  CG  ASN A 147     -11.667  -7.424  -2.804  0.00  0.00           C  
ATOM   2233  C   ASN A 147      -7.810  -6.647  -2.792  0.00  0.00           C  
ATOM   2234  O   ASN A 147      -7.305  -7.480  -3.540  0.00  0.00           O  
ATOM   2235  H   ASN A 147     -10.612  -5.722  -1.155  0.00  0.00           H  
ATOM   2236  HA  ASN A 147      -9.044  -7.953  -1.779  0.00  0.00           H  
ATOM   2237 HB2  ASN A 147     -10.304  -6.125  -3.680  0.00  0.00           H  
ATOM   2238 HB3  ASN A 147      -9.990  -7.696  -3.999  0.00  0.00           H  
ATOM   2239 OD1  ASN A 147     -12.087  -7.233  -1.661  0.00  0.00           O  
ATOM   2240 ND2  ASN A 147     -12.551  -7.954  -3.657  0.00  0.00           N  
ATOM   2241 HD22 ASN A 147     -12.216  -8.087  -4.610  0.00  0.00           H  
ATOM   2242 HD21 ASN A 147     -13.449  -8.195  -3.384  0.00  0.00           H  
ATOM   2243  N   ALA A 148      -7.191  -5.481  -2.622  0.00  0.00           N  
ATOM   2244  CA  ALA A 148      -5.944  -5.061  -3.287  0.00  0.00           C  
ATOM   2245  CB  ALA A 148      -5.853  -3.530  -3.258  0.00  0.00           C  
ATOM   2246  C   ALA A 148      -4.706  -5.782  -2.747  0.00  0.00           C  
ATOM   2247  O   ALA A 148      -4.415  -5.685  -1.562  0.00  0.00           O  
ATOM   2248  H   ALA A 148      -7.691  -4.840  -1.933  0.00  0.00           H  
ATOM   2249  HA  ALA A 148      -6.027  -5.262  -4.277  0.00  0.00           H  
ATOM   2250 HB1  ALA A 148      -5.337  -3.247  -2.453  0.00  0.00           H  
ATOM   2251 HB2  ALA A 148      -5.389  -3.213  -4.083  0.00  0.00           H  
ATOM   2252 HB3  ALA A 148      -6.774  -3.147  -3.221  0.00  0.00           H  
ATOM   2253  N   GLN A 149      -4.043  -6.460  -3.668  0.00  0.00           N  
ATOM   2254  CA  GLN A 149      -2.834  -7.194  -3.269  0.00  0.00           C  
ATOM   2255  CB  GLN A 149      -2.852  -8.698  -3.570  0.00  0.00           C  
ATOM   2256  CG  GLN A 149      -3.922  -9.524  -2.854  0.00  0.00           C  
ATOM   2257  CD  GLN A 149      -3.939 -11.030  -3.139  0.00  0.00           C  
ATOM   2258  C   GLN A 149      -1.573  -6.478  -3.747  0.00  0.00           C  
ATOM   2259  O   GLN A 149      -1.602  -5.236  -3.947  0.00  0.00           O  
ATOM   2260  H   GLN A 149      -4.413  -6.434  -4.614  0.00  0.00           H  
ATOM   2261  HA  GLN A 149      -2.800  -7.199  -2.253  0.00  0.00           H  
ATOM   2262 HB2  GLN A 149      -2.982  -8.824  -4.565  0.00  0.00           H  
ATOM   2263 HB3  GLN A 149      -1.879  -9.149  -3.277  0.00  0.00           H  
ATOM   2264 HG2  GLN A 149      -3.806  -9.397  -1.852  0.00  0.00           H  
ATOM   2265 HG3  GLN A 149      -4.833  -9.149  -3.098  0.00  0.00           H  
ATOM   2266 OE1  GLN A 149      -2.867 -11.632  -3.244  0.00  0.00           O  
ATOM   2267 NE2  GLN A 149      -5.152 -11.578  -3.226  0.00  0.00           N  
ATOM   2268 HE21 GLN A 149      -5.248 -12.574  -3.427  0.00  0.00           H  
ATOM   2269 HE22 GLN A 149      -5.968 -10.995  -3.089  0.00  0.00           H  
ATOM   2270  N   ASP A 150      -0.371  -7.191  -4.051  0.00  0.00           N  
ATOM   2271  CA  ASP A 150       0.962  -6.555  -4.096  0.00  0.00           C  
ATOM   2272  CB  ASP A 150       1.295  -5.822  -2.777  0.00  0.00           C  
ATOM   2273  CG  ASP A 150       1.210  -6.679  -1.556  0.00  0.00           C  
ATOM   2274 OD1  ASP A 150       2.229  -6.825  -0.825  0.00  0.00           O  
ATOM   2275 OD2  ASP A 150       0.090  -7.002  -1.089  0.00  0.00           O  
ATOM   2276  C   ASP A 150       2.051  -7.557  -4.450  0.00  0.00           C  
ATOM   2277  O   ASP A 150       1.793  -8.789  -4.498  0.00  0.00           O  
ATOM   2278  H   ASP A 150      -0.504  -8.070  -4.590  0.00  0.00           H  
ATOM   2279  HA  ASP A 150       0.957  -5.796  -4.908  0.00  0.00           H  
ATOM   2280 HB2  ASP A 150       2.325  -5.424  -2.834  0.00  0.00           H  
ATOM   2281 HB3  ASP A 150       0.615  -4.956  -2.649  0.00  0.00           H  
ATOM   2282  N   CYS A 151       3.372  -7.121  -4.786  0.00  0.00           N  
ATOM   2283  CA  CYS A 151       4.362  -8.061  -5.347  0.00  0.00           C  
ATOM   2284  CB  CYS A 151       5.688  -7.360  -5.595  0.00  0.00           C  
ATOM   2285  SG  CYS A 151       5.663  -6.581  -7.251  0.00  0.00           S  
ATOM   2286  C   CYS A 151       4.583  -9.266  -4.466  0.00  0.00           C  
ATOM   2287  O   CYS A 151       4.985 -10.345  -4.981  0.00  0.00           O  
ATOM   2288  H   CYS A 151       3.539  -6.092  -4.853  0.00  0.00           H  
ATOM   2289  HA  CYS A 151       3.956  -8.449  -6.300  0.00  0.00           H  
ATOM   2290 HB2  CYS A 151       5.887  -6.610  -4.827  0.00  0.00           H  
ATOM   2291 HB3  CYS A 151       6.523  -8.062  -5.589  0.00  0.00           H  
ATOM   2292  HG  CYS A 151       6.076  -5.322  -6.890  0.00  0.00           H  
ATOM   2293  N   PHE A 152       4.604  -9.114  -3.052  0.00  0.00           N  
ATOM   2294  CA  PHE A 152       4.894 -10.236  -2.155  0.00  0.00           C  
ATOM   2295  CB  PHE A 152       5.693  -9.733  -0.953  0.00  0.00           C  
ATOM   2296  CG  PHE A 152       7.048  -9.204  -1.358  0.00  0.00           C  
ATOM   2297 CD1  PHE A 152       8.203  -9.975  -1.137  0.00  0.00           C  
ATOM   2298 CD2  PHE A 152       7.195  -7.928  -1.939  0.00  0.00           C  
ATOM   2299 CE1  PHE A 152       9.412  -9.502  -1.483  0.00  0.00           C  
ATOM   2300 CE2  PHE A 152       8.415  -7.491  -2.292  0.00  0.00           C  
ATOM   2301  CZ  PHE A 152       9.542  -8.293  -2.058  0.00  0.00           C  
ATOM   2302  C   PHE A 152       3.606 -10.912  -1.741  0.00  0.00           C  
ATOM   2303  O   PHE A 152       3.450 -12.134  -1.991  0.00  0.00           O  
ATOM   2304  H   PHE A 152       4.208  -8.234  -2.655  0.00  0.00           H  
ATOM   2305  HA  PHE A 152       5.518 -11.000  -2.674  0.00  0.00           H  
ATOM   2306 HB2  PHE A 152       5.123  -8.941  -0.428  0.00  0.00           H  
ATOM   2307 HB3  PHE A 152       5.834 -10.578  -0.253  0.00  0.00           H  
ATOM   2308 HD1  PHE A 152       8.123 -10.960  -0.696  0.00  0.00           H  
ATOM   2309 HD2  PHE A 152       6.336  -7.294  -2.108  0.00  0.00           H  
ATOM   2310 HE1  PHE A 152      10.283 -10.116  -1.318  0.00  0.00           H  
ATOM   2311 HE2  PHE A 152       8.529  -6.524  -2.763  0.00  0.00           H  
ATOM   2312  HZ  PHE A 152      10.520  -7.943  -2.354  0.00  0.00           H  
ATOM   2313  N   GLY A 153       2.465 -10.130  -1.382  0.00  0.00           N  
ATOM   2314  CA  GLY A 153       1.113 -10.475  -1.844  0.00  0.00           C  
ATOM   2315  C   GLY A 153       0.267 -11.005  -0.720  0.00  0.00           C  
ATOM   2316  O   GLY A 153       0.440 -12.182  -0.401  0.00  0.00           O  
ATOM   2317  H   GLY A 153       2.635  -9.169  -1.019  0.00  0.00           H  
ATOM   2318 HA2  GLY A 153       0.629  -9.582  -2.292  0.00  0.00           H  
ATOM   2319 HA3  GLY A 153       1.154 -11.228  -2.643  0.00  0.00           H  
ATOM   2320  N   LYS A 154      -0.355 -10.121   0.049  0.00  0.00           N  
ATOM   2321  CA  LYS A 154      -1.252 -10.412   1.169  0.00  0.00           C  
ATOM   2322  CB  LYS A 154      -0.669 -11.151   2.374  0.00  0.00           C  
ATOM   2323  CG  LYS A 154       0.573 -10.406   2.854  0.00  0.00           C  
ATOM   2324  CD  LYS A 154       1.253 -10.980   4.102  0.00  0.00           C  
ATOM   2325  CE  LYS A 154       1.520 -12.482   3.995  0.00  0.00           C  
ATOM   2326  NZ  LYS A 154       1.810 -12.937   5.362  0.00  0.00           N  
ATOM   2327  C   LYS A 154      -2.095  -9.187   1.522  0.00  0.00           C  
ATOM   2328  O   LYS A 154      -1.663  -8.036   1.379  0.00  0.00           O  
ATOM   2329  H   LYS A 154      -0.169  -9.117  -0.174  0.00  0.00           H  
ATOM   2330  HA  LYS A 154      -1.869 -11.162   0.905  0.00  0.00           H  
ATOM   2331 HB2  LYS A 154      -1.330 -11.149   3.092  0.00  0.00           H  
ATOM   2332 HB3  LYS A 154      -0.404 -12.048   2.092  0.00  0.00           H  
ATOM   2333 HG2  LYS A 154       1.256 -10.389   2.100  0.00  0.00           H  
ATOM   2334 HG3  LYS A 154       0.321  -9.439   3.045  0.00  0.00           H  
ATOM   2335 HD2  LYS A 154       2.125 -10.512   4.234  0.00  0.00           H  
ATOM   2336 HD3  LYS A 154       0.661 -10.819   4.890  0.00  0.00           H  
ATOM   2337 HE2  LYS A 154       0.713 -12.922   3.654  0.00  0.00           H  
ATOM   2338 HE3  LYS A 154       2.300 -12.623   3.418  0.00  0.00           H  
ATOM   2339 HZ1  LYS A 154       1.890 -12.147   5.974  0.00  0.00           H  
ATOM   2340 HZ2  LYS A 154       1.070 -13.530   5.688  0.00  0.00           H  
ATOM   2341 HZ3  LYS A 154       2.672 -13.450   5.375  0.00  0.00           H  
ATOM   2342  N   THR A 155      -3.209  -9.420   2.197  0.00  0.00           N  
ATOM   2343  CA  THR A 155      -4.267  -8.410   2.390  0.00  0.00           C  
ATOM   2344  CB  THR A 155      -5.675  -8.940   2.114  0.00  0.00           C  
ATOM   2345 OG1  THR A 155      -6.113  -9.740   3.223  0.00  0.00           O  
ATOM   2346 CG2  THR A 155      -5.843  -9.782   0.845  0.00  0.00           C  
ATOM   2347  C   THR A 155      -4.199  -7.668   3.723  0.00  0.00           C  
ATOM   2348  O   THR A 155      -3.544  -8.073   4.673  0.00  0.00           O  
ATOM   2349  H   THR A 155      -3.285 -10.389   2.590  0.00  0.00           H  
ATOM   2350  HA  THR A 155      -4.187  -7.725   1.639  0.00  0.00           H  
ATOM   2351  HB  THR A 155      -6.317  -8.152   2.021  0.00  0.00           H  
ATOM   2352 HG21 THR A 155      -5.654 -10.743   1.054  0.00  0.00           H  
ATOM   2353 HG22 THR A 155      -6.781  -9.694   0.507  0.00  0.00           H  
ATOM   2354 HG23 THR A 155      -5.205  -9.462   0.144  0.00  0.00           H  
ATOM   2355 HG1  THR A 155      -5.459 -10.484   3.396  0.00  0.00           H  
ATOM   2356  N   ALA A 156      -5.045  -6.657   3.929  0.00  0.00           N  
ATOM   2357  CA  ALA A 156      -5.259  -5.998   5.225  0.00  0.00           C  
ATOM   2358  CB  ALA A 156      -6.272  -4.895   4.923  0.00  0.00           C  
ATOM   2359  C   ALA A 156      -5.712  -6.947   6.337  0.00  0.00           C  
ATOM   2360  O   ALA A 156      -5.038  -6.857   7.369  0.00  0.00           O  
ATOM   2361  H   ALA A 156      -5.565  -6.359   3.059  0.00  0.00           H  
ATOM   2362  HA  ALA A 156      -4.385  -5.563   5.511  0.00  0.00           H  
ATOM   2363 HB1  ALA A 156      -5.790  -4.081   4.604  0.00  0.00           H  
ATOM   2364 HB2  ALA A 156      -6.903  -5.209   4.215  0.00  0.00           H  
ATOM   2365 HB3  ALA A 156      -6.783  -4.677   5.753  0.00  0.00           H  
ATOM   2366  N   PHE A 157      -6.566  -7.894   5.949  0.00  0.00           N  
ATOM   2367  CA  PHE A 157      -7.182  -8.913   6.807  0.00  0.00           C  
ATOM   2368  CB  PHE A 157      -8.324  -9.738   6.228  0.00  0.00           C  
ATOM   2369  CG  PHE A 157      -9.583  -8.950   5.830  0.00  0.00           C  
ATOM   2370 CD1  PHE A 157      -9.644  -8.395   4.562  0.00  0.00           C  
ATOM   2371 CD2  PHE A 157     -10.655  -8.932   6.718  0.00  0.00           C  
ATOM   2372 CE1  PHE A 157     -10.820  -7.781   4.127  0.00  0.00           C  
ATOM   2373 CE2  PHE A 157     -11.755  -8.180   6.315  0.00  0.00           C  
ATOM   2374  CZ  PHE A 157     -11.894  -7.727   5.009  0.00  0.00           C  
ATOM   2375  C   PHE A 157      -6.170  -9.933   7.330  0.00  0.00           C  
ATOM   2376  O   PHE A 157      -6.125  -9.991   8.555  0.00  0.00           O  
ATOM   2377  H   PHE A 157      -6.781  -7.850   4.903  0.00  0.00           H  
ATOM   2378  HA  PHE A 157      -7.551  -8.429   7.615  0.00  0.00           H  
ATOM   2379 HB2  PHE A 157      -7.998 -10.194   5.408  0.00  0.00           H  
ATOM   2380 HB3  PHE A 157      -8.606 -10.406   6.908  0.00  0.00           H  
ATOM   2381 HD1  PHE A 157      -8.861  -8.430   3.958  0.00  0.00           H  
ATOM   2382 HD2  PHE A 157     -10.638  -9.407   7.555  0.00  0.00           H  
ATOM   2383 HE1  PHE A 157     -10.879  -7.397   3.215  0.00  0.00           H  
ATOM   2384 HE2  PHE A 157     -12.478  -7.956   7.006  0.00  0.00           H  
ATOM   2385  HZ  PHE A 157     -12.773  -7.359   4.696  0.00  0.00           H  
ATOM   2386  N   ASP A 158      -5.307 -10.389   6.427  0.00  0.00           N  
ATOM   2387  CA  ASP A 158      -4.129 -11.152   6.856  0.00  0.00           C  
ATOM   2388  CB  ASP A 158      -3.299 -11.557   5.632  0.00  0.00           C  
ATOM   2389  CG  ASP A 158      -4.242 -12.328   4.706  0.00  0.00           C  
ATOM   2390 OD1  ASP A 158      -4.595 -13.486   5.039  0.00  0.00           O  
ATOM   2391 OD2  ASP A 158      -4.365 -11.697   3.639  0.00  0.00           O  
ATOM   2392  C   ASP A 158      -3.158 -10.453   7.815  0.00  0.00           C  
ATOM   2393  O   ASP A 158      -3.055 -10.873   8.966  0.00  0.00           O  
ATOM   2394  H   ASP A 158      -5.524 -10.171   5.449  0.00  0.00           H  
ATOM   2395  HA  ASP A 158      -4.479 -11.985   7.348  0.00  0.00           H  
ATOM   2396 HB2  ASP A 158      -3.007 -10.754   5.180  0.00  0.00           H  
ATOM   2397 HB3  ASP A 158      -2.593 -12.149   5.922  0.00  0.00           H  
ATOM   2398  N   ILE A 159      -2.687  -9.290   7.371  0.00  0.00           N  
ATOM   2399  CA  ILE A 159      -1.898  -8.426   8.250  0.00  0.00           C  
ATOM   2400  CB  ILE A 159      -1.480  -7.093   7.622  0.00  0.00           C  
ATOM   2401 CG1  ILE A 159      -0.757  -7.358   6.301  0.00  0.00           C  
ATOM   2402 CG2  ILE A 159      -0.606  -6.335   8.629  0.00  0.00           C  
ATOM   2403 CD1  ILE A 159      -0.446  -6.160   5.402  0.00  0.00           C  
ATOM   2404  C   ILE A 159      -2.498  -8.218   9.643  0.00  0.00           C  
ATOM   2405  O   ILE A 159      -1.874  -8.557  10.648  0.00  0.00           O  
ATOM   2406  H   ILE A 159      -2.917  -9.061   6.395  0.00  0.00           H  
ATOM   2407  HA  ILE A 159      -1.010  -8.900   8.388  0.00  0.00           H  
ATOM   2408  HB  ILE A 159      -2.300  -6.573   7.423  0.00  0.00           H  
ATOM   2409 HG12 ILE A 159       0.117  -7.834   6.506  0.00  0.00           H  
ATOM   2410 HG13 ILE A 159      -1.314  -8.015   5.763  0.00  0.00           H  
ATOM   2411 HG21 ILE A 159      -0.344  -5.456   8.239  0.00  0.00           H  
ATOM   2412 HG22 ILE A 159      -1.125  -6.189   9.467  0.00  0.00           H  
ATOM   2413 HG23 ILE A 159       0.209  -6.873   8.826  0.00  0.00           H  
ATOM   2414 HD11 ILE A 159       0.137  -5.525   5.901  0.00  0.00           H  
ATOM   2415 HD12 ILE A 159       0.023  -6.483   4.584  0.00  0.00           H  
ATOM   2416 HD13 ILE A 159      -1.300  -5.714   5.151  0.00  0.00           H  
ATOM   2417  N   SER A 160      -3.747  -7.773   9.706  0.00  0.00           N  
ATOM   2418  CA  SER A 160      -4.457  -7.670  10.994  0.00  0.00           C  
ATOM   2419  CB  SER A 160      -5.910  -7.234  10.859  0.00  0.00           C  
ATOM   2420  OG  SER A 160      -6.020  -5.902  10.330  0.00  0.00           O  
ATOM   2421  C   SER A 160      -4.613  -8.988  11.740  0.00  0.00           C  
ATOM   2422  O   SER A 160      -4.491  -8.895  12.959  0.00  0.00           O  
ATOM   2423  H   SER A 160      -4.172  -7.511   8.803  0.00  0.00           H  
ATOM   2424  HA  SER A 160      -3.922  -7.035  11.587  0.00  0.00           H  
ATOM   2425 HB2  SER A 160      -6.385  -7.856  10.241  0.00  0.00           H  
ATOM   2426 HB3  SER A 160      -6.342  -7.250  11.758  0.00  0.00           H  
ATOM   2427  HG  SER A 160      -5.755  -5.912   9.371  0.00  0.00           H  
ATOM   2428  N   ILE A 161      -5.169 -10.047  11.151  0.00  0.00           N  
ATOM   2429  CA  ILE A 161      -5.319 -11.329  11.856  0.00  0.00           C  
ATOM   2430  CB  ILE A 161      -6.299 -12.353  11.293  0.00  0.00           C  
ATOM   2431 CG1  ILE A 161      -6.121 -12.828   9.848  0.00  0.00           C  
ATOM   2432 CG2  ILE A 161      -7.721 -11.891  11.594  0.00  0.00           C  
ATOM   2433 CD1  ILE A 161      -6.676 -14.196   9.452  0.00  0.00           C  
ATOM   2434  C   ILE A 161      -4.018 -11.954  12.376  0.00  0.00           C  
ATOM   2435  O   ILE A 161      -3.933 -12.572  13.432  0.00  0.00           O  
ATOM   2436  H   ILE A 161      -5.481  -9.893  10.176  0.00  0.00           H  
ATOM   2437  HA  ILE A 161      -5.891 -11.133  12.677  0.00  0.00           H  
ATOM   2438  HB  ILE A 161      -6.257 -13.189  11.894  0.00  0.00           H  
ATOM   2439 HG12 ILE A 161      -6.534 -12.129   9.232  0.00  0.00           H  
ATOM   2440 HG13 ILE A 161      -5.124 -12.822   9.637  0.00  0.00           H  
ATOM   2441 HG21 ILE A 161      -8.355 -12.647  11.441  0.00  0.00           H  
ATOM   2442 HG22 ILE A 161      -7.780 -11.594  12.545  0.00  0.00           H  
ATOM   2443 HG23 ILE A 161      -7.958 -11.131  10.992  0.00  0.00           H  
ATOM   2444 HD11 ILE A 161      -7.660 -14.204   9.606  0.00  0.00           H  
ATOM   2445 HD12 ILE A 161      -6.481 -14.357   8.487  0.00  0.00           H  
ATOM   2446 HD13 ILE A 161      -6.238 -14.897  10.010  0.00  0.00           H  
ATOM   2447  N   ASP A 162      -2.886 -12.007  11.682  0.00  0.00           N  
ATOM   2448  CA  ASP A 162      -1.580 -12.508  12.151  0.00  0.00           C  
ATOM   2449  CB  ASP A 162      -0.633 -12.662  10.960  0.00  0.00           C  
ATOM   2450  CG  ASP A 162      -1.080 -13.711   9.945  0.00  0.00           C  
ATOM   2451 OD1  ASP A 162      -1.478 -13.379   8.799  0.00  0.00           O  
ATOM   2452 OD2  ASP A 162      -0.896 -14.894  10.302  0.00  0.00           O  
ATOM   2453  C   ASP A 162      -1.002 -11.571  13.204  0.00  0.00           C  
ATOM   2454  O   ASP A 162      -0.761 -12.121  14.273  0.00  0.00           O  
ATOM   2455  H   ASP A 162      -2.999 -11.631  10.683  0.00  0.00           H  
ATOM   2456  HA  ASP A 162      -1.751 -13.390  12.596  0.00  0.00           H  
ATOM   2457 HB2  ASP A 162      -0.572 -11.781  10.497  0.00  0.00           H  
ATOM   2458 HB3  ASP A 162       0.264 -12.924  11.309  0.00  0.00           H  
ATOM   2459  N   ASN A 163      -1.179 -10.255  13.109  0.00  0.00           N  
ATOM   2460  CA  ASN A 163      -0.733  -9.286  14.124  0.00  0.00           C  
ATOM   2461  CB  ASN A 163      -0.310  -7.982  13.453  0.00  0.00           C  
ATOM   2462  CG  ASN A 163       0.936  -8.185  12.589  0.00  0.00           C  
ATOM   2463  C   ASN A 163      -1.636  -9.060  15.338  0.00  0.00           C  
ATOM   2464  O   ASN A 163      -1.281  -8.446  16.340  0.00  0.00           O  
ATOM   2465  H   ASN A 163      -1.675  -9.955  12.229  0.00  0.00           H  
ATOM   2466  HA  ASN A 163       0.167  -9.635  14.485  0.00  0.00           H  
ATOM   2467 HB2  ASN A 163      -1.045  -7.668  12.872  0.00  0.00           H  
ATOM   2468 HB3  ASN A 163      -0.097  -7.317  14.154  0.00  0.00           H  
ATOM   2469 OD1  ASN A 163       1.602  -9.214  12.663  0.00  0.00           O  
ATOM   2470 ND2  ASN A 163       1.096  -7.286  11.617  0.00  0.00           N  
ATOM   2471 HD22 ASN A 163       0.444  -6.546  11.490  0.00  0.00           H  
ATOM   2472 HD21 ASN A 163       1.890  -7.359  11.004  0.00  0.00           H  
ATOM   2473  N   GLY A 164      -2.914  -9.436  15.297  0.00  0.00           N  
ATOM   2474  CA  GLY A 164      -3.901  -9.254  16.378  0.00  0.00           C  
ATOM   2475  C   GLY A 164      -4.491  -7.848  16.516  0.00  0.00           C  
ATOM   2476  O   GLY A 164      -4.167  -7.233  17.532  0.00  0.00           O  
ATOM   2477  H   GLY A 164      -3.182  -9.901  14.379  0.00  0.00           H  
ATOM   2478 HA2  GLY A 164      -4.666  -9.923  16.239  0.00  0.00           H  
ATOM   2479 HA3  GLY A 164      -3.465  -9.520  17.268  0.00  0.00           H  
ATOM   2480  N   ASN A 165      -5.220  -7.457  15.466  0.00  0.00           N  
ATOM   2481  CA  ASN A 165      -5.932  -6.176  15.513  0.00  0.00           C  
ATOM   2482  CB  ASN A 165      -5.350  -5.108  14.583  0.00  0.00           C  
ATOM   2483  CG  ASN A 165      -4.011  -4.507  15.007  0.00  0.00           C  
ATOM   2484  C   ASN A 165      -7.429  -6.333  15.247  0.00  0.00           C  
ATOM   2485  O   ASN A 165      -8.000  -5.961  14.218  0.00  0.00           O  
ATOM   2486  H   ASN A 165      -5.235  -8.097  14.670  0.00  0.00           H  
ATOM   2487  HA  ASN A 165      -5.836  -5.818  16.453  0.00  0.00           H  
ATOM   2488 HB2  ASN A 165      -5.235  -5.515  13.667  0.00  0.00           H  
ATOM   2489 HB3  ASN A 165      -6.021  -4.356  14.508  0.00  0.00           H  
ATOM   2490 OD1  ASN A 165      -3.013  -5.043  14.509  0.00  0.00           O  
ATOM   2491 ND2  ASN A 165      -3.864  -3.464  15.810  0.00  0.00           N  
ATOM   2492 HD22 ASN A 165      -4.777  -3.087  16.138  0.00  0.00           H  
ATOM   2493 HD21 ASN A 165      -3.026  -3.096  16.063  0.00  0.00           H  
ATOM   2494  N   GLU A 166      -8.116  -6.538  16.371  0.00  0.00           N  
ATOM   2495  CA  GLU A 166      -9.538  -6.861  16.547  0.00  0.00           C  
ATOM   2496  CB  GLU A 166      -9.827  -7.431  17.942  0.00  0.00           C  
ATOM   2497  CG  GLU A 166      -9.268  -8.836  18.155  0.00  0.00           C  
ATOM   2498  CD  GLU A 166      -9.499  -9.206  19.618  0.00  0.00           C  
ATOM   2499 OE1  GLU A 166     -10.701  -9.414  19.890  0.00  0.00           O  
ATOM   2500 OE2  GLU A 166      -8.519  -9.659  20.251  0.00  0.00           O  
ATOM   2501  C   GLU A 166     -10.503  -5.732  16.184  0.00  0.00           C  
ATOM   2502  O   GLU A 166     -11.392  -5.966  15.374  0.00  0.00           O  
ATOM   2503  H   GLU A 166      -7.473  -6.436  17.247  0.00  0.00           H  
ATOM   2504  HA  GLU A 166      -9.763  -7.687  15.988  0.00  0.00           H  
ATOM   2505 HB2  GLU A 166      -9.402  -6.841  18.600  0.00  0.00           H  
ATOM   2506 HB3  GLU A 166     -10.800  -7.479  18.051  0.00  0.00           H  
ATOM   2507 HG2  GLU A 166      -9.772  -9.450  17.615  0.00  0.00           H  
ATOM   2508 HG3  GLU A 166      -8.319  -8.815  18.006  0.00  0.00           H  
ATOM   2509  N   ASP A 167     -10.042  -4.522  16.489  0.00  0.00           N  
ATOM   2510  CA  ASP A 167     -10.580  -3.222  16.058  0.00  0.00           C  
ATOM   2511  CB  ASP A 167     -10.036  -2.055  16.894  0.00  0.00           C  
ATOM   2512  CG  ASP A 167     -10.700  -1.814  18.245  0.00  0.00           C  
ATOM   2513 OD1  ASP A 167      -9.914  -1.719  19.220  0.00  0.00           O  
ATOM   2514 OD2  ASP A 167     -11.905  -1.507  18.100  0.00  0.00           O  
ATOM   2515  C   ASP A 167     -10.616  -2.880  14.571  0.00  0.00           C  
ATOM   2516  O   ASP A 167     -11.693  -2.684  14.030  0.00  0.00           O  
ATOM   2517  H   ASP A 167      -9.174  -4.568  17.127  0.00  0.00           H  
ATOM   2518  HA  ASP A 167     -11.563  -3.189  16.394  0.00  0.00           H  
ATOM   2519 HB2  ASP A 167      -9.053  -2.222  17.048  0.00  0.00           H  
ATOM   2520 HB3  ASP A 167     -10.126  -1.215  16.342  0.00  0.00           H  
ATOM   2521  N   LEU A 168      -9.493  -3.274  13.952  0.00  0.00           N  
ATOM   2522  CA  LEU A 168      -9.384  -3.339  12.491  0.00  0.00           C  
ATOM   2523  CB  LEU A 168      -7.929  -3.419  12.019  0.00  0.00           C  
ATOM   2524  CG  LEU A 168      -7.125  -2.112  11.898  0.00  0.00           C  
ATOM   2525 CD1  LEU A 168      -5.891  -2.371  11.038  0.00  0.00           C  
ATOM   2526 CD2  LEU A 168      -7.885  -1.077  11.072  0.00  0.00           C  
ATOM   2527  C   LEU A 168     -10.225  -4.443  11.861  0.00  0.00           C  
ATOM   2528  O   LEU A 168     -11.233  -4.080  11.270  0.00  0.00           O  
ATOM   2529  H   LEU A 168      -8.714  -3.526  14.594  0.00  0.00           H  
ATOM   2530  HA  LEU A 168      -9.692  -2.446  12.111  0.00  0.00           H  
ATOM   2531 HB2  LEU A 168      -7.430  -4.010  12.661  0.00  0.00           H  
ATOM   2532 HB3  LEU A 168      -7.924  -3.851  11.113  0.00  0.00           H  
ATOM   2533  HG  LEU A 168      -6.844  -1.823  12.803  0.00  0.00           H  
ATOM   2534 HD11 LEU A 168      -6.177  -2.678  10.131  0.00  0.00           H  
ATOM   2535 HD12 LEU A 168      -5.361  -1.528  10.953  0.00  0.00           H  
ATOM   2536 HD13 LEU A 168      -5.329  -3.077  11.468  0.00  0.00           H  
ATOM   2537 HD21 LEU A 168      -8.760  -0.878  11.513  0.00  0.00           H  
ATOM   2538 HD22 LEU A 168      -7.343  -0.240  11.009  0.00  0.00           H  
ATOM   2539 HD23 LEU A 168      -8.049  -1.440  10.154  0.00  0.00           H  
ATOM   2540  N   ALA A 169     -10.196  -5.613  12.506  0.00  0.00           N  
ATOM   2541  CA  ALA A 169     -10.917  -6.740  11.900  0.00  0.00           C  
ATOM   2542  CB  ALA A 169     -10.582  -8.055  12.614  0.00  0.00           C  
ATOM   2543  C   ALA A 169     -12.434  -6.589  11.897  0.00  0.00           C  
ATOM   2544  O   ALA A 169     -13.163  -7.194  11.116  0.00  0.00           O  
ATOM   2545  H   ALA A 169      -9.681  -5.647  13.370  0.00  0.00           H  
ATOM   2546  HA  ALA A 169     -10.600  -6.839  10.935  0.00  0.00           H  
ATOM   2547 HB1  ALA A 169     -11.429  -8.491  12.913  0.00  0.00           H  
ATOM   2548 HB2  ALA A 169     -10.098  -8.658  11.984  0.00  0.00           H  
ATOM   2549 HB3  ALA A 169     -10.005  -7.862  13.405  0.00  0.00           H  
ATOM   2550  N   GLU A 170     -12.953  -5.863  12.888  0.00  0.00           N  
ATOM   2551  CA  GLU A 170     -14.368  -5.468  12.861  0.00  0.00           C  
ATOM   2552  CB  GLU A 170     -14.905  -5.115  14.247  0.00  0.00           C  
ATOM   2553  CG  GLU A 170     -16.426  -4.959  14.209  0.00  0.00           C  
ATOM   2554  CD  GLU A 170     -17.121  -5.147  15.565  0.00  0.00           C  
ATOM   2555 OE1  GLU A 170     -17.306  -4.183  16.338  0.00  0.00           O  
ATOM   2556 OE2  GLU A 170     -17.508  -6.305  15.815  0.00  0.00           O  
ATOM   2557  C   GLU A 170     -14.694  -4.300  11.933  0.00  0.00           C  
ATOM   2558  O   GLU A 170     -15.654  -4.448  11.173  0.00  0.00           O  
ATOM   2559  H   GLU A 170     -12.304  -5.614  13.644  0.00  0.00           H  
ATOM   2560  HA  GLU A 170     -14.934  -6.277  12.593  0.00  0.00           H  
ATOM   2561 HB2  GLU A 170     -14.701  -5.849  14.845  0.00  0.00           H  
ATOM   2562 HB3  GLU A 170     -14.529  -4.261  14.507  0.00  0.00           H  
ATOM   2563 HG2  GLU A 170     -16.636  -4.046  13.899  0.00  0.00           H  
ATOM   2564 HG3  GLU A 170     -16.793  -5.642  13.597  0.00  0.00           H  
ATOM   2565  N   ILE A 171     -13.989  -3.174  11.935  0.00  0.00           N  
ATOM   2566  CA  ILE A 171     -14.257  -2.150  10.921  0.00  0.00           C  
ATOM   2567  CB  ILE A 171     -13.479  -0.852  11.161  0.00  0.00           C  
ATOM   2568 CG1  ILE A 171     -11.957  -0.999  11.053  0.00  0.00           C  
ATOM   2569 CG2  ILE A 171     -13.861  -0.118  12.451  0.00  0.00           C  
ATOM   2570 CD1  ILE A 171     -11.375   0.406  10.841  0.00  0.00           C  
ATOM   2571  C   ILE A 171     -14.126  -2.529   9.443  0.00  0.00           C  
ATOM   2572  O   ILE A 171     -15.118  -2.388   8.733  0.00  0.00           O  
ATOM   2573  H   ILE A 171     -13.281  -3.087  12.668  0.00  0.00           H  
ATOM   2574  HA  ILE A 171     -15.241  -1.869  11.060  0.00  0.00           H  
ATOM   2575  HB  ILE A 171     -13.772  -0.181  10.464  0.00  0.00           H  
ATOM   2576 HG12 ILE A 171     -11.612  -1.361  11.882  0.00  0.00           H  
ATOM   2577 HG13 ILE A 171     -11.748  -1.542  10.276  0.00  0.00           H  
ATOM   2578 HG21 ILE A 171     -13.446   0.788  12.448  0.00  0.00           H  
ATOM   2579 HG22 ILE A 171     -14.852  -0.034  12.499  0.00  0.00           H  
ATOM   2580 HG23 ILE A 171     -13.529  -0.638  13.234  0.00  0.00           H  
ATOM   2581 HD11 ILE A 171     -11.622   0.975  11.619  0.00  0.00           H  
ATOM   2582 HD12 ILE A 171     -10.385   0.335  10.768  0.00  0.00           H  
ATOM   2583 HD13 ILE A 171     -11.755   0.787  10.003  0.00  0.00           H  
ATOM   2584  N   LEU A 172     -13.199  -3.447   9.185  0.00  0.00           N  
ATOM   2585  CA  LEU A 172     -12.802  -4.094   7.936  0.00  0.00           C  
ATOM   2586  CB  LEU A 172     -11.502  -4.868   8.116  0.00  0.00           C  
ATOM   2587  CG  LEU A 172     -10.242  -4.039   7.832  0.00  0.00           C  
ATOM   2588 CD1  LEU A 172      -8.934  -4.793   8.065  0.00  0.00           C  
ATOM   2589 CD2  LEU A 172     -10.148  -3.626   6.360  0.00  0.00           C  
ATOM   2590  C   LEU A 172     -13.984  -4.976   7.517  0.00  0.00           C  
ATOM   2591  O   LEU A 172     -14.427  -4.732   6.403  0.00  0.00           O  
ATOM   2592  H   LEU A 172     -12.674  -3.726  10.119  0.00  0.00           H  
ATOM   2593  HA  LEU A 172     -12.667  -3.404   7.244  0.00  0.00           H  
ATOM   2594 HB2  LEU A 172     -11.448  -5.170   9.054  0.00  0.00           H  
ATOM   2595 HB3  LEU A 172     -11.502  -5.626   7.486  0.00  0.00           H  
ATOM   2596  HG  LEU A 172     -10.258  -3.215   8.420  0.00  0.00           H  
ATOM   2597 HD11 LEU A 172      -8.902  -5.593   7.469  0.00  0.00           H  
ATOM   2598 HD12 LEU A 172      -8.163  -4.191   7.861  0.00  0.00           H  
ATOM   2599 HD13 LEU A 172      -8.886  -5.085   9.020  0.00  0.00           H  
ATOM   2600 HD21 LEU A 172     -10.946  -3.076   6.120  0.00  0.00           H  
ATOM   2601 HD22 LEU A 172      -9.316  -3.090   6.221  0.00  0.00           H  
ATOM   2602 HD23 LEU A 172     -10.120  -4.445   5.790  0.00  0.00           H  
ATOM   2603  N   GLN A 173     -14.688  -5.637   8.441  0.00  0.00           N  
ATOM   2604  CA  GLN A 173     -15.890  -6.393   8.055  0.00  0.00           C  
ATOM   2605  CB  GLN A 173     -16.143  -7.438   9.148  0.00  0.00           C  
ATOM   2606  CG  GLN A 173     -17.059  -8.600   8.763  0.00  0.00           C  
ATOM   2607  CD  GLN A 173     -17.509  -9.384  10.006  0.00  0.00           C  
ATOM   2608  C   GLN A 173     -17.138  -5.537   7.825  0.00  0.00           C  
ATOM   2609  O   GLN A 173     -17.544  -5.505   6.661  0.00  0.00           O  
ATOM   2610  H   GLN A 173     -14.334  -5.574   9.400  0.00  0.00           H  
ATOM   2611  HA  GLN A 173     -15.681  -6.875   7.181  0.00  0.00           H  
ATOM   2612 HB2  GLN A 173     -15.257  -7.826   9.433  0.00  0.00           H  
ATOM   2613 HB3  GLN A 173     -16.553  -6.975   9.948  0.00  0.00           H  
ATOM   2614 HG2  GLN A 173     -17.864  -8.240   8.313  0.00  0.00           H  
ATOM   2615 HG3  GLN A 173     -16.563  -9.217   8.168  0.00  0.00           H  
ATOM   2616 OE1  GLN A 173     -18.305  -8.848  10.766  0.00  0.00           O  
ATOM   2617 NE2  GLN A 173     -17.226 -10.675  10.106  0.00  0.00           N  
ATOM   2618 HE21 GLN A 173     -17.482 -11.218  10.892  0.00  0.00           H  
ATOM   2619 HE22 GLN A 173     -16.716 -11.114   9.321  0.00  0.00           H  
ATOM   2620  N   LYS A 174     -17.441  -4.783   8.875  0.00  0.00           N  
ATOM   2621  CA  LYS A 174     -18.627  -3.916   8.811  0.00  0.00           C  
ATOM   2622  CB  LYS A 174     -18.796  -3.134  10.128  0.00  0.00           C  
ATOM   2623  CG  LYS A 174     -19.477  -4.086  11.109  0.00  0.00           C  
ATOM   2624  CD  LYS A 174     -19.528  -3.420  12.490  0.00  0.00           C  
ATOM   2625  CE  LYS A 174     -20.402  -4.179  13.504  0.00  0.00           C  
ATOM   2626  NZ  LYS A 174     -21.723  -4.543  12.975  0.00  0.00           N  
ATOM   2627  C   LYS A 174     -18.595  -2.886   7.673  0.00  0.00           C  
ATOM   2628  O   LYS A 174     -19.547  -2.850   6.858  0.00  0.00           O  
ATOM   2629  H   LYS A 174     -16.821  -4.852   9.680  0.00  0.00           H  
ATOM   2630  HA  LYS A 174     -19.524  -4.540   8.611  0.00  0.00           H  
ATOM   2631 HB2  LYS A 174     -17.919  -2.912  10.467  0.00  0.00           H  
ATOM   2632 HB3  LYS A 174     -19.380  -2.383   9.965  0.00  0.00           H  
ATOM   2633 HG2  LYS A 174     -20.490  -4.284  10.709  0.00  0.00           H  
ATOM   2634 HG3  LYS A 174     -18.952  -4.918  11.176  0.00  0.00           H  
ATOM   2635 HD2  LYS A 174     -18.599  -3.369  12.856  0.00  0.00           H  
ATOM   2636 HD3  LYS A 174     -19.899  -2.497  12.388  0.00  0.00           H  
ATOM   2637 HE2  LYS A 174     -19.903  -5.012  13.783  0.00  0.00           H  
ATOM   2638 HE3  LYS A 174     -20.510  -3.595  14.322  0.00  0.00           H  
ATOM   2639 HZ1  LYS A 174     -22.254  -3.822  12.466  0.00  0.00           H  
ATOM   2640 HZ2  LYS A 174     -21.492  -5.267  12.281  0.00  0.00           H  
ATOM   2641 HZ3  LYS A 174     -22.176  -5.183  13.601  0.00  0.00           H  
ATOM   2642  N   LEU A 175     -17.636  -1.972   7.587  0.00  0.00           N  
ATOM   2643  CA  LEU A 175     -17.667  -0.833   6.661  0.00  0.00           C  
ATOM   2644  CB  LEU A 175     -16.829   0.424   6.905  0.00  0.00           C  
ATOM   2645  CG  LEU A 175     -17.457   1.175   8.081  0.00  0.00           C  
ATOM   2646 CD1  LEU A 175     -16.417   2.211   8.516  0.00  0.00           C  
ATOM   2647 CD2  LEU A 175     -18.643   2.004   7.606  0.00  0.00           C  
ATOM   2648  C   LEU A 175     -17.630  -1.195   5.172  0.00  0.00           C  
ATOM   2649  O   LEU A 175     -18.151  -0.609   4.225  0.00  0.00           O  
ATOM   2650  H   LEU A 175     -16.833  -2.132   8.250  0.00  0.00           H  
ATOM   2651  HA  LEU A 175     -18.526  -0.305   6.836  0.00  0.00           H  
ATOM   2652 HB2  LEU A 175     -15.944   0.152   7.166  0.00  0.00           H  
ATOM   2653 HB3  LEU A 175     -16.892   0.986   6.128  0.00  0.00           H  
ATOM   2654  HG  LEU A 175     -17.622   0.549   8.816  0.00  0.00           H  
ATOM   2655 HD11 LEU A 175     -16.225   2.826   7.753  0.00  0.00           H  
ATOM   2656 HD12 LEU A 175     -16.776   2.735   9.288  0.00  0.00           H  
ATOM   2657 HD13 LEU A 175     -15.579   1.742   8.789  0.00  0.00           H  
ATOM   2658 HD21 LEU A 175     -19.331   1.401   7.199  0.00  0.00           H  
ATOM   2659 HD22 LEU A 175     -19.045   2.490   8.383  0.00  0.00           H  
ATOM   2660 HD23 LEU A 175     -18.336   2.667   6.923  0.00  0.00           H  
ATOM   2661  N   ASN A 176     -16.878  -2.257   4.931  0.00  0.00           N  
ATOM   2662  CA  ASN A 176     -16.479  -2.680   3.583  0.00  0.00           C  
ATOM   2663  CB  ASN A 176     -15.232  -3.558   3.722  0.00  0.00           C  
ATOM   2664  CG  ASN A 176     -14.680  -3.846   2.328  0.00  0.00           C  
ATOM   2665  C   ASN A 176     -17.652  -3.288   2.813  0.00  0.00           C  
ATOM   2666  O   ASN A 176     -17.787  -4.510   2.814  0.00  0.00           O  
ATOM   2667  H   ASN A 176     -16.583  -2.781   5.793  0.00  0.00           H  
ATOM   2668  HA  ASN A 176     -16.198  -1.851   3.085  0.00  0.00           H  
ATOM   2669 HB2  ASN A 176     -14.556  -3.068   4.232  0.00  0.00           H  
ATOM   2670 HB3  ASN A 176     -15.488  -4.406   4.138  0.00  0.00           H  
ATOM   2671 OD1  ASN A 176     -14.301  -2.987   1.532  0.00  0.00           O  
ATOM   2672 ND2  ASN A 176     -14.857  -5.086   1.895  0.00  0.00           N  
ATOM   2673 HD22 ASN A 176     -15.327  -5.764   2.456  0.00  0.00           H  
ATOM   2674 HD21 ASN A 176     -14.514  -5.351   0.986  0.00  0.00           H  
ATOM   2675  N   LEU A 177     -18.389  -2.499   2.033  0.00  0.00           N  
ATOM   2676  CA  LEU A 177     -19.696  -2.972   1.549  0.00  0.00           C  
ATOM   2677  CB  LEU A 177     -20.587  -1.809   1.118  0.00  0.00           C  
ATOM   2678  CG  LEU A 177     -21.033  -0.871   2.263  0.00  0.00           C  
ATOM   2679 CD1  LEU A 177     -21.435   0.479   1.686  0.00  0.00           C  
ATOM   2680 CD2  LEU A 177     -22.195  -1.438   3.073  0.00  0.00           C  
ATOM   2681  C   LEU A 177     -19.876  -4.224   0.777  0.00  0.00           C  
ATOM   2682  O   LEU A 177     -21.004  -4.792   0.764  0.00  0.00           O  
ATOM   2683  H   LEU A 177     -17.990  -1.587   1.810  0.00  0.00           H  
ATOM   2684  HA  LEU A 177     -20.194  -3.312   2.484  0.00  0.00           H  
ATOM   2685 HB2  LEU A 177     -19.953  -1.230   0.479  0.00  0.00           H  
ATOM   2686 HB3  LEU A 177     -21.463  -2.149   0.537  0.00  0.00           H  
ATOM   2687  HG  LEU A 177     -20.189  -0.695   2.950  0.00  0.00           H  
ATOM   2688 HD11 LEU A 177     -22.361   0.393   1.084  0.00  0.00           H  
ATOM   2689 HD12 LEU A 177     -21.605   1.211   2.502  0.00  0.00           H  
ATOM   2690 HD13 LEU A 177     -20.611   0.843   1.038  0.00  0.00           H  
ATOM   2691 HD21 LEU A 177     -21.899  -2.369   3.593  0.00  0.00           H  
ATOM   2692 HD22 LEU A 177     -22.489  -0.704   3.851  0.00  0.00           H  
ATOM   2693 HD23 LEU A 177     -23.064  -1.632   2.414  0.00  0.00           H  
ATOM   2694  N   PRO A 178     -18.967  -4.535  -0.219  0.00  0.00           N  
ATOM   2695  CA  PRO A 178     -19.014  -5.729  -1.086  0.00  0.00           C  
ATOM   2696  CB  PRO A 178     -18.057  -5.534  -2.263  0.00  0.00           C  
ATOM   2697  CG  PRO A 178     -17.186  -4.342  -1.850  0.00  0.00           C  
ATOM   2698  CD  PRO A 178     -18.075  -3.563  -0.884  0.00  0.00           C  
ATOM   2699  C   PRO A 178     -18.435  -6.911  -0.311  0.00  0.00           C  
ATOM   2700  O   PRO A 178     -17.465  -6.820   0.433  0.00  0.00           O  
ATOM   2701  HA  PRO A 178     -20.049  -5.910  -1.442  0.00  0.00           H  
ATOM   2702 HB2  PRO A 178     -17.486  -6.341  -2.404  0.00  0.00           H  
ATOM   2703 HB3  PRO A 178     -18.553  -5.320  -3.102  0.00  0.00           H  
ATOM   2704 HG2  PRO A 178     -16.365  -4.663  -1.398  0.00  0.00           H  
ATOM   2705 HG3  PRO A 178     -16.961  -3.796  -2.647  0.00  0.00           H  
ATOM   2706 HD2  PRO A 178     -17.513  -3.072  -0.197  0.00  0.00           H  
ATOM   2707 HD3  PRO A 178     -18.619  -2.865  -1.381  0.00  0.00           H  
ATOM   2708  N   GLU A 179     -19.030  -8.070  -0.588  0.00  0.00           N  
ATOM   2709  CA  GLU A 179     -18.509  -9.386  -0.193  0.00  0.00           C  
ATOM   2710  CB  GLU A 179     -17.129  -9.657  -0.776  0.00  0.00           C  
ATOM   2711  CG  GLU A 179     -17.124  -9.672  -2.307  0.00  0.00           C  
ATOM   2712  CD  GLU A 179     -15.691  -9.807  -2.839  0.00  0.00           C  
ATOM   2713 OE1  GLU A 179     -15.426 -10.698  -3.672  0.00  0.00           O  
ATOM   2714 OE2  GLU A 179     -14.798  -9.131  -2.294  0.00  0.00           O  
ATOM   2715  C   GLU A 179     -18.427  -9.590   1.318  0.00  0.00           C  
ATOM   2716  O   GLU A 179     -19.295 -10.307   1.809  0.00  0.00           O  
ATOM   2717  H   GLU A 179     -19.619  -8.101  -1.449  0.00  0.00           H  
ATOM   2718  HA  GLU A 179     -19.097 -10.112  -0.599  0.00  0.00           H  
ATOM   2719 HB2  GLU A 179     -16.530  -8.937  -0.490  0.00  0.00           H  
ATOM   2720 HB3  GLU A 179     -16.838 -10.540  -0.474  0.00  0.00           H  
ATOM   2721 HG2  GLU A 179     -17.621 -10.450  -2.608  0.00  0.00           H  
ATOM   2722 HG3  GLU A 179     -17.475  -8.825  -2.626  0.00  0.00           H  
ATOM   2723  N   THR A 180     -17.524  -8.894   2.000  0.00  0.00           N  
ATOM   2724  CA  THR A 180     -17.357  -8.950   3.468  0.00  0.00           C  
ATOM   2725  CB  THR A 180     -16.016  -8.322   3.853  0.00  0.00           C  
ATOM   2726 OG1  THR A 180     -15.919  -6.915   3.645  0.00  0.00           O  
ATOM   2727 CG2  THR A 180     -14.771  -9.126   3.451  0.00  0.00           C  
ATOM   2728  C   THR A 180     -18.490  -8.421   4.337  0.00  0.00           C  
ATOM   2729  O   THR A 180     -18.975  -9.047   5.273  0.00  0.00           O  
ATOM   2730  H   THR A 180     -16.916  -8.278   1.396  0.00  0.00           H  
ATOM   2731  HA  THR A 180     -17.193  -9.940   3.720  0.00  0.00           H  
ATOM   2732  HB  THR A 180     -15.844  -8.503   4.868  0.00  0.00           H  
ATOM   2733 HG21 THR A 180     -14.976  -9.672   2.639  0.00  0.00           H  
ATOM   2734 HG22 THR A 180     -14.019  -8.497   3.250  0.00  0.00           H  
ATOM   2735 HG23 THR A 180     -14.508  -9.731   4.203  0.00  0.00           H  
ATOM   2736 HG1  THR A 180     -16.288  -6.666   2.742  0.00  0.00           H  
ATOM   2737  N   GLY A 181     -18.820  -7.140   4.062  0.00  0.00           N  
ATOM   2738  CA  GLY A 181     -19.945  -6.411   4.649  0.00  0.00           C  
ATOM   2739  C   GLY A 181     -21.236  -6.689   3.924  0.00  0.00           C  
ATOM   2740  O   GLY A 181     -21.228  -7.056   2.723  0.00  0.00           O  
ATOM   2741  H   GLY A 181     -18.221  -6.741   3.282  0.00  0.00           H  
ATOM   2742 HA2  GLY A 181     -20.047  -6.686   5.718  0.00  0.00           H  
ATOM   2743 HA3  GLY A 181     -19.739  -5.322   4.596  0.00  0.00           H  
ATOM   2744  N   GLY A 182     -22.492  -6.474   4.574  0.00  0.00           N  
ATOM   2745  CA  GLY A 182     -23.762  -6.927   3.993  0.00  0.00           C  
ATOM   2746  C   GLY A 182     -24.287  -6.061   2.873  0.00  0.00           C  
ATOM   2747  O   GLY A 182     -25.346  -6.418   2.292  0.00  0.00           O  
ATOM   2748  H   GLY A 182     -22.469  -6.299   5.597  0.00  0.00           H  
ATOM   2749 HA2  GLY A 182     -23.629  -7.956   3.610  0.00  0.00           H  
ATOM   2750 HA3  GLY A 182     -24.537  -6.964   4.786  0.00  0.00           H  
ATOM   2751  N   GLY A 183     -23.642  -4.854   2.463  0.00  0.00           N  
ATOM   2752  CA  GLY A 183     -23.994  -4.184   1.202  0.00  0.00           C  
ATOM   2753  C   GLY A 183     -25.188  -3.276   1.310  0.00  0.00           C  
ATOM   2754  O   GLY A 183     -25.791  -3.130   2.401  0.00  0.00           O  
ATOM   2755  H   GLY A 183     -22.753  -4.582   2.931  0.00  0.00           H  
ATOM   2756 HA2  GLY A 183     -23.144  -3.566   0.874  0.00  0.00           H  
ATOM   2757 HA3  GLY A 183     -24.181  -4.937   0.411  0.00  0.00           H  
ATOM   2758  N   GLY A 184     -25.523  -2.428   0.212  0.00  0.00           N  
ATOM   2759  CA  GLY A 184     -26.609  -1.454   0.278  0.00  0.00           C  
ATOM   2760  C   GLY A 184     -26.185  -0.255   1.068  0.00  0.00           C  
ATOM   2761  O   GLY A 184     -24.983   0.122   1.033  0.00  0.00           O  
ATOM   2762  H   GLY A 184     -24.718  -2.123  -0.368  0.00  0.00           H  
ATOM   2763 HA2  GLY A 184     -26.872  -1.120  -0.746  0.00  0.00           H  
ATOM   2764 HA3  GLY A 184     -27.510  -1.918   0.723  0.00  0.00           H  
HETATM 2765  N1  SIP A 185     -27.060   0.297   2.044  0.00  0.00           N  
HETATM 2766  H1  SIP A 185     -28.020  -0.104   2.093  0.00  0.00           H  
HETATM 2767  C1  SIP A 185     -26.436   0.582   4.377  0.00  0.00           C  
HETATM 2768  O1  SIP A 185     -27.395   0.746   5.363  0.00  0.00           O  
HETATM 2769  N2  SIP A 185     -25.399  -0.386   4.521  0.00  0.00           N  
HETATM 2770  H2  SIP A 185     -24.936  -0.706   3.642  0.00  0.00           H  
HETATM 2771  N3  SIP A 185     -27.629  -3.728   5.166  0.00  0.00           N  
HETATM 2772  C2  SIP A 185     -28.296  -3.552   3.987  0.00  0.00           C  
HETATM 2773  C3  SIP A 185     -28.305  -4.583   2.994  0.00  0.00           C  
HETATM 2774  H3  SIP A 185     -27.694  -5.463   3.159  0.00  0.00           H  
HETATM 2775  C4  SIP A 185     -28.962  -4.450   1.789  0.00  0.00           C  
HETATM 2776  C5  SIP A 185     -29.785  -3.298   1.563  0.00  0.00           C  
HETATM 2777  C6  SIP A 185     -29.755  -2.259   2.535  0.00  0.00           C  
HETATM 2778  H4  SIP A 185     -30.356  -1.372   2.358  0.00  0.00           H  
HETATM 2779  C7  SIP A 185     -29.020  -2.360   3.690  0.00  0.00           C  
HETATM 2780  H5  SIP A 185     -29.068  -1.563   4.419  0.00  0.00           H  
HETATM 2781  C8  SIP A 185     -30.701  -3.211   0.495  0.00  0.00           C  
HETATM 2782  H6  SIP A 185     -31.320  -2.315   0.481  0.00  0.00           H  
HETATM 2783  C9  SIP A 185     -31.003  -4.165  -0.500  0.00  0.00           C  
HETATM 2784 C10  SIP A 185     -30.241  -5.363  -0.707  0.00  0.00           C  
HETATM 2785 Si1  SIP A 185     -28.750  -5.705   0.399  0.00  0.00          Si  
HETATM 2786 C11  SIP A 185     -30.611  -6.240  -1.706  0.00  0.00           C  
HETATM 2787  H7  SIP A 185     -30.026  -7.141  -1.857  0.00  0.00           H  
HETATM 2788 C12  SIP A 185     -31.764  -6.028  -2.529  0.00  0.00           C  
HETATM 2789 C13  SIP A 185     -32.535  -4.855  -2.276  0.00  0.00           C  
HETATM 2790  H8  SIP A 185     -33.438  -4.667  -2.836  0.00  0.00           H  
HETATM 2791 C14  SIP A 185     -32.154  -3.960  -1.311  0.00  0.00           C  
HETATM 2792  H9  SIP A 185     -32.776  -3.092  -1.116  0.00  0.00           H  
HETATM 2793  N4  SIP A 185     -32.128  -6.917  -3.488  0.00  0.00           N  
HETATM 2794 C15  SIP A 185     -26.627   1.257   3.069  0.00  0.00           C  
HETATM 2795 H10  SIP A 185     -25.663   1.742   2.813  0.00  0.00           H  
HETATM 2796 H11  SIP A 185     -27.396   2.042   3.178  0.00  0.00           H  
HETATM 2797 C16  SIP A 185     -25.060  -1.052   5.775  0.00  0.00           C  
HETATM 2798 H12  SIP A 185     -25.467  -0.511   6.651  0.00  0.00           H  
HETATM 2799 H13  SIP A 185     -23.952  -1.051   5.895  0.00  0.00           H  
HETATM 2800 C17  SIP A 185     -25.567  -2.492   5.729  0.00  0.00           C  
HETATM 2801 H14  SIP A 185     -25.285  -2.936   4.752  0.00  0.00           H  
HETATM 2802 H15  SIP A 185     -25.048  -3.090   6.498  0.00  0.00           H  
HETATM 2803 C18  SIP A 185     -27.082  -2.599   5.933  0.00  0.00           C  
HETATM 2804 H16  SIP A 185     -27.311  -2.717   6.998  0.00  0.00           H  
HETATM 2805 H17  SIP A 185     -27.577  -1.695   5.597  0.00  0.00           H  
HETATM 2806 C19  SIP A 185     -27.178  -5.066   5.532  0.00  0.00           C  
HETATM 2807 H18  SIP A 185     -27.995  -5.775   5.391  0.00  0.00           H  
HETATM 2808 H19  SIP A 185     -26.324  -5.393   4.928  0.00  0.00           H  
HETATM 2809 H20  SIP A 185     -26.891  -5.067   6.583  0.00  0.00           H  
HETATM 2810 C20  SIP A 185     -27.174  -5.454  -0.605  0.00  0.00           C  
HETATM 2811 H21  SIP A 185     -26.958  -4.404  -0.801  0.00  0.00           H  
HETATM 2812 H22  SIP A 185     -26.319  -5.899  -0.088  0.00  0.00           H  
HETATM 2813 H23  SIP A 185     -27.276  -5.957  -1.571  0.00  0.00           H  
HETATM 2814 C21  SIP A 185     -28.800  -7.437   1.103  0.00  0.00           C  
HETATM 2815 H24  SIP A 185     -28.005  -7.558   1.849  0.00  0.00           H  
HETATM 2816 H25  SIP A 185     -29.755  -7.698   1.559  0.00  0.00           H  
HETATM 2817 H26  SIP A 185     -28.576  -8.137   0.295  0.00  0.00           H  
HETATM 2818 C22  SIP A 185     -31.325  -8.109  -3.759  0.00  0.00           C  
HETATM 2819 H27  SIP A 185     -30.266  -7.856  -3.826  0.00  0.00           H  
HETATM 2820 H28  SIP A 185     -31.453  -8.883  -2.995  0.00  0.00           H  
HETATM 2821 H29  SIP A 185     -31.624  -8.522  -4.720  0.00  0.00           H  
HETATM 2822 C23  SIP A 185     -33.421  -6.805  -4.167  0.00  0.00           C  
HETATM 2823 H30  SIP A 185     -34.252  -6.989  -3.478  0.00  0.00           H  
HETATM 2824 H31  SIP A 185     -33.550  -5.819  -4.617  0.00  0.00           H  
HETATM 2825 H32  SIP A 185     -33.466  -7.541  -4.969  0.00  0.00           H  
HETATM 2826  O1  HOH A 200       6.048  -3.725  -6.399  0.00  0.00           O  
HETATM 2827  H1  HOH A 200       5.133  -3.741  -6.082  0.00  0.00           H  
HETATM 2828  H2  HOH A 200       5.942  -3.238  -7.256  0.00  0.00           H  
HETATM 2829  O2  HOH A 200       5.795  -2.360  -8.765  0.00  0.00           O  
HETATM 2830  H3  HOH A 200       5.196  -1.607  -8.789  0.00  0.00           H  
HETATM 2831  H4  HOH A 200       5.353  -3.086  -9.254  0.00  0.00           H  
HETATM 2832  O3  HOH A 200       5.041  -4.796  -9.710  0.00  0.00           O  
HETATM 2833  H5  HOH A 200       4.770  -5.430  -9.025  0.00  0.00           H  
HETATM 2834  H6  HOH A 200       5.836  -5.199 -10.075  0.00  0.00           H  
ATOM   2835  N   SER B   1      20.204   8.842  23.028  0.00  0.00           N  
ATOM   2836  CA  SER B   1      21.454   8.781  22.262  0.00  0.00           C  
ATOM   2837  CB  SER B   1      21.844   7.328  21.991  0.00  0.00           C  
ATOM   2838  OG  SER B   1      20.746   6.763  21.267  0.00  0.00           O  
ATOM   2839  C   SER B   1      21.250   9.523  20.938  0.00  0.00           C  
ATOM   2840  O   SER B   1      20.144   9.533  20.412  0.00  0.00           O  
ATOM   2841  H   SER B   1      19.442   9.052  22.415  0.00  0.00           H  
ATOM   2842  HA  SER B   1      22.157   9.261  22.778  0.00  0.00           H  
ATOM   2843 HB2  SER B   1      22.639   7.306  21.432  0.00  0.00           H  
ATOM   2844 HB3  SER B   1      21.941   6.858  22.838  0.00  0.00           H  
ATOM   2845  H2  SER B   1      20.036   7.961  23.472  0.00  0.00           H  
ATOM   2846  H3  SER B   1      20.270   9.555  23.727  0.00  0.00           H  
ATOM   2847  HG  SER B   1      20.808   5.769  21.304  0.00  0.00           H  
ATOM   2848  N   LYS B   2      22.372  10.068  20.476  0.00  0.00           N  
ATOM   2849  CA  LYS B   2      22.288  10.823  19.229  0.00  0.00           C  
ATOM   2850  CB  LYS B   2      23.438  11.823  19.072  0.00  0.00           C  
ATOM   2851  CG  LYS B   2      23.287  13.020  18.133  0.00  0.00           C  
ATOM   2852  CD  LYS B   2      22.345  14.118  18.627  0.00  0.00           C  
ATOM   2853  CE  LYS B   2      22.691  14.785  19.955  0.00  0.00           C  
ATOM   2854  NZ  LYS B   2      21.811  15.935  20.204  0.00  0.00           N  
ATOM   2855  C   LYS B   2      22.091   9.975  17.969  0.00  0.00           C  
ATOM   2856  O   LYS B   2      21.394  10.423  17.047  0.00  0.00           O  
ATOM   2857  H   LYS B   2      23.210   9.924  21.017  0.00  0.00           H  
ATOM   2858  HA  LYS B   2      21.505  11.479  19.298  0.00  0.00           H  
ATOM   2859 HB2  LYS B   2      23.661  12.189  20.002  0.00  0.00           H  
ATOM   2860 HB3  LYS B   2      24.265  11.299  18.773  0.00  0.00           H  
ATOM   2861 HG2  LYS B   2      24.202  13.428  17.978  0.00  0.00           H  
ATOM   2862 HG3  LYS B   2      22.950  12.688  17.235  0.00  0.00           H  
ATOM   2863 HD2  LYS B   2      22.298  14.842  17.913  0.00  0.00           H  
ATOM   2864 HD3  LYS B   2      21.409  13.724  18.707  0.00  0.00           H  
ATOM   2865 HE2  LYS B   2      22.585  14.111  20.686  0.00  0.00           H  
ATOM   2866 HE3  LYS B   2      23.644  15.088  19.920  0.00  0.00           H  
ATOM   2867 HZ1  LYS B   2      21.663  16.442  19.352  0.00  0.00           H  
ATOM   2868 HZ2  LYS B   2      20.927  15.619  20.555  0.00  0.00           H  
ATOM   2869 HZ3  LYS B   2      22.231  16.546  20.880  0.00  0.00           H  
ATOM   2870  N   GLY B   3      22.604   8.752  17.904  0.00  0.00           N  
ATOM   2871  CA  GLY B   3      22.343   7.705  16.906  0.00  0.00           C  
ATOM   2872  C   GLY B   3      20.860   7.546  16.550  0.00  0.00           C  
ATOM   2873  O   GLY B   3      20.466   7.456  15.388  0.00  0.00           O  
ATOM   2874  H   GLY B   3      23.296   8.563  18.718  0.00  0.00           H  
ATOM   2875 HA2  GLY B   3      22.866   7.916  16.059  0.00  0.00           H  
ATOM   2876 HA3  GLY B   3      22.697   6.818  17.255  0.00  0.00           H  
ATOM   2877  N   GLU B   4      20.021   7.478  17.576  0.00  0.00           N  
ATOM   2878  CA  GLU B   4      18.567   7.648  17.399  0.00  0.00           C  
ATOM   2879  CB  GLU B   4      17.852   7.600  18.751  0.00  0.00           C  
ATOM   2880  CG  GLU B   4      17.889   6.213  19.396  0.00  0.00           C  
ATOM   2881  CD  GLU B   4      17.025   6.043  20.643  0.00  0.00           C  
ATOM   2882 OE1  GLU B   4      16.482   4.916  20.790  0.00  0.00           O  
ATOM   2883 OE2  GLU B   4      16.912   6.962  21.483  0.00  0.00           O  
ATOM   2884  C   GLU B   4      18.198   8.993  16.800  0.00  0.00           C  
ATOM   2885  O   GLU B   4      17.308   8.940  15.941  0.00  0.00           O  
ATOM   2886  H   GLU B   4      20.461   7.300  18.496  0.00  0.00           H  
ATOM   2887  HA  GLU B   4      18.218   6.903  16.805  0.00  0.00           H  
ATOM   2888 HB2  GLU B   4      18.310   8.219  19.356  0.00  0.00           H  
ATOM   2889 HB3  GLU B   4      16.913   7.831  18.605  0.00  0.00           H  
ATOM   2890 HG2  GLU B   4      17.571   5.555  18.725  0.00  0.00           H  
ATOM   2891 HG3  GLU B   4      18.827   6.021  19.659  0.00  0.00           H  
ATOM   2892  N   GLU B   5      18.683  10.131  17.289  0.00  0.00           N  
ATOM   2893  CA  GLU B   5      18.414  11.411  16.633  0.00  0.00           C  
ATOM   2894  CB  GLU B   5      18.513  12.644  17.543  0.00  0.00           C  
ATOM   2895  CG  GLU B   5      17.878  12.328  18.897  0.00  0.00           C  
ATOM   2896  CD  GLU B   5      18.060  13.348  20.028  0.00  0.00           C  
ATOM   2897 OE1  GLU B   5      17.262  14.298  20.084  0.00  0.00           O  
ATOM   2898 OE2  GLU B   5      19.066  13.230  20.764  0.00  0.00           O  
ATOM   2899  C   GLU B   5      19.034  11.778  15.283  0.00  0.00           C  
ATOM   2900  O   GLU B   5      18.866  12.884  14.765  0.00  0.00           O  
ATOM   2901  H   GLU B   5      19.251  10.035  18.147  0.00  0.00           H  
ATOM   2902  HA  GLU B   5      17.367  11.523  16.552  0.00  0.00           H  
ATOM   2903 HB2  GLU B   5      19.447  12.829  17.692  0.00  0.00           H  
ATOM   2904 HB3  GLU B   5      18.004  13.355  17.137  0.00  0.00           H  
ATOM   2905 HG2  GLU B   5      16.891  12.222  18.757  0.00  0.00           H  
ATOM   2906 HG3  GLU B   5      18.259  11.461  19.224  0.00  0.00           H  
ATOM   2907  N   LEU B   6      19.983  10.954  14.867  0.00  0.00           N  
ATOM   2908  CA  LEU B   6      20.529  10.978  13.499  0.00  0.00           C  
ATOM   2909  CB  LEU B   6      22.001  10.572  13.420  0.00  0.00           C  
ATOM   2910  CG  LEU B   6      22.742  11.801  13.957  0.00  0.00           C  
ATOM   2911 CD1  LEU B   6      24.066  11.419  14.619  0.00  0.00           C  
ATOM   2912 CD2  LEU B   6      22.893  12.823  12.829  0.00  0.00           C  
ATOM   2913  C   LEU B   6      19.649  10.169  12.549  0.00  0.00           C  
ATOM   2914  O   LEU B   6      19.098  10.721  11.606  0.00  0.00           O  
ATOM   2915  H   LEU B   6      20.319  10.277  15.591  0.00  0.00           H  
ATOM   2916  HA  LEU B   6      20.547  11.931  13.183  0.00  0.00           H  
ATOM   2917 HB2  LEU B   6      22.148   9.857  14.023  0.00  0.00           H  
ATOM   2918 HB3  LEU B   6      22.235  10.465  12.510  0.00  0.00           H  
ATOM   2919  HG  LEU B   6      22.159  12.264  14.630  0.00  0.00           H  
ATOM   2920 HD11 LEU B   6      24.652  10.966  13.949  0.00  0.00           H  
ATOM   2921 HD12 LEU B   6      24.518  12.244  14.956  0.00  0.00           H  
ATOM   2922 HD13 LEU B   6      23.888  10.800  15.383  0.00  0.00           H  
ATOM   2923 HD21 LEU B   6      21.988  13.091  12.502  0.00  0.00           H  
ATOM   2924 HD22 LEU B   6      23.376  13.627  13.175  0.00  0.00           H  
ATOM   2925 HD23 LEU B   6      23.414  12.415  12.081  0.00  0.00           H  
ATOM   2926  N   PHE B   7      19.299   8.943  12.942  0.00  0.00           N  
ATOM   2927  CA  PHE B   7      18.288   8.130  12.251  0.00  0.00           C  
ATOM   2928  CB  PHE B   7      18.598   6.660  12.520  0.00  0.00           C  
ATOM   2929  CG  PHE B   7      19.905   6.065  11.986  0.00  0.00           C  
ATOM   2930 CD1  PHE B   7      20.235   6.099  10.636  0.00  0.00           C  
ATOM   2931 CD2  PHE B   7      20.753   5.375  12.847  0.00  0.00           C  
ATOM   2932 CE1  PHE B   7      21.241   5.266  10.154  0.00  0.00           C  
ATOM   2933 CE2  PHE B   7      21.756   4.547  12.373  0.00  0.00           C  
ATOM   2934  CZ  PHE B   7      21.917   4.393  10.998  0.00  0.00           C  
ATOM   2935  C   PHE B   7      16.813   8.449  12.476  0.00  0.00           C  
ATOM   2936  O   PHE B   7      15.963   7.877  11.801  0.00  0.00           O  
ATOM   2937  H   PHE B   7      19.809   8.604  13.792  0.00  0.00           H  
ATOM   2938  HA  PHE B   7      18.464   8.251  11.239  0.00  0.00           H  
ATOM   2939 HB2  PHE B   7      18.602   6.521  13.518  0.00  0.00           H  
ATOM   2940 HB3  PHE B   7      17.847   6.108  12.131  0.00  0.00           H  
ATOM   2941 HD1  PHE B   7      19.763   6.708  10.020  0.00  0.00           H  
ATOM   2942 HD2  PHE B   7      20.632   5.483  13.841  0.00  0.00           H  
ATOM   2943 HE1  PHE B   7      21.478   5.302   9.168  0.00  0.00           H  
ATOM   2944 HE2  PHE B   7      22.361   4.062  13.016  0.00  0.00           H  
ATOM   2945  HZ  PHE B   7      22.496   3.683  10.631  0.00  0.00           H  
ATOM   2946  N   THR B   8      16.479   9.531  13.182  0.00  0.00           N  
ATOM   2947  CA  THR B   8      15.124  10.102  13.246  0.00  0.00           C  
ATOM   2948  CB  THR B   8      14.934  11.086  14.415  0.00  0.00           C  
ATOM   2949 OG1  THR B   8      16.023  12.012  14.452  0.00  0.00           O  
ATOM   2950 CG2  THR B   8      14.581  10.417  15.749  0.00  0.00           C  
ATOM   2951  C   THR B   8      14.710  10.773  11.944  0.00  0.00           C  
ATOM   2952  O   THR B   8      15.514  11.333  11.205  0.00  0.00           O  
ATOM   2953  H   THR B   8      17.290   9.959  13.708  0.00  0.00           H  
ATOM   2954  HA  THR B   8      14.476   9.349  13.439  0.00  0.00           H  
ATOM   2955  HB  THR B   8      14.071  11.612  14.264  0.00  0.00           H  
ATOM   2956 HG21 THR B   8      13.756   9.863  15.638  0.00  0.00           H  
ATOM   2957 HG22 THR B   8      15.339   9.832  16.040  0.00  0.00           H  
ATOM   2958 HG23 THR B   8      14.419  11.120  16.443  0.00  0.00           H  
ATOM   2959 HG1  THR B   8      16.210  12.298  15.399  0.00  0.00           H  
ATOM   2960  N   GLY B   9      13.402  10.684  11.735  0.00  0.00           N  
ATOM   2961  CA  GLY B   9      12.710  11.374  10.628  0.00  0.00           C  
ATOM   2962  C   GLY B   9      13.103  10.893   9.230  0.00  0.00           C  
ATOM   2963  O   GLY B   9      12.723   9.801   8.796  0.00  0.00           O  
ATOM   2964  H   GLY B   9      12.893  10.081  12.422  0.00  0.00           H  
ATOM   2965 HA2  GLY B   9      11.704  11.261  10.749  0.00  0.00           H  
ATOM   2966 HA3  GLY B   9      12.894  12.375  10.700  0.00  0.00           H  
ATOM   2967  N   VAL B  10      13.741  11.786   8.478  0.00  0.00           N  
ATOM   2968  CA  VAL B  10      13.964  11.548   7.049  0.00  0.00           C  
ATOM   2969  CB  VAL B  10      13.152  12.490   6.160  0.00  0.00           C  
ATOM   2970 CG1  VAL B  10      13.009  12.047   4.700  0.00  0.00           C  
ATOM   2971 CG2  VAL B  10      11.766  12.775   6.758  0.00  0.00           C  
ATOM   2972  C   VAL B  10      15.434  11.642   6.650  0.00  0.00           C  
ATOM   2973  O   VAL B  10      15.956  12.668   6.237  0.00  0.00           O  
ATOM   2974  H   VAL B  10      14.057  12.635   8.973  0.00  0.00           H  
ATOM   2975  HA  VAL B  10      13.643  10.610   6.837  0.00  0.00           H  
ATOM   2976  HB  VAL B  10      13.627  13.386   6.140  0.00  0.00           H  
ATOM   2977 HG11 VAL B  10      12.707  11.096   4.672  0.00  0.00           H  
ATOM   2978 HG12 VAL B  10      12.336  12.627   4.246  0.00  0.00           H  
ATOM   2979 HG13 VAL B  10      13.891  12.133   4.242  0.00  0.00           H  
ATOM   2980 HG21 VAL B  10      11.182  11.980   6.613  0.00  0.00           H  
ATOM   2981 HG22 VAL B  10      11.866  12.952   7.734  0.00  0.00           H  
ATOM   2982 HG23 VAL B  10      11.376  13.573   6.304  0.00  0.00           H  
ATOM   2983  N   VAL B  11      16.086  10.505   6.884  0.00  0.00           N  
ATOM   2984  CA  VAL B  11      17.530  10.430   6.625  0.00  0.00           C  
ATOM   2985  CB  VAL B  11      18.140   9.115   7.112  0.00  0.00           C  
ATOM   2986 CG1  VAL B  11      19.661   8.937   7.057  0.00  0.00           C  
ATOM   2987 CG2  VAL B  11      17.683   8.820   8.545  0.00  0.00           C  
ATOM   2988  C   VAL B  11      17.795  10.628   5.132  0.00  0.00           C  
ATOM   2989  O   VAL B  11      17.036  10.055   4.353  0.00  0.00           O  
ATOM   2990  H   VAL B  11      15.524   9.730   7.242  0.00  0.00           H  
ATOM   2991  HA  VAL B  11      17.973  11.176   7.120  0.00  0.00           H  
ATOM   2992  HB  VAL B  11      17.746   8.357   6.536  0.00  0.00           H  
ATOM   2993 HG11 VAL B  11      19.928   8.673   6.132  0.00  0.00           H  
ATOM   2994 HG12 VAL B  11      20.102   9.798   7.301  0.00  0.00           H  
ATOM   2995 HG13 VAL B  11      19.932   8.225   7.702  0.00  0.00           H  
ATOM   2996 HG21 VAL B  11      16.686   8.833   8.577  0.00  0.00           H  
ATOM   2997 HG22 VAL B  11      18.021   7.921   8.815  0.00  0.00           H  
ATOM   2998 HG23 VAL B  11      18.052   9.520   9.153  0.00  0.00           H  
ATOM   2999  N   PRO B  12      18.640  11.584   4.739  0.00  0.00           N  
ATOM   3000  CA  PRO B  12      19.121  11.711   3.353  0.00  0.00           C  
ATOM   3001  CB  PRO B  12      19.727  13.115   3.375  0.00  0.00           C  
ATOM   3002  CG  PRO B  12      19.001  13.856   4.495  0.00  0.00           C  
ATOM   3003  CD  PRO B  12      19.002  12.751   5.546  0.00  0.00           C  
ATOM   3004  C   PRO B  12      20.293  10.744   3.179  0.00  0.00           C  
ATOM   3005  O   PRO B  12      21.128  10.597   4.069  0.00  0.00           O  
ATOM   3006  HA  PRO B  12      18.398  11.516   2.705  0.00  0.00           H  
ATOM   3007 HB2  PRO B  12      20.711  13.082   3.566  0.00  0.00           H  
ATOM   3008 HB3  PRO B  12      19.582  13.586   2.501  0.00  0.00           H  
ATOM   3009 HG2  PRO B  12      19.524  14.622   4.789  0.00  0.00           H  
ATOM   3010 HG3  PRO B  12      18.094  14.078   4.221  0.00  0.00           H  
ATOM   3011 HD2  PRO B  12      19.902  12.645   5.947  0.00  0.00           H  
ATOM   3012 HD3  PRO B  12      18.323  12.928   6.247  0.00  0.00           H  
ATOM   3013  N   ILE B  13      20.237   9.922   2.132  0.00  0.00           N  
ATOM   3014  CA  ILE B  13      21.312   8.969   1.823  0.00  0.00           C  
ATOM   3015  CB  ILE B  13      20.826   7.523   1.719  0.00  0.00           C  
ATOM   3016 CG1  ILE B  13      19.567   7.205   2.524  0.00  0.00           C  
ATOM   3017 CG2  ILE B  13      21.911   6.670   2.371  0.00  0.00           C  
ATOM   3018 CD1  ILE B  13      18.997   5.837   2.136  0.00  0.00           C  
ATOM   3019  C   ILE B  13      22.177   9.239   0.585  0.00  0.00           C  
ATOM   3020  O   ILE B  13      21.523   9.404  -0.444  0.00  0.00           O  
ATOM   3021  H   ILE B  13      19.375  10.011   1.555  0.00  0.00           H  
ATOM   3022  HA  ILE B  13      21.950   8.995   2.631  0.00  0.00           H  
ATOM   3023  HB  ILE B  13      20.623   7.333   0.744  0.00  0.00           H  
ATOM   3024 HG12 ILE B  13      19.793   7.192   3.482  0.00  0.00           H  
ATOM   3025 HG13 ILE B  13      18.886   7.892   2.334  0.00  0.00           H  
ATOM   3026 HG21 ILE B  13      21.658   5.707   2.308  0.00  0.00           H  
ATOM   3027 HG22 ILE B  13      22.778   6.820   1.901  0.00  0.00           H  
ATOM   3028 HG23 ILE B  13      22.003   6.929   3.330  0.00  0.00           H  
ATOM   3029 HD11 ILE B  13      19.684   5.139   2.317  0.00  0.00           H  
ATOM   3030 HD12 ILE B  13      18.180   5.663   2.678  0.00  0.00           H  
ATOM   3031 HD13 ILE B  13      18.768   5.848   1.166  0.00  0.00           H  
ATOM   3032  N   LEU B  14      23.467   9.340   0.875  0.00  0.00           N  
ATOM   3033  CA  LEU B  14      24.486   9.523  -0.169  0.00  0.00           C  
ATOM   3034  CB  LEU B  14      25.540  10.562   0.242  0.00  0.00           C  
ATOM   3035  CG  LEU B  14      24.990  11.970   0.434  0.00  0.00           C  
ATOM   3036 CD1  LEU B  14      26.128  12.839   0.974  0.00  0.00           C  
ATOM   3037 CD2  LEU B  14      24.480  12.681  -0.828  0.00  0.00           C  
ATOM   3038  C   LEU B  14      25.131   8.134  -0.215  0.00  0.00           C  
ATOM   3039  O   LEU B  14      25.742   7.707   0.765  0.00  0.00           O  
ATOM   3040  H   LEU B  14      23.697   9.281   1.886  0.00  0.00           H  
ATOM   3041  HA  LEU B  14      24.044   9.688  -1.015  0.00  0.00           H  
ATOM   3042 HB2  LEU B  14      25.930  10.271   1.102  0.00  0.00           H  
ATOM   3043 HB3  LEU B  14      26.221  10.598  -0.471  0.00  0.00           H  
ATOM   3044  HG  LEU B  14      24.255  11.949   1.091  0.00  0.00           H  
ATOM   3045 HD11 LEU B  14      26.880  12.843   0.317  0.00  0.00           H  
ATOM   3046 HD12 LEU B  14      25.796  13.770   1.110  0.00  0.00           H  
ATOM   3047 HD13 LEU B  14      26.444  12.464   1.845  0.00  0.00           H  
ATOM   3048 HD21 LEU B  14      23.739  12.146  -1.229  0.00  0.00           H  
ATOM   3049 HD22 LEU B  14      24.147  13.589  -0.581  0.00  0.00           H  
ATOM   3050 HD23 LEU B  14      25.229  12.763  -1.484  0.00  0.00           H  
ATOM   3051  N   VAL B  15      25.277   7.574  -1.418  0.00  0.00           N  
ATOM   3052  CA  VAL B  15      25.846   6.253  -1.721  0.00  0.00           C  
ATOM   3053  CB  VAL B  15      24.663   5.342  -2.087  0.00  0.00           C  
ATOM   3054 CG1  VAL B  15      25.117   3.915  -2.384  0.00  0.00           C  
ATOM   3055 CG2  VAL B  15      23.802   5.247  -0.822  0.00  0.00           C  
ATOM   3056  C   VAL B  15      26.882   6.346  -2.846  0.00  0.00           C  
ATOM   3057  O   VAL B  15      26.605   6.890  -3.913  0.00  0.00           O  
ATOM   3058  H   VAL B  15      24.921   8.212  -2.207  0.00  0.00           H  
ATOM   3059  HA  VAL B  15      26.314   5.919  -0.897  0.00  0.00           H  
ATOM   3060  HB  VAL B  15      24.252   5.696  -2.927  0.00  0.00           H  
ATOM   3061 HG11 VAL B  15      25.190   3.790  -3.373  0.00  0.00           H  
ATOM   3062 HG12 VAL B  15      26.007   3.755  -1.960  0.00  0.00           H  
ATOM   3063 HG13 VAL B  15      24.449   3.270  -2.014  0.00  0.00           H  
ATOM   3064 HG21 VAL B  15      24.263   4.660  -0.159  0.00  0.00           H  
ATOM   3065 HG22 VAL B  15      23.682   6.162  -0.441  0.00  0.00           H  
ATOM   3066 HG23 VAL B  15      22.914   4.859  -1.062  0.00  0.00           H  
ATOM   3067  N   GLU B  16      27.981   5.641  -2.571  0.00  0.00           N  
ATOM   3068  CA  GLU B  16      28.957   5.220  -3.584  0.00  0.00           C  
ATOM   3069  CB  GLU B  16      30.254   5.911  -3.160  0.00  0.00           C  
ATOM   3070  CG  GLU B  16      31.336   5.613  -4.199  0.00  0.00           C  
ATOM   3071  CD  GLU B  16      32.659   6.381  -4.111  0.00  0.00           C  
ATOM   3072 OE1  GLU B  16      33.754   5.787  -4.006  0.00  0.00           O  
ATOM   3073 OE2  GLU B  16      32.656   7.618  -4.319  0.00  0.00           O  
ATOM   3074  C   GLU B  16      29.117   3.704  -3.625  0.00  0.00           C  
ATOM   3075  O   GLU B  16      29.238   3.075  -2.574  0.00  0.00           O  
ATOM   3076  H   GLU B  16      28.092   5.407  -1.552  0.00  0.00           H  
ATOM   3077  HA  GLU B  16      28.662   5.552  -4.491  0.00  0.00           H  
ATOM   3078 HB2  GLU B  16      30.102   6.862  -3.161  0.00  0.00           H  
ATOM   3079 HB3  GLU B  16      30.539   5.530  -2.324  0.00  0.00           H  
ATOM   3080 HG2  GLU B  16      31.562   4.636  -4.136  0.00  0.00           H  
ATOM   3081 HG3  GLU B  16      30.952   5.798  -5.107  0.00  0.00           H  
ATOM   3082  N   LEU B  17      28.771   3.079  -4.753  0.00  0.00           N  
ATOM   3083  CA  LEU B  17      28.855   1.615  -4.912  0.00  0.00           C  
ATOM   3084  CB  LEU B  17      27.505   0.977  -5.222  0.00  0.00           C  
ATOM   3085  CG  LEU B  17      27.374  -0.478  -5.683  0.00  0.00           C  
ATOM   3086 CD1  LEU B  17      27.949  -1.404  -4.608  0.00  0.00           C  
ATOM   3087 CD2  LEU B  17      25.983  -0.937  -6.113  0.00  0.00           C  
ATOM   3088  C   LEU B  17      29.968   1.385  -5.944  0.00  0.00           C  
ATOM   3089  O   LEU B  17      29.876   1.595  -7.141  0.00  0.00           O  
ATOM   3090  H   LEU B  17      28.436   3.710  -5.512  0.00  0.00           H  
ATOM   3091  HA  LEU B  17      29.133   1.220  -4.057  0.00  0.00           H  
ATOM   3092 HB2  LEU B  17      26.924   1.070  -4.384  0.00  0.00           H  
ATOM   3093 HB3  LEU B  17      27.054   1.552  -5.939  0.00  0.00           H  
ATOM   3094  HG  LEU B  17      27.882  -0.600  -6.527  0.00  0.00           H  
ATOM   3095 HD11 LEU B  17      27.443  -1.275  -3.757  0.00  0.00           H  
ATOM   3096 HD12 LEU B  17      27.863  -2.353  -4.909  0.00  0.00           H  
ATOM   3097 HD13 LEU B  17      28.912  -1.184  -4.463  0.00  0.00           H  
ATOM   3098 HD21 LEU B  17      25.672  -0.378  -6.883  0.00  0.00           H  
ATOM   3099 HD22 LEU B  17      26.021  -1.897  -6.390  0.00  0.00           H  
ATOM   3100 HD23 LEU B  17      25.348  -0.835  -5.347  0.00  0.00           H  
ATOM   3101  N   ASP B  18      31.071   0.851  -5.413  0.00  0.00           N  
ATOM   3102  CA  ASP B  18      32.201   0.674  -6.331  0.00  0.00           C  
ATOM   3103  CB  ASP B  18      33.293   1.665  -5.921  0.00  0.00           C  
ATOM   3104  CG  ASP B  18      34.380   1.753  -6.993  0.00  0.00           C  
ATOM   3105 OD1  ASP B  18      35.511   1.276  -6.767  0.00  0.00           O  
ATOM   3106 OD2  ASP B  18      34.231   2.668  -7.837  0.00  0.00           O  
ATOM   3107  C   ASP B  18      32.650  -0.784  -6.228  0.00  0.00           C  
ATOM   3108  O   ASP B  18      32.727  -1.336  -5.137  0.00  0.00           O  
ATOM   3109  H   ASP B  18      31.055   0.612  -4.446  0.00  0.00           H  
ATOM   3110  HA  ASP B  18      31.856   0.808  -7.253  0.00  0.00           H  
ATOM   3111 HB2  ASP B  18      32.882   2.554  -5.818  0.00  0.00           H  
ATOM   3112 HB3  ASP B  18      33.702   1.348  -5.084  0.00  0.00           H  
ATOM   3113  N   GLY B  19      33.301  -1.377  -7.228  0.00  0.00           N  
ATOM   3114  CA  GLY B  19      34.066  -2.627  -7.089  0.00  0.00           C  
ATOM   3115  C   GLY B  19      34.495  -3.424  -8.317  0.00  0.00           C  
ATOM   3116  O   GLY B  19      34.068  -3.194  -9.442  0.00  0.00           O  
ATOM   3117  H   GLY B  19      33.223  -0.869  -8.147  0.00  0.00           H  
ATOM   3118 HA2  GLY B  19      34.920  -2.419  -6.516  0.00  0.00           H  
ATOM   3119 HA3  GLY B  19      33.526  -3.265  -6.454  0.00  0.00           H  
ATOM   3120  N   ASP B  20      34.961  -4.625  -7.975  0.00  0.00           N  
ATOM   3121  CA  ASP B  20      35.653  -5.485  -8.946  0.00  0.00           C  
ATOM   3122  CB  ASP B  20      37.134  -5.550  -8.573  0.00  0.00           C  
ATOM   3123  CG  ASP B  20      38.215  -6.419  -9.203  0.00  0.00           C  
ATOM   3124 OD1  ASP B  20      37.913  -7.532  -9.684  0.00  0.00           O  
ATOM   3125 OD2  ASP B  20      39.313  -5.856  -9.384  0.00  0.00           O  
ATOM   3126  C   ASP B  20      35.037  -6.883  -9.006  0.00  0.00           C  
ATOM   3127  O   ASP B  20      34.789  -7.475  -7.964  0.00  0.00           O  
ATOM   3128  H   ASP B  20      34.798  -4.895  -6.989  0.00  0.00           H  
ATOM   3129  HA  ASP B  20      35.526  -5.066  -9.854  0.00  0.00           H  
ATOM   3130 HB2  ASP B  20      37.492  -4.551  -8.604  0.00  0.00           H  
ATOM   3131 HB3  ASP B  20      37.168  -5.733  -7.527  0.00  0.00           H  
ATOM   3132  N   VAL B  21      34.716  -7.317 -10.224  0.00  0.00           N  
ATOM   3133  CA  VAL B  21      34.239  -8.701 -10.366  0.00  0.00           C  
ATOM   3134  CB  VAL B  21      32.766  -9.040 -10.628  0.00  0.00           C  
ATOM   3135 CG1  VAL B  21      32.023  -8.816  -9.306  0.00  0.00           C  
ATOM   3136 CG2  VAL B  21      32.221  -8.095 -11.709  0.00  0.00           C  
ATOM   3137  C   VAL B  21      35.227  -9.467 -11.235  0.00  0.00           C  
ATOM   3138  O   VAL B  21      35.169  -9.364 -12.464  0.00  0.00           O  
ATOM   3139  H   VAL B  21      34.821  -6.660 -10.986  0.00  0.00           H  
ATOM   3140  HA  VAL B  21      34.230  -9.118  -9.461  0.00  0.00           H  
ATOM   3141  HB  VAL B  21      32.704  -9.997 -10.829  0.00  0.00           H  
ATOM   3142 HG11 VAL B  21      31.282  -9.480  -9.229  0.00  0.00           H  
ATOM   3143 HG12 VAL B  21      32.660  -8.933  -8.547  0.00  0.00           H  
ATOM   3144 HG13 VAL B  21      31.649  -7.890  -9.292  0.00  0.00           H  
ATOM   3145 HG21 VAL B  21      31.443  -7.594 -11.337  0.00  0.00           H  
ATOM   3146 HG22 VAL B  21      32.942  -7.458 -11.975  0.00  0.00           H  
ATOM   3147 HG23 VAL B  21      31.934  -8.635 -12.497  0.00  0.00           H  
ATOM   3148  N   ASN B  22      36.138 -10.169 -10.576  0.00  0.00           N  
ATOM   3149  CA  ASN B  22      37.242 -10.935 -11.193  0.00  0.00           C  
ATOM   3150  CB  ASN B  22      36.897 -12.380 -11.535  0.00  0.00           C  
ATOM   3151  CG  ASN B  22      37.363 -13.355 -10.444  0.00  0.00           C  
ATOM   3152  C   ASN B  22      38.008 -10.288 -12.343  0.00  0.00           C  
ATOM   3153  O   ASN B  22      38.135 -10.755 -13.482  0.00  0.00           O  
ATOM   3154  H   ASN B  22      36.013 -10.140  -9.521  0.00  0.00           H  
ATOM   3155  HA  ASN B  22      37.925 -11.112 -10.440  0.00  0.00           H  
ATOM   3156 HB2  ASN B  22      35.913 -12.464 -11.624  0.00  0.00           H  
ATOM   3157 HB3  ASN B  22      37.350 -12.626 -12.383  0.00  0.00           H  
ATOM   3158 OD1  ASN B  22      36.777 -14.403 -10.176  0.00  0.00           O  
ATOM   3159 ND2  ASN B  22      38.311 -12.930  -9.616  0.00  0.00           N  
ATOM   3160 HD22 ASN B  22      38.676 -12.000  -9.728  0.00  0.00           H  
ATOM   3161 HD21 ASN B  22      38.655 -13.521  -8.894  0.00  0.00           H  
ATOM   3162  N   GLY B  23      38.301  -9.010 -12.193  0.00  0.00           N  
ATOM   3163  CA  GLY B  23      38.912  -8.159 -13.223  0.00  0.00           C  
ATOM   3164  C   GLY B  23      37.895  -7.126 -13.731  0.00  0.00           C  
ATOM   3165  O   GLY B  23      38.350  -5.989 -13.837  0.00  0.00           O  
ATOM   3166  H   GLY B  23      38.053  -8.626 -11.235  0.00  0.00           H  
ATOM   3167 HA2  GLY B  23      39.702  -7.681 -12.836  0.00  0.00           H  
ATOM   3168 HA3  GLY B  23      39.214  -8.727 -13.990  0.00  0.00           H  
ATOM   3169  N   HIS B  24      36.629  -7.425 -14.002  0.00  0.00           N  
ATOM   3170  CA  HIS B  24      35.770  -6.307 -14.412  0.00  0.00           C  
ATOM   3171  CB  HIS B  24      34.525  -6.889 -15.066  0.00  0.00           C  
ATOM   3172  CG  HIS B  24      34.616  -7.877 -16.243  0.00  0.00           C  
ATOM   3173  C   HIS B  24      35.452  -5.336 -13.267  0.00  0.00           C  
ATOM   3174  O   HIS B  24      34.622  -5.650 -12.422  0.00  0.00           O  
ATOM   3175  H   HIS B  24      36.344  -8.378 -13.911  0.00  0.00           H  
ATOM   3176  HA  HIS B  24      36.251  -5.789 -15.138  0.00  0.00           H  
ATOM   3177 HB2  HIS B  24      33.950  -7.358 -14.339  0.00  0.00           H  
ATOM   3178 HB3  HIS B  24      33.919  -6.110 -15.390  0.00  0.00           H  
ATOM   3179 ND1  HIS B  24      34.737  -7.458 -17.487  0.00  0.00           N  
ATOM   3180 CD2  HIS B  24      34.543  -9.209 -16.178  0.00  0.00           C  
ATOM   3181 CE1  HIS B  24      34.758  -8.571 -18.219  0.00  0.00           C  
ATOM   3182 NE2  HIS B  24      34.601  -9.636 -17.433  0.00  0.00           N  
ATOM   3183 HD1  HIS B  24      34.802  -6.543 -17.834  0.00  0.00           H  
ATOM   3184 HD2  HIS B  24      34.459  -9.758 -15.346  0.00  0.00           H  
ATOM   3185 HE1  HIS B  24      34.874  -8.604 -19.213  0.00  0.00           H  
ATOM   3186  N   LYS B  25      35.841  -4.082 -13.489  0.00  0.00           N  
ATOM   3187  CA  LYS B  25      35.561  -3.034 -12.494  0.00  0.00           C  
ATOM   3188  CB  LYS B  25      36.806  -2.148 -12.333  0.00  0.00           C  
ATOM   3189  CG  LYS B  25      37.843  -2.805 -11.427  0.00  0.00           C  
ATOM   3190  CD  LYS B  25      39.240  -2.215 -11.641  0.00  0.00           C  
ATOM   3191  CE  LYS B  25      39.249  -0.688 -11.586  0.00  0.00           C  
ATOM   3192  NZ  LYS B  25      38.871  -0.030 -10.326  0.00  0.00           N  
ATOM   3193  C   LYS B  25      34.422  -2.121 -12.944  0.00  0.00           C  
ATOM   3194  O   LYS B  25      34.345  -1.792 -14.129  0.00  0.00           O  
ATOM   3195  H   LYS B  25      36.331  -3.915 -14.373  0.00  0.00           H  
ATOM   3196  HA  LYS B  25      35.298  -3.477 -11.627  0.00  0.00           H  
ATOM   3197 HB2  LYS B  25      37.208  -2.014 -13.223  0.00  0.00           H  
ATOM   3198 HB3  LYS B  25      36.527  -1.294 -11.925  0.00  0.00           H  
ATOM   3199 HG2  LYS B  25      37.580  -2.664 -10.473  0.00  0.00           H  
ATOM   3200 HG3  LYS B  25      37.875  -3.785 -11.623  0.00  0.00           H  
ATOM   3201 HD2  LYS B  25      39.845  -2.561 -10.926  0.00  0.00           H  
ATOM   3202 HD3  LYS B  25      39.574  -2.500 -12.536  0.00  0.00           H  
ATOM   3203 HE2  LYS B  25      40.194  -0.369 -11.860  0.00  0.00           H  
ATOM   3204 HE3  LYS B  25      38.634  -0.343 -12.342  0.00  0.00           H  
ATOM   3205 HZ1  LYS B  25      38.432  -0.692  -9.714  0.00  0.00           H  
ATOM   3206 HZ2  LYS B  25      39.686   0.341  -9.877  0.00  0.00           H  
ATOM   3207 HZ3  LYS B  25      38.230   0.719 -10.513  0.00  0.00           H  
ATOM   3208  N   PHE B  26      33.769  -1.446 -12.000  0.00  0.00           N  
ATOM   3209  CA  PHE B  26      32.608  -0.551 -12.121  0.00  0.00           C  
ATOM   3210  CB  PHE B  26      31.273  -1.250 -12.372  0.00  0.00           C  
ATOM   3211  CG  PHE B  26      30.598  -2.062 -11.275  0.00  0.00           C  
ATOM   3212 CD1  PHE B  26      31.181  -3.218 -10.773  0.00  0.00           C  
ATOM   3213 CD2  PHE B  26      29.515  -1.533 -10.582  0.00  0.00           C  
ATOM   3214 CE1  PHE B  26      30.698  -3.992  -9.719  0.00  0.00           C  
ATOM   3215 CE2  PHE B  26      29.046  -2.217  -9.461  0.00  0.00           C  
ATOM   3216  CZ  PHE B  26      29.605  -3.428  -9.059  0.00  0.00           C  
ATOM   3217  C   PHE B  26      32.488   0.434 -10.953  0.00  0.00           C  
ATOM   3218  O   PHE B  26      33.109   0.221  -9.922  0.00  0.00           O  
ATOM   3219  H   PHE B  26      34.209  -1.626 -11.016  0.00  0.00           H  
ATOM   3220  HA  PHE B  26      32.753   0.003 -12.954  0.00  0.00           H  
ATOM   3221 HB2  PHE B  26      30.605  -0.539 -12.664  0.00  0.00           H  
ATOM   3222 HB3  PHE B  26      31.399  -1.875 -13.165  0.00  0.00           H  
ATOM   3223 HD1  PHE B  26      32.057  -3.540 -11.217  0.00  0.00           H  
ATOM   3224 HD2  PHE B  26      29.090  -0.696 -10.873  0.00  0.00           H  
ATOM   3225 HE1  PHE B  26      31.087  -4.838  -9.474  0.00  0.00           H  
ATOM   3226 HE2  PHE B  26      28.273  -1.815  -8.927  0.00  0.00           H  
ATOM   3227  HZ  PHE B  26      29.212  -3.915  -8.265  0.00  0.00           H  
ATOM   3228  N   SER B  27      31.870   1.555 -11.341  0.00  0.00           N  
ATOM   3229  CA  SER B  27      31.365   2.502 -10.345  0.00  0.00           C  
ATOM   3230  CB  SER B  27      32.173   3.774 -10.042  0.00  0.00           C  
ATOM   3231  OG  SER B  27      32.036   4.157  -8.680  0.00  0.00           O  
ATOM   3232  C   SER B  27      29.974   3.043 -10.686  0.00  0.00           C  
ATOM   3233  O   SER B  27      29.587   3.251 -11.830  0.00  0.00           O  
ATOM   3234  H   SER B  27      31.787   1.685 -12.355  0.00  0.00           H  
ATOM   3235  HA  SER B  27      31.297   2.015  -9.458  0.00  0.00           H  
ATOM   3236 HB2  SER B  27      33.132   3.595 -10.234  0.00  0.00           H  
ATOM   3237 HB3  SER B  27      31.836   4.510 -10.621  0.00  0.00           H  
ATOM   3238  HG  SER B  27      32.736   3.699  -8.136  0.00  0.00           H  
ATOM   3239  N   VAL B  28      29.196   2.962  -9.609  0.00  0.00           N  
ATOM   3240  CA  VAL B  28      27.836   3.473  -9.384  0.00  0.00           C  
ATOM   3241  CB  VAL B  28      26.874   2.292  -9.145  0.00  0.00           C  
ATOM   3242 CG1  VAL B  28      25.390   2.631  -9.232  0.00  0.00           C  
ATOM   3243 CG2  VAL B  28      27.178   1.098 -10.042  0.00  0.00           C  
ATOM   3244  C   VAL B  28      27.616   4.514  -8.290  0.00  0.00           C  
ATOM   3245  O   VAL B  28      27.728   4.128  -7.123  0.00  0.00           O  
ATOM   3246  H   VAL B  28      29.704   2.420  -8.803  0.00  0.00           H  
ATOM   3247  HA  VAL B  28      27.513   3.887 -10.278  0.00  0.00           H  
ATOM   3248  HB  VAL B  28      27.038   1.950  -8.205  0.00  0.00           H  
ATOM   3249 HG11 VAL B  28      25.197   3.427  -8.660  0.00  0.00           H  
ATOM   3250 HG12 VAL B  28      25.150   2.836 -10.181  0.00  0.00           H  
ATOM   3251 HG13 VAL B  28      24.851   1.852  -8.913  0.00  0.00           H  
ATOM   3252 HG21 VAL B  28      27.762   0.455  -9.547  0.00  0.00           H  
ATOM   3253 HG22 VAL B  28      26.321   0.650 -10.294  0.00  0.00           H  
ATOM   3254 HG23 VAL B  28      27.649   1.416 -10.864  0.00  0.00           H  
ATOM   3255  N   SER B  29      27.012   5.620  -8.729  0.00  0.00           N  
ATOM   3256  CA  SER B  29      26.488   6.726  -7.923  0.00  0.00           C  
ATOM   3257  CB  SER B  29      26.841   8.084  -8.530  0.00  0.00           C  
ATOM   3258  OG  SER B  29      26.631   9.021  -7.466  0.00  0.00           O  
ATOM   3259  C   SER B  29      24.996   6.743  -7.574  0.00  0.00           C  
ATOM   3260  O   SER B  29      24.131   6.789  -8.442  0.00  0.00           O  
ATOM   3261  H   SER B  29      26.934   5.637  -9.803  0.00  0.00           H  
ATOM   3262  HA  SER B  29      27.013   6.730  -7.028  0.00  0.00           H  
ATOM   3263 HB2  SER B  29      27.777   8.091  -8.779  0.00  0.00           H  
ATOM   3264 HB3  SER B  29      26.227   8.282  -9.253  0.00  0.00           H  
ATOM   3265  HG  SER B  29      26.644   8.535  -6.597  0.00  0.00           H  
ATOM   3266  N   GLY B  30      24.753   6.605  -6.267  0.00  0.00           N  
ATOM   3267  CA  GLY B  30      23.402   6.347  -5.759  0.00  0.00           C  
ATOM   3268  C   GLY B  30      22.849   7.439  -4.841  0.00  0.00           C  
ATOM   3269  O   GLY B  30      23.624   7.818  -3.966  0.00  0.00           O  
ATOM   3270  H   GLY B  30      25.586   6.695  -5.657  0.00  0.00           H  
ATOM   3271 HA2  GLY B  30      22.767   6.227  -6.549  0.00  0.00           H  
ATOM   3272 HA3  GLY B  30      23.400   5.459  -5.256  0.00  0.00           H  
ATOM   3273  N   GLU B  31      21.639   7.934  -5.086  0.00  0.00           N  
ATOM   3274  CA  GLU B  31      20.984   8.939  -4.241  0.00  0.00           C  
ATOM   3275  CB  GLU B  31      20.562  10.080  -5.168  0.00  0.00           C  
ATOM   3276  CG  GLU B  31      21.612  11.166  -4.926  0.00  0.00           C  
ATOM   3277  CD  GLU B  31      21.429  12.422  -5.765  0.00  0.00           C  
ATOM   3278 OE1  GLU B  31      22.107  12.415  -6.816  0.00  0.00           O  
ATOM   3279 OE2  GLU B  31      20.755  13.361  -5.288  0.00  0.00           O  
ATOM   3280  C   GLU B  31      19.646   8.370  -3.772  0.00  0.00           C  
ATOM   3281  O   GLU B  31      19.021   7.445  -4.297  0.00  0.00           O  
ATOM   3282  H   GLU B  31      21.182   7.541  -5.947  0.00  0.00           H  
ATOM   3283  HA  GLU B  31      21.556   9.142  -3.453  0.00  0.00           H  
ATOM   3284 HB2  GLU B  31      20.653   9.784  -6.062  0.00  0.00           H  
ATOM   3285 HB3  GLU B  31      19.730  10.412  -4.869  0.00  0.00           H  
ATOM   3286 HG2  GLU B  31      21.562  11.433  -3.976  0.00  0.00           H  
ATOM   3287 HG3  GLU B  31      22.500  10.790  -5.146  0.00  0.00           H  
ATOM   3288  N   GLY B  32      19.288   8.850  -2.584  0.00  0.00           N  
ATOM   3289  CA  GLY B  32      17.988   8.523  -1.981  0.00  0.00           C  
ATOM   3290  C   GLY B  32      17.653   9.111  -0.613  0.00  0.00           C  
ATOM   3291  O   GLY B  32      18.411   9.908  -0.035  0.00  0.00           O  
ATOM   3292  H   GLY B  32      19.988   9.462  -2.128  0.00  0.00           H  
ATOM   3293 HA2  GLY B  32      17.241   8.794  -2.650  0.00  0.00           H  
ATOM   3294 HA3  GLY B  32      17.904   7.490  -1.927  0.00  0.00           H  
ATOM   3295  N   GLU B  33      16.426   8.732  -0.284  0.00  0.00           N  
ATOM   3296  CA  GLU B  33      15.875   9.111   1.031  0.00  0.00           C  
ATOM   3297  CB  GLU B  33      14.558   9.888   0.884  0.00  0.00           C  
ATOM   3298  CG  GLU B  33      14.797  11.331   0.449  0.00  0.00           C  
ATOM   3299  CD  GLU B  33      13.511  12.141   0.550  0.00  0.00           C  
ATOM   3300 OE1  GLU B  33      13.646  13.362   0.802  0.00  0.00           O  
ATOM   3301 OE2  GLU B  33      12.385  11.616   0.393  0.00  0.00           O  
ATOM   3302  C   GLU B  33      15.602   7.775   1.733  0.00  0.00           C  
ATOM   3303  O   GLU B  33      15.227   6.793   1.092  0.00  0.00           O  
ATOM   3304  H   GLU B  33      15.917   8.183  -0.979  0.00  0.00           H  
ATOM   3305  HA  GLU B  33      16.540   9.622   1.536  0.00  0.00           H  
ATOM   3306 HB2  GLU B  33      14.031   9.452   0.190  0.00  0.00           H  
ATOM   3307 HB3  GLU B  33      14.125   9.908   1.756  0.00  0.00           H  
ATOM   3308 HG2  GLU B  33      15.446  11.730   1.054  0.00  0.00           H  
ATOM   3309 HG3  GLU B  33      15.072  11.330  -0.484  0.00  0.00           H  
ATOM   3310  N   GLY B  34      15.528   8.003   3.034  0.00  0.00           N  
ATOM   3311  CA  GLY B  34      15.286   6.930   4.016  0.00  0.00           C  
ATOM   3312  C   GLY B  34      14.303   7.271   5.140  0.00  0.00           C  
ATOM   3313  O   GLY B  34      14.465   8.169   5.954  0.00  0.00           O  
ATOM   3314  H   GLY B  34      15.655   9.000   3.313  0.00  0.00           H  
ATOM   3315 HA2  GLY B  34      14.948   6.101   3.519  0.00  0.00           H  
ATOM   3316 HA3  GLY B  34      16.182   6.657   4.430  0.00  0.00           H  
ATOM   3317  N   ASP B  35      13.103   6.691   5.017  0.00  0.00           N  
ATOM   3318  CA  ASP B  35      12.092   6.807   6.079  0.00  0.00           C  
ATOM   3319  CB  ASP B  35      10.695   6.522   5.547  0.00  0.00           C  
ATOM   3320  CG  ASP B  35       9.631   5.858   6.432  0.00  0.00           C  
ATOM   3321 OD1  ASP B  35       8.837   6.568   7.079  0.00  0.00           O  
ATOM   3322 OD2  ASP B  35       9.652   4.612   6.542  0.00  0.00           O  
ATOM   3323  C   ASP B  35      12.305   6.097   7.419  0.00  0.00           C  
ATOM   3324  O   ASP B  35      12.709   4.933   7.510  0.00  0.00           O  
ATOM   3325  H   ASP B  35      12.954   6.173   4.139  0.00  0.00           H  
ATOM   3326  HA  ASP B  35      12.009   7.822   6.292  0.00  0.00           H  
ATOM   3327 HB2  ASP B  35      10.301   7.413   5.213  0.00  0.00           H  
ATOM   3328 HB3  ASP B  35      10.795   5.944   4.702  0.00  0.00           H  
ATOM   3329  N   ALA B  36      11.980   6.784   8.507  0.00  0.00           N  
ATOM   3330  CA  ALA B  36      12.070   6.323   9.899  0.00  0.00           C  
ATOM   3331  CB  ALA B  36      12.276   7.530  10.817  0.00  0.00           C  
ATOM   3332  C   ALA B  36      10.927   5.426  10.373  0.00  0.00           C  
ATOM   3333  O   ALA B  36      11.299   4.600  11.196  0.00  0.00           O  
ATOM   3334  H   ALA B  36      11.621   7.770   8.278  0.00  0.00           H  
ATOM   3335  HA  ALA B  36      12.949   5.807  10.008  0.00  0.00           H  
ATOM   3336 HB1  ALA B  36      11.680   8.275  10.521  0.00  0.00           H  
ATOM   3337 HB2  ALA B  36      12.052   7.274  11.756  0.00  0.00           H  
ATOM   3338 HB3  ALA B  36      13.229   7.824  10.767  0.00  0.00           H  
ATOM   3339  N   THR B  37       9.727   5.497   9.784  0.00  0.00           N  
ATOM   3340  CA  THR B  37       8.570   4.691  10.185  0.00  0.00           C  
ATOM   3341  CB  THR B  37       7.192   5.113   9.675  0.00  0.00           C  
ATOM   3342 OG1  THR B  37       7.110   4.989   8.248  0.00  0.00           O  
ATOM   3343 CG2  THR B  37       6.841   6.543  10.080  0.00  0.00           C  
ATOM   3344  C   THR B  37       8.734   3.174  10.050  0.00  0.00           C  
ATOM   3345  O   THR B  37       8.634   2.448  11.031  0.00  0.00           O  
ATOM   3346  H   THR B  37       9.685   6.193   8.996  0.00  0.00           H  
ATOM   3347  HA  THR B  37       8.363   4.899  11.167  0.00  0.00           H  
ATOM   3348  HB  THR B  37       6.480   4.496  10.085  0.00  0.00           H  
ATOM   3349 HG21 THR B  37       6.672   6.582  11.067  0.00  0.00           H  
ATOM   3350 HG22 THR B  37       7.600   7.155   9.851  0.00  0.00           H  
ATOM   3351 HG23 THR B  37       6.018   6.839   9.592  0.00  0.00           H  
ATOM   3352 HG1  THR B  37       7.781   5.594   7.806  0.00  0.00           H  
ATOM   3353  N   TYR B  38       8.738   2.698   8.816  0.00  0.00           N  
ATOM   3354  CA  TYR B  38       9.141   1.327   8.462  0.00  0.00           C  
ATOM   3355  CB  TYR B  38       7.861   0.633   8.006  0.00  0.00           C  
ATOM   3356  CG  TYR B  38       6.696   0.820   8.971  0.00  0.00           C  
ATOM   3357 CD1  TYR B  38       6.595  -0.012  10.089  0.00  0.00           C  
ATOM   3358 CD2  TYR B  38       5.692   1.761   8.789  0.00  0.00           C  
ATOM   3359 CE1  TYR B  38       5.591   0.194  11.017  0.00  0.00           C  
ATOM   3360 CE2  TYR B  38       4.611   1.912   9.652  0.00  0.00           C  
ATOM   3361  CZ  TYR B  38       4.583   1.125  10.798  0.00  0.00           C  
ATOM   3362  OH  TYR B  38       3.483   1.082  11.591  0.00  0.00           O  
ATOM   3363  C   TYR B  38      10.352   1.015   7.584  0.00  0.00           C  
ATOM   3364  O   TYR B  38      10.192   0.302   6.594  0.00  0.00           O  
ATOM   3365  H   TYR B  38       8.423   3.391   8.087  0.00  0.00           H  
ATOM   3366  HA  TYR B  38       9.276   0.807   9.373  0.00  0.00           H  
ATOM   3367 HB2  TYR B  38       7.592   1.008   7.126  0.00  0.00           H  
ATOM   3368 HB3  TYR B  38       8.038  -0.342   7.929  0.00  0.00           H  
ATOM   3369 HD1  TYR B  38       7.246  -0.753  10.213  0.00  0.00           H  
ATOM   3370 HD2  TYR B  38       5.747   2.375   7.981  0.00  0.00           H  
ATOM   3371 HE1  TYR B  38       5.587  -0.343  11.877  0.00  0.00           H  
ATOM   3372 HE2  TYR B  38       3.889   2.553   9.458  0.00  0.00           H  
ATOM   3373  HH  TYR B  38       2.851   1.813  11.331  0.00  0.00           H  
ATOM   3374  N   GLY B  39      11.397   1.797   7.843  0.00  0.00           N  
ATOM   3375  CA  GLY B  39      12.715   1.800   7.186  0.00  0.00           C  
ATOM   3376  C   GLY B  39      12.647   1.892   5.657  0.00  0.00           C  
ATOM   3377  O   GLY B  39      13.427   1.273   4.938  0.00  0.00           O  
ATOM   3378  H   GLY B  39      11.190   2.492   8.645  0.00  0.00           H  
ATOM   3379 HA2  GLY B  39      13.260   2.582   7.541  0.00  0.00           H  
ATOM   3380 HA3  GLY B  39      13.215   0.953   7.445  0.00  0.00           H  
ATOM   3381  N   LYS B  40      11.673   2.635   5.145  0.00  0.00           N  
ATOM   3382  CA  LYS B  40      11.326   2.808   3.728  0.00  0.00           C  
ATOM   3383  CB  LYS B  40       9.900   3.321   3.591  0.00  0.00           C  
ATOM   3384  CG  LYS B  40       9.380   3.462   2.162  0.00  0.00           C  
ATOM   3385  CD  LYS B  40       8.282   4.505   1.976  0.00  0.00           C  
ATOM   3386  CE  LYS B  40       8.506   5.844   2.671  0.00  0.00           C  
ATOM   3387  NZ  LYS B  40       7.482   6.796   2.234  0.00  0.00           N  
ATOM   3388  C   LYS B  40      12.311   3.520   2.812  0.00  0.00           C  
ATOM   3389  O   LYS B  40      12.324   4.746   2.677  0.00  0.00           O  
ATOM   3390  H   LYS B  40      11.107   3.145   5.910  0.00  0.00           H  
ATOM   3391  HA  LYS B  40      11.139   1.864   3.332  0.00  0.00           H  
ATOM   3392 HB2  LYS B  40       9.288   2.690   4.081  0.00  0.00           H  
ATOM   3393 HB3  LYS B  40       9.845   4.224   4.030  0.00  0.00           H  
ATOM   3394 HG2  LYS B  40      10.158   3.703   1.557  0.00  0.00           H  
ATOM   3395 HG3  LYS B  40       9.027   2.563   1.854  0.00  0.00           H  
ATOM   3396 HD2  LYS B  40       8.171   4.680   0.983  0.00  0.00           H  
ATOM   3397 HD3  LYS B  40       7.410   4.116   2.315  0.00  0.00           H  
ATOM   3398 HE2  LYS B  40       8.445   5.704   3.655  0.00  0.00           H  
ATOM   3399 HE3  LYS B  40       9.411   6.180   2.428  0.00  0.00           H  
ATOM   3400 HZ1  LYS B  40       7.578   7.658   2.738  0.00  0.00           H  
ATOM   3401 HZ2  LYS B  40       7.580   6.979   1.252  0.00  0.00           H  
ATOM   3402 HZ3  LYS B  40       6.567   6.419   2.405  0.00  0.00           H  
ATOM   3403  N   LEU B  41      13.197   2.688   2.255  0.00  0.00           N  
ATOM   3404  CA  LEU B  41      14.411   3.176   1.586  0.00  0.00           C  
ATOM   3405  CB  LEU B  41      15.558   2.158   1.630  0.00  0.00           C  
ATOM   3406  CG  LEU B  41      16.196   2.027   3.013  0.00  0.00           C  
ATOM   3407 CD1  LEU B  41      17.478   1.222   2.836  0.00  0.00           C  
ATOM   3408 CD2  LEU B  41      16.473   3.370   3.698  0.00  0.00           C  
ATOM   3409  C   LEU B  41      14.067   3.560   0.149  0.00  0.00           C  
ATOM   3410  O   LEU B  41      14.111   2.671  -0.702  0.00  0.00           O  
ATOM   3411  H   LEU B  41      12.957   1.681   2.333  0.00  0.00           H  
ATOM   3412  HA  LEU B  41      14.731   3.990   2.066  0.00  0.00           H  
ATOM   3413 HB2  LEU B  41      15.191   1.278   1.386  0.00  0.00           H  
ATOM   3414 HB3  LEU B  41      16.255   2.457   1.005  0.00  0.00           H  
ATOM   3415  HG  LEU B  41      15.582   1.542   3.610  0.00  0.00           H  
ATOM   3416 HD11 LEU B  41      18.090   1.702   2.208  0.00  0.00           H  
ATOM   3417 HD12 LEU B  41      17.928   1.113   3.722  0.00  0.00           H  
ATOM   3418 HD13 LEU B  41      17.257   0.321   2.462  0.00  0.00           H  
ATOM   3419 HD21 LEU B  41      15.611   3.864   3.813  0.00  0.00           H  
ATOM   3420 HD22 LEU B  41      16.888   3.205   4.592  0.00  0.00           H  
ATOM   3421 HD23 LEU B  41      17.096   3.907   3.131  0.00  0.00           H  
ATOM   3422  N   THR B  42      13.988   4.833  -0.245  0.00  0.00           N  
ATOM   3423  CA  THR B  42      13.681   5.205  -1.630  0.00  0.00           C  
ATOM   3424  CB  THR B  42      12.516   6.170  -1.827  0.00  0.00           C  
ATOM   3425 OG1  THR B  42      12.595   7.157  -0.792  0.00  0.00           O  
ATOM   3426 CG2  THR B  42      11.168   5.451  -1.787  0.00  0.00           C  
ATOM   3427  C   THR B  42      14.851   5.678  -2.497  0.00  0.00           C  
ATOM   3428  O   THR B  42      15.269   6.835  -2.384  0.00  0.00           O  
ATOM   3429  H   THR B  42      14.161   5.531   0.507  0.00  0.00           H  
ATOM   3430  HA  THR B  42      13.259   4.386  -2.091  0.00  0.00           H  
ATOM   3431  HB  THR B  42      12.619   6.640  -2.720  0.00  0.00           H  
ATOM   3432 HG21 THR B  42      10.557   5.843  -2.477  0.00  0.00           H  
ATOM   3433 HG22 THR B  42      11.300   4.477  -1.978  0.00  0.00           H  
ATOM   3434 HG23 THR B  42      10.756   5.559  -0.881  0.00  0.00           H  
ATOM   3435 HG1  THR B  42      13.435   7.033  -0.254  0.00  0.00           H  
ATOM   3436  N   LEU B  43      15.476   4.712  -3.149  0.00  0.00           N  
ATOM   3437  CA  LEU B  43      16.823   4.859  -3.727  0.00  0.00           C  
ATOM   3438  CB  LEU B  43      17.726   3.756  -3.160  0.00  0.00           C  
ATOM   3439  CG  LEU B  43      18.280   4.152  -1.790  0.00  0.00           C  
ATOM   3440 CD1  LEU B  43      18.990   2.906  -1.257  0.00  0.00           C  
ATOM   3441 CD2  LEU B  43      19.277   5.295  -1.898  0.00  0.00           C  
ATOM   3442  C   LEU B  43      16.833   4.684  -5.255  0.00  0.00           C  
ATOM   3443  O   LEU B  43      15.994   4.006  -5.859  0.00  0.00           O  
ATOM   3444  H   LEU B  43      14.932   3.817  -3.225  0.00  0.00           H  
ATOM   3445  HA  LEU B  43      17.161   5.787  -3.514  0.00  0.00           H  
ATOM   3446 HB2  LEU B  43      17.186   2.953  -3.042  0.00  0.00           H  
ATOM   3447 HB3  LEU B  43      18.479   3.641  -3.765  0.00  0.00           H  
ATOM   3448  HG  LEU B  43      17.539   4.386  -1.196  0.00  0.00           H  
ATOM   3449 HD11 LEU B  43      19.722   2.648  -1.886  0.00  0.00           H  
ATOM   3450 HD12 LEU B  43      19.375   3.106  -0.357  0.00  0.00           H  
ATOM   3451 HD13 LEU B  43      18.333   2.158  -1.182  0.00  0.00           H  
ATOM   3452 HD21 LEU B  43      18.829   6.094  -2.300  0.00  0.00           H  
ATOM   3453 HD22 LEU B  43      19.619   5.529  -0.987  0.00  0.00           H  
ATOM   3454 HD23 LEU B  43      20.044   5.017  -2.479  0.00  0.00           H  
ATOM   3455  N   LYS B  44      17.803   5.346  -5.865  0.00  0.00           N  
ATOM   3456  CA  LYS B  44      18.078   5.428  -7.308  0.00  0.00           C  
ATOM   3457  CB  LYS B  44      17.114   6.478  -7.865  0.00  0.00           C  
ATOM   3458  CG  LYS B  44      17.038   6.484  -9.389  0.00  0.00           C  
ATOM   3459  CD  LYS B  44      16.054   7.569  -9.833  0.00  0.00           C  
ATOM   3460  CE  LYS B  44      15.878   7.540 -11.354  0.00  0.00           C  
ATOM   3461  NZ  LYS B  44      17.034   7.861 -12.201  0.00  0.00           N  
ATOM   3462  C   LYS B  44      19.537   5.625  -7.719  0.00  0.00           C  
ATOM   3463  O   LYS B  44      20.211   6.484  -7.157  0.00  0.00           O  
ATOM   3464  H   LYS B  44      18.438   5.871  -5.162  0.00  0.00           H  
ATOM   3465  HA  LYS B  44      17.733   4.563  -7.748  0.00  0.00           H  
ATOM   3466 HB2  LYS B  44      16.204   6.288  -7.509  0.00  0.00           H  
ATOM   3467 HB3  LYS B  44      17.421   7.375  -7.564  0.00  0.00           H  
ATOM   3468 HG2  LYS B  44      17.930   6.691  -9.759  0.00  0.00           H  
ATOM   3469 HG3  LYS B  44      16.711   5.607  -9.704  0.00  0.00           H  
ATOM   3470 HD2  LYS B  44      15.176   7.397  -9.411  0.00  0.00           H  
ATOM   3471 HD3  LYS B  44      16.412   8.452  -9.574  0.00  0.00           H  
ATOM   3472 HE2  LYS B  44      15.523   6.603 -11.609  0.00  0.00           H  
ATOM   3473 HE3  LYS B  44      15.099   8.179 -11.590  0.00  0.00           H  
ATOM   3474 HZ1  LYS B  44      17.019   7.292 -13.028  0.00  0.00           H  
ATOM   3475 HZ2  LYS B  44      17.003   8.827 -12.468  0.00  0.00           H  
ATOM   3476 HZ3  LYS B  44      17.884   7.685 -11.700  0.00  0.00           H  
ATOM   3477  N   PHE B  45      20.004   4.641  -8.487  0.00  0.00           N  
ATOM   3478  CA  PHE B  45      21.430   4.421  -8.779  0.00  0.00           C  
ATOM   3479  CB  PHE B  45      21.702   2.952  -8.441  0.00  0.00           C  
ATOM   3480  CG  PHE B  45      21.692   2.608  -6.956  0.00  0.00           C  
ATOM   3481 CD1  PHE B  45      22.859   2.517  -6.208  0.00  0.00           C  
ATOM   3482 CD2  PHE B  45      20.441   2.376  -6.389  0.00  0.00           C  
ATOM   3483 CE1  PHE B  45      22.809   2.100  -4.883  0.00  0.00           C  
ATOM   3484 CE2  PHE B  45      20.380   2.001  -5.051  0.00  0.00           C  
ATOM   3485  CZ  PHE B  45      21.556   1.801  -4.356  0.00  0.00           C  
ATOM   3486  C   PHE B  45      21.826   4.710 -10.231  0.00  0.00           C  
ATOM   3487  O   PHE B  45      21.311   4.045 -11.125  0.00  0.00           O  
ATOM   3488  H   PHE B  45      19.251   4.015  -8.879  0.00  0.00           H  
ATOM   3489  HA  PHE B  45      21.948   5.076  -8.200  0.00  0.00           H  
ATOM   3490 HB2  PHE B  45      21.000   2.402  -8.878  0.00  0.00           H  
ATOM   3491 HB3  PHE B  45      22.600   2.717  -8.795  0.00  0.00           H  
ATOM   3492 HD1  PHE B  45      23.733   2.750  -6.615  0.00  0.00           H  
ATOM   3493 HD2  PHE B  45      19.622   2.475  -6.923  0.00  0.00           H  
ATOM   3494 HE1  PHE B  45      23.632   2.020  -4.344  0.00  0.00           H  
ATOM   3495 HE2  PHE B  45      19.485   1.879  -4.605  0.00  0.00           H  
ATOM   3496  HZ  PHE B  45      21.513   1.416  -3.410  0.00  0.00           H  
ATOM   3497  N   ILE B  46      22.849   5.528 -10.445  0.00  0.00           N  
ATOM   3498  CA  ILE B  46      23.485   5.716 -11.755  0.00  0.00           C  
ATOM   3499  CB  ILE B  46      23.298   7.162 -12.234  0.00  0.00           C  
ATOM   3500 CG1  ILE B  46      23.643   8.230 -11.195  0.00  0.00           C  
ATOM   3501 CG2  ILE B  46      21.843   7.506 -12.566  0.00  0.00           C  
ATOM   3502 CD1  ILE B  46      24.345   9.425 -11.840  0.00  0.00           C  
ATOM   3503  C   ILE B  46      24.911   5.157 -11.843  0.00  0.00           C  
ATOM   3504  O   ILE B  46      25.813   5.638 -11.165  0.00  0.00           O  
ATOM   3505  H   ILE B  46      23.175   6.041  -9.586  0.00  0.00           H  
ATOM   3506  HA  ILE B  46      22.928   5.185 -12.416  0.00  0.00           H  
ATOM   3507  HB  ILE B  46      23.903   7.304 -13.034  0.00  0.00           H  
ATOM   3508 HG12 ILE B  46      22.810   8.543 -10.769  0.00  0.00           H  
ATOM   3509 HG13 ILE B  46      24.249   7.834 -10.524  0.00  0.00           H  
ATOM   3510 HG21 ILE B  46      21.799   8.435 -12.927  0.00  0.00           H  
ATOM   3511 HG22 ILE B  46      21.501   6.864 -13.248  0.00  0.00           H  
ATOM   3512 HG23 ILE B  46      21.292   7.441 -11.737  0.00  0.00           H  
ATOM   3513 HD11 ILE B  46      23.742   9.824 -12.524  0.00  0.00           H  
ATOM   3514 HD12 ILE B  46      24.553  10.098 -11.135  0.00  0.00           H  
ATOM   3515 HD13 ILE B  46      25.188   9.111 -12.271  0.00  0.00           H  
ATOM   3516  N   CYS B  47      25.122   4.447 -12.941  0.00  0.00           N  
ATOM   3517  CA  CYS B  47      26.295   3.604 -13.224  0.00  0.00           C  
ATOM   3518  CB  CYS B  47      25.895   2.230 -13.779  0.00  0.00           C  
ATOM   3519  SG  CYS B  47      24.651   1.517 -12.644  0.00  0.00           S  
ATOM   3520  C   CYS B  47      27.182   4.301 -14.262  0.00  0.00           C  
ATOM   3521  O   CYS B  47      27.215   3.866 -15.409  0.00  0.00           O  
ATOM   3522  H   CYS B  47      24.328   4.537 -13.653  0.00  0.00           H  
ATOM   3523  HA  CYS B  47      26.820   3.506 -12.381  0.00  0.00           H  
ATOM   3524 HB2  CYS B  47      25.477   2.349 -14.641  0.00  0.00           H  
ATOM   3525 HB3  CYS B  47      26.669   1.651 -13.772  0.00  0.00           H  
ATOM   3526  HG  CYS B  47      24.417   2.197 -11.954  0.00  0.00           H  
ATOM   3527  N   THR B  48      27.732   5.413 -13.794  0.00  0.00           N  
ATOM   3528  CA  THR B  48      28.493   6.340 -14.652  0.00  0.00           C  
ATOM   3529  CB  THR B  48      29.118   7.435 -13.777  0.00  0.00           C  
ATOM   3530 OG1  THR B  48      29.878   6.912 -12.680  0.00  0.00           O  
ATOM   3531 CG2  THR B  48      27.951   8.369 -13.433  0.00  0.00           C  
ATOM   3532  C   THR B  48      29.582   5.689 -15.501  0.00  0.00           C  
ATOM   3533  O   THR B  48      29.984   6.256 -16.515  0.00  0.00           O  
ATOM   3534  H   THR B  48      27.586   5.581 -12.777  0.00  0.00           H  
ATOM   3535  HA  THR B  48      27.830   6.799 -15.280  0.00  0.00           H  
ATOM   3536  HB  THR B  48      29.757   8.002 -14.361  0.00  0.00           H  
ATOM   3537 HG21 THR B  48      28.289   9.142 -12.894  0.00  0.00           H  
ATOM   3538 HG22 THR B  48      27.536   8.709 -14.277  0.00  0.00           H  
ATOM   3539 HG23 THR B  48      27.267   7.867 -12.902  0.00  0.00           H  
ATOM   3540 HG1  THR B  48      29.732   5.921 -12.594  0.00  0.00           H  
ATOM   3541  N   THR B  49      30.081   4.542 -15.053  0.00  0.00           N  
ATOM   3542  CA  THR B  49      31.134   3.795 -15.762  0.00  0.00           C  
ATOM   3543  CB  THR B  49      31.946   2.766 -14.962  0.00  0.00           C  
ATOM   3544 OG1  THR B  49      31.308   1.649 -14.347  0.00  0.00           O  
ATOM   3545 CG2  THR B  49      32.681   3.636 -13.941  0.00  0.00           C  
ATOM   3546  C   THR B  49      30.654   3.019 -16.988  0.00  0.00           C  
ATOM   3547  O   THR B  49      31.203   3.352 -18.031  0.00  0.00           O  
ATOM   3548  H   THR B  49      29.666   4.210 -14.154  0.00  0.00           H  
ATOM   3549  HA  THR B  49      31.842   4.463 -16.066  0.00  0.00           H  
ATOM   3550  HB  THR B  49      32.704   2.374 -15.607  0.00  0.00           H  
ATOM   3551 HG21 THR B  49      33.482   3.144 -13.595  0.00  0.00           H  
ATOM   3552 HG22 THR B  49      32.978   4.487 -14.377  0.00  0.00           H  
ATOM   3553 HG23 THR B  49      32.068   3.850 -13.179  0.00  0.00           H  
ATOM   3554 HG1  THR B  49      31.627   0.788 -14.760  0.00  0.00           H  
ATOM   3555  N   GLY B  50      29.385   2.611 -16.971  0.00  0.00           N  
ATOM   3556  CA  GLY B  50      28.749   1.856 -18.055  0.00  0.00           C  
ATOM   3557  C   GLY B  50      27.628   0.868 -17.757  0.00  0.00           C  
ATOM   3558  O   GLY B  50      26.535   1.174 -17.285  0.00  0.00           O  
ATOM   3559  H   GLY B  50      28.865   2.881 -16.095  0.00  0.00           H  
ATOM   3560 HA2  GLY B  50      28.403   2.543 -18.767  0.00  0.00           H  
ATOM   3561 HA3  GLY B  50      29.502   1.351 -18.583  0.00  0.00           H  
ATOM   3562  N   LYS B  51      27.786  -0.191 -18.552  0.00  0.00           N  
ATOM   3563  CA  LYS B  51      26.998  -1.415 -18.415  0.00  0.00           C  
ATOM   3564  CB  LYS B  51      26.845  -2.032 -19.808  0.00  0.00           C  
ATOM   3565  CG  LYS B  51      25.909  -1.139 -20.633  0.00  0.00           C  
ATOM   3566  CD  LYS B  51      25.565  -1.827 -21.954  0.00  0.00           C  
ATOM   3567  CE  LYS B  51      24.360  -1.219 -22.674  0.00  0.00           C  
ATOM   3568  NZ  LYS B  51      24.213  -1.779 -24.018  0.00  0.00           N  
ATOM   3569  C   LYS B  51      27.639  -2.335 -17.375  0.00  0.00           C  
ATOM   3570  O   LYS B  51      28.858  -2.340 -17.242  0.00  0.00           O  
ATOM   3571  H   LYS B  51      28.523  -0.070 -19.285  0.00  0.00           H  
ATOM   3572  HA  LYS B  51      26.075  -1.176 -18.106  0.00  0.00           H  
ATOM   3573 HB2  LYS B  51      27.717  -2.047 -20.242  0.00  0.00           H  
ATOM   3574 HB3  LYS B  51      26.434  -2.910 -19.717  0.00  0.00           H  
ATOM   3575 HG2  LYS B  51      25.074  -0.988 -20.121  0.00  0.00           H  
ATOM   3576 HG3  LYS B  51      26.367  -0.282 -20.825  0.00  0.00           H  
ATOM   3577 HD2  LYS B  51      26.360  -1.767 -22.564  0.00  0.00           H  
ATOM   3578 HD3  LYS B  51      25.367  -2.793 -21.772  0.00  0.00           H  
ATOM   3579 HE2  LYS B  51      23.539  -1.410 -22.131  0.00  0.00           H  
ATOM   3580 HE3  LYS B  51      24.493  -0.227 -22.729  0.00  0.00           H  
ATOM   3581 HZ1  LYS B  51      23.819  -1.093 -24.635  0.00  0.00           H  
ATOM   3582 HZ2  LYS B  51      25.108  -2.061 -24.373  0.00  0.00           H  
ATOM   3583 HZ3  LYS B  51      23.607  -2.580 -23.992  0.00  0.00           H  
ATOM   3584  N   LEU B  52      26.705  -2.742 -16.516  0.00  0.00           N  
ATOM   3585  CA  LEU B  52      27.041  -3.435 -15.269  0.00  0.00           C  
ATOM   3586  CB  LEU B  52      25.799  -3.787 -14.440  0.00  0.00           C  
ATOM   3587  CG  LEU B  52      26.103  -3.355 -13.003  0.00  0.00           C  
ATOM   3588 CD1  LEU B  52      25.744  -1.898 -12.682  0.00  0.00           C  
ATOM   3589 CD2  LEU B  52      25.534  -4.382 -12.023  0.00  0.00           C  
ATOM   3590  C   LEU B  52      27.610  -4.825 -15.595  0.00  0.00           C  
ATOM   3591  O   LEU B  52      27.005  -5.591 -16.337  0.00  0.00           O  
ATOM   3592  H   LEU B  52      25.728  -2.529 -16.802  0.00  0.00           H  
ATOM   3593  HA  LEU B  52      27.746  -2.913 -14.791  0.00  0.00           H  
ATOM   3594 HB2  LEU B  52      25.067  -3.259 -14.757  0.00  0.00           H  
ATOM   3595 HB3  LEU B  52      25.692  -4.736 -14.447  0.00  0.00           H  
ATOM   3596  HG  LEU B  52      27.093  -3.495 -12.823  0.00  0.00           H  
ATOM   3597 HD11 LEU B  52      24.766  -1.762 -12.827  0.00  0.00           H  
ATOM   3598 HD12 LEU B  52      25.975  -1.705 -11.730  0.00  0.00           H  
ATOM   3599 HD13 LEU B  52      26.262  -1.293 -13.283  0.00  0.00           H  
ATOM   3600 HD21 LEU B  52      25.952  -5.273 -12.197  0.00  0.00           H  
ATOM   3601 HD22 LEU B  52      25.736  -4.094 -11.087  0.00  0.00           H  
ATOM   3602 HD23 LEU B  52      24.545  -4.446 -12.148  0.00  0.00           H  
ATOM   3603  N   PRO B  53      28.773  -5.188 -15.054  0.00  0.00           N  
ATOM   3604  CA  PRO B  53      29.426  -6.471 -15.331  0.00  0.00           C  
ATOM   3605  CB  PRO B  53      30.851  -6.327 -14.789  0.00  0.00           C  
ATOM   3606  CG  PRO B  53      31.061  -4.816 -14.794  0.00  0.00           C  
ATOM   3607  CD  PRO B  53      29.697  -4.348 -14.280  0.00  0.00           C  
ATOM   3608  C   PRO B  53      28.793  -7.769 -14.803  0.00  0.00           C  
ATOM   3609  O   PRO B  53      28.549  -8.702 -15.562  0.00  0.00           O  
ATOM   3610  HA  PRO B  53      29.597  -6.563 -16.358  0.00  0.00           H  
ATOM   3611 HB2  PRO B  53      30.921  -6.681 -13.865  0.00  0.00           H  
ATOM   3612 HB3  PRO B  53      31.509  -6.768 -15.385  0.00  0.00           H  
ATOM   3613 HG2  PRO B  53      31.773  -4.569 -14.170  0.00  0.00           H  
ATOM   3614 HG3  PRO B  53      31.221  -4.497 -15.704  0.00  0.00           H  
ATOM   3615 HD2  PRO B  53      29.608  -4.521 -13.307  0.00  0.00           H  
ATOM   3616 HD3  PRO B  53      29.558  -3.384 -14.478  0.00  0.00           H  
ATOM   3617  N   VAL B  54      28.311  -7.772 -13.568  0.00  0.00           N  
ATOM   3618  CA  VAL B  54      27.545  -8.939 -13.112  0.00  0.00           C  
ATOM   3619  CB  VAL B  54      28.356  -9.826 -12.161  0.00  0.00           C  
ATOM   3620 CG1  VAL B  54      28.663  -9.157 -10.823  0.00  0.00           C  
ATOM   3621 CG2  VAL B  54      27.753 -11.200 -11.859  0.00  0.00           C  
ATOM   3622  C   VAL B  54      26.224  -8.287 -12.703  0.00  0.00           C  
ATOM   3623  O   VAL B  54      26.116  -7.571 -11.708  0.00  0.00           O  
ATOM   3624  H   VAL B  54      28.504  -6.951 -13.000  0.00  0.00           H  
ATOM   3625  HA  VAL B  54      27.377  -9.513 -13.876  0.00  0.00           H  
ATOM   3626  HB  VAL B  54      29.243 -10.017 -12.597  0.00  0.00           H  
ATOM   3627 HG11 VAL B  54      29.550  -9.475 -10.489  0.00  0.00           H  
ATOM   3628 HG12 VAL B  54      28.688  -8.166 -10.945  0.00  0.00           H  
ATOM   3629 HG13 VAL B  54      27.952  -9.394 -10.162  0.00  0.00           H  
ATOM   3630 HG21 VAL B  54      27.710 -11.729 -12.705  0.00  0.00           H  
ATOM   3631 HG22 VAL B  54      28.329 -11.669 -11.193  0.00  0.00           H  
ATOM   3632 HG23 VAL B  54      26.834 -11.077 -11.488  0.00  0.00           H  
ATOM   3633  N   PRO B  55      25.199  -8.433 -13.533  0.00  0.00           N  
ATOM   3634  CA  PRO B  55      23.882  -7.778 -13.488  0.00  0.00           C  
ATOM   3635  CB  PRO B  55      23.246  -8.082 -14.847  0.00  0.00           C  
ATOM   3636  CG  PRO B  55      23.792  -9.473 -15.153  0.00  0.00           C  
ATOM   3637  CD  PRO B  55      25.230  -9.422 -14.622  0.00  0.00           C  
ATOM   3638  C   PRO B  55      23.153  -7.881 -12.149  0.00  0.00           C  
ATOM   3639  O   PRO B  55      23.101  -8.928 -11.505  0.00  0.00           O  
ATOM   3640  HA  PRO B  55      23.967  -6.797 -13.772  0.00  0.00           H  
ATOM   3641 HB2  PRO B  55      22.258  -8.107 -14.784  0.00  0.00           H  
ATOM   3642 HB3  PRO B  55      23.543  -7.436 -15.536  0.00  0.00           H  
ATOM   3643 HG2  PRO B  55      23.266 -10.162 -14.674  0.00  0.00           H  
ATOM   3644 HG3  PRO B  55      23.785  -9.637 -16.130  0.00  0.00           H  
ATOM   3645 HD2  PRO B  55      25.512 -10.322 -14.280  0.00  0.00           H  
ATOM   3646 HD3  PRO B  55      25.865  -9.137 -15.347  0.00  0.00           H  
ATOM   3647  N   TRP B  56      22.337  -6.862 -11.868  0.00  0.00           N  
ATOM   3648  CA  TRP B  56      21.698  -6.662 -10.555  0.00  0.00           C  
ATOM   3649  CB  TRP B  56      20.888  -5.359 -10.553  0.00  0.00           C  
ATOM   3650  CG  TRP B  56      21.770  -4.144 -10.867  0.00  0.00           C  
ATOM   3651 CD1  TRP B  56      21.889  -3.554 -12.054  0.00  0.00           C  
ATOM   3652 CD2  TRP B  56      22.116  -3.216  -9.895  0.00  0.00           C  
ATOM   3653 NE1  TRP B  56      22.026  -2.243 -11.882  0.00  0.00           N  
ATOM   3654 CE2  TRP B  56      22.368  -2.049 -10.611  0.00  0.00           C  
ATOM   3655 CE3  TRP B  56      22.328  -3.341  -8.533  0.00  0.00           C  
ATOM   3656 CZ2  TRP B  56      23.051  -1.054  -9.917  0.00  0.00           C  
ATOM   3657 CZ3  TRP B  56      22.961  -2.321  -7.824  0.00  0.00           C  
ATOM   3658 CH2  TRP B  56      23.310  -1.195  -8.561  0.00  0.00           C  
ATOM   3659  C   TRP B  56      20.885  -7.843 -10.020  0.00  0.00           C  
ATOM   3660  O   TRP B  56      21.040  -8.088  -8.823  0.00  0.00           O  
ATOM   3661  H   TRP B  56      22.184  -6.204 -12.671  0.00  0.00           H  
ATOM   3662  HA  TRP B  56      22.447  -6.478  -9.882  0.00  0.00           H  
ATOM   3663 HB2  TRP B  56      20.203  -5.398 -11.253  0.00  0.00           H  
ATOM   3664 HB3  TRP B  56      20.510  -5.209  -9.660  0.00  0.00           H  
ATOM   3665 HD1  TRP B  56      21.878  -4.030 -12.943  0.00  0.00           H  
ATOM   3666 HE1  TRP B  56      21.897  -1.530 -12.577  0.00  0.00           H  
ATOM   3667 HE3  TRP B  56      22.028  -4.166  -8.036  0.00  0.00           H  
ATOM   3668 HZ2  TRP B  56      23.362  -0.218 -10.415  0.00  0.00           H  
ATOM   3669 HZ3  TRP B  56      23.140  -2.404  -6.885  0.00  0.00           H  
ATOM   3670 HH2  TRP B  56      23.781  -0.432  -8.083  0.00  0.00           H  
ATOM   3671  N   PRO B  57      20.131  -8.610 -10.806  0.00  0.00           N  
ATOM   3672  CA  PRO B  57      19.372  -9.757 -10.294  0.00  0.00           C  
ATOM   3673  CB  PRO B  57      18.474 -10.335 -11.387  0.00  0.00           C  
ATOM   3674  CG  PRO B  57      18.283  -9.030 -12.159  0.00  0.00           C  
ATOM   3675  CD  PRO B  57      19.633  -8.310 -12.159  0.00  0.00           C  
ATOM   3676  C   PRO B  57      20.232 -10.903  -9.748  0.00  0.00           C  
ATOM   3677  O   PRO B  57      19.603 -11.721  -9.073  0.00  0.00           O  
ATOM   3678  HA  PRO B  57      18.702  -9.451  -9.585  0.00  0.00           H  
ATOM   3679 HB2  PRO B  57      18.947 -10.982 -11.931  0.00  0.00           H  
ATOM   3680 HB3  PRO B  57      17.629 -10.643 -11.029  0.00  0.00           H  
ATOM   3681 HG2  PRO B  57      17.988  -9.228 -13.099  0.00  0.00           H  
ATOM   3682 HG3  PRO B  57      17.581  -8.468 -11.712  0.00  0.00           H  
ATOM   3683 HD2  PRO B  57      20.234  -8.685 -12.852  0.00  0.00           H  
ATOM   3684 HD3  PRO B  57      19.513  -7.334 -12.286  0.00  0.00           H  
ATOM   3685  N   THR B  58      21.536 -10.993  -9.965  0.00  0.00           N  
ATOM   3686  CA  THR B  58      22.420 -11.969  -9.324  0.00  0.00           C  
ATOM   3687  CB  THR B  58      23.776 -11.932 -10.038  0.00  0.00           C  
ATOM   3688 OG1  THR B  58      24.217 -10.596  -9.740  0.00  0.00           O  
ATOM   3689 CG2  THR B  58      23.639 -12.109 -11.550  0.00  0.00           C  
ATOM   3690  C   THR B  58      22.606 -11.796  -7.817  0.00  0.00           C  
ATOM   3691  O   THR B  58      22.999 -12.704  -7.079  0.00  0.00           O  
ATOM   3692  H   THR B  58      21.900 -10.282 -10.660  0.00  0.00           H  
ATOM   3693  HA  THR B  58      22.033 -12.904  -9.489  0.00  0.00           H  
ATOM   3694  HB  THR B  58      24.393 -12.571  -9.600  0.00  0.00           H  
ATOM   3695 HG21 THR B  58      22.746 -12.510 -11.762  0.00  0.00           H  
ATOM   3696 HG22 THR B  58      23.717 -11.219 -12.001  0.00  0.00           H  
ATOM   3697 HG23 THR B  58      24.363 -12.714 -11.885  0.00  0.00           H  
ATOM   3698 HG1  THR B  58      23.833  -9.948 -10.405  0.00  0.00           H  
ATOM   3699  N   LEU B  59      22.499 -10.549  -7.349  0.00  0.00           N  
ATOM   3700  CA  LEU B  59      22.233 -10.188  -5.948  0.00  0.00           C  
ATOM   3701  CB  LEU B  59      23.536 -10.505  -5.226  0.00  0.00           C  
ATOM   3702  CG  LEU B  59      23.417 -10.748  -3.720  0.00  0.00           C  
ATOM   3703 CD1  LEU B  59      23.084 -12.173  -3.296  0.00  0.00           C  
ATOM   3704 CD2  LEU B  59      24.780 -10.468  -3.085  0.00  0.00           C  
ATOM   3705  C   LEU B  59      21.790  -8.730  -5.870  0.00  0.00           C  
ATOM   3706  O   LEU B  59      22.636  -7.846  -6.015  0.00  0.00           O  
ATOM   3707  H   LEU B  59      22.627  -9.811  -8.100  0.00  0.00           H  
ATOM   3708  HA  LEU B  59      21.491 -10.766  -5.608  0.00  0.00           H  
ATOM   3709 HB2  LEU B  59      23.919 -11.331  -5.629  0.00  0.00           H  
ATOM   3710 HB3  LEU B  59      24.155  -9.738  -5.354  0.00  0.00           H  
ATOM   3711  HG  LEU B  59      22.704 -10.117  -3.346  0.00  0.00           H  
ATOM   3712 HD11 LEU B  59      23.798 -12.794  -3.621  0.00  0.00           H  
ATOM   3713 HD12 LEU B  59      23.031 -12.221  -2.298  0.00  0.00           H  
ATOM   3714 HD13 LEU B  59      22.205 -12.441  -3.689  0.00  0.00           H  
ATOM   3715 HD21 LEU B  59      25.040  -9.519  -3.262  0.00  0.00           H  
ATOM   3716 HD22 LEU B  59      24.724 -10.622  -2.098  0.00  0.00           H  
ATOM   3717 HD23 LEU B  59      25.462 -11.082  -3.481  0.00  0.00           H  
ATOM   3718  N   VAL B  60      20.518  -8.583  -5.523  0.00  0.00           N  
ATOM   3719  CA  VAL B  60      19.750  -7.382  -5.147  0.00  0.00           C  
ATOM   3720  CB  VAL B  60      18.254  -7.689  -5.085  0.00  0.00           C  
ATOM   3721 CG1  VAL B  60      17.473  -6.411  -4.785  0.00  0.00           C  
ATOM   3722 CG2  VAL B  60      17.744  -8.354  -6.367  0.00  0.00           C  
ATOM   3723  C   VAL B  60      20.268  -6.733  -3.863  0.00  0.00           C  
ATOM   3724  O   VAL B  60      20.026  -7.320  -2.810  0.00  0.00           O  
ATOM   3725  H   VAL B  60      20.000  -9.557  -5.537  0.00  0.00           H  
ATOM   3726  HA  VAL B  60      19.844  -6.710  -5.897  0.00  0.00           H  
ATOM   3727  HB  VAL B  60      18.096  -8.306  -4.322  0.00  0.00           H  
ATOM   3728 HG11 VAL B  60      17.281  -6.362  -3.806  0.00  0.00           H  
ATOM   3729 HG12 VAL B  60      18.016  -5.619  -5.060  0.00  0.00           H  
ATOM   3730 HG13 VAL B  60      16.613  -6.421  -5.294  0.00  0.00           H  
ATOM   3731 HG21 VAL B  60      17.524  -7.645  -7.035  0.00  0.00           H  
ATOM   3732 HG22 VAL B  60      18.455  -8.954  -6.728  0.00  0.00           H  
ATOM   3733 HG23 VAL B  60      16.927  -8.886  -6.154  0.00  0.00           H  
ATOM   3734  N   THR B  61      20.898  -5.565  -3.859  0.00  0.00           N  
ATOM   3735  CA  THR B  61      21.728  -5.154  -2.714  0.00  0.00           C  
ATOM   3736  CB  THR B  61      22.986  -4.413  -3.171  0.00  0.00           C  
ATOM   3737 OG1  THR B  61      22.707  -3.553  -4.281  0.00  0.00           O  
ATOM   3738 CG2  THR B  61      24.228  -5.308  -3.199  0.00  0.00           C  
ATOM   3739  C   THR B  61      21.081  -4.205  -1.692  0.00  0.00           C  
ATOM   3740  O   THR B  61      20.026  -3.697  -2.068  0.00  0.00           O  
ATOM   3741  H   THR B  61      20.763  -4.983  -4.700  0.00  0.00           H  
ATOM   3742  HA  THR B  61      22.017  -6.004  -2.213  0.00  0.00           H  
ATOM   3743  HB  THR B  61      23.329  -3.829  -2.398  0.00  0.00           H  
ATOM   3744 HG21 THR B  61      24.064  -6.091  -3.801  0.00  0.00           H  
ATOM   3745 HG22 THR B  61      25.011  -4.785  -3.540  0.00  0.00           H  
ATOM   3746 HG23 THR B  61      24.425  -5.637  -2.274  0.00  0.00           H  
ATOM   3747 HG1  THR B  61      22.511  -4.096  -5.104  0.00  0.00           H  
ATOM   3748  N   THR B  62      21.249  -4.656  -0.459  0.00  0.00           N  
ATOM   3749  CA  THR B  62      20.750  -4.010   0.764  0.00  0.00           C  
ATOM   3750  CB  THR B  62      20.365  -5.021   1.859  0.00  0.00           C  
ATOM   3751 OG1  THR B  62      21.368  -6.026   2.043  0.00  0.00           O  
ATOM   3752 CG2  THR B  62      19.120  -5.773   1.384  0.00  0.00           C  
ATOM   3753  C   THR B  62      21.642  -2.946   1.395  0.00  0.00           C  
ATOM   3754  O   THR B  62      22.864  -3.134   1.358  0.00  0.00           O  
ATOM   3755  H   THR B  62      21.799  -5.567  -0.416  0.00  0.00           H  
ATOM   3756  HA  THR B  62      19.844  -3.573   0.539  0.00  0.00           H  
ATOM   3757  HB  THR B  62      20.254  -4.516   2.750  0.00  0.00           H  
ATOM   3758 HG21 THR B  62      18.811  -6.399   2.101  0.00  0.00           H  
ATOM   3759 HG22 THR B  62      18.390  -5.119   1.178  0.00  0.00           H  
ATOM   3760 HG23 THR B  62      19.338  -6.296   0.559  0.00  0.00           H  
ATOM   3761 HG1  THR B  62      21.568  -6.485   1.170  0.00  0.00           H  
ATOM   3762  N   LEU B  63      21.032  -1.933   2.012  0.00  0.00           N  
ATOM   3763  CA  LEU B  63      21.739  -0.736   2.495  0.00  0.00           C  
ATOM   3764  CB  LEU B  63      21.507   0.221   1.332  0.00  0.00           C  
ATOM   3765  CG  LEU B  63      22.688   1.190   1.172  0.00  0.00           C  
ATOM   3766 CD1  LEU B  63      22.905   1.358  -0.328  0.00  0.00           C  
ATOM   3767 CD2  LEU B  63      22.472   2.576   1.779  0.00  0.00           C  
ATOM   3768  C   LEU B  63      21.617  -0.131   3.903  0.00  0.00           C  
ATOM   3769  O   LEU B  63      22.583   0.295   4.530  0.00  0.00           O  
ATOM   3770  H   LEU B  63      19.999  -2.060   2.126  0.00  0.00           H  
ATOM   3771  HA  LEU B  63      22.780  -0.908   2.325  0.00  0.00           H  
ATOM   3772 HB2  LEU B  63      21.443  -0.300   0.510  0.00  0.00           H  
ATOM   3773 HB3  LEU B  63      20.714   0.754   1.523  0.00  0.00           H  
ATOM   3774  HG  LEU B  63      23.487   0.792   1.579  0.00  0.00           H  
ATOM   3775 HD11 LEU B  63      22.076   1.732  -0.745  0.00  0.00           H  
ATOM   3776 HD12 LEU B  63      23.668   1.985  -0.486  0.00  0.00           H  
ATOM   3777 HD13 LEU B  63      23.112   0.470  -0.736  0.00  0.00           H  
ATOM   3778 HD21 LEU B  63      22.306   2.486   2.760  0.00  0.00           H  
ATOM   3779 HD22 LEU B  63      23.288   3.135   1.627  0.00  0.00           H  
ATOM   3780 HD23 LEU B  63      21.684   3.010   1.343  0.00  0.00           H  
ATOM   3781  N   VAL B  64      20.419  -0.196   4.467  0.00  0.00           N  
ATOM   3782  CA  VAL B  64      20.106   0.216   5.845  0.00  0.00           C  
ATOM   3783  CB  VAL B  64      19.865   1.704   6.130  0.00  0.00           C  
ATOM   3784 CG1  VAL B  64      20.871   1.906   7.265  0.00  0.00           C  
ATOM   3785 CG2  VAL B  64      20.086   2.801   5.090  0.00  0.00           C  
ATOM   3786  C   VAL B  64      18.997  -0.630   6.482  0.00  0.00           C  
ATOM   3787  O   VAL B  64      17.893  -0.741   5.954  0.00  0.00           O  
ATOM   3788  H   VAL B  64      19.669  -0.586   3.823  0.00  0.00           H  
ATOM   3789  HA  VAL B  64      20.942   0.099   6.402  0.00  0.00           H  
ATOM   3790  HB  VAL B  64      18.994   1.793   6.514  0.00  0.00           H  
ATOM   3791 HG11 VAL B  64      21.701   1.389   7.065  0.00  0.00           H  
ATOM   3792 HG12 VAL B  64      21.090   2.877   7.343  0.00  0.00           H  
ATOM   3793 HG13 VAL B  64      20.472   1.583   8.121  0.00  0.00           H  
ATOM   3794 HG21 VAL B  64      20.835   2.534   4.486  0.00  0.00           H  
ATOM   3795 HG22 VAL B  64      19.249   2.921   4.558  0.00  0.00           H  
ATOM   3796 HG23 VAL B  64      20.316   3.654   5.558  0.00  0.00           H  
ATOM   3797  N   GLN B  65      19.402  -1.229   7.591  0.00  0.00           N  
ATOM   3798  CA  GLN B  65      18.495  -2.117   8.329  0.00  0.00           C  
ATOM   3799  CB  GLN B  65      18.795  -3.571   7.926  0.00  0.00           C  
ATOM   3800  CG  GLN B  65      18.025  -3.918   6.650  0.00  0.00           C  
ATOM   3801  CD  GLN B  65      18.608  -5.218   6.096  0.00  0.00           C  
ATOM   3802  C   GLN B  65      18.358  -1.921   9.844  0.00  0.00           C  
ATOM   3803  O   GLN B  65      18.839  -2.767  10.588  0.00  0.00           O  
ATOM   3804  H   GLN B  65      20.368  -1.030   7.882  0.00  0.00           H  
ATOM   3805  HA  GLN B  65      17.552  -1.999   7.919  0.00  0.00           H  
ATOM   3806 HB2  GLN B  65      19.755  -3.659   7.742  0.00  0.00           H  
ATOM   3807 HB3  GLN B  65      18.492  -4.170   8.643  0.00  0.00           H  
ATOM   3808 HG2  GLN B  65      17.086  -4.065   6.876  0.00  0.00           H  
ATOM   3809 HG3  GLN B  65      18.161  -3.207   5.994  0.00  0.00           H  
ATOM   3810 OE1  GLN B  65      19.237  -6.049   6.745  0.00  0.00           O  
ATOM   3811 NE2  GLN B  65      18.425  -5.481   4.809  0.00  0.00           N  
ATOM   3812 HE21 GLN B  65      18.794  -6.311   4.384  0.00  0.00           H  
ATOM   3813 HE22 GLN B  65      17.889  -4.811   4.248  0.00  0.00           H  
ATOM   3814  N   CYS B  66      17.776  -0.798  10.234  0.00  0.00           N  
ATOM   3815  CA  CYS B  66      17.605  -0.471  11.661  0.00  0.00           C  
ATOM   3816  CB  CYS B  66      18.876   0.213  12.151  0.00  0.00           C  
ATOM   3817  SG  CYS B  66      19.484   1.583  11.104  0.00  0.00           S  
ATOM   3818  C   CYS B  66      16.395   0.406  11.983  0.00  0.00           C  
ATOM   3819  O   CYS B  66      15.712   0.087  12.959  0.00  0.00           O  
ATOM   3820  H   CYS B  66      17.455  -0.175   9.471  0.00  0.00           H  
ATOM   3821  HA  CYS B  66      17.499  -1.351  12.169  0.00  0.00           H  
ATOM   3822 HB2  CYS B  66      18.703   0.582  13.066  0.00  0.00           H  
ATOM   3823 HB3  CYS B  66      19.604  -0.474  12.207  0.00  0.00           H  
ATOM   3824  HG  CYS B  66      19.608   2.392  11.672  0.00  0.00           H  
ATOM   3825  N   PHE B  67      16.433   1.680  11.606  0.00  0.00           N  
ATOM   3826  CA  PHE B  67      15.343   2.631  11.880  0.00  0.00           C  
ATOM   3827  CB  PHE B  67      15.720   4.023  11.364  0.00  0.00           C  
ATOM   3828  CG  PHE B  67      16.164   4.092   9.903  0.00  0.00           C  
ATOM   3829 CD1  PHE B  67      15.203   4.266   8.912  0.00  0.00           C  
ATOM   3830 CD2  PHE B  67      17.514   4.133   9.601  0.00  0.00           C  
ATOM   3831 CE1  PHE B  67      15.661   4.433   7.605  0.00  0.00           C  
ATOM   3832 CE2  PHE B  67      17.965   4.278   8.297  0.00  0.00           C  
ATOM   3833  CZ  PHE B  67      17.008   4.460   7.302  0.00  0.00           C  
ATOM   3834  C   PHE B  67      13.974   2.156  11.404  0.00  0.00           C  
ATOM   3835  O   PHE B  67      13.606   2.172  10.228  0.00  0.00           O  
ATOM   3836  H   PHE B  67      17.303   1.955  11.096  0.00  0.00           H  
ATOM   3837  HA  PHE B  67      15.288   2.722  12.890  0.00  0.00           H  
ATOM   3838 HB2  PHE B  67      14.926   4.613  11.459  0.00  0.00           H  
ATOM   3839 HB3  PHE B  67      16.474   4.363  11.918  0.00  0.00           H  
ATOM   3840 HD1  PHE B  67      14.256   4.273   9.115  0.00  0.00           H  
ATOM   3841 HD2  PHE B  67      18.188   4.055  10.347  0.00  0.00           H  
ATOM   3842 HE1  PHE B  67      14.971   4.536   6.860  0.00  0.00           H  
ATOM   3843 HE2  PHE B  67      18.936   4.252   8.084  0.00  0.00           H  
ATOM   3844  HZ  PHE B  67      17.303   4.613   6.352  0.00  0.00           H  
ATOM   3845  N   SER B  68      13.146   1.711  12.352  0.00  0.00           N  
ATOM   3846  CA  SER B  68      11.922   0.985  11.973  0.00  0.00           C  
ATOM   3847  CB  SER B  68      12.109  -0.286  11.141  0.00  0.00           C  
ATOM   3848  OG  SER B  68      10.816  -0.785  10.769  0.00  0.00           O  
ATOM   3849  C   SER B  68      11.252   0.608  13.286  0.00  0.00           C  
ATOM   3850  O   SER B  68      11.907   0.337  14.298  0.00  0.00           O  
ATOM   3851  H   SER B  68      13.422   1.908  13.316  0.00  0.00           H  
ATOM   3852  HA  SER B  68      11.332   1.612  11.493  0.00  0.00           H  
ATOM   3853 HB2  SER B  68      12.611  -0.066  10.324  0.00  0.00           H  
ATOM   3854 HB3  SER B  68      12.566  -0.965  11.686  0.00  0.00           H  
ATOM   3855  HG  SER B  68      10.887  -1.247   9.890  0.00  0.00           H  
ATOM   3856  N   ARG B  69       9.951   0.895  13.287  0.00  0.00           N  
ATOM   3857  CA  ARG B  69       9.141   0.523  14.457  0.00  0.00           C  
ATOM   3858  CB  ARG B  69       7.645   0.744  14.203  0.00  0.00           C  
ATOM   3859  CG  ARG B  69       7.424   2.250  14.354  0.00  0.00           C  
ATOM   3860  CD  ARG B  69       5.998   2.777  14.178  0.00  0.00           C  
ATOM   3861  NE  ARG B  69       5.919   4.219  14.428  0.00  0.00           N  
ATOM   3862  CZ  ARG B  69       6.133   4.905  15.562  0.00  0.00           C  
ATOM   3863 NH1  ARG B  69       6.532   4.257  16.669  0.00  0.00           N  
ATOM   3864 NH2  ARG B  69       5.812   6.206  15.661  0.00  0.00           N  
ATOM   3865  C   ARG B  69       9.313  -0.848  15.114  0.00  0.00           C  
ATOM   3866  O   ARG B  69       8.884  -1.830  14.508  0.00  0.00           O  
ATOM   3867  H   ARG B  69       9.589   1.364  12.461  0.00  0.00           H  
ATOM   3868  HA  ARG B  69       9.298   1.250  15.192  0.00  0.00           H  
ATOM   3869 HB2  ARG B  69       7.446   0.497  13.298  0.00  0.00           H  
ATOM   3870 HB3  ARG B  69       7.146   0.295  14.889  0.00  0.00           H  
ATOM   3871 HG2  ARG B  69       7.746   2.540  15.279  0.00  0.00           H  
ATOM   3872 HG3  ARG B  69       8.015   2.739  13.681  0.00  0.00           H  
ATOM   3873 HD2  ARG B  69       5.714   2.589  13.245  0.00  0.00           H  
ATOM   3874 HD3  ARG B  69       5.413   2.298  14.824  0.00  0.00           H  
ATOM   3875  HE  ARG B  69       5.657   4.805  13.605  0.00  0.00           H  
ATOM   3876 HH11 ARG B  69       6.689   3.278  16.654  0.00  0.00           H  
ATOM   3877 HH12 ARG B  69       6.671   4.777  17.517  0.00  0.00           H  
ATOM   3878 HH21 ARG B  69       5.423   6.655  14.851  0.00  0.00           H  
ATOM   3879 HH22 ARG B  69       5.957   6.695  16.502  0.00  0.00           H  
ATOM   3880  N   TYR B  70       9.809  -0.821  16.342  0.00  0.00           N  
ATOM   3881  CA  TYR B  70      10.196  -1.992  17.156  0.00  0.00           C  
ATOM   3882  CB  TYR B  70      11.597  -1.845  17.743  0.00  0.00           C  
ATOM   3883  CG  TYR B  70      12.745  -2.161  16.788  0.00  0.00           C  
ATOM   3884 CD1  TYR B  70      13.480  -1.057  16.389  0.00  0.00           C  
ATOM   3885 CD2  TYR B  70      12.893  -3.376  16.127  0.00  0.00           C  
ATOM   3886 CE1  TYR B  70      14.375  -1.207  15.339  0.00  0.00           C  
ATOM   3887 CE2  TYR B  70      13.800  -3.482  15.071  0.00  0.00           C  
ATOM   3888  CZ  TYR B  70      14.503  -2.380  14.605  0.00  0.00           C  
ATOM   3889  OH  TYR B  70      14.878  -2.356  13.296  0.00  0.00           O  
ATOM   3890  C   TYR B  70       9.315  -2.278  18.376  0.00  0.00           C  
ATOM   3891  O   TYR B  70       9.032  -1.291  19.061  0.00  0.00           O  
ATOM   3892  H   TYR B  70       9.917   0.171  16.727  0.00  0.00           H  
ATOM   3893  HA  TYR B  70      10.165  -2.814  16.547  0.00  0.00           H  
ATOM   3894 HB2  TYR B  70      11.713  -0.899  18.056  0.00  0.00           H  
ATOM   3895 HB3  TYR B  70      11.678  -2.461  18.529  0.00  0.00           H  
ATOM   3896 HD1  TYR B  70      13.375  -0.187  16.836  0.00  0.00           H  
ATOM   3897 HD2  TYR B  70      12.362  -4.162  16.401  0.00  0.00           H  
ATOM   3898 HE1  TYR B  70      14.975  -0.412  15.092  0.00  0.00           H  
ATOM   3899 HE2  TYR B  70      13.946  -4.383  14.636  0.00  0.00           H  
ATOM   3900  HH  TYR B  70      15.240  -1.452  13.068  0.00  0.00           H  
ATOM   3901  N   PRO B  71       9.129  -3.556  18.685  0.00  0.00           N  
ATOM   3902  CA  PRO B  71       8.270  -3.925  19.818  0.00  0.00           C  
ATOM   3903  CB  PRO B  71       8.042  -5.437  19.748  0.00  0.00           C  
ATOM   3904  CG  PRO B  71       8.324  -5.753  18.270  0.00  0.00           C  
ATOM   3905  CD  PRO B  71       9.380  -4.733  17.849  0.00  0.00           C  
ATOM   3906  C   PRO B  71       9.066  -3.587  21.084  0.00  0.00           C  
ATOM   3907  O   PRO B  71      10.291  -3.602  20.951  0.00  0.00           O  
ATOM   3908  HA  PRO B  71       7.416  -3.436  19.795  0.00  0.00           H  
ATOM   3909 HB2  PRO B  71       8.682  -5.926  20.326  0.00  0.00           H  
ATOM   3910 HB3  PRO B  71       7.108  -5.674  19.973  0.00  0.00           H  
ATOM   3911 HG2  PRO B  71       8.670  -6.681  18.183  0.00  0.00           H  
ATOM   3912 HG3  PRO B  71       7.490  -5.644  17.738  0.00  0.00           H  
ATOM   3913 HD2  PRO B  71      10.305  -5.096  18.006  0.00  0.00           H  
ATOM   3914 HD3  PRO B  71       9.287  -4.508  16.873  0.00  0.00           H  
ATOM   3915  N   ASP B  72       8.390  -3.714  22.213  0.00  0.00           N  
ATOM   3916  CA  ASP B  72       8.875  -3.190  23.499  0.00  0.00           C  
ATOM   3917  CB  ASP B  72       7.896  -3.506  24.635  0.00  0.00           C  
ATOM   3918  CG  ASP B  72       6.522  -2.834  24.559  0.00  0.00           C  
ATOM   3919 OD1  ASP B  72       5.613  -3.525  24.036  0.00  0.00           O  
ATOM   3920 OD2  ASP B  72       6.459  -1.598  24.734  0.00  0.00           O  
ATOM   3921  C   ASP B  72      10.320  -3.584  23.830  0.00  0.00           C  
ATOM   3922  O   ASP B  72      11.214  -2.754  23.665  0.00  0.00           O  
ATOM   3923  H   ASP B  72       7.478  -4.218  22.121  0.00  0.00           H  
ATOM   3924  HA  ASP B  72       8.853  -2.176  23.433  0.00  0.00           H  
ATOM   3925 HB2  ASP B  72       7.756  -4.504  24.654  0.00  0.00           H  
ATOM   3926 HB3  ASP B  72       8.330  -3.233  25.502  0.00  0.00           H  
ATOM   3927  N   HIS B  73      10.539  -4.888  23.958  0.00  0.00           N  
ATOM   3928  CA  HIS B  73      11.879  -5.481  24.103  0.00  0.00           C  
ATOM   3929  CB  HIS B  73      11.831  -6.995  24.272  0.00  0.00           C  
ATOM   3930  CG  HIS B  73      11.362  -7.843  23.086  0.00  0.00           C  
ATOM   3931  C   HIS B  73      12.912  -5.095  23.037  0.00  0.00           C  
ATOM   3932  O   HIS B  73      14.053  -4.825  23.398  0.00  0.00           O  
ATOM   3933  H   HIS B  73       9.667  -5.473  23.948  0.00  0.00           H  
ATOM   3934  HA  HIS B  73      12.250  -5.196  25.016  0.00  0.00           H  
ATOM   3935 HB2  HIS B  73      12.761  -7.336  24.531  0.00  0.00           H  
ATOM   3936 HB3  HIS B  73      11.220  -7.226  25.061  0.00  0.00           H  
ATOM   3937 ND1  HIS B  73      10.610  -7.399  22.076  0.00  0.00           N  
ATOM   3938 CD2  HIS B  73      11.458  -9.164  22.971  0.00  0.00           C  
ATOM   3939 CE1  HIS B  73      10.356  -8.400  21.249  0.00  0.00           C  
ATOM   3940 NE2  HIS B  73      10.846  -9.490  21.836  0.00  0.00           N  
ATOM   3941 HD1  HIS B  73      10.278  -6.457  21.944  0.00  0.00           H  
ATOM   3942 HD2  HIS B  73      11.907  -9.787  23.620  0.00  0.00           H  
ATOM   3943 HE1  HIS B  73       9.901  -8.356  20.385  0.00  0.00           H  
ATOM   3944  N   MET B  74      12.621  -5.330  21.765  0.00  0.00           N  
ATOM   3945  CA  MET B  74      13.432  -4.978  20.587  0.00  0.00           C  
ATOM   3946  CB  MET B  74      12.870  -5.518  19.272  0.00  0.00           C  
ATOM   3947  CG  MET B  74      13.070  -7.016  19.036  0.00  0.00           C  
ATOM   3948  SD  MET B  74      12.332  -7.679  17.496  0.00  0.00           S  
ATOM   3949  CE  MET B  74      13.627  -7.343  16.313  0.00  0.00           C  
ATOM   3950  C   MET B  74      13.876  -3.519  20.499  0.00  0.00           C  
ATOM   3951  O   MET B  74      14.809  -3.236  19.749  0.00  0.00           O  
ATOM   3952  H   MET B  74      11.678  -5.834  21.646  0.00  0.00           H  
ATOM   3953  HA  MET B  74      14.274  -5.561  20.609  0.00  0.00           H  
ATOM   3954 HB2  MET B  74      11.874  -5.325  19.236  0.00  0.00           H  
ATOM   3955 HB3  MET B  74      13.300  -5.019  18.501  0.00  0.00           H  
ATOM   3956 HG2  MET B  74      14.086  -7.214  19.057  0.00  0.00           H  
ATOM   3957 HG3  MET B  74      12.697  -7.527  19.856  0.00  0.00           H  
ATOM   3958 HE1  MET B  74      13.370  -6.560  15.742  0.00  0.00           H  
ATOM   3959 HE2  MET B  74      14.480  -7.134  16.795  0.00  0.00           H  
ATOM   3960 HE3  MET B  74      13.767  -8.145  15.728  0.00  0.00           H  
ATOM   3961  N   LYS B  75      13.095  -2.627  21.114  0.00  0.00           N  
ATOM   3962  CA  LYS B  75      13.467  -1.228  21.369  0.00  0.00           C  
ATOM   3963  CB  LYS B  75      12.437  -0.300  22.010  0.00  0.00           C  
ATOM   3964  CG  LYS B  75      11.217  -0.151  21.107  0.00  0.00           C  
ATOM   3965  CD  LYS B  75      10.203   0.603  21.976  0.00  0.00           C  
ATOM   3966  CE  LYS B  75       8.821   0.793  21.337  0.00  0.00           C  
ATOM   3967  NZ  LYS B  75       8.772   1.645  20.144  0.00  0.00           N  
ATOM   3968  C   LYS B  75      14.817  -1.065  22.075  0.00  0.00           C  
ATOM   3969  O   LYS B  75      15.633  -0.231  21.695  0.00  0.00           O  
ATOM   3970  H   LYS B  75      12.161  -3.020  21.411  0.00  0.00           H  
ATOM   3971  HA  LYS B  75      13.508  -0.739  20.479  0.00  0.00           H  
ATOM   3972 HB2  LYS B  75      12.147  -0.694  22.863  0.00  0.00           H  
ATOM   3973 HB3  LYS B  75      12.846   0.587  22.130  0.00  0.00           H  
ATOM   3974 HG2  LYS B  75      11.445   0.396  20.340  0.00  0.00           H  
ATOM   3975 HG3  LYS B  75      10.861  -1.026  20.894  0.00  0.00           H  
ATOM   3976 HD2  LYS B  75      10.084   0.098  22.838  0.00  0.00           H  
ATOM   3977 HD3  LYS B  75      10.578   1.512  22.188  0.00  0.00           H  
ATOM   3978 HE2  LYS B  75       8.453  -0.135  21.108  0.00  0.00           H  
ATOM   3979 HE3  LYS B  75       8.195   1.173  22.052  0.00  0.00           H  
ATOM   3980 HZ1  LYS B  75       8.347   1.146  19.384  0.00  0.00           H  
ATOM   3981 HZ2  LYS B  75       8.233   2.469  20.334  0.00  0.00           H  
ATOM   3982 HZ3  LYS B  75       9.701   1.916  19.877  0.00  0.00           H  
ATOM   3983  N   GLN B  76      14.949  -1.848  23.141  0.00  0.00           N  
ATOM   3984  CA  GLN B  76      16.137  -1.845  24.007  0.00  0.00           C  
ATOM   3985  CB  GLN B  76      15.789  -2.751  25.192  0.00  0.00           C  
ATOM   3986  CG  GLN B  76      14.792  -1.916  25.996  0.00  0.00           C  
ATOM   3987  CD  GLN B  76      14.059  -2.758  27.041  0.00  0.00           C  
ATOM   3988 OE1  GLN B  76      14.300  -2.648  28.241  0.00  0.00           O  
ATOM   3989 NE2  GLN B  76      12.947  -3.309  26.565  0.00  0.00           N  
ATOM   3990  C   GLN B  76      17.396  -2.305  23.266  0.00  0.00           C  
ATOM   3991  O   GLN B  76      18.365  -1.558  23.232  0.00  0.00           O  
ATOM   3992  H   GLN B  76      14.128  -2.477  23.316  0.00  0.00           H  
ATOM   3993  HA  GLN B  76      16.291  -0.895  24.315  0.00  0.00           H  
ATOM   3994 HB2  GLN B  76      15.342  -3.535  24.872  0.00  0.00           H  
ATOM   3995 HB3  GLN B  76      16.573  -2.889  25.728  0.00  0.00           H  
ATOM   3996 HG2  GLN B  76      15.286  -1.191  26.464  0.00  0.00           H  
ATOM   3997 HG3  GLN B  76      14.120  -1.531  25.372  0.00  0.00           H  
ATOM   3998 HE21 GLN B  76      12.381  -3.915  27.198  0.00  0.00           H  
ATOM   3999 HE22 GLN B  76      12.663  -3.143  25.621  0.00  0.00           H  
ATOM   4000  N   HIS B  77      17.338  -3.417  22.530  0.00  0.00           N  
ATOM   4001  CA  HIS B  77      18.484  -4.012  21.848  0.00  0.00           C  
ATOM   4002  CB  HIS B  77      18.007  -5.353  21.278  0.00  0.00           C  
ATOM   4003  CG  HIS B  77      17.406  -6.398  22.206  0.00  0.00           C  
ATOM   4004  C   HIS B  77      18.914  -3.063  20.716  0.00  0.00           C  
ATOM   4005  O   HIS B  77      18.344  -3.127  19.630  0.00  0.00           O  
ATOM   4006  H   HIS B  77      16.371  -3.839  22.483  0.00  0.00           H  
ATOM   4007  HA  HIS B  77      19.238  -4.085  22.492  0.00  0.00           H  
ATOM   4008 HB2  HIS B  77      17.311  -5.168  20.541  0.00  0.00           H  
ATOM   4009 HB3  HIS B  77      18.796  -5.801  20.789  0.00  0.00           H  
ATOM   4010 ND1  HIS B  77      17.640  -6.372  23.515  0.00  0.00           N  
ATOM   4011 CD2  HIS B  77      16.802  -7.540  21.869  0.00  0.00           C  
ATOM   4012 CE1  HIS B  77      17.121  -7.500  23.993  0.00  0.00           C  
ATOM   4013 NE2  HIS B  77      16.587  -8.199  22.996  0.00  0.00           N  
ATOM   4014 HD1  HIS B  77      18.096  -5.679  24.045  0.00  0.00           H  
ATOM   4015 HD2  HIS B  77      16.565  -7.828  20.935  0.00  0.00           H  
ATOM   4016 HE1  HIS B  77      17.132  -7.780  24.952  0.00  0.00           H  
ATOM   4017  N   ASP B  78      20.097  -2.522  20.963  0.00  0.00           N  
ATOM   4018  CA  ASP B  78      20.736  -1.488  20.129  0.00  0.00           C  
ATOM   4019  CB  ASP B  78      20.634  -0.153  20.869  0.00  0.00           C  
ATOM   4020  CG  ASP B  78      20.785   1.195  20.164  0.00  0.00           C  
ATOM   4021 OD1  ASP B  78      19.742   1.855  19.965  0.00  0.00           O  
ATOM   4022 OD2  ASP B  78      21.943   1.631  19.980  0.00  0.00           O  
ATOM   4023  C   ASP B  78      22.221  -1.731  19.910  0.00  0.00           C  
ATOM   4024  O   ASP B  78      22.973  -2.302  20.711  0.00  0.00           O  
ATOM   4025  H   ASP B  78      20.565  -2.900  21.833  0.00  0.00           H  
ATOM   4026  HA  ASP B  78      20.287  -1.530  19.221  0.00  0.00           H  
ATOM   4027 HB2  ASP B  78      19.720  -0.145  21.358  0.00  0.00           H  
ATOM   4028 HB3  ASP B  78      21.327  -0.178  21.640  0.00  0.00           H  
ATOM   4029  N   PHE B  79      22.646  -1.374  18.701  0.00  0.00           N  
ATOM   4030  CA  PHE B  79      23.992  -1.361  18.102  0.00  0.00           C  
ATOM   4031  CB  PHE B  79      24.371  -2.798  17.728  0.00  0.00           C  
ATOM   4032  CG  PHE B  79      25.903  -2.765  17.700  0.00  0.00           C  
ATOM   4033 CD1  PHE B  79      26.519  -3.328  18.817  0.00  0.00           C  
ATOM   4034 CD2  PHE B  79      26.769  -2.386  16.686  0.00  0.00           C  
ATOM   4035 CE1  PHE B  79      27.886  -3.557  18.817  0.00  0.00           C  
ATOM   4036 CE2  PHE B  79      28.131  -2.628  16.626  0.00  0.00           C  
ATOM   4037  CZ  PHE B  79      28.678  -3.293  17.710  0.00  0.00           C  
ATOM   4038  C   PHE B  79      24.143  -0.281  17.037  0.00  0.00           C  
ATOM   4039  O   PHE B  79      24.934   0.653  17.157  0.00  0.00           O  
ATOM   4040  H   PHE B  79      21.792  -1.038  18.083  0.00  0.00           H  
ATOM   4041  HA  PHE B  79      24.636  -1.132  18.846  0.00  0.00           H  
ATOM   4042 HB2  PHE B  79      24.108  -3.373  18.431  0.00  0.00           H  
ATOM   4043 HB3  PHE B  79      24.070  -2.970  16.849  0.00  0.00           H  
ATOM   4044 HD1  PHE B  79      25.979  -3.566  19.613  0.00  0.00           H  
ATOM   4045 HD2  PHE B  79      26.350  -1.865  15.884  0.00  0.00           H  
ATOM   4046 HE1  PHE B  79      28.318  -3.933  19.665  0.00  0.00           H  
ATOM   4047 HE2  PHE B  79      28.674  -2.339  15.855  0.00  0.00           H  
ATOM   4048  HZ  PHE B  79      29.633  -3.581  17.699  0.00  0.00           H  
ATOM   4049  N   PHE B  80      23.498  -0.407  15.878  0.00  0.00           N  
ATOM   4050  CA  PHE B  80      23.554   0.608  14.817  0.00  0.00           C  
ATOM   4051  CB  PHE B  80      22.596   0.222  13.684  0.00  0.00           C  
ATOM   4052  CG  PHE B  80      22.824  -1.217  13.226  0.00  0.00           C  
ATOM   4053 CD1  PHE B  80      24.019  -1.596  12.609  0.00  0.00           C  
ATOM   4054 CD2  PHE B  80      21.728  -2.076  13.224  0.00  0.00           C  
ATOM   4055 CE1  PHE B  80      24.126  -2.805  11.941  0.00  0.00           C  
ATOM   4056 CE2  PHE B  80      21.852  -3.318  12.620  0.00  0.00           C  
ATOM   4057  CZ  PHE B  80      23.024  -3.652  11.954  0.00  0.00           C  
ATOM   4058  C   PHE B  80      23.335   2.072  15.202  0.00  0.00           C  
ATOM   4059  O   PHE B  80      24.023   2.955  14.673  0.00  0.00           O  
ATOM   4060  H   PHE B  80      22.947  -1.290  15.784  0.00  0.00           H  
ATOM   4061  HA  PHE B  80      24.504   0.552  14.413  0.00  0.00           H  
ATOM   4062 HB2  PHE B  80      21.682   0.284  14.020  0.00  0.00           H  
ATOM   4063 HB3  PHE B  80      22.773   0.806  12.922  0.00  0.00           H  
ATOM   4064 HD1  PHE B  80      24.807  -0.987  12.651  0.00  0.00           H  
ATOM   4065 HD2  PHE B  80      20.879  -1.804  13.646  0.00  0.00           H  
ATOM   4066 HE1  PHE B  80      24.963  -3.053  11.469  0.00  0.00           H  
ATOM   4067 HE2  PHE B  80      21.085  -3.978  12.666  0.00  0.00           H  
ATOM   4068  HZ  PHE B  80      23.081  -4.536  11.463  0.00  0.00           H  
ATOM   4069  N   LYS B  81      22.351   2.400  16.030  0.00  0.00           N  
ATOM   4070  CA  LYS B  81      22.171   3.696  16.690  0.00  0.00           C  
ATOM   4071  CB  LYS B  81      20.813   3.713  17.384  0.00  0.00           C  
ATOM   4072  CG  LYS B  81      19.768   3.826  16.273  0.00  0.00           C  
ATOM   4073  CD  LYS B  81      18.351   3.493  16.752  0.00  0.00           C  
ATOM   4074  CE  LYS B  81      17.276   3.604  15.676  0.00  0.00           C  
ATOM   4075  NZ  LYS B  81      15.955   3.202  16.170  0.00  0.00           N  
ATOM   4076  C   LYS B  81      23.319   4.182  17.573  0.00  0.00           C  
ATOM   4077  O   LYS B  81      24.136   4.978  17.117  0.00  0.00           O  
ATOM   4078  H   LYS B  81      21.659   1.599  16.186  0.00  0.00           H  
ATOM   4079  HA  LYS B  81      22.002   4.406  15.962  0.00  0.00           H  
ATOM   4080 HB2  LYS B  81      20.685   2.873  17.842  0.00  0.00           H  
ATOM   4081 HB3  LYS B  81      20.756   4.501  17.942  0.00  0.00           H  
ATOM   4082 HG2  LYS B  81      19.773   4.765  15.917  0.00  0.00           H  
ATOM   4083 HG3  LYS B  81      20.012   3.196  15.531  0.00  0.00           H  
ATOM   4084 HD2  LYS B  81      18.349   2.551  17.107  0.00  0.00           H  
ATOM   4085 HD3  LYS B  81      18.114   4.118  17.503  0.00  0.00           H  
ATOM   4086 HE2  LYS B  81      17.245   4.559  15.357  0.00  0.00           H  
ATOM   4087 HE3  LYS B  81      17.542   3.019  14.900  0.00  0.00           H  
ATOM   4088 HZ1  LYS B  81      15.585   2.465  15.599  0.00  0.00           H  
ATOM   4089 HZ2  LYS B  81      16.028   2.877  17.116  0.00  0.00           H  
ATOM   4090 HZ3  LYS B  81      15.326   3.984  16.140  0.00  0.00           H  
ATOM   4091  N   SER B  82      23.723   3.348  18.526  0.00  0.00           N  
ATOM   4092  CA  SER B  82      24.941   3.611  19.314  0.00  0.00           C  
ATOM   4093  CB  SER B  82      25.256   2.448  20.260  0.00  0.00           C  
ATOM   4094  OG  SER B  82      24.307   2.515  21.320  0.00  0.00           O  
ATOM   4095  C   SER B  82      26.211   3.890  18.519  0.00  0.00           C  
ATOM   4096  O   SER B  82      27.172   4.470  19.036  0.00  0.00           O  
ATOM   4097  H   SER B  82      23.125   2.515  18.668  0.00  0.00           H  
ATOM   4098  HA  SER B  82      24.752   4.431  19.901  0.00  0.00           H  
ATOM   4099 HB2  SER B  82      25.145   1.605  19.779  0.00  0.00           H  
ATOM   4100 HB3  SER B  82      26.155   2.568  20.625  0.00  0.00           H  
ATOM   4101  HG  SER B  82      23.411   2.236  20.978  0.00  0.00           H  
ATOM   4102  N   ALA B  83      26.414   3.055  17.500  0.00  0.00           N  
ATOM   4103  CA  ALA B  83      27.649   3.109  16.697  0.00  0.00           C  
ATOM   4104  CB  ALA B  83      27.645   1.889  15.785  0.00  0.00           C  
ATOM   4105  C   ALA B  83      27.810   4.396  15.869  0.00  0.00           C  
ATOM   4106  O   ALA B  83      28.938   4.668  15.455  0.00  0.00           O  
ATOM   4107  H   ALA B  83      25.652   2.381  17.324  0.00  0.00           H  
ATOM   4108  HA  ALA B  83      28.445   3.035  17.328  0.00  0.00           H  
ATOM   4109 HB1  ALA B  83      26.846   1.923  15.185  0.00  0.00           H  
ATOM   4110 HB2  ALA B  83      28.477   1.885  15.230  0.00  0.00           H  
ATOM   4111 HB3  ALA B  83      27.610   1.059  16.339  0.00  0.00           H  
ATOM   4112  N   MET B  84      26.837   5.299  15.871  0.00  0.00           N  
ATOM   4113  CA  MET B  84      26.805   6.568  15.136  0.00  0.00           C  
ATOM   4114  CB  MET B  84      25.500   6.735  14.350  0.00  0.00           C  
ATOM   4115  CG  MET B  84      25.429   5.711  13.224  0.00  0.00           C  
ATOM   4116  SD  MET B  84      26.081   6.483  11.694  0.00  0.00           S  
ATOM   4117  CE  MET B  84      25.399   5.279  10.573  0.00  0.00           C  
ATOM   4118  C   MET B  84      26.969   7.797  16.031  0.00  0.00           C  
ATOM   4119  O   MET B  84      26.767   7.629  17.230  0.00  0.00           O  
ATOM   4120  H   MET B  84      26.012   5.008  16.499  0.00  0.00           H  
ATOM   4121  HA  MET B  84      27.573   6.563  14.471  0.00  0.00           H  
ATOM   4122 HB2  MET B  84      24.731   6.593  14.959  0.00  0.00           H  
ATOM   4123 HB3  MET B  84      25.473   7.646  13.955  0.00  0.00           H  
ATOM   4124 HG2  MET B  84      25.979   4.909  13.467  0.00  0.00           H  
ATOM   4125 HG3  MET B  84      24.478   5.427  13.089  0.00  0.00           H  
ATOM   4126 HE1  MET B  84      25.811   5.387   9.665  0.00  0.00           H  
ATOM   4127 HE2  MET B  84      25.587   4.353  10.909  0.00  0.00           H  
ATOM   4128 HE3  MET B  84      24.406   5.405  10.500  0.00  0.00           H  
ATOM   4129  N   PRO B  85      27.348   8.971  15.528  0.00  0.00           N  
ATOM   4130  CA  PRO B  85      27.838   9.297  14.190  0.00  0.00           C  
ATOM   4131  CB  PRO B  85      27.914  10.827  14.145  0.00  0.00           C  
ATOM   4132  CG  PRO B  85      27.817  11.346  15.582  0.00  0.00           C  
ATOM   4133  CD  PRO B  85      27.189  10.183  16.354  0.00  0.00           C  
ATOM   4134  C   PRO B  85      29.208   8.787  13.716  0.00  0.00           C  
ATOM   4135  O   PRO B  85      29.452   8.716  12.511  0.00  0.00           O  
ATOM   4136  HA  PRO B  85      27.110   9.040  13.478  0.00  0.00           H  
ATOM   4137 HB2  PRO B  85      28.784  11.134  13.728  0.00  0.00           H  
ATOM   4138 HB3  PRO B  85      27.159  11.211  13.591  0.00  0.00           H  
ATOM   4139 HG2  PRO B  85      28.723  11.554  15.931  0.00  0.00           H  
ATOM   4140 HG3  PRO B  85      27.235  12.148  15.616  0.00  0.00           H  
ATOM   4141 HD2  PRO B  85      27.645  10.064  17.251  0.00  0.00           H  
ATOM   4142 HD3  PRO B  85      26.209  10.365  16.536  0.00  0.00           H  
ATOM   4143  N   GLU B  86      29.968   8.172  14.616  0.00  0.00           N  
ATOM   4144  CA  GLU B  86      31.275   7.697  14.144  0.00  0.00           C  
ATOM   4145  CB  GLU B  86      32.155   7.240  15.297  0.00  0.00           C  
ATOM   4146  CG  GLU B  86      32.378   8.428  16.239  0.00  0.00           C  
ATOM   4147  CD  GLU B  86      31.534   8.317  17.511  0.00  0.00           C  
ATOM   4148 OE1  GLU B  86      30.289   8.450  17.449  0.00  0.00           O  
ATOM   4149 OE2  GLU B  86      32.080   8.284  18.633  0.00  0.00           O  
ATOM   4150  C   GLU B  86      31.310   6.553  13.123  0.00  0.00           C  
ATOM   4151  O   GLU B  86      32.312   6.443  12.416  0.00  0.00           O  
ATOM   4152  H   GLU B  86      29.610   8.073  15.543  0.00  0.00           H  
ATOM   4153  HA  GLU B  86      31.799   8.504  13.754  0.00  0.00           H  
ATOM   4154 HB2  GLU B  86      31.681   6.563  15.791  0.00  0.00           H  
ATOM   4155 HB3  GLU B  86      33.012   6.985  14.944  0.00  0.00           H  
ATOM   4156 HG2  GLU B  86      33.317   8.432  16.508  0.00  0.00           H  
ATOM   4157 HG3  GLU B  86      32.105   9.243  15.776  0.00  0.00           H  
ATOM   4158  N   GLY B  87      30.443   5.570  13.378  0.00  0.00           N  
ATOM   4159  CA  GLY B  87      30.034   4.682  12.279  0.00  0.00           C  
ATOM   4160  C   GLY B  87      30.369   3.201  12.415  0.00  0.00           C  
ATOM   4161  O   GLY B  87      31.151   2.717  13.233  0.00  0.00           O  
ATOM   4162  H   GLY B  87      30.112   5.494  14.335  0.00  0.00           H  
ATOM   4163 HA2  GLY B  87      29.015   4.781  12.141  0.00  0.00           H  
ATOM   4164 HA3  GLY B  87      30.448   5.037  11.402  0.00  0.00           H  
ATOM   4165  N   TYR B  88      29.940   2.493  11.370  0.00  0.00           N  
ATOM   4166  CA  TYR B  88      30.183   1.048  11.367  0.00  0.00           C  
ATOM   4167  CB  TYR B  88      28.945   0.286  11.866  0.00  0.00           C  
ATOM   4168  CG  TYR B  88      27.610   0.490  11.147  0.00  0.00           C  
ATOM   4169 CD1  TYR B  88      26.703   1.413  11.645  0.00  0.00           C  
ATOM   4170 CD2  TYR B  88      27.295  -0.315  10.052  0.00  0.00           C  
ATOM   4171 CE1  TYR B  88      25.441   1.468  11.059  0.00  0.00           C  
ATOM   4172 CE2  TYR B  88      26.062  -0.172   9.442  0.00  0.00           C  
ATOM   4173  CZ  TYR B  88      25.115   0.735   9.925  0.00  0.00           C  
ATOM   4174  OH  TYR B  88      23.902   0.903   9.329  0.00  0.00           O  
ATOM   4175  C   TYR B  88      30.540   0.624   9.947  0.00  0.00           C  
ATOM   4176  O   TYR B  88      30.616   1.374   8.978  0.00  0.00           O  
ATOM   4177  H   TYR B  88      29.468   3.005  10.636  0.00  0.00           H  
ATOM   4178  HA  TYR B  88      30.964   0.859  11.956  0.00  0.00           H  
ATOM   4179 HB2  TYR B  88      29.158  -0.708  11.837  0.00  0.00           H  
ATOM   4180 HB3  TYR B  88      28.802   0.527  12.843  0.00  0.00           H  
ATOM   4181 HD1  TYR B  88      26.937   2.010  12.385  0.00  0.00           H  
ATOM   4182 HD2  TYR B  88      27.947  -0.975   9.719  0.00  0.00           H  
ATOM   4183 HE1  TYR B  88      24.731   2.067  11.478  0.00  0.00           H  
ATOM   4184 HE2  TYR B  88      25.834  -0.731   8.633  0.00  0.00           H  
ATOM   4185  HH  TYR B  88      23.558   0.016   9.016  0.00  0.00           H  
ATOM   4186  N   VAL B  89      31.360  -0.429   9.990  0.00  0.00           N  
ATOM   4187  CA  VAL B  89      31.746  -1.088   8.734  0.00  0.00           C  
ATOM   4188  CB  VAL B  89      33.190  -1.536   8.904  0.00  0.00           C  
ATOM   4189 CG1  VAL B  89      33.674  -2.348   7.697  0.00  0.00           C  
ATOM   4190 CG2  VAL B  89      34.091  -0.302   9.067  0.00  0.00           C  
ATOM   4191  C   VAL B  89      30.796  -2.284   8.588  0.00  0.00           C  
ATOM   4192  O   VAL B  89      30.683  -3.016   9.570  0.00  0.00           O  
ATOM   4193  H   VAL B  89      31.674  -0.718  10.914  0.00  0.00           H  
ATOM   4194  HA  VAL B  89      31.571  -0.467   7.991  0.00  0.00           H  
ATOM   4195  HB  VAL B  89      33.239  -2.148   9.693  0.00  0.00           H  
ATOM   4196 HG11 VAL B  89      34.642  -2.563   7.812  0.00  0.00           H  
ATOM   4197 HG12 VAL B  89      33.147  -3.195   7.638  0.00  0.00           H  
ATOM   4198 HG13 VAL B  89      33.544  -1.811   6.866  0.00  0.00           H  
ATOM   4199 HG21 VAL B  89      35.010  -0.604   9.309  0.00  0.00           H  
ATOM   4200 HG22 VAL B  89      34.110   0.200   8.206  0.00  0.00           H  
ATOM   4201 HG23 VAL B  89      33.719   0.275   9.791  0.00  0.00           H  
ATOM   4202  N   GLN B  90      30.270  -2.528   7.387  0.00  0.00           N  
ATOM   4203  CA  GLN B  90      29.659  -3.792   6.959  0.00  0.00           C  
ATOM   4204  CB  GLN B  90      28.435  -3.470   6.096  0.00  0.00           C  
ATOM   4205  CG  GLN B  90      27.405  -2.572   6.790  0.00  0.00           C  
ATOM   4206  CD  GLN B  90      25.972  -2.795   6.301  0.00  0.00           C  
ATOM   4207  C   GLN B  90      30.734  -4.603   6.233  0.00  0.00           C  
ATOM   4208  O   GLN B  90      30.958  -4.417   5.042  0.00  0.00           O  
ATOM   4209  H   GLN B  90      30.333  -1.692   6.730  0.00  0.00           H  
ATOM   4210  HA  GLN B  90      29.394  -4.296   7.772  0.00  0.00           H  
ATOM   4211 HB2  GLN B  90      28.739  -3.003   5.266  0.00  0.00           H  
ATOM   4212 HB3  GLN B  90      27.979  -4.326   5.849  0.00  0.00           H  
ATOM   4213 HG2  GLN B  90      27.434  -2.756   7.774  0.00  0.00           H  
ATOM   4214 HG3  GLN B  90      27.651  -1.617   6.623  0.00  0.00           H  
ATOM   4215 OE1  GLN B  90      25.497  -2.190   5.342  0.00  0.00           O  
ATOM   4216 NE2  GLN B  90      25.394  -3.699   7.086  0.00  0.00           N  
ATOM   4217 HE21 GLN B  90      24.370  -3.941   6.859  0.00  0.00           H  
ATOM   4218 HE22 GLN B  90      25.866  -4.126   7.832  0.00  0.00           H  
ATOM   4219  N   GLU B  91      31.263  -5.586   6.950  0.00  0.00           N  
ATOM   4220  CA  GLU B  91      32.183  -6.606   6.419  0.00  0.00           C  
ATOM   4221  CB  GLU B  91      33.197  -7.174   7.418  0.00  0.00           C  
ATOM   4222  CG  GLU B  91      34.042  -6.032   7.989  0.00  0.00           C  
ATOM   4223  CD  GLU B  91      34.930  -6.387   9.182  0.00  0.00           C  
ATOM   4224 OE1  GLU B  91      34.373  -6.337  10.298  0.00  0.00           O  
ATOM   4225 OE2  GLU B  91      36.160  -6.565   9.069  0.00  0.00           O  
ATOM   4226  C   GLU B  91      31.303  -7.724   5.854  0.00  0.00           C  
ATOM   4227  O   GLU B  91      31.131  -8.747   6.513  0.00  0.00           O  
ATOM   4228  H   GLU B  91      30.966  -5.582   7.964  0.00  0.00           H  
ATOM   4229  HA  GLU B  91      32.733  -6.218   5.699  0.00  0.00           H  
ATOM   4230 HB2  GLU B  91      32.708  -7.570   8.149  0.00  0.00           H  
ATOM   4231 HB3  GLU B  91      33.789  -7.766   6.941  0.00  0.00           H  
ATOM   4232 HG2  GLU B  91      34.639  -5.701   7.266  0.00  0.00           H  
ATOM   4233 HG3  GLU B  91      33.426  -5.312   8.286  0.00  0.00           H  
ATOM   4234  N   ARG B  92      30.738  -7.486   4.669  0.00  0.00           N  
ATOM   4235  CA  ARG B  92      29.755  -8.421   4.097  0.00  0.00           C  
ATOM   4236  CB  ARG B  92      28.844  -7.706   3.105  0.00  0.00           C  
ATOM   4237  CG  ARG B  92      27.804  -6.867   3.862  0.00  0.00           C  
ATOM   4238  CD  ARG B  92      27.035  -6.128   2.766  0.00  0.00           C  
ATOM   4239  NE  ARG B  92      26.046  -5.240   3.402  0.00  0.00           N  
ATOM   4240  CZ  ARG B  92      24.713  -5.346   3.461  0.00  0.00           C  
ATOM   4241 NH1  ARG B  92      24.037  -4.450   4.184  0.00  0.00           N  
ATOM   4242 NH2  ARG B  92      24.081  -6.081   2.527  0.00  0.00           N  
ATOM   4243  C   ARG B  92      30.470  -9.564   3.372  0.00  0.00           C  
ATOM   4244  O   ARG B  92      31.426  -9.328   2.630  0.00  0.00           O  
ATOM   4245  H   ARG B  92      31.038  -6.618   4.202  0.00  0.00           H  
ATOM   4246  HA  ARG B  92      29.207  -8.806   4.842  0.00  0.00           H  
ATOM   4247 HB2  ARG B  92      29.382  -7.099   2.561  0.00  0.00           H  
ATOM   4248 HB3  ARG B  92      28.364  -8.374   2.577  0.00  0.00           H  
ATOM   4249 HG2  ARG B  92      27.192  -7.452   4.328  0.00  0.00           H  
ATOM   4250 HG3  ARG B  92      28.254  -6.215   4.415  0.00  0.00           H  
ATOM   4251 HD2  ARG B  92      27.673  -5.590   2.252  0.00  0.00           H  
ATOM   4252 HD3  ARG B  92      26.570  -6.793   2.216  0.00  0.00           H  
ATOM   4253  HE  ARG B  92      26.444  -4.401   3.879  0.00  0.00           H  
ATOM   4254 HH11 ARG B  92      24.485  -3.707   4.657  0.00  0.00           H  
ATOM   4255 HH12 ARG B  92      23.028  -4.539   4.249  0.00  0.00           H  
ATOM   4256 HH21 ARG B  92      24.606  -6.515   1.801  0.00  0.00           H  
ATOM   4257 HH22 ARG B  92      23.091  -6.183   2.570  0.00  0.00           H  
ATOM   4258  N   THR B  93      29.862 -10.745   3.345  0.00  0.00           N  
ATOM   4259  CA  THR B  93      30.490 -11.899   2.692  0.00  0.00           C  
ATOM   4260  CB  THR B  93      31.516 -12.668   3.540  0.00  0.00           C  
ATOM   4261 OG1  THR B  93      30.974 -12.621   4.861  0.00  0.00           O  
ATOM   4262 CG2  THR B  93      32.922 -12.075   3.397  0.00  0.00           C  
ATOM   4263  C   THR B  93      29.499 -12.960   2.201  0.00  0.00           C  
ATOM   4264  O   THR B  93      28.817 -13.506   3.059  0.00  0.00           O  
ATOM   4265  H   THR B  93      28.941 -10.782   3.808  0.00  0.00           H  
ATOM   4266  HA  THR B  93      31.014 -11.561   1.886  0.00  0.00           H  
ATOM   4267  HB  THR B  93      31.540 -13.620   3.237  0.00  0.00           H  
ATOM   4268 HG21 THR B  93      32.992 -11.585   2.528  0.00  0.00           H  
ATOM   4269 HG22 THR B  93      33.097 -11.441   4.151  0.00  0.00           H  
ATOM   4270 HG23 THR B  93      33.599 -12.812   3.418  0.00  0.00           H  
ATOM   4271 HG1  THR B  93      30.034 -12.263   4.843  0.00  0.00           H  
ATOM   4272  N   ILE B  94      29.484 -13.380   0.937  0.00  0.00           N  
ATOM   4273  CA  ILE B  94      28.269 -14.018   0.401  0.00  0.00           C  
ATOM   4274  CB  ILE B  94      27.443 -13.064  -0.462  0.00  0.00           C  
ATOM   4275 CG1  ILE B  94      27.210 -11.629   0.026  0.00  0.00           C  
ATOM   4276 CG2  ILE B  94      26.151 -13.837  -0.730  0.00  0.00           C  
ATOM   4277 CD1  ILE B  94      28.253 -10.560  -0.293  0.00  0.00           C  
ATOM   4278  C   ILE B  94      28.660 -15.244  -0.433  0.00  0.00           C  
ATOM   4279  O   ILE B  94      29.485 -15.170  -1.346  0.00  0.00           O  
ATOM   4280  H   ILE B  94      30.338 -13.230   0.401  0.00  0.00           H  
ATOM   4281  HA  ILE B  94      27.763 -14.360   1.189  0.00  0.00           H  
ATOM   4282  HB  ILE B  94      27.904 -12.999  -1.383  0.00  0.00           H  
ATOM   4283 HG12 ILE B  94      26.312 -11.314  -0.339  0.00  0.00           H  
ATOM   4284 HG13 ILE B  94      27.092 -11.659   1.040  0.00  0.00           H  
ATOM   4285 HG21 ILE B  94      25.624 -13.364  -1.433  0.00  0.00           H  
ATOM   4286 HG22 ILE B  94      26.375 -14.756  -1.043  0.00  0.00           H  
ATOM   4287 HG23 ILE B  94      25.617 -13.889   0.111  0.00  0.00           H  
ATOM   4288 HD11 ILE B  94      28.345 -10.481  -1.281  0.00  0.00           H  
ATOM   4289 HD12 ILE B  94      27.954  -9.690   0.092  0.00  0.00           H  
ATOM   4290 HD13 ILE B  94      29.125 -10.828   0.109  0.00  0.00           H  
ATOM   4291  N   PHE B  95      28.250 -16.422   0.019  0.00  0.00           N  
ATOM   4292  CA  PHE B  95      28.742 -17.681  -0.566  0.00  0.00           C  
ATOM   4293  CB  PHE B  95      29.326 -18.505   0.589  0.00  0.00           C  
ATOM   4294  CG  PHE B  95      30.415 -17.657   1.254  0.00  0.00           C  
ATOM   4295 CD1  PHE B  95      30.326 -17.130   2.533  0.00  0.00           C  
ATOM   4296 CD2  PHE B  95      31.644 -17.547   0.605  0.00  0.00           C  
ATOM   4297 CE1  PHE B  95      31.415 -16.553   3.172  0.00  0.00           C  
ATOM   4298 CE2  PHE B  95      32.736 -16.945   1.224  0.00  0.00           C  
ATOM   4299  CZ  PHE B  95      32.652 -16.525   2.546  0.00  0.00           C  
ATOM   4300  C   PHE B  95      27.808 -18.486  -1.458  0.00  0.00           C  
ATOM   4301  O   PHE B  95      26.703 -18.786  -1.010  0.00  0.00           O  
ATOM   4302  H   PHE B  95      27.572 -16.387   0.799  0.00  0.00           H  
ATOM   4303  HA  PHE B  95      29.559 -17.425  -1.148  0.00  0.00           H  
ATOM   4304 HB2  PHE B  95      28.634 -18.653   1.237  0.00  0.00           H  
ATOM   4305 HB3  PHE B  95      29.746 -19.286   0.224  0.00  0.00           H  
ATOM   4306 HD1  PHE B  95      29.445 -17.166   3.020  0.00  0.00           H  
ATOM   4307 HD2  PHE B  95      31.742 -17.908  -0.325  0.00  0.00           H  
ATOM   4308 HE1  PHE B  95      31.298 -16.156   4.091  0.00  0.00           H  
ATOM   4309 HE2  PHE B  95      33.596 -16.815   0.700  0.00  0.00           H  
ATOM   4310  HZ  PHE B  95      33.456 -16.212   3.032  0.00  0.00           H  
ATOM   4311  N   PHE B  96      28.482 -18.899  -2.526  0.00  0.00           N  
ATOM   4312  CA  PHE B  96      27.945 -19.648  -3.660  0.00  0.00           C  
ATOM   4313  CB  PHE B  96      28.155 -18.720  -4.861  0.00  0.00           C  
ATOM   4314  CG  PHE B  96      27.194 -17.525  -4.850  0.00  0.00           C  
ATOM   4315 CD1  PHE B  96      25.937 -17.632  -5.455  0.00  0.00           C  
ATOM   4316 CD2  PHE B  96      27.604 -16.324  -4.306  0.00  0.00           C  
ATOM   4317 CE1  PHE B  96      25.088 -16.551  -5.285  0.00  0.00           C  
ATOM   4318 CE2  PHE B  96      26.734 -15.267  -4.107  0.00  0.00           C  
ATOM   4319  CZ  PHE B  96      25.429 -15.395  -4.588  0.00  0.00           C  
ATOM   4320  C   PHE B  96      28.663 -20.970  -3.962  0.00  0.00           C  
ATOM   4321  O   PHE B  96      29.891 -21.007  -4.004  0.00  0.00           O  
ATOM   4322  H   PHE B  96      29.518 -18.621  -2.487  0.00  0.00           H  
ATOM   4323  HA  PHE B  96      26.983 -19.890  -3.425  0.00  0.00           H  
ATOM   4324 HB2  PHE B  96      29.065 -18.364  -4.821  0.00  0.00           H  
ATOM   4325 HB3  PHE B  96      27.979 -19.229  -5.680  0.00  0.00           H  
ATOM   4326 HD1  PHE B  96      25.679 -18.411  -5.957  0.00  0.00           H  
ATOM   4327 HD2  PHE B  96      28.576 -16.211  -4.043  0.00  0.00           H  
ATOM   4328 HE1  PHE B  96      24.143 -16.610  -5.703  0.00  0.00           H  
ATOM   4329 HE2  PHE B  96      27.030 -14.438  -3.637  0.00  0.00           H  
ATOM   4330  HZ  PHE B  96      24.763 -14.682  -4.438  0.00  0.00           H  
ATOM   4331  N   LYS B  97      27.834 -21.991  -4.104  0.00  0.00           N  
ATOM   4332  CA  LYS B  97      28.406 -23.343  -4.213  0.00  0.00           C  
ATOM   4333  CB  LYS B  97      27.485 -24.542  -3.970  0.00  0.00           C  
ATOM   4334  CG  LYS B  97      26.289 -24.728  -4.900  0.00  0.00           C  
ATOM   4335  CD  LYS B  97      25.473 -25.903  -4.358  0.00  0.00           C  
ATOM   4336  CE  LYS B  97      25.878 -27.261  -4.944  0.00  0.00           C  
ATOM   4337  NZ  LYS B  97      25.267 -28.342  -4.155  0.00  0.00           N  
ATOM   4338  C   LYS B  97      29.287 -23.638  -5.431  0.00  0.00           C  
ATOM   4339  O   LYS B  97      30.203 -24.448  -5.342  0.00  0.00           O  
ATOM   4340  H   LYS B  97      26.843 -21.782  -4.129  0.00  0.00           H  
ATOM   4341  HA  LYS B  97      28.963 -23.523  -3.363  0.00  0.00           H  
ATOM   4342 HB2  LYS B  97      28.050 -25.383  -4.019  0.00  0.00           H  
ATOM   4343 HB3  LYS B  97      27.132 -24.475  -3.020  0.00  0.00           H  
ATOM   4344 HG2  LYS B  97      25.734 -23.919  -4.883  0.00  0.00           H  
ATOM   4345 HG3  LYS B  97      26.608 -24.949  -5.801  0.00  0.00           H  
ATOM   4346 HD2  LYS B  97      25.590 -25.944  -3.363  0.00  0.00           H  
ATOM   4347 HD3  LYS B  97      24.505 -25.748  -4.568  0.00  0.00           H  
ATOM   4348 HE2  LYS B  97      25.560 -27.306  -5.886  0.00  0.00           H  
ATOM   4349 HE3  LYS B  97      26.870 -27.335  -4.912  0.00  0.00           H  
ATOM   4350 HZ1  LYS B  97      24.356 -28.553  -4.517  0.00  0.00           H  
ATOM   4351 HZ2  LYS B  97      25.839 -29.164  -4.204  0.00  0.00           H  
ATOM   4352 HZ3  LYS B  97      25.183 -28.057  -3.197  0.00  0.00           H  
ATOM   4353  N   ASP B  98      29.034 -23.018  -6.582  0.00  0.00           N  
ATOM   4354  CA  ASP B  98      29.652 -23.440  -7.847  0.00  0.00           C  
ATOM   4355  CB  ASP B  98      28.623 -24.330  -8.547  0.00  0.00           C  
ATOM   4356  CG  ASP B  98      29.113 -25.298  -9.627  0.00  0.00           C  
ATOM   4357 OD1  ASP B  98      29.622 -26.370  -9.214  0.00  0.00           O  
ATOM   4358 OD2  ASP B  98      28.968 -25.059 -10.843  0.00  0.00           O  
ATOM   4359  C   ASP B  98      30.197 -22.268  -8.673  0.00  0.00           C  
ATOM   4360  O   ASP B  98      31.380 -22.259  -8.997  0.00  0.00           O  
ATOM   4361  H   ASP B  98      28.372 -22.220  -6.513  0.00  0.00           H  
ATOM   4362  HA  ASP B  98      30.444 -24.025  -7.608  0.00  0.00           H  
ATOM   4363 HB2  ASP B  98      28.149 -24.875  -7.832  0.00  0.00           H  
ATOM   4364 HB3  ASP B  98      27.924 -23.722  -8.966  0.00  0.00           H  
ATOM   4365  N   ASP B  99      29.371 -21.240  -8.836  0.00  0.00           N  
ATOM   4366  CA  ASP B  99      29.876 -19.972  -9.373  0.00  0.00           C  
ATOM   4367  CB  ASP B  99      28.705 -19.392 -10.166  0.00  0.00           C  
ATOM   4368  CG  ASP B  99      29.256 -18.271 -11.043  0.00  0.00           C  
ATOM   4369 OD1  ASP B  99      30.200 -18.622 -11.782  0.00  0.00           O  
ATOM   4370 OD2  ASP B  99      28.856 -17.085 -10.942  0.00  0.00           O  
ATOM   4371  C   ASP B  99      30.590 -19.103  -8.332  0.00  0.00           C  
ATOM   4372  O   ASP B  99      30.585 -19.542  -7.179  0.00  0.00           O  
ATOM   4373  H   ASP B  99      28.395 -21.401  -8.566  0.00  0.00           H  
ATOM   4374  HA  ASP B  99      30.563 -20.204 -10.084  0.00  0.00           H  
ATOM   4375 HB2  ASP B  99      28.345 -20.089 -10.738  0.00  0.00           H  
ATOM   4376 HB3  ASP B  99      28.065 -19.015  -9.540  0.00  0.00           H  
ATOM   4377  N   GLY B 100      30.866 -17.830  -8.616  0.00  0.00           N  
ATOM   4378  CA  GLY B 100      31.688 -16.909  -7.801  0.00  0.00           C  
ATOM   4379  C   GLY B 100      31.134 -16.388  -6.474  0.00  0.00           C  
ATOM   4380  O   GLY B 100      29.938 -16.106  -6.454  0.00  0.00           O  
ATOM   4381  H   GLY B 100      30.423 -17.504  -9.530  0.00  0.00           H  
ATOM   4382 HA2  GLY B 100      32.603 -17.371  -7.621  0.00  0.00           H  
ATOM   4383 HA3  GLY B 100      31.945 -16.095  -8.396  0.00  0.00           H  
ATOM   4384  N   ASN B 101      32.026 -15.922  -5.592  0.00  0.00           N  
ATOM   4385  CA  ASN B 101      31.817 -15.485  -4.208  0.00  0.00           C  
ATOM   4386  CB  ASN B 101      32.483 -16.392  -3.169  0.00  0.00           C  
ATOM   4387  CG  ASN B 101      32.285 -17.880  -3.474  0.00  0.00           C  
ATOM   4388  C   ASN B 101      32.142 -14.008  -4.011  0.00  0.00           C  
ATOM   4389  O   ASN B 101      33.138 -13.496  -4.507  0.00  0.00           O  
ATOM   4390  H   ASN B 101      33.023 -15.889  -6.027  0.00  0.00           H  
ATOM   4391  HA  ASN B 101      30.833 -15.600  -4.008  0.00  0.00           H  
ATOM   4392 HB2  ASN B 101      33.460 -16.203  -3.162  0.00  0.00           H  
ATOM   4393 HB3  ASN B 101      32.086 -16.200  -2.279  0.00  0.00           H  
ATOM   4394 OD1  ASN B 101      31.464 -18.574  -2.871  0.00  0.00           O  
ATOM   4395 ND2  ASN B 101      33.258 -18.455  -4.170  0.00  0.00           N  
ATOM   4396 HD22 ASN B 101      34.057 -17.930  -4.458  0.00  0.00           H  
ATOM   4397 HD21 ASN B 101      33.192 -19.428  -4.412  0.00  0.00           H  
ATOM   4398  N   TYR B 102      31.335 -13.281  -3.232  0.00  0.00           N  
ATOM   4399  CA  TYR B 102      31.448 -11.833  -2.995  0.00  0.00           C  
ATOM   4400  CB  TYR B 102      30.102 -11.167  -3.292  0.00  0.00           C  
ATOM   4401  CG  TYR B 102      29.558 -11.535  -4.670  0.00  0.00           C  
ATOM   4402 CD1  TYR B 102      29.691 -10.597  -5.686  0.00  0.00           C  
ATOM   4403 CD2  TYR B 102      28.736 -12.611  -4.969  0.00  0.00           C  
ATOM   4404 CE1  TYR B 102      28.906 -10.690  -6.831  0.00  0.00           C  
ATOM   4405 CE2  TYR B 102      27.959 -12.719  -6.112  0.00  0.00           C  
ATOM   4406  CZ  TYR B 102      27.987 -11.704  -7.058  0.00  0.00           C  
ATOM   4407  OH  TYR B 102      27.056 -11.612  -8.047  0.00  0.00           O  
ATOM   4408  C   TYR B 102      31.844 -11.512  -1.550  0.00  0.00           C  
ATOM   4409  O   TYR B 102      31.361 -12.093  -0.583  0.00  0.00           O  
ATOM   4410  H   TYR B 102      30.568 -13.860  -2.776  0.00  0.00           H  
ATOM   4411  HA  TYR B 102      32.168 -11.472  -3.605  0.00  0.00           H  
ATOM   4412 HB2  TYR B 102      29.446 -11.465  -2.614  0.00  0.00           H  
ATOM   4413 HB3  TYR B 102      30.223 -10.185  -3.264  0.00  0.00           H  
ATOM   4414 HD1  TYR B 102      30.348  -9.855  -5.599  0.00  0.00           H  
ATOM   4415 HD2  TYR B 102      28.701 -13.385  -4.297  0.00  0.00           H  
ATOM   4416 HE1  TYR B 102      29.015  -9.963  -7.553  0.00  0.00           H  
ATOM   4417 HE2  TYR B 102      27.382 -13.522  -6.256  0.00  0.00           H  
ATOM   4418  HH  TYR B 102      26.242 -11.146  -7.699  0.00  0.00           H  
ATOM   4419  N   LYS B 103      33.014 -10.872  -1.480  0.00  0.00           N  
ATOM   4420  CA  LYS B 103      33.709 -10.321  -0.317  0.00  0.00           C  
ATOM   4421  CB  LYS B 103      35.185 -10.639  -0.083  0.00  0.00           C  
ATOM   4422  CG  LYS B 103      35.672 -12.064  -0.313  0.00  0.00           C  
ATOM   4423  CD  LYS B 103      35.152 -13.075   0.713  0.00  0.00           C  
ATOM   4424  CE  LYS B 103      35.852 -14.409   0.458  0.00  0.00           C  
ATOM   4425  NZ  LYS B 103      37.296 -14.487   0.746  0.00  0.00           N  
ATOM   4426  C   LYS B 103      33.469  -8.807  -0.403  0.00  0.00           C  
ATOM   4427  O   LYS B 103      34.014  -8.209  -1.334  0.00  0.00           O  
ATOM   4428  H   LYS B 103      33.465 -10.781  -2.473  0.00  0.00           H  
ATOM   4429  HA  LYS B 103      33.291 -10.660   0.504  0.00  0.00           H  
ATOM   4430 HB2  LYS B 103      35.734 -10.024  -0.680  0.00  0.00           H  
ATOM   4431 HB3  LYS B 103      35.409 -10.385   0.878  0.00  0.00           H  
ATOM   4432 HG2  LYS B 103      35.381 -12.365  -1.233  0.00  0.00           H  
ATOM   4433 HG3  LYS B 103      36.681 -12.075  -0.289  0.00  0.00           H  
ATOM   4434 HD2  LYS B 103      35.384 -12.763   1.612  0.00  0.00           H  
ATOM   4435 HD3  LYS B 103      34.190 -13.193   0.585  0.00  0.00           H  
ATOM   4436 HE2  LYS B 103      35.363 -15.131   1.005  0.00  0.00           H  
ATOM   4437 HE3  LYS B 103      35.692 -14.667  -0.525  0.00  0.00           H  
ATOM   4438 HZ1  LYS B 103      37.480 -14.119   1.659  0.00  0.00           H  
ATOM   4439 HZ2  LYS B 103      37.598 -15.442   0.708  0.00  0.00           H  
ATOM   4440 HZ3  LYS B 103      37.806 -13.953   0.067  0.00  0.00           H  
ATOM   4441  N   THR B 104      32.587  -8.234   0.400  0.00  0.00           N  
ATOM   4442  CA  THR B 104      32.164  -6.834   0.232  0.00  0.00           C  
ATOM   4443  CB  THR B 104      30.643  -6.687   0.064  0.00  0.00           C  
ATOM   4444 OG1  THR B 104      30.270  -7.721  -0.851  0.00  0.00           O  
ATOM   4445 CG2  THR B 104      30.229  -5.362  -0.564  0.00  0.00           C  
ATOM   4446  C   THR B 104      32.577  -6.046   1.479  0.00  0.00           C  
ATOM   4447  O   THR B 104      32.623  -6.663   2.545  0.00  0.00           O  
ATOM   4448  H   THR B 104      32.217  -8.847   1.157  0.00  0.00           H  
ATOM   4449  HA  THR B 104      32.641  -6.452  -0.554  0.00  0.00           H  
ATOM   4450  HB  THR B 104      30.199  -6.865   0.946  0.00  0.00           H  
ATOM   4451 HG21 THR B 104      30.528  -4.603   0.018  0.00  0.00           H  
ATOM   4452 HG22 THR B 104      30.650  -5.269  -1.469  0.00  0.00           H  
ATOM   4453 HG23 THR B 104      29.231  -5.329  -0.660  0.00  0.00           H  
ATOM   4454 HG1  THR B 104      29.954  -8.535  -0.351  0.00  0.00           H  
ATOM   4455  N   ARG B 105      32.841  -4.760   1.304  0.00  0.00           N  
ATOM   4456  CA  ARG B 105      33.097  -3.814   2.404  0.00  0.00           C  
ATOM   4457  CB  ARG B 105      34.594  -3.493   2.344  0.00  0.00           C  
ATOM   4458  CG  ARG B 105      35.551  -4.488   3.016  0.00  0.00           C  
ATOM   4459  CD  ARG B 105      37.025  -4.127   2.800  0.00  0.00           C  
ATOM   4460  NE  ARG B 105      37.845  -4.744   3.864  0.00  0.00           N  
ATOM   4461  CZ  ARG B 105      38.642  -4.259   4.818  0.00  0.00           C  
ATOM   4462 NH1  ARG B 105      38.772  -2.943   5.067  0.00  0.00           N  
ATOM   4463 NH2  ARG B 105      39.694  -4.990   5.211  0.00  0.00           N  
ATOM   4464  C   ARG B 105      32.311  -2.522   2.232  0.00  0.00           C  
ATOM   4465  O   ARG B 105      32.513  -1.761   1.287  0.00  0.00           O  
ATOM   4466  H   ARG B 105      32.854  -4.457   0.295  0.00  0.00           H  
ATOM   4467  HA  ARG B 105      32.820  -4.251   3.271  0.00  0.00           H  
ATOM   4468 HB2  ARG B 105      34.861  -3.424   1.375  0.00  0.00           H  
ATOM   4469 HB3  ARG B 105      34.740  -2.596   2.776  0.00  0.00           H  
ATOM   4470 HG2  ARG B 105      35.377  -4.500   4.000  0.00  0.00           H  
ATOM   4471 HG3  ARG B 105      35.398  -5.399   2.636  0.00  0.00           H  
ATOM   4472 HD2  ARG B 105      37.304  -4.482   1.928  0.00  0.00           H  
ATOM   4473 HD3  ARG B 105      37.111  -3.149   2.850  0.00  0.00           H  
ATOM   4474  HE  ARG B 105      37.789  -5.817   3.872  0.00  0.00           H  
ATOM   4475 HH11 ARG B 105      38.227  -2.305   4.519  0.00  0.00           H  
ATOM   4476 HH12 ARG B 105      39.386  -2.626   5.770  0.00  0.00           H  
ATOM   4477 HH21 ARG B 105      39.858  -5.886   4.807  0.00  0.00           H  
ATOM   4478 HH22 ARG B 105      40.311  -4.632   5.912  0.00  0.00           H  
ATOM   4479  N   ALA B 106      31.343  -2.357   3.127  0.00  0.00           N  
ATOM   4480  CA  ALA B 106      30.360  -1.257   3.062  0.00  0.00           C  
ATOM   4481  CB  ALA B 106      28.878  -1.643   3.116  0.00  0.00           C  
ATOM   4482  C   ALA B 106      30.564  -0.360   4.282  0.00  0.00           C  
ATOM   4483  O   ALA B 106      30.047  -0.728   5.340  0.00  0.00           O  
ATOM   4484  H   ALA B 106      31.329  -3.074   3.889  0.00  0.00           H  
ATOM   4485  HA  ALA B 106      30.531  -0.726   2.239  0.00  0.00           H  
ATOM   4486 HB1  ALA B 106      28.715  -2.212   3.920  0.00  0.00           H  
ATOM   4487 HB2  ALA B 106      28.324  -0.815   3.173  0.00  0.00           H  
ATOM   4488 HB3  ALA B 106      28.640  -2.151   2.291  0.00  0.00           H  
ATOM   4489  N   GLU B 107      31.272   0.749   4.105  0.00  0.00           N  
ATOM   4490  CA  GLU B 107      31.641   1.639   5.214  0.00  0.00           C  
ATOM   4491  CB  GLU B 107      33.021   2.246   4.953  0.00  0.00           C  
ATOM   4492  CG  GLU B 107      33.697   2.676   6.257  0.00  0.00           C  
ATOM   4493  CD  GLU B 107      35.034   3.339   5.927  0.00  0.00           C  
ATOM   4494 OE1  GLU B 107      35.029   4.563   5.676  0.00  0.00           O  
ATOM   4495 OE2  GLU B 107      36.082   2.698   5.723  0.00  0.00           O  
ATOM   4496  C   GLU B 107      30.564   2.717   5.313  0.00  0.00           C  
ATOM   4497  O   GLU B 107      30.658   3.720   4.599  0.00  0.00           O  
ATOM   4498  H   GLU B 107      31.547   0.937   3.116  0.00  0.00           H  
ATOM   4499  HA  GLU B 107      31.678   1.124   6.060  0.00  0.00           H  
ATOM   4500 HB2  GLU B 107      33.579   1.561   4.545  0.00  0.00           H  
ATOM   4501 HB3  GLU B 107      32.903   3.041   4.407  0.00  0.00           H  
ATOM   4502 HG2  GLU B 107      33.139   3.337   6.686  0.00  0.00           H  
ATOM   4503 HG3  GLU B 107      33.883   1.886   6.781  0.00  0.00           H  
ATOM   4504  N   VAL B 108      29.835   2.632   6.426  0.00  0.00           N  
ATOM   4505  CA  VAL B 108      28.661   3.465   6.731  0.00  0.00           C  
ATOM   4506  CB  VAL B 108      27.429   2.571   6.861  0.00  0.00           C  
ATOM   4507 CG1  VAL B 108      26.239   3.485   6.587  0.00  0.00           C  
ATOM   4508 CG2  VAL B 108      27.236   1.353   5.958  0.00  0.00           C  
ATOM   4509  C   VAL B 108      28.946   4.324   7.962  0.00  0.00           C  
ATOM   4510  O   VAL B 108      29.224   3.780   9.027  0.00  0.00           O  
ATOM   4511  H   VAL B 108      30.181   1.891   7.099  0.00  0.00           H  
ATOM   4512  HA  VAL B 108      28.505   4.076   5.954  0.00  0.00           H  
ATOM   4513  HB  VAL B 108      27.358   2.284   7.792  0.00  0.00           H  
ATOM   4514 HG11 VAL B 108      25.464   3.200   7.150  0.00  0.00           H  
ATOM   4515 HG12 VAL B 108      26.485   4.427   6.811  0.00  0.00           H  
ATOM   4516 HG13 VAL B 108      25.990   3.426   5.621  0.00  0.00           H  
ATOM   4517 HG21 VAL B 108      27.209   1.654   5.006  0.00  0.00           H  
ATOM   4518 HG22 VAL B 108      27.999   0.723   6.093  0.00  0.00           H  
ATOM   4519 HG23 VAL B 108      26.378   0.902   6.196  0.00  0.00           H  
ATOM   4520  N   LYS B 109      28.676   5.612   7.729  0.00  0.00           N  
ATOM   4521  CA  LYS B 109      28.869   6.733   8.664  0.00  0.00           C  
ATOM   4522  CB  LYS B 109      30.382   6.926   8.723  0.00  0.00           C  
ATOM   4523  CG  LYS B 109      30.864   7.955   9.755  0.00  0.00           C  
ATOM   4524  CD  LYS B 109      32.345   8.248   9.504  0.00  0.00           C  
ATOM   4525  CE  LYS B 109      32.819   9.321  10.479  0.00  0.00           C  
ATOM   4526  NZ  LYS B 109      31.963  10.518  10.403  0.00  0.00           N  
ATOM   4527  C   LYS B 109      28.040   7.975   8.324  0.00  0.00           C  
ATOM   4528  O   LYS B 109      27.529   8.082   7.206  0.00  0.00           O  
ATOM   4529  H   LYS B 109      28.283   5.777   6.747  0.00  0.00           H  
ATOM   4530  HA  LYS B 109      28.613   6.420   9.598  0.00  0.00           H  
ATOM   4531 HB2  LYS B 109      30.805   6.047   8.947  0.00  0.00           H  
ATOM   4532 HB3  LYS B 109      30.698   7.225   7.821  0.00  0.00           H  
ATOM   4533 HG2  LYS B 109      30.349   8.788   9.643  0.00  0.00           H  
ATOM   4534 HG3  LYS B 109      30.759   7.578  10.660  0.00  0.00           H  
ATOM   4535 HD2  LYS B 109      32.863   7.426   9.661  0.00  0.00           H  
ATOM   4536 HD3  LYS B 109      32.453   8.584   8.585  0.00  0.00           H  
ATOM   4537 HE2  LYS B 109      32.792   8.945  11.405  0.00  0.00           H  
ATOM   4538 HE3  LYS B 109      33.763   9.566  10.250  0.00  0.00           H  
ATOM   4539 HZ1  LYS B 109      31.283  10.403   9.676  0.00  0.00           H  
ATOM   4540 HZ2  LYS B 109      31.491  10.653  11.277  0.00  0.00           H  
ATOM   4541 HZ3  LYS B 109      32.525  11.324  10.205  0.00  0.00           H  
ATOM   4542  N   PHE B 110      27.467   8.521   9.398  0.00  0.00           N  
ATOM   4543  CA  PHE B 110      26.820   9.841   9.380  0.00  0.00           C  
ATOM   4544  CB  PHE B 110      25.859  10.118  10.527  0.00  0.00           C  
ATOM   4545  CG  PHE B 110      24.363   9.910  10.265  0.00  0.00           C  
ATOM   4546 CD1  PHE B 110      23.617   8.834  10.733  0.00  0.00           C  
ATOM   4547 CD2  PHE B 110      23.701  10.929   9.589  0.00  0.00           C  
ATOM   4548 CE1  PHE B 110      22.279   8.731  10.342  0.00  0.00           C  
ATOM   4549 CE2  PHE B 110      22.349  10.858   9.275  0.00  0.00           C  
ATOM   4550  CZ  PHE B 110      21.641   9.707   9.587  0.00  0.00           C  
ATOM   4551  C   PHE B 110      27.822  10.991   9.226  0.00  0.00           C  
ATOM   4552  O   PHE B 110      29.017  10.844   9.504  0.00  0.00           O  
ATOM   4553  H   PHE B 110      27.517   7.929  10.259  0.00  0.00           H  
ATOM   4554  HA  PHE B 110      26.225   9.863   8.563  0.00  0.00           H  
ATOM   4555 HB2  PHE B 110      26.104   9.520  11.293  0.00  0.00           H  
ATOM   4556 HB3  PHE B 110      25.973  11.074  10.807  0.00  0.00           H  
ATOM   4557 HD1  PHE B 110      24.011   8.161  11.324  0.00  0.00           H  
ATOM   4558 HD2  PHE B 110      24.222  11.752   9.317  0.00  0.00           H  
ATOM   4559 HE1  PHE B 110      21.757   7.897  10.627  0.00  0.00           H  
ATOM   4560 HE2  PHE B 110      21.896  11.637   8.824  0.00  0.00           H  
ATOM   4561  HZ  PHE B 110      20.710   9.581   9.285  0.00  0.00           H  
ATOM   4562  N   GLU B 111      27.397  11.963   8.420  0.00  0.00           N  
ATOM   4563  CA  GLU B 111      28.076  13.227   8.135  0.00  0.00           C  
ATOM   4564  CB  GLU B 111      28.937  13.053   6.885  0.00  0.00           C  
ATOM   4565  CG  GLU B 111      29.541  14.365   6.375  0.00  0.00           C  
ATOM   4566  CD  GLU B 111      30.549  15.078   7.267  0.00  0.00           C  
ATOM   4567 OE1  GLU B 111      31.397  14.323   7.795  0.00  0.00           O  
ATOM   4568 OE2  GLU B 111      30.643  16.321   7.244  0.00  0.00           O  
ATOM   4569  C   GLU B 111      27.125  14.430   8.129  0.00  0.00           C  
ATOM   4570  O   GLU B 111      26.322  14.536   7.206  0.00  0.00           O  
ATOM   4571  H   GLU B 111      26.452  11.729   7.966  0.00  0.00           H  
ATOM   4572  HA  GLU B 111      28.804  13.383   8.824  0.00  0.00           H  
ATOM   4573 HB2  GLU B 111      29.682  12.457   7.111  0.00  0.00           H  
ATOM   4574 HB3  GLU B 111      28.369  12.695   6.172  0.00  0.00           H  
ATOM   4575 HG2  GLU B 111      30.000  14.172   5.505  0.00  0.00           H  
ATOM   4576 HG3  GLU B 111      28.787  15.006   6.211  0.00  0.00           H  
ATOM   4577  N   GLY B 112      27.277  15.227   9.181  0.00  0.00           N  
ATOM   4578  CA  GLY B 112      26.316  16.329   9.332  0.00  0.00           C  
ATOM   4579  C   GLY B 112      24.920  15.754   9.588  0.00  0.00           C  
ATOM   4580  O   GLY B 112      24.646  15.270  10.690  0.00  0.00           O  
ATOM   4581  H   GLY B 112      28.036  15.029   9.808  0.00  0.00           H  
ATOM   4582 HA2  GLY B 112      26.585  16.903  10.103  0.00  0.00           H  
ATOM   4583 HA3  GLY B 112      26.302  16.875   8.496  0.00  0.00           H  
ATOM   4584  N   ASP B 113      24.006  16.151   8.710  0.00  0.00           N  
ATOM   4585  CA  ASP B 113      22.739  15.402   8.656  0.00  0.00           C  
ATOM   4586  CB  ASP B 113      21.613  16.437   8.494  0.00  0.00           C  
ATOM   4587  CG  ASP B 113      21.612  17.383   7.305  0.00  0.00           C  
ATOM   4588 OD1  ASP B 113      21.538  18.615   7.521  0.00  0.00           O  
ATOM   4589 OD2  ASP B 113      21.725  16.944   6.137  0.00  0.00           O  
ATOM   4590  C   ASP B 113      22.579  14.337   7.573  0.00  0.00           C  
ATOM   4591  O   ASP B 113      21.524  13.742   7.368  0.00  0.00           O  
ATOM   4592  H   ASP B 113      24.233  16.944   8.131  0.00  0.00           H  
ATOM   4593  HA  ASP B 113      22.646  14.920   9.565  0.00  0.00           H  
ATOM   4594 HB2  ASP B 113      20.728  15.921   8.490  0.00  0.00           H  
ATOM   4595 HB3  ASP B 113      21.597  17.002   9.349  0.00  0.00           H  
ATOM   4596  N   THR B 114      23.615  14.116   6.769  0.00  0.00           N  
ATOM   4597  CA  THR B 114      23.524  13.089   5.722  0.00  0.00           C  
ATOM   4598  CB  THR B 114      24.203  13.482   4.399  0.00  0.00           C  
ATOM   4599 OG1  THR B 114      25.428  14.153   4.715  0.00  0.00           O  
ATOM   4600 CG2  THR B 114      23.266  14.503   3.740  0.00  0.00           C  
ATOM   4601  C   THR B 114      24.195  11.771   6.095  0.00  0.00           C  
ATOM   4602  O   THR B 114      25.141  11.651   6.879  0.00  0.00           O  
ATOM   4603  H   THR B 114      24.443  14.696   6.934  0.00  0.00           H  
ATOM   4604  HA  THR B 114      22.539  12.907   5.544  0.00  0.00           H  
ATOM   4605  HB  THR B 114      24.425  12.640   3.881  0.00  0.00           H  
ATOM   4606 HG21 THR B 114      22.316  14.259   3.937  0.00  0.00           H  
ATOM   4607 HG22 THR B 114      23.458  15.415   4.102  0.00  0.00           H  
ATOM   4608 HG23 THR B 114      23.413  14.500   2.750  0.00  0.00           H  
ATOM   4609 HG1  THR B 114      25.562  14.184   5.712  0.00  0.00           H  
ATOM   4610  N   LEU B 115      23.519  10.725   5.645  0.00  0.00           N  
ATOM   4611  CA  LEU B 115      24.131   9.389   5.593  0.00  0.00           C  
ATOM   4612  CB  LEU B 115      22.972   8.452   5.914  0.00  0.00           C  
ATOM   4613  CG  LEU B 115      23.326   6.963   6.051  0.00  0.00           C  
ATOM   4614 CD1  LEU B 115      24.076   6.539   7.307  0.00  0.00           C  
ATOM   4615 CD2  LEU B 115      22.012   6.180   6.009  0.00  0.00           C  
ATOM   4616  C   LEU B 115      24.990   8.978   4.399  0.00  0.00           C  
ATOM   4617  O   LEU B 115      24.454   9.057   3.297  0.00  0.00           O  
ATOM   4618  H   LEU B 115      22.551  10.918   5.341  0.00  0.00           H  
ATOM   4619  HA  LEU B 115      24.715   9.282   6.454  0.00  0.00           H  
ATOM   4620 HB2  LEU B 115      22.573   8.739   6.781  0.00  0.00           H  
ATOM   4621 HB3  LEU B 115      22.300   8.528   5.184  0.00  0.00           H  
ATOM   4622  HG  LEU B 115      23.876   6.689   5.228  0.00  0.00           H  
ATOM   4623 HD11 LEU B 115      23.526   6.757   8.114  0.00  0.00           H  
ATOM   4624 HD12 LEU B 115      24.246   5.553   7.278  0.00  0.00           H  
ATOM   4625 HD13 LEU B 115      24.948   7.026   7.355  0.00  0.00           H  
ATOM   4626 HD21 LEU B 115      21.551   6.355   5.138  0.00  0.00           H  
ATOM   4627 HD22 LEU B 115      22.206   5.204   6.095  0.00  0.00           H  
ATOM   4628 HD23 LEU B 115      21.427   6.475   6.763  0.00  0.00           H  
ATOM   4629  N   VAL B 116      26.262   8.908   4.793  0.00  0.00           N  
ATOM   4630  CA  VAL B 116      27.349   8.572   3.859  0.00  0.00           C  
ATOM   4631  CB  VAL B 116      28.547   9.524   3.748  0.00  0.00           C  
ATOM   4632 CG1  VAL B 116      28.045  10.817   3.101  0.00  0.00           C  
ATOM   4633 CG2  VAL B 116      29.250   9.702   5.092  0.00  0.00           C  
ATOM   4634  C   VAL B 116      27.823   7.121   3.897  0.00  0.00           C  
ATOM   4635  O   VAL B 116      28.076   6.564   4.964  0.00  0.00           O  
ATOM   4636  H   VAL B 116      26.420   9.106   5.799  0.00  0.00           H  
ATOM   4637  HA  VAL B 116      27.011   8.766   2.913  0.00  0.00           H  
ATOM   4638  HB  VAL B 116      29.196   9.127   3.125  0.00  0.00           H  
ATOM   4639 HG11 VAL B 116      28.788  11.235   2.581  0.00  0.00           H  
ATOM   4640 HG12 VAL B 116      27.284  10.605   2.489  0.00  0.00           H  
ATOM   4641 HG13 VAL B 116      27.739  11.445   3.813  0.00  0.00           H  
ATOM   4642 HG21 VAL B 116      29.382   8.806   5.514  0.00  0.00           H  
ATOM   4643 HG22 VAL B 116      30.135  10.140   4.942  0.00  0.00           H  
ATOM   4644 HG23 VAL B 116      28.684  10.275   5.684  0.00  0.00           H  
ATOM   4645  N   ASN B 117      27.590   6.536   2.723  0.00  0.00           N  
ATOM   4646  CA  ASN B 117      27.893   5.120   2.496  0.00  0.00           C  
ATOM   4647  CB  ASN B 117      26.659   4.231   2.398  0.00  0.00           C  
ATOM   4648  CG  ASN B 117      26.816   2.733   2.619  0.00  0.00           C  
ATOM   4649  C   ASN B 117      28.849   4.801   1.343  0.00  0.00           C  
ATOM   4650  O   ASN B 117      28.481   4.903   0.174  0.00  0.00           O  
ATOM   4651  H   ASN B 117      27.184   7.156   1.998  0.00  0.00           H  
ATOM   4652  HA  ASN B 117      28.339   4.772   3.353  0.00  0.00           H  
ATOM   4653 HB2  ASN B 117      25.967   4.574   3.069  0.00  0.00           H  
ATOM   4654 HB3  ASN B 117      26.244   4.367   1.472  0.00  0.00           H  
ATOM   4655 OD1  ASN B 117      27.911   2.167   2.588  0.00  0.00           O  
ATOM   4656 ND2  ASN B 117      25.684   2.118   2.930  0.00  0.00           N  
ATOM   4657 HD22 ASN B 117      24.820   2.598   3.003  0.00  0.00           H  
ATOM   4658 HD21 ASN B 117      25.698   1.116   3.101  0.00  0.00           H  
ATOM   4659  N   ARG B 118      30.006   4.260   1.732  0.00  0.00           N  
ATOM   4660  CA  ARG B 118      31.090   3.819   0.835  0.00  0.00           C  
ATOM   4661  CB  ARG B 118      32.354   4.578   1.256  0.00  0.00           C  
ATOM   4662  CG  ARG B 118      32.239   6.062   0.910  0.00  0.00           C  
ATOM   4663  CD  ARG B 118      33.269   6.420  -0.160  0.00  0.00           C  
ATOM   4664  NE  ARG B 118      34.648   6.591   0.326  0.00  0.00           N  
ATOM   4665  CZ  ARG B 118      35.581   5.639   0.255  0.00  0.00           C  
ATOM   4666 NH1  ARG B 118      35.400   4.475  -0.399  0.00  0.00           N  
ATOM   4667 NH2  ARG B 118      36.766   5.826   0.846  0.00  0.00           N  
ATOM   4668  C   ARG B 118      31.288   2.311   0.663  0.00  0.00           C  
ATOM   4669  O   ARG B 118      32.104   1.662   1.322  0.00  0.00           O  
ATOM   4670  H   ARG B 118      30.088   4.169   2.787  0.00  0.00           H  
ATOM   4671  HA  ARG B 118      30.917   4.230  -0.095  0.00  0.00           H  
ATOM   4672 HB2  ARG B 118      32.456   4.497   2.228  0.00  0.00           H  
ATOM   4673 HB3  ARG B 118      33.118   4.207   0.763  0.00  0.00           H  
ATOM   4674 HG2  ARG B 118      31.340   6.249   0.549  0.00  0.00           H  
ATOM   4675 HG3  ARG B 118      32.428   6.603   1.714  0.00  0.00           H  
ATOM   4676 HD2  ARG B 118      33.258   5.691  -0.856  0.00  0.00           H  
ATOM   4677 HD3  ARG B 118      32.971   7.278  -0.598  0.00  0.00           H  
ATOM   4678  HE  ARG B 118      34.897   7.470   0.732  0.00  0.00           H  
ATOM   4679 HH11 ARG B 118      34.525   4.335  -0.869  0.00  0.00           H  
ATOM   4680 HH12 ARG B 118      36.110   3.794  -0.410  0.00  0.00           H  
ATOM   4681 HH21 ARG B 118      36.947   6.689   1.319  0.00  0.00           H  
ATOM   4682 HH22 ARG B 118      37.459   5.113   0.812  0.00  0.00           H  
ATOM   4683  N   ILE B 119      30.833   1.753  -0.456  0.00  0.00           N  
ATOM   4684  CA  ILE B 119      30.840   0.301  -0.641  0.00  0.00           C  
ATOM   4685  CB  ILE B 119      29.505  -0.310  -1.096  0.00  0.00           C  
ATOM   4686 CG1  ILE B 119      28.402   0.257  -0.206  0.00  0.00           C  
ATOM   4687 CG2  ILE B 119      29.576  -1.828  -0.933  0.00  0.00           C  
ATOM   4688 CD1  ILE B 119      27.049   0.430  -0.904  0.00  0.00           C  
ATOM   4689  C   ILE B 119      31.847  -0.023  -1.741  0.00  0.00           C  
ATOM   4690  O   ILE B 119      31.908   0.415  -2.888  0.00  0.00           O  
ATOM   4691  H   ILE B 119      30.482   2.418  -1.168  0.00  0.00           H  
ATOM   4692  HA  ILE B 119      31.202  -0.086   0.199  0.00  0.00           H  
ATOM   4693  HB  ILE B 119      29.334  -0.018  -2.021  0.00  0.00           H  
ATOM   4694 HG12 ILE B 119      28.276  -0.351   0.578  0.00  0.00           H  
ATOM   4695 HG13 ILE B 119      28.694   1.153   0.133  0.00  0.00           H  
ATOM   4696 HG21 ILE B 119      28.701  -2.229  -1.196  0.00  0.00           H  
ATOM   4697 HG22 ILE B 119      30.298  -2.189  -1.518  0.00  0.00           H  
ATOM   4698 HG23 ILE B 119      29.773  -2.049   0.019  0.00  0.00           H  
ATOM   4699 HD11 ILE B 119      26.739  -0.458  -1.230  0.00  0.00           H  
ATOM   4700 HD12 ILE B 119      26.395   0.802  -0.251  0.00  0.00           H  
ATOM   4701 HD13 ILE B 119      27.161   1.057  -1.671  0.00  0.00           H  
ATOM   4702  N   GLU B 120      32.580  -1.074  -1.372  0.00  0.00           N  
ATOM   4703  CA  GLU B 120      33.610  -1.618  -2.269  0.00  0.00           C  
ATOM   4704  CB  GLU B 120      34.995  -1.195  -1.796  0.00  0.00           C  
ATOM   4705  CG  GLU B 120      36.146  -1.354  -2.791  0.00  0.00           C  
ATOM   4706  CD  GLU B 120      37.551  -1.102  -2.241  0.00  0.00           C  
ATOM   4707 OE1  GLU B 120      37.880   0.098  -2.119  0.00  0.00           O  
ATOM   4708 OE2  GLU B 120      38.287  -2.114  -2.226  0.00  0.00           O  
ATOM   4709  C   GLU B 120      33.543  -3.142  -2.364  0.00  0.00           C  
ATOM   4710  O   GLU B 120      33.851  -3.801  -1.366  0.00  0.00           O  
ATOM   4711  H   GLU B 120      32.371  -1.457  -0.442  0.00  0.00           H  
ATOM   4712  HA  GLU B 120      33.496  -1.219  -3.191  0.00  0.00           H  
ATOM   4713 HB2  GLU B 120      34.951  -0.230  -1.552  0.00  0.00           H  
ATOM   4714 HB3  GLU B 120      35.224  -1.740  -0.994  0.00  0.00           H  
ATOM   4715 HG2  GLU B 120      36.129  -2.288  -3.134  0.00  0.00           H  
ATOM   4716 HG3  GLU B 120      36.003  -0.710  -3.535  0.00  0.00           H  
ATOM   4717  N   LEU B 121      33.117  -3.678  -3.505  0.00  0.00           N  
ATOM   4718  CA  LEU B 121      32.955  -5.110  -3.816  0.00  0.00           C  
ATOM   4719  CB  LEU B 121      31.760  -5.265  -4.759  0.00  0.00           C  
ATOM   4720  CG  LEU B 121      31.362  -6.640  -5.296  0.00  0.00           C  
ATOM   4721 CD1  LEU B 121      30.832  -7.438  -4.100  0.00  0.00           C  
ATOM   4722 CD2  LEU B 121      30.411  -6.632  -6.485  0.00  0.00           C  
ATOM   4723  C   LEU B 121      34.254  -5.691  -4.394  0.00  0.00           C  
ATOM   4724  O   LEU B 121      34.741  -5.170  -5.389  0.00  0.00           O  
ATOM   4725  H   LEU B 121      32.880  -2.929  -4.242  0.00  0.00           H  
ATOM   4726  HA  LEU B 121      32.741  -5.597  -2.966  0.00  0.00           H  
ATOM   4727 HB2  LEU B 121      30.945  -4.889  -4.281  0.00  0.00           H  
ATOM   4728 HB3  LEU B 121      31.930  -4.671  -5.565  0.00  0.00           H  
ATOM   4729  HG  LEU B 121      32.154  -7.090  -5.663  0.00  0.00           H  
ATOM   4730 HD11 LEU B 121      30.045  -6.964  -3.711  0.00  0.00           H  
ATOM   4731 HD12 LEU B 121      30.559  -8.348  -4.406  0.00  0.00           H  
ATOM   4732 HD13 LEU B 121      31.552  -7.516  -3.412  0.00  0.00           H  
ATOM   4733 HD21 LEU B 121      30.835  -6.145  -7.248  0.00  0.00           H  
ATOM   4734 HD22 LEU B 121      30.212  -7.573  -6.760  0.00  0.00           H  
ATOM   4735 HD23 LEU B 121      29.559  -6.173  -6.229  0.00  0.00           H  
ATOM   4736  N   LYS B 122      34.766  -6.723  -3.723  0.00  0.00           N  
ATOM   4737  CA  LYS B 122      35.781  -7.597  -4.319  0.00  0.00           C  
ATOM   4738  CB  LYS B 122      36.969  -7.875  -3.397  0.00  0.00           C  
ATOM   4739  CG  LYS B 122      38.064  -6.805  -3.514  0.00  0.00           C  
ATOM   4740  CD  LYS B 122      39.327  -7.398  -4.137  0.00  0.00           C  
ATOM   4741  CE  LYS B 122      39.552  -6.992  -5.593  0.00  0.00           C  
ATOM   4742  NZ  LYS B 122      40.734  -7.767  -6.002  0.00  0.00           N  
ATOM   4743  C   LYS B 122      35.066  -8.943  -4.478  0.00  0.00           C  
ATOM   4744  O   LYS B 122      34.914  -9.798  -3.611  0.00  0.00           O  
ATOM   4745  H   LYS B 122      34.393  -6.851  -2.765  0.00  0.00           H  
ATOM   4746  HA  LYS B 122      36.020  -7.258  -5.206  0.00  0.00           H  
ATOM   4747 HB2  LYS B 122      36.647  -7.884  -2.461  0.00  0.00           H  
ATOM   4748 HB3  LYS B 122      37.364  -8.749  -3.646  0.00  0.00           H  
ATOM   4749 HG2  LYS B 122      37.733  -6.068  -4.093  0.00  0.00           H  
ATOM   4750 HG3  LYS B 122      38.280  -6.464  -2.606  0.00  0.00           H  
ATOM   4751 HD2  LYS B 122      40.121  -7.097  -3.600  0.00  0.00           H  
ATOM   4752 HD3  LYS B 122      39.267  -8.399  -4.094  0.00  0.00           H  
ATOM   4753 HE2  LYS B 122      38.775  -7.258  -6.118  0.00  0.00           H  
ATOM   4754 HE3  LYS B 122      39.744  -6.038  -5.628  0.00  0.00           H  
ATOM   4755 HZ1  LYS B 122      41.373  -7.844  -5.233  0.00  0.00           H  
ATOM   4756 HZ2  LYS B 122      40.456  -8.686  -6.289  0.00  0.00           H  
ATOM   4757 HZ3  LYS B 122      41.193  -7.309  -6.766  0.00  0.00           H  
ATOM   4758  N   GLY B 123      34.526  -9.027  -5.688  0.00  0.00           N  
ATOM   4759  CA  GLY B 123      34.015 -10.325  -6.142  0.00  0.00           C  
ATOM   4760  C   GLY B 123      35.017 -11.229  -6.870  0.00  0.00           C  
ATOM   4761  O   GLY B 123      35.427 -10.867  -7.964  0.00  0.00           O  
ATOM   4762  H   GLY B 123      34.499  -8.171  -6.235  0.00  0.00           H  
ATOM   4763 HA2  GLY B 123      33.640 -10.835  -5.333  0.00  0.00           H  
ATOM   4764 HA3  GLY B 123      33.208 -10.167  -6.758  0.00  0.00           H  
ATOM   4765  N   ILE B 124      35.102 -12.439  -6.320  0.00  0.00           N  
ATOM   4766  CA  ILE B 124      36.022 -13.471  -6.813  0.00  0.00           C  
ATOM   4767  CB  ILE B 124      37.155 -13.747  -5.832  0.00  0.00           C  
ATOM   4768 CG1  ILE B 124      36.658 -13.923  -4.394  0.00  0.00           C  
ATOM   4769 CG2  ILE B 124      38.194 -12.627  -6.001  0.00  0.00           C  
ATOM   4770 CD1  ILE B 124      37.687 -14.574  -3.469  0.00  0.00           C  
ATOM   4771  C   ILE B 124      35.401 -14.828  -7.148  0.00  0.00           C  
ATOM   4772  O   ILE B 124      34.246 -15.028  -6.768  0.00  0.00           O  
ATOM   4773  H   ILE B 124      34.461 -12.592  -5.510  0.00  0.00           H  
ATOM   4774  HA  ILE B 124      36.409 -13.106  -7.687  0.00  0.00           H  
ATOM   4775  HB  ILE B 124      37.607 -14.602  -6.105  0.00  0.00           H  
ATOM   4776 HG12 ILE B 124      36.421 -13.028  -4.026  0.00  0.00           H  
ATOM   4777 HG13 ILE B 124      35.843 -14.495  -4.409  0.00  0.00           H  
ATOM   4778 HG21 ILE B 124      38.989 -12.832  -5.435  0.00  0.00           H  
ATOM   4779 HG22 ILE B 124      38.465 -12.576  -6.958  0.00  0.00           H  
ATOM   4780 HG23 ILE B 124      37.790 -11.762  -5.718  0.00  0.00           H  
ATOM   4781 HD11 ILE B 124      38.503 -14.004  -3.440  0.00  0.00           H  
ATOM   4782 HD12 ILE B 124      37.296 -14.655  -2.556  0.00  0.00           H  
ATOM   4783 HD13 ILE B 124      37.915 -15.477  -3.823  0.00  0.00           H  
ATOM   4784  N   ASP B 125      36.169 -15.638  -7.884  0.00  0.00           N  
ATOM   4785  CA  ASP B 125      35.946 -17.013  -8.339  0.00  0.00           C  
ATOM   4786  CB  ASP B 125      35.557 -17.894  -7.153  0.00  0.00           C  
ATOM   4787  CG  ASP B 125      36.524 -18.039  -5.976  0.00  0.00           C  
ATOM   4788 OD1  ASP B 125      36.046 -18.088  -4.824  0.00  0.00           O  
ATOM   4789 OD2  ASP B 125      37.722 -18.321  -6.231  0.00  0.00           O  
ATOM   4790  C   ASP B 125      34.901 -17.131  -9.438  0.00  0.00           C  
ATOM   4791  O   ASP B 125      34.423 -18.210  -9.796  0.00  0.00           O  
ATOM   4792  H   ASP B 125      37.105 -15.127  -8.158  0.00  0.00           H  
ATOM   4793  HA  ASP B 125      36.827 -17.341  -8.727  0.00  0.00           H  
ATOM   4794 HB2  ASP B 125      34.670 -17.542  -6.785  0.00  0.00           H  
ATOM   4795 HB3  ASP B 125      35.363 -18.830  -7.513  0.00  0.00           H  
ATOM   4796  N   PHE B 126      34.692 -16.087 -10.238  0.00  0.00           N  
ATOM   4797  CA  PHE B 126      33.697 -16.061 -11.318  0.00  0.00           C  
ATOM   4798  CB  PHE B 126      33.416 -14.612 -11.753  0.00  0.00           C  
ATOM   4799  CG  PHE B 126      32.484 -13.857 -10.797  0.00  0.00           C  
ATOM   4800 CD1  PHE B 126      32.896 -13.400  -9.550  0.00  0.00           C  
ATOM   4801 CD2  PHE B 126      31.109 -13.772 -10.979  0.00  0.00           C  
ATOM   4802 CE1  PHE B 126      31.986 -13.023  -8.569  0.00  0.00           C  
ATOM   4803 CE2  PHE B 126      30.117 -13.488 -10.045  0.00  0.00           C  
ATOM   4804  CZ  PHE B 126      30.619 -13.156  -8.792  0.00  0.00           C  
ATOM   4805  C   PHE B 126      34.016 -16.938 -12.520  0.00  0.00           C  
ATOM   4806  O   PHE B 126      35.183 -17.062 -12.899  0.00  0.00           O  
ATOM   4807  H   PHE B 126      35.311 -15.261 -10.028  0.00  0.00           H  
ATOM   4808  HA  PHE B 126      32.826 -16.415 -10.918  0.00  0.00           H  
ATOM   4809 HB2  PHE B 126      34.271 -14.127 -11.775  0.00  0.00           H  
ATOM   4810 HB3  PHE B 126      32.979 -14.636 -12.633  0.00  0.00           H  
ATOM   4811 HD1  PHE B 126      33.876 -13.338  -9.349  0.00  0.00           H  
ATOM   4812 HD2  PHE B 126      30.767 -13.947 -11.966  0.00  0.00           H  
ATOM   4813 HE1  PHE B 126      32.324 -12.654  -7.694  0.00  0.00           H  
ATOM   4814 HE2  PHE B 126      29.174 -13.522 -10.253  0.00  0.00           H  
ATOM   4815  HZ  PHE B 126      29.981 -13.008  -8.024  0.00  0.00           H  
ATOM   4816  N   LYS B 127      32.972 -17.622 -13.004  0.00  0.00           N  
ATOM   4817  CA  LYS B 127      33.202 -18.570 -14.107  0.00  0.00           C  
ATOM   4818  CB  LYS B 127      32.540 -19.919 -13.837  0.00  0.00           C  
ATOM   4819  CG  LYS B 127      33.138 -20.431 -12.522  0.00  0.00           C  
ATOM   4820  CD  LYS B 127      33.078 -21.950 -12.271  0.00  0.00           C  
ATOM   4821  CE  LYS B 127      31.708 -22.560 -11.988  0.00  0.00           C  
ATOM   4822  NZ  LYS B 127      31.593 -23.980 -12.361  0.00  0.00           N  
ATOM   4823  C   LYS B 127      32.582 -17.991 -15.379  0.00  0.00           C  
ATOM   4824  O   LYS B 127      31.540 -17.336 -15.310  0.00  0.00           O  
ATOM   4825  H   LYS B 127      32.073 -17.442 -12.574  0.00  0.00           H  
ATOM   4826  HA  LYS B 127      34.182 -18.672 -14.243  0.00  0.00           H  
ATOM   4827 HB2  LYS B 127      31.593 -19.784 -13.711  0.00  0.00           H  
ATOM   4828 HB3  LYS B 127      32.781 -20.533 -14.543  0.00  0.00           H  
ATOM   4829 HG2  LYS B 127      34.116 -20.142 -12.476  0.00  0.00           H  
ATOM   4830 HG3  LYS B 127      32.666 -19.963 -11.747  0.00  0.00           H  
ATOM   4831 HD2  LYS B 127      33.473 -22.418 -13.084  0.00  0.00           H  
ATOM   4832 HD3  LYS B 127      33.688 -22.162 -11.485  0.00  0.00           H  
ATOM   4833 HE2  LYS B 127      31.511 -22.455 -10.998  0.00  0.00           H  
ATOM   4834 HE3  LYS B 127      31.010 -22.023 -12.491  0.00  0.00           H  
ATOM   4835 HZ1  LYS B 127      32.500 -24.407 -12.357  0.00  0.00           H  
ATOM   4836 HZ2  LYS B 127      31.003 -24.457 -11.705  0.00  0.00           H  
ATOM   4837 HZ3  LYS B 127      31.197 -24.059 -13.278  0.00  0.00           H  
ATOM   4838  N   GLU B 128      33.044 -18.486 -16.528  0.00  0.00           N  
ATOM   4839  CA  GLU B 128      32.570 -17.901 -17.791  0.00  0.00           C  
ATOM   4840  CB  GLU B 128      33.504 -18.127 -18.979  0.00  0.00           C  
ATOM   4841  CG  GLU B 128      33.178 -17.358 -20.264  0.00  0.00           C  
ATOM   4842  CD  GLU B 128      34.029 -17.738 -21.474  0.00  0.00           C  
ATOM   4843 OE1  GLU B 128      33.607 -18.739 -22.102  0.00  0.00           O  
ATOM   4844 OE2  GLU B 128      35.164 -17.235 -21.616  0.00  0.00           O  
ATOM   4845  C   GLU B 128      31.119 -18.245 -18.138  0.00  0.00           C  
ATOM   4846  O   GLU B 128      30.282 -17.398 -18.423  0.00  0.00           O  
ATOM   4847  H   GLU B 128      33.707 -19.252 -16.458  0.00  0.00           H  
ATOM   4848  HA  GLU B 128      32.673 -16.888 -17.748  0.00  0.00           H  
ATOM   4849 HB2  GLU B 128      34.419 -17.857 -18.701  0.00  0.00           H  
ATOM   4850 HB3  GLU B 128      33.481 -19.095 -19.204  0.00  0.00           H  
ATOM   4851 HG2  GLU B 128      32.234 -17.539 -20.498  0.00  0.00           H  
ATOM   4852 HG3  GLU B 128      33.325 -16.395 -20.091  0.00  0.00           H  
ATOM   4853  N   ASP B 129      30.694 -19.466 -17.819  0.00  0.00           N  
ATOM   4854  CA  ASP B 129      29.358 -20.029 -18.067  0.00  0.00           C  
ATOM   4855  CB  ASP B 129      29.502 -21.549 -18.124  0.00  0.00           C  
ATOM   4856  CG  ASP B 129      30.395 -22.068 -16.994  0.00  0.00           C  
ATOM   4857 OD1  ASP B 129      30.461 -21.562 -15.856  0.00  0.00           O  
ATOM   4858 OD2  ASP B 129      31.127 -23.052 -17.254  0.00  0.00           O  
ATOM   4859  C   ASP B 129      28.282 -19.534 -17.102  0.00  0.00           C  
ATOM   4860  O   ASP B 129      27.331 -20.233 -16.771  0.00  0.00           O  
ATOM   4861  H   ASP B 129      31.454 -20.049 -17.333  0.00  0.00           H  
ATOM   4862  HA  ASP B 129      29.082 -19.730 -18.999  0.00  0.00           H  
ATOM   4863 HB2  ASP B 129      28.607 -21.951 -18.024  0.00  0.00           H  
ATOM   4864 HB3  ASP B 129      29.917 -21.791 -18.986  0.00  0.00           H  
ATOM   4865  N   GLY B 130      28.177 -18.208 -16.969  0.00  0.00           N  
ATOM   4866  CA  GLY B 130      27.141 -17.655 -16.082  0.00  0.00           C  
ATOM   4867  C   GLY B 130      27.078 -16.135 -16.215  0.00  0.00           C  
ATOM   4868  O   GLY B 130      27.177 -15.492 -17.263  0.00  0.00           O  
ATOM   4869  H   GLY B 130      28.839 -17.648 -17.503  0.00  0.00           H  
ATOM   4870 HA2  GLY B 130      26.252 -18.049 -16.326  0.00  0.00           H  
ATOM   4871 HA3  GLY B 130      27.354 -17.898 -15.133  0.00  0.00           H  
ATOM   4872  N   ASN B 131      27.039 -15.649 -14.976  0.00  0.00           N  
ATOM   4873  CA  ASN B 131      26.486 -14.298 -14.733  0.00  0.00           C  
ATOM   4874  CB  ASN B 131      26.467 -14.122 -13.211  0.00  0.00           C  
ATOM   4875  CG  ASN B 131      25.576 -15.143 -12.502  0.00  0.00           C  
ATOM   4876  C   ASN B 131      27.251 -13.174 -15.431  0.00  0.00           C  
ATOM   4877  O   ASN B 131      26.685 -12.122 -15.724  0.00  0.00           O  
ATOM   4878  H   ASN B 131      27.404 -16.256 -14.240  0.00  0.00           H  
ATOM   4879  HA  ASN B 131      25.543 -14.299 -15.114  0.00  0.00           H  
ATOM   4880 HB2  ASN B 131      27.397 -14.228 -12.868  0.00  0.00           H  
ATOM   4881 HB3  ASN B 131      26.126 -13.210 -13.002  0.00  0.00           H  
ATOM   4882 OD1  ASN B 131      24.396 -15.344 -12.772  0.00  0.00           O  
ATOM   4883 ND2  ASN B 131      26.107 -15.779 -11.464  0.00  0.00           N  
ATOM   4884 HD22 ASN B 131      27.048 -15.571 -11.184  0.00  0.00           H  
ATOM   4885 HD21 ASN B 131      25.576 -16.460 -10.965  0.00  0.00           H  
ATOM   4886  N   ILE B 132      28.549 -13.370 -15.654  0.00  0.00           N  
ATOM   4887  CA  ILE B 132      29.425 -12.301 -16.148  0.00  0.00           C  
ATOM   4888  CB  ILE B 132      30.877 -12.712 -15.898  0.00  0.00           C  
ATOM   4889 CG1  ILE B 132      31.879 -11.569 -15.865  0.00  0.00           C  
ATOM   4890 CG2  ILE B 132      31.298 -13.889 -16.792  0.00  0.00           C  
ATOM   4891 CD1  ILE B 132      31.552 -10.804 -14.581  0.00  0.00           C  
ATOM   4892  C   ILE B 132      29.002 -11.782 -17.527  0.00  0.00           C  
ATOM   4893  O   ILE B 132      29.228 -12.403 -18.559  0.00  0.00           O  
ATOM   4894  H   ILE B 132      28.886 -14.332 -15.450  0.00  0.00           H  
ATOM   4895  HA  ILE B 132      29.316 -11.529 -15.506  0.00  0.00           H  
ATOM   4896  HB  ILE B 132      30.914 -13.184 -15.000  0.00  0.00           H  
ATOM   4897 HG12 ILE B 132      32.770 -11.923 -15.800  0.00  0.00           H  
ATOM   4898 HG13 ILE B 132      31.725 -10.989 -16.616  0.00  0.00           H  
ATOM   4899 HG21 ILE B 132      32.160 -14.260 -16.458  0.00  0.00           H  
ATOM   4900 HG22 ILE B 132      30.592 -14.591 -16.760  0.00  0.00           H  
ATOM   4901 HG23 ILE B 132      31.409 -13.564 -17.728  0.00  0.00           H  
ATOM   4902 HD11 ILE B 132      31.659 -11.418 -13.803  0.00  0.00           H  
ATOM   4903 HD12 ILE B 132      32.178 -10.033 -14.496  0.00  0.00           H  
ATOM   4904 HD13 ILE B 132      30.613 -10.477 -14.630  0.00  0.00           H  
ATOM   4905  N   LEU B 133      28.477 -10.553 -17.542  0.00  0.00           N  
ATOM   4906  CA  LEU B 133      27.852  -9.891 -18.695  0.00  0.00           C  
ATOM   4907  CB  LEU B 133      28.813  -9.455 -19.805  0.00  0.00           C  
ATOM   4908  CG  LEU B 133      29.571  -8.244 -19.260  0.00  0.00           C  
ATOM   4909 CD1  LEU B 133      30.751  -7.965 -20.187  0.00  0.00           C  
ATOM   4910 CD2  LEU B 133      28.844  -6.935 -18.965  0.00  0.00           C  
ATOM   4911  C   LEU B 133      26.718 -10.659 -19.377  0.00  0.00           C  
ATOM   4912  O   LEU B 133      26.283 -10.379 -20.493  0.00  0.00           O  
ATOM   4913  H   LEU B 133      28.552 -10.064 -16.596  0.00  0.00           H  
ATOM   4914  HA  LEU B 133      27.479  -8.990 -18.378  0.00  0.00           H  
ATOM   4915 HB2  LEU B 133      29.446 -10.159 -19.948  0.00  0.00           H  
ATOM   4916 HB3  LEU B 133      28.297  -9.168 -20.555  0.00  0.00           H  
ATOM   4917  HG  LEU B 133      29.907  -8.451 -18.353  0.00  0.00           H  
ATOM   4918 HD11 LEU B 133      30.412  -7.773 -21.108  0.00  0.00           H  
ATOM   4919 HD12 LEU B 133      31.260  -7.175 -19.848  0.00  0.00           H  
ATOM   4920 HD13 LEU B 133      31.351  -8.764 -20.211  0.00  0.00           H  
ATOM   4921 HD21 LEU B 133      28.134  -7.096 -18.280  0.00  0.00           H  
ATOM   4922 HD22 LEU B 133      29.498  -6.262 -18.619  0.00  0.00           H  
ATOM   4923 HD23 LEU B 133      28.425  -6.591 -19.805  0.00  0.00           H  
ATOM   4924  N   GLY B 134      26.010 -11.539 -18.664  0.00  0.00           N  
ATOM   4925  CA  GLY B 134      24.718 -12.043 -19.142  0.00  0.00           C  
ATOM   4926  C   GLY B 134      23.599 -12.263 -18.117  0.00  0.00           C  
ATOM   4927  O   GLY B 134      23.700 -12.697 -16.968  0.00  0.00           O  
ATOM   4928  H   GLY B 134      26.441 -11.826 -17.770  0.00  0.00           H  
ATOM   4929 HA2  GLY B 134      24.367 -11.403 -19.878  0.00  0.00           H  
ATOM   4930 HA3  GLY B 134      24.879 -12.935 -19.647  0.00  0.00           H  
ATOM   4931  N   HIS B 135      22.461 -11.698 -18.492  0.00  0.00           N  
ATOM   4932  CA  HIS B 135      21.191 -11.916 -17.780  0.00  0.00           C  
ATOM   4933  CB  HIS B 135      20.042 -11.088 -18.366  0.00  0.00           C  
ATOM   4934  CG  HIS B 135      18.943 -11.052 -17.296  0.00  0.00           C  
ATOM   4935  C   HIS B 135      20.801 -13.396 -17.859  0.00  0.00           C  
ATOM   4936  O   HIS B 135      20.515 -13.882 -18.947  0.00  0.00           O  
ATOM   4937  H   HIS B 135      22.535 -11.085 -19.335  0.00  0.00           H
[truncated: 439,754 more chars]
