# Supplementary material for: Design of Antigen-Targeting Fluorogenic Probes Utilizing Intramolecular Addition Reaction of Protein-Dye Hybrids
Source: J Am Chem Soc. 2025 Jul 23;147(34):30684–93. doi: 10.1021/jacs.5c04193 (PMC12396215; doi:10.1021/jacs.5c04193)
Supplement: Supplementary file 2 [file ja5c04193_si_002.zip › Data S1-S18/Data S9 152_OFF_with_GFP.pdb]

TITLE      ONIOM_DARPin_withWater_AG_152_close_re3_SP
ATOM      1  N   MET A   1      49.255   6.107   5.733  0.00  0.00           N  
ATOM      2  CA  MET A   1      48.313   5.135   5.154  0.00  0.00           C  
ATOM      3  CB  MET A   1      49.005   4.119   4.231  0.00  0.00           C  
ATOM      4  CG  MET A   1      49.293   4.735   2.856  0.00  0.00           C  
ATOM      5  SD  MET A   1      50.316   6.242   2.991  0.00  0.00           S  
ATOM      6  CE  MET A   1      51.864   5.382   2.875  0.00  0.00           C  
ATOM      7  C   MET A   1      47.619   4.396   6.294  0.00  0.00           C  
ATOM      8  O   MET A   1      47.883   4.684   7.452  0.00  0.00           O  
ATOM      9  H   MET A   1      49.308   5.976   6.722  0.00  0.00           H  
ATOM     10  HA  MET A   1      47.623   5.639   4.644  0.00  0.00           H  
ATOM     11 HB2  MET A   1      49.867   3.841   4.638  0.00  0.00           H  
ATOM     12 HB3  MET A   1      48.409   3.334   4.105  0.00  0.00           H  
ATOM     13 HG2  MET A   1      49.760   4.040   2.279  0.00  0.00           H  
ATOM     14 HG3  MET A   1      48.408   4.946   2.402  0.00  0.00           H  
ATOM     15 HE1  MET A   1      51.925   4.900   1.996  0.00  0.00           H  
ATOM     16 HE2  MET A   1      52.625   6.033   2.941  0.00  0.00           H  
ATOM     17 HE3  MET A   1      51.943   4.713   3.620  0.00  0.00           H  
ATOM     18  H2  MET A   1      50.162   5.976   5.334  0.00  0.00           H  
ATOM     19  H3  MET A   1      48.940   7.036   5.539  0.00  0.00           H  
ATOM     20  N   ASN A   2      46.581   3.620   5.992  0.00  0.00           N  
ATOM     21  CA  ASN A   2      46.125   2.543   6.895  0.00  0.00           C  
ATOM     22  CB  ASN A   2      44.959   1.825   6.218  0.00  0.00           C  
ATOM     23  CG  ASN A   2      43.650   2.595   6.066  0.00  0.00           C  
ATOM     24  C   ASN A   2      47.184   1.492   7.239  0.00  0.00           C  
ATOM     25  O   ASN A   2      48.304   1.386   6.741  0.00  0.00           O  
ATOM     26  H   ASN A   2      46.125   3.827   5.086  0.00  0.00           H  
ATOM     27  HA  ASN A   2      45.857   2.991   7.771  0.00  0.00           H  
ATOM     28 HB2  ASN A   2      45.260   1.536   5.291  0.00  0.00           H  
ATOM     29 HB3  ASN A   2      44.762   0.976   6.743  0.00  0.00           H  
ATOM     30 OD1  ASN A   2      43.597   3.807   5.840  0.00  0.00           O  
ATOM     31 ND2  ASN A   2      42.567   1.857   6.303  0.00  0.00           N  
ATOM     32 HD22 ASN A   2      42.623   0.903   6.558  0.00  0.00           H  
ATOM     33 HD21 ASN A   2      41.652   2.288   6.218  0.00  0.00           H  
ATOM     34  N   HIS A   3      46.932   0.769   8.325  0.00  0.00           N  
ATOM     35  CA  HIS A   3      47.779  -0.379   8.688  0.00  0.00           C  
ATOM     36  CB  HIS A   3      47.339  -0.959  10.038  0.00  0.00           C  
ATOM     37  CG  HIS A   3      48.376  -1.785  10.801  0.00  0.00           C  
ATOM     38  C   HIS A   3      47.916  -1.478   7.632  0.00  0.00           C  
ATOM     39  O   HIS A   3      47.025  -1.627   6.788  0.00  0.00           O  
ATOM     40  H   HIS A   3      46.116   1.070   8.879  0.00  0.00           H  
ATOM     41  HA  HIS A   3      48.719  -0.020   8.893  0.00  0.00           H  
ATOM     42 HB2  HIS A   3      47.051  -0.201  10.649  0.00  0.00           H  
ATOM     43 HB3  HIS A   3      46.528  -1.552   9.896  0.00  0.00           H  
ATOM     44 ND1  HIS A   3      49.692  -1.609  10.841  0.00  0.00           N  
ATOM     45 CD2  HIS A   3      48.003  -2.688  11.704  0.00  0.00           C  
ATOM     46 CE1  HIS A   3      50.195  -2.396  11.789  0.00  0.00           C  
ATOM     47 NE2  HIS A   3      49.139  -3.039  12.278  0.00  0.00           N  
ATOM     48 HD1  HIS A   3      50.240  -0.995  10.269  0.00  0.00           H  
ATOM     49 HD2  HIS A   3      47.086  -3.010  11.890  0.00  0.00           H  
ATOM     50 HE1  HIS A   3      51.120  -2.483  12.060  0.00  0.00           H  
ATOM     51  N   LYS A   4      49.192  -1.803   7.448  0.00  0.00           N  
ATOM     52  CA  LYS A   4      49.717  -2.446   6.234  0.00  0.00           C  
ATOM     53  CB  LYS A   4      51.185  -2.810   6.500  0.00  0.00           C  
ATOM     54  CG  LYS A   4      51.927  -3.272   5.244  0.00  0.00           C  
ATOM     55  CD  LYS A   4      53.375  -3.624   5.563  0.00  0.00           C  
ATOM     56  CE  LYS A   4      54.278  -2.399   5.443  0.00  0.00           C  
ATOM     57  NZ  LYS A   4      54.332  -1.834   4.090  0.00  0.00           N  
ATOM     58  C   LYS A   4      48.846  -3.550   5.634  0.00  0.00           C  
ATOM     59  O   LYS A   4      48.306  -3.380   4.543  0.00  0.00           O  
ATOM     60  H   LYS A   4      49.815  -1.557   8.262  0.00  0.00           H  
ATOM     61  HA  LYS A   4      49.853  -1.720   5.521  0.00  0.00           H  
ATOM     62 HB2  LYS A   4      51.646  -2.006   6.855  0.00  0.00           H  
ATOM     63 HB3  LYS A   4      51.207  -3.548   7.165  0.00  0.00           H  
ATOM     64 HG2  LYS A   4      51.471  -4.080   4.878  0.00  0.00           H  
ATOM     65 HG3  LYS A   4      51.912  -2.538   4.570  0.00  0.00           H  
ATOM     66 HD2  LYS A   4      53.426  -3.963   6.494  0.00  0.00           H  
ATOM     67 HD3  LYS A   4      53.689  -4.312   4.920  0.00  0.00           H  
ATOM     68 HE2  LYS A   4      53.946  -1.696   6.093  0.00  0.00           H  
ATOM     69 HE3  LYS A   4      55.211  -2.664   5.737  0.00  0.00           H  
ATOM     70 HZ1  LYS A   4      55.060  -2.277   3.562  0.00  0.00           H  
ATOM     71 HZ2  LYS A   4      53.456  -1.980   3.623  0.00  0.00           H  
ATOM     72 HZ3  LYS A   4      54.516  -0.849   4.138  0.00  0.00           H  
ATOM     73  N   VAL A   5      48.535  -4.535   6.469  0.00  0.00           N  
ATOM     74  CA  VAL A   5      47.573  -5.601   6.179  0.00  0.00           C  
ATOM     75  CB  VAL A   5      47.755  -6.707   7.222  0.00  0.00           C  
ATOM     76 CG1  VAL A   5      46.703  -7.817   7.361  0.00  0.00           C  
ATOM     77 CG2  VAL A   5      48.873  -7.589   6.668  0.00  0.00           C  
ATOM     78  C   VAL A   5      46.139  -5.243   5.798  0.00  0.00           C  
ATOM     79  O   VAL A   5      45.677  -5.661   4.740  0.00  0.00           O  
ATOM     80  H   VAL A   5      49.054  -4.487   7.391  0.00  0.00           H  
ATOM     81  HA  VAL A   5      47.968  -6.166   5.398  0.00  0.00           H  
ATOM     82  HB  VAL A   5      47.808  -6.252   8.150  0.00  0.00           H  
ATOM     83 HG11 VAL A   5      46.469  -8.160   6.454  0.00  0.00           H  
ATOM     84 HG12 VAL A   5      47.079  -8.556   7.916  0.00  0.00           H  
ATOM     85 HG13 VAL A   5      45.890  -7.444   7.802  0.00  0.00           H  
ATOM     86 HG21 VAL A   5      49.731  -7.078   6.685  0.00  0.00           H  
ATOM     87 HG22 VAL A   5      48.954  -8.408   7.235  0.00  0.00           H  
ATOM     88 HG23 VAL A   5      48.650  -7.849   5.730  0.00  0.00           H  
ATOM     89  N   HIS A   6      45.616  -4.263   6.541  0.00  0.00           N  
ATOM     90  CA  HIS A   6      44.305  -3.716   6.164  0.00  0.00           C  
ATOM     91  CB  HIS A   6      43.978  -2.833   7.371  0.00  0.00           C  
ATOM     92  CG  HIS A   6      42.583  -2.221   7.246  0.00  0.00           C  
ATOM     93  C   HIS A   6      44.204  -2.908   4.877  0.00  0.00           C  
ATOM     94  O   HIS A   6      43.147  -2.830   4.246  0.00  0.00           O  
ATOM     95  H   HIS A   6      46.167  -3.953   7.333  0.00  0.00           H  
ATOM     96  HA  HIS A   6      43.646  -4.513   6.091  0.00  0.00           H  
ATOM     97 HB2  HIS A   6      43.996  -3.379   8.199  0.00  0.00           H  
ATOM     98 HB3  HIS A   6      44.631  -2.089   7.427  0.00  0.00           H  
ATOM     99 ND1  HIS A   6      42.332  -0.908   7.207  0.00  0.00           N  
ATOM    100 CD2  HIS A   6      41.444  -2.907   7.345  0.00  0.00           C  
ATOM    101 CE1  HIS A   6      41.011  -0.812   7.264  0.00  0.00           C  
ATOM    102 NE2  HIS A   6      40.461  -2.014   7.400  0.00  0.00           N  
ATOM    103 HD2  HIS A   6      41.358  -3.910   7.374  0.00  0.00           H  
ATOM    104 HE1  HIS A   6      40.494   0.050   7.214  0.00  0.00           H  
ATOM    105 HE2  HIS A   6      39.485  -2.184   7.519  0.00  0.00           H  
ATOM    106  N   HIS A   7      45.300  -2.183   4.630  0.00  0.00           N  
ATOM    107  CA  HIS A   7      45.519  -1.342   3.446  0.00  0.00           C  
ATOM    108  CB  HIS A   7      46.670  -0.371   3.659  0.00  0.00           C  
ATOM    109  CG  HIS A   7      46.867   0.702   2.575  0.00  0.00           C  
ATOM    110  C   HIS A   7      45.678  -2.269   2.245  0.00  0.00           C  
ATOM    111  O   HIS A   7      44.926  -2.110   1.283  0.00  0.00           O  
ATOM    112  H   HIS A   7      46.033  -2.268   5.395  0.00  0.00           H  
ATOM    113  HA  HIS A   7      44.712  -0.780   3.305  0.00  0.00           H  
ATOM    114 HB2  HIS A   7      46.544   0.119   4.539  0.00  0.00           H  
ATOM    115 HB3  HIS A   7      47.541  -0.886   3.725  0.00  0.00           H  
ATOM    116 ND1  HIS A   7      46.405   1.946   2.630  0.00  0.00           N  
ATOM    117 CD2  HIS A   7      47.310   0.458   1.346  0.00  0.00           C  
ATOM    118 CE1  HIS A   7      46.711   2.469   1.452  0.00  0.00           C  
ATOM    119 NE2  HIS A   7      47.203   1.555   0.614  0.00  0.00           N  
ATOM    120 HD1  HIS A   7      45.940   2.400   3.364  0.00  0.00           H  
ATOM    121 HD2  HIS A   7      47.675  -0.445   1.026  0.00  0.00           H  
ATOM    122 HE1  HIS A   7      46.586   3.446   1.209  0.00  0.00           H  
ATOM    123  N   HIS A   8      46.390  -3.366   2.494  0.00  0.00           N  
ATOM    124  CA  HIS A   8      46.455  -4.483   1.546  0.00  0.00           C  
ATOM    125  CB  HIS A   8      47.369  -5.609   2.020  0.00  0.00           C  
ATOM    126  CG  HIS A   8      48.853  -5.236   2.055  0.00  0.00           C  
ATOM    127  C   HIS A   8      45.076  -5.063   1.203  0.00  0.00           C  
ATOM    128  O   HIS A   8      44.652  -5.041   0.046  0.00  0.00           O  
ATOM    129  H   HIS A   8      46.889  -3.365   3.406  0.00  0.00           H  
ATOM    130  HA  HIS A   8      46.875  -4.146   0.687  0.00  0.00           H  
ATOM    131 HB2  HIS A   8      47.107  -5.888   2.949  0.00  0.00           H  
ATOM    132 HB3  HIS A   8      47.273  -6.401   1.407  0.00  0.00           H  
ATOM    133 ND1  HIS A   8      49.472  -4.354   1.267  0.00  0.00           N  
ATOM    134 CD2  HIS A   8      49.769  -5.934   2.724  0.00  0.00           C  
ATOM    135 CE1  HIS A   8      50.764  -4.529   1.516  0.00  0.00           C  
ATOM    136 NE2  HIS A   8      50.972  -5.430   2.475  0.00  0.00           N  
ATOM    137 HD1  HIS A   8      49.083  -3.712   0.640  0.00  0.00           H  
ATOM    138 HD2  HIS A   8      49.567  -6.732   3.332  0.00  0.00           H  
ATOM    139 HE1  HIS A   8      51.510  -4.036   1.033  0.00  0.00           H  
ATOM    140  N   HIS A   9      44.333  -5.305   2.282  0.00  0.00           N  
ATOM    141  CA  HIS A   9      42.952  -5.805   2.214  0.00  0.00           C  
ATOM    142  CB  HIS A   9      42.396  -6.325   3.537  0.00  0.00           C  
ATOM    143  CG  HIS A   9      42.787  -7.719   4.032  0.00  0.00           C  
ATOM    144  C   HIS A   9      41.904  -4.889   1.568  0.00  0.00           C  
ATOM    145  O   HIS A   9      41.198  -5.388   0.693  0.00  0.00           O  
ATOM    146  H   HIS A   9      44.817  -5.108   3.190  0.00  0.00           H  
ATOM    147  HA  HIS A   9      42.964  -6.689   1.685  0.00  0.00           H  
ATOM    148 HB2  HIS A   9      42.645  -5.663   4.288  0.00  0.00           H  
ATOM    149 HB3  HIS A   9      41.366  -6.303   3.499  0.00  0.00           H  
ATOM    150 ND1  HIS A   9      41.915  -8.607   4.508  0.00  0.00           N  
ATOM    151 CD2  HIS A   9      44.009  -8.173   4.280  0.00  0.00           C  
ATOM    152 CE1  HIS A   9      42.599  -9.564   5.112  0.00  0.00           C  
ATOM    153 NE2  HIS A   9      43.892  -9.344   4.913  0.00  0.00           N  
ATOM    154 HD1  HIS A   9      40.919  -8.576   4.434  0.00  0.00           H  
ATOM    155 HD2  HIS A   9      44.876  -7.710   4.032  0.00  0.00           H  
ATOM    156 HE1  HIS A   9      42.214 -10.321   5.630  0.00  0.00           H  
ATOM    157  N   HIS A  10      42.100  -3.580   1.574  0.00  0.00           N  
ATOM    158  CA  HIS A  10      41.250  -2.661   0.811  0.00  0.00           C  
ATOM    159  CB  HIS A  10      41.058  -1.302   1.497  0.00  0.00           C  
ATOM    160  CG  HIS A  10      40.056  -1.289   2.659  0.00  0.00           C  
ATOM    161  C   HIS A  10      41.837  -2.461  -0.589  0.00  0.00           C  
ATOM    162  O   HIS A  10      41.078  -2.351  -1.542  0.00  0.00           O  
ATOM    163  H   HIS A  10      42.899  -3.259   2.159  0.00  0.00           H  
ATOM    164  HA  HIS A  10      40.344  -3.072   0.715  0.00  0.00           H  
ATOM    165 HB2  HIS A  10      41.944  -0.983   1.861  0.00  0.00           H  
ATOM    166 HB3  HIS A  10      40.738  -0.628   0.819  0.00  0.00           H  
ATOM    167 ND1  HIS A  10      39.022  -0.473   2.719  0.00  0.00           N  
ATOM    168 CD2  HIS A  10      40.015  -1.987   3.796  0.00  0.00           C  
ATOM    169 CE1  HIS A  10      38.366  -0.683   3.856  0.00  0.00           C  
ATOM    170 NE2  HIS A  10      38.964  -1.647   4.540  0.00  0.00           N  
ATOM    171 HD2  HIS A  10      40.718  -2.701   4.057  0.00  0.00           H  
ATOM    172 HE1  HIS A  10      37.548  -0.187   4.149  0.00  0.00           H  
ATOM    173 HE2  HIS A  10      38.674  -2.015   5.404  0.00  0.00           H  
ATOM    174  N   HIS A  11      43.151  -2.319  -0.697  0.00  0.00           N  
ATOM    175  CA  HIS A  11      43.789  -2.046  -2.001  0.00  0.00           C  
ATOM    176  CB  HIS A  11      44.846  -0.940  -1.965  0.00  0.00           C  
ATOM    177  CG  HIS A  11      44.279   0.471  -2.147  0.00  0.00           C  
ATOM    178  C   HIS A  11      44.350  -3.103  -2.959  0.00  0.00           C  
ATOM    179  O   HIS A  11      43.789  -3.339  -4.028  0.00  0.00           O  
ATOM    180  H   HIS A  11      43.684  -2.412   0.183  0.00  0.00           H  
ATOM    181  HA  HIS A  11      43.089  -1.465  -2.561  0.00  0.00           H  
ATOM    182 HB2  HIS A  11      45.323  -0.961  -1.083  0.00  0.00           H  
ATOM    183 HB3  HIS A  11      45.514  -1.092  -2.699  0.00  0.00           H  
ATOM    184 ND1  HIS A  11      44.037   1.315  -1.156  0.00  0.00           N  
ATOM    185 CD2  HIS A  11      44.128   1.120  -3.295  0.00  0.00           C  
ATOM    186 CE1  HIS A  11      43.536   2.415  -1.695  0.00  0.00           C  
ATOM    187 NE2  HIS A  11      43.555   2.283  -3.021  0.00  0.00           N  
ATOM    188 HD1  HIS A  11      44.193   1.177  -0.182  0.00  0.00           H  
ATOM    189 HD2  HIS A  11      44.403   0.779  -4.209  0.00  0.00           H  
ATOM    190 HE1  HIS A  11      43.200   3.209  -1.200  0.00  0.00           H  
ATOM    191  N   ILE A  12      45.418  -3.791  -2.560  0.00  0.00           N  
ATOM    192  CA  ILE A  12      46.148  -4.673  -3.484  0.00  0.00           C  
ATOM    193  CB  ILE A  12      47.628  -4.817  -3.156  0.00  0.00           C  
ATOM    194 CG1  ILE A  12      47.933  -5.562  -1.853  0.00  0.00           C  
ATOM    195 CG2  ILE A  12      48.142  -3.378  -3.190  0.00  0.00           C  
ATOM    196 CD1  ILE A  12      49.411  -5.960  -1.858  0.00  0.00           C  
ATOM    197  C   ILE A  12      45.444  -6.002  -3.779  0.00  0.00           C  
ATOM    198  O   ILE A  12      44.970  -6.765  -2.936  0.00  0.00           O  
ATOM    199  H   ILE A  12      45.686  -3.657  -1.571  0.00  0.00           H  
ATOM    200  HA  ILE A  12      46.199  -4.173  -4.366  0.00  0.00           H  
ATOM    201  HB  ILE A  12      48.070  -5.331  -3.910  0.00  0.00           H  
ATOM    202 HG12 ILE A  12      47.768  -4.967  -1.100  0.00  0.00           H  
ATOM    203 HG13 ILE A  12      47.391  -6.372  -1.819  0.00  0.00           H  
ATOM    204 HG21 ILE A  12      49.133  -3.378  -3.076  0.00  0.00           H  
ATOM    205 HG22 ILE A  12      47.905  -2.964  -4.066  0.00  0.00           H  
ATOM    206 HG23 ILE A  12      47.720  -2.859  -2.450  0.00  0.00           H  
ATOM    207 HD11 ILE A  12      49.967  -5.136  -1.922  0.00  0.00           H  
ATOM    208 HD12 ILE A  12      49.617  -6.446  -1.014  0.00  0.00           H  
ATOM    209 HD13 ILE A  12      49.582  -6.550  -2.642  0.00  0.00           H  
ATOM    210  N   GLU A  13      45.778  -6.419  -5.001  0.00  0.00           N  
ATOM    211  CA  GLU A  13      45.262  -7.586  -5.746  0.00  0.00           C  
ATOM    212  CB  GLU A  13      45.405  -8.943  -5.061  0.00  0.00           C  
ATOM    213  CG  GLU A  13      46.880  -9.195  -4.744  0.00  0.00           C  
ATOM    214  CD  GLU A  13      47.085 -10.703  -4.553  0.00  0.00           C  
ATOM    215 OE1  GLU A  13      47.156 -11.341  -5.629  0.00  0.00           O  
ATOM    216 OE2  GLU A  13      46.829 -11.223  -3.452  0.00  0.00           O  
ATOM    217  C   GLU A  13      43.781  -7.420  -6.077  0.00  0.00           C  
ATOM    218  O   GLU A  13      43.010  -7.438  -5.117  0.00  0.00           O  
ATOM    219  H   GLU A  13      46.528  -5.780  -5.451  0.00  0.00           H  
ATOM    220  HA  GLU A  13      45.789  -7.695  -6.595  0.00  0.00           H  
ATOM    221 HB2  GLU A  13      44.928  -8.910  -4.223  0.00  0.00           H  
ATOM    222 HB3  GLU A  13      45.118  -9.625  -5.679  0.00  0.00           H  
ATOM    223 HG2  GLU A  13      47.407  -8.924  -5.503  0.00  0.00           H  
ATOM    224 HG3  GLU A  13      47.093  -8.766  -3.909  0.00  0.00           H  
ATOM    225  N   GLY A  14      43.454  -7.677  -7.339  0.00  0.00           N  
ATOM    226  CA  GLY A  14      42.102  -7.895  -7.882  0.00  0.00           C  
ATOM    227  C   GLY A  14      41.292  -8.842  -6.991  0.00  0.00           C  
ATOM    228  O   GLY A  14      40.138  -8.552  -6.684  0.00  0.00           O  
ATOM    229  H   GLY A  14      44.314  -7.716  -7.985  0.00  0.00           H  
ATOM    230 HA2  GLY A  14      41.625  -7.012  -7.948  0.00  0.00           H  
ATOM    231 HA3  GLY A  14      42.175  -8.288  -8.805  0.00  0.00           H  
ATOM    232  N   ARG A  15      41.783 -10.065  -6.841  0.00  0.00           N  
ATOM    233  CA  ARG A  15      41.223 -11.153  -6.020  0.00  0.00           C  
ATOM    234  CB  ARG A  15      41.126 -10.823  -4.534  0.00  0.00           C  
ATOM    235  CG  ARG A  15      42.341 -10.799  -3.604  0.00  0.00           C  
ATOM    236  CD  ARG A  15      41.974 -10.217  -2.241  0.00  0.00           C  
ATOM    237  NE  ARG A  15      42.170  -8.779  -2.473  0.00  0.00           N  
ATOM    238  CZ  ARG A  15      41.785  -7.840  -1.607  0.00  0.00           C  
ATOM    239 NH1  ARG A  15      41.303  -8.135  -0.383  0.00  0.00           N  
ATOM    240 NH2  ARG A  15      41.722  -6.561  -2.006  0.00  0.00           N  
ATOM    241  C   ARG A  15      39.830 -11.581  -6.479  0.00  0.00           C  
ATOM    242  O   ARG A  15      39.159 -12.394  -5.845  0.00  0.00           O  
ATOM    243  H   ARG A  15      42.686 -10.217  -7.404  0.00  0.00           H  
ATOM    244  HA  ARG A  15      41.843 -11.951  -6.081  0.00  0.00           H  
ATOM    245 HB2  ARG A  15      40.668  -9.898  -4.449  0.00  0.00           H  
ATOM    246 HB3  ARG A  15      40.444 -11.479  -4.113  0.00  0.00           H  
ATOM    247 HG2  ARG A  15      42.671 -11.725  -3.468  0.00  0.00           H  
ATOM    248 HG3  ARG A  15      43.049 -10.229  -4.004  0.00  0.00           H  
ATOM    249 HD2  ARG A  15      41.050 -10.394  -2.074  0.00  0.00           H  
ATOM    250 HD3  ARG A  15      42.606 -10.530  -1.598  0.00  0.00           H  
ATOM    251  HE  ARG A  15      42.612  -8.494  -3.320  0.00  0.00           H  
ATOM    252 HH11 ARG A  15      41.252  -9.097  -0.113  0.00  0.00           H  
ATOM    253 HH12 ARG A  15      41.012  -7.412   0.222  0.00  0.00           H  
ATOM    254 HH21 ARG A  15      41.984  -6.325  -2.940  0.00  0.00           H  
ATOM    255 HH22 ARG A  15      41.419  -5.857  -1.371  0.00  0.00           H  
ATOM    256  N   HIS A  16      39.579 -11.472  -7.777  0.00  0.00           N  
ATOM    257  CA  HIS A  16      38.280 -11.563  -8.459  0.00  0.00           C  
ATOM    258  CB  HIS A  16      38.334 -11.104  -9.919  0.00  0.00           C  
ATOM    259  CG  HIS A  16      39.158 -12.034 -10.811  0.00  0.00           C  
ATOM    260  C   HIS A  16      37.401 -12.807  -8.306  0.00  0.00           C  
ATOM    261  O   HIS A  16      36.239 -12.633  -7.934  0.00  0.00           O  
ATOM    262  H   HIS A  16      40.481 -11.297  -8.350  0.00  0.00           H  
ATOM    263  HA  HIS A  16      37.711 -10.739  -8.152  0.00  0.00           H  
ATOM    264 HB2  HIS A  16      37.407 -11.069 -10.293  0.00  0.00           H  
ATOM    265 HB3  HIS A  16      38.746 -10.195  -9.968  0.00  0.00           H  
ATOM    266 ND1  HIS A  16      40.478 -11.954 -10.920  0.00  0.00           N  
ATOM    267 CD2  HIS A  16      38.772 -13.204 -11.315  0.00  0.00           C  
ATOM    268 CE1  HIS A  16      40.877 -13.033 -11.572  0.00  0.00           C  
ATOM    269 NE2  HIS A  16      39.850 -13.858 -11.740  0.00  0.00           N  
ATOM    270 HD1  HIS A  16      41.076 -11.232 -10.584  0.00  0.00           H  
ATOM    271 HD2  HIS A  16      37.810 -13.535 -11.363  0.00  0.00           H  
ATOM    272 HE1  HIS A  16      41.811 -13.206 -11.892  0.00  0.00           H  
ATOM    273  N   ASN A  17      37.984 -14.001  -8.229  0.00  0.00           N  
ATOM    274  CA  ASN A  17      37.204 -15.211  -7.966  0.00  0.00           C  
ATOM    275  CB  ASN A  17      38.047 -16.443  -8.304  0.00  0.00           C  
ATOM    276  CG  ASN A  17      38.317 -16.550  -9.804  0.00  0.00           C  
ATOM    277  C   ASN A  17      36.709 -15.245  -6.510  0.00  0.00           C  
ATOM    278  O   ASN A  17      37.404 -14.981  -5.534  0.00  0.00           O  
ATOM    279  H   ASN A  17      39.009 -13.999  -8.369  0.00  0.00           H  
ATOM    280  HA  ASN A  17      36.386 -15.172  -8.548  0.00  0.00           H  
ATOM    281 HB2  ASN A  17      38.916 -16.371  -7.834  0.00  0.00           H  
ATOM    282 HB3  ASN A  17      37.553 -17.253  -8.016  0.00  0.00           H  
ATOM    283 OD1  ASN A  17      39.455 -16.372 -10.221  0.00  0.00           O  
ATOM    284 ND2  ASN A  17      37.375 -17.190 -10.496  0.00  0.00           N  
ATOM    285 HD22 ASN A  17      36.566 -17.555 -10.049  0.00  0.00           H  
ATOM    286 HD21 ASN A  17      37.486 -17.305 -11.491  0.00  0.00           H  
ATOM    287  N   GLY A  18      35.450 -15.649  -6.363  0.00  0.00           N  
ATOM    288  CA  GLY A  18      34.778 -15.564  -5.057  0.00  0.00           C  
ATOM    289  C   GLY A  18      33.391 -16.194  -4.946  0.00  0.00           C  
ATOM    290  O   GLY A  18      32.568 -16.012  -5.841  0.00  0.00           O  
ATOM    291  H   GLY A  18      34.999 -16.015  -7.214  0.00  0.00           H  
ATOM    292 HA2  GLY A  18      35.393 -15.987  -4.345  0.00  0.00           H  
ATOM    293 HA3  GLY A  18      34.714 -14.570  -4.786  0.00  0.00           H  
ATOM    294  N   SER A  19      33.131 -16.902  -3.841  0.00  0.00           N  
ATOM    295  CA  SER A  19      31.821 -17.492  -3.539  0.00  0.00           C  
ATOM    296  CB  SER A  19      31.910 -18.873  -2.885  0.00  0.00           C  
ATOM    297  OG  SER A  19      30.628 -19.489  -2.998  0.00  0.00           O  
ATOM    298  C   SER A  19      30.969 -16.536  -2.715  0.00  0.00           C  
ATOM    299  O   SER A  19      31.442 -15.939  -1.743  0.00  0.00           O  
ATOM    300  H   SER A  19      33.956 -17.003  -3.198  0.00  0.00           H  
ATOM    301  HA  SER A  19      31.349 -17.657  -4.412  0.00  0.00           H  
ATOM    302 HB2  SER A  19      32.570 -19.415  -3.367  0.00  0.00           H  
ATOM    303 HB3  SER A  19      32.131 -18.764  -1.935  0.00  0.00           H  
ATOM    304  HG  SER A  19      30.057 -19.200  -2.233  0.00  0.00           H  
ATOM    305  N   ASP A  20      29.690 -16.441  -3.071  0.00  0.00           N  
ATOM    306  CA  ASP A  20      28.593 -15.812  -2.324  0.00  0.00           C  
ATOM    307  CB  ASP A  20      28.336 -16.507  -0.982  0.00  0.00           C  
ATOM    308  CG  ASP A  20      28.144 -18.022  -1.039  0.00  0.00           C  
ATOM    309 OD1  ASP A  20      29.213 -18.645  -0.837  0.00  0.00           O  
ATOM    310 OD2  ASP A  20      27.064 -18.512  -1.419  0.00  0.00           O  
ATOM    311  C   ASP A  20      28.743 -14.300  -2.183  0.00  0.00           C  
ATOM    312  O   ASP A  20      27.896 -13.719  -1.489  0.00  0.00           O  
ATOM    313  H   ASP A  20      29.504 -16.899  -4.031  0.00  0.00           H  
ATOM    314  HA  ASP A  20      27.743 -15.979  -2.854  0.00  0.00           H  
ATOM    315 HB2  ASP A  20      29.118 -16.311  -0.379  0.00  0.00           H  
ATOM    316 HB3  ASP A  20      27.511 -16.100  -0.577  0.00  0.00           H  
ATOM    317  N   LEU A  21      29.303 -13.720  -3.234  0.00  0.00           N  
ATOM    318  CA  LEU A  21      29.640 -12.292  -3.079  0.00  0.00           C  
ATOM    319  CB  LEU A  21      30.743 -11.912  -4.068  0.00  0.00           C  
ATOM    320  CG  LEU A  21      32.093 -12.602  -3.915  0.00  0.00           C  
ATOM    321 CD1  LEU A  21      32.960 -12.342  -5.157  0.00  0.00           C  
ATOM    322 CD2  LEU A  21      32.908 -12.002  -2.766  0.00  0.00           C  
ATOM    323  C   LEU A  21      28.459 -11.311  -3.169  0.00  0.00           C  
ATOM    324  O   LEU A  21      28.350 -10.306  -2.471  0.00  0.00           O  
ATOM    325  H   LEU A  21      29.461 -14.268  -4.050  0.00  0.00           H  
ATOM    326  HA  LEU A  21      30.081 -12.171  -2.163  0.00  0.00           H  
ATOM    327 HB2  LEU A  21      30.407 -12.114  -4.990  0.00  0.00           H  
ATOM    328 HB3  LEU A  21      30.899 -10.926  -3.985  0.00  0.00           H  
ATOM    329  HG  LEU A  21      31.954 -13.583  -3.816  0.00  0.00           H  
ATOM    330 HD11 LEU A  21      33.099 -11.359  -5.257  0.00  0.00           H  
ATOM    331 HD12 LEU A  21      33.839 -12.799  -5.043  0.00  0.00           H  
ATOM    332 HD13 LEU A  21      32.494 -12.702  -5.962  0.00  0.00           H  
ATOM    333 HD21 LEU A  21      32.401 -12.106  -1.911  0.00  0.00           H  
ATOM    334 HD22 LEU A  21      33.783 -12.480  -2.697  0.00  0.00           H  
ATOM    335 HD23 LEU A  21      33.068 -11.033  -2.945  0.00  0.00           H  
ATOM    336  N   GLY A  22      27.489 -11.551  -4.035  0.00  0.00           N  
ATOM    337  CA  GLY A  22      26.335 -10.675  -4.252  0.00  0.00           C  
ATOM    338  C   GLY A  22      25.453 -10.614  -2.996  0.00  0.00           C  
ATOM    339  O   GLY A  22      25.372  -9.529  -2.416  0.00  0.00           O  
ATOM    340  H   GLY A  22      27.614 -12.453  -4.575  0.00  0.00           H  
ATOM    341 HA2  GLY A  22      26.654  -9.749  -4.474  0.00  0.00           H  
ATOM    342 HA3  GLY A  22      25.790 -11.021  -5.020  0.00  0.00           H  
ATOM    343  N   LYS A  23      25.068 -11.781  -2.498  0.00  0.00           N  
ATOM    344  CA  LYS A  23      24.323 -11.878  -1.237  0.00  0.00           C  
ATOM    345  CB  LYS A  23      23.765 -13.283  -0.992  0.00  0.00           C  
ATOM    346  CG  LYS A  23      24.801 -14.265  -0.458  0.00  0.00           C  
ATOM    347  CD  LYS A  23      24.225 -15.037   0.733  0.00  0.00           C  
ATOM    348  CE  LYS A  23      24.955 -16.328   1.095  0.00  0.00           C  
ATOM    349  NZ  LYS A  23      24.189 -17.268   1.939  0.00  0.00           N  
ATOM    350  C   LYS A  23      25.163 -11.324  -0.090  0.00  0.00           C  
ATOM    351  O   LYS A  23      24.564 -10.579   0.692  0.00  0.00           O  
ATOM    352  H   LYS A  23      25.333 -12.610  -3.065  0.00  0.00           H  
ATOM    353  HA  LYS A  23      23.484 -11.335  -1.316  0.00  0.00           H  
ATOM    354 HB2  LYS A  23      23.028 -13.214  -0.327  0.00  0.00           H  
ATOM    355 HB3  LYS A  23      23.416 -13.635  -1.856  0.00  0.00           H  
ATOM    356 HG2  LYS A  23      25.038 -14.913  -1.173  0.00  0.00           H  
ATOM    357 HG3  LYS A  23      25.604 -13.765  -0.158  0.00  0.00           H  
ATOM    358 HD2  LYS A  23      24.236 -14.430   1.540  0.00  0.00           H  
ATOM    359 HD3  LYS A  23      23.262 -15.264   0.529  0.00  0.00           H  
ATOM    360 HE2  LYS A  23      25.223 -16.796   0.231  0.00  0.00           H  
ATOM    361 HE3  LYS A  23      25.822 -16.081   1.571  0.00  0.00           H  
ATOM    362 HZ1  LYS A  23      24.679 -17.426   2.797  0.00  0.00           H  
ATOM    363 HZ2  LYS A  23      23.287 -16.882   2.139  0.00  0.00           H  
ATOM    364 HZ3  LYS A  23      24.077 -18.139   1.457  0.00  0.00           H  
ATOM    365  N   LYS A  24      26.475 -11.539  -0.119  0.00  0.00           N  
ATOM    366  CA  LYS A  24      27.344 -10.983   0.928  0.00  0.00           C  
ATOM    367  CB  LYS A  24      28.755 -11.561   0.975  0.00  0.00           C  
ATOM    368  CG  LYS A  24      28.711 -13.033   1.370  0.00  0.00           C  
ATOM    369  CD  LYS A  24      30.194 -13.409   1.231  0.00  0.00           C  
ATOM    370  CE  LYS A  24      30.434 -14.851   1.682  0.00  0.00           C  
ATOM    371  NZ  LYS A  24      31.814 -14.993   2.165  0.00  0.00           N  
ATOM    372  C   LYS A  24      27.362  -9.451   0.956  0.00  0.00           C  
ATOM    373  O   LYS A  24      27.427  -8.885   2.045  0.00  0.00           O  
ATOM    374  H   LYS A  24      26.817 -12.105  -0.905  0.00  0.00           H  
ATOM    375  HA  LYS A  24      27.017 -11.317   1.830  0.00  0.00           H  
ATOM    376 HB2  LYS A  24      29.154 -11.491   0.080  0.00  0.00           H  
ATOM    377 HB3  LYS A  24      29.272 -11.072   1.653  0.00  0.00           H  
ATOM    378 HG2  LYS A  24      28.453 -13.113   2.287  0.00  0.00           H  
ATOM    379 HG3  LYS A  24      28.203 -13.525   0.727  0.00  0.00           H  
ATOM    380 HD2  LYS A  24      30.455 -13.327   0.280  0.00  0.00           H  
ATOM    381 HD3  LYS A  24      30.729 -12.806   1.803  0.00  0.00           H  
ATOM    382 HE2  LYS A  24      29.794 -15.065   2.413  0.00  0.00           H  
ATOM    383 HE3  LYS A  24      30.282 -15.455   0.905  0.00  0.00           H  
ATOM    384 HZ1  LYS A  24      32.348 -14.181   1.917  0.00  0.00           H  
ATOM    385 HZ2  LYS A  24      31.818 -15.094   3.163  0.00  0.00           H  
ATOM    386 HZ3  LYS A  24      32.239 -15.802   1.753  0.00  0.00           H  
ATOM    387  N   LEU A  25      27.307  -8.866  -0.239  0.00  0.00           N  
ATOM    388  CA  LEU A  25      27.481  -7.399  -0.289  0.00  0.00           C  
ATOM    389  CB  LEU A  25      28.036  -6.898  -1.623  0.00  0.00           C  
ATOM    390  CG  LEU A  25      28.795  -5.591  -1.433  0.00  0.00           C  
ATOM    391 CD1  LEU A  25      29.676  -5.372  -2.669  0.00  0.00           C  
ATOM    392 CD2  LEU A  25      27.918  -4.334  -1.360  0.00  0.00           C  
ATOM    393  C   LEU A  25      26.210  -6.685   0.167  0.00  0.00           C  
ATOM    394  O   LEU A  25      26.245  -5.963   1.154  0.00  0.00           O  
ATOM    395  H   LEU A  25      27.151  -9.457  -1.038  0.00  0.00           H  
ATOM    396  HA  LEU A  25      28.229  -7.150   0.332  0.00  0.00           H  
ATOM    397 HB2  LEU A  25      28.665  -7.563  -1.960  0.00  0.00           H  
ATOM    398 HB3  LEU A  25      27.287  -6.725  -2.219  0.00  0.00           H  
ATOM    399  HG  LEU A  25      29.370  -5.657  -0.632  0.00  0.00           H  
ATOM    400 HD11 LEU A  25      29.097  -5.322  -3.481  0.00  0.00           H  
ATOM    401 HD12 LEU A  25      30.183  -4.518  -2.564  0.00  0.00           H  
ATOM    402 HD13 LEU A  25      30.314  -6.134  -2.757  0.00  0.00           H  
ATOM    403 HD21 LEU A  25      27.289  -4.417  -0.589  0.00  0.00           H  
ATOM    404 HD22 LEU A  25      28.501  -3.533  -1.236  0.00  0.00           H  
ATOM    405 HD23 LEU A  25      27.400  -4.245  -2.210  0.00  0.00           H  
ATOM    406  N   LEU A  26      25.104  -7.292  -0.273  0.00  0.00           N  
ATOM    407  CA  LEU A  26      23.739  -6.986   0.185  0.00  0.00           C  
ATOM    408  CB  LEU A  26      22.660  -7.955  -0.301  0.00  0.00           C  
ATOM    409  CG  LEU A  26      22.402  -7.677  -1.783  0.00  0.00           C  
ATOM    410 CD1  LEU A  26      21.925  -8.963  -2.461  0.00  0.00           C  
ATOM    411 CD2  LEU A  26      21.278  -6.664  -2.060  0.00  0.00           C  
ATOM    412  C   LEU A  26      23.567  -6.976   1.703  0.00  0.00           C  
ATOM    413  O   LEU A  26      23.225  -5.996   2.356  0.00  0.00           O  
ATOM    414  H   LEU A  26      25.295  -8.036  -1.000  0.00  0.00           H  
ATOM    415  HA  LEU A  26      23.487  -6.064  -0.171  0.00  0.00           H  
ATOM    416 HB2  LEU A  26      23.002  -8.853  -0.224  0.00  0.00           H  
ATOM    417 HB3  LEU A  26      21.848  -7.771   0.181  0.00  0.00           H  
ATOM    418  HG  LEU A  26      23.245  -7.374  -2.211  0.00  0.00           H  
ATOM    419 HD11 LEU A  26      21.081  -9.273  -2.025  0.00  0.00           H  
ATOM    420 HD12 LEU A  26      21.755  -8.783  -3.428  0.00  0.00           H  
ATOM    421 HD13 LEU A  26      22.629  -9.666  -2.368  0.00  0.00           H  
ATOM    422 HD21 LEU A  26      21.512  -5.791  -1.635  0.00  0.00           H  
ATOM    423 HD22 LEU A  26      21.181  -6.546  -3.046  0.00  0.00           H  
ATOM    424 HD23 LEU A  26      20.424  -7.010  -1.674  0.00  0.00           H  
ATOM    425  N   GLU A  27      23.889  -8.143   2.236  0.00  0.00           N  
ATOM    426  CA  GLU A  27      23.849  -8.440   3.685  0.00  0.00           C  
ATOM    427  CB  GLU A  27      24.263  -9.839   4.137  0.00  0.00           C  
ATOM    428  CG  GLU A  27      23.484 -11.023   3.559  0.00  0.00           C  
ATOM    429  CD  GLU A  27      23.441 -12.249   4.469  0.00  0.00           C  
ATOM    430 OE1  GLU A  27      22.727 -12.325   5.490  0.00  0.00           O  
ATOM    431 OE2  GLU A  27      24.428 -13.022   4.467  0.00  0.00           O  
ATOM    432  C   GLU A  27      24.760  -7.534   4.508  0.00  0.00           C  
ATOM    433  O   GLU A  27      24.254  -6.935   5.457  0.00  0.00           O  
ATOM    434  H   GLU A  27      24.184  -8.872   1.532  0.00  0.00           H  
ATOM    435  HA  GLU A  27      22.894  -8.349   4.013  0.00  0.00           H  
ATOM    436 HB2  GLU A  27      25.219  -9.968   3.886  0.00  0.00           H  
ATOM    437 HB3  GLU A  27      24.163  -9.880   5.128  0.00  0.00           H  
ATOM    438 HG2  GLU A  27      22.553 -10.734   3.410  0.00  0.00           H  
ATOM    439 HG3  GLU A  27      23.919 -11.297   2.717  0.00  0.00           H  
ATOM    440  N   ALA A  28      25.960  -7.242   4.022  0.00  0.00           N  
ATOM    441  CA  ALA A  28      26.873  -6.308   4.677  0.00  0.00           C  
ATOM    442  CB  ALA A  28      28.276  -6.434   4.063  0.00  0.00           C  
ATOM    443  C   ALA A  28      26.331  -4.878   4.692  0.00  0.00           C  
ATOM    444  O   ALA A  28      26.632  -4.101   5.594  0.00  0.00           O  
ATOM    445  H   ALA A  28      26.197  -7.736   3.131  0.00  0.00           H  
ATOM    446  HA  ALA A  28      27.011  -6.607   5.635  0.00  0.00           H  
ATOM    447 HB1  ALA A  28      28.306  -5.920   3.209  0.00  0.00           H  
ATOM    448 HB2  ALA A  28      28.947  -6.065   4.702  0.00  0.00           H  
ATOM    449 HB3  ALA A  28      28.470  -7.395   3.887  0.00  0.00           H  
ATOM    450  N   ALA A  29      25.563  -4.494   3.676  0.00  0.00           N  
ATOM    451  CA  ALA A  29      24.890  -3.188   3.636  0.00  0.00           C  
ATOM    452  CB  ALA A  29      24.552  -2.849   2.185  0.00  0.00           C  
ATOM    453  C   ALA A  29      23.769  -3.108   4.682  0.00  0.00           C  
ATOM    454  O   ALA A  29      23.774  -2.210   5.514  0.00  0.00           O  
ATOM    455  H   ALA A  29      25.476  -5.197   2.909  0.00  0.00           H  
ATOM    456  HA  ALA A  29      25.566  -2.470   3.837  0.00  0.00           H  
ATOM    457 HB1  ALA A  29      23.935  -3.543   1.817  0.00  0.00           H  
ATOM    458 HB2  ALA A  29      24.110  -1.955   2.148  0.00  0.00           H  
ATOM    459 HB3  ALA A  29      25.392  -2.829   1.645  0.00  0.00           H  
ATOM    460  N   ARG A  30      22.924  -4.118   4.779  0.00  0.00           N  
ATOM    461  CA  ARG A  30      21.849  -4.435   5.729  0.00  0.00           C  
ATOM    462  CB  ARG A  30      20.924  -5.563   5.287  0.00  0.00           C  
ATOM    463  CG  ARG A  30      19.647  -5.814   6.086  0.00  0.00           C  
ATOM    464  CD  ARG A  30      18.546  -6.688   5.484  0.00  0.00           C  
ATOM    465  NE  ARG A  30      17.701  -7.018   6.636  0.00  0.00           N  
ATOM    466  CZ  ARG A  30      17.231  -8.189   7.062  0.00  0.00           C  
ATOM    467 NH1  ARG A  30      17.587  -9.276   6.368  0.00  0.00           N  
ATOM    468 NH2  ARG A  30      16.722  -8.344   8.296  0.00  0.00           N  
ATOM    469  C   ARG A  30      22.275  -4.581   7.198  0.00  0.00           C  
ATOM    470  O   ARG A  30      21.531  -4.216   8.107  0.00  0.00           O  
ATOM    471  H   ARG A  30      23.112  -4.842   3.947  0.00  0.00           H  
ATOM    472  HA  ARG A  30      21.144  -3.693   5.674  0.00  0.00           H  
ATOM    473 HB2  ARG A  30      20.651  -5.388   4.326  0.00  0.00           H  
ATOM    474 HB3  ARG A  30      21.457  -6.427   5.292  0.00  0.00           H  
ATOM    475 HG2  ARG A  30      19.901  -6.227   6.994  0.00  0.00           H  
ATOM    476 HG3  ARG A  30      19.220  -4.906   6.317  0.00  0.00           H  
ATOM    477 HD2  ARG A  30      18.047  -6.158   4.854  0.00  0.00           H  
ATOM    478 HD3  ARG A  30      18.952  -7.489   5.136  0.00  0.00           H  
ATOM    479  HE  ARG A  30      17.417  -6.195   7.226  0.00  0.00           H  
ATOM    480 HH11 ARG A  30      18.185  -9.248   5.587  0.00  0.00           H  
ATOM    481 HH12 ARG A  30      17.219 -10.180   6.669  0.00  0.00           H  
ATOM    482 HH21 ARG A  30      16.726  -7.539   8.902  0.00  0.00           H  
ATOM    483 HH22 ARG A  30      16.363  -9.210   8.587  0.00  0.00           H  
ATOM    484  N   ALA A  31      23.502  -5.062   7.381  0.00  0.00           N  
ATOM    485  CA  ALA A  31      24.279  -4.957   8.622  0.00  0.00           C  
ATOM    486  CB  ALA A  31      25.498  -5.885   8.590  0.00  0.00           C  
ATOM    487  C   ALA A  31      24.786  -3.566   9.028  0.00  0.00           C  
ATOM    488  O   ALA A  31      24.987  -3.354  10.228  0.00  0.00           O  
ATOM    489  H   ALA A  31      23.894  -5.549   6.521  0.00  0.00           H  
ATOM    490  HA  ALA A  31      23.697  -5.321   9.395  0.00  0.00           H  
ATOM    491 HB1  ALA A  31      25.744  -6.073   7.641  0.00  0.00           H  
ATOM    492 HB2  ALA A  31      26.262  -5.441   9.053  0.00  0.00           H  
ATOM    493 HB3  ALA A  31      25.273  -6.740   9.054  0.00  0.00           H  
ATOM    494  N   GLY A  32      25.072  -2.804   7.975  0.00  0.00           N  
ATOM    495  CA  GLY A  32      25.736  -1.494   8.087  0.00  0.00           C  
ATOM    496  C   GLY A  32      27.242  -1.696   8.235  0.00  0.00           C  
ATOM    497  O   GLY A  32      27.926  -0.727   8.583  0.00  0.00           O  
ATOM    498  H   GLY A  32      24.786  -3.212   7.056  0.00  0.00           H  
ATOM    499 HA2  GLY A  32      25.549  -0.957   7.265  0.00  0.00           H  
ATOM    500 HA3  GLY A  32      25.383  -1.012   8.888  0.00  0.00           H  
ATOM    501  N   GLN A  33      27.815  -2.843   7.884  0.00  0.00           N  
ATOM    502  CA  GLN A  33      29.254  -3.093   8.037  0.00  0.00           C  
ATOM    503  CB  GLN A  33      29.464  -4.600   8.185  0.00  0.00           C  
ATOM    504  CG  GLN A  33      29.315  -5.169   9.589  0.00  0.00           C  
ATOM    505  CD  GLN A  33      29.429  -6.698   9.483  0.00  0.00           C  
ATOM    506  C   GLN A  33      30.183  -2.480   6.976  0.00  0.00           C  
ATOM    507  O   GLN A  33      30.546  -3.101   5.976  0.00  0.00           O  
ATOM    508  H   GLN A  33      27.158  -3.552   7.490  0.00  0.00           H  
ATOM    509  HA  GLN A  33      29.538  -2.710   8.949  0.00  0.00           H  
ATOM    510 HB2  GLN A  33      28.803  -5.078   7.585  0.00  0.00           H  
ATOM    511 HB3  GLN A  33      30.395  -4.829   7.856  0.00  0.00           H  
ATOM    512 HG2  GLN A  33      30.044  -4.843  10.150  0.00  0.00           H  
ATOM    513 HG3  GLN A  33      28.429  -4.948   9.935  0.00  0.00           H  
ATOM    514 OE1  GLN A  33      28.554  -7.534   9.286  0.00  0.00           O  
ATOM    515 NE2  GLN A  33      30.695  -7.103   9.491  0.00  0.00           N  
ATOM    516 HE21 GLN A  33      30.884  -8.131   9.437  0.00  0.00           H  
ATOM    517 HE22 GLN A  33      31.441  -6.444   9.546  0.00  0.00           H  
ATOM    518  N   ASP A  34      30.528  -1.234   7.277  0.00  0.00           N  
ATOM    519  CA  ASP A  34      31.215  -0.301   6.382  0.00  0.00           C  
ATOM    520  CB  ASP A  34      31.298   1.163   6.821  0.00  0.00           C  
ATOM    521  CG  ASP A  34      31.747   1.472   8.251  0.00  0.00           C  
ATOM    522 OD1  ASP A  34      32.963   1.738   8.351  0.00  0.00           O  
ATOM    523 OD2  ASP A  34      31.046   1.096   9.220  0.00  0.00           O  
ATOM    524  C   ASP A  34      32.562  -0.784   5.849  0.00  0.00           C  
ATOM    525  O   ASP A  34      32.708  -0.557   4.652  0.00  0.00           O  
ATOM    526  H   ASP A  34      30.254  -0.953   8.268  0.00  0.00           H  
ATOM    527  HA  ASP A  34      30.607  -0.166   5.572  0.00  0.00           H  
ATOM    528 HB2  ASP A  34      31.933   1.640   6.185  0.00  0.00           H  
ATOM    529 HB3  ASP A  34      30.380   1.578   6.685  0.00  0.00           H  
ATOM    530  N   ASP A  35      33.535  -1.188   6.669  0.00  0.00           N  
ATOM    531  CA  ASP A  35      34.855  -1.594   6.191  0.00  0.00           C  
ATOM    532  CB  ASP A  35      35.613  -1.862   7.499  0.00  0.00           C  
ATOM    533  CG  ASP A  35      37.130  -1.939   7.350  0.00  0.00           C  
ATOM    534 OD1  ASP A  35      37.687  -2.923   6.834  0.00  0.00           O  
ATOM    535 OD2  ASP A  35      37.813  -0.996   7.816  0.00  0.00           O  
ATOM    536  C   ASP A  35      34.821  -2.809   5.262  0.00  0.00           C  
ATOM    537  O   ASP A  35      35.281  -2.727   4.124  0.00  0.00           O  
ATOM    538  H   ASP A  35      33.270  -1.188   7.680  0.00  0.00           H  
ATOM    539  HA  ASP A  35      35.227  -0.820   5.649  0.00  0.00           H  
ATOM    540 HB2  ASP A  35      35.394  -1.123   8.136  0.00  0.00           H  
ATOM    541 HB3  ASP A  35      35.286  -2.730   7.872  0.00  0.00           H  
ATOM    542  N   GLU A  36      34.144  -3.820   5.789  0.00  0.00           N  
ATOM    543  CA  GLU A  36      33.870  -5.127   5.157  0.00  0.00           C  
ATOM    544  CB  GLU A  36      32.991  -5.957   6.093  0.00  0.00           C  
ATOM    545  CG  GLU A  36      33.576  -6.199   7.482  0.00  0.00           C  
ATOM    546  CD  GLU A  36      33.357  -5.272   8.680  0.00  0.00           C  
ATOM    547 OE1  GLU A  36      33.301  -4.030   8.556  0.00  0.00           O  
ATOM    548 OE2  GLU A  36      33.384  -5.721   9.847  0.00  0.00           O  
ATOM    549  C   GLU A  36      33.265  -5.087   3.758  0.00  0.00           C  
ATOM    550  O   GLU A  36      33.830  -5.694   2.841  0.00  0.00           O  
ATOM    551  H   GLU A  36      33.784  -3.606   6.776  0.00  0.00           H  
ATOM    552  HA  GLU A  36      34.745  -5.667   5.131  0.00  0.00           H  
ATOM    553 HB2  GLU A  36      32.138  -5.474   6.213  0.00  0.00           H  
ATOM    554 HB3  GLU A  36      32.852  -6.840   5.673  0.00  0.00           H  
ATOM    555 HG2  GLU A  36      33.266  -7.136   7.784  0.00  0.00           H  
ATOM    556 HG3  GLU A  36      34.599  -6.287   7.372  0.00  0.00           H  
ATOM    557  N   VAL A  37      32.312  -4.172   3.571  0.00  0.00           N  
ATOM    558  CA  VAL A  37      31.768  -3.800   2.254  0.00  0.00           C  
ATOM    559  CB  VAL A  37      30.730  -2.691   2.373  0.00  0.00           C  
ATOM    560 CG1  VAL A  37      30.438  -2.058   1.006  0.00  0.00           C  
ATOM    561 CG2  VAL A  37      29.363  -3.165   2.890  0.00  0.00           C  
ATOM    562  C   VAL A  37      32.869  -3.321   1.310  0.00  0.00           C  
ATOM    563  O   VAL A  37      32.997  -3.820   0.193  0.00  0.00           O  
ATOM    564  H   VAL A  37      31.972  -3.726   4.463  0.00  0.00           H  
ATOM    565  HA  VAL A  37      31.347  -4.621   1.852  0.00  0.00           H  
ATOM    566  HB  VAL A  37      31.111  -1.966   2.944  0.00  0.00           H  
ATOM    567 HG11 VAL A  37      29.931  -1.208   1.140  0.00  0.00           H  
ATOM    568 HG12 VAL A  37      31.300  -1.867   0.542  0.00  0.00           H  
ATOM    569 HG13 VAL A  37      29.894  -2.692   0.461  0.00  0.00           H  
ATOM    570 HG21 VAL A  37      29.233  -4.119   2.630  0.00  0.00           H  
ATOM    571 HG22 VAL A  37      29.345  -3.075   3.883  0.00  0.00           H  
ATOM    572 HG23 VAL A  37      28.650  -2.599   2.483  0.00  0.00           H  
ATOM    573  N   ARG A  38      33.876  -2.614   1.820  0.00  0.00           N  
ATOM    574  CA  ARG A  38      34.967  -2.194   0.926  0.00  0.00           C  
ATOM    575  CB  ARG A  38      35.746  -1.030   1.543  0.00  0.00           C  
ATOM    576  CG  ARG A  38      34.838   0.201   1.679  0.00  0.00           C  
ATOM    577  CD  ARG A  38      35.334   1.273   2.662  0.00  0.00           C  
ATOM    578  NE  ARG A  38      36.511   2.031   2.210  0.00  0.00           N  
ATOM    579  CZ  ARG A  38      37.164   3.043   2.808  0.00  0.00           C  
ATOM    580 NH1  ARG A  38      37.025   3.344   4.102  0.00  0.00           N  
ATOM    581 NH2  ARG A  38      38.234   3.517   2.169  0.00  0.00           N  
ATOM    582  C   ARG A  38      35.953  -3.251   0.437  0.00  0.00           C  
ATOM    583  O   ARG A  38      36.044  -3.469  -0.773  0.00  0.00           O  
ATOM    584  H   ARG A  38      33.829  -2.404   2.811  0.00  0.00           H  
ATOM    585  HA  ARG A  38      34.538  -1.744   0.096  0.00  0.00           H  
ATOM    586 HB2  ARG A  38      36.041  -1.288   2.438  0.00  0.00           H  
ATOM    587 HB3  ARG A  38      36.485  -0.795   0.946  0.00  0.00           H  
ATOM    588 HG2  ARG A  38      34.736   0.637   0.775  0.00  0.00           H  
ATOM    589 HG3  ARG A  38      33.924  -0.097   1.987  0.00  0.00           H  
ATOM    590 HD2  ARG A  38      34.575   1.913   2.823  0.00  0.00           H  
ATOM    591 HD3  ARG A  38      35.553   0.811   3.529  0.00  0.00           H  
ATOM    592  HE  ARG A  38      36.902   1.743   1.287  0.00  0.00           H  
ATOM    593 HH11 ARG A  38      36.415   2.771   4.658  0.00  0.00           H  
ATOM    594 HH12 ARG A  38      37.510   4.107   4.497  0.00  0.00           H  
ATOM    595 HH21 ARG A  38      38.548   3.137   1.310  0.00  0.00           H  
ATOM    596 HH22 ARG A  38      38.742   4.294   2.577  0.00  0.00           H  
ATOM    597  N   ILE A  39      36.267  -4.160   1.363  0.00  0.00           N  
ATOM    598  CA  ILE A  39      37.046  -5.383   1.124  0.00  0.00           C  
ATOM    599  CB  ILE A  39      37.406  -6.145   2.397  0.00  0.00           C  
ATOM    600 CG1  ILE A  39      38.033  -5.141   3.372  0.00  0.00           C  
ATOM    601 CG2  ILE A  39      38.340  -7.346   2.226  0.00  0.00           C  
ATOM    602 CD1  ILE A  39      37.828  -5.497   4.854  0.00  0.00           C  
ATOM    603  C   ILE A  39      36.392  -6.311   0.101  0.00  0.00           C  
ATOM    604  O   ILE A  39      37.093  -6.897  -0.721  0.00  0.00           O  
ATOM    605  H   ILE A  39      35.893  -3.917   2.327  0.00  0.00           H  
ATOM    606  HA  ILE A  39      37.922  -5.081   0.722  0.00  0.00           H  
ATOM    607  HB  ILE A  39      36.576  -6.483   2.804  0.00  0.00           H  
ATOM    608 HG12 ILE A  39      39.012  -5.089   3.193  0.00  0.00           H  
ATOM    609 HG13 ILE A  39      37.627  -4.245   3.209  0.00  0.00           H  
ATOM    610 HG21 ILE A  39      38.479  -7.784   3.111  0.00  0.00           H  
ATOM    611 HG22 ILE A  39      37.928  -7.995   1.592  0.00  0.00           H  
ATOM    612 HG23 ILE A  39      39.215  -7.033   1.864  0.00  0.00           H  
ATOM    613 HD11 ILE A  39      38.241  -6.385   5.028  0.00  0.00           H  
ATOM    614 HD12 ILE A  39      38.263  -4.799   5.413  0.00  0.00           H  
ATOM    615 HD13 ILE A  39      36.851  -5.529   5.042  0.00  0.00           H  
ATOM    616  N   LEU A  40      35.101  -6.585   0.301  0.00  0.00           N  
ATOM    617  CA  LEU A  40      34.368  -7.320  -0.737  0.00  0.00           C  
ATOM    618  CB  LEU A  40      32.960  -7.544  -0.182  0.00  0.00           C  
ATOM    619  CG  LEU A  40      32.917  -8.532   0.977  0.00  0.00           C  
ATOM    620 CD1  LEU A  40      31.710  -8.194   1.856  0.00  0.00           C  
ATOM    621 CD2  LEU A  40      32.826  -9.980   0.506  0.00  0.00           C  
ATOM    622  C   LEU A  40      34.337  -6.691  -2.131  0.00  0.00           C  
ATOM    623  O   LEU A  40      34.591  -7.470  -3.047  0.00  0.00           O  
ATOM    624  H   LEU A  40      34.699  -6.263   1.175  0.00  0.00           H  
ATOM    625  HA  LEU A  40      34.791  -8.254  -0.820  0.00  0.00           H  
ATOM    626 HB2  LEU A  40      32.623  -6.678   0.148  0.00  0.00           H  
ATOM    627 HB3  LEU A  40      32.401  -7.905  -0.907  0.00  0.00           H  
ATOM    628  HG  LEU A  40      33.745  -8.447   1.514  0.00  0.00           H  
ATOM    629 HD11 LEU A  40      30.875  -8.266   1.312  0.00  0.00           H  
ATOM    630 HD12 LEU A  40      31.669  -8.835   2.620  0.00  0.00           H  
ATOM    631 HD13 LEU A  40      31.805  -7.261   2.202  0.00  0.00           H  
ATOM    632 HD21 LEU A  40      33.624 -10.198  -0.056  0.00  0.00           H  
ATOM    633 HD22 LEU A  40      32.800 -10.588   1.300  0.00  0.00           H  
ATOM    634 HD23 LEU A  40      31.994 -10.102  -0.035  0.00  0.00           H  
ATOM    635  N   MET A  41      34.267  -5.371  -2.184  0.00  0.00           N  
ATOM    636  CA  MET A  41      34.469  -4.677  -3.472  0.00  0.00           C  
ATOM    637  CB  MET A  41      34.299  -3.156  -3.475  0.00  0.00           C  
ATOM    638  CG  MET A  41      32.835  -2.708  -3.471  0.00  0.00           C  
ATOM    639  SD  MET A  41      32.437  -0.925  -3.569  0.00  0.00           S  
ATOM    640  CE  MET A  41      33.567  -0.224  -2.380  0.00  0.00           C  
ATOM    641  C   MET A  41      35.875  -4.879  -4.033  0.00  0.00           C  
ATOM    642  O   MET A  41      36.103  -5.316  -5.156  0.00  0.00           O  
ATOM    643  H   MET A  41      34.071  -4.889  -1.303  0.00  0.00           H  
ATOM    644  HA  MET A  41      33.808  -5.060  -4.133  0.00  0.00           H  
ATOM    645 HB2  MET A  41      34.746  -2.773  -2.661  0.00  0.00           H  
ATOM    646 HB3  MET A  41      34.741  -2.777  -4.293  0.00  0.00           H  
ATOM    647 HG2  MET A  41      32.343  -3.228  -4.248  0.00  0.00           H  
ATOM    648 HG3  MET A  41      32.376  -3.131  -2.618  0.00  0.00           H  
ATOM    649 HE1  MET A  41      34.044  -0.959  -1.892  0.00  0.00           H  
ATOM    650 HE2  MET A  41      34.241   0.349  -2.850  0.00  0.00           H  
ATOM    651 HE3  MET A  41      33.062   0.335  -1.720  0.00  0.00           H  
ATOM    652  N   ALA A  42      36.820  -4.702  -3.119  0.00  0.00           N  
ATOM    653  CA  ALA A  42      38.255  -5.017  -3.274  0.00  0.00           C  
ATOM    654  CB  ALA A  42      39.046  -4.682  -2.010  0.00  0.00           C  
ATOM    655  C   ALA A  42      38.644  -6.418  -3.730  0.00  0.00           C  
ATOM    656  O   ALA A  42      39.700  -6.733  -4.278  0.00  0.00           O  
ATOM    657  H   ALA A  42      36.447  -4.290  -2.207  0.00  0.00           H  
ATOM    658  HA  ALA A  42      38.653  -4.334  -3.947  0.00  0.00           H  
ATOM    659 HB1  ALA A  42      39.322  -5.529  -1.559  0.00  0.00           H  
ATOM    660 HB2  ALA A  42      39.858  -4.155  -2.258  0.00  0.00           H  
ATOM    661 HB3  ALA A  42      38.473  -4.145  -1.393  0.00  0.00           H  
ATOM    662  N   ASN A  43      37.851  -7.367  -3.235  0.00  0.00           N  
ATOM    663  CA  ASN A  43      37.766  -8.709  -3.833  0.00  0.00           C  
ATOM    664  CB  ASN A  43      37.091  -9.512  -2.714  0.00  0.00           C  
ATOM    665  CG  ASN A  43      38.089 -10.194  -1.780  0.00  0.00           C  
ATOM    666 OD1  ASN A  43      38.153 -11.418  -1.621  0.00  0.00           O  
ATOM    667 ND2  ASN A  43      38.623  -9.432  -0.838  0.00  0.00           N  
ATOM    668  C   ASN A  43      37.062  -9.029  -5.153  0.00  0.00           C  
ATOM    669  O   ASN A  43      36.748 -10.199  -5.395  0.00  0.00           O  
ATOM    670  H   ASN A  43      37.303  -7.083  -2.399  0.00  0.00           H  
ATOM    671  HA  ASN A  43      38.769  -9.033  -3.950  0.00  0.00           H  
ATOM    672 HB2  ASN A  43      36.530  -8.890  -2.174  0.00  0.00           H  
ATOM    673 HB3  ASN A  43      36.521 -10.214  -3.131  0.00  0.00           H  
ATOM    674 HD22 ASN A  43      38.364  -8.468  -0.763  0.00  0.00           H  
ATOM    675 HD21 ASN A  43      39.289  -9.818  -0.197  0.00  0.00           H  
ATOM    676  N   GLY A  44      36.538  -7.991  -5.798  0.00  0.00           N  
ATOM    677  CA  GLY A  44      35.671  -8.033  -6.985  0.00  0.00           C  
ATOM    678  C   GLY A  44      34.216  -8.474  -6.810  0.00  0.00           C  
ATOM    679  O   GLY A  44      33.607  -9.102  -7.674  0.00  0.00           O  
ATOM    680  H   GLY A  44      36.815  -7.052  -5.354  0.00  0.00           H  
ATOM    681 HA2  GLY A  44      35.681  -7.095  -7.429  0.00  0.00           H  
ATOM    682 HA3  GLY A  44      36.118  -8.644  -7.695  0.00  0.00           H  
ATOM    683  N   ALA A  45      33.612  -8.185  -5.662  0.00  0.00           N  
ATOM    684  CA  ALA A  45      32.157  -8.274  -5.448  0.00  0.00           C  
ATOM    685  CB  ALA A  45      31.690  -8.099  -4.004  0.00  0.00           C  
ATOM    686  C   ALA A  45      31.341  -7.274  -6.268  0.00  0.00           C  
ATOM    687  O   ALA A  45      31.841  -6.169  -6.446  0.00  0.00           O  
ATOM    688  H   ALA A  45      34.270  -7.881  -4.898  0.00  0.00           H  
ATOM    689  HA  ALA A  45      31.856  -9.216  -5.695  0.00  0.00           H  
ATOM    690 HB1  ALA A  45      31.968  -8.893  -3.467  0.00  0.00           H  
ATOM    691 HB2  ALA A  45      32.103  -7.275  -3.619  0.00  0.00           H  
ATOM    692 HB3  ALA A  45      30.695  -8.014  -3.985  0.00  0.00           H  
ATOM    693  N   ASP A  46      30.043  -7.517  -6.419  0.00  0.00           N  
ATOM    694  CA  ASP A  46      29.135  -6.806  -7.326  0.00  0.00           C  
ATOM    695  CB  ASP A  46      28.263  -7.765  -8.138  0.00  0.00           C  
ATOM    696  CG  ASP A  46      27.707  -7.152  -9.426  0.00  0.00           C  
ATOM    697 OD1  ASP A  46      27.491  -7.940 -10.368  0.00  0.00           O  
ATOM    698 OD2  ASP A  46      27.802  -5.927  -9.652  0.00  0.00           O  
ATOM    699  C   ASP A  46      28.274  -5.732  -6.656  0.00  0.00           C  
ATOM    700  O   ASP A  46      27.712  -5.966  -5.591  0.00  0.00           O  
ATOM    701  H   ASP A  46      29.694  -8.310  -5.796  0.00  0.00           H  
ATOM    702  HA  ASP A  46      29.718  -6.330  -8.014  0.00  0.00           H  
ATOM    703 HB2  ASP A  46      28.816  -8.557  -8.382  0.00  0.00           H  
ATOM    704 HB3  ASP A  46      27.496  -8.046  -7.568  0.00  0.00           H  
ATOM    705  N   VAL A  47      28.265  -4.518  -7.206  0.00  0.00           N  
ATOM    706  CA  VAL A  47      27.462  -3.379  -6.727  0.00  0.00           C  
ATOM    707  CB  VAL A  47      28.170  -2.020  -6.805  0.00  0.00           C  
ATOM    708 CG1  VAL A  47      29.265  -1.949  -5.747  0.00  0.00           C  
ATOM    709 CG2  VAL A  47      28.850  -1.704  -8.133  0.00  0.00           C  
ATOM    710  C   VAL A  47      25.996  -3.337  -7.161  0.00  0.00           C  
ATOM    711  O   VAL A  47      25.053  -3.017  -6.438  0.00  0.00           O  
ATOM    712  H   VAL A  47      28.903  -4.433  -8.047  0.00  0.00           H  
ATOM    713  HA  VAL A  47      27.482  -3.401  -5.699  0.00  0.00           H  
ATOM    714  HB  VAL A  47      27.506  -1.317  -6.581  0.00  0.00           H  
ATOM    715 HG11 VAL A  47      30.122  -2.291  -6.132  0.00  0.00           H  
ATOM    716 HG12 VAL A  47      29.385  -1.001  -5.455  0.00  0.00           H  
ATOM    717 HG13 VAL A  47      29.006  -2.511  -4.962  0.00  0.00           H  
ATOM    718 HG21 VAL A  47      28.159  -1.420  -8.796  0.00  0.00           H  
ATOM    719 HG22 VAL A  47      29.510  -0.966  -7.997  0.00  0.00           H  
ATOM    720 HG23 VAL A  47      29.320  -2.521  -8.464  0.00  0.00           H  
ATOM    721  N   ASN A  48      25.844  -4.092  -8.245  0.00  0.00           N  
ATOM    722  CA  ASN A  48      24.606  -4.459  -8.956  0.00  0.00           C  
ATOM    723  CB  ASN A  48      24.870  -4.875 -10.401  0.00  0.00           C  
ATOM    724  CG  ASN A  48      25.558  -3.715 -11.137  0.00  0.00           C  
ATOM    725  C   ASN A  48      23.797  -5.580  -8.307  0.00  0.00           C  
ATOM    726  O   ASN A  48      22.764  -6.052  -8.788  0.00  0.00           O  
ATOM    727  H   ASN A  48      26.802  -4.460  -8.610  0.00  0.00           H  
ATOM    728  HA  ASN A  48      24.014  -3.628  -8.960  0.00  0.00           H  
ATOM    729 HB2  ASN A  48      25.475  -5.645 -10.407  0.00  0.00           H  
ATOM    730 HB3  ASN A  48      24.015  -5.056 -10.843  0.00  0.00           H  
ATOM    731 OD1  ASN A  48      25.293  -2.520 -11.067  0.00  0.00           O  
ATOM    732 ND2  ASN A  48      26.740  -4.144 -11.557  0.00  0.00           N  
ATOM    733 HD22 ASN A  48      27.132  -5.024 -11.446  0.00  0.00           H  
ATOM    734 HD21 ASN A  48      27.331  -3.445 -12.077  0.00  0.00           H  
ATOM    735  N   ALA A  49      24.081  -5.898  -7.044  0.00  0.00           N  
ATOM    736  CA  ALA A  49      23.495  -7.053  -6.352  0.00  0.00           C  
ATOM    737  CB  ALA A  49      24.348  -7.303  -5.106  0.00  0.00           C  
ATOM    738  C   ALA A  49      22.008  -6.974  -6.011  0.00  0.00           C  
ATOM    739  O   ALA A  49      21.599  -5.933  -5.500  0.00  0.00           O  
ATOM    740  H   ALA A  49      24.763  -5.250  -6.583  0.00  0.00           H  
ATOM    741  HA  ALA A  49      23.646  -7.886  -6.941  0.00  0.00           H  
ATOM    742 HB1  ALA A  49      25.196  -7.755  -5.373  0.00  0.00           H  
ATOM    743 HB2  ALA A  49      24.556  -6.430  -4.668  0.00  0.00           H  
ATOM    744 HB3  ALA A  49      23.843  -7.884  -4.472  0.00  0.00           H  
ATOM    745  N   LEU A  50      21.240  -8.033  -6.250  0.00  0.00           N  
ATOM    746  CA  LEU A  50      19.785  -8.081  -6.077  0.00  0.00           C  
ATOM    747  CB  LEU A  50      19.231  -8.312  -7.495  0.00  0.00           C  
ATOM    748  CG  LEU A  50      19.211  -7.180  -8.528  0.00  0.00           C  
ATOM    749 CD1  LEU A  50      19.094  -7.701  -9.960  0.00  0.00           C  
ATOM    750 CD2  LEU A  50      18.249  -6.060  -8.137  0.00  0.00           C  
ATOM    751  C   LEU A  50      19.233  -9.068  -5.054  0.00  0.00           C  
ATOM    752  O   LEU A  50      19.148 -10.253  -5.372  0.00  0.00           O  
ATOM    753  H   LEU A  50      21.787  -8.878  -6.590  0.00  0.00           H  
ATOM    754  HA  LEU A  50      19.469  -7.135  -5.809  0.00  0.00           H  
ATOM    755 HB2  LEU A  50      19.764  -9.075  -7.904  0.00  0.00           H  
ATOM    756 HB3  LEU A  50      18.275  -8.639  -7.394  0.00  0.00           H  
ATOM    757  HG  LEU A  50      20.059  -6.645  -8.440  0.00  0.00           H  
ATOM    758 HD11 LEU A  50      18.247  -8.222 -10.054  0.00  0.00           H  
ATOM    759 HD12 LEU A  50      19.085  -6.930 -10.594  0.00  0.00           H  
ATOM    760 HD13 LEU A  50      19.874  -8.292 -10.162  0.00  0.00           H  
ATOM    761 HD21 LEU A  50      18.527  -5.674  -7.257  0.00  0.00           H  
ATOM    762 HD22 LEU A  50      18.269  -5.346  -8.837  0.00  0.00           H  
ATOM    763 HD23 LEU A  50      17.323  -6.429  -8.063  0.00  0.00           H  
ATOM    764  N   ASP A  51      18.604  -8.500  -4.020  0.00  0.00           N  
ATOM    765  CA  ASP A  51      17.762  -9.127  -3.001  0.00  0.00           C  
ATOM    766  CB  ASP A  51      17.943  -8.420  -1.656  0.00  0.00           C  
ATOM    767  CG  ASP A  51      17.402  -9.257  -0.500  0.00  0.00           C  
ATOM    768 OD1  ASP A  51      17.401 -10.510  -0.574  0.00  0.00           O  
ATOM    769 OD2  ASP A  51      16.912  -8.621   0.458  0.00  0.00           O  
ATOM    770  C   ASP A  51      16.322  -9.225  -3.497  0.00  0.00           C  
ATOM    771  O   ASP A  51      15.939  -8.594  -4.476  0.00  0.00           O  
ATOM    772  H   ASP A  51      18.786  -7.427  -3.993  0.00  0.00           H  
ATOM    773  HA  ASP A  51      18.095 -10.065  -2.876  0.00  0.00           H  
ATOM    774 HB2  ASP A  51      18.909  -8.272  -1.513  0.00  0.00           H  
ATOM    775 HB3  ASP A  51      17.448  -7.566  -1.686  0.00  0.00           H  
ATOM    776  N   ARG A  52      15.546 -10.092  -2.855  0.00  0.00           N  
ATOM    777  CA  ARG A  52      14.314 -10.637  -3.442  0.00  0.00           C  
ATOM    778  CB  ARG A  52      13.636 -11.737  -2.617  0.00  0.00           C  
ATOM    779  CG  ARG A  52      14.471 -13.016  -2.756  0.00  0.00           C  
ATOM    780  CD  ARG A  52      14.076 -14.155  -1.820  0.00  0.00           C  
ATOM    781  NE  ARG A  52      14.793 -15.407  -2.085  0.00  0.00           N  
ATOM    782  CZ  ARG A  52      16.011 -15.723  -1.627  0.00  0.00           C  
ATOM    783 NH1  ARG A  52      16.739 -14.968  -0.789  0.00  0.00           N  
ATOM    784 NH2  ARG A  52      16.341 -16.993  -1.894  0.00  0.00           N  
ATOM    785  C   ARG A  52      13.241  -9.638  -3.872  0.00  0.00           C  
ATOM    786  O   ARG A  52      12.667  -9.767  -4.951  0.00  0.00           O  
ATOM    787  H   ARG A  52      15.881 -10.353  -1.903  0.00  0.00           H  
ATOM    788  HA  ARG A  52      14.577 -11.200  -4.266  0.00  0.00           H  
ATOM    789 HB2  ARG A  52      13.638 -11.475  -1.685  0.00  0.00           H  
ATOM    790 HB3  ARG A  52      12.757 -11.908  -2.988  0.00  0.00           H  
ATOM    791 HG2  ARG A  52      14.398 -13.355  -3.705  0.00  0.00           H  
ATOM    792 HG3  ARG A  52      15.441 -12.795  -2.582  0.00  0.00           H  
ATOM    793 HD2  ARG A  52      14.264 -13.862  -0.881  0.00  0.00           H  
ATOM    794 HD3  ARG A  52      13.092 -14.312  -1.926  0.00  0.00           H  
ATOM    795  HE  ARG A  52      14.326 -16.096  -2.665  0.00  0.00           H  
ATOM    796 HH11 ARG A  52      16.314 -14.108  -0.473  0.00  0.00           H  
ATOM    797 HH12 ARG A  52      17.631 -15.244  -0.503  0.00  0.00           H  
ATOM    798 HH21 ARG A  52      15.773 -17.645  -2.348  0.00  0.00           H  
ATOM    799 HH22 ARG A  52      17.279 -17.309  -1.590  0.00  0.00           H  
ATOM    800  N   PHE A  53      12.918  -8.628  -3.070  0.00  0.00           N  
ATOM    801  CA  PHE A  53      11.945  -7.594  -3.440  0.00  0.00           C  
ATOM    802  CB  PHE A  53      11.089  -7.110  -2.275  0.00  0.00           C  
ATOM    803  CG  PHE A  53      10.056  -8.105  -1.741  0.00  0.00           C  
ATOM    804 CD1  PHE A  53       9.612  -7.909  -0.443  0.00  0.00           C  
ATOM    805 CD2  PHE A  53       9.375  -9.043  -2.513  0.00  0.00           C  
ATOM    806 CE1  PHE A  53       8.491  -8.550   0.071  0.00  0.00           C  
ATOM    807 CE2  PHE A  53       8.259  -9.710  -2.026  0.00  0.00           C  
ATOM    808  CZ  PHE A  53       7.767  -9.404  -0.764  0.00  0.00           C  
ATOM    809  C   PHE A  53      12.453  -6.432  -4.290  0.00  0.00           C  
ATOM    810  O   PHE A  53      12.006  -5.289  -4.202  0.00  0.00           O  
ATOM    811  H   PHE A  53      13.415  -8.631  -2.150  0.00  0.00           H  
ATOM    812  HA  PHE A  53      11.217  -8.065  -3.994  0.00  0.00           H  
ATOM    813 HB2  PHE A  53      11.693  -6.881  -1.518  0.00  0.00           H  
ATOM    814 HB3  PHE A  53      10.589  -6.300  -2.571  0.00  0.00           H  
ATOM    815 HD1  PHE A  53      10.119  -7.276   0.159  0.00  0.00           H  
ATOM    816 HD2  PHE A  53       9.700  -9.241  -3.443  0.00  0.00           H  
ATOM    817 HE1  PHE A  53       8.214  -8.402   1.016  0.00  0.00           H  
ATOM    818 HE2  PHE A  53       7.808 -10.417  -2.593  0.00  0.00           H  
ATOM    819  HZ  PHE A  53       6.904  -9.787  -0.449  0.00  0.00           H  
ATOM    820  N   GLY A  54      13.270  -6.820  -5.266  0.00  0.00           N  
ATOM    821  CA  GLY A  54      14.028  -5.952  -6.187  0.00  0.00           C  
ATOM    822  C   GLY A  54      15.214  -5.202  -5.567  0.00  0.00           C  
ATOM    823  O   GLY A  54      15.528  -4.188  -6.190  0.00  0.00           O  
ATOM    824  H   GLY A  54      13.341  -7.889  -5.341  0.00  0.00           H  
ATOM    825 HA2  GLY A  54      14.368  -6.520  -6.968  0.00  0.00           H  
ATOM    826 HA3  GLY A  54      13.385  -5.270  -6.600  0.00  0.00           H  
ATOM    827  N   LEU A  55      15.629  -5.391  -4.314  0.00  0.00           N  
ATOM    828  CA  LEU A  55      16.540  -4.509  -3.577  0.00  0.00           C  
ATOM    829  CB  LEU A  55      16.213  -4.546  -2.074  0.00  0.00           C  
ATOM    830  CG  LEU A  55      14.742  -4.255  -1.775  0.00  0.00           C  
ATOM    831 CD1  LEU A  55      14.478  -4.300  -0.269  0.00  0.00           C  
ATOM    832 CD2  LEU A  55      14.382  -2.878  -2.330  0.00  0.00           C  
ATOM    833  C   LEU A  55      18.043  -4.641  -3.850  0.00  0.00           C  
ATOM    834  O   LEU A  55      18.487  -5.751  -4.142  0.00  0.00           O  
ATOM    835  H   LEU A  55      15.228  -6.272  -3.873  0.00  0.00           H  
ATOM    836  HA  LEU A  55      16.268  -3.532  -3.779  0.00  0.00           H  
ATOM    837 HB2  LEU A  55      16.413  -5.449  -1.744  0.00  0.00           H  
ATOM    838 HB3  LEU A  55      16.752  -3.856  -1.631  0.00  0.00           H  
ATOM    839  HG  LEU A  55      14.174  -4.942  -2.228  0.00  0.00           H  
ATOM    840 HD11 LEU A  55      15.043  -3.614   0.186  0.00  0.00           H  
ATOM    841 HD12 LEU A  55      13.512  -4.108  -0.097  0.00  0.00           H  
ATOM    842 HD13 LEU A  55      14.707  -5.208   0.080  0.00  0.00           H  
ATOM    843 HD21 LEU A  55      14.534  -2.870  -3.318  0.00  0.00           H  
ATOM    844 HD22 LEU A  55      13.421  -2.683  -2.137  0.00  0.00           H  
ATOM    845 HD23 LEU A  55      14.958  -2.185  -1.897  0.00  0.00           H  
ATOM    846  N   THR A  56      18.663  -3.466  -3.746  0.00  0.00           N  
ATOM    847  CA  THR A  56      20.108  -3.327  -4.006  0.00  0.00           C  
ATOM    848  CB  THR A  56      20.372  -2.319  -5.123  0.00  0.00           C  
ATOM    849 OG1  THR A  56      20.111  -0.974  -4.687  0.00  0.00           O  
ATOM    850 CG2  THR A  56      19.803  -2.584  -6.515  0.00  0.00           C  
ATOM    851  C   THR A  56      20.842  -2.941  -2.727  0.00  0.00           C  
ATOM    852  O   THR A  56      20.105  -2.808  -1.743  0.00  0.00           O  
ATOM    853  H   THR A  56      18.059  -2.672  -3.473  0.00  0.00           H  
ATOM    854  HA  THR A  56      20.456  -4.213  -4.319  0.00  0.00           H  
ATOM    855  HB  THR A  56      21.362  -2.372  -5.397  0.00  0.00           H  
ATOM    856 HG21 THR A  56      20.298  -3.342  -6.944  0.00  0.00           H  
ATOM    857 HG22 THR A  56      18.833  -2.821  -6.443  0.00  0.00           H  
ATOM    858 HG23 THR A  56      19.901  -1.763  -7.082  0.00  0.00           H  
ATOM    859 HG1  THR A  56      19.271  -0.628  -5.116  0.00  0.00           H  
ATOM    860  N   PRO A  57      22.165  -3.070  -2.683  0.00  0.00           N  
ATOM    861  CA  PRO A  57      22.953  -2.466  -1.600  0.00  0.00           C  
ATOM    862  CB  PRO A  57      24.427  -2.680  -1.946  0.00  0.00           C  
ATOM    863  CG  PRO A  57      24.357  -3.962  -2.777  0.00  0.00           C  
ATOM    864  CD  PRO A  57      22.943  -4.124  -3.339  0.00  0.00           C  
ATOM    865  C   PRO A  57      22.714  -0.995  -1.254  0.00  0.00           C  
ATOM    866  O   PRO A  57      22.682  -0.719  -0.054  0.00  0.00           O  
ATOM    867  HA  PRO A  57      22.866  -3.047  -0.740  0.00  0.00           H  
ATOM    868 HB2  PRO A  57      24.779  -1.939  -2.493  0.00  0.00           H  
ATOM    869 HB3  PRO A  57      24.970  -2.827  -1.137  0.00  0.00           H  
ATOM    870 HG2  PRO A  57      25.035  -3.919  -3.530  0.00  0.00           H  
ATOM    871 HG3  PRO A  57      24.602  -4.758  -2.199  0.00  0.00           H  
ATOM    872 HD2  PRO A  57      22.942  -4.005  -4.335  0.00  0.00           H  
ATOM    873 HD3  PRO A  57      22.577  -5.033  -3.119  0.00  0.00           H  
ATOM    874  N   LEU A  58      22.382  -0.195  -2.259  0.00  0.00           N  
ATOM    875  CA  LEU A  58      21.912   1.174  -1.992  0.00  0.00           C  
ATOM    876  CB  LEU A  58      21.757   1.916  -3.322  0.00  0.00           C  
ATOM    877  CG  LEU A  58      22.156   3.396  -3.296  0.00  0.00           C  
ATOM    878 CD1  LEU A  58      23.627   3.520  -2.915  0.00  0.00           C  
ATOM    879 CD2  LEU A  58      21.866   4.108  -4.621  0.00  0.00           C  
ATOM    880  C   LEU A  58      20.677   1.276  -1.088  0.00  0.00           C  
ATOM    881  O   LEU A  58      20.741   2.035  -0.126  0.00  0.00           O  
ATOM    882  H   LEU A  58      22.477  -0.593  -3.200  0.00  0.00           H  
ATOM    883  HA  LEU A  58      22.674   1.689  -1.546  0.00  0.00           H  
ATOM    884 HB2  LEU A  58      22.332   1.466  -3.993  0.00  0.00           H  
ATOM    885 HB3  LEU A  58      20.803   1.871  -3.588  0.00  0.00           H  
ATOM    886  HG  LEU A  58      21.597   3.870  -2.623  0.00  0.00           H  
ATOM    887 HD11 LEU A  58      24.187   3.037  -3.587  0.00  0.00           H  
ATOM    888 HD12 LEU A  58      23.885   4.486  -2.899  0.00  0.00           H  
ATOM    889 HD13 LEU A  58      23.771   3.121  -2.010  0.00  0.00           H  
ATOM    890 HD21 LEU A  58      20.888   4.056  -4.816  0.00  0.00           H  
ATOM    891 HD22 LEU A  58      22.144   5.065  -4.548  0.00  0.00           H  
ATOM    892 HD23 LEU A  58      22.380   3.663  -5.353  0.00  0.00           H  
ATOM    893  N   HIS A  59      19.625   0.533  -1.419  0.00  0.00           N  
ATOM    894  CA  HIS A  59      18.366   0.440  -0.660  0.00  0.00           C  
ATOM    895  CB  HIS A  59      17.430  -0.529  -1.385  0.00  0.00           C  
ATOM    896  CG  HIS A  59      17.110  -0.150  -2.838  0.00  0.00           C  
ATOM    897  C   HIS A  59      18.538  -0.066   0.766  0.00  0.00           C  
ATOM    898  O   HIS A  59      18.133   0.618   1.706  0.00  0.00           O  
ATOM    899  H   HIS A  59      19.768  -0.017  -2.319  0.00  0.00           H  
ATOM    900  HA  HIS A  59      17.956   1.371  -0.621  0.00  0.00           H  
ATOM    901 HB2  HIS A  59      17.842  -1.447  -1.400  0.00  0.00           H  
ATOM    902 HB3  HIS A  59      16.554  -0.583  -0.891  0.00  0.00           H  
ATOM    903 ND1  HIS A  59      17.399  -0.935  -3.871  0.00  0.00           N  
ATOM    904 CD2  HIS A  59      16.020   0.525  -3.168  0.00  0.00           C  
ATOM    905 CE1  HIS A  59      16.436  -0.888  -4.787  0.00  0.00           C  
ATOM    906 NE2  HIS A  59      15.578   0.001  -4.309  0.00  0.00           N  
ATOM    907 HD1  HIS A  59      18.236  -1.506  -3.973  0.00  0.00           H  
ATOM    908 HD2  HIS A  59      15.609   1.287  -2.652  0.00  0.00           H  
ATOM    909 HE1  HIS A  59      16.379  -1.387  -5.613  0.00  0.00           H  
ATOM    910  N   LEU A  60      19.273  -1.166   0.921  0.00  0.00           N  
ATOM    911  CA  LEU A  60      19.633  -1.708   2.242  0.00  0.00           C  
ATOM    912  CB  LEU A  60      20.192  -3.122   2.138  0.00  0.00           C  
ATOM    913  CG  LEU A  60      19.242  -4.104   1.438  0.00  0.00           C  
ATOM    914 CD1  LEU A  60      19.990  -5.418   1.204  0.00  0.00           C  
ATOM    915 CD2  LEU A  60      17.999  -4.313   2.308  0.00  0.00           C  
ATOM    916  C   LEU A  60      20.451  -0.861   3.220  0.00  0.00           C  
ATOM    917  O   LEU A  60      20.038  -0.597   4.360  0.00  0.00           O  
ATOM    918  H   LEU A  60      19.575  -1.615   0.027  0.00  0.00           H  
ATOM    919  HA  LEU A  60      18.745  -1.973   2.721  0.00  0.00           H  
ATOM    920 HB2  LEU A  60      21.021  -3.089   1.608  0.00  0.00           H  
ATOM    921 HB3  LEU A  60      20.348  -3.462   3.049  0.00  0.00           H  
ATOM    922  HG  LEU A  60      18.965  -3.723   0.568  0.00  0.00           H  
ATOM    923 HD11 LEU A  60      20.283  -5.793   2.082  0.00  0.00           H  
ATOM    924 HD12 LEU A  60      19.382  -6.067   0.748  0.00  0.00           H  
ATOM    925 HD13 LEU A  60      20.788  -5.246   0.630  0.00  0.00           H  
ATOM    926 HD21 LEU A  60      17.539  -3.436   2.441  0.00  0.00           H  
ATOM    927 HD22 LEU A  60      17.381  -4.952   1.852  0.00  0.00           H  
ATOM    928 HD23 LEU A  60      18.275  -4.686   3.193  0.00  0.00           H  
ATOM    929  N   ALA A  61      21.371  -0.122   2.613  0.00  0.00           N  
ATOM    930  CA  ALA A  61      22.117   0.900   3.367  0.00  0.00           C  
ATOM    931  CB  ALA A  61      23.324   1.414   2.593  0.00  0.00           C  
ATOM    932  C   ALA A  61      21.270   2.112   3.737  0.00  0.00           C  
ATOM    933  O   ALA A  61      21.488   2.626   4.838  0.00  0.00           O  
ATOM    934  H   ALA A  61      21.515  -0.313   1.615  0.00  0.00           H  
ATOM    935  HA  ALA A  61      22.465   0.475   4.220  0.00  0.00           H  
ATOM    936 HB1  ALA A  61      23.665   2.249   3.023  0.00  0.00           H  
ATOM    937 HB2  ALA A  61      24.043   0.720   2.597  0.00  0.00           H  
ATOM    938 HB3  ALA A  61      23.057   1.611   1.650  0.00  0.00           H  
ATOM    939  N   ALA A  62      20.449   2.569   2.794  0.00  0.00           N  
ATOM    940  CA  ALA A  62      19.408   3.597   2.973  0.00  0.00           C  
ATOM    941  CB  ALA A  62      18.679   3.686   1.630  0.00  0.00           C  
ATOM    942  C   ALA A  62      18.485   3.421   4.188  0.00  0.00           C  
ATOM    943  O   ALA A  62      18.563   4.185   5.152  0.00  0.00           O  
ATOM    944  H   ALA A  62      20.612   2.110   1.844  0.00  0.00           H  
ATOM    945  HA  ALA A  62      19.871   4.509   3.054  0.00  0.00           H  
ATOM    946 HB1  ALA A  62      19.344   3.847   0.904  0.00  0.00           H  
ATOM    947 HB2  ALA A  62      18.196   2.829   1.459  0.00  0.00           H  
ATOM    948 HB3  ALA A  62      18.025   4.440   1.660  0.00  0.00           H  
ATOM    949  N   GLN A  63      17.851   2.263   4.321  0.00  0.00           N  
ATOM    950  CA  GLN A  63      17.186   1.670   5.493  0.00  0.00           C  
ATOM    951  CB  GLN A  63      16.474   0.403   5.009  0.00  0.00           C  
ATOM    952  CG  GLN A  63      14.961   0.579   4.868  0.00  0.00           C  
ATOM    953  CD  GLN A  63      14.013  -0.609   4.703  0.00  0.00           C  
ATOM    954  C   GLN A  63      18.038   1.525   6.757  0.00  0.00           C  
ATOM    955  O   GLN A  63      17.459   1.663   7.834  0.00  0.00           O  
ATOM    956  H   GLN A  63      17.857   1.705   3.375  0.00  0.00           H  
ATOM    957  HA  GLN A  63      16.388   2.271   5.728  0.00  0.00           H  
ATOM    958 HB2  GLN A  63      16.839   0.148   4.117  0.00  0.00           H  
ATOM    959 HB3  GLN A  63      16.639  -0.331   5.665  0.00  0.00           H  
ATOM    960 HG2  GLN A  63      14.631   1.126   5.690  0.00  0.00           H  
ATOM    961 HG3  GLN A  63      14.794   1.224   4.068  0.00  0.00           H  
ATOM    962 OE1  GLN A  63      14.176  -1.571   3.960  0.00  0.00           O  
ATOM    963 NE2  GLN A  63      12.822  -0.434   5.263  0.00  0.00           N  
ATOM    964 HE21 GLN A  63      12.113  -1.179   5.189  0.00  0.00           H  
ATOM    965 HE22 GLN A  63      12.620   0.422   5.756  0.00  0.00           H  
ATOM    966  N   ARG A  64      19.248   0.982   6.653  0.00  0.00           N  
ATOM    967  CA  ARG A  64      20.228   1.020   7.753  0.00  0.00           C  
ATOM    968  CB  ARG A  64      21.446   0.136   7.527  0.00  0.00           C  
ATOM    969  CG  ARG A  64      21.861  -0.297   8.938  0.00  0.00           C  
ATOM    970  CD  ARG A  64      21.200  -1.572   9.457  0.00  0.00           C  
ATOM    971  NE  ARG A  64      21.413  -1.600  10.918  0.00  0.00           N  
ATOM    972  CZ  ARG A  64      21.868  -2.629  11.641  0.00  0.00           C  
ATOM    973 NH1  ARG A  64      22.091  -3.829  11.085  0.00  0.00           N  
ATOM    974 NH2  ARG A  64      21.991  -2.487  12.971  0.00  0.00           N  
ATOM    975  C   ARG A  64      20.545   2.423   8.280  0.00  0.00           C  
ATOM    976  O   ARG A  64      20.554   2.738   9.471  0.00  0.00           O  
ATOM    977  H   ARG A  64      19.446   0.529   5.738  0.00  0.00           H  
ATOM    978  HA  ARG A  64      19.863   0.462   8.525  0.00  0.00           H  
ATOM    979 HB2  ARG A  64      21.182  -0.645   7.042  0.00  0.00           H  
ATOM    980 HB3  ARG A  64      22.152   0.663   7.158  0.00  0.00           H  
ATOM    981 HG2  ARG A  64      22.863  -0.437   8.958  0.00  0.00           H  
ATOM    982 HG3  ARG A  64      21.645   0.449   9.588  0.00  0.00           H  
ATOM    983 HD2  ARG A  64      20.246  -1.524   9.270  0.00  0.00           H  
ATOM    984 HD3  ARG A  64      21.645  -2.337   9.050  0.00  0.00           H  
ATOM    985  HE  ARG A  64      21.189  -0.744  11.428  0.00  0.00           H  
ATOM    986 HH11 ARG A  64      21.934  -3.955  10.108  0.00  0.00           H  
ATOM    987 HH12 ARG A  64      22.412  -4.585  11.650  0.00  0.00           H  
ATOM    988 HH21 ARG A  64      21.761  -1.615  13.397  0.00  0.00           H  
ATOM    989 HH22 ARG A  64      22.312  -3.253  13.522  0.00  0.00           H  
ATOM    990  N   GLY A  65      20.584   3.331   7.321  0.00  0.00           N  
ATOM    991  CA  GLY A  65      21.227   4.651   7.499  0.00  0.00           C  
ATOM    992  C   GLY A  65      22.729   4.564   7.756  0.00  0.00           C  
ATOM    993  O   GLY A  65      23.186   4.725   8.887  0.00  0.00           O  
ATOM    994  H   GLY A  65      20.128   3.049   6.427  0.00  0.00           H  
ATOM    995 HA2  GLY A  65      21.060   5.211   6.669  0.00  0.00           H  
ATOM    996 HA3  GLY A  65      20.781   5.129   8.275  0.00  0.00           H  
ATOM    997  N   HIS A  66      23.465   4.472   6.643  0.00  0.00           N  
ATOM    998  CA  HIS A  66      24.924   4.578   6.602  0.00  0.00           C  
ATOM    999  CB  HIS A  66      25.687   3.253   6.688  0.00  0.00           C  
ATOM   1000  CG  HIS A  66      27.131   3.371   7.153  0.00  0.00           C  
ATOM   1001  C   HIS A  66      25.399   5.285   5.330  0.00  0.00           C  
ATOM   1002  O   HIS A  66      25.597   4.717   4.251  0.00  0.00           O  
ATOM   1003  H   HIS A  66      22.888   4.311   5.773  0.00  0.00           H  
ATOM   1004  HA  HIS A  66      25.226   5.123   7.394  0.00  0.00           H  
ATOM   1005 HB2  HIS A  66      25.210   2.636   7.328  0.00  0.00           H  
ATOM   1006 HB3  HIS A  66      25.694   2.815   5.779  0.00  0.00           H  
ATOM   1007 ND1  HIS A  66      27.843   4.464   6.951  0.00  0.00           N  
ATOM   1008 CD2  HIS A  66      27.790   2.561   7.981  0.00  0.00           C  
ATOM   1009 CE1  HIS A  66      28.901   4.327   7.749  0.00  0.00           C  
ATOM   1010 NE2  HIS A  66      28.882   3.185   8.418  0.00  0.00           N  
ATOM   1011 HD2  HIS A  66      27.498   1.617   8.233  0.00  0.00           H  
ATOM   1012 HE1  HIS A  66      29.639   5.024   7.831  0.00  0.00           H  
ATOM   1013 HE2  HIS A  66      29.539   2.888   9.084  0.00  0.00           H  
ATOM   1014  N   LEU A  67      25.752   6.532   5.637  0.00  0.00           N  
ATOM   1015  CA  LEU A  67      26.379   7.403   4.627  0.00  0.00           C  
ATOM   1016  CB  LEU A  67      26.556   8.752   5.344  0.00  0.00           C  
ATOM   1017  CG  LEU A  67      27.312   9.803   4.527  0.00  0.00           C  
ATOM   1018 CD1  LEU A  67      26.496  10.257   3.314  0.00  0.00           C  
ATOM   1019 CD2  LEU A  67      27.723  11.089   5.243  0.00  0.00           C  
ATOM   1020  C   LEU A  67      27.661   6.969   3.914  0.00  0.00           C  
ATOM   1021  O   LEU A  67      27.732   7.095   2.693  0.00  0.00           O  
ATOM   1022  H   LEU A  67      25.558   6.826   6.602  0.00  0.00           H  
ATOM   1023  HA  LEU A  67      25.659   7.594   3.894  0.00  0.00           H  
ATOM   1024 HB2  LEU A  67      25.657   9.112   5.536  0.00  0.00           H  
ATOM   1025 HB3  LEU A  67      27.069   8.590   6.171  0.00  0.00           H  
ATOM   1026  HG  LEU A  67      28.178   9.412   4.212  0.00  0.00           H  
ATOM   1027 HD11 LEU A  67      25.633  10.654   3.626  0.00  0.00           H  
ATOM   1028 HD12 LEU A  67      27.016  10.941   2.804  0.00  0.00           H  
ATOM   1029 HD13 LEU A  67      26.311   9.470   2.728  0.00  0.00           H  
ATOM   1030 HD21 LEU A  67      28.325  10.864   6.009  0.00  0.00           H  
ATOM   1031 HD22 LEU A  67      28.205  11.685   4.602  0.00  0.00           H  
ATOM   1032 HD23 LEU A  67      26.907  11.554   5.585  0.00  0.00           H  
ATOM   1033  N   GLU A  68      28.650   6.359   4.559  0.00  0.00           N  
ATOM   1034  CA  GLU A  68      29.852   5.917   3.844  0.00  0.00           C  
ATOM   1035  CB  GLU A  68      30.932   5.664   4.901  0.00  0.00           C  
ATOM   1036  CG  GLU A  68      32.278   5.356   4.228  0.00  0.00           C  
ATOM   1037  CD  GLU A  68      33.403   5.357   5.256  0.00  0.00           C  
ATOM   1038 OE1  GLU A  68      34.057   6.414   5.405  0.00  0.00           O  
ATOM   1039 OE2  GLU A  68      33.531   4.338   5.967  0.00  0.00           O  
ATOM   1040  C   GLU A  68      29.623   4.771   2.861  0.00  0.00           C  
ATOM   1041  O   GLU A  68      30.062   4.974   1.729  0.00  0.00           O  
ATOM   1042  H   GLU A  68      28.505   6.227   5.570  0.00  0.00           H  
ATOM   1043  HA  GLU A  68      30.254   6.712   3.344  0.00  0.00           H  
ATOM   1044 HB2  GLU A  68      31.044   6.475   5.418  0.00  0.00           H  
ATOM   1045 HB3  GLU A  68      30.676   4.884   5.413  0.00  0.00           H  
ATOM   1046 HG2  GLU A  68      32.226   4.465   3.844  0.00  0.00           H  
ATOM   1047 HG3  GLU A  68      32.463   6.059   3.584  0.00  0.00           H  
ATOM   1048  N   ILE A  69      28.722   3.819   3.086  0.00  0.00           N  
ATOM   1049  CA  ILE A  69      28.437   2.731   2.143  0.00  0.00           C  
ATOM   1050  CB  ILE A  69      27.554   1.605   2.684  0.00  0.00           C  
ATOM   1051 CG1  ILE A  69      28.141   0.995   3.960  0.00  0.00           C  
ATOM   1052 CG2  ILE A  69      27.237   0.511   1.664  0.00  0.00           C  
ATOM   1053 CD1  ILE A  69      27.318  -0.108   4.605  0.00  0.00           C  
ATOM   1054  C   ILE A  69      27.904   3.213   0.796  0.00  0.00           C  
ATOM   1055  O   ILE A  69      28.602   3.204  -0.219  0.00  0.00           O  
ATOM   1056  H   ILE A  69      28.223   3.910   4.005  0.00  0.00           H  
ATOM   1057  HA  ILE A  69      29.325   2.281   1.959  0.00  0.00           H  
ATOM   1058  HB  ILE A  69      26.661   1.991   2.913  0.00  0.00           H  
ATOM   1059 HG12 ILE A  69      29.055   0.631   3.746  0.00  0.00           H  
ATOM   1060 HG13 ILE A  69      28.262   1.735   4.632  0.00  0.00           H  
ATOM   1061 HG21 ILE A  69      26.574  -0.124   2.056  0.00  0.00           H  
ATOM   1062 HG22 ILE A  69      26.856   0.927   0.841  0.00  0.00           H  
ATOM   1063 HG23 ILE A  69      28.074   0.020   1.435  0.00  0.00           H  
ATOM   1064 HD11 ILE A  69      27.212  -0.860   3.957  0.00  0.00           H  
ATOM   1065 HD12 ILE A  69      27.789  -0.432   5.423  0.00  0.00           H  
ATOM   1066 HD13 ILE A  69      26.422   0.253   4.852  0.00  0.00           H  
ATOM   1067  N   VAL A  70      26.890   4.056   0.966  0.00  0.00           N  
ATOM   1068  CA  VAL A  70      26.305   4.827  -0.145  0.00  0.00           C  
ATOM   1069  CB  VAL A  70      25.209   5.701   0.482  0.00  0.00           C  
ATOM   1070 CG1  VAL A  70      24.554   6.631  -0.536  0.00  0.00           C  
ATOM   1071 CG2  VAL A  70      24.073   4.788   0.964  0.00  0.00           C  
ATOM   1072  C   VAL A  70      27.369   5.630  -0.893  0.00  0.00           C  
ATOM   1073  O   VAL A  70      27.647   5.422  -2.073  0.00  0.00           O  
ATOM   1074  H   VAL A  70      26.542   4.129   1.946  0.00  0.00           H  
ATOM   1075  HA  VAL A  70      25.895   4.173  -0.792  0.00  0.00           H  
ATOM   1076  HB  VAL A  70      25.641   6.286   1.172  0.00  0.00           H  
ATOM   1077 HG11 VAL A  70      23.835   6.136  -1.023  0.00  0.00           H  
ATOM   1078 HG12 VAL A  70      24.156   7.415  -0.061  0.00  0.00           H  
ATOM   1079 HG13 VAL A  70      25.242   6.948  -1.187  0.00  0.00           H  
ATOM   1080 HG21 VAL A  70      24.176   3.892   0.538  0.00  0.00           H  
ATOM   1081 HG22 VAL A  70      24.126   4.703   1.957  0.00  0.00           H  
ATOM   1082 HG23 VAL A  70      23.199   5.192   0.701  0.00  0.00           H  
ATOM   1083  N   GLU A  71      28.185   6.448  -0.229  0.00  0.00           N  
ATOM   1084  CA  GLU A  71      29.247   7.203  -0.909  0.00  0.00           C  
ATOM   1085  CB  GLU A  71      29.850   8.249   0.031  0.00  0.00           C  
ATOM   1086  CG  GLU A  71      29.714   9.588  -0.710  0.00  0.00           C  
ATOM   1087  CD  GLU A  71      30.417  10.779  -0.048  0.00  0.00           C  
ATOM   1088 OE1  GLU A  71      31.401  10.552   0.686  0.00  0.00           O  
ATOM   1089 OE2  GLU A  71      30.074  11.911  -0.460  0.00  0.00           O  
ATOM   1090  C   GLU A  71      30.253   6.307  -1.642  0.00  0.00           C  
ATOM   1091  O   GLU A  71      30.329   6.338  -2.871  0.00  0.00           O  
ATOM   1092  H   GLU A  71      28.011   6.506   0.792  0.00  0.00           H  
ATOM   1093  HA  GLU A  71      28.828   7.846  -1.573  0.00  0.00           H  
ATOM   1094 HB2  GLU A  71      29.311   8.296   0.810  0.00  0.00           H  
ATOM   1095 HB3  GLU A  71      30.776   8.067   0.127  0.00  0.00           H  
ATOM   1096 HG2  GLU A  71      30.107   9.480  -1.612  0.00  0.00           H  
ATOM   1097 HG3  GLU A  71      28.750   9.811  -0.767  0.00  0.00           H  
ATOM   1098  N   VAL A  72      30.797   5.317  -0.939  0.00  0.00           N  
ATOM   1099  CA  VAL A  72      31.816   4.470  -1.571  0.00  0.00           C  
ATOM   1100  CB  VAL A  72      32.659   3.568  -0.651  0.00  0.00           C  
ATOM   1101 CG1  VAL A  72      33.489   4.438   0.289  0.00  0.00           C  
ATOM   1102 CG2  VAL A  72      31.701   2.605   0.064  0.00  0.00           C  
ATOM   1103  C   VAL A  72      31.335   3.672  -2.777  0.00  0.00           C  
ATOM   1104  O   VAL A  72      32.093   3.577  -3.742  0.00  0.00           O  
ATOM   1105  H   VAL A  72      30.466   5.205   0.017  0.00  0.00           H  
ATOM   1106  HA  VAL A  72      32.575   5.080  -1.883  0.00  0.00           H  
ATOM   1107  HB  VAL A  72      33.297   3.066  -1.219  0.00  0.00           H  
ATOM   1108 HG11 VAL A  72      34.344   4.691  -0.161  0.00  0.00           H  
ATOM   1109 HG12 VAL A  72      32.974   5.263   0.518  0.00  0.00           H  
ATOM   1110 HG13 VAL A  72      33.690   3.926   1.124  0.00  0.00           H  
ATOM   1111 HG21 VAL A  72      32.180   2.179   0.829  0.00  0.00           H  
ATOM   1112 HG22 VAL A  72      30.914   3.120   0.399  0.00  0.00           H  
ATOM   1113 HG23 VAL A  72      31.402   1.906  -0.582  0.00  0.00           H  
ATOM   1114  N   LEU A  73      30.108   3.168  -2.710  0.00  0.00           N  
ATOM   1115  CA  LEU A  73      29.363   2.502  -3.784  0.00  0.00           C  
ATOM   1116  CB  LEU A  73      28.077   2.003  -3.113  0.00  0.00           C  
ATOM   1117  CG  LEU A  73      27.886   0.537  -2.706  0.00  0.00           C  
ATOM   1118 CD1  LEU A  73      29.018   0.016  -1.823  0.00  0.00           C  
ATOM   1119 CD2  LEU A  73      26.441   0.396  -2.241  0.00  0.00           C  
ATOM   1120  C   LEU A  73      28.924   3.412  -4.930  0.00  0.00           C  
ATOM   1121  O   LEU A  73      29.132   2.970  -6.064  0.00  0.00           O  
ATOM   1122  H   LEU A  73      29.668   3.295  -1.735  0.00  0.00           H  
ATOM   1123  HA  LEU A  73      29.957   1.766  -4.172  0.00  0.00           H  
ATOM   1124 HB2  LEU A  73      27.942   2.561  -2.267  0.00  0.00           H  
ATOM   1125 HB3  LEU A  73      27.302   2.238  -3.734  0.00  0.00           H  
ATOM   1126  HG  LEU A  73      27.831  -0.027  -3.539  0.00  0.00           H  
ATOM   1127 HD11 LEU A  73      29.066   0.563  -0.988  0.00  0.00           H  
ATOM   1128 HD12 LEU A  73      28.843  -0.939  -1.588  0.00  0.00           H  
ATOM   1129 HD13 LEU A  73      29.884   0.086  -2.318  0.00  0.00           H  
ATOM   1130 HD21 LEU A  73      25.824   0.641  -2.989  0.00  0.00           H  
ATOM   1131 HD22 LEU A  73      26.271  -0.550  -1.963  0.00  0.00           H  
ATOM   1132 HD23 LEU A  73      26.280   1.006  -1.463  0.00  0.00           H  
ATOM   1133  N   LEU A  74      28.469   4.635  -4.676  0.00  0.00           N  
ATOM   1134  CA  LEU A  74      28.213   5.647  -5.718  0.00  0.00           C  
ATOM   1135  CB  LEU A  74      27.547   6.889  -5.124  0.00  0.00           C  
ATOM   1136  CG  LEU A  74      26.129   6.781  -4.569  0.00  0.00           C  
ATOM   1137 CD1  LEU A  74      25.403   8.113  -4.380  0.00  0.00           C  
ATOM   1138 CD2  LEU A  74      25.261   5.752  -5.303  0.00  0.00           C  
ATOM   1139  C   LEU A  74      29.447   5.977  -6.552  0.00  0.00           C  
ATOM   1140  O   LEU A  74      29.408   5.856  -7.783  0.00  0.00           O  
ATOM   1141  H   LEU A  74      28.303   4.829  -3.657  0.00  0.00           H  
ATOM   1142  HA  LEU A  74      27.495   5.286  -6.336  0.00  0.00           H  
ATOM   1143 HB2  LEU A  74      28.136   7.219  -4.372  0.00  0.00           H  
ATOM   1144 HB3  LEU A  74      27.532   7.598  -5.842  0.00  0.00           H  
ATOM   1145  HG  LEU A  74      26.165   6.299  -3.672  0.00  0.00           H  
ATOM   1146 HD11 LEU A  74      25.331   8.579  -5.261  0.00  0.00           H  
ATOM   1147 HD12 LEU A  74      24.489   7.944  -4.015  0.00  0.00           H  
ATOM   1148 HD13 LEU A  74      25.918   8.683  -3.741  0.00  0.00           H  
ATOM   1149 HD21 LEU A  74      25.683   4.851  -5.226  0.00  0.00           H  
ATOM   1150 HD22 LEU A  74      24.352   5.734  -4.890  0.00  0.00           H  
ATOM   1151 HD23 LEU A  74      25.189   6.009  -6.266  0.00  0.00           H  
ATOM   1152  N   LYS A  75      30.538   6.162  -5.816  0.00  0.00           N  
ATOM   1153  CA  LYS A  75      31.901   6.307  -6.343  0.00  0.00           C  
ATOM   1154  CB  LYS A  75      32.950   6.644  -5.281  0.00  0.00           C  
ATOM   1155  CG  LYS A  75      32.849   8.071  -4.746  0.00  0.00           C  
ATOM   1156  CD  LYS A  75      33.839   8.298  -3.592  0.00  0.00           C  
ATOM   1157  CE  LYS A  75      33.785   9.786  -3.250  0.00  0.00           C  
ATOM   1158  NZ  LYS A  75      34.597  10.000  -2.045  0.00  0.00           N  
ATOM   1159  C   LYS A  75      32.419   5.158  -7.210  0.00  0.00           C  
ATOM   1160  O   LYS A  75      33.179   5.333  -8.159  0.00  0.00           O  
ATOM   1161  H   LYS A  75      30.339   6.197  -4.773  0.00  0.00           H  
ATOM   1162  HA  LYS A  75      31.940   7.172  -6.899  0.00  0.00           H  
ATOM   1163 HB2  LYS A  75      32.834   6.016  -4.516  0.00  0.00           H  
ATOM   1164 HB3  LYS A  75      33.854   6.526  -5.685  0.00  0.00           H  
ATOM   1165 HG2  LYS A  75      33.064   8.711  -5.478  0.00  0.00           H  
ATOM   1166 HG3  LYS A  75      31.926   8.231  -4.410  0.00  0.00           H  
ATOM   1167 HD2  LYS A  75      33.544   7.785  -2.819  0.00  0.00           H  
ATOM   1168 HD3  LYS A  75      34.735   8.076  -3.897  0.00  0.00           H  
ATOM   1169 HE2  LYS A  75      34.160  10.298  -4.008  0.00  0.00           H  
ATOM   1170 HE3  LYS A  75      32.845  10.037  -3.076  0.00  0.00           H  
ATOM   1171 HZ1  LYS A  75      34.383  10.894  -1.644  0.00  0.00           H  
ATOM   1172 HZ2  LYS A  75      34.402   9.284  -1.370  0.00  0.00           H  
ATOM   1173 HZ3  LYS A  75      35.571   9.973  -2.281  0.00  0.00           H  
ATOM   1174  N   ASN A  76      31.972   3.986  -6.790  0.00  0.00           N  
ATOM   1175  CA  ASN A  76      32.281   2.749  -7.524  0.00  0.00           C  
ATOM   1176  CB  ASN A  76      32.061   1.510  -6.667  0.00  0.00           C  
ATOM   1177  CG  ASN A  76      32.281   0.167  -7.376  0.00  0.00           C  
ATOM   1178  C   ASN A  76      31.485   2.617  -8.825  0.00  0.00           C  
ATOM   1179  O   ASN A  76      32.029   2.633  -9.923  0.00  0.00           O  
ATOM   1180  H   ASN A  76      31.405   4.006  -5.927  0.00  0.00           H  
ATOM   1181  HA  ASN A  76      33.259   2.795  -7.780  0.00  0.00           H  
ATOM   1182 HB2  ASN A  76      32.689   1.548  -5.879  0.00  0.00           H  
ATOM   1183 HB3  ASN A  76      31.115   1.523  -6.319  0.00  0.00           H  
ATOM   1184 OD1  ASN A  76      32.439   0.042  -8.594  0.00  0.00           O  
ATOM   1185 ND2  ASN A  76      32.218  -0.938  -6.650  0.00  0.00           N  
ATOM   1186 HD22 ASN A  76      32.021  -0.855  -5.663  0.00  0.00           H  
ATOM   1187 HD21 ASN A  76      32.358  -1.828  -7.060  0.00  0.00           H  
ATOM   1188  N   GLY A  77      30.182   2.427  -8.634  0.00  0.00           N  
ATOM   1189  CA  GLY A  77      29.270   2.371  -9.785  0.00  0.00           C  
ATOM   1190  C   GLY A  77      27.817   1.942  -9.562  0.00  0.00           C  
ATOM   1191  O   GLY A  77      27.103   1.583 -10.490  0.00  0.00           O  
ATOM   1192  H   GLY A  77      29.882   2.328  -7.659  0.00  0.00           H  
ATOM   1193 HA2  GLY A  77      29.270   3.303 -10.248  0.00  0.00           H  
ATOM   1194 HA3  GLY A  77      29.690   1.747 -10.503  0.00  0.00           H  
ATOM   1195  N   ALA A  78      27.358   2.057  -8.322  0.00  0.00           N  
ATOM   1196  CA  ALA A  78      25.934   1.822  -8.034  0.00  0.00           C  
ATOM   1197  CB  ALA A  78      25.684   1.979  -6.528  0.00  0.00           C  
ATOM   1198  C   ALA A  78      25.062   2.918  -8.651  0.00  0.00           C  
ATOM   1199  O   ALA A  78      25.434   4.084  -8.582  0.00  0.00           O  
ATOM   1200  H   ALA A  78      28.049   2.313  -7.608  0.00  0.00           H  
ATOM   1201  HA  ALA A  78      25.668   0.938  -8.432  0.00  0.00           H  
ATOM   1202 HB1  ALA A  78      25.882   1.114  -6.071  0.00  0.00           H  
ATOM   1203 HB2  ALA A  78      26.279   2.694  -6.169  0.00  0.00           H  
ATOM   1204 HB3  ALA A  78      24.730   2.228  -6.379  0.00  0.00           H  
ATOM   1205  N   ASP A  79      24.033   2.376  -9.297  0.00  0.00           N  
ATOM   1206  CA  ASP A  79      23.050   3.245  -9.965  0.00  0.00           C  
ATOM   1207  CB  ASP A  79      22.385   2.582 -11.164  0.00  0.00           C  
ATOM   1208  CG  ASP A  79      21.779   3.625 -12.112  0.00  0.00           C  
ATOM   1209 OD1  ASP A  79      22.517   4.027 -13.034  0.00  0.00           O  
ATOM   1210 OD2  ASP A  79      20.675   4.124 -11.823  0.00  0.00           O  
ATOM   1211  C   ASP A  79      22.028   3.908  -9.051  0.00  0.00           C  
ATOM   1212  O   ASP A  79      21.318   3.238  -8.296  0.00  0.00           O  
ATOM   1213  H   ASP A  79      23.985   1.355  -9.292  0.00  0.00           H  
ATOM   1214  HA  ASP A  79      23.581   3.995 -10.414  0.00  0.00           H  
ATOM   1215 HB2  ASP A  79      23.067   2.072 -11.661  0.00  0.00           H  
ATOM   1216 HB3  ASP A  79      21.658   2.000 -10.839  0.00  0.00           H  
ATOM   1217  N   VAL A  80      21.945   5.225  -9.260  0.00  0.00           N  
ATOM   1218  CA  VAL A  80      21.281   6.125  -8.312  0.00  0.00           C  
ATOM   1219  CB  VAL A  80      21.764   7.584  -8.387  0.00  0.00           C  
ATOM   1220 CG1  VAL A  80      23.289   7.513  -8.264  0.00  0.00           C  
ATOM   1221 CG2  VAL A  80      21.312   8.338  -9.640  0.00  0.00           C  
ATOM   1222  C   VAL A  80      19.757   6.021  -8.246  0.00  0.00           C  
ATOM   1223  O   VAL A  80      19.176   6.284  -7.189  0.00  0.00           O  
ATOM   1224  H   VAL A  80      22.387   5.552 -10.142  0.00  0.00           H  
ATOM   1225  HA  VAL A  80      21.647   5.915  -7.377  0.00  0.00           H  
ATOM   1226  HB  VAL A  80      21.437   8.051  -7.597  0.00  0.00           H  
ATOM   1227 HG11 VAL A  80      23.623   6.715  -8.760  0.00  0.00           H  
ATOM   1228 HG12 VAL A  80      23.690   8.342  -8.651  0.00  0.00           H  
ATOM   1229 HG13 VAL A  80      23.539   7.439  -7.300  0.00  0.00           H  
ATOM   1230 HG21 VAL A  80      20.863   9.187  -9.365  0.00  0.00           H  
ATOM   1231 HG22 VAL A  80      22.110   8.542 -10.203  0.00  0.00           H  
ATOM   1232 HG23 VAL A  80      20.674   7.766 -10.151  0.00  0.00           H  
ATOM   1233  N   ASN A  81      19.161   5.770  -9.402  0.00  0.00           N  
ATOM   1234  CA  ASN A  81      17.695   5.684  -9.510  0.00  0.00           C  
ATOM   1235  CB  ASN A  81      17.217   5.772 -10.960  0.00  0.00           C  
ATOM   1236  CG  ASN A  81      17.440   7.134 -11.626  0.00  0.00           C  
ATOM   1237  C   ASN A  81      17.095   4.364  -9.035  0.00  0.00           C  
ATOM   1238  O   ASN A  81      15.869   4.259  -9.138  0.00  0.00           O  
ATOM   1239  H   ASN A  81      19.796   5.641 -10.209  0.00  0.00           H  
ATOM   1240  HA  ASN A  81      17.315   6.417  -8.913  0.00  0.00           H  
ATOM   1241 HB2  ASN A  81      17.704   5.079 -11.499  0.00  0.00           H  
ATOM   1242 HB3  ASN A  81      16.234   5.572 -10.984  0.00  0.00           H  
ATOM   1243 OD1  ASN A  81      17.811   7.285 -12.790  0.00  0.00           O  
ATOM   1244 ND2  ASN A  81      16.796   8.168 -11.097  0.00  0.00           N  
ATOM   1245 HD22 ASN A  81      16.206   8.028 -10.299  0.00  0.00           H  
ATOM   1246 HD21 ASN A  81      16.897   9.079 -11.491  0.00  0.00           H  
ATOM   1247  N   ALA A  82      17.937   3.438  -8.595  0.00  0.00           N  
ATOM   1248  CA  ALA A  82      17.478   2.043  -8.568  0.00  0.00           C  
ATOM   1249  CB  ALA A  82      18.574   1.259  -7.842  0.00  0.00           C  
ATOM   1250  C   ALA A  82      16.129   1.644  -7.958  0.00  0.00           C  
ATOM   1251  O   ALA A  82      15.879   1.476  -6.761  0.00  0.00           O  
ATOM   1252  H   ALA A  82      18.853   3.751  -8.303  0.00  0.00           H  
ATOM   1253  HA  ALA A  82      17.492   1.689  -9.561  0.00  0.00           H  
ATOM   1254 HB1  ALA A  82      18.387   1.262  -6.861  0.00  0.00           H  
ATOM   1255 HB2  ALA A  82      18.585   0.319  -8.178  0.00  0.00           H  
ATOM   1256 HB3  ALA A  82      19.458   1.688  -8.017  0.00  0.00           H  
ATOM   1257  N   ALA A  83      15.149   1.363  -8.812  0.00  0.00           N  
ATOM   1258  CA  ALA A  83      13.790   1.037  -8.351  0.00  0.00           C  
ATOM   1259  CB  ALA A  83      12.858   1.630  -9.407  0.00  0.00           C  
ATOM   1260  C   ALA A  83      13.656  -0.441  -7.986  0.00  0.00           C  
ATOM   1261  O   ALA A  83      14.402  -1.280  -8.483  0.00  0.00           O  
ATOM   1262  H   ALA A  83      15.416   1.392  -9.813  0.00  0.00           H  
ATOM   1263  HA  ALA A  83      13.589   1.591  -7.532  0.00  0.00           H  
ATOM   1264 HB1  ALA A  83      13.367   2.276  -9.974  0.00  0.00           H  
ATOM   1265 HB2  ALA A  83      12.496   0.896  -9.979  0.00  0.00           H  
ATOM   1266 HB3  ALA A  83      12.104   2.103  -8.954  0.00  0.00           H  
ATOM   1267  N   ASP A  84      12.793  -0.707  -7.002  0.00  0.00           N  
ATOM   1268  CA  ASP A  84      12.351  -2.063  -6.635  0.00  0.00           C  
ATOM   1269  CB  ASP A  84      12.011  -2.230  -5.152  0.00  0.00           C  
ATOM   1270  CG  ASP A  84      10.681  -1.643  -4.665  0.00  0.00           C  
ATOM   1271 OD1  ASP A  84       9.831  -1.338  -5.523  0.00  0.00           O  
ATOM   1272 OD2  ASP A  84      10.589  -1.450  -3.439  0.00  0.00           O  
ATOM   1273  C   ASP A  84      11.411  -2.808  -7.588  0.00  0.00           C  
ATOM   1274  O   ASP A  84      10.938  -2.300  -8.604  0.00  0.00           O  
ATOM   1275  H   ASP A  84      12.447   0.151  -6.499  0.00  0.00           H  
ATOM   1276  HA  ASP A  84      13.207  -2.638  -6.554  0.00  0.00           H  
ATOM   1277 HB2  ASP A  84      12.008  -3.220  -4.945  0.00  0.00           H  
ATOM   1278 HB3  ASP A  84      12.755  -1.806  -4.613  0.00  0.00           H  
ATOM   1279  N   LEU A  85      10.920  -3.944  -7.111  0.00  0.00           N  
ATOM   1280  CA  LEU A  85       9.856  -4.748  -7.722  0.00  0.00           C  
ATOM   1281  CB  LEU A  85       9.383  -5.755  -6.670  0.00  0.00           C  
ATOM   1282  CG  LEU A  85       9.186  -7.153  -7.253  0.00  0.00           C  
ATOM   1283 CD1  LEU A  85      10.476  -7.974  -7.400  0.00  0.00           C  
ATOM   1284 CD2  LEU A  85       8.294  -7.922  -6.273  0.00  0.00           C  
ATOM   1285  C   LEU A  85       8.642  -3.873  -8.031  0.00  0.00           C  
ATOM   1286  O   LEU A  85       7.978  -4.223  -9.013  0.00  0.00           O  
ATOM   1287  H   LEU A  85      11.384  -4.246  -6.197  0.00  0.00           H  
ATOM   1288  HA  LEU A  85      10.200  -5.130  -8.583  0.00  0.00           H  
ATOM   1289 HB2  LEU A  85      10.073  -5.816  -5.975  0.00  0.00           H  
ATOM   1290 HB3  LEU A  85       8.518  -5.451  -6.324  0.00  0.00           H  
ATOM   1291  HG  LEU A  85       8.750  -7.070  -8.167  0.00  0.00           H  
ATOM   1292 HD11 LEU A  85      10.895  -8.089  -6.501  0.00  0.00           H  
ATOM   1293 HD12 LEU A  85      10.254  -8.867  -7.786  0.00  0.00           H  
ATOM   1294 HD13 LEU A  85      11.105  -7.491  -8.006  0.00  0.00           H  
ATOM   1295 HD21 LEU A  85       7.419  -7.448  -6.183  0.00  0.00           H  
ATOM   1296 HD22 LEU A  85       8.142  -8.846  -6.622  0.00  0.00           H  
ATOM   1297 HD23 LEU A  85       8.746  -7.968  -5.384  0.00  0.00           H  
ATOM   1298  N   TRP A  86       8.343  -2.751  -7.398  0.00  0.00           N  
ATOM   1299  CA  TRP A  86       7.158  -1.878  -7.552  0.00  0.00           C  
ATOM   1300  CB  TRP A  86       6.599  -1.709  -6.138  0.00  0.00           C  
ATOM   1301  CG  TRP A  86       5.690  -2.823  -5.641  0.00  0.00           C  
ATOM   1302 CD1  TRP A  86       4.493  -3.236  -6.075  0.00  0.00           C  
ATOM   1303 CD2  TRP A  86       6.221  -3.878  -4.912  0.00  0.00           C  
ATOM   1304 NE1  TRP A  86       4.227  -4.450  -5.602  0.00  0.00           N  
ATOM   1305 CE2  TRP A  86       5.328  -4.933  -5.041  0.00  0.00           C  
ATOM   1306 CE3  TRP A  86       7.235  -3.977  -3.968  0.00  0.00           C  
ATOM   1307 CZ2  TRP A  86       5.444  -6.040  -4.200  0.00  0.00           C  
ATOM   1308 CZ3  TRP A  86       7.249  -5.064  -3.100  0.00  0.00           C  
ATOM   1309 CH2  TRP A  86       6.418  -6.175  -3.210  0.00  0.00           C  
ATOM   1310  C   TRP A  86       7.391  -0.482  -8.115  0.00  0.00           C  
ATOM   1311  O   TRP A  86       6.436   0.146  -8.585  0.00  0.00           O  
ATOM   1312  H   TRP A  86       9.112  -2.481  -6.675  0.00  0.00           H  
ATOM   1313  HA  TRP A  86       6.513  -2.365  -8.190  0.00  0.00           H  
ATOM   1314 HB2  TRP A  86       7.359  -1.652  -5.489  0.00  0.00           H  
ATOM   1315 HB3  TRP A  86       6.064  -0.864  -6.096  0.00  0.00           H  
ATOM   1316 HD1  TRP A  86       3.882  -2.697  -6.677  0.00  0.00           H  
ATOM   1317 HE1  TRP A  86       3.336  -4.928  -5.659  0.00  0.00           H  
ATOM   1318 HE3  TRP A  86       7.953  -3.283  -3.904  0.00  0.00           H  
ATOM   1319 HZ2  TRP A  86       4.753  -6.818  -4.323  0.00  0.00           H  
ATOM   1320 HZ3  TRP A  86       7.920  -5.034  -2.330  0.00  0.00           H  
ATOM   1321 HH2  TRP A  86       6.501  -6.945  -2.673  0.00  0.00           H  
ATOM   1322  N   GLY A  87       8.585  -0.050  -7.719  0.00  0.00           N  
ATOM   1323  CA  GLY A  87       9.189   1.262  -8.006  0.00  0.00           C  
ATOM   1324  C   GLY A  87       9.848   2.032  -6.861  0.00  0.00           C  
ATOM   1325  O   GLY A  87      10.407   3.066  -7.205  0.00  0.00           O  
ATOM   1326  H   GLY A  87       9.113  -0.780  -7.136  0.00  0.00           H  
ATOM   1327 HA2  GLY A  87       9.887   1.139  -8.767  0.00  0.00           H  
ATOM   1328 HA3  GLY A  87       8.463   1.868  -8.437  0.00  0.00           H  
ATOM   1329  N   GLN A  88       9.855   1.507  -5.633  0.00  0.00           N  
ATOM   1330  CA  GLN A  88      10.625   2.137  -4.553  0.00  0.00           C  
ATOM   1331  CB  GLN A  88      10.259   1.520  -3.206  0.00  0.00           C  
ATOM   1332  CG  GLN A  88       8.871   1.983  -2.754  0.00  0.00           C  
ATOM   1333  CD  GLN A  88       8.542   1.680  -1.282  0.00  0.00           C  
ATOM   1334  C   GLN A  88      12.129   2.386  -4.664  0.00  0.00           C  
ATOM   1335  O   GLN A  88      12.865   1.399  -4.671  0.00  0.00           O  
ATOM   1336  H   GLN A  88       9.294   0.653  -5.515  0.00  0.00           H  
ATOM   1337  HA  GLN A  88      10.175   3.070  -4.368  0.00  0.00           H  
ATOM   1338 HB2  GLN A  88      10.239   0.537  -3.293  0.00  0.00           H  
ATOM   1339 HB3  GLN A  88      10.915   1.810  -2.526  0.00  0.00           H  
ATOM   1340 HG2  GLN A  88       8.805   2.977  -2.889  0.00  0.00           H  
ATOM   1341 HG3  GLN A  88       8.180   1.533  -3.328  0.00  0.00           H  
ATOM   1342 OE1  GLN A  88       9.289   1.217  -0.433  0.00  0.00           O  
ATOM   1343 NE2  GLN A  88       7.326   2.006  -0.853  0.00  0.00           N  
ATOM   1344 HE21 GLN A  88       7.044   1.821   0.094  0.00  0.00           H  
ATOM   1345 HE22 GLN A  88       6.681   2.451  -1.510  0.00  0.00           H  
ATOM   1346  N   THR A  89      12.467   3.640  -4.954  0.00  0.00           N  
ATOM   1347  CA  THR A  89      13.827   4.104  -5.248  0.00  0.00           C  
ATOM   1348  CB  THR A  89      13.769   5.489  -5.913  0.00  0.00           C  
ATOM   1349 OG1  THR A  89      13.122   6.563  -5.221  0.00  0.00           O  
ATOM   1350 CG2  THR A  89      13.322   5.384  -7.373  0.00  0.00           C  
ATOM   1351  C   THR A  89      14.634   4.346  -3.978  0.00  0.00           C  
ATOM   1352  O   THR A  89      14.031   4.568  -2.926  0.00  0.00           O  
ATOM   1353  H   THR A  89      11.639   4.306  -4.955  0.00  0.00           H  
ATOM   1354  HA  THR A  89      14.294   3.393  -5.792  0.00  0.00           H  
ATOM   1355  HB  THR A  89      14.762   5.802  -6.112  0.00  0.00           H  
ATOM   1356 HG21 THR A  89      13.943   4.779  -7.872  0.00  0.00           H  
ATOM   1357 HG22 THR A  89      12.393   5.013  -7.414  0.00  0.00           H  
ATOM   1358 HG23 THR A  89      13.334   6.292  -7.794  0.00  0.00           H  
ATOM   1359 HG1  THR A  89      12.136   6.562  -5.416  0.00  0.00           H  
ATOM   1360  N   PRO A  90      15.960   4.289  -3.864  0.00  0.00           N  
ATOM   1361  CA  PRO A  90      16.654   4.487  -2.591  0.00  0.00           C  
ATOM   1362  CB  PRO A  90      18.139   4.379  -2.953  0.00  0.00           C  
ATOM   1363  CG  PRO A  90      18.121   3.482  -4.195  0.00  0.00           C  
ATOM   1364  CD  PRO A  90      16.819   3.777  -4.942  0.00  0.00           C  
ATOM   1365  C   PRO A  90      16.326   5.762  -1.818  0.00  0.00           C  
ATOM   1366  O   PRO A  90      16.181   5.695  -0.595  0.00  0.00           O  
ATOM   1367  HA  PRO A  90      16.517   3.661  -1.983  0.00  0.00           H  
ATOM   1368 HB2  PRO A  90      18.520   5.267  -3.179  0.00  0.00           H  
ATOM   1369 HB3  PRO A  90      18.657   3.947  -2.227  0.00  0.00           H  
ATOM   1370 HG2  PRO A  90      18.917   3.685  -4.773  0.00  0.00           H  
ATOM   1371 HG3  PRO A  90      18.161   2.518  -3.919  0.00  0.00           H  
ATOM   1372 HD2  PRO A  90      16.962   4.465  -5.642  0.00  0.00           H  
ATOM   1373 HD3  PRO A  90      16.442   2.947  -5.336  0.00  0.00           H  
ATOM   1374  N   LEU A  91      15.973   6.836  -2.522  0.00  0.00           N  
ATOM   1375  CA  LEU A  91      15.309   8.040  -2.003  0.00  0.00           C  
ATOM   1376  CB  LEU A  91      14.998   9.048  -3.116  0.00  0.00           C  
ATOM   1377  CG  LEU A  91      14.615  10.409  -2.523  0.00  0.00           C  
ATOM   1378 CD1  LEU A  91      15.823  11.059  -1.861  0.00  0.00           C  
ATOM   1379 CD2  LEU A  91      14.314  11.363  -3.678  0.00  0.00           C  
ATOM   1380  C   LEU A  91      14.035   7.692  -1.250  0.00  0.00           C  
ATOM   1381  O   LEU A  91      13.969   8.156  -0.116  0.00  0.00           O  
ATOM   1382  H   LEU A  91      16.226   6.750  -3.558  0.00  0.00           H  
ATOM   1383  HA  LEU A  91      15.943   8.501  -1.369  0.00  0.00           H  
ATOM   1384 HB2  LEU A  91      15.804   9.173  -3.647  0.00  0.00           H  
ATOM   1385 HB3  LEU A  91      14.235   8.719  -3.621  0.00  0.00           H  
ATOM   1386  HG  LEU A  91      13.896  10.275  -1.843  0.00  0.00           H  
ATOM   1387 HD11 LEU A  91      16.545  11.192  -2.540  0.00  0.00           H  
ATOM   1388 HD12 LEU A  91      15.557  11.945  -1.479  0.00  0.00           H  
ATOM   1389 HD13 LEU A  91      16.160  10.468  -1.128  0.00  0.00           H  
ATOM   1390 HD21 LEU A  91      13.558  10.998  -4.221  0.00  0.00           H  
ATOM   1391 HD22 LEU A  91      14.062  12.258  -3.312  0.00  0.00           H  
ATOM   1392 HD23 LEU A  91      15.126  11.453  -4.254  0.00  0.00           H  
ATOM   1393  N   HIS A  92      13.049   6.978  -1.790  0.00  0.00           N  
ATOM   1394  CA  HIS A  92      11.836   6.611  -1.045  0.00  0.00           C  
ATOM   1395  CB  HIS A  92      11.001   5.527  -1.725  0.00  0.00           C  
ATOM   1396  CG  HIS A  92      10.228   5.961  -2.970  0.00  0.00           C  
ATOM   1397 ND1  HIS A  92       9.043   6.564  -2.877  0.00  0.00           N  
ATOM   1398 CD2  HIS A  92      10.715   6.225  -4.173  0.00  0.00           C  
ATOM   1399 CE1  HIS A  92       8.854   7.312  -3.958  0.00  0.00           C  
ATOM   1400 NE2  HIS A  92       9.866   7.044  -4.779  0.00  0.00           N  
ATOM   1401  C   HIS A  92      12.162   6.121   0.375  0.00  0.00           C  
ATOM   1402  O   HIS A  92      11.744   6.672   1.398  0.00  0.00           O  
ATOM   1403  H   HIS A  92      13.208   6.701  -2.782  0.00  0.00           H  
ATOM   1404  HA  HIS A  92      11.253   7.429  -0.968  0.00  0.00           H  
ATOM   1405 HB2  HIS A  92      11.604   4.760  -1.998  0.00  0.00           H  
ATOM   1406 HB3  HIS A  92      10.325   5.162  -1.064  0.00  0.00           H  
ATOM   1407 HD1  HIS A  92       8.382   6.484  -2.124  0.00  0.00           H  
ATOM   1408 HD2  HIS A  92      11.582   5.862  -4.555  0.00  0.00           H  
ATOM   1409 HE1  HIS A  92       8.117   7.937  -4.121  0.00  0.00           H  
ATOM   1410  N   LEU A  93      13.165   5.256   0.329  0.00  0.00           N  
ATOM   1411  CA  LEU A  93      13.715   4.665   1.555  0.00  0.00           C  
ATOM   1412  CB  LEU A  93      14.582   3.435   1.248  0.00  0.00           C  
ATOM   1413  CG  LEU A  93      13.813   2.178   0.821  0.00  0.00           C  
ATOM   1414 CD1  LEU A  93      13.222   2.203  -0.587  0.00  0.00           C  
ATOM   1415 CD2  LEU A  93      14.680   0.927   0.947  0.00  0.00           C  
ATOM   1416  C   LEU A  93      14.540   5.561   2.473  0.00  0.00           C  
ATOM   1417  O   LEU A  93      14.227   5.600   3.667  0.00  0.00           O  
ATOM   1418  H   LEU A  93      13.520   5.038  -0.617  0.00  0.00           H  
ATOM   1419  HA  LEU A  93      12.922   4.290   2.104  0.00  0.00           H  
ATOM   1420 HB2  LEU A  93      15.196   3.673   0.506  0.00  0.00           H  
ATOM   1421 HB3  LEU A  93      15.089   3.208   2.069  0.00  0.00           H  
ATOM   1422  HG  LEU A  93      13.059   2.017   1.491  0.00  0.00           H  
ATOM   1423 HD11 LEU A  93      13.957   2.321  -1.254  0.00  0.00           H  
ATOM   1424 HD12 LEU A  93      12.746   1.342  -0.763  0.00  0.00           H  
ATOM   1425 HD13 LEU A  93      12.578   2.964  -0.663  0.00  0.00           H  
ATOM   1426 HD21 LEU A  93      14.967   0.817   1.898  0.00  0.00           H  
ATOM   1427 HD22 LEU A  93      14.153   0.127   0.661  0.00  0.00           H  
ATOM   1428 HD23 LEU A  93      15.486   1.022   0.363  0.00  0.00           H  
ATOM   1429  N   ALA A  94      15.537   6.316   2.022  0.00  0.00           N  
ATOM   1430  CA  ALA A  94      16.330   7.228   2.861  0.00  0.00           C  
ATOM   1431  CB  ALA A  94      17.467   7.837   2.033  0.00  0.00           C  
ATOM   1432  C   ALA A  94      15.451   8.323   3.455  0.00  0.00           C  
ATOM   1433  O   ALA A  94      15.730   8.735   4.579  0.00  0.00           O  
ATOM   1434  H   ALA A  94      15.720   6.207   0.989  0.00  0.00           H  
ATOM   1435  HA  ALA A  94      16.738   6.698   3.611  0.00  0.00           H  
ATOM   1436 HB1  ALA A  94      17.598   7.295   1.206  0.00  0.00           H  
ATOM   1437 HB2  ALA A  94      17.228   8.774   1.786  0.00  0.00           H  
ATOM   1438 HB3  ALA A  94      18.306   7.834   2.574  0.00  0.00           H  
ATOM   1439  N   ALA A  95      14.476   8.831   2.704  0.00  0.00           N  
ATOM   1440  CA  ALA A  95      13.389   9.714   3.158  0.00  0.00           C  
ATOM   1441  CB  ALA A  95      12.340  10.037   2.086  0.00  0.00           C  
ATOM   1442  C   ALA A  95      12.481   9.087   4.217  0.00  0.00           C  
ATOM   1443  O   ALA A  95      12.541   9.593   5.327  0.00  0.00           O  
ATOM   1444  H   ALA A  95      14.546   8.529   1.679  0.00  0.00           H  
ATOM   1445  HA  ALA A  95      13.805  10.557   3.549  0.00  0.00           H  
ATOM   1446 HB1  ALA A  95      12.777  10.532   1.337  0.00  0.00           H  
ATOM   1447 HB2  ALA A  95      11.949   9.186   1.743  0.00  0.00           H  
ATOM   1448 HB3  ALA A  95      11.622  10.599   2.488  0.00  0.00           H  
ATOM   1449  N   THR A  96      11.914   7.889   4.060  0.00  0.00           N  
ATOM   1450  CA  THR A  96      11.119   7.194   5.072  0.00  0.00           C  
ATOM   1451  CB  THR A  96      10.440   5.915   4.551  0.00  0.00           C  
ATOM   1452 OG1  THR A  96      11.230   4.732   4.440  0.00  0.00           O  
ATOM   1453 CG2  THR A  96       9.602   6.088   3.288  0.00  0.00           C  
ATOM   1454  C   THR A  96      11.927   6.951   6.353  0.00  0.00           C  
ATOM   1455  O   THR A  96      11.548   7.277   7.476  0.00  0.00           O  
ATOM   1456  H   THR A  96      12.095   7.466   3.103  0.00  0.00           H  
ATOM   1457  HA  THR A  96      10.325   7.770   5.306  0.00  0.00           H  
ATOM   1458  HB  THR A  96       9.628   5.692   5.189  0.00  0.00           H  
ATOM   1459 HG21 THR A  96       9.349   7.051   3.179  0.00  0.00           H  
ATOM   1460 HG22 THR A  96      10.130   5.793   2.490  0.00  0.00           H  
ATOM   1461 HG23 THR A  96       8.770   5.535   3.357  0.00  0.00           H  
ATOM   1462 HG1  THR A  96      12.180   4.964   4.201  0.00  0.00           H  
ATOM   1463  N   ALA A  97      13.149   6.497   6.119  0.00  0.00           N  
ATOM   1464  CA  ALA A  97      14.189   6.496   7.162  0.00  0.00           C  
ATOM   1465  CB  ALA A  97      15.391   5.721   6.612  0.00  0.00           C  
ATOM   1466  C   ALA A  97      14.612   7.757   7.910  0.00  0.00           C  
ATOM   1467  O   ALA A  97      15.123   7.678   9.029  0.00  0.00           O  
ATOM   1468  H   ALA A  97      13.314   6.147   5.156  0.00  0.00           H  
ATOM   1469  HA  ALA A  97      13.901   5.778   7.884  0.00  0.00           H  
ATOM   1470 HB1  ALA A  97      15.352   5.717   5.614  0.00  0.00           H  
ATOM   1471 HB2  ALA A  97      16.233   6.162   6.915  0.00  0.00           H  
ATOM   1472 HB3  ALA A  97      15.362   4.783   6.953  0.00  0.00           H  
ATOM   1473  N   GLY A  98      14.487   8.900   7.238  0.00  0.00           N  
ATOM   1474  CA  GLY A  98      14.758  10.193   7.874  0.00  0.00           C  
ATOM   1475  C   GLY A  98      16.239  10.576   7.758  0.00  0.00           C  
ATOM   1476  O   GLY A  98      16.735  11.278   8.640  0.00  0.00           O  
ATOM   1477  H   GLY A  98      14.190   8.799   6.252  0.00  0.00           H  
ATOM   1478 HA2  GLY A  98      14.198  10.905   7.435  0.00  0.00           H  
ATOM   1479 HA3  GLY A  98      14.504  10.148   8.847  0.00  0.00           H  
ATOM   1480  N   HIS A  99      16.940  10.209   6.691  0.00  0.00           N  
ATOM   1481  CA  HIS A  99      18.366  10.563   6.607  0.00  0.00           C  
ATOM   1482  CB  HIS A  99      19.198   9.313   6.329  0.00  0.00           C  
ATOM   1483  CG  HIS A  99      19.322   8.453   7.591  0.00  0.00           C  
ATOM   1484  C   HIS A  99      18.794  11.578   5.540  0.00  0.00           C  
ATOM   1485  O   HIS A  99      19.193  11.201   4.443  0.00  0.00           O  
ATOM   1486  H   HIS A  99      16.435   9.689   5.973  0.00  0.00           H  
ATOM   1487  HA  HIS A  99      18.649  10.938   7.529  0.00  0.00           H  
ATOM   1488 HB2  HIS A  99      18.758   8.763   5.634  0.00  0.00           H  
ATOM   1489 HB3  HIS A  99      20.112   9.573   6.053  0.00  0.00           H  
ATOM   1490 ND1  HIS A  99      20.327   8.692   8.428  0.00  0.00           N  
ATOM   1491 CD2  HIS A  99      18.431   7.649   8.153  0.00  0.00           C  
ATOM   1492 CE1  HIS A  99      20.156   7.917   9.494  0.00  0.00           C  
ATOM   1493 NE2  HIS A  99      18.995   7.308   9.312  0.00  0.00           N  
ATOM   1494 HD1  HIS A  99      21.083   9.331   8.306  0.00  0.00           H  
ATOM   1495 HD2  HIS A  99      17.553   7.368   7.792  0.00  0.00           H  
ATOM   1496 HE1  HIS A  99      20.763   7.818  10.254  0.00  0.00           H  
ATOM   1497  N   LEU A 100      19.119  12.681   6.198  0.00  0.00           N  
ATOM   1498  CA  LEU A 100      19.452  13.939   5.491  0.00  0.00           C  
ATOM   1499  CB  LEU A 100      19.455  15.093   6.497  0.00  0.00           C  
ATOM   1500  CG  LEU A 100      19.751  16.501   5.987  0.00  0.00           C  
ATOM   1501 CD1  LEU A 100      18.482  16.870   5.210  0.00  0.00           C  
ATOM   1502 CD2  LEU A 100      20.187  17.487   7.061  0.00  0.00           C  
ATOM   1503  C   LEU A 100      20.669  13.857   4.561  0.00  0.00           C  
ATOM   1504  O   LEU A 100      20.605  14.259   3.400  0.00  0.00           O  
ATOM   1505  H   LEU A 100      19.123  12.600   7.230  0.00  0.00           H  
ATOM   1506  HA  LEU A 100      18.642  14.207   4.934  0.00  0.00           H  
ATOM   1507 HB2  LEU A 100      18.547  15.119   6.932  0.00  0.00           H  
ATOM   1508 HB3  LEU A 100      20.141  14.880   7.201  0.00  0.00           H  
ATOM   1509  HG  LEU A 100      20.506  16.475   5.378  0.00  0.00           H  
ATOM   1510 HD11 LEU A 100      17.698  16.844   5.829  0.00  0.00           H  
ATOM   1511 HD12 LEU A 100      18.582  17.789   4.833  0.00  0.00           H  
ATOM   1512 HD13 LEU A 100      18.348  16.214   4.469  0.00  0.00           H  
ATOM   1513 HD21 LEU A 100      21.023  17.156   7.499  0.00  0.00           H  
ATOM   1514 HD22 LEU A 100      20.360  18.381   6.644  0.00  0.00           H  
ATOM   1515 HD23 LEU A 100      19.465  17.575   7.748  0.00  0.00           H  
ATOM   1516  N   GLU A 101      21.761  13.254   5.011  0.00  0.00           N  
ATOM   1517  CA  GLU A 101      23.035  13.011   4.314  0.00  0.00           C  
ATOM   1518  CB  GLU A 101      24.085  12.343   5.220  0.00  0.00           C  
ATOM   1519  CG  GLU A 101      24.392  13.202   6.443  0.00  0.00           C  
ATOM   1520  CD  GLU A 101      23.277  13.068   7.487  0.00  0.00           C  
ATOM   1521 OE1  GLU A 101      23.076  14.062   8.220  0.00  0.00           O  
ATOM   1522 OE2  GLU A 101      22.561  12.049   7.547  0.00  0.00           O  
ATOM   1523  C   GLU A 101      22.925  12.148   3.052  0.00  0.00           C  
ATOM   1524  O   GLU A 101      23.305  12.510   1.942  0.00  0.00           O  
ATOM   1525  H   GLU A 101      21.636  12.918   6.038  0.00  0.00           H  
ATOM   1526  HA  GLU A 101      23.457  13.908   4.070  0.00  0.00           H  
ATOM   1527 HB2  GLU A 101      23.714  11.501   5.534  0.00  0.00           H  
ATOM   1528 HB3  GLU A 101      24.905  12.253   4.707  0.00  0.00           H  
ATOM   1529 HG2  GLU A 101      25.212  12.879   6.851  0.00  0.00           H  
ATOM   1530 HG3  GLU A 101      24.422  14.134   6.168  0.00  0.00           H  
ATOM   1531  N   ILE A 102      22.203  11.041   3.199  0.00  0.00           N  
ATOM   1532  CA  ILE A 102      21.814  10.076   2.164  0.00  0.00           C  
ATOM   1533  CB  ILE A 102      21.422   8.686   2.672  0.00  0.00           C  
ATOM   1534 CG1  ILE A 102      22.298   8.261   3.861  0.00  0.00           C  
ATOM   1535 CG2  ILE A 102      21.426   7.717   1.494  0.00  0.00           C  
ATOM   1536 CD1  ILE A 102      21.944   6.853   4.316  0.00  0.00           C  
ATOM   1537  C   ILE A 102      20.811  10.698   1.199  0.00  0.00           C  
ATOM   1538  O   ILE A 102      21.117  10.588   0.016  0.00  0.00           O  
ATOM   1539  H   ILE A 102      21.899  10.893   4.226  0.00  0.00           H  
ATOM   1540  HA  ILE A 102      22.644   9.885   1.635  0.00  0.00           H  
ATOM   1541  HB  ILE A 102      20.477   8.724   2.989  0.00  0.00           H  
ATOM   1542 HG12 ILE A 102      23.240   8.282   3.580  0.00  0.00           H  
ATOM   1543 HG13 ILE A 102      22.137   8.887   4.604  0.00  0.00           H  
ATOM   1544 HG21 ILE A 102      21.090   6.827   1.795  0.00  0.00           H  
ATOM   1545 HG22 ILE A 102      20.834   8.070   0.772  0.00  0.00           H  
ATOM   1546 HG23 ILE A 102      22.356   7.622   1.145  0.00  0.00           H  
ATOM   1547 HD11 ILE A 102      22.091   6.219   3.560  0.00  0.00           H  
ATOM   1548 HD12 ILE A 102      22.526   6.602   5.086  0.00  0.00           H  
ATOM   1549 HD13 ILE A 102      20.986   6.831   4.593  0.00  0.00           H  
ATOM   1550  N   VAL A 103      19.859  11.465   1.720  0.00  0.00           N  
ATOM   1551  CA  VAL A 103      18.927  12.211   0.856  0.00  0.00           C  
ATOM   1552  CB  VAL A 103      17.716  12.840   1.552  0.00  0.00           C  
ATOM   1553 CG1  VAL A 103      17.051  14.064   0.914  0.00  0.00           C  
ATOM   1554 CG2  VAL A 103      16.693  11.726   1.757  0.00  0.00           C  
ATOM   1555  C   VAL A 103      19.746  13.258   0.116  0.00  0.00           C  
ATOM   1556  O   VAL A 103      19.690  13.161  -1.103  0.00  0.00           O  
ATOM   1557  H   VAL A 103      19.826  11.495   2.751  0.00  0.00           H  
ATOM   1558  HA  VAL A 103      18.553  11.578   0.192  0.00  0.00           H  
ATOM   1559  HB  VAL A 103      18.016  13.137   2.490  0.00  0.00           H  
ATOM   1560 HG11 VAL A 103      16.301  13.763   0.329  0.00  0.00           H  
ATOM   1561 HG12 VAL A 103      16.698  14.659   1.635  0.00  0.00           H  
ATOM   1562 HG13 VAL A 103      17.725  14.558   0.369  0.00  0.00           H  
ATOM   1563 HG21 VAL A 103      16.859  11.287   2.639  0.00  0.00           H  
ATOM   1564 HG22 VAL A 103      15.774  12.117   1.742  0.00  0.00           H  
ATOM   1565 HG23 VAL A 103      16.788  11.055   1.023  0.00  0.00           H  
ATOM   1566  N   GLU A 104      20.712  13.950   0.722  0.00  0.00           N  
ATOM   1567  CA  GLU A 104      21.533  14.870  -0.086  0.00  0.00           C  
ATOM   1568  CB  GLU A 104      22.343  15.797   0.815  0.00  0.00           C  
ATOM   1569  CG  GLU A 104      21.722  17.072   1.385  0.00  0.00           C  
ATOM   1570  CD  GLU A 104      22.812  18.105   1.705  0.00  0.00           C  
ATOM   1571 OE1  GLU A 104      23.600  17.835   2.634  0.00  0.00           O  
ATOM   1572 OE2  GLU A 104      22.995  18.993   0.837  0.00  0.00           O  
ATOM   1573  C   GLU A 104      22.356  14.246  -1.217  0.00  0.00           C  
ATOM   1574  O   GLU A 104      22.257  14.624  -2.385  0.00  0.00           O  
ATOM   1575  H   GLU A 104      20.826  13.799   1.717  0.00  0.00           H  
ATOM   1576  HA  GLU A 104      20.920  15.597  -0.481  0.00  0.00           H  
ATOM   1577 HB2  GLU A 104      22.658  15.247   1.606  0.00  0.00           H  
ATOM   1578 HB3  GLU A 104      23.166  16.080   0.297  0.00  0.00           H  
ATOM   1579 HG2  GLU A 104      21.142  17.461   0.711  0.00  0.00           H  
ATOM   1580 HG3  GLU A 104      21.277  16.854   2.220  0.00  0.00           H  
ATOM   1581  N   VAL A 105      23.083  13.160  -0.942  0.00  0.00           N  
ATOM   1582  CA  VAL A 105      23.983  12.466  -1.873  0.00  0.00           C  
ATOM   1583  CB  VAL A 105      25.038  11.576  -1.234  0.00  0.00           C  
ATOM   1584 CG1  VAL A 105      26.121  10.981  -2.149  0.00  0.00           C  
ATOM   1585 CG2  VAL A 105      25.851  12.339  -0.182  0.00  0.00           C  
ATOM   1586  C   VAL A 105      23.265  11.788  -3.042  0.00  0.00           C  
ATOM   1587  O   VAL A 105      23.718  11.846  -4.187  0.00  0.00           O  
ATOM   1588  H   VAL A 105      22.952  12.818   0.060  0.00  0.00           H  
ATOM   1589  HA  VAL A 105      24.621  13.157  -2.259  0.00  0.00           H  
ATOM   1590  HB  VAL A 105      24.560  10.775  -0.809  0.00  0.00           H  
ATOM   1591 HG11 VAL A 105      26.412  11.675  -2.804  0.00  0.00           H  
ATOM   1592 HG12 VAL A 105      26.897  10.694  -1.591  0.00  0.00           H  
ATOM   1593 HG13 VAL A 105      25.744  10.195  -2.634  0.00  0.00           H  
ATOM   1594 HG21 VAL A 105      25.739  11.891   0.702  0.00  0.00           H  
ATOM   1595 HG22 VAL A 105      26.813  12.332  -0.448  0.00  0.00           H  
ATOM   1596 HG23 VAL A 105      25.518  13.278  -0.133  0.00  0.00           H  
ATOM   1597  N   LEU A 106      22.017  11.359  -2.863  0.00  0.00           N  
ATOM   1598  CA  LEU A 106      21.212  10.843  -3.976  0.00  0.00           C  
ATOM   1599  CB  LEU A 106      20.080   9.965  -3.449  0.00  0.00           C  
ATOM   1600  CG  LEU A 106      20.528   8.586  -2.975  0.00  0.00           C  
ATOM   1601 CD1  LEU A 106      19.447   7.697  -2.359  0.00  0.00           C  
ATOM   1602 CD2  LEU A 106      21.195   7.806  -4.112  0.00  0.00           C  
ATOM   1603  C   LEU A 106      20.568  11.904  -4.872  0.00  0.00           C  
ATOM   1604  O   LEU A 106      20.675  11.792  -6.091  0.00  0.00           O  
ATOM   1605  H   LEU A 106      21.668  11.420  -1.888  0.00  0.00           H  
ATOM   1606  HA  LEU A 106      21.817  10.260  -4.562  0.00  0.00           H  
ATOM   1607 HB2  LEU A 106      19.668  10.427  -2.677  0.00  0.00           H  
ATOM   1608 HB3  LEU A 106      19.429   9.833  -4.180  0.00  0.00           H  
ATOM   1609  HG  LEU A 106      21.282   8.705  -2.291  0.00  0.00           H  
ATOM   1610 HD11 LEU A 106      18.728   7.537  -3.033  0.00  0.00           H  
ATOM   1611 HD12 LEU A 106      19.852   6.825  -2.087  0.00  0.00           H  
ATOM   1612 HD13 LEU A 106      19.061   8.152  -1.558  0.00  0.00           H  
ATOM   1613 HD21 LEU A 106      21.994   8.311  -4.434  0.00  0.00           H  
ATOM   1614 HD22 LEU A 106      21.478   6.909  -3.774  0.00  0.00           H  
ATOM   1615 HD23 LEU A 106      20.544   7.693  -4.861  0.00  0.00           H  
ATOM   1616  N   LEU A 107      20.384  13.070  -4.241  0.00  0.00           N  
ATOM   1617  CA  LEU A 107      19.933  14.263  -4.967  0.00  0.00           C  
ATOM   1618  CB  LEU A 107      19.428  15.353  -4.005  0.00  0.00           C  
ATOM   1619  CG  LEU A 107      17.972  15.019  -3.671  0.00  0.00           C  
ATOM   1620 CD1  LEU A 107      17.620  16.053  -2.595  0.00  0.00           C  
ATOM   1621 CD2  LEU A 107      17.106  15.178  -4.925  0.00  0.00           C  
ATOM   1622  C   LEU A 107      21.087  14.874  -5.772  0.00  0.00           C  
ATOM   1623  O   LEU A 107      20.961  15.179  -6.954  0.00  0.00           O  
ATOM   1624  H   LEU A 107      20.583  13.056  -3.229  0.00  0.00           H  
ATOM   1625  HA  LEU A 107      19.211  13.992  -5.609  0.00  0.00           H  
ATOM   1626 HB2  LEU A 107      19.938  15.297  -3.196  0.00  0.00           H  
ATOM   1627 HB3  LEU A 107      19.441  16.191  -4.469  0.00  0.00           H  
ATOM   1628  HG  LEU A 107      17.923  14.129  -3.293  0.00  0.00           H  
ATOM   1629 HD11 LEU A 107      17.728  16.971  -2.974  0.00  0.00           H  
ATOM   1630 HD12 LEU A 107      16.674  15.917  -2.306  0.00  0.00           H  
ATOM   1631 HD13 LEU A 107      18.231  15.937  -1.815  0.00  0.00           H  
ATOM   1632 HD21 LEU A 107      17.436  14.558  -5.635  0.00  0.00           H  
ATOM   1633 HD22 LEU A 107      16.157  14.958  -4.701  0.00  0.00           H  
ATOM   1634 HD23 LEU A 107      17.166  16.121  -5.249  0.00  0.00           H  
ATOM   1635  N   LYS A 108      22.272  14.873  -5.171  0.00  0.00           N  
ATOM   1636  CA  LYS A 108      23.530  15.314  -5.777  0.00  0.00           C  
ATOM   1637  CB  LYS A 108      24.629  15.566  -4.747  0.00  0.00           C  
ATOM   1638  CG  LYS A 108      24.210  16.749  -3.858  0.00  0.00           C  
ATOM   1639  CD  LYS A 108      25.167  16.817  -2.679  0.00  0.00           C  
ATOM   1640  CE  LYS A 108      25.027  18.187  -2.009  0.00  0.00           C  
ATOM   1641  NZ  LYS A 108      26.047  18.504  -1.012  0.00  0.00           N  
ATOM   1642  C   LYS A 108      24.104  14.478  -6.927  0.00  0.00           C  
ATOM   1643  O   LYS A 108      25.017  14.928  -7.621  0.00  0.00           O  
ATOM   1644  H   LYS A 108      22.233  14.511  -4.172  0.00  0.00           H  
ATOM   1645  HA  LYS A 108      23.400  16.282  -6.121  0.00  0.00           H  
ATOM   1646 HB2  LYS A 108      24.719  14.777  -4.182  0.00  0.00           H  
ATOM   1647 HB3  LYS A 108      25.449  15.811  -5.214  0.00  0.00           H  
ATOM   1648 HG2  LYS A 108      24.276  17.580  -4.382  0.00  0.00           H  
ATOM   1649 HG3  LYS A 108      23.295  16.591  -3.529  0.00  0.00           H  
ATOM   1650 HD2  LYS A 108      24.926  16.123  -2.025  0.00  0.00           H  
ATOM   1651 HD3  LYS A 108      26.089  16.722  -3.003  0.00  0.00           H  
ATOM   1652 HE2  LYS A 108      25.033  18.896  -2.743  0.00  0.00           H  
ATOM   1653 HE3  LYS A 108      24.102  18.230  -1.578  0.00  0.00           H  
ATOM   1654 HZ1  LYS A 108      26.657  17.717  -0.879  0.00  0.00           H  
ATOM   1655 HZ2  LYS A 108      26.593  19.291  -1.315  0.00  0.00           H  
ATOM   1656 HZ3  LYS A 108      25.613  18.730  -0.134  0.00  0.00           H  
ATOM   1657  N   TYR A 109      23.699  13.216  -6.863  0.00  0.00           N  
ATOM   1658  CA  TYR A 109      23.860  12.228  -7.932  0.00  0.00           C  
ATOM   1659  CB  TYR A 109      24.112  10.873  -7.269  0.00  0.00           C  
ATOM   1660  CG  TYR A 109      25.598  10.529  -7.157  0.00  0.00           C  
ATOM   1661 CD1  TYR A 109      26.076   9.521  -7.992  0.00  0.00           C  
ATOM   1662 CD2  TYR A 109      26.464  11.025  -6.192  0.00  0.00           C  
ATOM   1663 CE1  TYR A 109      27.368   9.013  -7.920  0.00  0.00           C  
ATOM   1664 CE2  TYR A 109      27.774  10.563  -6.100  0.00  0.00           C  
ATOM   1665  CZ  TYR A 109      28.211   9.583  -6.981  0.00  0.00           C  
ATOM   1666  OH  TYR A 109      29.529   9.277  -7.083  0.00  0.00           O  
ATOM   1667  C   TYR A 109      22.736  12.166  -8.983  0.00  0.00           C  
ATOM   1668  O   TYR A 109      22.860  11.347  -9.896  0.00  0.00           O  
ATOM   1669  H   TYR A 109      23.232  12.970  -5.943  0.00  0.00           H  
ATOM   1670  HA  TYR A 109      24.734  12.440  -8.429  0.00  0.00           H  
ATOM   1671 HB2  TYR A 109      23.734  10.895  -6.353  0.00  0.00           H  
ATOM   1672 HB3  TYR A 109      23.677  10.168  -7.814  0.00  0.00           H  
ATOM   1673 HD1  TYR A 109      25.447   9.134  -8.693  0.00  0.00           H  
ATOM   1674 HD2  TYR A 109      26.146  11.722  -5.553  0.00  0.00           H  
ATOM   1675 HE1  TYR A 109      27.667   8.286  -8.508  0.00  0.00           H  
ATOM   1676 HE2  TYR A 109      28.391  10.932  -5.411  0.00  0.00           H  
ATOM   1677  HH  TYR A 109      29.634   8.301  -7.285  0.00  0.00           H  
ATOM   1678  N   GLY A 110      21.803  13.110  -9.022  0.00  0.00           N  
ATOM   1679  CA  GLY A 110      20.761  13.239 -10.048  0.00  0.00           C  
ATOM   1680  C   GLY A 110      19.554  12.303  -9.927  0.00  0.00           C  
ATOM   1681  O   GLY A 110      19.212  11.776 -10.982  0.00  0.00           O  
ATOM   1682  H   GLY A 110      21.872  13.799  -8.213  0.00  0.00           H  
ATOM   1683 HA2  GLY A 110      20.424  14.212 -10.054  0.00  0.00           H  
ATOM   1684 HA3  GLY A 110      21.191  13.104 -10.974  0.00  0.00           H  
ATOM   1685  N   ALA A 111      19.088  12.113  -8.700  0.00  0.00           N  
ATOM   1686  CA  ALA A 111      17.905  11.311  -8.354  0.00  0.00           C  
ATOM   1687  CB  ALA A 111      17.897  10.667  -6.967  0.00  0.00           C  
ATOM   1688  C   ALA A 111      16.554  11.973  -8.632  0.00  0.00           C  
ATOM   1689  O   ALA A 111      16.522  13.168  -8.312  0.00  0.00           O  
ATOM   1690  H   ALA A 111      19.660  12.606  -7.952  0.00  0.00           H  
ATOM   1691  HA  ALA A 111      17.948  10.435  -8.884  0.00  0.00           H  
ATOM   1692 HB1  ALA A 111      18.122   9.698  -7.051  0.00  0.00           H  
ATOM   1693 HB2  ALA A 111      18.574  11.120  -6.389  0.00  0.00           H  
ATOM   1694 HB3  ALA A 111      16.990  10.767  -6.562  0.00  0.00           H  
ATOM   1695  N   ASP A 112      15.531  11.277  -9.118  0.00  0.00           N  
ATOM   1696  CA  ASP A 112      14.189  11.860  -9.269  0.00  0.00           C  
ATOM   1697  CB  ASP A 112      13.330  10.928 -10.132  0.00  0.00           C  
ATOM   1698  CG  ASP A 112      12.100  11.640 -10.710  0.00  0.00           C  
ATOM   1699 OD1  ASP A 112      12.376  12.253 -11.757  0.00  0.00           O  
ATOM   1700 OD2  ASP A 112      10.987  11.685 -10.125  0.00  0.00           O  
ATOM   1701  C   ASP A 112      13.539  12.243  -7.939  0.00  0.00           C  
ATOM   1702  O   ASP A 112      13.503  11.478  -6.978  0.00  0.00           O  
ATOM   1703  H   ASP A 112      15.755  10.296  -9.380  0.00  0.00           H  
ATOM   1704  HA  ASP A 112      14.299  12.715  -9.803  0.00  0.00           H  
ATOM   1705 HB2  ASP A 112      13.885  10.603 -10.884  0.00  0.00           H  
ATOM   1706 HB3  ASP A 112      13.020  10.179  -9.566  0.00  0.00           H  
ATOM   1707  N   VAL A 113      12.949  13.432  -7.908  0.00  0.00           N  
ATOM   1708  CA  VAL A 113      12.420  13.975  -6.646  0.00  0.00           C  
ATOM   1709  CB  VAL A 113      12.360  15.504  -6.595  0.00  0.00           C  
ATOM   1710 CG1  VAL A 113      13.779  16.077  -6.638  0.00  0.00           C  
ATOM   1711 CG2  VAL A 113      11.435  16.130  -7.634  0.00  0.00           C  
ATOM   1712  C   VAL A 113      11.097  13.361  -6.205  0.00  0.00           C  
ATOM   1713  O   VAL A 113      10.855  13.134  -5.021  0.00  0.00           O  
ATOM   1714  H   VAL A 113      12.892  13.927  -8.808  0.00  0.00           H  
ATOM   1715  HA  VAL A 113      13.110  13.791  -5.920  0.00  0.00           H  
ATOM   1716  HB  VAL A 113      11.972  15.769  -5.721  0.00  0.00           H  
ATOM   1717 HG11 VAL A 113      14.437  15.328  -6.613  0.00  0.00           H  
ATOM   1718 HG12 VAL A 113      13.898  16.600  -7.480  0.00  0.00           H  
ATOM   1719 HG13 VAL A 113      13.917  16.674  -5.850  0.00  0.00           H  
ATOM   1720 HG21 VAL A 113      10.952  16.901  -7.222  0.00  0.00           H  
ATOM   1721 HG22 VAL A 113      11.980  16.448  -8.409  0.00  0.00           H  
ATOM   1722 HG23 VAL A 113      10.776  15.444  -7.943  0.00  0.00           H  
ATOM   1723  N   ASN A 114      10.289  12.989  -7.186  0.00  0.00           N  
ATOM   1724  CA  ASN A 114       8.863  12.613  -7.102  0.00  0.00           C  
ATOM   1725  CB  ASN A 114       8.278  13.185  -8.401  0.00  0.00           C  
ATOM   1726  CG  ASN A 114       8.013  14.689  -8.341  0.00  0.00           C  
ATOM   1727  C   ASN A 114       8.711  11.092  -7.114  0.00  0.00           C  
ATOM   1728  O   ASN A 114       7.668  10.606  -6.671  0.00  0.00           O  
ATOM   1729  H   ASN A 114      10.792  12.979  -8.144  0.00  0.00           H  
ATOM   1730  HA  ASN A 114       8.529  12.938  -6.214  0.00  0.00           H  
ATOM   1731 HB2  ASN A 114       8.923  13.009  -9.142  0.00  0.00           H  
ATOM   1732 HB3  ASN A 114       7.414  12.720  -8.587  0.00  0.00           H  
ATOM   1733 OD1  ASN A 114       7.687  15.362  -7.362  0.00  0.00           O  
ATOM   1734 ND2  ASN A 114       8.240  15.317  -9.490  0.00  0.00           N  
ATOM   1735 HD22 ASN A 114       8.546  14.841 -10.303  0.00  0.00           H  
ATOM   1736 HD21 ASN A 114       8.094  16.321  -9.538  0.00  0.00           H  
ATOM   1737  N   ALA A 115       9.628  10.397  -7.766  0.00  0.00           N  
ATOM   1738  CA  ALA A 115       9.817   8.940  -7.731  0.00  0.00           C  
ATOM   1739  CB  ALA A 115      10.733   8.723  -6.524  0.00  0.00           C  
ATOM   1740  C   ALA A 115       8.561   8.069  -7.832  0.00  0.00           C  
ATOM   1741  O   ALA A 115       8.498   6.962  -7.295  0.00  0.00           O  
ATOM   1742  H   ALA A 115      10.269  11.018  -8.364  0.00  0.00           H  
ATOM   1743  HA  ALA A 115      10.448   8.683  -8.506  0.00  0.00           H  
ATOM   1744 HB1  ALA A 115      10.185   8.729  -5.689  0.00  0.00           H  
ATOM   1745 HB2  ALA A 115      11.195   7.843  -6.615  0.00  0.00           H  
ATOM   1746 HB3  ALA A 115      11.409   9.455  -6.487  0.00  0.00           H  
ATOM   1747  N   LEU A 116       7.745   8.324  -8.840  0.00  0.00           N  
ATOM   1748  CA  LEU A 116       6.422   7.730  -9.124  0.00  0.00           C  
ATOM   1749  CB  LEU A 116       5.692   8.563 -10.178  0.00  0.00           C  
ATOM   1750  CG  LEU A 116       5.309   9.944  -9.623  0.00  0.00           C  
ATOM   1751 CD1  LEU A 116       4.574  10.692 -10.743  0.00  0.00           C  
ATOM   1752 CD2  LEU A 116       4.480   9.822  -8.345  0.00  0.00           C  
ATOM   1753  C   LEU A 116       6.525   6.270  -9.555  0.00  0.00           C  
ATOM   1754  O   LEU A 116       6.899   6.081 -10.710  0.00  0.00           O  
ATOM   1755  H   LEU A 116       8.151   9.073  -9.511  0.00  0.00           H  
ATOM   1756  HA  LEU A 116       5.870   7.777  -8.281  0.00  0.00           H  
ATOM   1757 HB2  LEU A 116       6.296   8.707 -10.929  0.00  0.00           H  
ATOM   1758 HB3  LEU A 116       4.868   8.104 -10.417  0.00  0.00           H  
ATOM   1759  HG  LEU A 116       6.127  10.435  -9.384  0.00  0.00           H  
ATOM   1760 HD11 LEU A 116       3.760  10.177 -11.002  0.00  0.00           H  
ATOM   1761 HD12 LEU A 116       4.310  11.597 -10.415  0.00  0.00           H  
ATOM   1762 HD13 LEU A 116       5.181  10.782 -11.531  0.00  0.00           H  
ATOM   1763 HD21 LEU A 116       5.011   9.337  -7.651  0.00  0.00           H  
ATOM   1764 HD22 LEU A 116       4.248  10.735  -8.011  0.00  0.00           H  
ATOM   1765 HD23 LEU A 116       3.641   9.315  -8.541  0.00  0.00           H  
ATOM   1766  N   ASP A 117       6.432   5.473  -8.499  0.00  0.00           N  
ATOM   1767  CA  ASP A 117       6.329   4.019  -8.629  0.00  0.00           C  
ATOM   1768  CB  ASP A 117       6.572   3.599  -7.176  0.00  0.00           C  
ATOM   1769  CG  ASP A 117       5.618   4.047  -6.070  0.00  0.00           C  
ATOM   1770 OD1  ASP A 117       4.489   3.509  -6.027  0.00  0.00           O  
ATOM   1771 OD2  ASP A 117       5.946   4.942  -5.260  0.00  0.00           O  
ATOM   1772  C   ASP A 117       5.025   3.520  -9.253  0.00  0.00           C  
ATOM   1773  O   ASP A 117       4.408   4.301  -9.984  0.00  0.00           O  
ATOM   1774  H   ASP A 117       6.439   5.962  -7.580  0.00  0.00           H  
ATOM   1775  HA  ASP A 117       7.084   3.721  -9.247  0.00  0.00           H  
ATOM   1776 HB2  ASP A 117       6.612   2.574  -7.156  0.00  0.00           H  
ATOM   1777 HB3  ASP A 117       7.515   3.913  -6.921  0.00  0.00           H  
ATOM   1778  N   LEU A 118       4.585   2.305  -8.975  0.00  0.00           N  
ATOM   1779  CA  LEU A 118       3.236   1.901  -9.417  0.00  0.00           C  
ATOM   1780  CB  LEU A 118       3.231   0.376  -9.252  0.00  0.00           C  
ATOM   1781  CG  LEU A 118       3.821  -0.471 -10.375  0.00  0.00           C  
ATOM   1782 CD1  LEU A 118       3.918  -1.950 -10.000  0.00  0.00           C  
ATOM   1783 CD2  LEU A 118       3.030  -0.188 -11.659  0.00  0.00           C  
ATOM   1784  C   LEU A 118       2.010   2.561  -8.789  0.00  0.00           C  
ATOM   1785  O   LEU A 118       1.167   2.938  -9.607  0.00  0.00           O  
ATOM   1786  H   LEU A 118       5.220   1.697  -8.455  0.00  0.00           H  
ATOM   1787  HA  LEU A 118       3.189   2.055 -10.445  0.00  0.00           H  
ATOM   1788 HB2  LEU A 118       3.744   0.161  -8.414  0.00  0.00           H  
ATOM   1789 HB3  LEU A 118       2.277   0.089  -9.129  0.00  0.00           H  
ATOM   1790  HG  LEU A 118       4.742  -0.127 -10.596  0.00  0.00           H  
ATOM   1791 HD11 LEU A 118       3.005  -2.300  -9.795  0.00  0.00           H  
ATOM   1792 HD12 LEU A 118       4.309  -2.460 -10.766  0.00  0.00           H  
ATOM   1793 HD13 LEU A 118       4.504  -2.050  -9.197  0.00  0.00           H  
ATOM   1794 HD21 LEU A 118       3.105   0.782 -11.884  0.00  0.00           H  
ATOM   1795 HD22 LEU A 118       3.406  -0.737 -12.404  0.00  0.00           H  
ATOM   1796 HD23 LEU A 118       2.072  -0.428 -11.513  0.00  0.00           H  
ATOM   1797  N   ILE A 119       1.993   2.786  -7.484  0.00  0.00           N  
ATOM   1798  CA  ILE A 119       0.804   3.307  -6.796  0.00  0.00           C  
ATOM   1799  CB  ILE A 119       0.617   2.640  -5.413  0.00  0.00           C  
ATOM   1800 CG1  ILE A 119      -0.534   3.253  -4.588  0.00  0.00           C  
ATOM   1801 CG2  ILE A 119       1.910   2.640  -4.589  0.00  0.00           C  
ATOM   1802 CD1  ILE A 119      -1.908   2.879  -5.138  0.00  0.00           C  
ATOM   1803  C   ILE A 119       0.944   4.781  -6.692  0.00  0.00           C  
ATOM   1804  O   ILE A 119      -0.030   5.504  -6.934  0.00  0.00           O  
ATOM   1805  H   ILE A 119       2.856   2.528  -6.977  0.00  0.00           H  
ATOM   1806  HA  ILE A 119      -0.089   3.086  -7.407  0.00  0.00           H  
ATOM   1807  HB  ILE A 119       0.363   1.570  -5.603  0.00  0.00           H  
ATOM   1808 HG12 ILE A 119      -0.476   2.886  -3.541  0.00  0.00           H  
ATOM   1809 HG13 ILE A 119      -0.431   4.356  -4.543  0.00  0.00           H  
ATOM   1810 HG21 ILE A 119       1.710   2.084  -3.785  0.00  0.00           H  
ATOM   1811 HG22 ILE A 119       2.616   2.197  -5.135  0.00  0.00           H  
ATOM   1812 HG23 ILE A 119       2.227   3.542  -4.302  0.00  0.00           H  
ATOM   1813 HD11 ILE A 119      -2.151   1.830  -4.867  0.00  0.00           H  
ATOM   1814 HD12 ILE A 119      -2.682   3.549  -4.720  0.00  0.00           H  
ATOM   1815 HD13 ILE A 119      -1.950   2.989  -6.231  0.00  0.00           H  
ATOM   1816  N   GLY A 120       2.242   5.317  -6.744  0.00  0.00           N  
ATOM   1817  CA  GLY A 120       2.657   6.725  -6.851  0.00  0.00           C  
ATOM   1818  C   GLY A 120       3.024   7.350  -5.507  0.00  0.00           C  
ATOM   1819  O   GLY A 120       2.848   8.543  -5.227  0.00  0.00           O  
ATOM   1820  H   GLY A 120       2.937   4.546  -6.537  0.00  0.00           H  
ATOM   1821 HA2  GLY A 120       3.454   6.788  -7.477  0.00  0.00           H  
ATOM   1822 HA3  GLY A 120       1.904   7.259  -7.273  0.00  0.00           H  
ATOM   1823  N   LYS A 121       3.784   6.690  -4.641  0.00  0.00           N  
ATOM   1824  CA  LYS A 121       4.020   7.162  -3.272  0.00  0.00           C  
ATOM   1825  CB  LYS A 121       4.248   5.917  -2.406  0.00  0.00           C  
ATOM   1826  CG  LYS A 121       2.978   5.080  -2.296  0.00  0.00           C  
ATOM   1827  CD  LYS A 121       1.766   5.723  -1.577  0.00  0.00           C  
ATOM   1828  CE  LYS A 121       2.005   5.972  -0.078  0.00  0.00           C  
ATOM   1829  NZ  LYS A 121       0.871   6.648   0.529  0.00  0.00           N  
ATOM   1830  C   LYS A 121       5.169   8.168  -3.175  0.00  0.00           C  
ATOM   1831  O   LYS A 121       6.206   7.739  -2.669  0.00  0.00           O  
ATOM   1832  H   LYS A 121       4.200   5.807  -5.014  0.00  0.00           H  
ATOM   1833  HA  LYS A 121       3.174   7.606  -2.933  0.00  0.00           H  
ATOM   1834 HB2  LYS A 121       4.949   5.367  -2.829  0.00  0.00           H  
ATOM   1835 HB3  LYS A 121       4.509   6.210  -1.502  0.00  0.00           H  
ATOM   1836 HG2  LYS A 121       2.679   4.814  -3.230  0.00  0.00           H  
ATOM   1837 HG3  LYS A 121       3.193   4.223  -1.797  0.00  0.00           H  
ATOM   1838 HD2  LYS A 121       1.436   6.649  -2.090  0.00  0.00           H  
ATOM   1839 HD3  LYS A 121       0.927   4.998  -1.665  0.00  0.00           H  
ATOM   1840 HE2  LYS A 121       2.228   5.070   0.331  0.00  0.00           H  
ATOM   1841 HE3  LYS A 121       2.820   6.564   0.044  0.00  0.00           H  
ATOM   1842 HZ1  LYS A 121       0.655   7.509   0.005  0.00  0.00           H  
ATOM   1843 HZ2  LYS A 121       0.012   6.058   0.608  0.00  0.00           H  
ATOM   1844 HZ3  LYS A 121       1.159   7.038   1.440  0.00  0.00           H  
ATOM   1845  N   THR A 122       4.983   9.434  -3.526  0.00  0.00           N  
ATOM   1846  CA  THR A 122       5.985  10.518  -3.536  0.00  0.00           C  
ATOM   1847  CB  THR A 122       5.358  11.855  -3.931  0.00  0.00           C  
ATOM   1848 OG1  THR A 122       3.991  11.827  -3.499  0.00  0.00           O  
ATOM   1849 CG2  THR A 122       5.168  12.191  -5.408  0.00  0.00           C  
ATOM   1850  C   THR A 122       6.704  10.653  -2.189  0.00  0.00           C  
ATOM   1851  O   THR A 122       6.047  10.705  -1.147  0.00  0.00           O  
ATOM   1852  H   THR A 122       3.968   9.630  -3.828  0.00  0.00           H  
ATOM   1853  HA  THR A 122       6.673  10.303  -4.242  0.00  0.00           H  
ATOM   1854  HB  THR A 122       5.829  12.603  -3.438  0.00  0.00           H  
ATOM   1855 HG21 THR A 122       4.940  13.162  -5.506  0.00  0.00           H  
ATOM   1856 HG22 THR A 122       6.014  11.999  -5.909  0.00  0.00           H  
ATOM   1857 HG23 THR A 122       4.425  11.637  -5.788  0.00  0.00           H  
ATOM   1858 HG1  THR A 122       3.521  11.024  -3.878  0.00  0.00           H  
ATOM   1859  N   PRO A 123       8.030  10.707  -2.172  0.00  0.00           N  
ATOM   1860  CA  PRO A 123       8.891  10.859  -1.000  0.00  0.00           C  
ATOM   1861  CB  PRO A 123      10.318  10.846  -1.541  0.00  0.00           C  
ATOM   1862  CG  PRO A 123      10.186   9.987  -2.810  0.00  0.00           C  
ATOM   1863  CD  PRO A 123       8.852  10.471  -3.380  0.00  0.00           C  
ATOM   1864  C   PRO A 123       8.605  12.068  -0.103  0.00  0.00           C  
ATOM   1865  O   PRO A 123       8.722  11.905   1.114  0.00  0.00           O  
ATOM   1866  HA  PRO A 123       8.881   9.995  -0.438  0.00  0.00           H  
ATOM   1867 HB2  PRO A 123      10.625  11.757  -1.781  0.00  0.00           H  
ATOM   1868 HB3  PRO A 123      10.944  10.415  -0.907  0.00  0.00           H  
ATOM   1869 HG2  PRO A 123      10.927  10.183  -3.426  0.00  0.00           H  
ATOM   1870 HG3  PRO A 123      10.144   9.035  -2.568  0.00  0.00           H  
ATOM   1871 HD2  PRO A 123       8.970  11.314  -3.896  0.00  0.00           H  
ATOM   1872 HD3  PRO A 123       8.437   9.772  -3.959  0.00  0.00           H  
ATOM   1873  N   LEU A 124       8.317  13.249  -0.637  0.00  0.00           N  
ATOM   1874  CA  LEU A 124       7.742  14.387   0.084  0.00  0.00           C  
ATOM   1875  CB  LEU A 124       7.461  15.501  -0.920  0.00  0.00           C  
ATOM   1876  CG  LEU A 124       7.175  16.843  -0.223  0.00  0.00           C  
ATOM   1877 CD1  LEU A 124       8.438  17.696  -0.127  0.00  0.00           C  
ATOM   1878 CD2  LEU A 124       5.967  17.526  -0.881  0.00  0.00           C  
ATOM   1879  C   LEU A 124       6.473  14.055   0.870  0.00  0.00           C  
ATOM   1880  O   LEU A 124       6.456  14.348   2.068  0.00  0.00           O  
ATOM   1881  H   LEU A 124       8.547  13.306  -1.674  0.00  0.00           H  
ATOM   1882  HA  LEU A 124       8.440  14.733   0.741  0.00  0.00           H  
ATOM   1883 HB2  LEU A 124       8.256  15.624  -1.476  0.00  0.00           H  
ATOM   1884 HB3  LEU A 124       6.665  15.262  -1.432  0.00  0.00           H  
ATOM   1885  HG  LEU A 124       6.827  16.660   0.697  0.00  0.00           H  
ATOM   1886 HD11 LEU A 124       8.785  17.881  -1.045  0.00  0.00           H  
ATOM   1887 HD12 LEU A 124       8.223  18.559   0.329  0.00  0.00           H  
ATOM   1888 HD13 LEU A 124       9.131  17.204   0.400  0.00  0.00           H  
ATOM   1889 HD21 LEU A 124       5.169  16.932  -0.797  0.00  0.00           H  
ATOM   1890 HD22 LEU A 124       5.791  18.394  -0.421  0.00  0.00           H  
ATOM   1891 HD23 LEU A 124       6.167  17.688  -1.845  0.00  0.00           H  
ATOM   1892  N   HIS A 125       5.430  13.591   0.192  0.00  0.00           N  
ATOM   1893  CA  HIS A 125       4.192  13.136   0.848  0.00  0.00           C  
ATOM   1894  CB  HIS A 125       3.239  12.671  -0.255  0.00  0.00           C  
ATOM   1895  CG  HIS A 125       2.777  13.762  -1.219  0.00  0.00           C  
ATOM   1896  C   HIS A 125       4.290  12.072   1.954  0.00  0.00           C  
ATOM   1897  O   HIS A 125       3.604  12.085   2.969  0.00  0.00           O  
ATOM   1898  H   HIS A 125       5.556  13.574  -0.844  0.00  0.00           H  
ATOM   1899  HA  HIS A 125       3.731  13.969   1.257  0.00  0.00           H  
ATOM   1900 HB2  HIS A 125       3.689  11.953  -0.805  0.00  0.00           H  
ATOM   1901 HB3  HIS A 125       2.414  12.269   0.164  0.00  0.00           H  
ATOM   1902 ND1  HIS A 125       3.631  14.453  -1.973  0.00  0.00           N  
ATOM   1903 CD2  HIS A 125       1.603  13.671  -1.834  0.00  0.00           C  
ATOM   1904 CE1  HIS A 125       2.958  14.923  -3.019  0.00  0.00           C  
ATOM   1905 NE2  HIS A 125       1.747  14.370  -2.950  0.00  0.00           N  
ATOM   1906 HD2  HIS A 125       0.796  13.181  -1.514  0.00  0.00           H  
ATOM   1907 HE1  HIS A 125       3.280  15.545  -3.698  0.00  0.00           H  
ATOM   1908 HE2  HIS A 125       1.043  14.488  -3.683  0.00  0.00           H  
ATOM   1909  N   LEU A 126       5.042  11.014   1.660  0.00  0.00           N  
ATOM   1910  CA  LEU A 126       5.616  10.138   2.685  0.00  0.00           C  
ATOM   1911  CB  LEU A 126       6.631   9.141   2.132  0.00  0.00           C  
ATOM   1912  CG  LEU A 126       6.008   8.046   1.274  0.00  0.00           C  
ATOM   1913 CD1  LEU A 126       7.119   7.357   0.483  0.00  0.00           C  
ATOM   1914 CD2  LEU A 126       5.193   7.081   2.145  0.00  0.00           C  
ATOM   1915  C   LEU A 126       6.266  10.850   3.880  0.00  0.00           C  
ATOM   1916  O   LEU A 126       5.726  10.631   4.964  0.00  0.00           O  
ATOM   1917  H   LEU A 126       5.188  10.860   0.636  0.00  0.00           H  
ATOM   1918  HA  LEU A 126       4.870   9.537   3.046  0.00  0.00           H  
ATOM   1919 HB2  LEU A 126       7.270   9.636   1.566  0.00  0.00           H  
ATOM   1920 HB3  LEU A 126       7.079   8.706   2.894  0.00  0.00           H  
ATOM   1921  HG  LEU A 126       5.360   8.453   0.643  0.00  0.00           H  
ATOM   1922 HD11 LEU A 126       7.779   6.959   1.118  0.00  0.00           H  
ATOM   1923 HD12 LEU A 126       6.723   6.636  -0.085  0.00  0.00           H  
ATOM   1924 HD13 LEU A 126       7.577   8.028  -0.099  0.00  0.00           H  
ATOM   1925 HD21 LEU A 126       4.467   7.587   2.606  0.00  0.00           H  
ATOM   1926 HD22 LEU A 126       4.794   6.372   1.564  0.00  0.00           H  
ATOM   1927 HD23 LEU A 126       5.795   6.662   2.822  0.00  0.00           H  
ATOM   1928  N   THR A 127       7.104  11.838   3.587  0.00  0.00           N  
ATOM   1929  CA  THR A 127       7.740  12.522   4.731  0.00  0.00           C  
ATOM   1930  CB  THR A 127       9.120  13.016   4.291  0.00  0.00           C  
ATOM   1931 OG1  THR A 127       9.056  13.701   3.035  0.00  0.00           O  
ATOM   1932 CG2  THR A 127      10.161  11.900   4.310  0.00  0.00           C  
ATOM   1933  C   THR A 127       6.897  13.601   5.411  0.00  0.00           C  
ATOM   1934  O   THR A 127       7.163  13.763   6.602  0.00  0.00           O  
ATOM   1935  H   THR A 127       7.254  12.057   2.624  0.00  0.00           H  
ATOM   1936  HA  THR A 127       7.971  11.810   5.431  0.00  0.00           H  
ATOM   1937  HB  THR A 127       9.477  13.677   4.993  0.00  0.00           H  
ATOM   1938 HG21 THR A 127      10.870  12.110   4.986  0.00  0.00           H  
ATOM   1939 HG22 THR A 127       9.722  11.032   4.550  0.00  0.00           H  
ATOM   1940 HG23 THR A 127      10.583  11.816   3.405  0.00  0.00           H  
ATOM   1941 HG1  THR A 127       8.912  13.045   2.286  0.00  0.00           H  
ATOM   1942  N   ALA A 128       5.903  14.145   4.711  0.00  0.00           N  
ATOM   1943  CA  ALA A 128       4.997  15.077   5.402  0.00  0.00           C  
ATOM   1944  CB  ALA A 128       4.659  16.250   4.475  0.00  0.00           C  
ATOM   1945  C   ALA A 128       3.985  14.549   6.419  0.00  0.00           C  
ATOM   1946  O   ALA A 128       4.118  14.955   7.568  0.00  0.00           O  
ATOM   1947  H   ALA A 128       5.831  13.883   3.738  0.00  0.00           H  
ATOM   1948  HA  ALA A 128       5.588  15.792   5.881  0.00  0.00           H  
ATOM   1949 HB1  ALA A 128       5.501  16.726   4.228  0.00  0.00           H  
ATOM   1950 HB2  ALA A 128       4.216  15.901   3.651  0.00  0.00           H  
ATOM   1951 HB3  ALA A 128       4.044  16.878   4.948  0.00  0.00           H  
ATOM   1952  N   ILE A 129       3.549  13.329   6.149  0.00  0.00           N  
ATOM   1953  CA  ILE A 129       2.821  12.420   7.062  0.00  0.00           C  
ATOM   1954  CB  ILE A 129       2.348  11.237   6.221  0.00  0.00           C  
ATOM   1955 CG1  ILE A 129       1.286  11.836   5.304  0.00  0.00           C  
ATOM   1956 CG2  ILE A 129       1.719  10.120   7.059  0.00  0.00           C  
ATOM   1957 CD1  ILE A 129       0.850  10.725   4.352  0.00  0.00           C  
ATOM   1958  C   ILE A 129       3.652  12.088   8.292  0.00  0.00           C  
ATOM   1959  O   ILE A 129       3.108  12.224   9.392  0.00  0.00           O  
ATOM   1960  H   ILE A 129       3.777  13.020   5.146  0.00  0.00           H  
ATOM   1961  HA  ILE A 129       2.020  12.937   7.379  0.00  0.00           H  
ATOM   1962  HB  ILE A 129       3.089  10.935   5.670  0.00  0.00           H  
ATOM   1963 HG12 ILE A 129       0.526  12.114   5.835  0.00  0.00           H  
ATOM   1964 HG13 ILE A 129       1.684  12.553   4.786  0.00  0.00           H  
ATOM   1965 HG21 ILE A 129       1.362   9.414   6.452  0.00  0.00           H  
ATOM   1966 HG22 ILE A 129       2.413   9.728   7.659  0.00  0.00           H  
ATOM   1967 HG23 ILE A 129       0.977  10.499   7.607  0.00  0.00           H  
ATOM   1968 HD11 ILE A 129       0.479   9.969   4.885  0.00  0.00           H  
ATOM   1969 HD12 ILE A 129       0.153  11.081   3.736  0.00  0.00           H  
ATOM   1970 HD13 ILE A 129       1.641  10.417   3.830  0.00  0.00           H  
ATOM   1971  N   ASP A 130       4.899  11.638   8.178  0.00  0.00           N  
ATOM   1972  CA  ASP A 130       5.702  11.359   9.375  0.00  0.00           C  
ATOM   1973  CB  ASP A 130       6.891  10.473   8.958  0.00  0.00           C  
ATOM   1974  CG  ASP A 130       6.543   9.005   9.208  0.00  0.00           C  
ATOM   1975 OD1  ASP A 130       5.863   8.643  10.196  0.00  0.00           O  
ATOM   1976 OD2  ASP A 130       6.944   8.150   8.386  0.00  0.00           O  
ATOM   1977  C   ASP A 130       6.305  12.580  10.074  0.00  0.00           C  
ATOM   1978  O   ASP A 130       6.378  12.583  11.301  0.00  0.00           O  
ATOM   1979  H   ASP A 130       5.240  11.509   7.217  0.00  0.00           H  
ATOM   1980  HA  ASP A 130       5.078  10.909  10.051  0.00  0.00           H  
ATOM   1981 HB2  ASP A 130       7.046  10.602   8.001  0.00  0.00           H  
ATOM   1982 HB3  ASP A 130       7.661  10.714   9.509  0.00  0.00           H  
ATOM   1983  N   GLY A 131       6.428  13.594   9.219  0.00  0.00           N  
ATOM   1984  CA  GLY A 131       6.899  14.925   9.645  0.00  0.00           C  
ATOM   1985  C   GLY A 131       8.380  15.304   9.594  0.00  0.00           C  
ATOM   1986  O   GLY A 131       8.791  16.022  10.503  0.00  0.00           O  
ATOM   1987  H   GLY A 131       6.167  13.374   8.239  0.00  0.00           H  
ATOM   1988 HA2  GLY A 131       6.357  15.645   9.102  0.00  0.00           H  
ATOM   1989 HA3  GLY A 131       6.551  15.090  10.624  0.00  0.00           H  
ATOM   1990  N   HIS A 132       9.137  14.615   8.735  0.00  0.00           N  
ATOM   1991  CA  HIS A 132      10.574  14.878   8.637  0.00  0.00           C  
ATOM   1992  CB  HIS A 132      11.209  13.722   7.857  0.00  0.00           C  
ATOM   1993  CG  HIS A 132      11.076  12.383   8.579  0.00  0.00           C  
ATOM   1994  C   HIS A 132      11.007  16.180   7.963  0.00  0.00           C  
ATOM   1995  O   HIS A 132      10.871  16.335   6.751  0.00  0.00           O  
ATOM   1996  H   HIS A 132       8.640  13.914   8.172  0.00  0.00           H  
ATOM   1997  HA  HIS A 132      10.960  14.876   9.594  0.00  0.00           H  
ATOM   1998 HB2  HIS A 132      10.762  13.633   6.969  0.00  0.00           H  
ATOM   1999 HB3  HIS A 132      12.182  13.902   7.729  0.00  0.00           H  
ATOM   2000 ND1  HIS A 132      11.177  12.182   9.887  0.00  0.00           N  
ATOM   2001 CD2  HIS A 132      11.056  11.214   7.955  0.00  0.00           C  
ATOM   2002 CE1  HIS A 132      11.128  10.864  10.072  0.00  0.00           C  
ATOM   2003 NE2  HIS A 132      11.052  10.258   8.892  0.00  0.00           N  
ATOM   2004 HD1  HIS A 132      11.271  12.855  10.607  0.00  0.00           H  
ATOM   2005 HD2  HIS A 132      11.046  11.072   6.954  0.00  0.00           H  
ATOM   2006 HE1  HIS A 132      11.147  10.404  10.958  0.00  0.00           H  
ATOM   2007  N   LEU A 133      11.069  17.149   8.861  0.00  0.00           N  
ATOM   2008  CA  LEU A 133      11.244  18.602   8.683  0.00  0.00           C  
ATOM   2009  CB  LEU A 133      11.511  19.312  10.011  0.00  0.00           C  
ATOM   2010  CG  LEU A 133      10.201  19.561  10.772  0.00  0.00           C  
ATOM   2011 CD1  LEU A 133      10.556  20.095  12.159  0.00  0.00           C  
ATOM   2012 CD2  LEU A 133       9.159  20.452  10.099  0.00  0.00           C  
ATOM   2013  C   LEU A 133      12.391  19.006   7.759  0.00  0.00           C  
ATOM   2014  O   LEU A 133      12.204  19.523   6.649  0.00  0.00           O  
ATOM   2015  H   LEU A 133      10.967  16.749   9.878  0.00  0.00           H  
ATOM   2016  HA  LEU A 133      10.376  18.978   8.298  0.00  0.00           H  
ATOM   2017 HB2  LEU A 133      12.066  18.731  10.563  0.00  0.00           H  
ATOM   2018 HB3  LEU A 133      11.911  20.178   9.821  0.00  0.00           H  
ATOM   2019  HG  LEU A 133       9.712  18.707  10.863  0.00  0.00           H  
ATOM   2020 HD11 LEU A 133      11.069  20.948  12.064  0.00  0.00           H  
ATOM   2021 HD12 LEU A 133       9.716  20.265  12.673  0.00  0.00           H  
ATOM   2022 HD13 LEU A 133      11.114  19.421  12.642  0.00  0.00           H  
ATOM   2023 HD21 LEU A 133       8.888  20.045   9.227  0.00  0.00           H  
ATOM   2024 HD22 LEU A 133       8.359  20.533  10.694  0.00  0.00           H  
ATOM   2025 HD23 LEU A 133       9.551  21.358   9.938  0.00  0.00           H  
ATOM   2026  N   GLU A 134      13.503  18.303   7.908  0.00  0.00           N  
ATOM   2027  CA  GLU A 134      14.773  18.434   7.188  0.00  0.00           C  
ATOM   2028  CB  GLU A 134      15.912  17.722   7.913  0.00  0.00           C  
ATOM   2029  CG  GLU A 134      15.761  17.628   9.436  0.00  0.00           C  
ATOM   2030  CD  GLU A 134      14.966  16.451  10.014  0.00  0.00           C  
ATOM   2031 OE1  GLU A 134      14.935  16.208  11.237  0.00  0.00           O  
ATOM   2032 OE2  GLU A 134      14.090  15.920   9.286  0.00  0.00           O  
ATOM   2033  C   GLU A 134      14.736  17.925   5.743  0.00  0.00           C  
ATOM   2034  O   GLU A 134      14.917  18.699   4.795  0.00  0.00           O  
ATOM   2035  H   GLU A 134      13.395  17.544   8.680  0.00  0.00           H  
ATOM   2036  HA  GLU A 134      15.059  19.414   7.188  0.00  0.00           H  
ATOM   2037 HB2  GLU A 134      15.961  16.798   7.567  0.00  0.00           H  
ATOM   2038 HB3  GLU A 134      16.746  18.219   7.734  0.00  0.00           H  
ATOM   2039 HG2  GLU A 134      16.680  17.582   9.833  0.00  0.00           H  
ATOM   2040 HG3  GLU A 134      15.311  18.467   9.753  0.00  0.00           H  
ATOM   2041  N   ILE A 135      14.173  16.723   5.658  0.00  0.00           N  
ATOM   2042  CA  ILE A 135      13.876  16.006   4.405  0.00  0.00           C  
ATOM   2043  CB  ILE A 135      13.501  14.548   4.664  0.00  0.00           C  
ATOM   2044 CG1  ILE A 135      14.318  13.793   5.707  0.00  0.00           C  
ATOM   2045 CG2  ILE A 135      13.618  13.658   3.418  0.00  0.00           C  
ATOM   2046 CD1  ILE A 135      15.834  13.690   5.523  0.00  0.00           C  
ATOM   2047  C   ILE A 135      12.857  16.786   3.581  0.00  0.00           C  
ATOM   2048  O   ILE A 135      13.359  17.221   2.549  0.00  0.00           O  
ATOM   2049  H   ILE A 135      13.944  16.300   6.605  0.00  0.00           H  
ATOM   2050  HA  ILE A 135      14.729  16.000   3.882  0.00  0.00           H  
ATOM   2051  HB  ILE A 135      12.523  14.527   4.967  0.00  0.00           H  
ATOM   2052 HG12 ILE A 135      14.141  14.215   6.618  0.00  0.00           H  
ATOM   2053 HG13 ILE A 135      13.950  12.844   5.772  0.00  0.00           H  
ATOM   2054 HG21 ILE A 135      13.242  12.758   3.623  0.00  0.00           H  
ATOM   2055 HG22 ILE A 135      13.108  14.075   2.670  0.00  0.00           H  
ATOM   2056 HG23 ILE A 135      14.577  13.573   3.166  0.00  0.00           H  
ATOM   2057 HD11 ILE A 135      16.220  14.608   5.508  0.00  0.00           H  
ATOM   2058 HD12 ILE A 135      16.217  13.171   6.282  0.00  0.00           H  
ATOM   2059 HD13 ILE A 135      16.024  13.226   4.662  0.00  0.00           H  
ATOM   2060  N   VAL A 136      11.721  17.228   4.118  0.00  0.00           N  
ATOM   2061  CA  VAL A 136      10.829  18.170   3.424  0.00  0.00           C  
ATOM   2062  CB  VAL A 136       9.568  18.331   4.268  0.00  0.00           C  
ATOM   2063 CG1  VAL A 136       8.636  19.433   3.772  0.00  0.00           C  
ATOM   2064 CG2  VAL A 136       8.726  17.048   4.269  0.00  0.00           C  
ATOM   2065  C   VAL A 136      11.353  19.539   2.992  0.00  0.00           C  
ATOM   2066  O   VAL A 136      11.043  20.046   1.914  0.00  0.00           O  
ATOM   2067  H   VAL A 136      11.516  16.853   5.068  0.00  0.00           H  
ATOM   2068  HA  VAL A 136      10.484  17.686   2.567  0.00  0.00           H  
ATOM   2069  HB  VAL A 136       9.849  18.592   5.201  0.00  0.00           H  
ATOM   2070 HG11 VAL A 136       7.753  19.351   4.231  0.00  0.00           H  
ATOM   2071 HG12 VAL A 136       9.038  20.324   3.976  0.00  0.00           H  
ATOM   2072 HG13 VAL A 136       8.511  19.341   2.785  0.00  0.00           H  
ATOM   2073 HG21 VAL A 136       8.073  17.089   3.515  0.00  0.00           H  
ATOM   2074 HG22 VAL A 136       9.332  16.264   4.153  0.00  0.00           H  
ATOM   2075 HG23 VAL A 136       8.240  16.980   5.138  0.00  0.00           H  
ATOM   2076  N   GLU A 137      12.284  20.075   3.790  0.00  0.00           N  
ATOM   2077  CA  GLU A 137      13.056  21.278   3.444  0.00  0.00           C  
ATOM   2078  CB  GLU A 137      13.942  21.608   4.647  0.00  0.00           C  
ATOM   2079  CG  GLU A 137      14.771  22.824   4.242  0.00  0.00           C  
ATOM   2080  CD  GLU A 137      15.761  23.361   5.285  0.00  0.00           C  
ATOM   2081 OE1  GLU A 137      15.520  23.659   6.468  0.00  0.00           O  
ATOM   2082 OE2  GLU A 137      16.961  23.328   4.936  0.00  0.00           O  
ATOM   2083  C   GLU A 137      13.820  21.031   2.141  0.00  0.00           C  
ATOM   2084  O   GLU A 137      13.796  21.797   1.177  0.00  0.00           O  
ATOM   2085  H   GLU A 137      12.418  19.560   4.693  0.00  0.00           H  
ATOM   2086  HA  GLU A 137      12.436  22.052   3.327  0.00  0.00           H  
ATOM   2087 HB2  GLU A 137      13.377  21.867   5.369  0.00  0.00           H  
ATOM   2088 HB3  GLU A 137      14.539  20.879   4.785  0.00  0.00           H  
ATOM   2089 HG2  GLU A 137      15.302  22.582   3.435  0.00  0.00           H  
ATOM   2090 HG3  GLU A 137      14.145  23.570   4.026  0.00  0.00           H  
ATOM   2091  N   VAL A 138      14.703  20.034   2.185  0.00  0.00           N  
ATOM   2092  CA  VAL A 138      15.576  19.680   1.061  0.00  0.00           C  
ATOM   2093  CB  VAL A 138      16.596  18.614   1.448  0.00  0.00           C  
ATOM   2094 CG1  VAL A 138      17.552  18.412   0.273  0.00  0.00           C  
ATOM   2095 CG2  VAL A 138      17.411  18.948   2.706  0.00  0.00           C  
ATOM   2096  C   VAL A 138      14.764  19.227  -0.154  0.00  0.00           C  
ATOM   2097  O   VAL A 138      15.174  19.609  -1.250  0.00  0.00           O  
ATOM   2098  H   VAL A 138      14.723  19.519   3.098  0.00  0.00           H  
ATOM   2099  HA  VAL A 138      16.095  20.502   0.798  0.00  0.00           H  
ATOM   2100  HB  VAL A 138      16.117  17.759   1.575  0.00  0.00           H  
ATOM   2101 HG11 VAL A 138      17.859  17.462   0.256  0.00  0.00           H  
ATOM   2102 HG12 VAL A 138      17.078  18.627  -0.580  0.00  0.00           H  
ATOM   2103 HG13 VAL A 138      18.340  19.018   0.380  0.00  0.00           H  
ATOM   2104 HG21 VAL A 138      18.139  18.274   2.808  0.00  0.00           H  
ATOM   2105 HG22 VAL A 138      17.801  19.861   2.605  0.00  0.00           H  
ATOM   2106 HG23 VAL A 138      16.806  18.920   3.499  0.00  0.00           H  
ATOM   2107  N   LEU A 139      13.700  18.487   0.121  0.00  0.00           N  
ATOM   2108  CA  LEU A 139      12.844  18.026  -0.983  0.00  0.00           C  
ATOM   2109  CB  LEU A 139      11.879  16.925  -0.543  0.00  0.00           C  
ATOM   2110  CG  LEU A 139      12.564  15.557  -0.445  0.00  0.00           C  
ATOM   2111 CD1  LEU A 139      11.559  14.687   0.313  0.00  0.00           C  
ATOM   2112 CD2  LEU A 139      12.709  15.012  -1.865  0.00  0.00           C  
ATOM   2113  C   LEU A 139      12.104  19.169  -1.682  0.00  0.00           C  
ATOM   2114  O   LEU A 139      12.243  19.373  -2.885  0.00  0.00           O  
ATOM   2115  H   LEU A 139      13.533  18.275   1.103  0.00  0.00           H  
ATOM   2116  HA  LEU A 139      13.430  17.562  -1.666  0.00  0.00           H  
ATOM   2117 HB2  LEU A 139      11.541  17.151   0.348  0.00  0.00           H  
ATOM   2118 HB3  LEU A 139      11.169  16.853  -1.214  0.00  0.00           H  
ATOM   2119  HG  LEU A 139      13.381  15.641   0.076  0.00  0.00           H  
ATOM   2120 HD11 LEU A 139      10.704  14.642  -0.203  0.00  0.00           H  
ATOM   2121 HD12 LEU A 139      11.934  13.766   0.421  0.00  0.00           H  
ATOM   2122 HD13 LEU A 139      11.388  15.087   1.212  0.00  0.00           H  
ATOM   2123 HD21 LEU A 139      13.263  15.643  -2.407  0.00  0.00           H  
ATOM   2124 HD22 LEU A 139      13.154  14.118  -1.834  0.00  0.00           H  
ATOM   2125 HD23 LEU A 139      11.803  14.921  -2.279  0.00  0.00           H  
ATOM   2126  N   LEU A 140      11.433  20.049  -0.944  0.00  0.00           N  
ATOM   2127  CA  LEU A 140      10.891  21.301  -1.501  0.00  0.00           C  
ATOM   2128  CB  LEU A 140      10.226  22.044  -0.337  0.00  0.00           C  
ATOM   2129  CG  LEU A 140       9.208  23.137  -0.651  0.00  0.00           C  
ATOM   2130 CD1  LEU A 140       7.854  22.542  -1.026  0.00  0.00           C  
ATOM   2131 CD2  LEU A 140       9.153  24.124   0.513  0.00  0.00           C  
ATOM   2132  C   LEU A 140      11.964  22.137  -2.181  0.00  0.00           C  
ATOM   2133  O   LEU A 140      11.723  22.591  -3.297  0.00  0.00           O  
ATOM   2134  H   LEU A 140      11.322  19.784   0.058  0.00  0.00           H  
ATOM   2135  HA  LEU A 140      10.187  21.062  -2.184  0.00  0.00           H  
ATOM   2136 HB2  LEU A 140       9.758  21.356   0.233  0.00  0.00           H  
ATOM   2137 HB3  LEU A 140      10.957  22.466   0.212  0.00  0.00           H  
ATOM   2138  HG  LEU A 140       9.548  23.690  -1.415  0.00  0.00           H  
ATOM   2139 HD11 LEU A 140       7.509  21.995  -0.264  0.00  0.00           H  
ATOM   2140 HD12 LEU A 140       7.210  23.280  -1.226  0.00  0.00           H  
ATOM   2141 HD13 LEU A 140       7.958  21.962  -1.833  0.00  0.00           H  
ATOM   2142 HD21 LEU A 140      10.057  24.533   0.644  0.00  0.00           H  
ATOM   2143 HD22 LEU A 140       8.487  24.841   0.309  0.00  0.00           H  
ATOM   2144 HD23 LEU A 140       8.881  23.641   1.345  0.00  0.00           H  
ATOM   2145  N   LYS A 141      13.143  22.336  -1.604  0.00  0.00           N  
ATOM   2146  CA  LYS A 141      14.158  23.159  -2.278  0.00  0.00           C  
ATOM   2147  CB  LYS A 141      15.393  23.581  -1.480  0.00  0.00           C  
ATOM   2148  CG  LYS A 141      15.092  24.410  -0.226  0.00  0.00           C  
ATOM   2149  CD  LYS A 141      16.350  24.743   0.573  0.00  0.00           C  
ATOM   2150  CE  LYS A 141      15.957  25.692   1.712  0.00  0.00           C  
ATOM   2151  NZ  LYS A 141      17.190  26.197   2.340  0.00  0.00           N  
ATOM   2152  C   LYS A 141      14.646  22.536  -3.591  0.00  0.00           C  
ATOM   2153  O   LYS A 141      14.741  23.188  -4.627  0.00  0.00           O  
ATOM   2154  H   LYS A 141      13.280  21.889  -0.694  0.00  0.00           H  
ATOM   2155  HA  LYS A 141      13.755  24.065  -2.482  0.00  0.00           H  
ATOM   2156 HB2  LYS A 141      15.881  22.757  -1.195  0.00  0.00           H  
ATOM   2157 HB3  LYS A 141      15.982  24.127  -2.078  0.00  0.00           H  
ATOM   2158 HG2  LYS A 141      14.649  25.267  -0.504  0.00  0.00           H  
ATOM   2159 HG3  LYS A 141      14.464  23.893   0.360  0.00  0.00           H  
ATOM   2160 HD2  LYS A 141      16.711  23.921   0.963  0.00  0.00           H  
ATOM   2161 HD3  LYS A 141      16.990  25.202  -0.009  0.00  0.00           H  
ATOM   2162 HE2  LYS A 141      15.438  26.444   1.331  0.00  0.00           H  
ATOM   2163 HE3  LYS A 141      15.421  25.187   2.372  0.00  0.00           H  
ATOM   2164 HZ1  LYS A 141      17.824  25.437   2.501  0.00  0.00           H  
ATOM   2165 HZ2  LYS A 141      17.627  26.869   1.739  0.00  0.00           H  
ATOM   2166 HZ3  LYS A 141      16.971  26.633   3.215  0.00  0.00           H  
ATOM   2167  N   HIS A 142      14.721  21.211  -3.655  0.00  0.00           N  
ATOM   2168  CA  HIS A 142      14.973  20.359  -4.831  0.00  0.00           C  
ATOM   2169  CB  HIS A 142      15.678  19.040  -4.486  0.00  0.00           C  
ATOM   2170  CG  HIS A 142      17.209  19.144  -4.492  0.00  0.00           C  
ATOM   2171  C   HIS A 142      13.816  20.044  -5.786  0.00  0.00           C  
ATOM   2172  O   HIS A 142      14.068  19.431  -6.814  0.00  0.00           O  
ATOM   2173  H   HIS A 142      14.569  20.755  -2.682  0.00  0.00           H  
ATOM   2174  HA  HIS A 142      15.724  20.812  -5.386  0.00  0.00           H  
ATOM   2175 HB2  HIS A 142      15.401  18.743  -3.571  0.00  0.00           H  
ATOM   2176 HB3  HIS A 142      15.422  18.340  -5.153  0.00  0.00           H  
ATOM   2177 ND1  HIS A 142      17.978  19.000  -5.564  0.00  0.00           N  
ATOM   2178 CD2  HIS A 142      17.999  19.386  -3.450  0.00  0.00           C  
ATOM   2179 CE1  HIS A 142      19.228  19.260  -5.186  0.00  0.00           C  
ATOM   2180 NE2  HIS A 142      19.254  19.402  -3.870  0.00  0.00           N  
ATOM   2181 HD1  HIS A 142      17.704  18.748  -6.486  0.00  0.00           H  
ATOM   2182 HD2  HIS A 142      17.680  19.533  -2.494  0.00  0.00           H  
ATOM   2183 HE1  HIS A 142      20.011  19.334  -5.796  0.00  0.00           H  
ATOM   2184  N   GLY A 143      12.681  20.687  -5.557  0.00  0.00           N  
ATOM   2185  CA  GLY A 143      11.473  20.624  -6.402  0.00  0.00           C  
ATOM   2186  C   GLY A 143      10.434  19.494  -6.398  0.00  0.00           C  
ATOM   2187  O   GLY A 143       9.843  19.172  -7.426  0.00  0.00           O  
ATOM   2188  H   GLY A 143      12.704  21.283  -4.676  0.00  0.00           H  
ATOM   2189 HA2  GLY A 143      10.945  21.546  -6.263  0.00  0.00           H  
ATOM   2190 HA3  GLY A 143      11.791  20.763  -7.416  0.00  0.00           H  
ATOM   2191  N   ALA A 144      10.372  18.763  -5.293  0.00  0.00           N  
ATOM   2192  CA  ALA A 144       9.232  17.880  -5.002  0.00  0.00           C  
ATOM   2193  CB  ALA A 144       9.493  17.127  -3.689  0.00  0.00           C  
ATOM   2194  C   ALA A 144       7.927  18.668  -4.930  0.00  0.00           C  
ATOM   2195  O   ALA A 144       7.752  19.495  -4.041  0.00  0.00           O  
ATOM   2196  H   ALA A 144      11.186  18.863  -4.654  0.00  0.00           H  
ATOM   2197  HA  ALA A 144       9.159  17.200  -5.740  0.00  0.00           H  
ATOM   2198 HB1  ALA A 144       8.681  16.602  -3.446  0.00  0.00           H  
ATOM   2199 HB2  ALA A 144      10.269  16.512  -3.813  0.00  0.00           H  
ATOM   2200 HB3  ALA A 144       9.696  17.786  -2.969  0.00  0.00           H  
ATOM   2201  N   ASP A 145       7.088  18.293  -5.901  0.00  0.00           N  
ATOM   2202  CA  ASP A 145       5.800  18.944  -6.162  0.00  0.00           C  
ATOM   2203  CB  ASP A 145       5.379  18.673  -7.618  0.00  0.00           C  
ATOM   2204  CG  ASP A 145       4.105  19.418  -8.038  0.00  0.00           C  
ATOM   2205 OD1  ASP A 145       3.102  18.682  -8.116  0.00  0.00           O  
ATOM   2206 OD2  ASP A 145       4.091  20.662  -8.143  0.00  0.00           O  
ATOM   2207  C   ASP A 145       4.750  18.736  -5.074  0.00  0.00           C  
ATOM   2208  O   ASP A 145       4.598  17.589  -4.656  0.00  0.00           O  
ATOM   2209  H   ASP A 145       7.435  17.480  -6.470  0.00  0.00           H  
ATOM   2210  HA  ASP A 145       5.981  19.946  -6.213  0.00  0.00           H  
ATOM   2211 HB2  ASP A 145       6.122  18.962  -8.212  0.00  0.00           H  
ATOM   2212 HB3  ASP A 145       5.218  17.697  -7.715  0.00  0.00           H  
ATOM   2213  N   VAL A 146       3.942  19.770  -4.863  0.00  0.00           N  
ATOM   2214  CA  VAL A 146       2.886  19.849  -3.841  0.00  0.00           C  
ATOM   2215  CB  VAL A 146       2.945  21.287  -3.330  0.00  0.00           C  
ATOM   2216 CG1  VAL A 146       1.975  21.484  -2.156  0.00  0.00           C  
ATOM   2217 CG2  VAL A 146       4.315  21.898  -3.046  0.00  0.00           C  
ATOM   2218  C   VAL A 146       1.496  19.338  -4.218  0.00  0.00           C  
ATOM   2219  O   VAL A 146       0.705  18.875  -3.404  0.00  0.00           O  
ATOM   2220  H   VAL A 146       4.128  20.584  -5.526  0.00  0.00           H  
ATOM   2221  HA  VAL A 146       3.208  19.303  -3.026  0.00  0.00           H  
ATOM   2222  HB  VAL A 146       2.633  21.889  -4.059  0.00  0.00           H  
ATOM   2223 HG11 VAL A 146       1.644  20.594  -1.851  0.00  0.00           H  
ATOM   2224 HG12 VAL A 146       2.454  21.941  -1.410  0.00  0.00           H  
ATOM   2225 HG13 VAL A 146       1.206  22.045  -2.457  0.00  0.00           H  
ATOM   2226 HG21 VAL A 146       4.297  22.869  -3.283  0.00  0.00           H  
ATOM   2227 HG22 VAL A 146       4.526  21.790  -2.076  0.00  0.00           H  
ATOM   2228 HG23 VAL A 146       5.004  21.429  -3.597  0.00  0.00           H  
ATOM   2229  N   ASN A 147       1.262  19.445  -5.530  0.00  0.00           N  
ATOM   2230  CA  ASN A 147       0.021  19.085  -6.225  0.00  0.00           C  
ATOM   2231  CB  ASN A 147      -0.097  20.011  -7.433  0.00  0.00           C  
ATOM   2232  CG  ASN A 147       0.302  21.490  -7.306  0.00  0.00           C  
ATOM   2233  C   ASN A 147      -0.242  17.685  -6.770  0.00  0.00           C  
ATOM   2234  O   ASN A 147      -1.398  17.265  -6.765  0.00  0.00           O  
ATOM   2235  H   ASN A 147       2.101  19.838  -6.063  0.00  0.00           H  
ATOM   2236  HA  ASN A 147      -0.759  19.288  -5.548  0.00  0.00           H  
ATOM   2237 HB2  ASN A 147       0.460  19.610  -8.197  0.00  0.00           H  
ATOM   2238 HB3  ASN A 147      -1.069  19.984  -7.761  0.00  0.00           H  
ATOM   2239 OD1  ASN A 147      -0.516  22.333  -6.945  0.00  0.00           O  
ATOM   2240 ND2  ASN A 147       1.510  21.837  -7.727  0.00  0.00           N  
ATOM   2241 HD22 ASN A 147       2.111  21.128  -8.115  0.00  0.00           H  
ATOM   2242 HD21 ASN A 147       1.820  22.777  -7.663  0.00  0.00           H  
ATOM   2243  N   ALA A 148       0.814  16.950  -7.109  0.00  0.00           N  
ATOM   2244  CA  ALA A 148       0.894  15.534  -7.488  0.00  0.00           C  
ATOM   2245  CB  ALA A 148       2.377  15.222  -7.668  0.00  0.00           C  
ATOM   2246  C   ALA A 148       0.302  14.509  -6.507  0.00  0.00           C  
ATOM   2247  O   ALA A 148       0.432  14.681  -5.300  0.00  0.00           O  
ATOM   2248  H   ALA A 148       1.730  17.550  -7.081  0.00  0.00           H  
ATOM   2249  HA  ALA A 148       0.415  15.417  -8.394  0.00  0.00           H  
ATOM   2250 HB1  ALA A 148       2.819  15.182  -6.773  0.00  0.00           H  
ATOM   2251 HB2  ALA A 148       2.477  14.341  -8.130  0.00  0.00           H  
ATOM   2252 HB3  ALA A 148       2.802  15.938  -8.219  0.00  0.00           H  
ATOM   2253  N   GLN A 149      -0.398  13.504  -7.020  0.00  0.00           N  
ATOM   2254  CA  GLN A 149      -1.069  12.490  -6.203  0.00  0.00           C  
ATOM   2255  CB  GLN A 149      -2.576  12.708  -6.218  0.00  0.00           C  
ATOM   2256  CG  GLN A 149      -3.005  14.102  -5.747  0.00  0.00           C  
ATOM   2257  CD  GLN A 149      -3.973  14.656  -6.726  0.00  0.00           C  
ATOM   2258  C   GLN A 149      -0.797  11.136  -6.759  0.00  0.00           C  
ATOM   2259  O   GLN A 149      -0.537  11.045  -7.989  0.00  0.00           O  
ATOM   2260  H   GLN A 149      -0.318  13.454  -8.091  0.00  0.00           H  
ATOM   2261  HA  GLN A 149      -0.705  12.511  -5.151  0.00  0.00           H  
ATOM   2262 HB2  GLN A 149      -2.950  12.489  -7.247  0.00  0.00           H  
ATOM   2263 HB3  GLN A 149      -3.042  11.966  -5.541  0.00  0.00           H  
ATOM   2264 HG2  GLN A 149      -3.470  14.017  -4.746  0.00  0.00           H  
ATOM   2265 HG3  GLN A 149      -2.170  14.818  -5.643  0.00  0.00           H  
ATOM   2266 OE1  GLN A 149      -3.574  15.052  -7.845  0.00  0.00           O  
ATOM   2267 NE2  GLN A 149      -5.230  14.595  -6.507  0.00  0.00           N  
ATOM   2268 HE21 GLN A 149      -5.887  14.929  -7.233  0.00  0.00           H  
ATOM   2269 HE22 GLN A 149      -5.603  14.286  -5.594  0.00  0.00           H  
ATOM   2270  N   ASP A 150      -1.224   9.997  -6.007  0.00  0.00           N  
ATOM   2271  CA  ASP A 150      -0.969   8.595  -6.372  0.00  0.00           C  
ATOM   2272  CB  ASP A 150      -0.934   7.779  -5.052  0.00  0.00           C  
ATOM   2273  CG  ASP A 150      -2.290   7.615  -4.436  0.00  0.00           C  
ATOM   2274 OD1  ASP A 150      -2.944   6.550  -4.590  0.00  0.00           O  
ATOM   2275 OD2  ASP A 150      -2.700   8.448  -3.600  0.00  0.00           O  
ATOM   2276  C   ASP A 150      -1.955   8.087  -7.438  0.00  0.00           C  
ATOM   2277  O   ASP A 150      -2.608   8.917  -8.121  0.00  0.00           O  
ATOM   2278  H   ASP A 150      -1.717  10.203  -5.109  0.00  0.00           H  
ATOM   2279  HA  ASP A 150       0.037   8.530  -6.831  0.00  0.00           H  
ATOM   2280 HB2  ASP A 150      -0.458   6.798  -5.147  0.00  0.00           H  
ATOM   2281 HB3  ASP A 150      -0.268   8.310  -4.338  0.00  0.00           H  
ATOM   2282  N   LYS A 151      -2.312   6.701  -7.552  0.00  0.00           N  
ATOM   2283  CA  LYS A 151      -3.288   6.174  -8.529  0.00  0.00           C  
ATOM   2284  CB  LYS A 151      -3.420   4.642  -8.356  0.00  0.00           C  
ATOM   2285  CG  LYS A 151      -2.244   3.895  -8.988  0.00  0.00           C  
ATOM   2286  CD  LYS A 151      -2.516   3.637 -10.463  0.00  0.00           C  
ATOM   2287  CE  LYS A 151      -1.231   3.361 -11.273  0.00  0.00           C  
ATOM   2288  NZ  LYS A 151      -1.154   1.955 -11.701  0.00  0.00           N  
ATOM   2289  C   LYS A 151      -4.640   6.795  -8.352  0.00  0.00           C  
ATOM   2290  O   LYS A 151      -5.538   6.495  -9.179  0.00  0.00           O  
ATOM   2291  H   LYS A 151      -2.141   6.120  -6.710  0.00  0.00           H  
ATOM   2292  HA  LYS A 151      -2.958   6.444  -9.555  0.00  0.00           H  
ATOM   2293 HB2  LYS A 151      -3.494   4.390  -7.277  0.00  0.00           H  
ATOM   2294 HB3  LYS A 151      -4.362   4.273  -8.811  0.00  0.00           H  
ATOM   2295 HG2  LYS A 151      -1.312   4.484  -8.861  0.00  0.00           H  
ATOM   2296 HG3  LYS A 151      -2.119   2.912  -8.494  0.00  0.00           H  
ATOM   2297 HD2  LYS A 151      -3.256   2.810 -10.548  0.00  0.00           H  
ATOM   2298 HD3  LYS A 151      -3.030   4.530 -10.894  0.00  0.00           H  
ATOM   2299 HE2  LYS A 151      -1.388   3.947 -12.055  0.00  0.00           H  
ATOM   2300 HE3  LYS A 151      -0.402   3.616 -10.796  0.00  0.00           H  
ATOM   2301 HZ1  LYS A 151      -0.541   1.872 -12.490  0.00  0.00           H  
ATOM   2302 HZ2  LYS A 151      -0.803   1.390 -10.952  0.00  0.00           H  
ATOM   2303 HZ3  LYS A 151      -2.067   1.628 -11.959  0.00  0.00           H  
ATOM   2304  N   CYS A 152      -5.011   7.260  -7.060  0.00  0.00           N  
ATOM   2305  CA  CYS A 152      -6.382   7.503  -6.646  0.00  0.00           C  
ATOM   2306  CB  CYS A 152      -6.740   6.479  -5.600  0.00  0.00           C  
ATOM   2307  SG  CYS A 152      -8.408   6.810  -4.958  0.00  0.00           S  
ATOM   2308  C   CYS A 152      -6.585   8.924  -6.156  0.00  0.00           C  
ATOM   2309  O   CYS A 152      -7.757   9.345  -6.034  0.00  0.00           O  
ATOM   2310  H   CYS A 152      -4.291   7.269  -6.319  0.00  0.00           H  
ATOM   2311  HA  CYS A 152      -7.080   7.356  -7.491  0.00  0.00           H  
ATOM   2312 HB2  CYS A 152      -6.726   5.477  -6.043  0.00  0.00           H  
ATOM   2313 HB3  CYS A 152      -6.020   6.491  -4.773  0.00  0.00           H  
ATOM   2314  N   GLY A 153      -5.505   9.795  -5.813  0.00  0.00           N  
ATOM   2315  CA  GLY A 153      -5.764  11.215  -5.548  0.00  0.00           C  
ATOM   2316  C   GLY A 153      -5.435  11.635  -4.157  0.00  0.00           C  
ATOM   2317  O   GLY A 153      -5.809  12.780  -3.791  0.00  0.00           O  
ATOM   2318  H   GLY A 153      -4.531   9.511  -6.049  0.00  0.00           H  
ATOM   2319 HA2  GLY A 153      -5.187  11.838  -6.252  0.00  0.00           H  
ATOM   2320 HA3  GLY A 153      -6.830  11.470  -5.706  0.00  0.00           H  
ATOM   2321  N   LYS A 154      -4.730  10.839  -3.288  0.00  0.00           N  
ATOM   2322  CA  LYS A 154      -4.368  11.321  -1.944  0.00  0.00           C  
ATOM   2323  CB  LYS A 154      -3.651  10.277  -1.092  0.00  0.00           C  
ATOM   2324  CG  LYS A 154      -4.566   9.107  -0.692  0.00  0.00           C  
ATOM   2325  CD  LYS A 154      -4.194   8.602   0.704  0.00  0.00           C  
ATOM   2326  CE  LYS A 154      -5.061   7.422   1.132  0.00  0.00           C  
ATOM   2327  NZ  LYS A 154      -4.648   6.968   2.462  0.00  0.00           N  
ATOM   2328  C   LYS A 154      -3.513  12.543  -2.060  0.00  0.00           C  
ATOM   2329  O   LYS A 154      -2.409  12.497  -2.668  0.00  0.00           O  
ATOM   2330  H   LYS A 154      -4.493   9.869  -3.577  0.00  0.00           H  
ATOM   2331  HA  LYS A 154      -5.302  11.600  -1.407  0.00  0.00           H  
ATOM   2332 HB2  LYS A 154      -2.761   9.922  -1.636  0.00  0.00           H  
ATOM   2333 HB3  LYS A 154      -3.279  10.789  -0.176  0.00  0.00           H  
ATOM   2334 HG2  LYS A 154      -5.630   9.427  -0.667  0.00  0.00           H  
ATOM   2335 HG3  LYS A 154      -4.470   8.287  -1.437  0.00  0.00           H  
ATOM   2336 HD2  LYS A 154      -3.123   8.308   0.727  0.00  0.00           H  
ATOM   2337 HD3  LYS A 154      -4.346   9.426   1.434  0.00  0.00           H  
ATOM   2338 HE2  LYS A 154      -6.133   7.736   1.146  0.00  0.00           H  
ATOM   2339 HE3  LYS A 154      -4.959   6.591   0.395  0.00  0.00           H  
ATOM   2340 HZ1  LYS A 154      -5.268   6.198   2.784  0.00  0.00           H  
ATOM   2341 HZ2  LYS A 154      -3.667   6.602   2.442  0.00  0.00           H  
ATOM   2342 HZ3  LYS A 154      -4.711   7.747   3.162  0.00  0.00           H  
ATOM   2343  N   THR A 155      -4.111  13.783  -1.767  0.00  0.00           N  
ATOM   2344  CA  THR A 155      -3.405  15.060  -1.801  0.00  0.00           C  
ATOM   2345  CB  THR A 155      -4.438  16.181  -1.834  0.00  0.00           C  
ATOM   2346 OG1  THR A 155      -5.145  16.153  -0.626  0.00  0.00           O  
ATOM   2347 CG2  THR A 155      -5.390  16.023  -3.018  0.00  0.00           C  
ATOM   2348  C   THR A 155      -2.522  15.206  -0.593  0.00  0.00           C  
ATOM   2349  O   THR A 155      -2.407  14.255   0.211  0.00  0.00           O  
ATOM   2350  H   THR A 155      -5.039  13.756  -1.304  0.00  0.00           H  
ATOM   2351  HA  THR A 155      -2.770  15.119  -2.707  0.00  0.00           H  
ATOM   2352  HB  THR A 155      -3.917  17.130  -1.965  0.00  0.00           H  
ATOM   2353 HG21 THR A 155      -6.153  15.243  -2.818  0.00  0.00           H  
ATOM   2354 HG22 THR A 155      -5.903  16.976  -3.222  0.00  0.00           H  
ATOM   2355 HG23 THR A 155      -4.821  15.772  -3.932  0.00  0.00           H  
ATOM   2356 HG1  THR A 155      -5.699  16.978  -0.584  0.00  0.00           H  
ATOM   2357  N   ALA A 156      -1.737  16.372  -0.401  0.00  0.00           N  
ATOM   2358  CA  ALA A 156      -0.573  16.484   0.497  0.00  0.00           C  
ATOM   2359  CB  ALA A 156       0.531  17.193  -0.301  0.00  0.00           C  
ATOM   2360  C   ALA A 156      -0.900  17.213   1.805  0.00  0.00           C  
ATOM   2361  O   ALA A 156      -0.660  16.671   2.876  0.00  0.00           O  
ATOM   2362  H   ALA A 156      -1.857  17.094  -1.133  0.00  0.00           H  
ATOM   2363  HA  ALA A 156      -0.202  15.576   0.721  0.00  0.00           H  
ATOM   2364 HB1  ALA A 156       0.692  16.697  -1.151  0.00  0.00           H  
ATOM   2365 HB2  ALA A 156       0.241  18.126  -0.505  0.00  0.00           H  
ATOM   2366 HB3  ALA A 156       1.367  17.211   0.242  0.00  0.00           H  
ATOM   2367  N   PHE A 157      -1.715  18.259   1.654  0.00  0.00           N  
ATOM   2368  CA  PHE A 157      -2.189  18.959   2.848  0.00  0.00           C  
ATOM   2369  CB  PHE A 157      -3.006  20.215   2.493  0.00  0.00           C  
ATOM   2370  CG  PHE A 157      -3.899  20.784   3.605  0.00  0.00           C  
ATOM   2371 CD1  PHE A 157      -5.235  20.404   3.608  0.00  0.00           C  
ATOM   2372 CD2  PHE A 157      -3.472  21.667   4.579  0.00  0.00           C  
ATOM   2373 CE1  PHE A 157      -6.098  20.884   4.589  0.00  0.00           C  
ATOM   2374 CE2  PHE A 157      -4.344  22.072   5.585  0.00  0.00           C  
ATOM   2375  CZ  PHE A 157      -5.670  21.684   5.645  0.00  0.00           C  
ATOM   2376  C   PHE A 157      -2.975  18.053   3.794  0.00  0.00           C  
ATOM   2377  O   PHE A 157      -2.529  17.828   4.923  0.00  0.00           O  
ATOM   2378  H   PHE A 157      -1.959  18.508   0.699  0.00  0.00           H  
ATOM   2379  HA  PHE A 157      -1.367  19.264   3.354  0.00  0.00           H  
ATOM   2380 HB2  PHE A 157      -2.368  20.932   2.233  0.00  0.00           H  
ATOM   2381 HB3  PHE A 157      -3.600  19.987   1.727  0.00  0.00           H  
ATOM   2382 HD1  PHE A 157      -5.581  19.789   2.911  0.00  0.00           H  
ATOM   2383 HD2  PHE A 157      -2.539  22.016   4.565  0.00  0.00           H  
ATOM   2384 HE1  PHE A 157      -7.091  20.634   4.525  0.00  0.00           H  
ATOM   2385 HE2  PHE A 157      -3.972  22.698   6.324  0.00  0.00           H  
ATOM   2386  HZ  PHE A 157      -6.263  21.944   6.362  0.00  0.00           H  
ATOM   2387  N   ASP A 158      -4.006  17.415   3.234  0.00  0.00           N  
ATOM   2388  CA  ASP A 158      -5.008  16.662   4.006  0.00  0.00           C  
ATOM   2389  CB  ASP A 158      -6.072  16.057   3.079  0.00  0.00           C  
ATOM   2390  CG  ASP A 158      -7.040  17.105   2.665  0.00  0.00           C  
ATOM   2391 OD1  ASP A 158      -7.840  17.597   3.505  0.00  0.00           O  
ATOM   2392 OD2  ASP A 158      -7.072  17.515   1.482  0.00  0.00           O  
ATOM   2393  C   ASP A 158      -4.399  15.545   4.857  0.00  0.00           C  
ATOM   2394  O   ASP A 158      -4.651  15.453   6.051  0.00  0.00           O  
ATOM   2395  H   ASP A 158      -4.043  17.494   2.191  0.00  0.00           H  
ATOM   2396  HA  ASP A 158      -5.440  17.319   4.647  0.00  0.00           H  
ATOM   2397 HB2  ASP A 158      -5.589  15.597   2.188  0.00  0.00           H  
ATOM   2398 HB3  ASP A 158      -6.639  15.253   3.601  0.00  0.00           H  
ATOM   2399  N   ILE A 159      -3.545  14.791   4.157  0.00  0.00           N  
ATOM   2400  CA  ILE A 159      -2.944  13.618   4.802  0.00  0.00           C  
ATOM   2401  CB  ILE A 159      -2.369  12.741   3.694  0.00  0.00           C  
ATOM   2402 CG1  ILE A 159      -1.253  13.299   2.807  0.00  0.00           C  
ATOM   2403 CG2  ILE A 159      -3.536  12.252   2.798  0.00  0.00           C  
ATOM   2404 CD1  ILE A 159      -0.772  12.407   1.660  0.00  0.00           C  
ATOM   2405  C   ILE A 159      -1.872  14.014   5.830  0.00  0.00           C  
ATOM   2406  O   ILE A 159      -1.629  13.373   6.855  0.00  0.00           O  
ATOM   2407  H   ILE A 159      -3.361  15.085   3.202  0.00  0.00           H  
ATOM   2408  HA  ILE A 159      -3.683  13.172   5.319  0.00  0.00           H  
ATOM   2409  HB  ILE A 159      -2.005  11.881   4.133  0.00  0.00           H  
ATOM   2410 HG12 ILE A 159      -1.564  14.176   2.416  0.00  0.00           H  
ATOM   2411 HG13 ILE A 159      -0.457  13.507   3.395  0.00  0.00           H  
ATOM   2412 HG21 ILE A 159      -3.273  11.291   2.316  0.00  0.00           H  
ATOM   2413 HG22 ILE A 159      -4.467  12.095   3.374  0.00  0.00           H  
ATOM   2414 HG23 ILE A 159      -3.772  12.995   2.007  0.00  0.00           H  
ATOM   2415 HD11 ILE A 159      -1.577  12.144   0.949  0.00  0.00           H  
ATOM   2416 HD12 ILE A 159      -0.050  12.881   1.163  0.00  0.00           H  
ATOM   2417 HD13 ILE A 159      -0.423  11.555   2.039  0.00  0.00           H  
ATOM   2418  N   SER A 160      -1.225  15.155   5.598  0.00  0.00           N  
ATOM   2419  CA  SER A 160      -0.262  15.724   6.546  0.00  0.00           C  
ATOM   2420  CB  SER A 160       0.707  16.794   6.056  0.00  0.00           C  
ATOM   2421  OG  SER A 160       1.661  16.536   5.027  0.00  0.00           O  
ATOM   2422  C   SER A 160      -0.914  16.296   7.814  0.00  0.00           C  
ATOM   2423  O   SER A 160      -0.561  15.968   8.947  0.00  0.00           O  
ATOM   2424  H   SER A 160      -1.460  15.608   4.689  0.00  0.00           H  
ATOM   2425  HA  SER A 160       0.368  14.983   6.834  0.00  0.00           H  
ATOM   2426 HB2  SER A 160       0.148  17.622   5.757  0.00  0.00           H  
ATOM   2427 HB3  SER A 160       1.235  17.152   6.880  0.00  0.00           H  
ATOM   2428  HG  SER A 160       1.201  16.547   4.141  0.00  0.00           H  
ATOM   2429  N   ILE A 161      -2.048  16.962   7.595  0.00  0.00           N  
ATOM   2430  CA  ILE A 161      -2.900  17.418   8.696  0.00  0.00           C  
ATOM   2431  CB  ILE A 161      -3.513  18.741   8.240  0.00  0.00           C  
ATOM   2432 CG1  ILE A 161      -3.763  19.603   9.477  0.00  0.00           C  
ATOM   2433 CG2  ILE A 161      -4.842  18.587   7.497  0.00  0.00           C  
ATOM   2434 CD1  ILE A 161      -4.278  21.023   9.243  0.00  0.00           C  
ATOM   2435  C   ILE A 161      -3.802  16.394   9.385  0.00  0.00           C  
ATOM   2436  O   ILE A 161      -4.225  16.578  10.527  0.00  0.00           O  
ATOM   2437  H   ILE A 161      -2.271  17.126   6.596  0.00  0.00           H  
ATOM   2438  HA  ILE A 161      -2.256  17.770   9.421  0.00  0.00           H  
ATOM   2439  HB  ILE A 161      -2.858  19.208   7.670  0.00  0.00           H  
ATOM   2440 HG12 ILE A 161      -4.423  19.122  10.075  0.00  0.00           H  
ATOM   2441 HG13 ILE A 161      -2.896  19.667   9.997  0.00  0.00           H  
ATOM   2442 HG21 ILE A 161      -5.176  19.488   7.229  0.00  0.00           H  
ATOM   2443 HG22 ILE A 161      -4.702  18.027   6.684  0.00  0.00           H  
ATOM   2444 HG23 ILE A 161      -5.506  18.148   8.097  0.00  0.00           H  
ATOM   2445 HD11 ILE A 161      -5.151  20.976   8.764  0.00  0.00           H  
ATOM   2446 HD12 ILE A 161      -4.398  21.473  10.124  0.00  0.00           H  
ATOM   2447 HD13 ILE A 161      -3.614  21.521   8.693  0.00  0.00           H  
ATOM   2448  N   ASP A 162      -4.128  15.330   8.650  0.00  0.00           N  
ATOM   2449  CA  ASP A 162      -4.684  14.131   9.298  0.00  0.00           C  
ATOM   2450  CB  ASP A 162      -5.226  13.111   8.295  0.00  0.00           C  
ATOM   2451  CG  ASP A 162      -5.972  11.961   8.985  0.00  0.00           C  
ATOM   2452 OD1  ASP A 162      -7.208  11.928   9.177  0.00  0.00           O  
ATOM   2453 OD2  ASP A 162      -5.308  10.911   9.140  0.00  0.00           O  
ATOM   2454  C   ASP A 162      -3.720  13.432  10.248  0.00  0.00           C  
ATOM   2455  O   ASP A 162      -3.891  13.486  11.470  0.00  0.00           O  
ATOM   2456  H   ASP A 162      -3.966  15.415   7.643  0.00  0.00           H  
ATOM   2457  HA  ASP A 162      -5.480  14.440   9.852  0.00  0.00           H  
ATOM   2458 HB2  ASP A 162      -5.858  13.574   7.691  0.00  0.00           H  
ATOM   2459 HB3  ASP A 162      -4.463  12.731   7.794  0.00  0.00           H  
ATOM   2460  N   ASN A 163      -2.501  13.231   9.755  0.00  0.00           N  
ATOM   2461  CA  ASN A 163      -1.490  12.486  10.507  0.00  0.00           C  
ATOM   2462  CB  ASN A 163      -0.565  11.730   9.549  0.00  0.00           C  
ATOM   2463  CG  ASN A 163      -1.248  10.496   8.965  0.00  0.00           C  
ATOM   2464  C   ASN A 163      -0.702  13.155  11.636  0.00  0.00           C  
ATOM   2465  O   ASN A 163      -0.334  12.557  12.636  0.00  0.00           O  
ATOM   2466  H   ASN A 163      -2.333  13.637   8.819  0.00  0.00           H  
ATOM   2467  HA  ASN A 163      -1.985  11.673  10.937  0.00  0.00           H  
ATOM   2468 HB2  ASN A 163      -0.319  12.335   8.803  0.00  0.00           H  
ATOM   2469 HB3  ASN A 163       0.238  11.437  10.049  0.00  0.00           H  
ATOM   2470 OD1  ASN A 163      -1.305   9.414   9.545  0.00  0.00           O  
ATOM   2471 ND2  ASN A 163      -1.773  10.571   7.742  0.00  0.00           N  
ATOM   2472 HD22 ASN A 163      -1.686  11.451   7.251  0.00  0.00           H  
ATOM   2473 HD21 ASN A 163      -2.225   9.800   7.333  0.00  0.00           H  
ATOM   2474  N   GLY A 164      -0.344  14.421  11.430  0.00  0.00           N  
ATOM   2475  CA  GLY A 164       0.288  15.220  12.493  0.00  0.00           C  
ATOM   2476  C   GLY A 164       0.474  16.692  12.151  0.00  0.00           C  
ATOM   2477  O   GLY A 164      -0.349  17.535  12.503  0.00  0.00           O  
ATOM   2478  H   GLY A 164      -0.541  14.787  10.484  0.00  0.00           H  
ATOM   2479 HA2  GLY A 164      -0.276  15.141  13.340  0.00  0.00           H  
ATOM   2480 HA3  GLY A 164       1.195  14.810  12.716  0.00  0.00           H  
ATOM   2481  N   ASN A 165       1.474  17.085  11.368  0.00  0.00           N  
ATOM   2482  CA  ASN A 165       1.924  18.487  11.387  0.00  0.00           C  
ATOM   2483  CB  ASN A 165       3.441  18.522  11.179  0.00  0.00           C  
ATOM   2484  CG  ASN A 165       4.182  19.829  11.485  0.00  0.00           C  
ATOM   2485  C   ASN A 165       1.353  19.663  10.590  0.00  0.00           C  
ATOM   2486  O   ASN A 165       1.497  19.772   9.378  0.00  0.00           O  
ATOM   2487  H   ASN A 165       1.890  16.360  10.774  0.00  0.00           H  
ATOM   2488  HA  ASN A 165       1.871  18.785  12.418  0.00  0.00           H  
ATOM   2489 HB2  ASN A 165       3.856  17.790  11.752  0.00  0.00           H  
ATOM   2490 HB3  ASN A 165       3.633  18.277  10.209  0.00  0.00           H  
ATOM   2491 OD1  ASN A 165       4.269  20.760  10.701  0.00  0.00           O  
ATOM   2492 ND2  ASN A 165       4.831  20.017  12.629  0.00  0.00           N  
ATOM   2493 HD22 ASN A 165       4.800  19.222  13.277  0.00  0.00           H  
ATOM   2494 HD21 ASN A 165       5.298  20.836  12.837  0.00  0.00           H  
ATOM   2495  N   GLU A 166       0.724  20.602  11.280  0.00  0.00           N  
ATOM   2496  CA  GLU A 166       0.249  21.930  10.842  0.00  0.00           C  
ATOM   2497  CB  GLU A 166      -0.352  22.798  11.947  0.00  0.00           C  
ATOM   2498  CG  GLU A 166       0.534  22.933  13.189  0.00  0.00           C  
ATOM   2499  CD  GLU A 166       0.480  21.859  14.274  0.00  0.00           C  
ATOM   2500 OE1  GLU A 166      -0.182  20.817  14.142  0.00  0.00           O  
ATOM   2501 OE2  GLU A 166       0.834  22.149  15.438  0.00  0.00           O  
ATOM   2502  C   GLU A 166       1.217  22.777  10.025  0.00  0.00           C  
ATOM   2503  O   GLU A 166       0.777  23.201   8.954  0.00  0.00           O  
ATOM   2504  H   GLU A 166       0.560  20.293  12.315  0.00  0.00           H  
ATOM   2505  HA  GLU A 166      -0.624  21.804  10.307  0.00  0.00           H  
ATOM   2506 HB2  GLU A 166      -0.486  23.702  11.583  0.00  0.00           H  
ATOM   2507 HB3  GLU A 166      -1.196  22.384  12.233  0.00  0.00           H  
ATOM   2508 HG2  GLU A 166       1.492  22.985  12.875  0.00  0.00           H  
ATOM   2509 HG3  GLU A 166       0.306  23.811  13.634  0.00  0.00           H  
ATOM   2510  N   ASP A 167       2.411  23.117  10.492  0.00  0.00           N  
ATOM   2511  CA  ASP A 167       3.499  23.855   9.832  0.00  0.00           C  
ATOM   2512  CB  ASP A 167       4.821  24.049  10.578  0.00  0.00           C  
ATOM   2513  CG  ASP A 167       4.637  24.823  11.886  0.00  0.00           C  
ATOM   2514 OD1  ASP A 167       3.522  24.795  12.452  0.00  0.00           O  
ATOM   2515 OD2  ASP A 167       5.564  25.629  12.107  0.00  0.00           O  
ATOM   2516  C   ASP A 167       3.777  23.338   8.421  0.00  0.00           C  
ATOM   2517  O   ASP A 167       3.961  24.137   7.509  0.00  0.00           O  
ATOM   2518  H   ASP A 167       2.545  22.771  11.520  0.00  0.00           H  
ATOM   2519  HA  ASP A 167       3.192  24.814   9.742  0.00  0.00           H  
ATOM   2520 HB2  ASP A 167       5.192  23.157  10.791  0.00  0.00           H  
ATOM   2521 HB3  ASP A 167       5.434  24.561   9.995  0.00  0.00           H  
ATOM   2522  N   LEU A 168       3.766  22.005   8.297  0.00  0.00           N  
ATOM   2523  CA  LEU A 168       4.172  21.257   7.108  0.00  0.00           C  
ATOM   2524  CB  LEU A 168       4.398  19.786   7.470  0.00  0.00           C  
ATOM   2525  CG  LEU A 168       5.892  19.692   7.798  0.00  0.00           C  
ATOM   2526 CD1  LEU A 168       6.287  18.266   8.190  0.00  0.00           C  
ATOM   2527 CD2  LEU A 168       6.697  19.808   6.502  0.00  0.00           C  
ATOM   2528  C   LEU A 168       2.982  21.217   6.146  0.00  0.00           C  
ATOM   2529  O   LEU A 168       3.185  21.697   5.039  0.00  0.00           O  
ATOM   2530  H   LEU A 168       3.422  21.515   9.176  0.00  0.00           H  
ATOM   2531  HA  LEU A 168       4.918  21.741   6.664  0.00  0.00           H  
ATOM   2532 HB2  LEU A 168       3.912  19.594   8.264  0.00  0.00           H  
ATOM   2533 HB3  LEU A 168       4.234  19.258   6.699  0.00  0.00           H  
ATOM   2534  HG  LEU A 168       6.099  20.312   8.557  0.00  0.00           H  
ATOM   2535 HD11 LEU A 168       6.087  17.647   7.432  0.00  0.00           H  
ATOM   2536 HD12 LEU A 168       7.264  18.239   8.397  0.00  0.00           H  
ATOM   2537 HD13 LEU A 168       5.766  17.989   8.996  0.00  0.00           H  
ATOM   2538 HD21 LEU A 168       6.501  20.687   6.069  0.00  0.00           H  
ATOM   2539 HD22 LEU A 168       7.672  19.746   6.711  0.00  0.00           H  
ATOM   2540 HD23 LEU A 168       6.439  19.065   5.885  0.00  0.00           H  
ATOM   2541  N   ALA A 169       1.776  21.141   6.723  0.00  0.00           N  
ATOM   2542  CA  ALA A 169       0.566  21.071   5.907  0.00  0.00           C  
ATOM   2543  CB  ALA A 169      -0.629  20.729   6.812  0.00  0.00           C  
ATOM   2544  C   ALA A 169       0.277  22.487   5.394  0.00  0.00           C  
ATOM   2545  O   ALA A 169      -0.083  22.719   4.237  0.00  0.00           O  
ATOM   2546  H   ALA A 169       1.781  21.137   7.751  0.00  0.00           H  
ATOM   2547  HA  ALA A 169       0.733  20.480   5.127  0.00  0.00           H  
ATOM   2548 HB1  ALA A 169      -0.289  20.439   7.704  0.00  0.00           H  
ATOM   2549 HB2  ALA A 169      -1.203  21.539   6.916  0.00  0.00           H  
ATOM   2550 HB3  ALA A 169      -1.155  19.993   6.394  0.00  0.00           H  
ATOM   2551  N   GLU A 170       0.411  23.523   6.218  0.00  0.00           N  
ATOM   2552  CA  GLU A 170       0.148  24.905   5.802  0.00  0.00           C  
ATOM   2553  CB  GLU A 170       0.125  25.850   7.009  0.00  0.00           C  
ATOM   2554  CG  GLU A 170      -1.194  25.712   7.769  0.00  0.00           C  
ATOM   2555  CD  GLU A 170      -1.507  26.822   8.770  0.00  0.00           C  
ATOM   2556 OE1  GLU A 170      -1.704  27.982   8.332  0.00  0.00           O  
ATOM   2557 OE2  GLU A 170      -1.962  26.496   9.885  0.00  0.00           O  
ATOM   2558  C   GLU A 170       1.057  25.337   4.644  0.00  0.00           C  
ATOM   2559  O   GLU A 170       0.544  26.064   3.797  0.00  0.00           O  
ATOM   2560  H   GLU A 170       0.717  23.271   7.184  0.00  0.00           H  
ATOM   2561  HA  GLU A 170      -0.816  24.993   5.519  0.00  0.00           H  
ATOM   2562 HB2  GLU A 170       0.839  25.586   7.608  0.00  0.00           H  
ATOM   2563 HB3  GLU A 170       0.183  26.757   6.680  0.00  0.00           H  
ATOM   2564 HG2  GLU A 170      -1.932  25.700   7.102  0.00  0.00           H  
ATOM   2565 HG3  GLU A 170      -1.171  24.857   8.275  0.00  0.00           H  
ATOM   2566  N   ILE A 171       2.330  24.958   4.592  0.00  0.00           N  
ATOM   2567  CA  ILE A 171       3.219  25.340   3.478  0.00  0.00           C  
ATOM   2568  CB  ILE A 171       4.698  25.323   3.875  0.00  0.00           C  
ATOM   2569 CG1  ILE A 171       5.258  23.933   4.149  0.00  0.00           C  
ATOM   2570 CG2  ILE A 171       4.987  26.292   5.015  0.00  0.00           C  
ATOM   2571 CD1  ILE A 171       6.757  23.858   4.446  0.00  0.00           C  
ATOM   2572  C   ILE A 171       2.889  24.658   2.159  0.00  0.00           C  
ATOM   2573  O   ILE A 171       2.592  25.453   1.278  0.00  0.00           O  
ATOM   2574  H   ILE A 171       2.648  24.377   5.391  0.00  0.00           H  
ATOM   2575  HA  ILE A 171       3.073  26.335   3.339  0.00  0.00           H  
ATOM   2576  HB  ILE A 171       5.228  25.725   3.113  0.00  0.00           H  
ATOM   2577 HG12 ILE A 171       4.762  23.533   4.930  0.00  0.00           H  
ATOM   2578 HG13 ILE A 171       5.071  23.350   3.348  0.00  0.00           H  
ATOM   2579 HG21 ILE A 171       5.974  26.374   5.140  0.00  0.00           H  
ATOM   2580 HG22 ILE A 171       4.604  27.188   4.796  0.00  0.00           H  
ATOM   2581 HG23 ILE A 171       4.573  25.950   5.856  0.00  0.00           H  
ATOM   2582 HD11 ILE A 171       6.954  24.405   5.255  0.00  0.00           H  
ATOM   2583 HD12 ILE A 171       7.007  22.907   4.609  0.00  0.00           H  
ATOM   2584 HD13 ILE A 171       7.259  24.214   3.663  0.00  0.00           H  
ATOM   2585  N   LEU A 172       2.476  23.391   2.280  0.00  0.00           N  
ATOM   2586  CA  LEU A 172       1.815  22.763   1.127  0.00  0.00           C  
ATOM   2587  CB  LEU A 172       1.541  21.302   1.472  0.00  0.00           C  
ATOM   2588  CG  LEU A 172       2.757  20.412   1.756  0.00  0.00           C  
ATOM   2589 CD1  LEU A 172       2.208  19.278   2.610  0.00  0.00           C  
ATOM   2590 CD2  LEU A 172       3.516  19.880   0.543  0.00  0.00           C  
ATOM   2591  C   LEU A 172       0.485  23.329   0.637  0.00  0.00           C  
ATOM   2592  O   LEU A 172       0.423  23.821  -0.494  0.00  0.00           O  
ATOM   2593  H   LEU A 172       2.647  22.940   3.168  0.00  0.00           H  
ATOM   2594  HA  LEU A 172       2.484  22.790   0.332  0.00  0.00           H  
ATOM   2595 HB2  LEU A 172       0.964  21.281   2.290  0.00  0.00           H  
ATOM   2596 HB3  LEU A 172       1.048  20.892   0.705  0.00  0.00           H  
ATOM   2597  HG  LEU A 172       3.416  20.920   2.264  0.00  0.00           H  
ATOM   2598 HD11 LEU A 172       1.499  18.789   2.101  0.00  0.00           H  
ATOM   2599 HD12 LEU A 172       2.948  18.645   2.841  0.00  0.00           H  
ATOM   2600 HD13 LEU A 172       1.816  19.652   3.451  0.00  0.00           H  
ATOM   2601 HD21 LEU A 172       3.861  20.648   0.004  0.00  0.00           H  
ATOM   2602 HD22 LEU A 172       4.283  19.317   0.852  0.00  0.00           H  
ATOM   2603 HD23 LEU A 172       2.901  19.327  -0.018  0.00  0.00           H  
ATOM   2604  N   GLN A 173      -0.420  23.628   1.563  0.00  0.00           N  
ATOM   2605  CA  GLN A 173      -1.693  24.297   1.249  0.00  0.00           C  
ATOM   2606  CB  GLN A 173      -2.656  24.191   2.426  0.00  0.00           C  
ATOM   2607  CG  GLN A 173      -4.012  24.834   2.129  0.00  0.00           C  
ATOM   2608  CD  GLN A 173      -5.027  24.497   3.224  0.00  0.00           C  
ATOM   2609  C   GLN A 173      -1.432  25.730   0.763  0.00  0.00           C  
ATOM   2610  O   GLN A 173      -2.181  26.254  -0.062  0.00  0.00           O  
ATOM   2611  H   GLN A 173      -0.156  23.349   2.534  0.00  0.00           H  
ATOM   2612  HA  GLN A 173      -2.128  23.796   0.499  0.00  0.00           H  
ATOM   2613 HB2  GLN A 173      -2.812  23.231   2.634  0.00  0.00           H  
ATOM   2614 HB3  GLN A 173      -2.262  24.656   3.213  0.00  0.00           H  
ATOM   2615 HG2  GLN A 173      -3.899  25.817   2.097  0.00  0.00           H  
ATOM   2616 HG3  GLN A 173      -4.349  24.484   1.267  0.00  0.00           H  
ATOM   2617 OE1  GLN A 173      -5.110  25.111   4.286  0.00  0.00           O  
ATOM   2618 NE2  GLN A 173      -5.722  23.397   2.944  0.00  0.00           N  
ATOM   2619 HE21 GLN A 173      -6.433  23.072   3.637  0.00  0.00           H  
ATOM   2620 HE22 GLN A 173      -5.565  22.899   2.093  0.00  0.00           H  
ATOM   2621  N   LYS A 174      -0.452  26.491   1.227  0.00  0.00           N  
ATOM   2622  CA  LYS A 174      -0.108  27.795   0.635  0.00  0.00           C  
ATOM   2623  CB  LYS A 174       0.540  28.676   1.705  0.00  0.00           C  
ATOM   2624  CG  LYS A 174      -0.522  29.104   2.718  0.00  0.00           C  
ATOM   2625  CD  LYS A 174       0.215  29.896   3.801  0.00  0.00           C  
ATOM   2626  CE  LYS A 174       0.879  29.109   4.928  0.00  0.00           C  
ATOM   2627  NZ  LYS A 174       1.129  29.895   6.136  0.00  0.00           N  
ATOM   2628  C   LYS A 174       0.620  27.805  -0.708  0.00  0.00           C  
ATOM   2629  O   LYS A 174       0.620  28.789  -1.440  0.00  0.00           O  
ATOM   2630  H   LYS A 174       0.059  26.095   2.047  0.00  0.00           H  
ATOM   2631  HA  LYS A 174      -0.985  28.337   0.532  0.00  0.00           H  
ATOM   2632 HB2  LYS A 174       1.221  28.153   2.172  0.00  0.00           H  
ATOM   2633 HB3  LYS A 174       0.898  29.478   1.274  0.00  0.00           H  
ATOM   2634 HG2  LYS A 174      -1.170  29.689   2.279  0.00  0.00           H  
ATOM   2635 HG3  LYS A 174      -0.926  28.311   3.120  0.00  0.00           H  
ATOM   2636 HD2  LYS A 174       0.932  30.463   3.347  0.00  0.00           H  
ATOM   2637 HD3  LYS A 174      -0.445  30.551   4.221  0.00  0.00           H  
ATOM   2638 HE2  LYS A 174       0.285  28.317   5.152  0.00  0.00           H  
ATOM   2639 HE3  LYS A 174       1.755  28.734   4.577  0.00  0.00           H  
ATOM   2640 HZ1  LYS A 174       2.030  29.667   6.515  0.00  0.00           H  
ATOM   2641 HZ2  LYS A 174       1.106  30.875   5.921  0.00  0.00           H  
ATOM   2642 HZ3  LYS A 174       0.428  29.697   6.826  0.00  0.00           H  
ATOM   2643  N   LEU A 175       1.030  26.614  -1.132  0.00  0.00           N  
ATOM   2644  CA  LEU A 175       1.547  26.289  -2.463  0.00  0.00           C  
ATOM   2645  CB  LEU A 175       2.936  25.654  -2.345  0.00  0.00           C  
ATOM   2646  CG  LEU A 175       4.040  26.673  -2.035  0.00  0.00           C  
ATOM   2647 CD1  LEU A 175       5.378  25.986  -1.771  0.00  0.00           C  
ATOM   2648 CD2  LEU A 175       4.158  27.583  -3.259  0.00  0.00           C  
ATOM   2649  C   LEU A 175       0.663  25.505  -3.444  0.00  0.00           C  
ATOM   2650  O   LEU A 175       1.031  25.517  -4.622  0.00  0.00           O  
ATOM   2651  H   LEU A 175       0.948  25.859  -0.373  0.00  0.00           H  
ATOM   2652  HA  LEU A 175       1.810  27.184  -2.927  0.00  0.00           H  
ATOM   2653 HB2  LEU A 175       2.914  25.007  -1.605  0.00  0.00           H  
ATOM   2654 HB3  LEU A 175       3.154  25.233  -3.205  0.00  0.00           H  
ATOM   2655  HG  LEU A 175       3.774  27.202  -1.226  0.00  0.00           H  
ATOM   2656 HD11 LEU A 175       5.647  25.464  -2.579  0.00  0.00           H  
ATOM   2657 HD12 LEU A 175       6.072  26.677  -1.573  0.00  0.00           H  
ATOM   2658 HD13 LEU A 175       5.287  25.371  -0.989  0.00  0.00           H  
ATOM   2659 HD21 LEU A 175       3.283  28.042  -3.415  0.00  0.00           H  
ATOM   2660 HD22 LEU A 175       4.870  28.265  -3.097  0.00  0.00           H  
ATOM   2661 HD23 LEU A 175       4.395  27.033  -4.058  0.00  0.00           H  
ATOM   2662  N   ASN A 176      -0.120  24.551  -2.956  0.00  0.00           N  
ATOM   2663  CA  ASN A 176      -1.037  23.714  -3.755  0.00  0.00           C  
ATOM   2664  CB  ASN A 176      -1.718  22.862  -2.679  0.00  0.00           C  
ATOM   2665  CG  ASN A 176      -2.359  21.614  -3.270  0.00  0.00           C  
ATOM   2666  C   ASN A 176      -2.030  24.545  -4.565  0.00  0.00           C  
ATOM   2667  O   ASN A 176      -2.686  25.452  -4.069  0.00  0.00           O  
ATOM   2668  H   ASN A 176      -0.034  24.429  -1.907  0.00  0.00           H  
ATOM   2669  HA  ASN A 176      -0.466  23.206  -4.415  0.00  0.00           H  
ATOM   2670 HB2  ASN A 176      -1.034  22.583  -2.018  0.00  0.00           H  
ATOM   2671 HB3  ASN A 176      -2.426  23.407  -2.248  0.00  0.00           H  
ATOM   2672 OD1  ASN A 176      -1.809  20.519  -3.354  0.00  0.00           O  
ATOM   2673 ND2  ASN A 176      -3.675  21.703  -3.419  0.00  0.00           N  
ATOM   2674 HD22 ASN A 176      -4.181  22.519  -3.169  0.00  0.00           H  
ATOM   2675 HD21 ASN A 176      -4.182  20.912  -3.801  0.00  0.00           H  
ATOM   2676  N   LEU A 177      -2.189  24.075  -5.805  0.00  0.00           N  
ATOM   2677  CA  LEU A 177      -3.055  24.711  -6.801  0.00  0.00           C  
ATOM   2678  CB  LEU A 177      -2.342  24.956  -8.137  0.00  0.00           C  
ATOM   2679  CG  LEU A 177      -0.984  25.650  -8.001  0.00  0.00           C  
ATOM   2680 CD1  LEU A 177      -0.203  25.879  -9.300  0.00  0.00           C  
ATOM   2681 CD2  LEU A 177      -1.225  27.049  -7.432  0.00  0.00           C  
ATOM   2682  C   LEU A 177      -4.449  24.210  -7.176  0.00  0.00           C  
ATOM   2683  O   LEU A 177      -5.310  25.046  -7.442  0.00  0.00           O  
ATOM   2684  H   LEU A 177      -1.638  23.206  -6.005  0.00  0.00           H  
ATOM   2685  HA  LEU A 177      -3.159  25.729  -6.511  0.00  0.00           H  
ATOM   2686 HB2  LEU A 177      -2.187  24.080  -8.563  0.00  0.00           H  
ATOM   2687 HB3  LEU A 177      -2.919  25.534  -8.688  0.00  0.00           H  
ATOM   2688  HG  LEU A 177      -0.401  25.102  -7.362  0.00  0.00           H  
ATOM   2689 HD11 LEU A 177      -0.746  26.451  -9.913  0.00  0.00           H  
ATOM   2690 HD12 LEU A 177       0.659  26.335  -9.088  0.00  0.00           H  
ATOM   2691 HD13 LEU A 177      -0.021  24.999  -9.734  0.00  0.00           H  
ATOM   2692 HD21 LEU A 177      -1.665  26.972  -6.539  0.00  0.00           H  
ATOM   2693 HD22 LEU A 177      -0.349  27.521  -7.335  0.00  0.00           H  
ATOM   2694 HD23 LEU A 177      -1.815  27.562  -8.054  0.00  0.00           H  
ATOM   2695  N   PRO A 178      -4.722  22.907  -7.288  0.00  0.00           N  
ATOM   2696  CA  PRO A 178      -6.051  22.421  -7.677  0.00  0.00           C  
ATOM   2697  CB  PRO A 178      -5.986  20.888  -7.605  0.00  0.00           C  
ATOM   2698  CG  PRO A 178      -4.534  20.683  -8.024  0.00  0.00           C  
ATOM   2699  CD  PRO A 178      -3.736  21.827  -7.381  0.00  0.00           C  
ATOM   2700  C   PRO A 178      -7.262  22.919  -6.883  0.00  0.00           C  
ATOM   2701  O   PRO A 178      -7.215  23.158  -5.680  0.00  0.00           O  
ATOM   2702  HA  PRO A 178      -6.203  22.591  -8.691  0.00  0.00           H  
ATOM   2703 HB2  PRO A 178      -6.126  20.570  -6.690  0.00  0.00           H  
ATOM   2704 HB3  PRO A 178      -6.591  20.476  -8.253  0.00  0.00           H  
ATOM   2705 HG2  PRO A 178      -4.201  19.797  -7.696  0.00  0.00           H  
ATOM   2706 HG3  PRO A 178      -4.455  20.718  -9.021  0.00  0.00           H  
ATOM   2707 HD2  PRO A 178      -3.406  21.561  -6.480  0.00  0.00           H  
ATOM   2708 HD3  PRO A 178      -2.967  22.088  -7.962  0.00  0.00           H  
ATOM   2709  N   GLU A 179      -8.398  22.947  -7.575  0.00  0.00           N  
ATOM   2710  CA  GLU A 179      -9.766  23.260  -7.152  0.00  0.00           C  
ATOM   2711  CB  GLU A 179     -10.699  23.267  -8.370  0.00  0.00           C  
ATOM   2712  CG  GLU A 179     -10.385  24.323  -9.427  0.00  0.00           C  
ATOM   2713  CD  GLU A 179     -11.195  24.206 -10.718  0.00  0.00           C  
ATOM   2714 OE1  GLU A 179     -11.806  25.233 -11.116  0.00  0.00           O  
ATOM   2715 OE2  GLU A 179     -11.035  23.191 -11.429  0.00  0.00           O  
ATOM   2716  C   GLU A 179     -10.328  22.129  -6.278  0.00  0.00           C  
ATOM   2717  O   GLU A 179      -9.750  21.010  -6.179  0.00  0.00           O  
ATOM   2718  H   GLU A 179      -8.212  22.684  -8.629  0.00  0.00           H  
ATOM   2719  HA  GLU A 179      -9.773  24.116  -6.630  0.00  0.00           H  
ATOM   2720 HB2  GLU A 179     -10.629  22.382  -8.805  0.00  0.00           H  
ATOM   2721 HB3  GLU A 179     -11.616  23.437  -8.045  0.00  0.00           H  
ATOM   2722 HG2  GLU A 179     -10.576  25.214  -9.039  0.00  0.00           H  
ATOM   2723 HG3  GLU A 179      -9.429  24.241  -9.673  0.00  0.00           H  
ATOM   2724  N   THR A 180     -11.149  22.542  -5.324  0.00  0.00           N  
ATOM   2725  CA  THR A 180     -11.745  21.652  -4.324  0.00  0.00           C  
ATOM   2726  CB  THR A 180     -12.441  22.504  -3.259  0.00  0.00           C  
ATOM   2727 OG1  THR A 180     -13.429  23.352  -3.845  0.00  0.00           O  
ATOM   2728 CG2  THR A 180     -11.301  23.194  -2.496  0.00  0.00           C  
ATOM   2729  C   THR A 180     -12.630  20.554  -4.865  0.00  0.00           C  
ATOM   2730  O   THR A 180     -12.571  20.264  -6.087  0.00  0.00           O  
ATOM   2731  H   THR A 180     -11.342  23.575  -5.342  0.00  0.00           H  
ATOM   2732  HA  THR A 180     -10.923  21.069  -3.856  0.00  0.00           H  
ATOM   2733  HB  THR A 180     -12.912  21.882  -2.591  0.00  0.00           H  
ATOM   2734 HG21 THR A 180     -10.999  24.001  -3.005  0.00  0.00           H  
ATOM   2735 HG22 THR A 180     -11.626  23.472  -1.592  0.00  0.00           H  
ATOM   2736 HG23 THR A 180     -10.535  22.557  -2.395  0.00  0.00           H  
ATOM   2737 HG1  THR A 180     -13.014  23.948  -4.543  0.00  0.00           H  
ATOM   2738  N   GLY A 181     -13.176  19.568  -3.972  0.00  0.00           N  
ATOM   2739  CA  GLY A 181     -13.839  18.359  -4.486  0.00  0.00           C  
ATOM   2740  C   GLY A 181     -13.880  17.235  -3.495  0.00  0.00           C  
ATOM   2741  O   GLY A 181     -12.812  16.816  -2.991  0.00  0.00           O  
ATOM   2742  H   GLY A 181     -13.047  19.696  -2.946  0.00  0.00           H  
ATOM   2743 HA2  GLY A 181     -14.869  18.616  -4.801  0.00  0.00           H  
ATOM   2744 HA3  GLY A 181     -13.266  17.973  -5.353  0.00  0.00           H  
ATOM   2745  N   GLY A 182     -15.089  16.514  -3.240  0.00  0.00           N  
ATOM   2746  CA  GLY A 182     -15.054  15.163  -2.651  0.00  0.00           C  
ATOM   2747  C   GLY A 182     -14.647  15.126  -1.197  0.00  0.00           C  
ATOM   2748  O   GLY A 182     -14.607  14.008  -0.620  0.00  0.00           O  
ATOM   2749  H   GLY A 182     -15.961  16.832  -3.716  0.00  0.00           H  
ATOM   2750 HA2  GLY A 182     -16.058  14.697  -2.724  0.00  0.00           H  
ATOM   2751 HA3  GLY A 182     -14.339  14.537  -3.221  0.00  0.00           H  
ATOM   2752  N   GLY A 183     -14.489  16.325  -0.430  0.00  0.00           N  
ATOM   2753  CA  GLY A 183     -14.329  16.343   1.030  0.00  0.00           C  
ATOM   2754  C   GLY A 183     -13.210  17.254   1.447  0.00  0.00           C  
ATOM   2755  O   GLY A 183     -12.315  16.814   2.208  0.00  0.00           O  
ATOM   2756  H   GLY A 183     -14.606  17.231  -0.924  0.00  0.00           H  
ATOM   2757 HA2  GLY A 183     -15.261  16.721   1.490  0.00  0.00           H  
ATOM   2758 HA3  GLY A 183     -14.131  15.323   1.425  0.00  0.00           H  
ATOM   2759  N   GLY A 184     -13.220  18.572   1.088  0.00  0.00           N  
ATOM   2760  CA  GLY A 184     -12.100  19.487   1.344  0.00  0.00           C  
ATOM   2761  C   GLY A 184     -11.353  19.750   0.072  0.00  0.00           C  
ATOM   2762  O   GLY A 184     -11.960  20.282  -0.894  0.00  0.00           O  
ATOM   2763  H   GLY A 184     -14.022  18.944   0.539  0.00  0.00           H  
ATOM   2764 HA2  GLY A 184     -12.482  20.452   1.736  0.00  0.00           H  
ATOM   2765 HA3  GLY A 184     -11.408  19.073   2.106  0.00  0.00           H  
HETATM 2766  N1  SIP A 185     -10.086  19.136  -0.153  0.00  0.00           N  
HETATM 2767  H1  SIP A 185      -9.699  18.521   0.598  0.00  0.00           H  
HETATM 2768  C1  SIP A 185      -8.830  18.253  -2.029  0.00  0.00           C  
HETATM 2769  O1  SIP A 185      -7.642  17.625  -1.726  0.00  0.00           O  
HETATM 2770  N2  SIP A 185      -9.750  17.618  -2.904  0.00  0.00           N  
HETATM 2771  H2  SIP A 185     -10.721  17.994  -2.926  0.00  0.00           H  
HETATM 2772  N3  SIP A 185     -10.518  12.781  -2.757  0.00  0.00           N  
HETATM 2773  C2  SIP A 185      -9.934  11.513  -2.879  0.00  0.00           C  
HETATM 2774  C3  SIP A 185     -10.679  10.326  -3.071  0.00  0.00           C  
HETATM 2775  H3  SIP A 185     -11.757  10.385  -3.122  0.00  0.00           H  
HETATM 2776  C4  SIP A 185     -10.081   9.060  -3.102  0.00  0.00           C  
HETATM 2777  C5  SIP A 185      -8.680   8.965  -3.081  0.00  0.00           C  
HETATM 2778  C6  SIP A 185      -7.947  10.121  -2.813  0.00  0.00           C  
HETATM 2779  H4  SIP A 185      -6.893  10.006  -2.627  0.00  0.00           H  
HETATM 2780  C7  SIP A 185      -8.546  11.362  -2.681  0.00  0.00           C  
HETATM 2781  H5  SIP A 185      -7.947  12.216  -2.386  0.00  0.00           H  
HETATM 2782  C8  SIP A 185      -7.953   7.663  -3.284  0.00  0.00           C  
HETATM 2783  H6  SIP A 185      -6.878   7.847  -3.333  0.00  0.00           H  
HETATM 2784  C9  SIP A 185      -8.294   6.515  -2.390  0.00  0.00           C  
HETATM 2785 C10  SIP A 185      -9.649   6.142  -2.438  0.00  0.00           C  
HETATM 2786 Si1  SIP A 185     -10.948   7.516  -2.511  0.00  0.00          Si  
HETATM 2787 C11  SIP A 185      -9.980   4.841  -2.111  0.00  0.00           C  
HETATM 2788  H7  SIP A 185     -10.994   4.493  -2.261  0.00  0.00           H  
HETATM 2789 C12  SIP A 185      -8.985   3.971  -1.700  0.00  0.00           C  
HETATM 2790 C13  SIP A 185      -7.672   4.382  -1.497  0.00  0.00           C  
HETATM 2791  H8  SIP A 185      -6.915   3.668  -1.195  0.00  0.00           H  
HETATM 2792 C14  SIP A 185      -7.321   5.684  -1.845  0.00  0.00           C  
HETATM 2793  H9  SIP A 185      -6.287   6.009  -1.793  0.00  0.00           H  
HETATM 2794  N4  SIP A 185      -9.249   2.529  -1.627  0.00  0.00           N  
HETATM 2795 C15  SIP A 185      -9.214  19.478  -1.280  0.00  0.00           C  
HETATM 2796 H10  SIP A 185      -9.693  20.193  -1.978  0.00  0.00           H  
HETATM 2797 H11  SIP A 185      -8.288  19.949  -0.892  0.00  0.00           H  
HETATM 2798 C16  SIP A 185      -9.439  16.358  -3.572  0.00  0.00           C  
HETATM 2799 H12  SIP A 185      -9.967  16.337  -4.552  0.00  0.00           H  
HETATM 2800 H13  SIP A 185      -8.347  16.282  -3.771  0.00  0.00           H  
HETATM 2801 C17  SIP A 185      -9.868  15.183  -2.697  0.00  0.00           C  
HETATM 2802 H14  SIP A 185      -9.171  15.087  -1.836  0.00  0.00           H  
HETATM 2803 H15  SIP A 185     -10.868  15.403  -2.281  0.00  0.00           H  
HETATM 2804 C18  SIP A 185      -9.883  13.885  -3.496  0.00  0.00           C  
HETATM 2805 H16  SIP A 185     -10.419  14.029  -4.446  0.00  0.00           H  
HETATM 2806 H17  SIP A 185      -8.856  13.609  -3.742  0.00  0.00           H  
HETATM 2807 C19  SIP A 185     -11.972  12.863  -2.709  0.00  0.00           C  
HETATM 2808 H18  SIP A 185     -12.443  12.873  -3.702  0.00  0.00           H  
HETATM 2809 H19  SIP A 185     -12.380  12.033  -2.136  0.00  0.00           H  
HETATM 2810 H20  SIP A 185     -12.294  13.767  -2.195  0.00  0.00           H  
HETATM 2811 C20  SIP A 185     -10.900   7.571  -0.617  0.00  0.00           C  
HETATM 2812 H21  SIP A 185     -10.213   8.366  -0.316  0.00  0.00           H  
HETATM 2813 H22  SIP A 185     -11.841   7.670  -0.080  0.00  0.00           H  
HETATM 2814 H23  SIP A 185     -10.409   6.653  -0.339  0.00  0.00           H  
HETATM 2815 C21  SIP A 185     -12.518   7.030  -3.428  0.00  0.00           C  
HETATM 2816 H24  SIP A 185     -12.350   7.172  -4.500  0.00  0.00           H  
HETATM 2817 H25  SIP A 185     -12.768   5.979  -3.267  0.00  0.00           H  
HETATM 2818 H26  SIP A 185     -13.371   7.645  -3.129  0.00  0.00           H  
HETATM 2819 C22  SIP A 185      -9.261   2.050  -0.231  0.00  0.00           C  
HETATM 2820 H27  SIP A 185      -8.357   2.411   0.249  0.00  0.00           H  
HETATM 2821 H28  SIP A 185     -10.134   2.443   0.285  0.00  0.00           H  
HETATM 2822 H29  SIP A 185      -9.239   0.968  -0.277  0.00  0.00           H  
HETATM 2823 C23  SIP A 185     -10.429   2.058  -2.410  0.00  0.00           C  
HETATM 2824 H30  SIP A 185     -10.338   2.449  -3.419  0.00  0.00           H  
HETATM 2825 H31  SIP A 185     -10.397   0.973  -2.403  0.00  0.00           H  
HETATM 2826 H32  SIP A 185     -11.345   2.423  -1.947  0.00  0.00           H  
HETATM 2827 H33  SIP A 185      -8.396   2.129  -2.138  0.00  0.00           H  
HETATM 2828  O1  HOH A 200      -5.096   2.610  -4.635  0.00  0.00           O  
HETATM 2829  H1  HOH A 200      -5.140   3.531  -4.929  0.00  0.00           H  
HETATM 2830  H2  HOH A 200      -5.164   2.092  -5.448  0.00  0.00           H  
HETATM 2831  O2  HOH A 200      -7.517   2.049  -3.403  0.00  0.00           O  
HETATM 2832  H3  HOH A 200      -8.000   2.766  -3.867  0.00  0.00           H  
HETATM 2833  H4  HOH A 200      -6.587   2.168  -3.678  0.00  0.00           H  
HETATM 2834  O3  HOH A 200      -9.252   3.856  -4.573  0.00  0.00           O  
HETATM 2835  H5  HOH A 200      -9.549   3.741  -5.477  0.00  0.00           H  
HETATM 2836  H6  HOH A 200      -9.008   4.809  -4.525  0.00  0.00           H  
ATOM   2837  N   SER B   1      -0.182  -4.143  25.363  0.00  0.00           N  
ATOM   2838  CA  SER B   1      -1.160  -4.417  24.292  0.00  0.00           C  
ATOM   2839  CB  SER B   1      -1.459  -3.124  23.529  0.00  0.00           C  
ATOM   2840  OG  SER B   1      -0.202  -2.577  23.131  0.00  0.00           O  
ATOM   2841  C   SER B   1      -0.777  -5.514  23.298  0.00  0.00           C  
ATOM   2842  O   SER B   1       0.364  -5.478  22.837  0.00  0.00           O  
ATOM   2843  H   SER B   1      -0.656  -3.780  26.164  0.00  0.00           H  
ATOM   2844  HA  SER B   1      -2.036  -4.698  24.744  0.00  0.00           H  
ATOM   2845 HB2  SER B   1      -1.983  -3.336  22.732  0.00  0.00           H  
ATOM   2846 HB3  SER B   1      -1.906  -2.495  24.129  0.00  0.00           H  
ATOM   2847  H2  SER B   1       0.288  -4.989  25.611  0.00  0.00           H  
ATOM   2848  H3  SER B   1       0.487  -3.473  25.041  0.00  0.00           H  
ATOM   2849  HG  SER B   1      -0.215  -2.406  22.149  0.00  0.00           H  
ATOM   2850  N   LYS B   2      -1.752  -6.300  22.858  0.00  0.00           N  
ATOM   2851  CA  LYS B   2      -1.542  -7.502  22.044  0.00  0.00           C  
ATOM   2852  CB  LYS B   2      -2.782  -8.383  22.008  0.00  0.00           C  
ATOM   2853  CG  LYS B   2      -3.093  -9.191  23.275  0.00  0.00           C  
ATOM   2854  CD  LYS B   2      -2.169 -10.408  23.303  0.00  0.00           C  
ATOM   2855  CE  LYS B   2      -2.245 -11.277  24.556  0.00  0.00           C  
ATOM   2856  NZ  LYS B   2      -1.446 -12.492  24.313  0.00  0.00           N  
ATOM   2857  C   LYS B   2      -0.970  -7.339  20.634  0.00  0.00           C  
ATOM   2858  O   LYS B   2      -0.045  -8.093  20.348  0.00  0.00           O  
ATOM   2859  H   LYS B   2      -2.716  -5.983  23.148  0.00  0.00           H  
ATOM   2860  HA  LYS B   2      -0.914  -8.140  22.571  0.00  0.00           H  
ATOM   2861 HB2  LYS B   2      -3.582  -7.798  21.816  0.00  0.00           H  
ATOM   2862 HB3  LYS B   2      -2.685  -9.037  21.245  0.00  0.00           H  
ATOM   2863 HG2  LYS B   2      -2.913  -8.631  24.065  0.00  0.00           H  
ATOM   2864 HG3  LYS B   2      -4.028  -9.496  23.242  0.00  0.00           H  
ATOM   2865 HD2  LYS B   2      -2.383 -10.990  22.502  0.00  0.00           H  
ATOM   2866 HD3  LYS B   2      -1.214 -10.088  23.199  0.00  0.00           H  
ATOM   2867 HE2  LYS B   2      -1.868 -10.771  25.317  0.00  0.00           H  
ATOM   2868 HE3  LYS B   2      -3.189 -11.520  24.719  0.00  0.00           H  
ATOM   2869 HZ1  LYS B   2      -0.585 -12.438  24.823  0.00  0.00           H  
ATOM   2870 HZ2  LYS B   2      -1.958 -13.299  24.615  0.00  0.00           H  
ATOM   2871 HZ3  LYS B   2      -1.246 -12.576  23.336  0.00  0.00           H  
ATOM   2872  N   GLY B   3      -1.475  -6.471  19.758  0.00  0.00           N  
ATOM   2873  CA  GLY B   3      -0.804  -6.255  18.470  0.00  0.00           C  
ATOM   2874  C   GLY B   3       0.614  -5.709  18.595  0.00  0.00           C  
ATOM   2875  O   GLY B   3       1.431  -6.288  17.886  0.00  0.00           O  
ATOM   2876  H   GLY B   3      -2.331  -5.990  20.048  0.00  0.00           H  
ATOM   2877 HA2  GLY B   3      -0.780  -7.135  17.959  0.00  0.00           H  
ATOM   2878 HA3  GLY B   3      -1.362  -5.611  17.912  0.00  0.00           H  
ATOM   2879  N   GLU B   4       0.847  -4.833  19.569  0.00  0.00           N  
ATOM   2880  CA  GLU B   4       2.200  -4.348  19.850  0.00  0.00           C  
ATOM   2881  CB  GLU B   4       2.176  -3.210  20.879  0.00  0.00           C  
ATOM   2882  CG  GLU B   4       1.856  -1.820  20.329  0.00  0.00           C  
ATOM   2883  CD  GLU B   4       0.469  -1.663  19.710  0.00  0.00           C  
ATOM   2884 OE1  GLU B   4      -0.475  -2.160  20.368  0.00  0.00           O  
ATOM   2885 OE2  GLU B   4       0.352  -0.889  18.742  0.00  0.00           O  
ATOM   2886  C   GLU B   4       3.243  -5.348  20.380  0.00  0.00           C  
ATOM   2887  O   GLU B   4       4.258  -5.512  19.715  0.00  0.00           O  
ATOM   2888  H   GLU B   4       0.011  -4.532  20.098  0.00  0.00           H  
ATOM   2889  HA  GLU B   4       2.580  -3.904  18.991  0.00  0.00           H  
ATOM   2890 HB2  GLU B   4       1.481  -3.429  21.551  0.00  0.00           H  
ATOM   2891 HB3  GLU B   4       3.072  -3.164  21.297  0.00  0.00           H  
ATOM   2892 HG2  GLU B   4       1.920  -1.172  21.078  0.00  0.00           H  
ATOM   2893 HG3  GLU B   4       2.519  -1.607  19.623  0.00  0.00           H  
ATOM   2894  N   GLU B   5       2.719  -6.150  21.304  0.00  0.00           N  
ATOM   2895  CA  GLU B   5       3.462  -7.307  21.825  0.00  0.00           C  
ATOM   2896  CB  GLU B   5       2.485  -7.837  22.867  0.00  0.00           C  
ATOM   2897  CG  GLU B   5       2.850  -8.796  24.009  0.00  0.00           C  
ATOM   2898  CD  GLU B   5       1.668  -9.004  24.972  0.00  0.00           C  
ATOM   2899 OE1  GLU B   5       0.494  -9.008  24.554  0.00  0.00           O  
ATOM   2900 OE2  GLU B   5       2.013  -9.139  26.161  0.00  0.00           O  
ATOM   2901  C   GLU B   5       3.739  -8.375  20.772  0.00  0.00           C  
ATOM   2902  O   GLU B   5       4.776  -9.004  20.949  0.00  0.00           O  
ATOM   2903  H   GLU B   5       1.767  -5.897  21.619  0.00  0.00           H  
ATOM   2904  HA  GLU B   5       4.342  -6.986  22.219  0.00  0.00           H  
ATOM   2905 HB2  GLU B   5       2.050  -7.015  23.315  0.00  0.00           H  
ATOM   2906 HB3  GLU B   5       1.714  -8.290  22.352  0.00  0.00           H  
ATOM   2907 HG2  GLU B   5       3.067  -9.664  23.624  0.00  0.00           H  
ATOM   2908 HG3  GLU B   5       3.577  -8.400  24.523  0.00  0.00           H  
ATOM   2909  N   LEU B   6       2.734  -8.744  19.982  0.00  0.00           N  
ATOM   2910  CA  LEU B   6       2.951  -9.640  18.836  0.00  0.00           C  
ATOM   2911  CB  LEU B   6       1.639 -10.344  18.475  0.00  0.00           C  
ATOM   2912  CG  LEU B   6       1.137 -11.479  19.368  0.00  0.00           C  
ATOM   2913 CD1  LEU B   6       2.060 -12.695  19.243  0.00  0.00           C  
ATOM   2914 CD2  LEU B   6       0.912 -11.049  20.820  0.00  0.00           C  
ATOM   2915  C   LEU B   6       3.790  -9.045  17.707  0.00  0.00           C  
ATOM   2916  O   LEU B   6       4.916  -9.436  17.416  0.00  0.00           O  
ATOM   2917  H   LEU B   6       1.809  -8.358  20.235  0.00  0.00           H  
ATOM   2918  HA  LEU B   6       3.424 -10.478  19.177  0.00  0.00           H  
ATOM   2919 HB2  LEU B   6       0.914  -9.641  18.452  0.00  0.00           H  
ATOM   2920 HB3  LEU B   6       1.742 -10.719  17.545  0.00  0.00           H  
ATOM   2921  HG  LEU B   6       0.217 -11.737  19.084  0.00  0.00           H  
ATOM   2922 HD11 LEU B   6       2.983 -12.438  19.526  0.00  0.00           H  
ATOM   2923 HD12 LEU B   6       1.721 -13.428  19.831  0.00  0.00           H  
ATOM   2924 HD13 LEU B   6       2.072 -13.004  18.294  0.00  0.00           H  
ATOM   2925 HD21 LEU B   6       0.232 -10.318  20.846  0.00  0.00           H  
ATOM   2926 HD22 LEU B   6       0.587 -11.831  21.349  0.00  0.00           H  
ATOM   2927 HD23 LEU B   6       1.773 -10.719  21.203  0.00  0.00           H  
ATOM   2928  N   PHE B   7       3.197  -8.061  17.043  0.00  0.00           N  
ATOM   2929  CA  PHE B   7       3.693  -7.520  15.767  0.00  0.00           C  
ATOM   2930  CB  PHE B   7       2.603  -6.886  14.893  0.00  0.00           C  
ATOM   2931  CG  PHE B   7       1.662  -7.944  14.307  0.00  0.00           C  
ATOM   2932 CD1  PHE B   7       1.955  -8.734  13.208  0.00  0.00           C  
ATOM   2933 CD2  PHE B   7       0.507  -8.136  15.056  0.00  0.00           C  
ATOM   2934 CE1  PHE B   7       1.021  -9.698  12.851  0.00  0.00           C  
ATOM   2935 CE2  PHE B   7      -0.415  -9.125  14.730  0.00  0.00           C  
ATOM   2936  CZ  PHE B   7      -0.151  -9.847  13.572  0.00  0.00           C  
ATOM   2937  C   PHE B   7       4.939  -6.639  15.810  0.00  0.00           C  
ATOM   2938  O   PHE B   7       4.847  -5.446  15.504  0.00  0.00           O  
ATOM   2939  H   PHE B   7       2.329  -7.690  17.506  0.00  0.00           H  
ATOM   2940  HA  PHE B   7       3.928  -8.334  15.181  0.00  0.00           H  
ATOM   2941 HB2  PHE B   7       2.065  -6.293  15.453  0.00  0.00           H  
ATOM   2942 HB3  PHE B   7       3.034  -6.430  14.146  0.00  0.00           H  
ATOM   2943 HD1  PHE B   7       2.779  -8.624  12.705  0.00  0.00           H  
ATOM   2944 HD2  PHE B   7       0.334  -7.548  15.852  0.00  0.00           H  
ATOM   2945 HE1  PHE B   7       1.208 -10.293  12.054  0.00  0.00           H  
ATOM   2946 HE2  PHE B   7      -1.206  -9.297  15.289  0.00  0.00           H  
ATOM   2947  HZ  PHE B   7      -0.847 -10.514  13.240  0.00  0.00           H  
ATOM   2948  N   THR B   8       6.041  -7.138  16.346  0.00  0.00           N  
ATOM   2949  CA  THR B   8       7.283  -6.363  16.466  0.00  0.00           C  
ATOM   2950  CB  THR B   8       8.350  -6.924  17.414  0.00  0.00           C  
ATOM   2951 OG1  THR B   8       8.655  -8.284  17.122  0.00  0.00           O  
ATOM   2952 CG2  THR B   8       7.918  -6.818  18.886  0.00  0.00           C  
ATOM   2953  C   THR B   8       8.067  -6.102  15.174  0.00  0.00           C  
ATOM   2954  O   THR B   8       8.499  -7.063  14.539  0.00  0.00           O  
ATOM   2955  H   THR B   8       5.959  -8.125  16.676  0.00  0.00           H  
ATOM   2956  HA  THR B   8       7.045  -5.449  16.878  0.00  0.00           H  
ATOM   2957  HB  THR B   8       9.214  -6.372  17.303  0.00  0.00           H  
ATOM   2958 HG21 THR B   8       8.466  -6.119  19.344  0.00  0.00           H  
ATOM   2959 HG22 THR B   8       6.951  -6.567  18.931  0.00  0.00           H  
ATOM   2960 HG23 THR B   8       8.056  -7.700  19.337  0.00  0.00           H  
ATOM   2961 HG1  THR B   8       7.818  -8.844  17.128  0.00  0.00           H  
ATOM   2962  N   GLY B   9       8.127  -4.829  14.818  0.00  0.00           N  
ATOM   2963  CA  GLY B   9       8.774  -4.351  13.594  0.00  0.00           C  
ATOM   2964  C   GLY B   9       8.286  -4.975  12.280  0.00  0.00           C  
ATOM   2965  O   GLY B   9       7.249  -4.546  11.775  0.00  0.00           O  
ATOM   2966  H   GLY B   9       7.664  -4.172  15.500  0.00  0.00           H  
ATOM   2967 HA2  GLY B   9       8.660  -3.331  13.534  0.00  0.00           H  
ATOM   2968 HA3  GLY B   9       9.787  -4.503  13.673  0.00  0.00           H  
ATOM   2969  N   VAL B  10       9.108  -5.711  11.551  0.00  0.00           N  
ATOM   2970  CA  VAL B  10       8.616  -6.418  10.362  0.00  0.00           C  
ATOM   2971  CB  VAL B  10       9.509  -6.176   9.140  0.00  0.00           C  
ATOM   2972 CG1  VAL B  10       8.871  -6.736   7.873  0.00  0.00           C  
ATOM   2973 CG2  VAL B  10       9.775  -4.678   8.912  0.00  0.00           C  
ATOM   2974  C   VAL B  10       8.366  -7.902  10.601  0.00  0.00           C  
ATOM   2975  O   VAL B  10       9.246  -8.714  10.888  0.00  0.00           O  
ATOM   2976  H   VAL B  10      10.084  -5.748  11.873  0.00  0.00           H  
ATOM   2977  HA  VAL B  10       7.735  -5.992  10.092  0.00  0.00           H  
ATOM   2978  HB  VAL B  10      10.362  -6.675   9.278  0.00  0.00           H  
ATOM   2979 HG11 VAL B  10       9.119  -6.161   7.093  0.00  0.00           H  
ATOM   2980 HG12 VAL B  10       9.199  -7.667   7.720  0.00  0.00           H  
ATOM   2981 HG13 VAL B  10       7.877  -6.745   7.977  0.00  0.00           H  
ATOM   2982 HG21 VAL B  10       9.388  -4.412   8.033  0.00  0.00           H  
ATOM   2983 HG22 VAL B  10       9.344  -4.159   9.647  0.00  0.00           H  
ATOM   2984 HG23 VAL B  10      10.760  -4.522   8.914  0.00  0.00           H  
ATOM   2985  N   VAL B  11       7.101  -8.281  10.433  0.00  0.00           N  
ATOM   2986  CA  VAL B  11       6.655  -9.649  10.753  0.00  0.00           C  
ATOM   2987  CB  VAL B  11       5.387  -9.559  11.608  0.00  0.00           C  
ATOM   2988 CG1  VAL B  11       4.750 -10.922  11.873  0.00  0.00           C  
ATOM   2989 CG2  VAL B  11       5.756  -8.799  12.892  0.00  0.00           C  
ATOM   2990  C   VAL B  11       6.534 -10.533   9.515  0.00  0.00           C  
ATOM   2991  O   VAL B  11       5.629 -10.210   8.736  0.00  0.00           O  
ATOM   2992  H   VAL B  11       6.467  -7.550  10.066  0.00  0.00           H  
ATOM   2993  HA  VAL B  11       7.346 -10.062  11.367  0.00  0.00           H  
ATOM   2994  HB  VAL B  11       4.709  -9.019  11.099  0.00  0.00           H  
ATOM   2995 HG11 VAL B  11       4.853 -11.498  11.064  0.00  0.00           H  
ATOM   2996 HG12 VAL B  11       5.204 -11.354  12.652  0.00  0.00           H  
ATOM   2997 HG13 VAL B  11       3.780 -10.800  12.077  0.00  0.00           H  
ATOM   2998 HG21 VAL B  11       4.980  -8.825  13.517  0.00  0.00           H  
ATOM   2999 HG22 VAL B  11       6.548  -9.238  13.310  0.00  0.00           H  
ATOM   3000 HG23 VAL B  11       5.973  -7.854  12.655  0.00  0.00           H  
ATOM   3001  N   PRO B  12       7.451 -11.468   9.299  0.00  0.00           N  
ATOM   3002  CA  PRO B  12       7.495 -12.292   8.079  0.00  0.00           C  
ATOM   3003  CB  PRO B  12       8.886 -12.923   8.032  0.00  0.00           C  
ATOM   3004  CG  PRO B  12       9.274 -13.008   9.513  0.00  0.00           C  
ATOM   3005  CD  PRO B  12       8.614 -11.770  10.129  0.00  0.00           C  
ATOM   3006  C   PRO B  12       6.266 -13.199   7.986  0.00  0.00           C  
ATOM   3007  O   PRO B  12       5.730 -13.691   8.973  0.00  0.00           O  
ATOM   3008  HA  PRO B  12       7.574 -11.713   7.262  0.00  0.00           H  
ATOM   3009 HB2  PRO B  12       8.858 -13.832   7.635  0.00  0.00           H  
ATOM   3010 HB3  PRO B  12       9.530 -12.347   7.545  0.00  0.00           H  
ATOM   3011 HG2  PRO B  12       8.910 -13.837   9.913  0.00  0.00           H  
ATOM   3012 HG3  PRO B  12      10.258 -12.968   9.609  0.00  0.00           H  
ATOM   3013 HD2  PRO B  12       8.340 -11.956  11.084  0.00  0.00           H  
ATOM   3014 HD3  PRO B  12       9.263 -10.994  10.141  0.00  0.00           H  
ATOM   3015  N   ILE B  13       5.735 -13.326   6.771  0.00  0.00           N  
ATOM   3016  CA  ILE B  13       4.442 -14.004   6.622  0.00  0.00           C  
ATOM   3017  CB  ILE B  13       3.488 -13.030   5.923  0.00  0.00           C  
ATOM   3018 CG1  ILE B  13       3.408 -11.766   6.783  0.00  0.00           C  
ATOM   3019 CG2  ILE B  13       2.015 -13.447   5.819  0.00  0.00           C  
ATOM   3020 CD1  ILE B  13       2.971 -10.607   5.896  0.00  0.00           C  
ATOM   3021  C   ILE B  13       4.679 -15.286   5.819  0.00  0.00           C  
ATOM   3022  O   ILE B  13       5.503 -15.337   4.912  0.00  0.00           O  
ATOM   3023  H   ILE B  13       6.274 -12.934   6.000  0.00  0.00           H  
ATOM   3024  HA  ILE B  13       4.169 -14.286   7.532  0.00  0.00           H  
ATOM   3025  HB  ILE B  13       3.878 -12.783   5.055  0.00  0.00           H  
ATOM   3026 HG12 ILE B  13       2.744 -11.900   7.484  0.00  0.00           H  
ATOM   3027 HG13 ILE B  13       4.295 -11.573   7.140  0.00  0.00           H  
ATOM   3028 HG21 ILE B  13       1.497 -12.714   5.387  0.00  0.00           H  
ATOM   3029 HG22 ILE B  13       1.948 -14.276   5.270  0.00  0.00           H  
ATOM   3030 HG23 ILE B  13       1.658 -13.619   6.734  0.00  0.00           H  
ATOM   3031 HD11 ILE B  13       2.077 -10.814   5.505  0.00  0.00           H  
ATOM   3032 HD12 ILE B  13       2.916  -9.777   6.447  0.00  0.00           H  
ATOM   3033 HD13 ILE B  13       3.640 -10.485   5.167  0.00  0.00           H  
ATOM   3034  N   LEU B  14       4.010 -16.374   6.216  0.00  0.00           N  
ATOM   3035  CA  LEU B  14       3.999 -17.685   5.557  0.00  0.00           C  
ATOM   3036  CB  LEU B  14       4.502 -18.579   6.690  0.00  0.00           C  
ATOM   3037  CG  LEU B  14       4.761 -20.038   6.327  0.00  0.00           C  
ATOM   3038 CD1  LEU B  14       5.781 -20.251   5.204  0.00  0.00           C  
ATOM   3039 CD2  LEU B  14       5.162 -20.870   7.549  0.00  0.00           C  
ATOM   3040  C   LEU B  14       2.555 -18.064   5.187  0.00  0.00           C  
ATOM   3041  O   LEU B  14       1.669 -17.867   6.016  0.00  0.00           O  
ATOM   3042  H   LEU B  14       3.446 -16.199   7.110  0.00  0.00           H  
ATOM   3043  HA  LEU B  14       4.532 -17.625   4.715  0.00  0.00           H  
ATOM   3044 HB2  LEU B  14       5.361 -18.197   7.021  0.00  0.00           H  
ATOM   3045 HB3  LEU B  14       3.820 -18.567   7.415  0.00  0.00           H  
ATOM   3046  HG  LEU B  14       3.881 -20.469   6.054  0.00  0.00           H  
ATOM   3047 HD11 LEU B  14       6.659 -19.860   5.479  0.00  0.00           H  
ATOM   3048 HD12 LEU B  14       5.886 -21.230   5.036  0.00  0.00           H  
ATOM   3049 HD13 LEU B  14       5.457 -19.799   4.375  0.00  0.00           H  
ATOM   3050 HD21 LEU B  14       4.427 -20.841   8.224  0.00  0.00           H  
ATOM   3051 HD22 LEU B  14       5.322 -21.816   7.266  0.00  0.00           H  
ATOM   3052 HD23 LEU B  14       5.998 -20.493   7.945  0.00  0.00           H  
ATOM   3053  N   VAL B  15       2.337 -18.203   3.881  0.00  0.00           N  
ATOM   3054  CA  VAL B  15       0.998 -18.286   3.292  0.00  0.00           C  
ATOM   3055  CB  VAL B  15       0.685 -17.004   2.504  0.00  0.00           C  
ATOM   3056 CG1  VAL B  15      -0.690 -17.061   1.839  0.00  0.00           C  
ATOM   3057 CG2  VAL B  15       0.594 -15.867   3.521  0.00  0.00           C  
ATOM   3058  C   VAL B  15       0.900 -19.585   2.485  0.00  0.00           C  
ATOM   3059  O   VAL B  15       1.379 -19.630   1.353  0.00  0.00           O  
ATOM   3060  H   VAL B  15       3.212 -18.248   3.303  0.00  0.00           H  
ATOM   3061  HA  VAL B  15       0.333 -18.334   4.032  0.00  0.00           H  
ATOM   3062  HB  VAL B  15       1.358 -16.925   1.767  0.00  0.00           H  
ATOM   3063 HG11 VAL B  15      -0.578 -17.059   0.847  0.00  0.00           H  
ATOM   3064 HG12 VAL B  15      -1.159 -17.896   2.122  0.00  0.00           H  
ATOM   3065 HG13 VAL B  15      -1.226 -16.266   2.117  0.00  0.00           H  
ATOM   3066 HG21 VAL B  15       1.424 -15.857   4.075  0.00  0.00           H  
ATOM   3067 HG22 VAL B  15       0.500 -15.000   3.034  0.00  0.00           H  
ATOM   3068 HG23 VAL B  15      -0.203 -16.014   4.105  0.00  0.00           H  
ATOM   3069  N   GLU B  16       0.441 -20.625   3.171  0.00  0.00           N  
ATOM   3070  CA  GLU B  16       0.387 -21.963   2.561  0.00  0.00           C  
ATOM   3071  CB  GLU B  16       0.517 -23.087   3.596  0.00  0.00           C  
ATOM   3072  CG  GLU B  16       0.561 -24.370   2.766  0.00  0.00           C  
ATOM   3073  CD  GLU B  16       0.658 -25.548   3.740  0.00  0.00           C  
ATOM   3074 OE1  GLU B  16      -0.391 -25.795   4.373  0.00  0.00           O  
ATOM   3075 OE2  GLU B  16       1.775 -26.060   3.974  0.00  0.00           O  
ATOM   3076  C   GLU B  16      -1.056 -22.123   2.086  0.00  0.00           C  
ATOM   3077  O   GLU B  16      -1.969 -21.997   2.902  0.00  0.00           O  
ATOM   3078  H   GLU B  16       0.137 -20.425   4.134  0.00  0.00           H  
ATOM   3079  HA  GLU B  16       0.998 -22.006   1.794  0.00  0.00           H  
ATOM   3080 HB2  GLU B  16       1.353 -22.994   4.030  0.00  0.00           H  
ATOM   3081 HB3  GLU B  16      -0.274 -23.104   4.114  0.00  0.00           H  
ATOM   3082 HG2  GLU B  16      -0.268 -24.455   2.290  0.00  0.00           H  
ATOM   3083 HG3  GLU B  16       1.361 -24.365   2.236  0.00  0.00           H  
ATOM   3084  N   LEU B  17      -1.280 -22.199   0.780  0.00  0.00           N  
ATOM   3085  CA  LEU B  17      -2.551 -22.426   0.072  0.00  0.00           C  
ATOM   3086  CB  LEU B  17      -2.807 -21.391  -1.022  0.00  0.00           C  
ATOM   3087  CG  LEU B  17      -2.417 -19.924  -0.810  0.00  0.00           C  
ATOM   3088 CD1  LEU B  17      -0.941 -19.560  -0.997  0.00  0.00           C  
ATOM   3089 CD2  LEU B  17      -3.062 -19.194  -1.987  0.00  0.00           C  
ATOM   3090  C   LEU B  17      -2.654 -23.829  -0.521  0.00  0.00           C  
ATOM   3091  O   LEU B  17      -1.789 -24.170  -1.336  0.00  0.00           O  
ATOM   3092  H   LEU B  17      -0.362 -22.068   0.210  0.00  0.00           H  
ATOM   3093  HA  LEU B  17      -3.307 -22.302   0.734  0.00  0.00           H  
ATOM   3094 HB2  LEU B  17      -2.323 -21.704  -1.858  0.00  0.00           H  
ATOM   3095 HB3  LEU B  17      -3.800 -21.404  -1.228  0.00  0.00           H  
ATOM   3096  HG  LEU B  17      -2.705 -19.646   0.135  0.00  0.00           H  
ATOM   3097 HD11 LEU B  17      -0.663 -19.781  -1.930  0.00  0.00           H  
ATOM   3098 HD12 LEU B  17      -0.820 -18.582  -0.832  0.00  0.00           H  
ATOM   3099 HD13 LEU B  17      -0.389 -20.081  -0.349  0.00  0.00           H  
ATOM   3100 HD21 LEU B  17      -4.052 -19.328  -1.959  0.00  0.00           H  
ATOM   3101 HD22 LEU B  17      -2.854 -18.218  -1.926  0.00  0.00           H  
ATOM   3102 HD23 LEU B  17      -2.699 -19.560  -2.843  0.00  0.00           H  
ATOM   3103  N   ASP B  18      -3.839 -24.376  -0.243  0.00  0.00           N  
ATOM   3104  CA  ASP B  18      -4.149 -25.754  -0.625  0.00  0.00           C  
ATOM   3105  CB  ASP B  18      -3.440 -26.814   0.232  0.00  0.00           C  
ATOM   3106  CG  ASP B  18      -2.537 -27.629  -0.691  0.00  0.00           C  
ATOM   3107 OD1  ASP B  18      -3.005 -27.940  -1.803  0.00  0.00           O  
ATOM   3108 OD2  ASP B  18      -1.519 -28.108  -0.142  0.00  0.00           O  
ATOM   3109  C   ASP B  18      -5.642 -26.111  -0.642  0.00  0.00           C  
ATOM   3110  O   ASP B  18      -6.504 -25.540   0.027  0.00  0.00           O  
ATOM   3111  H   ASP B  18      -4.501 -23.756   0.254  0.00  0.00           H  
ATOM   3112  HA  ASP B  18      -3.807 -25.884  -1.579  0.00  0.00           H  
ATOM   3113 HB2  ASP B  18      -2.888 -26.356   0.889  0.00  0.00           H  
ATOM   3114 HB3  ASP B  18      -4.113 -27.400   0.613  0.00  0.00           H  
ATOM   3115  N   GLY B  19      -5.932 -27.216  -1.326  0.00  0.00           N  
ATOM   3116  CA  GLY B  19      -7.307 -27.712  -1.501  0.00  0.00           C  
ATOM   3117  C   GLY B  19      -7.771 -27.488  -2.946  0.00  0.00           C  
ATOM   3118  O   GLY B  19      -7.133 -26.926  -3.828  0.00  0.00           O  
ATOM   3119  H   GLY B  19      -5.101 -27.705  -1.730  0.00  0.00           H  
ATOM   3120 HA2  GLY B  19      -7.337 -28.691  -1.292  0.00  0.00           H  
ATOM   3121 HA3  GLY B  19      -7.919 -27.223  -0.877  0.00  0.00           H  
ATOM   3122  N   ASP B  20      -8.977 -28.022  -3.097  0.00  0.00           N  
ATOM   3123  CA  ASP B  20      -9.648 -28.114  -4.409  0.00  0.00           C  
ATOM   3124  CB  ASP B  20      -9.791 -29.580  -4.801  0.00  0.00           C  
ATOM   3125  CG  ASP B  20     -10.146 -30.638  -3.761  0.00  0.00           C  
ATOM   3126 OD1  ASP B  20     -11.101 -30.513  -2.963  0.00  0.00           O  
ATOM   3127 OD2  ASP B  20      -9.441 -31.669  -3.766  0.00  0.00           O  
ATOM   3128  C   ASP B  20     -10.946 -27.324  -4.585  0.00  0.00           C  
ATOM   3129  O   ASP B  20     -11.672 -27.199  -3.595  0.00  0.00           O  
ATOM   3130  H   ASP B  20      -9.413 -28.372  -2.218  0.00  0.00           H  
ATOM   3131  HA  ASP B  20      -8.982 -27.752  -5.104  0.00  0.00           H  
ATOM   3132 HB2  ASP B  20     -10.496 -29.630  -5.549  0.00  0.00           H  
ATOM   3133 HB3  ASP B  20      -8.910 -29.867  -5.248  0.00  0.00           H  
ATOM   3134  N   VAL B  21     -11.056 -26.699  -5.751  0.00  0.00           N  
ATOM   3135  CA  VAL B  21     -12.250 -25.922  -6.121  0.00  0.00           C  
ATOM   3136  CB  VAL B  21     -11.754 -24.500  -6.307  0.00  0.00           C  
ATOM   3137 CG1  VAL B  21     -12.933 -23.582  -6.647  0.00  0.00           C  
ATOM   3138 CG2  VAL B  21     -11.129 -23.900  -5.046  0.00  0.00           C  
ATOM   3139  C   VAL B  21     -12.933 -26.494  -7.363  0.00  0.00           C  
ATOM   3140  O   VAL B  21     -12.329 -26.650  -8.420  0.00  0.00           O  
ATOM   3141  H   VAL B  21     -10.233 -26.802  -6.381  0.00  0.00           H  
ATOM   3142  HA  VAL B  21     -12.903 -25.975  -5.354  0.00  0.00           H  
ATOM   3143  HB  VAL B  21     -11.146 -24.478  -7.092  0.00  0.00           H  
ATOM   3144 HG11 VAL B  21     -12.629 -22.881  -7.290  0.00  0.00           H  
ATOM   3145 HG12 VAL B  21     -13.663 -24.123  -7.060  0.00  0.00           H  
ATOM   3146 HG13 VAL B  21     -13.266 -23.150  -5.811  0.00  0.00           H  
ATOM   3147 HG21 VAL B  21     -10.692 -24.628  -4.521  0.00  0.00           H  
ATOM   3148 HG22 VAL B  21     -10.450 -23.217  -5.311  0.00  0.00           H  
ATOM   3149 HG23 VAL B  21     -11.846 -23.471  -4.499  0.00  0.00           H  
ATOM   3150  N   ASN B  22     -14.157 -26.965  -7.149  0.00  0.00           N  
ATOM   3151  CA  ASN B  22     -14.873 -27.875  -8.062  0.00  0.00           C  
ATOM   3152  CB  ASN B  22     -15.431 -27.006  -9.176  0.00  0.00           C  
ATOM   3153  CG  ASN B  22     -16.704 -27.594  -9.791  0.00  0.00           C  
ATOM   3154  C   ASN B  22     -14.000 -29.019  -8.596  0.00  0.00           C  
ATOM   3155  O   ASN B  22     -13.924 -29.290  -9.791  0.00  0.00           O  
ATOM   3156  H   ASN B  22     -14.592 -26.628  -6.248  0.00  0.00           H  
ATOM   3157  HA  ASN B  22     -15.620 -28.301  -7.526  0.00  0.00           H  
ATOM   3158 HB2  ASN B  22     -15.652 -26.109  -8.806  0.00  0.00           H  
ATOM   3159 HB3  ASN B  22     -14.749 -26.925  -9.895  0.00  0.00           H  
ATOM   3160 OD1  ASN B  22     -17.794 -27.025  -9.695  0.00  0.00           O  
ATOM   3161 ND2  ASN B  22     -16.572 -28.598 -10.648  0.00  0.00           N  
ATOM   3162 HD22 ASN B  22     -15.644 -28.936 -10.855  0.00  0.00           H  
ATOM   3163 HD21 ASN B  22     -17.365 -29.009 -11.077  0.00  0.00           H  
ATOM   3164  N   GLY B  23     -13.302 -29.594  -7.625  0.00  0.00           N  
ATOM   3165  CA  GLY B  23     -12.357 -30.692  -7.851  0.00  0.00           C  
ATOM   3166  C   GLY B  23     -10.937 -30.534  -8.385  0.00  0.00           C  
ATOM   3167  O   GLY B  23     -10.116 -31.448  -8.375  0.00  0.00           O  
ATOM   3168  H   GLY B  23     -13.483 -29.194  -6.671  0.00  0.00           H  
ATOM   3169 HA2  GLY B  23     -12.299 -31.251  -6.939  0.00  0.00           H  
ATOM   3170 HA3  GLY B  23     -12.854 -31.416  -8.465  0.00  0.00           H  
ATOM   3171  N   HIS B  24     -10.662 -29.354  -8.940  0.00  0.00           N  
ATOM   3172  CA  HIS B  24      -9.386 -28.867  -9.475  0.00  0.00           C  
ATOM   3173  CB  HIS B  24      -9.700 -27.719 -10.444  0.00  0.00           C  
ATOM   3174  CG  HIS B  24     -10.239 -28.118 -11.822  0.00  0.00           C  
ATOM   3175  C   HIS B  24      -8.520 -28.370  -8.319  0.00  0.00           C  
ATOM   3176  O   HIS B  24      -8.899 -27.455  -7.582  0.00  0.00           O  
ATOM   3177  H   HIS B  24     -11.541 -28.716  -8.968  0.00  0.00           H  
ATOM   3178  HA  HIS B  24      -8.916 -29.630  -9.915  0.00  0.00           H  
ATOM   3179 HB2  HIS B  24     -10.386 -27.104 -10.020  0.00  0.00           H  
ATOM   3180 HB3  HIS B  24      -8.859 -27.173 -10.597  0.00  0.00           H  
ATOM   3181 ND1  HIS B  24      -9.597 -28.418 -12.950  0.00  0.00           N  
ATOM   3182 CD2  HIS B  24     -11.544 -28.051 -12.042  0.00  0.00           C  
ATOM   3183 CE1  HIS B  24     -10.507 -28.571 -13.906  0.00  0.00           C  
ATOM   3184 NE2  HIS B  24     -11.685 -28.352 -13.333  0.00  0.00           N  
ATOM   3185 HD1  HIS B  24      -8.612 -28.515 -13.081  0.00  0.00           H  
ATOM   3186 HD2  HIS B  24     -12.257 -27.825 -11.387  0.00  0.00           H  
ATOM   3187 HE1  HIS B  24     -10.343 -28.799 -14.844  0.00  0.00           H  
ATOM   3188  N   LYS B  25      -7.273 -28.825  -8.369  0.00  0.00           N  
ATOM   3189  CA  LYS B  25      -6.287 -28.498  -7.320  0.00  0.00           C  
ATOM   3190  CB  LYS B  25      -5.178 -29.544  -7.258  0.00  0.00           C  
ATOM   3191  CG  LYS B  25      -4.456 -29.530  -5.904  0.00  0.00           C  
ATOM   3192  CD  LYS B  25      -5.266 -30.217  -4.803  0.00  0.00           C  
ATOM   3193  CE  LYS B  25      -5.070 -31.728  -4.847  0.00  0.00           C  
ATOM   3194  NZ  LYS B  25      -5.267 -32.251  -3.486  0.00  0.00           N  
ATOM   3195  C   LYS B  25      -5.851 -27.036  -7.296  0.00  0.00           C  
ATOM   3196  O   LYS B  25      -5.341 -26.661  -8.343  0.00  0.00           O  
ATOM   3197  H   LYS B  25      -7.051 -29.417  -9.188  0.00  0.00           H  
ATOM   3198  HA  LYS B  25      -6.696 -28.731  -6.415  0.00  0.00           H  
ATOM   3199 HB2  LYS B  25      -5.578 -30.438  -7.383  0.00  0.00           H  
ATOM   3200 HB3  LYS B  25      -4.514 -29.344  -7.962  0.00  0.00           H  
ATOM   3201 HG2  LYS B  25      -3.578 -30.003  -6.001  0.00  0.00           H  
ATOM   3202 HG3  LYS B  25      -4.290 -28.579  -5.636  0.00  0.00           H  
ATOM   3203 HD2  LYS B  25      -4.956 -29.882  -3.923  0.00  0.00           H  
ATOM   3204 HD3  LYS B  25      -6.227 -30.017  -4.941  0.00  0.00           H  
ATOM   3205 HE2  LYS B  25      -5.741 -32.119  -5.460  0.00  0.00           H  
ATOM   3206 HE3  LYS B  25      -4.149 -31.921  -5.154  0.00  0.00           H  
ATOM   3207 HZ1  LYS B  25      -5.088 -31.529  -2.814  0.00  0.00           H  
ATOM   3208 HZ2  LYS B  25      -6.211 -32.572  -3.378  0.00  0.00           H  
ATOM   3209 HZ3  LYS B  25      -4.640 -33.015  -3.321  0.00  0.00           H  
ATOM   3210  N   PHE B  26      -5.757 -26.361  -6.148  0.00  0.00           N  
ATOM   3211  CA  PHE B  26      -5.099 -25.055  -6.031  0.00  0.00           C  
ATOM   3212  CB  PHE B  26      -6.244 -24.117  -5.626  0.00  0.00           C  
ATOM   3213  CG  PHE B  26      -7.148 -23.789  -6.812  0.00  0.00           C  
ATOM   3214 CD1  PHE B  26      -6.908 -22.627  -7.541  0.00  0.00           C  
ATOM   3215 CD2  PHE B  26      -8.191 -24.607  -7.235  0.00  0.00           C  
ATOM   3216 CE1  PHE B  26      -7.628 -22.306  -8.679  0.00  0.00           C  
ATOM   3217 CE2  PHE B  26      -8.861 -24.363  -8.432  0.00  0.00           C  
ATOM   3218  CZ  PHE B  26      -8.595 -23.195  -9.144  0.00  0.00           C  
ATOM   3219  C   PHE B  26      -4.001 -25.038  -4.972  0.00  0.00           C  
ATOM   3220  O   PHE B  26      -3.769 -24.276  -4.026  0.00  0.00           O  
ATOM   3221  H   PHE B  26      -6.197 -26.847  -5.330  0.00  0.00           H  
ATOM   3222  HA  PHE B  26      -4.651 -24.874  -6.919  0.00  0.00           H  
ATOM   3223 HB2  PHE B  26      -6.789 -24.570  -4.954  0.00  0.00           H  
ATOM   3224 HB3  PHE B  26      -5.855 -23.279  -5.309  0.00  0.00           H  
ATOM   3225 HD1  PHE B  26      -6.184 -21.999  -7.232  0.00  0.00           H  
ATOM   3226 HD2  PHE B  26      -8.467 -25.387  -6.669  0.00  0.00           H  
ATOM   3227 HE1  PHE B  26      -7.454 -21.445  -9.159  0.00  0.00           H  
ATOM   3228 HE2  PHE B  26      -9.534 -25.030  -8.776  0.00  0.00           H  
ATOM   3229  HZ  PHE B  26      -9.093 -22.992  -9.984  0.00  0.00           H  
ATOM   3230  N   SER B  27      -3.022 -25.841  -5.384  0.00  0.00           N  
ATOM   3231  CA  SER B  27      -1.837 -26.124  -4.547  0.00  0.00           C  
ATOM   3232  CB  SER B  27      -1.238 -27.521  -4.659  0.00  0.00           C  
ATOM   3233  OG  SER B  27      -1.828 -28.648  -4.004  0.00  0.00           O  
ATOM   3234  C   SER B  27      -0.722 -25.129  -4.842  0.00  0.00           C  
ATOM   3235  O   SER B  27       0.321 -25.434  -5.416  0.00  0.00           O  
ATOM   3236  H   SER B  27      -3.156 -26.248  -6.328  0.00  0.00           H  
ATOM   3237  HA  SER B  27      -2.109 -26.015  -3.588  0.00  0.00           H  
ATOM   3238 HB2  SER B  27      -1.161 -27.760  -5.669  0.00  0.00           H  
ATOM   3239 HB3  SER B  27      -0.245 -27.473  -4.348  0.00  0.00           H  
ATOM   3240  HG  SER B  27      -2.295 -28.339  -3.180  0.00  0.00           H  
ATOM   3241  N   VAL B  28      -0.839 -23.894  -4.357  0.00  0.00           N  
ATOM   3242  CA  VAL B  28       0.091 -22.792  -4.667  0.00  0.00           C  
ATOM   3243  CB  VAL B  28      -0.587 -21.577  -5.292  0.00  0.00           C  
ATOM   3244 CG1  VAL B  28      -0.998 -21.983  -6.709  0.00  0.00           C  
ATOM   3245 CG2  VAL B  28      -1.760 -21.050  -4.467  0.00  0.00           C  
ATOM   3246  C   VAL B  28       0.861 -22.425  -3.389  0.00  0.00           C  
ATOM   3247  O   VAL B  28       0.371 -22.684  -2.289  0.00  0.00           O  
ATOM   3248  H   VAL B  28      -1.667 -23.762  -3.721  0.00  0.00           H  
ATOM   3249  HA  VAL B  28       0.748 -23.121  -5.338  0.00  0.00           H  
ATOM   3250  HB  VAL B  28       0.082 -20.864  -5.385  0.00  0.00           H  
ATOM   3251 HG11 VAL B  28      -1.695 -21.351  -7.045  0.00  0.00           H  
ATOM   3252 HG12 VAL B  28      -0.198 -21.950  -7.307  0.00  0.00           H  
ATOM   3253 HG13 VAL B  28      -1.366 -22.911  -6.693  0.00  0.00           H  
ATOM   3254 HG21 VAL B  28      -2.392 -21.800  -4.280  0.00  0.00           H  
ATOM   3255 HG22 VAL B  28      -1.414 -20.677  -3.608  0.00  0.00           H  
ATOM   3256 HG23 VAL B  28      -2.228 -20.334  -4.984  0.00  0.00           H  
ATOM   3257  N   SER B  29       1.856 -21.547  -3.466  0.00  0.00           N  
ATOM   3258  CA  SER B  29       2.617 -21.168  -2.258  0.00  0.00           C  
ATOM   3259  CB  SER B  29       3.985 -21.838  -2.361  0.00  0.00           C  
ATOM   3260  OG  SER B  29       4.643 -21.659  -1.109  0.00  0.00           O  
ATOM   3261  C   SER B  29       2.806 -19.646  -2.236  0.00  0.00           C  
ATOM   3262  O   SER B  29       3.065 -19.050  -3.281  0.00  0.00           O  
ATOM   3263  H   SER B  29       2.047 -21.166  -4.400  0.00  0.00           H  
ATOM   3264  HA  SER B  29       2.075 -21.423  -1.461  0.00  0.00           H  
ATOM   3265 HB2  SER B  29       3.863 -22.797  -2.526  0.00  0.00           H  
ATOM   3266 HB3  SER B  29       4.507 -21.396  -3.064  0.00  0.00           H  
ATOM   3267  HG  SER B  29       4.356 -20.793  -0.707  0.00  0.00           H  
ATOM   3268  N   GLY B  30       2.892 -19.135  -1.006  0.00  0.00           N  
ATOM   3269  CA  GLY B  30       3.375 -17.759  -0.811  0.00  0.00           C  
ATOM   3270  C   GLY B  30       4.267 -17.541   0.410  0.00  0.00           C  
ATOM   3271  O   GLY B  30       4.261 -18.306   1.371  0.00  0.00           O  
ATOM   3272  H   GLY B  30       2.604 -19.756  -0.243  0.00  0.00           H  
ATOM   3273 HA2  GLY B  30       3.885 -17.468  -1.652  0.00  0.00           H  
ATOM   3274 HA3  GLY B  30       2.566 -17.132  -0.749  0.00  0.00           H  
ATOM   3275  N   GLU B  31       4.854 -16.358   0.374  0.00  0.00           N  
ATOM   3276  CA  GLU B  31       5.822 -15.813   1.345  0.00  0.00           C  
ATOM   3277  CB  GLU B  31       7.194 -16.381   0.991  0.00  0.00           C  
ATOM   3278  CG  GLU B  31       7.738 -16.078  -0.409  0.00  0.00           C  
ATOM   3279  CD  GLU B  31       8.873 -16.962  -0.925  0.00  0.00           C  
ATOM   3280 OE1  GLU B  31       8.630 -18.093  -1.415  0.00  0.00           O  
ATOM   3281 OE2  GLU B  31      10.061 -16.577  -0.863  0.00  0.00           O  
ATOM   3282  C   GLU B  31       5.946 -14.288   1.239  0.00  0.00           C  
ATOM   3283  O   GLU B  31       5.735 -13.704   0.181  0.00  0.00           O  
ATOM   3284  H   GLU B  31       4.554 -15.773  -0.478  0.00  0.00           H  
ATOM   3285  HA  GLU B  31       5.533 -16.061   2.279  0.00  0.00           H  
ATOM   3286 HB2  GLU B  31       7.852 -16.017   1.645  0.00  0.00           H  
ATOM   3287 HB3  GLU B  31       7.144 -17.373   1.075  0.00  0.00           H  
ATOM   3288 HG2  GLU B  31       6.982 -16.162  -1.056  0.00  0.00           H  
ATOM   3289 HG3  GLU B  31       8.076 -15.137  -0.410  0.00  0.00           H  
ATOM   3290  N   GLY B  32       6.232 -13.595   2.339  0.00  0.00           N  
ATOM   3291  CA  GLY B  32       6.363 -12.131   2.321  0.00  0.00           C  
ATOM   3292  C   GLY B  32       6.562 -11.489   3.694  0.00  0.00           C  
ATOM   3293  O   GLY B  32       6.933 -12.077   4.704  0.00  0.00           O  
ATOM   3294  H   GLY B  32       6.353 -14.165   3.197  0.00  0.00           H  
ATOM   3295 HA2  GLY B  32       7.148 -11.878   1.718  0.00  0.00           H  
ATOM   3296 HA3  GLY B  32       5.531 -11.731   1.885  0.00  0.00           H  
ATOM   3297  N   GLU B  33       6.313 -10.187   3.755  0.00  0.00           N  
ATOM   3298  CA  GLU B  33       6.546  -9.399   4.978  0.00  0.00           C  
ATOM   3299  CB  GLU B  33       7.837  -8.598   4.815  0.00  0.00           C  
ATOM   3300  CG  GLU B  33       9.065  -9.491   4.595  0.00  0.00           C  
ATOM   3301  CD  GLU B  33      10.254  -8.755   3.969  0.00  0.00           C  
ATOM   3302 OE1  GLU B  33      11.235  -8.428   4.667  0.00  0.00           O  
ATOM   3303 OE2  GLU B  33      10.157  -8.300   2.805  0.00  0.00           O  
ATOM   3304  C   GLU B  33       5.425  -8.462   5.427  0.00  0.00           C  
ATOM   3305  O   GLU B  33       4.735  -7.881   4.590  0.00  0.00           O  
ATOM   3306  H   GLU B  33       5.942  -9.768   2.878  0.00  0.00           H  
ATOM   3307  HA  GLU B  33       6.770 -10.047   5.749  0.00  0.00           H  
ATOM   3308 HB2  GLU B  33       7.744  -8.030   4.024  0.00  0.00           H  
ATOM   3309 HB3  GLU B  33       7.987  -8.091   5.637  0.00  0.00           H  
ATOM   3310 HG2  GLU B  33       9.357  -9.829   5.470  0.00  0.00           H  
ATOM   3311 HG3  GLU B  33       8.812 -10.215   3.980  0.00  0.00           H  
ATOM   3312  N   GLY B  34       5.287  -8.330   6.745  0.00  0.00           N  
ATOM   3313  CA  GLY B  34       4.261  -7.463   7.329  0.00  0.00           C  
ATOM   3314  C   GLY B  34       4.761  -6.357   8.270  0.00  0.00           C  
ATOM   3315  O   GLY B  34       5.475  -6.610   9.242  0.00  0.00           O  
ATOM   3316  H   GLY B  34       5.957  -8.883   7.312  0.00  0.00           H  
ATOM   3317 HA2  GLY B  34       3.722  -7.027   6.570  0.00  0.00           H  
ATOM   3318 HA3  GLY B  34       3.585  -8.045   7.838  0.00  0.00           H  
ATOM   3319  N   ASP B  35       4.647  -5.131   7.774  0.00  0.00           N  
ATOM   3320  CA  ASP B  35       5.103  -3.902   8.435  0.00  0.00           C  
ATOM   3321  CB  ASP B  35       5.231  -2.842   7.343  0.00  0.00           C  
ATOM   3322  CG  ASP B  35       5.456  -1.389   7.774  0.00  0.00           C  
ATOM   3323 OD1  ASP B  35       4.521  -0.627   7.470  0.00  0.00           O  
ATOM   3324 OD2  ASP B  35       6.380  -0.983   8.510  0.00  0.00           O  
ATOM   3325  C   ASP B  35       4.141  -3.371   9.502  0.00  0.00           C  
ATOM   3326  O   ASP B  35       2.934  -3.492   9.308  0.00  0.00           O  
ATOM   3327  H   ASP B  35       4.181  -5.107   6.818  0.00  0.00           H  
ATOM   3328  HA  ASP B  35       5.974  -4.126   8.909  0.00  0.00           H  
ATOM   3329 HB2  ASP B  35       6.003  -3.110   6.740  0.00  0.00           H  
ATOM   3330 HB3  ASP B  35       4.389  -2.873   6.779  0.00  0.00           H  
ATOM   3331  N   ALA B  36       4.797  -3.158  10.639  0.00  0.00           N  
ATOM   3332  CA  ALA B  36       4.037  -2.434  11.674  0.00  0.00           C  
ATOM   3333  CB  ALA B  36       4.361  -3.063  13.029  0.00  0.00           C  
ATOM   3334  C   ALA B  36       4.128  -0.919  11.849  0.00  0.00           C  
ATOM   3335  O   ALA B  36       3.382  -0.298  12.589  0.00  0.00           O  
ATOM   3336  H   ALA B  36       5.727  -3.487  10.720  0.00  0.00           H  
ATOM   3337  HA  ALA B  36       3.019  -2.677  11.537  0.00  0.00           H  
ATOM   3338 HB1  ALA B  36       3.523  -3.141  13.567  0.00  0.00           H  
ATOM   3339 HB2  ALA B  36       4.753  -3.971  12.888  0.00  0.00           H  
ATOM   3340 HB3  ALA B  36       5.018  -2.488  13.513  0.00  0.00           H  
ATOM   3341  N   THR B  37       5.036  -0.250  11.144  0.00  0.00           N  
ATOM   3342  CA  THR B  37       5.109   1.224  11.183  0.00  0.00           C  
ATOM   3343  CB  THR B  37       6.483   1.673  10.688  0.00  0.00           C  
ATOM   3344 OG1  THR B  37       6.545   1.635   9.259  0.00  0.00           O  
ATOM   3345 CG2  THR B  37       7.634   1.002  11.440  0.00  0.00           C  
ATOM   3346  C   THR B  37       3.883   1.837  10.507  0.00  0.00           C  
ATOM   3347  O   THR B  37       3.426   2.904  10.926  0.00  0.00           O  
ATOM   3348  H   THR B  37       5.674  -0.833  10.577  0.00  0.00           H  
ATOM   3349  HA  THR B  37       5.120   1.511  12.143  0.00  0.00           H  
ATOM   3350  HB  THR B  37       6.645   2.641  10.985  0.00  0.00           H  
ATOM   3351 HG21 THR B  37       7.822   1.505  12.284  0.00  0.00           H  
ATOM   3352 HG22 THR B  37       7.385   0.059  11.664  0.00  0.00           H  
ATOM   3353 HG23 THR B  37       8.454   1.000  10.865  0.00  0.00           H  
ATOM   3354 HG1  THR B  37       6.512   0.684   8.932  0.00  0.00           H  
ATOM   3355  N   TYR B  38       3.568   1.365   9.300  0.00  0.00           N  
ATOM   3356  CA  TYR B  38       2.389   1.779   8.526  0.00  0.00           C  
ATOM   3357  CB  TYR B  38       2.736   2.763   7.409  0.00  0.00           C  
ATOM   3358  CG  TYR B  38       3.069   4.158   7.950  0.00  0.00           C  
ATOM   3359 CD1  TYR B  38       2.080   5.007   8.431  0.00  0.00           C  
ATOM   3360 CD2  TYR B  38       4.394   4.557   7.790  0.00  0.00           C  
ATOM   3361 CE1  TYR B  38       2.415   6.343   8.555  0.00  0.00           C  
ATOM   3362 CE2  TYR B  38       4.740   5.868   8.085  0.00  0.00           C  
ATOM   3363  CZ  TYR B  38       3.720   6.780   8.383  0.00  0.00           C  
ATOM   3364  OH  TYR B  38       4.044   8.071   8.100  0.00  0.00           O  
ATOM   3365  C   TYR B  38       1.361   0.778   7.977  0.00  0.00           C  
ATOM   3366  O   TYR B  38       0.217   1.210   7.861  0.00  0.00           O  
ATOM   3367  H   TYR B  38       4.254   0.650   8.935  0.00  0.00           H  
ATOM   3368  HA  TYR B  38       1.857   2.468   9.122  0.00  0.00           H  
ATOM   3369 HB2  TYR B  38       3.529   2.428   6.925  0.00  0.00           H  
ATOM   3370 HB3  TYR B  38       1.957   2.851   6.809  0.00  0.00           H  
ATOM   3371 HD1  TYR B  38       1.196   4.678   8.668  0.00  0.00           H  
ATOM   3372 HD2  TYR B  38       5.073   3.919   7.475  0.00  0.00           H  
ATOM   3373 HE1  TYR B  38       1.693   7.019   8.779  0.00  0.00           H  
ATOM   3374 HE2  TYR B  38       5.686   6.160   8.086  0.00  0.00           H  
ATOM   3375  HH  TYR B  38       4.668   8.421   8.800  0.00  0.00           H  
ATOM   3376  N   GLY B  39       1.758  -0.487   8.002  0.00  0.00           N  
ATOM   3377  CA  GLY B  39       0.924  -1.589   7.499  0.00  0.00           C  
ATOM   3378  C   GLY B  39       1.175  -1.984   6.037  0.00  0.00           C  
ATOM   3379  O   GLY B  39       0.236  -2.157   5.257  0.00  0.00           O  
ATOM   3380  H   GLY B  39       2.708  -0.640   8.405  0.00  0.00           H  
ATOM   3381 HA2  GLY B  39       1.068  -2.410   8.091  0.00  0.00           H  
ATOM   3382 HA3  GLY B  39      -0.060  -1.334   7.607  0.00  0.00           H  
ATOM   3383  N   LYS B  40       2.400  -1.797   5.577  0.00  0.00           N  
ATOM   3384  CA  LYS B  40       2.745  -2.222   4.208  0.00  0.00           C  
ATOM   3385  CB  LYS B  40       4.098  -1.586   3.868  0.00  0.00           C  
ATOM   3386  CG  LYS B  40       4.444  -1.657   2.384  0.00  0.00           C  
ATOM   3387  CD  LYS B  40       5.960  -1.671   2.244  0.00  0.00           C  
ATOM   3388  CE  LYS B  40       6.471  -1.644   0.803  0.00  0.00           C  
ATOM   3389  NZ  LYS B  40       7.881  -1.479   0.415  0.00  0.00           N  
ATOM   3390  C   LYS B  40       2.954  -3.732   4.129  0.00  0.00           C  
ATOM   3391  O   LYS B  40       3.972  -4.366   4.398  0.00  0.00           O  
ATOM   3392  H   LYS B  40       3.063  -1.352   6.218  0.00  0.00           H  
ATOM   3393  HA  LYS B  40       1.988  -1.966   3.593  0.00  0.00           H  
ATOM   3394 HB2  LYS B  40       4.069  -0.629   4.137  0.00  0.00           H  
ATOM   3395 HB3  LYS B  40       4.804  -2.067   4.378  0.00  0.00           H  
ATOM   3396 HG2  LYS B  40       4.077  -2.491   2.004  0.00  0.00           H  
ATOM   3397 HG3  LYS B  40       4.084  -0.860   1.928  0.00  0.00           H  
ATOM   3398 HD2  LYS B  40       6.336  -0.869   2.725  0.00  0.00           H  
ATOM   3399 HD3  LYS B  40       6.319  -2.502   2.688  0.00  0.00           H  
ATOM   3400 HE2  LYS B  40       6.104  -2.524   0.331  0.00  0.00           H  
ATOM   3401 HE3  LYS B  40       5.903  -0.905   0.290  0.00  0.00           H  
ATOM   3402 HZ1  LYS B  40       8.387  -2.321   0.608  0.00  0.00           H  
ATOM   3403 HZ2  LYS B  40       7.943  -1.276  -0.565  0.00  0.00           H  
ATOM   3404 HZ3  LYS B  40       8.290  -0.724   0.933  0.00  0.00           H  
ATOM   3405  N   LEU B  41       1.902  -4.363   3.597  0.00  0.00           N  
ATOM   3406  CA  LEU B  41       1.819  -5.824   3.437  0.00  0.00           C  
ATOM   3407  CB  LEU B  41       0.350  -6.231   3.533  0.00  0.00           C  
ATOM   3408  CG  LEU B  41      -0.094  -6.059   4.985  0.00  0.00           C  
ATOM   3409 CD1  LEU B  41      -1.617  -6.243   5.068  0.00  0.00           C  
ATOM   3410 CD2  LEU B  41       0.570  -7.067   5.925  0.00  0.00           C  
ATOM   3411  C   LEU B  41       2.309  -6.268   2.059  0.00  0.00           C  
ATOM   3412  O   LEU B  41       1.815  -5.801   1.039  0.00  0.00           O  
ATOM   3413  H   LEU B  41       1.127  -3.721   3.299  0.00  0.00           H  
ATOM   3414  HA  LEU B  41       2.404  -6.252   4.137  0.00  0.00           H  
ATOM   3415 HB2  LEU B  41      -0.169  -5.625   2.991  0.00  0.00           H  
ATOM   3416 HB3  LEU B  41       0.278  -7.164   3.309  0.00  0.00           H  
ATOM   3417  HG  LEU B  41       0.140  -5.147   5.294  0.00  0.00           H  
ATOM   3418 HD11 LEU B  41      -1.854  -7.158   4.747  0.00  0.00           H  
ATOM   3419 HD12 LEU B  41      -1.909  -6.132   6.015  0.00  0.00           H  
ATOM   3420 HD13 LEU B  41      -2.061  -5.557   4.495  0.00  0.00           H  
ATOM   3421 HD21 LEU B  41       1.561  -6.949   5.890  0.00  0.00           H  
ATOM   3422 HD22 LEU B  41       0.246  -6.912   6.858  0.00  0.00           H  
ATOM   3423 HD23 LEU B  41       0.332  -7.994   5.637  0.00  0.00           H  
ATOM   3424  N   THR B  42       3.571  -6.688   1.981  0.00  0.00           N  
ATOM   3425  CA  THR B  42       4.215  -7.245   0.783  0.00  0.00           C  
ATOM   3426  CB  THR B  42       5.563  -6.518   0.708  0.00  0.00           C  
ATOM   3427 OG1  THR B  42       6.354  -6.624   1.891  0.00  0.00           O  
ATOM   3428 CG2  THR B  42       5.359  -5.078   0.230  0.00  0.00           C  
ATOM   3429  C   THR B  42       4.290  -8.767   0.721  0.00  0.00           C  
ATOM   3430  O   THR B  42       5.074  -9.403   1.426  0.00  0.00           O  
ATOM   3431  H   THR B  42       4.101  -6.585   2.898  0.00  0.00           H  
ATOM   3432  HA  THR B  42       3.691  -6.918  -0.035  0.00  0.00           H  
ATOM   3433  HB  THR B  42       6.113  -6.920  -0.078  0.00  0.00           H  
ATOM   3434 HG21 THR B  42       4.749  -4.598   0.861  0.00  0.00           H  
ATOM   3435 HG22 THR B  42       6.241  -4.607   0.200  0.00  0.00           H  
ATOM   3436 HG23 THR B  42       4.954  -5.083  -0.685  0.00  0.00           H  
ATOM   3437 HG1  THR B  42       5.819  -7.035   2.638  0.00  0.00           H  
ATOM   3438  N   LEU B  43       3.657  -9.399  -0.264  0.00  0.00           N  
ATOM   3439  CA  LEU B  43       3.476 -10.845  -0.412  0.00  0.00           C  
ATOM   3440  CB  LEU B  43       2.062 -11.202   0.043  0.00  0.00           C  
ATOM   3441  CG  LEU B  43       2.034 -12.399   0.991  0.00  0.00           C  
ATOM   3442 CD1  LEU B  43       0.653 -12.478   1.628  0.00  0.00           C  
ATOM   3443 CD2  LEU B  43       2.154 -13.690   0.178  0.00  0.00           C  
ATOM   3444  C   LEU B  43       3.614 -11.285  -1.872  0.00  0.00           C  
ATOM   3445  O   LEU B  43       2.808 -10.888  -2.719  0.00  0.00           O  
ATOM   3446  H   LEU B  43       3.258  -8.717  -0.994  0.00  0.00           H  
ATOM   3447  HA  LEU B  43       4.188 -11.313   0.127  0.00  0.00           H  
ATOM   3448 HB2  LEU B  43       1.693 -10.431   0.526  0.00  0.00           H  
ATOM   3449 HB3  LEU B  43       1.535 -11.438  -0.750  0.00  0.00           H  
ATOM   3450  HG  LEU B  43       2.718 -12.271   1.698  0.00  0.00           H  
ATOM   3451 HD11 LEU B  43      -0.038 -12.592   0.914  0.00  0.00           H  
ATOM   3452 HD12 LEU B  43       0.619 -13.258   2.253  0.00  0.00           H  
ATOM   3453 HD13 LEU B  43       0.471 -11.637   2.137  0.00  0.00           H  
ATOM   3454 HD21 LEU B  43       3.015 -13.683  -0.328  0.00  0.00           H  
ATOM   3455 HD22 LEU B  43       2.136 -14.473   0.799  0.00  0.00           H  
ATOM   3456 HD23 LEU B  43       1.389 -13.750  -0.461  0.00  0.00           H  
ATOM   3457  N   LYS B  44       4.407 -12.347  -1.981  0.00  0.00           N  
ATOM   3458  CA  LYS B  44       4.604 -13.072  -3.239  0.00  0.00           C  
ATOM   3459  CB  LYS B  44       6.092 -13.387  -3.347  0.00  0.00           C  
ATOM   3460  CG  LYS B  44       6.492 -13.395  -4.827  0.00  0.00           C  
ATOM   3461  CD  LYS B  44       7.983 -13.720  -4.987  0.00  0.00           C  
ATOM   3462  CE  LYS B  44       8.369 -15.131  -4.526  0.00  0.00           C  
ATOM   3463  NZ  LYS B  44       9.546 -15.447  -5.358  0.00  0.00           N  
ATOM   3464  C   LYS B  44       3.841 -14.396  -3.310  0.00  0.00           C  
ATOM   3465  O   LYS B  44       3.909 -15.220  -2.401  0.00  0.00           O  
ATOM   3466  H   LYS B  44       4.881 -12.623  -1.089  0.00  0.00           H  
ATOM   3467  HA  LYS B  44       4.294 -12.480  -4.006  0.00  0.00           H  
ATOM   3468 HB2  LYS B  44       6.598 -12.685  -2.897  0.00  0.00           H  
ATOM   3469 HB3  LYS B  44       6.254 -14.278  -2.980  0.00  0.00           H  
ATOM   3470 HG2  LYS B  44       5.960 -14.089  -5.303  0.00  0.00           H  
ATOM   3471 HG3  LYS B  44       6.316 -12.497  -5.216  0.00  0.00           H  
ATOM   3472 HD2  LYS B  44       8.227 -13.627  -5.956  0.00  0.00           H  
ATOM   3473 HD3  LYS B  44       8.514 -13.058  -4.453  0.00  0.00           H  
ATOM   3474 HE2  LYS B  44       8.618 -15.096  -3.590  0.00  0.00           H  
ATOM   3475 HE3  LYS B  44       7.641 -15.737  -4.729  0.00  0.00           H  
ATOM   3476 HZ1  LYS B  44       9.371 -15.180  -6.308  0.00  0.00           H  
ATOM   3477 HZ2  LYS B  44      10.345 -14.948  -5.017  0.00  0.00           H  
ATOM   3478 HZ3  LYS B  44       9.732 -16.431  -5.321  0.00  0.00           H  
ATOM   3479  N   PHE B  45       3.077 -14.520  -4.394  0.00  0.00           N  
ATOM   3480  CA  PHE B  45       2.575 -15.836  -4.796  0.00  0.00           C  
ATOM   3481  CB  PHE B  45       1.068 -15.630  -4.957  0.00  0.00           C  
ATOM   3482  CG  PHE B  45       0.391 -15.173  -3.662  0.00  0.00           C  
ATOM   3483 CD1  PHE B  45       0.125 -16.100  -2.663  0.00  0.00           C  
ATOM   3484 CD2  PHE B  45       0.032 -13.835  -3.555  0.00  0.00           C  
ATOM   3485 CE1  PHE B  45      -0.436 -15.591  -1.501  0.00  0.00           C  
ATOM   3486 CE2  PHE B  45      -0.588 -13.346  -2.408  0.00  0.00           C  
ATOM   3487  CZ  PHE B  45      -0.782 -14.252  -1.378  0.00  0.00           C  
ATOM   3488  C   PHE B  45       3.280 -16.517  -5.971  0.00  0.00           C  
ATOM   3489  O   PHE B  45       3.372 -15.874  -7.016  0.00  0.00           O  
ATOM   3490  H   PHE B  45       2.880 -13.649  -4.902  0.00  0.00           H  
ATOM   3491  HA  PHE B  45       2.697 -16.455  -3.985  0.00  0.00           H  
ATOM   3492 HB2  PHE B  45       0.922 -14.928  -5.627  0.00  0.00           H  
ATOM   3493 HB3  PHE B  45       0.664 -16.486  -5.212  0.00  0.00           H  
ATOM   3494 HD1  PHE B  45       0.317 -17.036  -2.766  0.00  0.00           H  
ATOM   3495 HD2  PHE B  45       0.222 -13.210  -4.314  0.00  0.00           H  
ATOM   3496 HE1  PHE B  45      -0.599 -16.224  -0.717  0.00  0.00           H  
ATOM   3497 HE2  PHE B  45      -0.872 -12.402  -2.342  0.00  0.00           H  
ATOM   3498  HZ  PHE B  45      -1.189 -13.932  -0.506  0.00  0.00           H  
ATOM   3499  N   ILE B  46       3.429 -17.834  -5.837  0.00  0.00           N  
ATOM   3500  CA  ILE B  46       4.097 -18.761  -6.762  0.00  0.00           C  
ATOM   3501  CB  ILE B  46       5.578 -18.816  -6.389  0.00  0.00           C  
ATOM   3502 CG1  ILE B  46       5.812 -18.967  -4.883  0.00  0.00           C  
ATOM   3503 CG2  ILE B  46       6.359 -17.647  -7.006  0.00  0.00           C  
ATOM   3504 CD1  ILE B  46       7.249 -19.098  -4.394  0.00  0.00           C  
ATOM   3505  C   ILE B  46       3.465 -20.155  -6.841  0.00  0.00           C  
ATOM   3506  O   ILE B  46       2.957 -20.630  -5.826  0.00  0.00           O  
ATOM   3507  H   ILE B  46       2.985 -18.199  -4.924  0.00  0.00           H  
ATOM   3508  HA  ILE B  46       4.002 -18.349  -7.687  0.00  0.00           H  
ATOM   3509  HB  ILE B  46       5.985 -19.615  -6.843  0.00  0.00           H  
ATOM   3510 HG12 ILE B  46       5.388 -18.170  -4.416  0.00  0.00           H  
ATOM   3511 HG13 ILE B  46       5.296 -19.784  -4.567  0.00  0.00           H  
ATOM   3512 HG21 ILE B  46       7.334 -17.794  -6.862  0.00  0.00           H  
ATOM   3513 HG22 ILE B  46       6.164 -17.603  -7.982  0.00  0.00           H  
ATOM   3514 HG23 ILE B  46       6.077 -16.798  -6.567  0.00  0.00           H  
ATOM   3515 HD11 ILE B  46       7.759 -18.283  -4.660  0.00  0.00           H  
ATOM   3516 HD12 ILE B  46       7.248 -19.188  -3.400  0.00  0.00           H  
ATOM   3517 HD13 ILE B  46       7.662 -19.907  -4.807  0.00  0.00           H  
ATOM   3518  N   CYS B  47       3.304 -20.616  -8.079  0.00  0.00           N  
ATOM   3519  CA  CYS B  47       2.745 -21.958  -8.307  0.00  0.00           C  
ATOM   3520  CB  CYS B  47       2.478 -22.018  -9.810  0.00  0.00           C  
ATOM   3521  SG  CYS B  47       2.261 -23.664 -10.588  0.00  0.00           S  
ATOM   3522  C   CYS B  47       3.705 -23.041  -7.797  0.00  0.00           C  
ATOM   3523  O   CYS B  47       4.907 -22.869  -7.591  0.00  0.00           O  
ATOM   3524  H   CYS B  47       3.591 -19.981  -8.833  0.00  0.00           H  
ATOM   3525  HA  CYS B  47       1.889 -22.032  -7.789  0.00  0.00           H  
ATOM   3526 HB2  CYS B  47       1.641 -21.476 -10.002  0.00  0.00           H  
ATOM   3527 HB3  CYS B  47       3.247 -21.555 -10.284  0.00  0.00           H  
ATOM   3528  HG  CYS B  47       2.718 -23.663 -11.473  0.00  0.00           H  
ATOM   3529  N   THR B  48       3.205 -24.236  -7.511  0.00  0.00           N  
ATOM   3530  CA  THR B  48       4.068 -25.347  -7.087  0.00  0.00           C  
ATOM   3531  CB  THR B  48       3.486 -26.204  -5.961  0.00  0.00           C  
ATOM   3532 OG1  THR B  48       2.299 -26.849  -6.424  0.00  0.00           O  
ATOM   3533 CG2  THR B  48       3.212 -25.626  -4.571  0.00  0.00           C  
ATOM   3534  C   THR B  48       4.706 -26.256  -8.140  0.00  0.00           C  
ATOM   3535  O   THR B  48       5.924 -26.462  -8.174  0.00  0.00           O  
ATOM   3536  H   THR B  48       2.178 -24.321  -7.608  0.00  0.00           H  
ATOM   3537  HA  THR B  48       4.839 -24.941  -6.514  0.00  0.00           H  
ATOM   3538  HB  THR B  48       4.163 -26.926  -5.710  0.00  0.00           H  
ATOM   3539 HG21 THR B  48       3.784 -24.818  -4.425  0.00  0.00           H  
ATOM   3540 HG22 THR B  48       2.248 -25.368  -4.499  0.00  0.00           H  
ATOM   3541 HG23 THR B  48       3.425 -26.313  -3.874  0.00  0.00           H  
ATOM   3542 HG1  THR B  48       1.482 -26.368  -6.084  0.00  0.00           H  
ATOM   3543  N   THR B  49       3.789 -26.698  -8.994  0.00  0.00           N  
ATOM   3544  CA  THR B  49       4.154 -27.575 -10.117  0.00  0.00           C  
ATOM   3545  CB  THR B  49       3.032 -28.593 -10.362  0.00  0.00           C  
ATOM   3546 OG1  THR B  49       1.817 -27.847 -10.486  0.00  0.00           O  
ATOM   3547 CG2  THR B  49       3.056 -29.687  -9.299  0.00  0.00           C  
ATOM   3548  C   THR B  49       4.567 -26.944 -11.450  0.00  0.00           C  
ATOM   3549  O   THR B  49       5.468 -27.456 -12.116  0.00  0.00           O  
ATOM   3550  H   THR B  49       2.822 -26.383  -8.809  0.00  0.00           H  
ATOM   3551  HA  THR B  49       4.937 -28.179  -9.799  0.00  0.00           H  
ATOM   3552  HB  THR B  49       3.205 -29.068 -11.236  0.00  0.00           H  
ATOM   3553 HG21 THR B  49       2.268 -29.583  -8.689  0.00  0.00           H  
ATOM   3554 HG22 THR B  49       3.015 -30.587  -9.738  0.00  0.00           H  
ATOM   3555 HG23 THR B  49       3.899 -29.620  -8.763  0.00  0.00           H  
ATOM   3556 HG1  THR B  49       2.004 -26.861 -10.434  0.00  0.00           H  
ATOM   3557  N   GLY B  50       4.100 -25.804 -11.956  0.00  0.00           N  
ATOM   3558  CA  GLY B  50       4.199 -25.315 -13.339  0.00  0.00           C  
ATOM   3559  C   GLY B  50       3.452 -24.017 -13.664  0.00  0.00           C  
ATOM   3560  O   GLY B  50       3.824 -22.943 -13.193  0.00  0.00           O  
ATOM   3561  H   GLY B  50       3.596 -25.209 -11.204  0.00  0.00           H  
ATOM   3562 HA2  GLY B  50       5.193 -25.191 -13.574  0.00  0.00           H  
ATOM   3563 HA3  GLY B  50       3.868 -26.054 -13.974  0.00  0.00           H  
ATOM   3564  N   LYS B  51       2.692 -24.172 -14.749  0.00  0.00           N  
ATOM   3565  CA  LYS B  51       1.791 -23.087 -15.167  0.00  0.00           C  
ATOM   3566  CB  LYS B  51       1.729 -23.119 -16.692  0.00  0.00           C  
ATOM   3567  CG  LYS B  51       2.862 -22.302 -17.330  0.00  0.00           C  
ATOM   3568  CD  LYS B  51       2.804 -22.321 -18.858  0.00  0.00           C  
ATOM   3569  CE  LYS B  51       2.449 -20.949 -19.430  0.00  0.00           C  
ATOM   3570  NZ  LYS B  51       1.111 -20.348 -19.269  0.00  0.00           N  
ATOM   3571  C   LYS B  51       0.355 -23.326 -14.691  0.00  0.00           C  
ATOM   3572  O   LYS B  51      -0.150 -24.432 -14.813  0.00  0.00           O  
ATOM   3573  H   LYS B  51       2.785 -25.063 -15.238  0.00  0.00           H  
ATOM   3574  HA  LYS B  51       2.122 -22.221 -14.769  0.00  0.00           H  
ATOM   3575 HB2  LYS B  51       1.819 -24.055 -16.993  0.00  0.00           H  
ATOM   3576 HB3  LYS B  51       0.868 -22.728 -16.982  0.00  0.00           H  
ATOM   3577 HG2  LYS B  51       2.792 -21.353 -17.015  0.00  0.00           H  
ATOM   3578 HG3  LYS B  51       3.740 -22.683 -17.035  0.00  0.00           H  
ATOM   3579 HD2  LYS B  51       3.696 -22.588 -19.208  0.00  0.00           H  
ATOM   3580 HD3  LYS B  51       2.109 -22.972 -19.145  0.00  0.00           H  
ATOM   3581 HE2  LYS B  51       3.162 -20.266 -19.066  0.00  0.00           H  
ATOM   3582 HE3  LYS B  51       2.677 -20.970 -20.457  0.00  0.00           H  
ATOM   3583 HZ1  LYS B  51       1.147 -19.623 -18.578  0.00  0.00           H  
ATOM   3584 HZ2  LYS B  51       0.808 -19.958 -20.141  0.00  0.00           H  
ATOM   3585 HZ3  LYS B  51       0.459 -21.049 -18.976  0.00  0.00           H  
ATOM   3586  N   LEU B  52      -0.328 -22.341 -14.103  0.00  0.00           N  
ATOM   3587  CA  LEU B  52      -1.709 -22.491 -13.637  0.00  0.00           C  
ATOM   3588  CB  LEU B  52      -2.117 -21.420 -12.622  0.00  0.00           C  
ATOM   3589  CG  LEU B  52      -1.251 -21.471 -11.362  0.00  0.00           C  
ATOM   3590 CD1  LEU B  52      -1.519 -20.238 -10.493  0.00  0.00           C  
ATOM   3591 CD2  LEU B  52      -1.566 -22.773 -10.629  0.00  0.00           C  
ATOM   3592  C   LEU B  52      -2.805 -22.406 -14.706  0.00  0.00           C  
ATOM   3593  O   LEU B  52      -2.830 -21.361 -15.359  0.00  0.00           O  
ATOM   3594  H   LEU B  52       0.210 -21.449 -14.003  0.00  0.00           H  
ATOM   3595  HA  LEU B  52      -1.791 -23.405 -13.175  0.00  0.00           H  
ATOM   3596 HB2  LEU B  52      -1.987 -20.543 -13.035  0.00  0.00           H  
ATOM   3597 HB3  LEU B  52      -3.042 -21.589 -12.355  0.00  0.00           H  
ATOM   3598  HG  LEU B  52      -0.291 -21.485 -11.625  0.00  0.00           H  
ATOM   3599 HD11 LEU B  52      -2.483 -20.221 -10.232  0.00  0.00           H  
ATOM   3600 HD12 LEU B  52      -0.949 -20.282  -9.674  0.00  0.00           H  
ATOM   3601 HD13 LEU B  52      -1.297 -19.415 -11.013  0.00  0.00           H  
ATOM   3602 HD21 LEU B  52      -1.357 -23.549 -11.224  0.00  0.00           H  
ATOM   3603 HD22 LEU B  52      -1.010 -22.830  -9.799  0.00  0.00           H  
ATOM   3604 HD23 LEU B  52      -2.535 -22.791 -10.384  0.00  0.00           H  
ATOM   3605  N   PRO B  53      -3.709 -23.370 -14.821  0.00  0.00           N  
ATOM   3606  CA  PRO B  53      -4.940 -23.277 -15.620  0.00  0.00           C  
ATOM   3607  CB  PRO B  53      -5.442 -24.718 -15.797  0.00  0.00           C  
ATOM   3608  CG  PRO B  53      -5.007 -25.295 -14.443  0.00  0.00           C  
ATOM   3609  CD  PRO B  53      -3.646 -24.672 -14.127  0.00  0.00           C  
ATOM   3610  C   PRO B  53      -5.976 -22.205 -15.283  0.00  0.00           C  
ATOM   3611  O   PRO B  53      -7.104 -22.261 -15.784  0.00  0.00           O  
ATOM   3612  HA  PRO B  53      -4.690 -23.217 -16.634  0.00  0.00           H  
ATOM   3613 HB2  PRO B  53      -6.414 -24.748 -15.881  0.00  0.00           H  
ATOM   3614 HB3  PRO B  53      -4.975 -25.171 -16.524  0.00  0.00           H  
ATOM   3615 HG2  PRO B  53      -5.679 -25.056 -13.741  0.00  0.00           H  
ATOM   3616 HG3  PRO B  53      -4.936 -26.292 -14.506  0.00  0.00           H  
ATOM   3617 HD2  PRO B  53      -3.532 -24.546 -13.146  0.00  0.00           H  
ATOM   3618 HD3  PRO B  53      -2.905 -25.232 -14.490  0.00  0.00           H  
ATOM   3619  N   VAL B  54      -5.544 -21.171 -14.578  0.00  0.00           N  
ATOM   3620  CA  VAL B  54      -6.344 -20.158 -13.875  0.00  0.00           C  
ATOM   3621  CB  VAL B  54      -6.951 -20.822 -12.630  0.00  0.00           C  
ATOM   3622 CG1  VAL B  54      -5.862 -21.368 -11.712  0.00  0.00           C  
ATOM   3623 CG2  VAL B  54      -7.958 -19.994 -11.841  0.00  0.00           C  
ATOM   3624  C   VAL B  54      -5.480 -18.922 -13.673  0.00  0.00           C  
ATOM   3625  O   VAL B  54      -4.282 -19.074 -13.403  0.00  0.00           O  
ATOM   3626  H   VAL B  54      -4.463 -21.120 -14.555  0.00  0.00           H  
ATOM   3627  HA  VAL B  54      -7.111 -19.911 -14.460  0.00  0.00           H  
ATOM   3628  HB  VAL B  54      -7.492 -21.603 -12.933  0.00  0.00           H  
ATOM   3629 HG11 VAL B  54      -5.125 -21.755 -12.266  0.00  0.00           H  
ATOM   3630 HG12 VAL B  54      -5.502 -20.627 -11.147  0.00  0.00           H  
ATOM   3631 HG13 VAL B  54      -6.247 -22.079 -11.125  0.00  0.00           H  
ATOM   3632 HG21 VAL B  54      -7.732 -20.040 -10.868  0.00  0.00           H  
ATOM   3633 HG22 VAL B  54      -7.919 -19.045 -12.151  0.00  0.00           H  
ATOM   3634 HG23 VAL B  54      -8.876 -20.361 -11.992  0.00  0.00           H  
ATOM   3635  N   PRO B  55      -6.050 -17.769 -13.985  0.00  0.00           N  
ATOM   3636  CA  PRO B  55      -5.395 -16.510 -13.609  0.00  0.00           C  
ATOM   3637  CB  PRO B  55      -6.249 -15.410 -14.255  0.00  0.00           C  
ATOM   3638  CG  PRO B  55      -6.771 -16.092 -15.514  0.00  0.00           C  
ATOM   3639  CD  PRO B  55      -7.119 -17.475 -14.964  0.00  0.00           C  
ATOM   3640  C   PRO B  55      -5.155 -16.373 -12.105  0.00  0.00           C  
ATOM   3641  O   PRO B  55      -5.993 -16.834 -11.329  0.00  0.00           O  
ATOM   3642  HA  PRO B  55      -4.521 -16.399 -14.119  0.00  0.00           H  
ATOM   3643 HB2  PRO B  55      -7.003 -15.152 -13.665  0.00  0.00           H  
ATOM   3644 HB3  PRO B  55      -5.698 -14.622 -14.491  0.00  0.00           H  
ATOM   3645 HG2  PRO B  55      -7.572 -15.633 -15.844  0.00  0.00           H  
ATOM   3646 HG3  PRO B  55      -6.062 -16.150 -16.189  0.00  0.00           H  
ATOM   3647 HD2  PRO B  55      -8.015 -17.466 -14.517  0.00  0.00           H  
ATOM   3648 HD3  PRO B  55      -7.126 -18.159 -15.697  0.00  0.00           H  
ATOM   3649  N   TRP B  56      -4.195 -15.537 -11.719  0.00  0.00           N  
ATOM   3650  CA  TRP B  56      -3.956 -15.183 -10.306  0.00  0.00           C  
ATOM   3651  CB  TRP B  56      -2.564 -14.558 -10.192  0.00  0.00           C  
ATOM   3652  CG  TRP B  56      -1.418 -15.536 -10.468  0.00  0.00           C  
ATOM   3653 CD1  TRP B  56      -0.786 -15.898 -11.582  0.00  0.00           C  
ATOM   3654 CD2  TRP B  56      -0.959 -16.328  -9.423  0.00  0.00           C  
ATOM   3655 NE1  TRP B  56       0.057 -16.903 -11.368  0.00  0.00           N  
ATOM   3656 CE2  TRP B  56      -0.033 -17.144 -10.060  0.00  0.00           C  
ATOM   3657 CE3  TRP B  56      -1.187 -16.349  -8.062  0.00  0.00           C  
ATOM   3658 CZ2  TRP B  56       0.709 -18.022  -9.279  0.00  0.00           C  
ATOM   3659 CZ3  TRP B  56      -0.460 -17.215  -7.258  0.00  0.00           C  
ATOM   3660 CH2  TRP B  56       0.428 -18.063  -7.914  0.00  0.00           C  
ATOM   3661  C   TRP B  56      -4.937 -14.353  -9.487  0.00  0.00           C  
ATOM   3662  O   TRP B  56      -4.843 -14.640  -8.295  0.00  0.00           O  
ATOM   3663  H   TRP B  56      -3.620 -15.148 -12.500  0.00  0.00           H  
ATOM   3664  HA  TRP B  56      -3.826 -16.095  -9.795  0.00  0.00           H  
ATOM   3665 HB2  TRP B  56      -2.475 -13.827 -10.856  0.00  0.00           H  
ATOM   3666 HB3  TRP B  56      -2.429 -14.219  -9.271  0.00  0.00           H  
ATOM   3667 HD1  TRP B  56      -0.934 -15.454 -12.494  0.00  0.00           H  
ATOM   3668 HE1  TRP B  56       0.627 -17.370 -12.027  0.00  0.00           H  
ATOM   3669 HE3  TRP B  56      -1.872 -15.745  -7.641  0.00  0.00           H  
ATOM   3670 HZ2  TRP B  56       1.416 -18.602  -9.683  0.00  0.00           H  
ATOM   3671 HZ3  TRP B  56      -0.570 -17.222  -6.302  0.00  0.00           H  
ATOM   3672 HH2  TRP B  56       0.913 -18.771  -7.357  0.00  0.00           H  
ATOM   3673  N   PRO B  57      -5.812 -13.459  -9.936  0.00  0.00           N  
ATOM   3674  CA  PRO B  57      -6.510 -12.530  -9.027  0.00  0.00           C  
ATOM   3675  CB  PRO B  57      -7.402 -11.699  -9.955  0.00  0.00           C  
ATOM   3676  CG  PRO B  57      -6.671 -11.676 -11.301  0.00  0.00           C  
ATOM   3677  CD  PRO B  57      -6.060 -13.076 -11.333  0.00  0.00           C  
ATOM   3678  C   PRO B  57      -7.296 -12.974  -7.797  0.00  0.00           C  
ATOM   3679  O   PRO B  57      -7.221 -12.476  -6.674  0.00  0.00           O  
ATOM   3680  HA  PRO B  57      -5.825 -11.763  -8.743  0.00  0.00           H  
ATOM   3681 HB2  PRO B  57      -8.305 -12.121 -10.063  0.00  0.00           H  
ATOM   3682 HB3  PRO B  57      -7.514 -10.766  -9.610  0.00  0.00           H  
ATOM   3683 HG2  PRO B  57      -7.313 -11.554 -12.033  0.00  0.00           H  
ATOM   3684 HG3  PRO B  57      -5.973 -10.986 -11.295  0.00  0.00           H  
ATOM   3685 HD2  PRO B  57      -6.691 -13.730 -11.776  0.00  0.00           H  
ATOM   3686 HD3  PRO B  57      -5.198 -13.077 -11.863  0.00  0.00           H  
ATOM   3687  N   THR B  58      -7.991 -14.090  -8.000  0.00  0.00           N  
ATOM   3688  CA  THR B  58      -8.596 -14.879  -6.926  0.00  0.00           C  
ATOM   3689  CB  THR B  58      -9.433 -16.016  -7.524  0.00  0.00           C  
ATOM   3690 OG1  THR B  58      -8.637 -16.805  -8.405  0.00  0.00           O  
ATOM   3691 CG2  THR B  58     -10.706 -15.527  -8.205  0.00  0.00           C  
ATOM   3692  C   THR B  58      -7.628 -15.385  -5.854  0.00  0.00           C  
ATOM   3693  O   THR B  58      -7.854 -15.203  -4.661  0.00  0.00           O  
ATOM   3694  H   THR B  58      -8.071 -14.363  -9.013  0.00  0.00           H  
ATOM   3695  HA  THR B  58      -9.301 -14.298  -6.463  0.00  0.00           H  
ATOM   3696  HB  THR B  58      -9.763 -16.618  -6.764  0.00  0.00           H  
ATOM   3697 HG21 THR B  58     -10.542 -15.410  -9.187  0.00  0.00           H  
ATOM   3698 HG22 THR B  58     -11.440 -16.196  -8.071  0.00  0.00           H  
ATOM   3699 HG23 THR B  58     -10.985 -14.648  -7.811  0.00  0.00           H  
ATOM   3700 HG1  THR B  58      -8.506 -16.330  -9.283  0.00  0.00           H  
ATOM   3701  N   LEU B  59      -6.432 -15.806  -6.235  0.00  0.00           N  
ATOM   3702  CA  LEU B  59      -5.453 -16.408  -5.302  0.00  0.00           C  
ATOM   3703  CB  LEU B  59      -4.505 -17.296  -6.118  0.00  0.00           C  
ATOM   3704  CG  LEU B  59      -4.880 -18.650  -6.717  0.00  0.00           C  
ATOM   3705 CD1  LEU B  59      -3.687 -19.014  -7.596  0.00  0.00           C  
ATOM   3706 CD2  LEU B  59      -5.000 -19.632  -5.562  0.00  0.00           C  
ATOM   3707  C   LEU B  59      -4.640 -15.359  -4.552  0.00  0.00           C  
ATOM   3708  O   LEU B  59      -4.627 -15.445  -3.324  0.00  0.00           O  
ATOM   3709  H   LEU B  59      -6.227 -15.682  -7.252  0.00  0.00           H  
ATOM   3710  HA  LEU B  59      -5.964 -16.962  -4.628  0.00  0.00           H  
ATOM   3711 HB2  LEU B  59      -4.154 -16.717  -6.901  0.00  0.00           H  
ATOM   3712 HB3  LEU B  59      -3.670 -17.458  -5.529  0.00  0.00           H  
ATOM   3713  HG  LEU B  59      -5.676 -18.551  -7.270  0.00  0.00           H  
ATOM   3714 HD11 LEU B  59      -2.863 -19.069  -7.032  0.00  0.00           H  
ATOM   3715 HD12 LEU B  59      -3.852 -19.898  -8.031  0.00  0.00           H  
ATOM   3716 HD13 LEU B  59      -3.565 -18.313  -8.298  0.00  0.00           H  
ATOM   3717 HD21 LEU B  59      -5.709 -19.319  -4.928  0.00  0.00           H  
ATOM   3718 HD22 LEU B  59      -5.246 -20.536  -5.915  0.00  0.00           H  
ATOM   3719 HD23 LEU B  59      -4.125 -19.691  -5.080  0.00  0.00           H  
ATOM   3720  N   VAL B  60      -4.238 -14.307  -5.247  0.00  0.00           N  
ATOM   3721  CA  VAL B  60      -3.484 -13.166  -4.712  0.00  0.00           C  
ATOM   3722  CB  VAL B  60      -2.719 -12.363  -5.772  0.00  0.00           C  
ATOM   3723 CG1  VAL B  60      -1.610 -13.145  -6.492  0.00  0.00           C  
ATOM   3724 CG2  VAL B  60      -3.682 -11.727  -6.782  0.00  0.00           C  
ATOM   3725  C   VAL B  60      -4.097 -12.302  -3.609  0.00  0.00           C  
ATOM   3726  O   VAL B  60      -3.542 -12.239  -2.510  0.00  0.00           O  
ATOM   3727  H   VAL B  60      -4.517 -14.351  -6.274  0.00  0.00           H  
ATOM   3728  HA  VAL B  60      -2.583 -13.540  -4.345  0.00  0.00           H  
ATOM   3729  HB  VAL B  60      -2.264 -11.589  -5.307  0.00  0.00           H  
ATOM   3730 HG11 VAL B  60      -0.795 -13.161  -5.917  0.00  0.00           H  
ATOM   3731 HG12 VAL B  60      -1.924 -14.077  -6.660  0.00  0.00           H  
ATOM   3732 HG13 VAL B  60      -1.403 -12.696  -7.359  0.00  0.00           H  
ATOM   3733 HG21 VAL B  60      -3.622 -12.224  -7.645  0.00  0.00           H  
ATOM   3734 HG22 VAL B  60      -4.611 -11.779  -6.421  0.00  0.00           H  
ATOM   3735 HG23 VAL B  60      -3.423 -10.773  -6.920  0.00  0.00           H  
ATOM   3736  N   THR B  61      -5.226 -11.657  -3.920  0.00  0.00           N  
ATOM   3737  CA  THR B  61      -5.906 -10.774  -2.970  0.00  0.00           C  
ATOM   3738  CB  THR B  61      -6.705  -9.560  -3.451  0.00  0.00           C  
ATOM   3739 OG1  THR B  61      -7.202  -8.791  -2.358  0.00  0.00           O  
ATOM   3740 CG2  THR B  61      -7.585  -9.907  -4.658  0.00  0.00           C  
ATOM   3741  C   THR B  61      -6.714 -11.537  -1.916  0.00  0.00           C  
ATOM   3742  O   THR B  61      -7.943 -11.675  -1.926  0.00  0.00           O  
ATOM   3743  H   THR B  61      -5.574 -11.835  -4.883  0.00  0.00           H  
ATOM   3744  HA  THR B  61      -5.204 -10.221  -2.490  0.00  0.00           H  
ATOM   3745  HB  THR B  61      -6.086  -8.955  -4.010  0.00  0.00           H  
ATOM   3746 HG21 THR B  61      -7.773 -10.890  -4.662  0.00  0.00           H  
ATOM   3747 HG22 THR B  61      -8.447  -9.403  -4.600  0.00  0.00           H  
ATOM   3748 HG23 THR B  61      -7.109  -9.656  -5.502  0.00  0.00           H  
ATOM   3749 HG1  THR B  61      -6.449  -8.309  -1.894  0.00  0.00           H  
ATOM   3750  N   THR B  62      -5.896 -12.158  -1.073  0.00  0.00           N  
ATOM   3751  CA  THR B  62      -6.309 -12.988   0.070  0.00  0.00           C  
ATOM   3752  CB  THR B  62      -6.089 -14.462  -0.299  0.00  0.00           C  
ATOM   3753 OG1  THR B  62      -4.786 -14.708  -0.840  0.00  0.00           O  
ATOM   3754 CG2  THR B  62      -7.288 -15.018  -1.076  0.00  0.00           C  
ATOM   3755  C   THR B  62      -5.643 -12.651   1.406  0.00  0.00           C  
ATOM   3756  O   THR B  62      -5.436 -13.492   2.284  0.00  0.00           O  
ATOM   3757  H   THR B  62      -4.867 -12.004  -1.299  0.00  0.00           H  
ATOM   3758  HA  THR B  62      -7.322 -12.882   0.185  0.00  0.00           H  
ATOM   3759  HB  THR B  62      -6.191 -15.036   0.554  0.00  0.00           H  
ATOM   3760 HG21 THR B  62      -7.178 -16.004  -1.201  0.00  0.00           H  
ATOM   3761 HG22 THR B  62      -8.130 -14.839  -0.565  0.00  0.00           H  
ATOM   3762 HG23 THR B  62      -7.342 -14.573  -1.971  0.00  0.00           H  
ATOM   3763 HG1  THR B  62      -4.856 -15.007  -1.798  0.00  0.00           H  
ATOM   3764  N   LEU B  63      -5.159 -11.427   1.550  0.00  0.00           N  
ATOM   3765  CA  LEU B  63      -4.275 -10.976   2.645  0.00  0.00           C  
ATOM   3766  CB  LEU B  63      -3.559  -9.668   2.321  0.00  0.00           C  
ATOM   3767  CG  LEU B  63      -2.051  -9.736   2.116  0.00  0.00           C  
ATOM   3768 CD1  LEU B  63      -1.537  -8.468   1.432  0.00  0.00           C  
ATOM   3769 CD2  LEU B  63      -1.378 -10.054   3.455  0.00  0.00           C  
ATOM   3770  C   LEU B  63      -4.894 -10.959   4.053  0.00  0.00           C  
ATOM   3771  O   LEU B  63      -6.062 -10.590   4.124  0.00  0.00           O  
ATOM   3772  H   LEU B  63      -5.465 -10.759   0.782  0.00  0.00           H  
ATOM   3773  HA  LEU B  63      -3.459 -11.596   2.666  0.00  0.00           H  
ATOM   3774 HB2  LEU B  63      -3.958  -9.302   1.479  0.00  0.00           H  
ATOM   3775 HB3  LEU B  63      -3.730  -9.032   3.073  0.00  0.00           H  
ATOM   3776  HG  LEU B  63      -1.831 -10.528   1.545  0.00  0.00           H  
ATOM   3777 HD11 LEU B  63      -1.750  -7.675   2.001  0.00  0.00           H  
ATOM   3778 HD12 LEU B  63      -0.547  -8.537   1.309  0.00  0.00           H  
ATOM   3779 HD13 LEU B  63      -1.979  -8.370   0.542  0.00  0.00           H  
ATOM   3780 HD21 LEU B  63      -1.713 -10.933   3.792  0.00  0.00           H  
ATOM   3781 HD22 LEU B  63      -0.389 -10.100   3.324  0.00  0.00           H  
ATOM   3782 HD23 LEU B  63      -1.598  -9.336   4.114  0.00  0.00           H  
ATOM   3783  N   VAL B  64      -4.163 -11.391   5.076  0.00  0.00           N  
ATOM   3784  CA  VAL B  64      -4.547 -11.242   6.483  0.00  0.00           C  
ATOM   3785  CB  VAL B  64      -3.317 -11.495   7.359  0.00  0.00           C  
ATOM   3786 CG1  VAL B  64      -3.076 -12.994   7.482  0.00  0.00           C  
ATOM   3787 CG2  VAL B  64      -1.996 -10.753   7.125  0.00  0.00           C  
ATOM   3788  C   VAL B  64      -5.139  -9.882   6.871  0.00  0.00           C  
ATOM   3789  O   VAL B  64      -6.130  -9.897   7.595  0.00  0.00           O  
ATOM   3790  H   VAL B  64      -3.264 -11.861   4.787  0.00  0.00           H  
ATOM   3791  HA  VAL B  64      -5.251 -11.956   6.690  0.00  0.00           H  
ATOM   3792  HB  VAL B  64      -3.517 -11.160   8.272  0.00  0.00           H  
ATOM   3793 HG11 VAL B  64      -2.569 -13.316   6.682  0.00  0.00           H  
ATOM   3794 HG12 VAL B  64      -2.546 -13.180   8.310  0.00  0.00           H  
ATOM   3795 HG13 VAL B  64      -3.953 -13.470   7.534  0.00  0.00           H  
ATOM   3796 HG21 VAL B  64      -1.240 -11.339   7.411  0.00  0.00           H  
ATOM   3797 HG22 VAL B  64      -1.913 -10.538   6.154  0.00  0.00           H  
ATOM   3798 HG23 VAL B  64      -1.997  -9.911   7.662  0.00  0.00           H  
ATOM   3799  N   GLN B  65      -4.609  -8.776   6.352  0.00  0.00           N  
ATOM   3800  CA  GLN B  65      -4.997  -7.392   6.643  0.00  0.00           C  
ATOM   3801  CB  GLN B  65      -6.201  -7.003   5.788  0.00  0.00           C  
ATOM   3802  CG  GLN B  65      -5.802  -7.123   4.318  0.00  0.00           C  
ATOM   3803  CD  GLN B  65      -7.026  -7.001   3.409  0.00  0.00           C  
ATOM   3804  C   GLN B  65      -5.190  -7.045   8.127  0.00  0.00           C  
ATOM   3805  O   GLN B  65      -6.027  -6.233   8.493  0.00  0.00           O  
ATOM   3806  H   GLN B  65      -3.820  -8.991   5.655  0.00  0.00           H  
ATOM   3807  HA  GLN B  65      -4.258  -6.781   6.282  0.00  0.00           H  
ATOM   3808 HB2  GLN B  65      -6.934  -7.627   5.960  0.00  0.00           H  
ATOM   3809 HB3  GLN B  65      -6.437  -6.071   5.967  0.00  0.00           H  
ATOM   3810 HG2  GLN B  65      -5.173  -6.391   4.096  0.00  0.00           H  
ATOM   3811 HG3  GLN B  65      -5.386  -8.009   4.170  0.00  0.00           H  
ATOM   3812 OE1  GLN B  65      -8.000  -7.629   3.820  0.00  0.00           O  
ATOM   3813 NE2  GLN B  65      -7.118  -6.078   2.539  0.00  0.00           N  
ATOM   3814 HE21 GLN B  65      -7.340  -6.424   1.599  0.00  0.00           H  
ATOM   3815 HE22 GLN B  65      -6.350  -5.385   2.457  0.00  0.00           H  
ATOM   3816  N   CYS B  66      -4.411  -7.593   9.059  0.00  0.00           N  
ATOM   3817  CA  CYS B  66      -4.710  -7.504  10.493  0.00  0.00           C  
ATOM   3818  CB  CYS B  66      -4.452  -8.832  11.201  0.00  0.00           C  
ATOM   3819  SG  CYS B  66      -5.739 -10.060  10.782  0.00  0.00           S  
ATOM   3820  C   CYS B  66      -4.066  -6.414  11.360  0.00  0.00           C  
ATOM   3821  O   CYS B  66      -4.641  -6.041  12.377  0.00  0.00           O  
ATOM   3822  H   CYS B  66      -3.573  -8.089   8.685  0.00  0.00           H  
ATOM   3823  HA  CYS B  66      -5.746  -7.399  10.586  0.00  0.00           H  
ATOM   3824 HB2  CYS B  66      -3.588  -9.189  10.902  0.00  0.00           H  
ATOM   3825 HB3  CYS B  66      -4.482  -8.685  12.172  0.00  0.00           H  
ATOM   3826  HG  CYS B  66      -5.901 -10.036   9.799  0.00  0.00           H  
ATOM   3827  N   PHE B  67      -3.002  -5.807  10.853  0.00  0.00           N  
ATOM   3828  CA  PHE B  67      -2.237  -4.715  11.473  0.00  0.00           C  
ATOM   3829  CB  PHE B  67      -0.892  -5.247  11.988  0.00  0.00           C  
ATOM   3830  CG  PHE B  67      -0.501  -4.561  13.297  0.00  0.00           C  
ATOM   3831 CD1  PHE B  67       0.393  -3.501  13.260  0.00  0.00           C  
ATOM   3832 CD2  PHE B  67      -1.110  -4.900  14.507  0.00  0.00           C  
ATOM   3833 CE1  PHE B  67       0.746  -2.843  14.436  0.00  0.00           C  
ATOM   3834 CE2  PHE B  67      -0.800  -4.229  15.691  0.00  0.00           C  
ATOM   3835  CZ  PHE B  67       0.126  -3.184  15.630  0.00  0.00           C  
ATOM   3836  C   PHE B  67      -1.863  -3.588  10.503  0.00  0.00           C  
ATOM   3837  O   PHE B  67      -1.565  -3.836   9.337  0.00  0.00           O  
ATOM   3838  H   PHE B  67      -2.721  -6.197   9.895  0.00  0.00           H  
ATOM   3839  HA  PHE B  67      -2.840  -4.302  12.179  0.00  0.00           H  
ATOM   3840 HB2  PHE B  67      -0.989  -6.198  12.170  0.00  0.00           H  
ATOM   3841 HB3  PHE B  67      -0.207  -5.036  11.329  0.00  0.00           H  
ATOM   3842 HD1  PHE B  67       0.784  -3.205  12.398  0.00  0.00           H  
ATOM   3843 HD2  PHE B  67      -1.785  -5.641  14.526  0.00  0.00           H  
ATOM   3844 HE1  PHE B  67       1.449  -2.125  14.410  0.00  0.00           H  
ATOM   3845 HE2  PHE B  67      -1.228  -4.492  16.551  0.00  0.00           H  
ATOM   3846  HZ  PHE B  67       0.347  -2.670  16.467  0.00  0.00           H  
ATOM   3847  N   SER B  68      -1.596  -2.483  11.193  0.00  0.00           N  
ATOM   3848  CA  SER B  68      -1.041  -1.197  10.743  0.00  0.00           C  
ATOM   3849  CB  SER B  68      -2.113  -0.479   9.914  0.00  0.00           C  
ATOM   3850  OG  SER B  68      -1.735   0.792   9.375  0.00  0.00           O  
ATOM   3851  C   SER B  68      -0.846  -0.395  12.032  0.00  0.00           C  
ATOM   3852  O   SER B  68      -1.338  -0.768  13.103  0.00  0.00           O  
ATOM   3853  H   SER B  68      -1.851  -2.614  12.251  0.00  0.00           H  
ATOM   3854  HA  SER B  68      -0.158  -1.364  10.352  0.00  0.00           H  
ATOM   3855 HB2  SER B  68      -2.382  -1.081   9.145  0.00  0.00           H  
ATOM   3856 HB3  SER B  68      -2.933  -0.344  10.494  0.00  0.00           H  
ATOM   3857  HG  SER B  68      -0.906   0.683   8.832  0.00  0.00           H  
ATOM   3858  N   ARG B  69      -0.340   0.822  11.905  0.00  0.00           N  
ATOM   3859  CA  ARG B  69      -0.305   1.870  12.945  0.00  0.00           C  
ATOM   3860  CB  ARG B  69       0.506   3.017  12.331  0.00  0.00           C  
ATOM   3861  CG  ARG B  69       0.600   4.280  13.195  0.00  0.00           C  
ATOM   3862  CD  ARG B  69       1.383   5.439  12.575  0.00  0.00           C  
ATOM   3863  NE  ARG B  69       2.739   5.033  12.933  0.00  0.00           N  
ATOM   3864  CZ  ARG B  69       3.925   5.518  12.544  0.00  0.00           C  
ATOM   3865 NH1  ARG B  69       3.790   6.578  11.735  0.00  0.00           N  
ATOM   3866 NH2  ARG B  69       5.142   5.066  12.873  0.00  0.00           N  
ATOM   3867  C   ARG B  69      -1.692   2.295  13.423  0.00  0.00           C  
ATOM   3868  O   ARG B  69      -2.440   3.035  12.798  0.00  0.00           O  
ATOM   3869  H   ARG B  69       0.067   1.004  10.933  0.00  0.00           H  
ATOM   3870  HA  ARG B  69       0.216   1.511  13.739  0.00  0.00           H  
ATOM   3871 HB2  ARG B  69       1.435   2.692  12.166  0.00  0.00           H  
ATOM   3872 HB3  ARG B  69       0.080   3.272  11.465  0.00  0.00           H  
ATOM   3873 HG2  ARG B  69      -0.334   4.611  13.396  0.00  0.00           H  
ATOM   3874 HG3  ARG B  69       1.040   4.045  14.073  0.00  0.00           H  
ATOM   3875 HD2  ARG B  69       1.270   5.406  11.634  0.00  0.00           H  
ATOM   3876 HD3  ARG B  69       1.149   6.236  13.036  0.00  0.00           H  
ATOM   3877  HE  ARG B  69       2.802   4.228  13.606  0.00  0.00           H  
ATOM   3878 HH11 ARG B  69       2.969   7.003  11.448  0.00  0.00           H  
ATOM   3879 HH12 ARG B  69       4.681   6.995  11.373  0.00  0.00           H  
ATOM   3880 HH21 ARG B  69       5.109   4.263  13.515  0.00  0.00           H  
ATOM   3881 HH22 ARG B  69       5.949   5.452  12.546  0.00  0.00           H  
ATOM   3882  N   TYR B  70      -1.942   1.552  14.499  0.00  0.00           N  
ATOM   3883  CA  TYR B  70      -3.142   1.787  15.315  0.00  0.00           C  
ATOM   3884  CB  TYR B  70      -3.576   0.439  15.903  0.00  0.00           C  
ATOM   3885  CG  TYR B  70      -4.461  -0.284  14.894  0.00  0.00           C  
ATOM   3886 CD1  TYR B  70      -5.657   0.208  14.380  0.00  0.00           C  
ATOM   3887 CD2  TYR B  70      -4.083  -1.612  14.732  0.00  0.00           C  
ATOM   3888 CE1  TYR B  70      -6.603  -0.674  13.874  0.00  0.00           C  
ATOM   3889 CE2  TYR B  70      -4.990  -2.479  14.132  0.00  0.00           C  
ATOM   3890  CZ  TYR B  70      -6.251  -2.012  13.760  0.00  0.00           C  
ATOM   3891  OH  TYR B  70      -7.377  -2.758  13.663  0.00  0.00           O  
ATOM   3892  C   TYR B  70      -2.912   2.801  16.447  0.00  0.00           C  
ATOM   3893  O   TYR B  70      -1.867   2.750  17.084  0.00  0.00           O  
ATOM   3894  H   TYR B  70      -1.246   0.821  14.705  0.00  0.00           H  
ATOM   3895  HA  TYR B  70      -3.866   2.157  14.710  0.00  0.00           H  
ATOM   3896 HB2  TYR B  70      -2.782  -0.105  16.060  0.00  0.00           H  
ATOM   3897 HB3  TYR B  70      -4.102   0.605  16.709  0.00  0.00           H  
ATOM   3898 HD1  TYR B  70      -5.835   1.183  14.373  0.00  0.00           H  
ATOM   3899 HD2  TYR B  70      -3.209  -1.928  15.029  0.00  0.00           H  
ATOM   3900 HE1  TYR B  70      -7.500  -0.359  13.602  0.00  0.00           H  
ATOM   3901 HE2  TYR B  70      -4.742  -3.431  13.966  0.00  0.00           H  
ATOM   3902  HH  TYR B  70      -7.466  -3.344  14.471  0.00  0.00           H  
ATOM   3903  N   PRO B  71      -3.948   3.610  16.637  0.00  0.00           N  
ATOM   3904  CA  PRO B  71      -4.088   4.523  17.785  0.00  0.00           C  
ATOM   3905  CB  PRO B  71      -5.319   5.406  17.563  0.00  0.00           C  
ATOM   3906  CG  PRO B  71      -5.644   5.154  16.082  0.00  0.00           C  
ATOM   3907  CD  PRO B  71      -5.078   3.792  15.714  0.00  0.00           C  
ATOM   3908  C   PRO B  71      -4.308   3.830  19.137  0.00  0.00           C  
ATOM   3909  O   PRO B  71      -4.718   2.680  19.274  0.00  0.00           O  
ATOM   3910  HA  PRO B  71      -3.281   5.150  17.838  0.00  0.00           H  
ATOM   3911 HB2  PRO B  71      -6.078   5.117  18.130  0.00  0.00           H  
ATOM   3912 HB3  PRO B  71      -5.110   6.362  17.707  0.00  0.00           H  
ATOM   3913 HG2  PRO B  71      -6.643   5.178  15.948  0.00  0.00           H  
ATOM   3914 HG3  PRO B  71      -5.232   5.881  15.520  0.00  0.00           H  
ATOM   3915 HD2  PRO B  71      -5.762   3.072  15.843  0.00  0.00           H  
ATOM   3916 HD3  PRO B  71      -4.765   3.779  14.761  0.00  0.00           H  
ATOM   3917  N   ASP B  72      -4.394   4.700  20.131  0.00  0.00           N  
ATOM   3918  CA  ASP B  72      -4.238   4.332  21.548  0.00  0.00           C  
ATOM   3919  CB  ASP B  72      -4.000   5.507  22.510  0.00  0.00           C  
ATOM   3920  CG  ASP B  72      -5.099   6.564  22.414  0.00  0.00           C  
ATOM   3921 OD1  ASP B  72      -5.987   6.710  23.274  0.00  0.00           O  
ATOM   3922 OD2  ASP B  72      -5.009   7.289  21.389  0.00  0.00           O  
ATOM   3923  C   ASP B  72      -5.408   3.510  22.102  0.00  0.00           C  
ATOM   3924  O   ASP B  72      -5.166   2.535  22.809  0.00  0.00           O  
ATOM   3925  H   ASP B  72      -4.584   5.686  19.829  0.00  0.00           H  
ATOM   3926  HA  ASP B  72      -3.411   3.747  21.611  0.00  0.00           H  
ATOM   3927 HB2  ASP B  72      -3.984   5.150  23.432  0.00  0.00           H  
ATOM   3928 HB3  ASP B  72      -3.136   5.927  22.274  0.00  0.00           H  
ATOM   3929  N   HIS B  73      -6.618   3.855  21.673  0.00  0.00           N  
ATOM   3930  CA  HIS B  73      -7.750   3.023  22.095  0.00  0.00           C  
ATOM   3931  CB  HIS B  73      -9.123   3.692  22.000  0.00  0.00           C  
ATOM   3932  CG  HIS B  73      -9.620   3.994  20.588  0.00  0.00           C  
ATOM   3933  C   HIS B  73      -7.784   1.712  21.304  0.00  0.00           C  
ATOM   3934  O   HIS B  73      -7.837   0.625  21.867  0.00  0.00           O  
ATOM   3935  H   HIS B  73      -6.683   4.670  21.083  0.00  0.00           H  
ATOM   3936  HA  HIS B  73      -7.633   2.799  23.068  0.00  0.00           H  
ATOM   3937 HB2  HIS B  73      -9.814   3.099  22.443  0.00  0.00           H  
ATOM   3938 HB3  HIS B  73      -9.103   4.568  22.507  0.00  0.00           H  
ATOM   3939 ND1  HIS B  73      -8.896   4.714  19.729  0.00  0.00           N  
ATOM   3940 CD2  HIS B  73     -10.750   3.669  19.968  0.00  0.00           C  
ATOM   3941 CE1  HIS B  73      -9.600   4.851  18.605  0.00  0.00           C  
ATOM   3942 NE2  HIS B  73     -10.753   4.204  18.751  0.00  0.00           N  
ATOM   3943 HD1  HIS B  73      -7.985   5.096  19.876  0.00  0.00           H  
ATOM   3944 HD2  HIS B  73     -11.496   3.097  20.373  0.00  0.00           H  
ATOM   3945 HE1  HIS B  73      -9.313   5.352  17.799  0.00  0.00           H  
ATOM   3946  N   MET B  74      -7.670   1.866  19.984  0.00  0.00           N  
ATOM   3947  CA  MET B  74      -7.686   0.694  19.089  0.00  0.00           C  
ATOM   3948  CB  MET B  74      -7.652   0.988  17.594  0.00  0.00           C  
ATOM   3949  CG  MET B  74      -8.809   0.280  16.885  0.00  0.00           C  
ATOM   3950  SD  MET B  74      -8.729  -1.528  16.648  0.00  0.00           S  
ATOM   3951  CE  MET B  74     -10.087  -1.546  15.498  0.00  0.00           C  
ATOM   3952  C   MET B  74      -6.605  -0.323  19.464  0.00  0.00           C  
ATOM   3953  O   MET B  74      -6.576  -1.443  18.951  0.00  0.00           O  
ATOM   3954  H   MET B  74      -7.574   2.834  19.654  0.00  0.00           H  
ATOM   3955  HA  MET B  74      -8.583   0.245  19.184  0.00  0.00           H  
ATOM   3956 HB2  MET B  74      -7.745   1.965  17.446  0.00  0.00           H  
ATOM   3957 HB3  MET B  74      -6.799   0.654  17.209  0.00  0.00           H  
ATOM   3958 HG2  MET B  74      -9.696   0.538  17.392  0.00  0.00           H  
ATOM   3959 HG3  MET B  74      -8.951   0.758  15.956  0.00  0.00           H  
ATOM   3960 HE1  MET B  74     -10.840  -2.096  15.867  0.00  0.00           H  
ATOM   3961 HE2  MET B  74     -10.411  -0.611  15.339  0.00  0.00           H  
ATOM   3962 HE3  MET B  74      -9.790  -1.942  14.625  0.00  0.00           H  
ATOM   3963  N   LYS B  75      -5.484   0.145  20.016  0.00  0.00           N  
ATOM   3964  CA  LYS B  75      -4.438  -0.739  20.561  0.00  0.00           C  
ATOM   3965  CB  LYS B  75      -3.306   0.094  21.155  0.00  0.00           C  
ATOM   3966  CG  LYS B  75      -2.269   0.539  20.111  0.00  0.00           C  
ATOM   3967  CD  LYS B  75      -1.396   1.502  20.909  0.00  0.00           C  
ATOM   3968  CE  LYS B  75      -0.294   2.050  19.997  0.00  0.00           C  
ATOM   3969  NZ  LYS B  75       0.495   3.052  20.719  0.00  0.00           N  
ATOM   3970  C   LYS B  75      -4.887  -1.526  21.794  0.00  0.00           C  
ATOM   3971  O   LYS B  75      -4.722  -2.740  21.778  0.00  0.00           O  
ATOM   3972  H   LYS B  75      -5.407   1.183  20.030  0.00  0.00           H  
ATOM   3973  HA  LYS B  75      -4.166  -1.398  19.838  0.00  0.00           H  
ATOM   3974 HB2  LYS B  75      -3.694   0.911  21.566  0.00  0.00           H  
ATOM   3975 HB3  LYS B  75      -2.837  -0.451  21.840  0.00  0.00           H  
ATOM   3976 HG2  LYS B  75      -1.745  -0.222  19.843  0.00  0.00           H  
ATOM   3977 HG3  LYS B  75      -2.714   1.017  19.406  0.00  0.00           H  
ATOM   3978 HD2  LYS B  75      -1.947   2.253  21.220  0.00  0.00           H  
ATOM   3979 HD3  LYS B  75      -0.974   1.015  21.652  0.00  0.00           H  
ATOM   3980 HE2  LYS B  75       0.288   1.291  19.718  0.00  0.00           H  
ATOM   3981 HE3  LYS B  75      -0.723   2.462  19.198  0.00  0.00           H  
ATOM   3982 HZ1  LYS B  75       1.314   2.626  21.112  0.00  0.00           H  
ATOM   3983 HZ2  LYS B  75       0.776   3.784  20.093  0.00  0.00           H  
ATOM   3984 HZ3  LYS B  75      -0.053   3.450  21.460  0.00  0.00           H  
ATOM   3985  N   GLN B  76      -5.602  -0.943  22.754  0.00  0.00           N  
ATOM   3986  CA  GLN B  76      -6.289  -1.787  23.743  0.00  0.00           C  
ATOM   3987  CB  GLN B  76      -6.694  -0.906  24.923  0.00  0.00           C  
ATOM   3988  CG  GLN B  76      -7.270  -1.744  26.069  0.00  0.00           C  
ATOM   3989  CD  GLN B  76      -7.788  -0.809  27.166  0.00  0.00           C  
ATOM   3990  C   GLN B  76      -7.315  -2.762  23.179  0.00  0.00           C  
ATOM   3991  O   GLN B  76      -7.427  -3.849  23.739  0.00  0.00           O  
ATOM   3992  H   GLN B  76      -5.630   0.074  22.745  0.00  0.00           H  
ATOM   3993  HA  GLN B  76      -5.570  -2.336  24.225  0.00  0.00           H  
ATOM   3994 HB2  GLN B  76      -5.897  -0.430  25.263  0.00  0.00           H  
ATOM   3995 HB3  GLN B  76      -7.393  -0.269  24.628  0.00  0.00           H  
ATOM   3996 HG2  GLN B  76      -8.023  -2.275  25.728  0.00  0.00           H  
ATOM   3997 HG3  GLN B  76      -6.556  -2.305  26.443  0.00  0.00           H  
ATOM   3998 OE1  GLN B  76      -6.984  -0.171  27.827  0.00  0.00           O  
ATOM   3999 NE2  GLN B  76      -9.115  -0.737  27.268  0.00  0.00           N  
ATOM   4000 HE21 GLN B  76      -9.539  -0.146  27.986  0.00  0.00           H  
ATOM   4001 HE22 GLN B  76      -9.689  -1.272  26.630  0.00  0.00           H  
ATOM   4002  N   HIS B  77      -8.147  -2.263  22.268  0.00  0.00           N  
ATOM   4003  CA  HIS B  77      -9.278  -3.005  21.704  0.00  0.00           C  
ATOM   4004  CB  HIS B  77     -10.149  -1.855  21.195  0.00  0.00           C  
ATOM   4005  CG  HIS B  77     -11.019  -1.316  22.330  0.00  0.00           C  
ATOM   4006  C   HIS B  77      -9.012  -4.177  20.756  0.00  0.00           C  
ATOM   4007  O   HIS B  77      -7.874  -4.398  20.356  0.00  0.00           O  
ATOM   4008  H   HIS B  77      -7.922  -1.276  21.982  0.00  0.00           H  
ATOM   4009  HA  HIS B  77      -9.841  -3.369  22.501  0.00  0.00           H  
ATOM   4010 HB2  HIS B  77      -9.576  -1.117  20.876  0.00  0.00           H  
ATOM   4011 HB3  HIS B  77     -10.750  -2.182  20.483  0.00  0.00           H  
ATOM   4012 ND1  HIS B  77     -12.179  -1.901  22.629  0.00  0.00           N  
ATOM   4013 CD2  HIS B  77     -10.785  -0.327  23.194  0.00  0.00           C  
ATOM   4014 CE1  HIS B  77     -12.590  -1.389  23.789  0.00  0.00           C  
ATOM   4015 NE2  HIS B  77     -11.744  -0.418  24.113  0.00  0.00           N  
ATOM   4016 HD1  HIS B  77     -12.667  -2.590  22.107  0.00  0.00           H  
ATOM   4017 HD2  HIS B  77     -10.041   0.339  23.150  0.00  0.00           H  
ATOM   4018 HE1  HIS B  77     -13.376  -1.677  24.308  0.00  0.00           H  
ATOM   4019  N   ASP B  78     -10.126  -4.640  20.198  0.00  0.00           N  
ATOM   4020  CA  ASP B  78     -10.276  -5.653  19.144  0.00  0.00           C  
ATOM   4021  CB  ASP B  78      -9.621  -5.247  17.816  0.00  0.00           C  
ATOM   4022  CG  ASP B  78      -9.443  -6.371  16.793  0.00  0.00           C  
ATOM   4023 OD1  ASP B  78     -10.298  -7.267  16.802  0.00  0.00           O  
ATOM   4024 OD2  ASP B  78      -8.377  -6.497  16.148  0.00  0.00           O  
ATOM   4025  C   ASP B  78      -9.978  -7.076  19.612  0.00  0.00           C  
ATOM   4026  O   ASP B  78      -8.789  -7.414  19.624  0.00  0.00           O  
ATOM   4027  H   ASP B  78     -11.009  -4.166  20.622  0.00  0.00           H  
ATOM   4028  HA  ASP B  78     -11.250  -5.633  18.854  0.00  0.00           H  
ATOM   4029 HB2  ASP B  78     -10.188  -4.530  17.399  0.00  0.00           H  
ATOM   4030 HB3  ASP B  78      -8.716  -4.864  18.023  0.00  0.00           H  
ATOM   4031  N   PHE B  79     -11.007  -7.909  19.624  0.00  0.00           N  
ATOM   4032  CA  PHE B  79     -10.893  -9.347  19.892  0.00  0.00           C  
ATOM   4033  CB  PHE B  79     -12.254  -9.927  19.484  0.00  0.00           C  
ATOM   4034  CG  PHE B  79     -12.521 -11.299  20.122  0.00  0.00           C  
ATOM   4035 CD1  PHE B  79     -12.861 -11.293  21.467  0.00  0.00           C  
ATOM   4036 CD2  PHE B  79     -12.566 -12.492  19.418  0.00  0.00           C  
ATOM   4037 CE1  PHE B  79     -13.311 -12.455  22.080  0.00  0.00           C  
ATOM   4038 CE2  PHE B  79     -12.909 -13.659  20.089  0.00  0.00           C  
ATOM   4039  CZ  PHE B  79     -13.308 -13.672  21.417  0.00  0.00           C  
ATOM   4040  C   PHE B  79      -9.805 -10.081  19.111  0.00  0.00           C  
ATOM   4041  O   PHE B  79      -9.260 -11.036  19.668  0.00  0.00           O  
ATOM   4042  H   PHE B  79     -11.934  -7.450  19.423  0.00  0.00           H  
ATOM   4043  HA  PHE B  79     -10.654  -9.440  20.883  0.00  0.00           H  
ATOM   4044 HB2  PHE B  79     -12.954  -9.318  19.795  0.00  0.00           H  
ATOM   4045 HB3  PHE B  79     -12.258 -10.050  18.514  0.00  0.00           H  
ATOM   4046 HD1  PHE B  79     -12.785 -10.458  21.998  0.00  0.00           H  
ATOM   4047 HD2  PHE B  79     -12.358 -12.513  18.452  0.00  0.00           H  
ATOM   4048 HE1  PHE B  79     -13.649 -12.403  23.039  0.00  0.00           H  
ATOM   4049 HE2  PHE B  79     -12.861 -14.551  19.572  0.00  0.00           H  
ATOM   4050  HZ  PHE B  79     -13.576 -14.499  21.867  0.00  0.00           H  
ATOM   4051  N   PHE B  80      -9.718  -9.676  17.845  0.00  0.00           N  
ATOM   4052  CA  PHE B  80      -8.883 -10.412  16.892  0.00  0.00           C  
ATOM   4053  CB  PHE B  80      -9.413 -10.420  15.450  0.00  0.00           C  
ATOM   4054  CG  PHE B  80     -10.861 -10.901  15.471  0.00  0.00           C  
ATOM   4055 CD1  PHE B  80     -11.171 -12.258  15.533  0.00  0.00           C  
ATOM   4056 CD2  PHE B  80     -11.854  -9.938  15.440  0.00  0.00           C  
ATOM   4057 CE1  PHE B  80     -12.469 -12.753  15.487  0.00  0.00           C  
ATOM   4058 CE2  PHE B  80     -13.174 -10.385  15.433  0.00  0.00           C  
ATOM   4059  CZ  PHE B  80     -13.427 -11.751  15.439  0.00  0.00           C  
ATOM   4060  C   PHE B  80      -7.398 -10.056  16.952  0.00  0.00           C  
ATOM   4061  O   PHE B  80      -6.586 -10.916  16.610  0.00  0.00           O  
ATOM   4062  H   PHE B  80     -10.263  -8.839  17.607  0.00  0.00           H  
ATOM   4063  HA  PHE B  80      -8.957 -11.396  17.138  0.00  0.00           H  
ATOM   4064 HB2  PHE B  80      -9.406  -9.515  15.119  0.00  0.00           H  
ATOM   4065 HB3  PHE B  80      -8.897 -11.057  14.942  0.00  0.00           H  
ATOM   4066 HD1  PHE B  80     -10.409 -12.923  15.617  0.00  0.00           H  
ATOM   4067 HD2  PHE B  80     -11.644  -8.985  15.425  0.00  0.00           H  
ATOM   4068 HE1  PHE B  80     -12.671 -13.689  15.488  0.00  0.00           H  
ATOM   4069 HE2  PHE B  80     -13.930  -9.720  15.423  0.00  0.00           H  
ATOM   4070  HZ  PHE B  80     -14.423 -12.052  15.405  0.00  0.00           H  
ATOM   4071  N   LYS B  81      -7.027  -8.853  17.389  0.00  0.00           N  
ATOM   4072  CA  LYS B  81      -5.691  -8.628  17.969  0.00  0.00           C  
ATOM   4073  CB  LYS B  81      -5.379  -7.137  17.948  0.00  0.00           C  
ATOM   4074  CG  LYS B  81      -5.197  -6.494  16.565  0.00  0.00           C  
ATOM   4075  CD  LYS B  81      -4.608  -5.086  16.601  0.00  0.00           C  
ATOM   4076  CE  LYS B  81      -5.476  -3.990  17.212  0.00  0.00           C  
ATOM   4077  NZ  LYS B  81      -6.764  -3.623  16.601  0.00  0.00           N  
ATOM   4078  C   LYS B  81      -5.563  -9.253  19.363  0.00  0.00           C  
ATOM   4079  O   LYS B  81      -4.608 -10.028  19.372  0.00  0.00           O  
ATOM   4080  H   LYS B  81      -7.737  -8.109  17.291  0.00  0.00           H  
ATOM   4081  HA  LYS B  81      -5.003  -9.047  17.363  0.00  0.00           H  
ATOM   4082 HB2  LYS B  81      -6.129  -6.649  18.414  0.00  0.00           H  
ATOM   4083 HB3  LYS B  81      -4.531  -6.982  18.470  0.00  0.00           H  
ATOM   4084 HG2  LYS B  81      -4.590  -7.084  16.015  0.00  0.00           H  
ATOM   4085 HG3  LYS B  81      -6.095  -6.458  16.106  0.00  0.00           H  
ATOM   4086 HD2  LYS B  81      -3.733  -5.120  17.119  0.00  0.00           H  
ATOM   4087 HD3  LYS B  81      -4.377  -4.811  15.650  0.00  0.00           H  
ATOM   4088 HE2  LYS B  81      -5.644  -4.243  18.211  0.00  0.00           H  
ATOM   4089 HE3  LYS B  81      -4.888  -3.130  17.287  0.00  0.00           H  
ATOM   4090 HZ1  LYS B  81      -7.517  -3.922  17.191  0.00  0.00           H  
ATOM   4091 HZ2  LYS B  81      -6.814  -2.629  16.485  0.00  0.00           H  
ATOM   4092 HZ3  LYS B  81      -6.854  -4.063  15.706  0.00  0.00           H  
ATOM   4093  N   SER B  82      -6.544  -9.161  20.260  0.00  0.00           N  
ATOM   4094  CA  SER B  82      -6.455  -9.796  21.583  0.00  0.00           C  
ATOM   4095  CB  SER B  82      -7.513  -9.355  22.593  0.00  0.00           C  
ATOM   4096  OG  SER B  82      -7.551  -7.918  22.557  0.00  0.00           O  
ATOM   4097  C   SER B  82      -6.310 -11.326  21.582  0.00  0.00           C  
ATOM   4098  O   SER B  82      -5.873 -11.937  22.555  0.00  0.00           O  
ATOM   4099  H   SER B  82      -7.368  -8.609  19.951  0.00  0.00           H  
ATOM   4100  HA  SER B  82      -5.632  -9.411  22.055  0.00  0.00           H  
ATOM   4101 HB2  SER B  82      -8.385  -9.700  22.321  0.00  0.00           H  
ATOM   4102 HB3  SER B  82      -7.245  -9.640  23.488  0.00  0.00           H  
ATOM   4103  HG  SER B  82      -7.912  -7.627  21.675  0.00  0.00           H  
ATOM   4104  N   ALA B  83      -6.801 -12.029  20.567  0.00  0.00           N  
ATOM   4105  CA  ALA B  83      -6.553 -13.463  20.364  0.00  0.00           C  
ATOM   4106  CB  ALA B  83      -7.432 -13.898  19.201  0.00  0.00           C  
ATOM   4107  C   ALA B  83      -5.126 -13.850  19.978  0.00  0.00           C  
ATOM   4108  O   ALA B  83      -4.860 -15.045  20.149  0.00  0.00           O  
ATOM   4109  H   ALA B  83      -7.396 -11.465  19.906  0.00  0.00           H  
ATOM   4110  HA  ALA B  83      -6.795 -13.955  21.232  0.00  0.00           H  
ATOM   4111 HB1  ALA B  83      -7.980 -14.689  19.473  0.00  0.00           H  
ATOM   4112 HB2  ALA B  83      -8.040 -13.147  18.941  0.00  0.00           H  
ATOM   4113 HB3  ALA B  83      -6.856 -14.145  18.421  0.00  0.00           H  
ATOM   4114  N   MET B  84      -4.309 -12.939  19.452  0.00  0.00           N  
ATOM   4115  CA  MET B  84      -2.934 -13.318  19.094  0.00  0.00           C  
ATOM   4116  CB  MET B  84      -2.325 -12.188  18.257  0.00  0.00           C  
ATOM   4117  CG  MET B  84      -2.922 -11.896  16.872  0.00  0.00           C  
ATOM   4118  SD  MET B  84      -2.416 -13.158  15.655  0.00  0.00           S  
ATOM   4119  CE  MET B  84      -3.148 -12.315  14.260  0.00  0.00           C  
ATOM   4120  C   MET B  84      -2.156 -13.647  20.365  0.00  0.00           C  
ATOM   4121  O   MET B  84      -2.293 -12.900  21.332  0.00  0.00           O  
ATOM   4122  H   MET B  84      -4.699 -12.004  19.325  0.00  0.00           H  
ATOM   4123  HA  MET B  84      -2.976 -14.143  18.533  0.00  0.00           H  
ATOM   4124 HB2  MET B  84      -2.368 -11.317  18.801  0.00  0.00           H  
ATOM   4125 HB3  MET B  84      -1.324 -12.378  18.129  0.00  0.00           H  
ATOM   4126 HG2  MET B  84      -3.932 -11.865  16.954  0.00  0.00           H  
ATOM   4127 HG3  MET B  84      -2.618 -10.974  16.575  0.00  0.00           H  
ATOM   4128 HE1  MET B  84      -4.115 -12.126  14.448  0.00  0.00           H  
ATOM   4129 HE2  MET B  84      -2.669 -11.451  14.098  0.00  0.00           H  
ATOM   4130 HE3  MET B  84      -3.078 -12.889  13.443  0.00  0.00           H  
ATOM   4131  N   PRO B  85      -1.302 -14.663  20.447  0.00  0.00           N  
ATOM   4132  CA  PRO B  85      -0.809 -15.550  19.389  0.00  0.00           C  
ATOM   4133  CB  PRO B  85       0.353 -16.404  19.905  0.00  0.00           C  
ATOM   4134  CG  PRO B  85       0.005 -16.422  21.396  0.00  0.00           C  
ATOM   4135  CD  PRO B  85      -0.613 -15.052  21.690  0.00  0.00           C  
ATOM   4136  C   PRO B  85      -1.709 -16.567  18.692  0.00  0.00           C  
ATOM   4137  O   PRO B  85      -1.580 -16.816  17.491  0.00  0.00           O  
ATOM   4138  HA  PRO B  85      -0.314 -14.965  18.655  0.00  0.00           H  
ATOM   4139 HB2  PRO B  85       0.321 -17.311  19.538  0.00  0.00           H  
ATOM   4140 HB3  PRO B  85       1.213 -15.963  19.762  0.00  0.00           H  
ATOM   4141 HG2  PRO B  85      -0.648 -17.153  21.586  0.00  0.00           H  
ATOM   4142 HG3  PRO B  85       0.833 -16.561  21.937  0.00  0.00           H  
ATOM   4143 HD2  PRO B  85      -1.262 -15.113  22.454  0.00  0.00           H  
ATOM   4144 HD3  PRO B  85       0.101 -14.384  21.926  0.00  0.00           H  
ATOM   4145  N   GLU B  86      -2.670 -17.101  19.441  0.00  0.00           N  
ATOM   4146  CA  GLU B  86      -3.550 -18.200  19.039  0.00  0.00           C  
ATOM   4147  CB  GLU B  86      -4.212 -18.778  20.295  0.00  0.00           C  
ATOM   4148  CG  GLU B  86      -5.014 -17.795  21.129  0.00  0.00           C  
ATOM   4149  CD  GLU B  86      -4.236 -17.547  22.421  0.00  0.00           C  
ATOM   4150 OE1  GLU B  86      -4.907 -17.336  23.451  0.00  0.00           O  
ATOM   4151 OE2  GLU B  86      -2.995 -17.655  22.568  0.00  0.00           O  
ATOM   4152  C   GLU B  86      -4.426 -17.834  17.827  0.00  0.00           C  
ATOM   4153  O   GLU B  86      -5.031 -18.672  17.167  0.00  0.00           O  
ATOM   4154  H   GLU B  86      -2.751 -16.645  20.400  0.00  0.00           H  
ATOM   4155  HA  GLU B  86      -2.995 -19.013  18.811  0.00  0.00           H  
ATOM   4156 HB2  GLU B  86      -4.829 -19.496  20.002  0.00  0.00           H  
ATOM   4157 HB3  GLU B  86      -3.492 -19.142  20.870  0.00  0.00           H  
ATOM   4158 HG2  GLU B  86      -5.066 -16.960  20.658  0.00  0.00           H  
ATOM   4159 HG3  GLU B  86      -5.851 -18.201  21.369  0.00  0.00           H  
ATOM   4160  N   GLY B  87      -4.572 -16.531  17.619  0.00  0.00           N  
ATOM   4161  CA  GLY B  87      -5.195 -15.942  16.423  0.00  0.00           C  
ATOM   4162  C   GLY B  87      -6.693 -16.189  16.199  0.00  0.00           C  
ATOM   4163  O   GLY B  87      -7.474 -16.243  17.155  0.00  0.00           O  
ATOM   4164  H   GLY B  87      -4.194 -15.931  18.403  0.00  0.00           H  
ATOM   4165 HA2  GLY B  87      -5.029 -14.921  16.437  0.00  0.00           H  
ATOM   4166 HA3  GLY B  87      -4.679 -16.271  15.589  0.00  0.00           H  
ATOM   4167  N   TYR B  88      -7.037 -16.375  14.931  0.00  0.00           N  
ATOM   4168  CA  TYR B  88      -8.399 -16.739  14.534  0.00  0.00           C  
ATOM   4169  CB  TYR B  88      -9.274 -15.496  14.719  0.00  0.00           C  
ATOM   4170  CG  TYR B  88      -9.222 -14.299  13.766  0.00  0.00           C  
ATOM   4171 CD1  TYR B  88      -8.075 -13.518  13.794  0.00  0.00           C  
ATOM   4172 CD2  TYR B  88     -10.216 -14.061  12.822  0.00  0.00           C  
ATOM   4173 CE1  TYR B  88      -8.018 -12.437  12.921  0.00  0.00           C  
ATOM   4174 CE2  TYR B  88     -10.079 -13.078  11.844  0.00  0.00           C  
ATOM   4175  CZ  TYR B  88      -9.004 -12.214  11.959  0.00  0.00           C  
ATOM   4176  OH  TYR B  88      -8.974 -11.142  11.135  0.00  0.00           O  
ATOM   4177  C   TYR B  88      -8.448 -17.183  13.068  0.00  0.00           C  
ATOM   4178  O   TYR B  88      -7.477 -17.092  12.316  0.00  0.00           O  
ATOM   4179  H   TYR B  88      -6.263 -16.242  14.245  0.00  0.00           H  
ATOM   4180  HA  TYR B  88      -8.698 -17.514  15.103  0.00  0.00           H  
ATOM   4181 HB2  TYR B  88     -10.260 -15.810  14.750  0.00  0.00           H  
ATOM   4182 HB3  TYR B  88      -9.095 -15.128  15.669  0.00  0.00           H  
ATOM   4183 HD1  TYR B  88      -7.336 -13.715  14.399  0.00  0.00           H  
ATOM   4184 HD2  TYR B  88     -11.054 -14.611  12.844  0.00  0.00           H  
ATOM   4185 HE1  TYR B  88      -7.238 -11.790  12.982  0.00  0.00           H  
ATOM   4186 HE2  TYR B  88     -10.721 -13.004  11.104  0.00  0.00           H  
ATOM   4187  HH  TYR B  88      -9.908 -10.883  10.882  0.00  0.00           H  
ATOM   4188  N   VAL B  89      -9.664 -17.537  12.682  0.00  0.00           N  
ATOM   4189  CA  VAL B  89     -10.040 -17.993  11.344  0.00  0.00           C  
ATOM   4190  CB  VAL B  89     -10.709 -19.369  11.369  0.00  0.00           C  
ATOM   4191 CG1  VAL B  89     -10.782 -19.943   9.955  0.00  0.00           C  
ATOM   4192 CG2  VAL B  89     -10.142 -20.400  12.348  0.00  0.00           C  
ATOM   4193  C   VAL B  89     -10.796 -16.973  10.488  0.00  0.00           C  
ATOM   4194  O   VAL B  89     -11.863 -16.520  10.894  0.00  0.00           O  
ATOM   4195  H   VAL B  89     -10.387 -17.461  13.465  0.00  0.00           H  
ATOM   4196  HA  VAL B  89      -9.179 -18.237  10.845  0.00  0.00           H  
ATOM   4197  HB  VAL B  89     -11.646 -19.251  11.679  0.00  0.00           H  
ATOM   4198 HG11 VAL B  89     -11.240 -19.289   9.355  0.00  0.00           H  
ATOM   4199 HG12 VAL B  89      -9.857 -20.114   9.619  0.00  0.00           H  
ATOM   4200 HG13 VAL B  89     -11.296 -20.799   9.972  0.00  0.00           H  
ATOM   4201 HG21 VAL B  89      -9.674 -21.115  11.832  0.00  0.00           H  
ATOM   4202 HG22 VAL B  89      -9.498 -19.947  12.962  0.00  0.00           H  
ATOM   4203 HG23 VAL B  89     -10.891 -20.797  12.874  0.00  0.00           H  
ATOM   4204  N   GLN B  90     -10.198 -16.734   9.318  0.00  0.00           N  
ATOM   4205  CA  GLN B  90     -10.760 -15.835   8.307  0.00  0.00           C  
ATOM   4206  CB  GLN B  90      -9.617 -14.988   7.736  0.00  0.00           C  
ATOM   4207  CG  GLN B  90      -9.431 -13.646   8.459  0.00  0.00           C  
ATOM   4208  CD  GLN B  90      -8.230 -13.000   7.768  0.00  0.00           C  
ATOM   4209  C   GLN B  90     -11.563 -16.606   7.261  0.00  0.00           C  
ATOM   4210  O   GLN B  90     -11.037 -16.897   6.187  0.00  0.00           O  
ATOM   4211  H   GLN B  90      -9.294 -17.243   9.186  0.00  0.00           H  
ATOM   4212  HA  GLN B  90     -11.390 -15.201   8.772  0.00  0.00           H  
ATOM   4213 HB2  GLN B  90      -8.764 -15.498   7.815  0.00  0.00           H  
ATOM   4214 HB3  GLN B  90      -9.807 -14.793   6.775  0.00  0.00           H  
ATOM   4215 HG2  GLN B  90     -10.211 -13.097   8.310  0.00  0.00           H  
ATOM   4216 HG3  GLN B  90      -9.209 -13.815   9.382  0.00  0.00           H  
ATOM   4217 OE1  GLN B  90      -8.149 -12.861   6.551  0.00  0.00           O  
ATOM   4218 NE2  GLN B  90      -7.553 -12.209   8.605  0.00  0.00           N  
ATOM   4219 HE21 GLN B  90      -6.698 -11.724   8.237  0.00  0.00           H  
ATOM   4220 HE22 GLN B  90      -7.854 -12.086   9.544  0.00  0.00           H  
ATOM   4221  N   GLU B  91     -12.802 -17.000   7.545  0.00  0.00           N  
ATOM   4222  CA  GLU B  91     -13.647 -17.729   6.580  0.00  0.00           C  
ATOM   4223  CB  GLU B  91     -14.750 -18.611   7.175  0.00  0.00           C  
ATOM   4224  CG  GLU B  91     -14.001 -19.699   7.940  0.00  0.00           C  
ATOM   4225  CD  GLU B  91     -15.005 -20.679   8.552  0.00  0.00           C  
ATOM   4226 OE1  GLU B  91     -15.517 -20.471   9.672  0.00  0.00           O  
ATOM   4227 OE2  GLU B  91     -15.423 -21.575   7.787  0.00  0.00           O  
ATOM   4228  C   GLU B  91     -14.250 -16.846   5.475  0.00  0.00           C  
ATOM   4229  O   GLU B  91     -15.354 -16.313   5.510  0.00  0.00           O  
ATOM   4230  H   GLU B  91     -13.128 -16.753   8.504  0.00  0.00           H  
ATOM   4231  HA  GLU B  91     -13.098 -18.471   6.151  0.00  0.00           H  
ATOM   4232 HB2  GLU B  91     -15.234 -18.093   7.804  0.00  0.00           H  
ATOM   4233 HB3  GLU B  91     -15.215 -19.023   6.461  0.00  0.00           H  
ATOM   4234 HG2  GLU B  91     -13.454 -20.195   7.313  0.00  0.00           H  
ATOM   4235 HG3  GLU B  91     -13.515 -19.287   8.668  0.00  0.00           H  
ATOM   4236  N   ARG B  92     -13.394 -16.565   4.508  0.00  0.00           N  
ATOM   4237  CA  ARG B  92     -13.621 -15.736   3.305  0.00  0.00           C  
ATOM   4238  CB  ARG B  92     -12.316 -15.318   2.637  0.00  0.00           C  
ATOM   4239  CG  ARG B  92     -11.567 -14.371   3.585  0.00  0.00           C  
ATOM   4240  CD  ARG B  92     -10.119 -14.002   3.280  0.00  0.00           C  
ATOM   4241  NE  ARG B  92      -9.833 -12.759   4.021  0.00  0.00           N  
ATOM   4242  CZ  ARG B  92      -9.774 -11.562   3.419  0.00  0.00           C  
ATOM   4243 NH1  ARG B  92      -9.397 -10.441   4.033  0.00  0.00           N  
ATOM   4244 NH2  ARG B  92     -10.100 -11.417   2.125  0.00  0.00           N  
ATOM   4245  C   ARG B  92     -14.518 -16.454   2.303  0.00  0.00           C  
ATOM   4246  O   ARG B  92     -14.081 -17.309   1.541  0.00  0.00           O  
ATOM   4247  H   ARG B  92     -12.428 -17.023   4.670  0.00  0.00           H  
ATOM   4248  HA  ARG B  92     -14.070 -14.882   3.590  0.00  0.00           H  
ATOM   4249 HB2  ARG B  92     -11.763 -16.107   2.501  0.00  0.00           H  
ATOM   4250 HB3  ARG B  92     -12.520 -14.829   1.823  0.00  0.00           H  
ATOM   4251 HG2  ARG B  92     -12.101 -13.494   3.657  0.00  0.00           H  
ATOM   4252 HG3  ARG B  92     -11.589 -14.775   4.531  0.00  0.00           H  
ATOM   4253 HD2  ARG B  92      -9.542 -14.714   3.609  0.00  0.00           H  
ATOM   4254 HD3  ARG B  92     -10.037 -13.834   2.324  0.00  0.00           H  
ATOM   4255  HE  ARG B  92      -9.679 -12.812   4.997  0.00  0.00           H  
ATOM   4256 HH11 ARG B  92      -9.122 -10.504   5.000  0.00  0.00           H  
ATOM   4257 HH12 ARG B  92      -9.386  -9.580   3.554  0.00  0.00           H  
ATOM   4258 HH21 ARG B  92     -10.372 -12.239   1.614  0.00  0.00           H  
ATOM   4259 HH22 ARG B  92     -10.071 -10.531   1.697  0.00  0.00           H  
ATOM   4260  N   THR B  93     -15.814 -16.160   2.441  0.00  0.00           N  
ATOM   4261  CA  THR B  93     -16.853 -16.850   1.663  0.00  0.00           C  
ATOM   4262  CB  THR B  93     -17.923 -17.482   2.556  0.00  0.00           C  
ATOM   4263 OG1  THR B  93     -17.287 -18.216   3.598  0.00  0.00           O  
ATOM   4264 CG2  THR B  93     -18.879 -18.350   1.739  0.00  0.00           C  
ATOM   4265  C   THR B  93     -17.399 -15.829   0.668  0.00  0.00           C  
ATOM   4266  O   THR B  93     -18.428 -15.214   0.957  0.00  0.00           O  
ATOM   4267  H   THR B  93     -16.021 -15.415   3.132  0.00  0.00           H  
ATOM   4268  HA  THR B  93     -16.430 -17.588   1.158  0.00  0.00           H  
ATOM   4269  HB  THR B  93     -18.480 -16.740   2.981  0.00  0.00           H  
ATOM   4270 HG21 THR B  93     -18.464 -18.567   0.853  0.00  0.00           H  
ATOM   4271 HG22 THR B  93     -19.067 -19.201   2.233  0.00  0.00           H  
ATOM   4272 HG23 THR B  93     -19.738 -17.858   1.590  0.00  0.00           H  
ATOM   4273 HG1  THR B  93     -16.722 -17.607   4.166  0.00  0.00           H  
ATOM   4274  N   ILE B  94     -16.837 -16.048  -0.517  0.00  0.00           N  
ATOM   4275  CA  ILE B  94     -17.279 -15.392  -1.756  0.00  0.00           C  
ATOM   4276  CB  ILE B  94     -16.146 -15.475  -2.773  0.00  0.00           C  
ATOM   4277 CG1  ILE B  94     -14.820 -14.938  -2.233  0.00  0.00           C  
ATOM   4278 CG2  ILE B  94     -16.432 -14.772  -4.100  0.00  0.00           C  
ATOM   4279 CD1  ILE B  94     -13.702 -15.271  -3.233  0.00  0.00           C  
ATOM   4280  C   ILE B  94     -18.551 -16.079  -2.265  0.00  0.00           C  
ATOM   4281  O   ILE B  94     -18.534 -17.310  -2.353  0.00  0.00           O  
ATOM   4282  H   ILE B  94     -16.044 -16.734  -0.497  0.00  0.00           H  
ATOM   4283  HA  ILE B  94     -17.539 -14.464  -1.503  0.00  0.00           H  
ATOM   4284  HB  ILE B  94     -16.009 -16.443  -3.012  0.00  0.00           H  
ATOM   4285 HG12 ILE B  94     -14.880 -13.968  -2.141  0.00  0.00           H  
ATOM   4286 HG13 ILE B  94     -14.619 -15.381  -1.386  0.00  0.00           H  
ATOM   4287 HG21 ILE B  94     -15.693 -14.965  -4.742  0.00  0.00           H  
ATOM   4288 HG22 ILE B  94     -17.294 -15.107  -4.472  0.00  0.00           H  
ATOM   4289 HG23 ILE B  94     -16.494 -13.788  -3.946  0.00  0.00           H  
ATOM   4290 HD11 ILE B  94     -13.916 -14.841  -4.106  0.00  0.00           H  
ATOM   4291 HD12 ILE B  94     -12.841 -14.920  -2.878  0.00  0.00           H  
ATOM   4292 HD13 ILE B  94     -13.653 -16.260  -3.341  0.00  0.00           H  
ATOM   4293  N   PHE B  95     -19.522 -15.256  -2.659  0.00  0.00           N  
ATOM   4294  CA  PHE B  95     -20.677 -15.671  -3.456  0.00  0.00           C  
ATOM   4295  CB  PHE B  95     -21.889 -15.553  -2.531  0.00  0.00           C  
ATOM   4296  CG  PHE B  95     -21.911 -16.131  -1.114  0.00  0.00           C  
ATOM   4297 CD1  PHE B  95     -22.489 -17.372  -0.903  0.00  0.00           C  
ATOM   4298 CD2  PHE B  95     -21.415 -15.367  -0.070  0.00  0.00           C  
ATOM   4299 CE1  PHE B  95     -22.529 -17.846   0.408  0.00  0.00           C  
ATOM   4300 CE2  PHE B  95     -21.532 -15.796   1.246  0.00  0.00           C  
ATOM   4301  CZ  PHE B  95     -22.102 -17.045   1.463  0.00  0.00           C  
ATOM   4302  C   PHE B  95     -20.920 -14.922  -4.769  0.00  0.00           C  
ATOM   4303  O   PHE B  95     -20.503 -13.790  -5.011  0.00  0.00           O  
ATOM   4304  H   PHE B  95     -19.386 -14.260  -2.340  0.00  0.00           H  
ATOM   4305  HA  PHE B  95     -20.519 -16.655  -3.709  0.00  0.00           H  
ATOM   4306 HB2  PHE B  95     -22.108 -14.555  -2.439  0.00  0.00           H  
ATOM   4307 HB3  PHE B  95     -22.690 -15.965  -3.023  0.00  0.00           H  
ATOM   4308 HD1  PHE B  95     -22.853 -17.900  -1.633  0.00  0.00           H  
ATOM   4309 HD2  PHE B  95     -20.963 -14.494  -0.265  0.00  0.00           H  
ATOM   4310 HE1  PHE B  95     -22.874 -18.778   0.585  0.00  0.00           H  
ATOM   4311 HE2  PHE B  95     -21.222 -15.226   1.999  0.00  0.00           H  
ATOM   4312  HZ  PHE B  95     -22.209 -17.386   2.409  0.00  0.00           H  
ATOM   4313  N   PHE B  96     -21.639 -15.693  -5.574  0.00  0.00           N  
ATOM   4314  CA  PHE B  96     -22.126 -15.327  -6.911  0.00  0.00           C  
ATOM   4315  CB  PHE B  96     -21.253 -16.055  -7.933  0.00  0.00           C  
ATOM   4316  CG  PHE B  96     -19.755 -15.722  -7.892  0.00  0.00           C  
ATOM   4317 CD1  PHE B  96     -19.219 -14.724  -8.701  0.00  0.00           C  
ATOM   4318 CD2  PHE B  96     -18.944 -16.475  -7.060  0.00  0.00           C  
ATOM   4319 CE1  PHE B  96     -17.843 -14.531  -8.732  0.00  0.00           C  
ATOM   4320 CE2  PHE B  96     -17.579 -16.208  -7.053  0.00  0.00           C  
ATOM   4321  CZ  PHE B  96     -17.006 -15.343  -7.980  0.00  0.00           C  
ATOM   4322  C   PHE B  96     -23.609 -15.629  -7.104  0.00  0.00           C  
ATOM   4323  O   PHE B  96     -24.364 -16.241  -6.345  0.00  0.00           O  
ATOM   4324  H   PHE B  96     -21.849 -16.652  -5.154  0.00  0.00           H  
ATOM   4325  HA  PHE B  96     -22.019 -14.324  -6.994  0.00  0.00           H  
ATOM   4326 HB2  PHE B  96     -21.338 -17.033  -7.775  0.00  0.00           H  
ATOM   4327 HB3  PHE B  96     -21.578 -15.821  -8.843  0.00  0.00           H  
ATOM   4328 HD1  PHE B  96     -19.810 -14.154  -9.249  0.00  0.00           H  
ATOM   4329 HD2  PHE B  96     -19.320 -17.180  -6.488  0.00  0.00           H  
ATOM   4330 HE1  PHE B  96     -17.459 -13.797  -9.307  0.00  0.00           H  
ATOM   4331 HE2  PHE B  96     -16.989 -16.659  -6.351  0.00  0.00           H  
ATOM   4332  HZ  PHE B  96     -16.025 -15.306  -8.102  0.00  0.00           H  
ATOM   4333  N   LYS B  97     -24.087 -14.925  -8.130  0.00  0.00           N  
ATOM   4334  CA  LYS B  97     -25.456 -15.009  -8.668  0.00  0.00           C  
ATOM   4335  CB  LYS B  97     -25.727 -13.659  -9.342  0.00  0.00           C  
ATOM   4336  CG  LYS B  97     -27.220 -13.320  -9.396  0.00  0.00           C  
ATOM   4337  CD  LYS B  97     -27.471 -12.134 -10.328  0.00  0.00           C  
ATOM   4338  CE  LYS B  97     -27.877 -12.527 -11.749  0.00  0.00           C  
ATOM   4339  NZ  LYS B  97     -28.195 -11.325 -12.529  0.00  0.00           N  
ATOM   4340  C   LYS B  97     -25.699 -16.208  -9.585  0.00  0.00           C  
ATOM   4341  O   LYS B  97     -26.465 -17.102  -9.241  0.00  0.00           O  
ATOM   4342  H   LYS B  97     -23.367 -14.264  -8.552  0.00  0.00           H  
ATOM   4343  HA  LYS B  97     -26.104 -15.064  -7.883  0.00  0.00           H  
ATOM   4344 HB2  LYS B  97     -25.268 -12.952  -8.824  0.00  0.00           H  
ATOM   4345 HB3  LYS B  97     -25.384 -13.699 -10.271  0.00  0.00           H  
ATOM   4346 HG2  LYS B  97     -27.719 -14.110  -9.739  0.00  0.00           H  
ATOM   4347 HG3  LYS B  97     -27.532 -13.083  -8.482  0.00  0.00           H  
ATOM   4348 HD2  LYS B  97     -28.202 -11.567  -9.936  0.00  0.00           H  
ATOM   4349 HD3  LYS B  97     -26.631 -11.585 -10.381  0.00  0.00           H  
ATOM   4350 HE2  LYS B  97     -27.118 -13.016 -12.171  0.00  0.00           H  
ATOM   4351 HE3  LYS B  97     -28.676 -13.121 -11.696  0.00  0.00           H  
ATOM   4352 HZ1  LYS B  97     -27.885 -11.440 -13.475  0.00  0.00           H  
ATOM   4353 HZ2  LYS B  97     -29.186 -11.168 -12.525  0.00  0.00           H  
ATOM   4354 HZ3  LYS B  97     -27.736 -10.527 -12.129  0.00  0.00           H  
ATOM   4355  N   ASP B  98     -24.875 -16.477 -10.590  0.00  0.00           N  
ATOM   4356  CA  ASP B  98     -25.072 -17.569 -11.564  0.00  0.00           C  
ATOM   4357  CB  ASP B  98     -24.345 -17.016 -12.793  0.00  0.00           C  
ATOM   4358  CG  ASP B  98     -24.413 -17.746 -14.134  0.00  0.00           C  
ATOM   4359 OD1  ASP B  98     -25.200 -18.717 -14.214  0.00  0.00           O  
ATOM   4360 OD2  ASP B  98     -23.609 -17.453 -15.051  0.00  0.00           O  
ATOM   4361  C   ASP B  98     -24.495 -18.874 -11.004  0.00  0.00           C  
ATOM   4362  O   ASP B  98     -24.874 -19.934 -11.508  0.00  0.00           O  
ATOM   4363  H   ASP B  98     -24.042 -15.831 -10.643  0.00  0.00           H  
ATOM   4364  HA  ASP B  98     -26.058 -17.701 -11.661  0.00  0.00           H  
ATOM   4365 HB2  ASP B  98     -24.684 -16.058 -12.942  0.00  0.00           H  
ATOM   4366 HB3  ASP B  98     -23.354 -16.915 -12.543  0.00  0.00           H  
ATOM   4367  N   ASP B  99     -23.189 -18.845 -10.768  0.00  0.00           N  
ATOM   4368  CA  ASP B  99     -22.417 -19.942 -10.172  0.00  0.00           C  
ATOM   4369  CB  ASP B  99     -20.953 -19.492 -10.279  0.00  0.00           C  
ATOM   4370  CG  ASP B  99     -20.463 -19.407 -11.722  0.00  0.00           C  
ATOM   4371 OD1  ASP B  99     -20.725 -18.353 -12.331  0.00  0.00           O  
ATOM   4372 OD2  ASP B  99     -19.922 -20.428 -12.197  0.00  0.00           O  
ATOM   4373  C   ASP B  99     -22.727 -20.154  -8.683  0.00  0.00           C  
ATOM   4374  O   ASP B  99     -23.340 -19.308  -8.038  0.00  0.00           O  
ATOM   4375  H   ASP B  99     -22.730 -17.933 -11.055  0.00  0.00           H  
ATOM   4376  HA  ASP B  99     -22.690 -20.791 -10.652  0.00  0.00           H  
ATOM   4377 HB2  ASP B  99     -20.878 -18.593  -9.866  0.00  0.00           H  
ATOM   4378 HB3  ASP B  99     -20.393 -20.150  -9.792  0.00  0.00           H  
ATOM   4379  N   GLY B 100     -22.231 -21.275  -8.163  0.00  0.00           N  
ATOM   4380  CA  GLY B 100     -22.311 -21.540  -6.722  0.00  0.00           C  
ATOM   4381  C   GLY B 100     -21.582 -20.563  -5.799  0.00  0.00           C  
ATOM   4382  O   GLY B 100     -21.554 -19.341  -5.884  0.00  0.00           O  
ATOM   4383  H   GLY B 100     -21.798 -21.922  -8.841  0.00  0.00           H  
ATOM   4384 HA2  GLY B 100     -23.304 -21.576  -6.448  0.00  0.00           H  
ATOM   4385 HA3  GLY B 100     -21.956 -22.491  -6.543  0.00  0.00           H  
ATOM   4386  N   ASN B 101     -20.960 -21.194  -4.804  0.00  0.00           N  
ATOM   4387  CA  ASN B 101     -20.080 -20.584  -3.793  0.00  0.00           C  
ATOM   4388  CB  ASN B 101     -20.890 -20.303  -2.522  0.00  0.00           C  
ATOM   4389  CG  ASN B 101     -21.379 -21.434  -1.627  0.00  0.00           C  
ATOM   4390  C   ASN B 101     -18.614 -21.018  -3.750  0.00  0.00           C  
ATOM   4391  O   ASN B 101     -18.373 -22.219  -3.837  0.00  0.00           O  
ATOM   4392  H   ASN B 101     -21.160 -22.245  -4.794  0.00  0.00           H  
ATOM   4393  HA  ASN B 101     -20.083 -19.568  -3.981  0.00  0.00           H  
ATOM   4394 HB2  ASN B 101     -20.332 -19.660  -1.935  0.00  0.00           H  
ATOM   4395 HB3  ASN B 101     -21.716 -19.744  -2.798  0.00  0.00           H  
ATOM   4396 OD1  ASN B 101     -20.723 -22.318  -1.058  0.00  0.00           O  
ATOM   4397 ND2  ASN B 101     -22.690 -21.608  -1.760  0.00  0.00           N  
ATOM   4398 HD22 ASN B 101     -23.270 -21.090  -2.356  0.00  0.00           H  
ATOM   4399 HD21 ASN B 101     -23.134 -22.349  -1.193  0.00  0.00           H  
ATOM   4400  N   TYR B 102     -17.883 -20.140  -3.062  0.00  0.00           N  
ATOM   4401  CA  TYR B 102     -16.439 -20.267  -2.819  0.00  0.00           C  
ATOM   4402  CB  TYR B 102     -15.752 -19.352  -3.829  0.00  0.00           C  
ATOM   4403  CG  TYR B 102     -14.245 -19.554  -3.732  0.00  0.00           C  
ATOM   4404 CD1  TYR B 102     -13.517 -18.754  -2.846  0.00  0.00           C  
ATOM   4405 CD2  TYR B 102     -13.576 -20.350  -4.653  0.00  0.00           C  
ATOM   4406 CE1  TYR B 102     -12.132 -18.656  -2.930  0.00  0.00           C  
ATOM   4407 CE2  TYR B 102     -12.197 -20.341  -4.687  0.00  0.00           C  
ATOM   4408  CZ  TYR B 102     -11.501 -19.436  -3.886  0.00  0.00           C  
ATOM   4409  OH  TYR B 102     -10.284 -19.014  -4.331  0.00  0.00           O  
ATOM   4410  C   TYR B 102     -16.050 -20.067  -1.347  0.00  0.00           C  
ATOM   4411  O   TYR B 102     -16.847 -19.458  -0.643  0.00  0.00           O  
ATOM   4412  H   TYR B 102     -18.442 -19.322  -2.695  0.00  0.00           H  
ATOM   4413  HA  TYR B 102     -16.156 -21.203  -3.091  0.00  0.00           H  
ATOM   4414 HB2  TYR B 102     -16.038 -19.602  -4.727  0.00  0.00           H  
ATOM   4415 HB3  TYR B 102     -15.950 -18.424  -3.600  0.00  0.00           H  
ATOM   4416 HD1  TYR B 102     -14.002 -18.241  -2.136  0.00  0.00           H  
ATOM   4417 HD2  TYR B 102     -14.089 -20.920  -5.279  0.00  0.00           H  
ATOM   4418 HE1  TYR B 102     -11.624 -18.060  -2.336  0.00  0.00           H  
ATOM   4419 HE2  TYR B 102     -11.696 -20.971  -5.275  0.00  0.00           H  
ATOM   4420  HH  TYR B 102     -10.214 -19.176  -5.316  0.00  0.00           H  
ATOM   4421  N   LYS B 103     -14.979 -20.702  -0.892  0.00  0.00           N  
ATOM   4422  CA  LYS B 103     -14.454 -20.488   0.461  0.00  0.00           C  
ATOM   4423  CB  LYS B 103     -15.143 -21.388   1.496  0.00  0.00           C  
ATOM   4424  CG  LYS B 103     -14.780 -20.827   2.875  0.00  0.00           C  
ATOM   4425  CD  LYS B 103     -15.438 -21.503   4.085  0.00  0.00           C  
ATOM   4426  CE  LYS B 103     -16.935 -21.393   4.368  0.00  0.00           C  
ATOM   4427  NZ  LYS B 103     -17.170 -22.470   5.353  0.00  0.00           N  
ATOM   4428  C   LYS B 103     -12.924 -20.589   0.535  0.00  0.00           C  
ATOM   4429  O   LYS B 103     -12.274 -21.512   0.056  0.00  0.00           O  
ATOM   4430  H   LYS B 103     -14.541 -21.361  -1.570  0.00  0.00           H  
ATOM   4431  HA  LYS B 103     -14.729 -19.564   0.773  0.00  0.00           H  
ATOM   4432 HB2  LYS B 103     -16.100 -21.321   1.378  0.00  0.00           H  
ATOM   4433 HB3  LYS B 103     -14.781 -22.281   1.421  0.00  0.00           H  
ATOM   4434 HG2  LYS B 103     -13.768 -20.883   2.991  0.00  0.00           H  
ATOM   4435 HG3  LYS B 103     -15.019 -19.836   2.895  0.00  0.00           H  
ATOM   4436 HD2  LYS B 103     -15.202 -22.517   4.042  0.00  0.00           H  
ATOM   4437 HD3  LYS B 103     -14.936 -21.177   4.937  0.00  0.00           H  
ATOM   4438 HE2  LYS B 103     -17.119 -20.529   4.767  0.00  0.00           H  
ATOM   4439 HE3  LYS B 103     -17.426 -21.575   3.551  0.00  0.00           H  
ATOM   4440 HZ1  LYS B 103     -16.309 -22.946   5.543  0.00  0.00           H  
ATOM   4441 HZ2  LYS B 103     -17.525 -22.077   6.203  0.00  0.00           H  
ATOM   4442 HZ3  LYS B 103     -17.835 -23.122   4.986  0.00  0.00           H  
ATOM   4443  N   THR B 104     -12.374 -19.557   1.161  0.00  0.00           N  
ATOM   4444  CA  THR B 104     -10.946 -19.568   1.534  0.00  0.00           C  
ATOM   4445  CB  THR B 104     -10.021 -18.551   0.866  0.00  0.00           C  
ATOM   4446 OG1  THR B 104     -10.556 -17.225   0.921  0.00  0.00           O  
ATOM   4447 CG2  THR B 104      -9.801 -19.017  -0.579  0.00  0.00           C  
ATOM   4448  C   THR B 104     -10.833 -19.349   3.043  0.00  0.00           C  
ATOM   4449  O   THR B 104     -11.116 -18.328   3.660  0.00  0.00           O  
ATOM   4450  H   THR B 104     -13.005 -18.768   1.362  0.00  0.00           H  
ATOM   4451  HA  THR B 104     -10.571 -20.463   1.314  0.00  0.00           H  
ATOM   4452  HB  THR B 104      -9.116 -18.546   1.361  0.00  0.00           H  
ATOM   4453 HG21 THR B 104      -9.566 -19.989  -0.584  0.00  0.00           H  
ATOM   4454 HG22 THR B 104     -10.639 -18.875  -1.107  0.00  0.00           H  
ATOM   4455 HG23 THR B 104      -9.056 -18.491  -0.990  0.00  0.00           H  
ATOM   4456 HG1  THR B 104     -11.546 -17.254   1.100  0.00  0.00           H  
ATOM   4457  N   ARG B 105     -10.899 -20.531   3.662  0.00  0.00           N  
ATOM   4458  CA  ARG B 105     -10.895 -20.779   5.114  0.00  0.00           C  
ATOM   4459  CB  ARG B 105     -11.322 -22.209   5.449  0.00  0.00           C  
ATOM   4460  CG  ARG B 105     -11.668 -22.377   6.924  0.00  0.00           C  
ATOM   4461  CD  ARG B 105     -12.115 -23.815   7.212  0.00  0.00           C  
ATOM   4462  NE  ARG B 105     -12.398 -23.797   8.650  0.00  0.00           N  
ATOM   4463  CZ  ARG B 105     -11.606 -24.378   9.561  0.00  0.00           C  
ATOM   4464 NH1  ARG B 105     -10.457 -24.993   9.230  0.00  0.00           N  
ATOM   4465 NH2  ARG B 105     -12.024 -24.332  10.837  0.00  0.00           N  
ATOM   4466  C   ARG B 105      -9.465 -20.669   5.641  0.00  0.00           C  
ATOM   4467  O   ARG B 105      -8.700 -21.595   5.900  0.00  0.00           O  
ATOM   4468  H   ARG B 105     -10.959 -21.350   2.967  0.00  0.00           H  
ATOM   4469  HA  ARG B 105     -11.457 -20.084   5.558  0.00  0.00           H  
ATOM   4470 HB2  ARG B 105     -12.126 -22.428   4.918  0.00  0.00           H  
ATOM   4471 HB3  ARG B 105     -10.573 -22.817   5.238  0.00  0.00           H  
ATOM   4472 HG2  ARG B 105     -10.868 -22.189   7.478  0.00  0.00           H  
ATOM   4473 HG3  ARG B 105     -12.414 -21.771   7.163  0.00  0.00           H  
ATOM   4474 HD2  ARG B 105     -12.924 -23.983   6.721  0.00  0.00           H  
ATOM   4475 HD3  ARG B 105     -11.376 -24.402   7.031  0.00  0.00           H  
ATOM   4476  HE  ARG B 105     -13.220 -23.332   8.968  0.00  0.00           H  
ATOM   4477 HH11 ARG B 105     -10.178 -24.997   8.269  0.00  0.00           H  
ATOM   4478 HH12 ARG B 105      -9.906 -25.426   9.928  0.00  0.00           H  
ATOM   4479 HH21 ARG B 105     -12.864 -23.876  11.093  0.00  0.00           H  
ATOM   4480 HH22 ARG B 105     -11.461 -24.777  11.548  0.00  0.00           H  
ATOM   4481  N   ALA B 106      -9.150 -19.431   6.017  0.00  0.00           N  
ATOM   4482  CA  ALA B 106      -7.805 -19.021   6.425  0.00  0.00           C  
ATOM   4483  CB  ALA B 106      -7.503 -17.587   5.958  0.00  0.00           C  
ATOM   4484  C   ALA B 106      -7.477 -19.021   7.909  0.00  0.00           C  
ATOM   4485  O   ALA B 106      -8.328 -18.565   8.666  0.00  0.00           O  
ATOM   4486  H   ALA B 106      -9.962 -18.761   5.996  0.00  0.00           H  
ATOM   4487  HA  ALA B 106      -7.125 -19.641   5.944  0.00  0.00           H  
ATOM   4488 HB1  ALA B 106      -6.792 -17.198   6.539  0.00  0.00           H  
ATOM   4489 HB2  ALA B 106      -7.192 -17.611   5.012  0.00  0.00           H  
ATOM   4490 HB3  ALA B 106      -8.333 -17.040   6.027  0.00  0.00           H  
ATOM   4491  N   GLU B 107      -6.294 -19.490   8.303  0.00  0.00           N  
ATOM   4492  CA  GLU B 107      -6.071 -19.569   9.761  0.00  0.00           C  
ATOM   4493  CB  GLU B 107      -5.937 -21.049  10.107  0.00  0.00           C  
ATOM   4494  CG  GLU B 107      -5.873 -21.339  11.602  0.00  0.00           C  
ATOM   4495  CD  GLU B 107      -5.577 -22.798  11.973  0.00  0.00           C  
ATOM   4496 OE1  GLU B 107      -6.276 -23.360  12.851  0.00  0.00           O  
ATOM   4497 OE2  GLU B 107      -4.617 -23.378  11.418  0.00  0.00           O  
ATOM   4498  C   GLU B 107      -4.894 -18.723  10.229  0.00  0.00           C  
ATOM   4499  O   GLU B 107      -3.754 -19.171  10.364  0.00  0.00           O  
ATOM   4500  H   GLU B 107      -5.638 -19.757   7.600  0.00  0.00           H  
ATOM   4501  HA  GLU B 107      -6.913 -19.272  10.240  0.00  0.00           H  
ATOM   4502 HB2  GLU B 107      -6.727 -21.516   9.749  0.00  0.00           H  
ATOM   4503 HB3  GLU B 107      -5.101 -21.380   9.705  0.00  0.00           H  
ATOM   4504 HG2  GLU B 107      -5.151 -20.787  11.995  0.00  0.00           H  
ATOM   4505 HG3  GLU B 107      -6.751 -21.111  12.002  0.00  0.00           H  
ATOM   4506  N   VAL B 108      -5.327 -17.546  10.685  0.00  0.00           N  
ATOM   4507  CA  VAL B 108      -4.354 -16.508  11.071  0.00  0.00           C  
ATOM   4508  CB  VAL B 108      -4.992 -15.122  11.024  0.00  0.00           C  
ATOM   4509 CG1  VAL B 108      -3.891 -14.071  11.181  0.00  0.00           C  
ATOM   4510 CG2  VAL B 108      -5.756 -14.850   9.732  0.00  0.00           C  
ATOM   4511  C   VAL B 108      -3.894 -16.859  12.491  0.00  0.00           C  
ATOM   4512  O   VAL B 108      -4.684 -16.793  13.432  0.00  0.00           O  
ATOM   4513  H   VAL B 108      -6.340 -17.430  10.740  0.00  0.00           H  
ATOM   4514  HA  VAL B 108      -3.575 -16.577  10.470  0.00  0.00           H  
ATOM   4515  HB  VAL B 108      -5.587 -15.028  11.808  0.00  0.00           H  
ATOM   4516 HG11 VAL B 108      -3.049 -14.410  10.764  0.00  0.00           H  
ATOM   4517 HG12 VAL B 108      -4.174 -13.227  10.727  0.00  0.00           H  
ATOM   4518 HG13 VAL B 108      -3.739 -13.895  12.152  0.00  0.00           H  
ATOM   4519 HG21 VAL B 108      -5.389 -15.429   9.006  0.00  0.00           H  
ATOM   4520 HG22 VAL B 108      -6.724 -15.055   9.873  0.00  0.00           H  
ATOM   4521 HG23 VAL B 108      -5.647 -13.888   9.483  0.00  0.00           H  
ATOM   4522  N   LYS B 109      -2.580 -16.981  12.631  0.00  0.00           N  
ATOM   4523  CA  LYS B 109      -1.904 -17.263  13.915  0.00  0.00           C  
ATOM   4524  CB  LYS B 109      -2.265 -18.671  14.362  0.00  0.00           C  
ATOM   4525  CG  LYS B 109      -1.770 -19.752  13.394  0.00  0.00           C  
ATOM   4526  CD  LYS B 109      -2.304 -21.069  13.969  0.00  0.00           C  
ATOM   4527  CE  LYS B 109      -1.619 -22.309  13.398  0.00  0.00           C  
ATOM   4528  NZ  LYS B 109      -1.748 -23.742  13.717  0.00  0.00           N  
ATOM   4529  C   LYS B 109      -0.378 -17.198  13.927  0.00  0.00           C  
ATOM   4530  O   LYS B 109       0.266 -17.295  12.873  0.00  0.00           O  
ATOM   4531  H   LYS B 109      -2.040 -16.857  11.736  0.00  0.00           H  
ATOM   4532  HA  LYS B 109      -2.264 -16.596  14.613  0.00  0.00           H  
ATOM   4533 HB2  LYS B 109      -1.851 -18.840  15.248  0.00  0.00           H  
ATOM   4534 HB3  LYS B 109      -3.255 -18.743  14.422  0.00  0.00           H  
ATOM   4535 HG2  LYS B 109      -2.165 -19.604  12.519  0.00  0.00           H  
ATOM   4536 HG3  LYS B 109      -0.800 -19.772  13.401  0.00  0.00           H  
ATOM   4537 HD2  LYS B 109      -2.168 -21.061  14.962  0.00  0.00           H  
ATOM   4538 HD3  LYS B 109      -3.284 -21.129  13.773  0.00  0.00           H  
ATOM   4539 HE2  LYS B 109      -1.726 -22.225  12.306  0.00  0.00           H  
ATOM   4540 HE3  LYS B 109      -0.541 -22.085  13.420  0.00  0.00           H  
ATOM   4541 HZ1  LYS B 109      -0.879 -24.208  13.542  0.00  0.00           H  
ATOM   4542 HZ2  LYS B 109      -1.993 -23.854  14.683  0.00  0.00           H  
ATOM   4543 HZ3  LYS B 109      -2.463 -24.153  13.146  0.00  0.00           H  
ATOM   4544  N   PHE B 110       0.236 -17.227  15.101  0.00  0.00           N  
ATOM   4545  CA  PHE B 110       1.706 -17.195  15.160  0.00  0.00           C  
ATOM   4546  CB  PHE B 110       2.314 -16.219  16.177  0.00  0.00           C  
ATOM   4547  CG  PHE B 110       2.503 -14.868  15.499  0.00  0.00           C  
ATOM   4548 CD1  PHE B 110       3.746 -14.503  15.012  0.00  0.00           C  
ATOM   4549 CD2  PHE B 110       1.545 -13.864  15.589  0.00  0.00           C  
ATOM   4550 CE1  PHE B 110       4.071 -13.204  14.651  0.00  0.00           C  
ATOM   4551 CE2  PHE B 110       1.807 -12.536  15.277  0.00  0.00           C  
ATOM   4552  CZ  PHE B 110       3.056 -12.259  14.752  0.00  0.00           C  
ATOM   4553  C   PHE B 110       2.345 -18.554  15.432  0.00  0.00           C  
ATOM   4554  O   PHE B 110       1.825 -19.272  16.283  0.00  0.00           O  
ATOM   4555  H   PHE B 110      -0.368 -17.273  15.927  0.00  0.00           H  
ATOM   4556  HA  PHE B 110       2.025 -16.899  14.243  0.00  0.00           H  
ATOM   4557 HB2  PHE B 110       1.685 -16.102  16.899  0.00  0.00           H  
ATOM   4558 HB3  PHE B 110       3.184 -16.548  16.431  0.00  0.00           H  
ATOM   4559 HD1  PHE B 110       4.459 -15.219  14.909  0.00  0.00           H  
ATOM   4560 HD2  PHE B 110       0.610 -14.114  15.897  0.00  0.00           H  
ATOM   4561 HE1  PHE B 110       4.974 -12.968  14.343  0.00  0.00           H  
ATOM   4562 HE2  PHE B 110       1.129 -11.830  15.428  0.00  0.00           H  
ATOM   4563  HZ  PHE B 110       3.250 -11.310  14.417  0.00  0.00           H  
ATOM   4564  N   GLU B 111       3.547 -18.715  14.876  0.00  0.00           N  
ATOM   4565  CA  GLU B 111       4.444 -19.855  15.097  0.00  0.00           C  
ATOM   4566  CB  GLU B 111       4.308 -20.837  13.928  0.00  0.00           C  
ATOM   4567  CG  GLU B 111       3.538 -22.116  14.278  0.00  0.00           C  
ATOM   4568  CD  GLU B 111       3.841 -23.288  13.339  0.00  0.00           C  
ATOM   4569 OE1  GLU B 111       3.355 -23.292  12.194  0.00  0.00           O  
ATOM   4570 OE2  GLU B 111       4.361 -24.315  13.833  0.00  0.00           O  
ATOM   4571  C   GLU B 111       5.866 -19.359  15.349  0.00  0.00           C  
ATOM   4572  O   GLU B 111       6.503 -19.044  14.347  0.00  0.00           O  
ATOM   4573  H   GLU B 111       3.814 -17.914  14.229  0.00  0.00           H  
ATOM   4574  HA  GLU B 111       4.128 -20.383  15.888  0.00  0.00           H  
ATOM   4575 HB2  GLU B 111       3.814 -20.384  13.211  0.00  0.00           H  
ATOM   4576 HB3  GLU B 111       5.210 -21.104  13.652  0.00  0.00           H  
ATOM   4577 HG2  GLU B 111       3.798 -22.391  15.185  0.00  0.00           H  
ATOM   4578 HG3  GLU B 111       2.576 -21.925  14.208  0.00  0.00           H  
ATOM   4579  N   GLY B 112       6.189 -18.988  16.582  0.00  0.00           N  
ATOM   4580  CA  GLY B 112       7.404 -18.264  16.980  0.00  0.00           C  
ATOM   4581  C   GLY B 112       7.381 -16.817  16.486  0.00  0.00           C  
ATOM   4582  O   GLY B 112       6.345 -16.162  16.535  0.00  0.00           O  
ATOM   4583  H   GLY B 112       5.456 -19.273  17.306  0.00  0.00           H  
ATOM   4584 HA2  GLY B 112       7.482 -18.272  17.984  0.00  0.00           H  
ATOM   4585 HA3  GLY B 112       8.210 -18.733  16.598  0.00  0.00           H  
ATOM   4586  N   ASP B 113       8.511 -16.384  15.942  0.00  0.00           N  
ATOM   4587  CA  ASP B 113       8.559 -15.093  15.239  0.00  0.00           C  
ATOM   4588  CB  ASP B 113      10.042 -14.816  14.965  0.00  0.00           C  
ATOM   4589  CG  ASP B 113      10.819 -14.773  16.286  0.00  0.00           C  
ATOM   4590 OD1  ASP B 113      11.726 -15.636  16.365  0.00  0.00           O  
ATOM   4591 OD2  ASP B 113      10.518 -13.924  17.158  0.00  0.00           O  
ATOM   4592  C   ASP B 113       7.616 -14.933  14.045  0.00  0.00           C  
ATOM   4593  O   ASP B 113       7.081 -13.845  13.850  0.00  0.00           O  
ATOM   4594  H   ASP B 113       9.325 -17.005  16.049  0.00  0.00           H  
ATOM   4595  HA  ASP B 113       8.294 -14.376  15.924  0.00  0.00           H  
ATOM   4596 HB2  ASP B 113      10.397 -15.547  14.417  0.00  0.00           H  
ATOM   4597 HB3  ASP B 113      10.118 -13.943  14.528  0.00  0.00           H  
ATOM   4598  N   THR B 114       7.394 -16.007  13.293  0.00  0.00           N  
ATOM   4599  CA  THR B 114       6.635 -16.024  12.030  0.00  0.00           C  
ATOM   4600  CB  THR B 114       7.074 -17.026  10.961  0.00  0.00           C  
ATOM   4601 OG1  THR B 114       7.141 -18.333  11.537  0.00  0.00           O  
ATOM   4602 CG2  THR B 114       8.497 -16.748  10.479  0.00  0.00           C  
ATOM   4603  C   THR B 114       5.109 -16.071  12.132  0.00  0.00           C  
ATOM   4604  O   THR B 114       4.759 -16.976  12.890  0.00  0.00           O  
ATOM   4605  H   THR B 114       7.825 -16.893  13.690  0.00  0.00           H  
ATOM   4606  HA  THR B 114       6.891 -15.177  11.501  0.00  0.00           H  
ATOM   4607  HB  THR B 114       6.377 -17.043  10.215  0.00  0.00           H  
ATOM   4608 HG21 THR B 114       9.131 -16.805  11.252  0.00  0.00           H  
ATOM   4609 HG22 THR B 114       8.757 -17.424   9.788  0.00  0.00           H  
ATOM   4610 HG23 THR B 114       8.544 -15.831  10.079  0.00  0.00           H  
ATOM   4611 HG1  THR B 114       6.880 -18.303  12.508  0.00  0.00           H  
ATOM   4612  N   LEU B 115       4.398 -15.320  11.286  0.00  0.00           N  
ATOM   4613  CA  LEU B 115       2.947 -15.438  11.053  0.00  0.00           C  
ATOM   4614  CB  LEU B 115       2.416 -14.078  10.620  0.00  0.00           C  
ATOM   4615  CG  LEU B 115       0.883 -14.016  10.567  0.00  0.00           C  
ATOM   4616 CD1  LEU B 115       0.203 -13.917  11.940  0.00  0.00           C  
ATOM   4617 CD2  LEU B 115       0.662 -12.721   9.781  0.00  0.00           C  
ATOM   4618  C   LEU B 115       2.692 -16.613  10.106  0.00  0.00           C  
ATOM   4619  O   LEU B 115       3.144 -16.666   8.969  0.00  0.00           O  
ATOM   4620  H   LEU B 115       4.986 -14.602  10.771  0.00  0.00           H  
ATOM   4621  HA  LEU B 115       2.502 -15.629  11.923  0.00  0.00           H  
ATOM   4622 HB2  LEU B 115       2.713 -13.405  11.275  0.00  0.00           H  
ATOM   4623 HB3  LEU B 115       2.749 -13.888   9.715  0.00  0.00           H  
ATOM   4624  HG  LEU B 115       0.540 -14.845  10.093  0.00  0.00           H  
ATOM   4625 HD11 LEU B 115       0.514 -13.088  12.401  0.00  0.00           H  
ATOM   4626 HD12 LEU B 115      -0.786 -13.883  11.814  0.00  0.00           H  
ATOM   4627 HD13 LEU B 115       0.446 -14.717  12.484  0.00  0.00           H  
ATOM   4628 HD21 LEU B 115       1.088 -12.804   8.881  0.00  0.00           H  
ATOM   4629 HD22 LEU B 115      -0.319 -12.562   9.675  0.00  0.00           H  
ATOM   4630 HD23 LEU B 115       1.073 -11.958  10.279  0.00  0.00           H  
ATOM   4631  N   VAL B 116       1.741 -17.442  10.526  0.00  0.00           N  
ATOM   4632  CA  VAL B 116       1.340 -18.560   9.663  0.00  0.00           C  
ATOM   4633  CB  VAL B 116       1.545 -19.891  10.387  0.00  0.00           C  
ATOM   4634 CG1  VAL B 116       1.220 -21.080   9.482  0.00  0.00           C  
ATOM   4635 CG2  VAL B 116       3.014 -20.075  10.779  0.00  0.00           C  
ATOM   4636  C   VAL B 116      -0.114 -18.361   9.233  0.00  0.00           C  
ATOM   4637  O   VAL B 116      -1.001 -18.323  10.087  0.00  0.00           O  
ATOM   4638  H   VAL B 116       1.341 -17.247  11.441  0.00  0.00           H  
ATOM   4639  HA  VAL B 116       1.910 -18.540   8.844  0.00  0.00           H  
ATOM   4640  HB  VAL B 116       0.902 -19.930  11.151  0.00  0.00           H  
ATOM   4641 HG11 VAL B 116       2.070 -21.479   9.142  0.00  0.00           H  
ATOM   4642 HG12 VAL B 116       0.714 -21.764  10.004  0.00  0.00           H  
ATOM   4643 HG13 VAL B 116       0.665 -20.767   8.712  0.00  0.00           H  
ATOM   4644 HG21 VAL B 116       3.389 -20.852  10.277  0.00  0.00           H  
ATOM   4645 HG22 VAL B 116       3.519 -19.245  10.548  0.00  0.00           H  
ATOM   4646 HG23 VAL B 116       3.070 -20.245  11.762  0.00  0.00           H  
ATOM   4647  N   ASN B 117      -0.392 -18.306   7.934  0.00  0.00           N  
ATOM   4648  CA  ASN B 117      -1.766 -18.388   7.424  0.00  0.00           C  
ATOM   4649  CB  ASN B 117      -2.115 -17.168   6.566  0.00  0.00           C  
ATOM   4650  CG  ASN B 117      -3.608 -16.957   6.304  0.00  0.00           C  
ATOM   4651  C   ASN B 117      -1.691 -19.642   6.566  0.00  0.00           C  
ATOM   4652  O   ASN B 117      -1.117 -19.648   5.471  0.00  0.00           O  
ATOM   4653  H   ASN B 117       0.437 -18.201   7.315  0.00  0.00           H  
ATOM   4654  HA  ASN B 117      -2.342 -18.590   8.181  0.00  0.00           H  
ATOM   4655 HB2  ASN B 117      -1.760 -16.346   7.024  0.00  0.00           H  
ATOM   4656 HB3  ASN B 117      -1.654 -17.264   5.677  0.00  0.00           H  
ATOM   4657 OD1  ASN B 117      -4.455 -17.714   6.779  0.00  0.00           O  
ATOM   4658 ND2  ASN B 117      -3.884 -15.865   5.602  0.00  0.00           N  
ATOM   4659 HD22 ASN B 117      -3.173 -15.254   5.277  0.00  0.00           H  
ATOM   4660 HD21 ASN B 117      -4.850 -15.648   5.389  0.00  0.00           H  
ATOM   4661  N   ARG B 118      -2.332 -20.718   7.005  0.00  0.00           N  
ATOM   4662  CA  ARG B 118      -2.579 -21.951   6.232  0.00  0.00           C  
ATOM   4663  CB  ARG B 118      -2.095 -23.183   6.987  0.00  0.00           C  
ATOM   4664  CG  ARG B 118      -0.573 -23.305   6.951  0.00  0.00           C  
ATOM   4665  CD  ARG B 118      -0.152 -24.588   7.682  0.00  0.00           C  
ATOM   4666  NE  ARG B 118       1.310 -24.755   7.645  0.00  0.00           N  
ATOM   4667  CZ  ARG B 118       2.202 -24.625   8.631  0.00  0.00           C  
ATOM   4668 NH1  ARG B 118       1.664 -24.334   9.829  0.00  0.00           N  
ATOM   4669 NH2  ARG B 118       3.533 -24.615   8.506  0.00  0.00           N  
ATOM   4670  C   ARG B 118      -4.049 -22.116   5.842  0.00  0.00           C  
ATOM   4671  O   ARG B 118      -4.916 -21.939   6.696  0.00  0.00           O  
ATOM   4672  H   ARG B 118      -2.673 -20.621   8.009  0.00  0.00           H  
ATOM   4673  HA  ARG B 118      -2.023 -21.915   5.388  0.00  0.00           H  
ATOM   4674 HB2  ARG B 118      -2.372 -23.105   7.930  0.00  0.00           H  
ATOM   4675 HB3  ARG B 118      -2.475 -23.985   6.558  0.00  0.00           H  
ATOM   4676 HG2  ARG B 118      -0.267 -23.370   6.017  0.00  0.00           H  
ATOM   4677 HG3  ARG B 118      -0.168 -22.540   7.421  0.00  0.00           H  
ATOM   4678 HD2  ARG B 118      -0.451 -24.517   8.621  0.00  0.00           H  
ATOM   4679 HD3  ARG B 118      -0.581 -25.353   7.225  0.00  0.00           H  
ATOM   4680  HE  ARG B 118       1.707 -25.012   6.718  0.00  0.00           H  
ATOM   4681 HH11 ARG B 118       0.712 -24.239  10.013  0.00  0.00           H  
ATOM   4682 HH12 ARG B 118       2.321 -24.203  10.616  0.00  0.00           H  
ATOM   4683 HH21 ARG B 118       3.859 -24.740   7.542  0.00  0.00           H  
ATOM   4684 HH22 ARG B 118       4.125 -24.502   9.252  0.00  0.00           H  
ATOM   4685  N   ILE B 119      -4.186 -21.742   4.574  0.00  0.00           N  
ATOM   4686  CA  ILE B 119      -5.458 -21.692   3.849  0.00  0.00           C  
ATOM   4687  CB  ILE B 119      -5.514 -20.450   2.951  0.00  0.00           C  
ATOM   4688 CG1  ILE B 119      -4.994 -19.165   3.609  0.00  0.00           C  
ATOM   4689 CG2  ILE B 119      -6.990 -20.268   2.602  0.00  0.00           C  
ATOM   4690 CD1  ILE B 119      -4.640 -18.044   2.629  0.00  0.00           C  
ATOM   4691  C   ILE B 119      -5.943 -22.938   3.123  0.00  0.00           C  
ATOM   4692  O   ILE B 119      -5.452 -23.226   2.025  0.00  0.00           O  
ATOM   4693  H   ILE B 119      -3.270 -21.474   4.114  0.00  0.00           H  
ATOM   4694  HA  ILE B 119      -6.175 -21.472   4.561  0.00  0.00           H  
ATOM   4695  HB  ILE B 119      -4.942 -20.629   2.137  0.00  0.00           H  
ATOM   4696 HG12 ILE B 119      -5.692 -18.827   4.240  0.00  0.00           H  
ATOM   4697 HG13 ILE B 119      -4.175 -19.391   4.136  0.00  0.00           H  
ATOM   4698 HG21 ILE B 119      -7.089 -19.502   1.971  0.00  0.00           H  
ATOM   4699 HG22 ILE B 119      -7.334 -21.101   2.174  0.00  0.00           H  
ATOM   4700 HG23 ILE B 119      -7.507 -20.083   3.436  0.00  0.00           H  
ATOM   4701 HD11 ILE B 119      -5.454 -17.799   2.110  0.00  0.00           H  
ATOM   4702 HD12 ILE B 119      -4.314 -17.256   3.144  0.00  0.00           H  
ATOM   4703 HD13 ILE B 119      -3.927 -18.368   2.013  0.00  0.00           H  
ATOM   4704  N   GLU B 120      -7.125 -23.322   3.603  0.00  0.00           N  
ATOM   4705  CA  GLU B 120      -7.844 -24.419   2.934  0.00  0.00           C  
ATOM   4706  CB  GLU B 120      -8.560 -25.283   3.961  0.00  0.00           C  
ATOM   4707  CG  GLU B 120      -9.224 -26.489   3.283  0.00  0.00           C  
ATOM   4708  CD  GLU B 120      -9.603 -27.480   4.375  0.00  0.00           C  
ATOM   4709 OE1  GLU B 120      -8.828 -28.411   4.677  0.00  0.00           O  
ATOM   4710 OE2  GLU B 120     -10.671 -27.248   4.989  0.00  0.00           O  
ATOM   4711  C   GLU B 120      -8.815 -23.833   1.896  0.00  0.00           C  
ATOM   4712  O   GLU B 120      -9.704 -23.105   2.346  0.00  0.00           O  
ATOM   4713  H   GLU B 120      -7.466 -22.823   4.420  0.00  0.00           H  
ATOM   4714  HA  GLU B 120      -7.191 -25.019   2.477  0.00  0.00           H  
ATOM   4715 HB2  GLU B 120      -7.900 -25.627   4.584  0.00  0.00           H  
ATOM   4716 HB3  GLU B 120      -9.263 -24.756   4.368  0.00  0.00           H  
ATOM   4717 HG2  GLU B 120     -10.033 -26.189   2.861  0.00  0.00           H  
ATOM   4718 HG3  GLU B 120      -8.575 -26.910   2.714  0.00  0.00           H  
ATOM   4719  N   LEU B 121      -8.614 -24.125   0.617  0.00  0.00           N  
ATOM   4720  CA  LEU B 121      -9.497 -23.794  -0.509  0.00  0.00           C  
ATOM   4721  CB  LEU B 121      -8.744 -23.711  -1.839  0.00  0.00           C  
ATOM   4722  CG  LEU B 121      -7.907 -22.443  -2.025  0.00  0.00           C  
ATOM   4723 CD1  LEU B 121      -6.387 -22.641  -2.117  0.00  0.00           C  
ATOM   4724 CD2  LEU B 121      -8.505 -21.721  -3.237  0.00  0.00           C  
ATOM   4725  C   LEU B 121     -10.600 -24.830  -0.742  0.00  0.00           C  
ATOM   4726  O   LEU B 121     -10.375 -25.997  -1.049  0.00  0.00           O  
ATOM   4727  H   LEU B 121      -7.696 -24.657   0.456  0.00  0.00           H  
ATOM   4728  HA  LEU B 121      -9.938 -22.901  -0.314  0.00  0.00           H  
ATOM   4729 HB2  LEU B 121      -8.127 -24.484  -1.889  0.00  0.00           H  
ATOM   4730 HB3  LEU B 121      -9.410 -23.738  -2.569  0.00  0.00           H  
ATOM   4731  HG  LEU B 121      -8.105 -21.805  -1.251  0.00  0.00           H  
ATOM   4732 HD11 LEU B 121      -6.180 -23.228  -2.897  0.00  0.00           H  
ATOM   4733 HD12 LEU B 121      -5.948 -21.753  -2.237  0.00  0.00           H  
ATOM   4734 HD13 LEU B 121      -6.061 -23.069  -1.276  0.00  0.00           H  
ATOM   4735 HD21 LEU B 121      -9.461 -21.501  -3.050  0.00  0.00           H  
ATOM   4736 HD22 LEU B 121      -7.992 -20.879  -3.405  0.00  0.00           H  
ATOM   4737 HD23 LEU B 121      -8.446 -22.316  -4.038  0.00  0.00           H  
ATOM   4738  N   LYS B 122     -11.764 -24.184  -0.821  0.00  0.00           N  
ATOM   4739  CA  LYS B 122     -13.070 -24.821  -1.027  0.00  0.00           C  
ATOM   4740  CB  LYS B 122     -14.011 -24.805   0.176  0.00  0.00           C  
ATOM   4741  CG  LYS B 122     -13.489 -25.213   1.564  0.00  0.00           C  
ATOM   4742  CD  LYS B 122     -12.880 -26.615   1.444  0.00  0.00           C  
ATOM   4743  CE  LYS B 122     -13.954 -27.680   1.242  0.00  0.00           C  
ATOM   4744  NZ  LYS B 122     -14.275 -28.348   2.506  0.00  0.00           N  
ATOM   4745  C   LYS B 122     -13.770 -24.012  -2.115  0.00  0.00           C  
ATOM   4746  O   LYS B 122     -13.842 -22.787  -1.994  0.00  0.00           O  
ATOM   4747  H   LYS B 122     -11.667 -23.133  -0.720  0.00  0.00           H  
ATOM   4748  HA  LYS B 122     -12.932 -25.744  -1.350  0.00  0.00           H  
ATOM   4749 HB2  LYS B 122     -14.395 -23.861   0.263  0.00  0.00           H  
ATOM   4750 HB3  LYS B 122     -14.806 -25.412  -0.039  0.00  0.00           H  
ATOM   4751 HG2  LYS B 122     -12.789 -24.582   1.842  0.00  0.00           H  
ATOM   4752 HG3  LYS B 122     -14.241 -25.243   2.195  0.00  0.00           H  
ATOM   4753 HD2  LYS B 122     -12.268 -26.629   0.662  0.00  0.00           H  
ATOM   4754 HD3  LYS B 122     -12.383 -26.819   2.279  0.00  0.00           H  
ATOM   4755 HE2  LYS B 122     -14.774 -27.237   0.873  0.00  0.00           H  
ATOM   4756 HE3  LYS B 122     -13.616 -28.349   0.578  0.00  0.00           H  
ATOM   4757 HZ1  LYS B 122     -14.388 -29.334   2.354  0.00  0.00           H  
ATOM   4758 HZ2  LYS B 122     -13.535 -28.203   3.168  0.00  0.00           H  
ATOM   4759 HZ3  LYS B 122     -15.127 -27.978   2.884  0.00  0.00           H  
ATOM   4760  N   GLY B 123     -14.616 -24.674  -2.894  0.00  0.00           N  
ATOM   4761  CA  GLY B 123     -15.379 -24.030  -3.984  0.00  0.00           C  
ATOM   4762  C   GLY B 123     -16.314 -25.065  -4.615  0.00  0.00           C  
ATOM   4763  O   GLY B 123     -15.782 -26.094  -5.018  0.00  0.00           O  
ATOM   4764  H   GLY B 123     -14.703 -25.693  -2.678  0.00  0.00           H  
ATOM   4765 HA2  GLY B 123     -15.916 -23.279  -3.611  0.00  0.00           H  
ATOM   4766 HA3  GLY B 123     -14.746 -23.689  -4.672  0.00  0.00           H  
ATOM   4767  N   ILE B 124     -17.553 -24.673  -4.909  0.00  0.00           N  
ATOM   4768  CA  ILE B 124     -18.600 -25.500  -5.531  0.00  0.00           C  
ATOM   4769  CB  ILE B 124     -19.550 -26.173  -4.538  0.00  0.00           C  
ATOM   4770 CG1  ILE B 124     -20.052 -25.164  -3.509  0.00  0.00           C  
ATOM   4771 CG2  ILE B 124     -18.957 -27.418  -3.881  0.00  0.00           C  
ATOM   4772 CD1  ILE B 124     -21.045 -25.638  -2.446  0.00  0.00           C  
ATOM   4773  C   ILE B 124     -19.390 -24.759  -6.620  0.00  0.00           C  
ATOM   4774  O   ILE B 124     -19.457 -23.538  -6.669  0.00  0.00           O  
ATOM   4775  H   ILE B 124     -17.740 -23.656  -4.643  0.00  0.00           H  
ATOM   4776  HA  ILE B 124     -18.118 -26.259  -5.993  0.00  0.00           H  
ATOM   4777  HB  ILE B 124     -20.338 -26.514  -5.044  0.00  0.00           H  
ATOM   4778 HG12 ILE B 124     -19.245 -24.768  -3.030  0.00  0.00           H  
ATOM   4779 HG13 ILE B 124     -20.481 -24.388  -4.010  0.00  0.00           H  
ATOM   4780 HG21 ILE B 124     -19.655 -27.863  -3.323  0.00  0.00           H  
ATOM   4781 HG22 ILE B 124     -18.643 -28.047  -4.589  0.00  0.00           H  
ATOM   4782 HG23 ILE B 124     -18.187 -27.153  -3.305  0.00  0.00           H  
ATOM   4783 HD11 ILE B 124     -20.624 -26.367  -1.913  0.00  0.00           H  
ATOM   4784 HD12 ILE B 124     -21.274 -24.871  -1.854  0.00  0.00           H  
ATOM   4785 HD13 ILE B 124     -21.865 -25.978  -2.899  0.00  0.00           H  
ATOM   4786  N   ASP B 125     -19.943 -25.665  -7.419  0.00  0.00           N  
ATOM   4787  CA  ASP B 125     -20.887 -25.334  -8.497  0.00  0.00           C  
ATOM   4788  CB  ASP B 125     -22.352 -25.194  -8.052  0.00  0.00           C  
ATOM   4789  CG  ASP B 125     -22.953 -26.431  -7.366  0.00  0.00           C  
ATOM   4790 OD1  ASP B 125     -23.736 -26.140  -6.434  0.00  0.00           O  
ATOM   4791 OD2  ASP B 125     -22.929 -27.483  -8.044  0.00  0.00           O  
ATOM   4792  C   ASP B 125     -20.428 -24.332  -9.551  0.00  0.00           C  
ATOM   4793  O   ASP B 125     -21.211 -23.608 -10.161  0.00  0.00           O  
ATOM   4794  H   ASP B 125     -19.648 -26.653  -7.218  0.00  0.00           H  
ATOM   4795  HA  ASP B 125     -21.086 -26.217  -8.992  0.00  0.00           H  
ATOM   4796 HB2  ASP B 125     -22.407 -24.425  -7.412  0.00  0.00           H  
ATOM   4797 HB3  ASP B 125     -22.903 -24.988  -8.862  0.00  0.00           H  
ATOM   4798  N   PHE B 126     -19.198 -24.544 -10.024  0.00  0.00           N  
ATOM   4799  CA  PHE B 126     -18.440 -23.633 -10.897  0.00  0.00           C  
ATOM   4800  CB  PHE B 126     -17.034 -23.348 -10.363  0.00  0.00           C  
ATOM   4801  CG  PHE B 126     -16.993 -22.145  -9.416  0.00  0.00           C  
ATOM   4802 CD1  PHE B 126     -17.698 -20.960  -9.613  0.00  0.00           C  
ATOM   4803 CD2  PHE B 126     -16.450 -22.479  -8.176  0.00  0.00           C  
ATOM   4804 CE1  PHE B 126     -18.015 -20.128  -8.548  0.00  0.00           C  
ATOM   4805 CE2  PHE B 126     -16.736 -21.622  -7.126  0.00  0.00           C  
ATOM   4806  CZ  PHE B 126     -17.550 -20.505  -7.297  0.00  0.00           C  
ATOM   4807  C   PHE B 126     -18.300 -24.108 -12.343  0.00  0.00           C  
ATOM   4808  O   PHE B 126     -18.139 -25.289 -12.651  0.00  0.00           O  
ATOM   4809  H   PHE B 126     -18.787 -25.474  -9.704  0.00  0.00           H  
ATOM   4810  HA  PHE B 126     -18.961 -22.759 -10.924  0.00  0.00           H  
ATOM   4811 HB2  PHE B 126     -16.731 -24.131  -9.856  0.00  0.00           H  
ATOM   4812 HB3  PHE B 126     -16.450 -23.142 -11.125  0.00  0.00           H  
ATOM   4813 HD1  PHE B 126     -17.982 -20.703 -10.534  0.00  0.00           H  
ATOM   4814 HD2  PHE B 126     -15.902 -23.271  -8.059  0.00  0.00           H  
ATOM   4815 HE1  PHE B 126     -18.546 -19.309  -8.683  0.00  0.00           H  
ATOM   4816 HE2  PHE B 126     -16.337 -21.816  -6.203  0.00  0.00           H  
ATOM   4817  HZ  PHE B 126     -17.810 -19.955  -6.489  0.00  0.00           H  
ATOM   4818  N   LYS B 127     -18.635 -23.120 -13.171  0.00  0.00           N  
ATOM   4819  CA  LYS B 127     -18.344 -23.132 -14.616  0.00  0.00           C  
ATOM   4820  CB  LYS B 127     -19.000 -21.986 -15.382  0.00  0.00           C  
ATOM   4821  CG  LYS B 127     -20.517 -22.018 -15.136  0.00  0.00           C  
ATOM   4822  CD  LYS B 127     -21.142 -20.712 -15.633  0.00  0.00           C  
ATOM   4823  CE  LYS B 127     -22.643 -20.554 -15.376  0.00  0.00           C  
ATOM   4824  NZ  LYS B 127     -22.893 -20.591 -13.933  0.00  0.00           N  
ATOM   4825  C   LYS B 127     -16.865 -23.106 -14.997  0.00  0.00           C  
ATOM   4826  O   LYS B 127     -16.109 -22.270 -14.515  0.00  0.00           O  
ATOM   4827  H   LYS B 127     -19.128 -22.319 -12.707  0.00  0.00           H  
ATOM   4828  HA  LYS B 127     -18.768 -23.976 -15.018  0.00  0.00           H  
ATOM   4829 HB2  LYS B 127     -18.653 -21.139 -15.041  0.00  0.00           H  
ATOM   4830 HB3  LYS B 127     -18.842 -22.113 -16.337  0.00  0.00           H  
ATOM   4831 HG2  LYS B 127     -20.908 -22.773 -15.640  0.00  0.00           H  
ATOM   4832 HG3  LYS B 127     -20.684 -22.108 -14.166  0.00  0.00           H  
ATOM   4833 HD2  LYS B 127     -20.664 -19.940 -15.188  0.00  0.00           H  
ATOM   4834 HD3  LYS B 127     -20.985 -20.640 -16.628  0.00  0.00           H  
ATOM   4835 HE2  LYS B 127     -22.936 -19.682 -15.753  0.00  0.00           H  
ATOM   4836 HE3  LYS B 127     -23.120 -21.303 -15.826  0.00  0.00           H  
ATOM   4837 HZ1  LYS B 127     -23.554 -19.879 -13.680  0.00  0.00           H  
ATOM   4838 HZ2  LYS B 127     -23.264 -21.487 -13.672  0.00  0.00           H  
ATOM   4839 HZ3  LYS B 127     -22.038 -20.434 -13.432  0.00  0.00           H  
ATOM   4840  N   GLU B 128     -16.548 -23.988 -15.941  0.00  0.00           N  
ATOM   4841  CA  GLU B 128     -15.134 -24.268 -16.236  0.00  0.00           C  
ATOM   4842  CB  GLU B 128     -14.787 -25.320 -17.294  0.00  0.00           C  
ATOM   4843  CG  GLU B 128     -15.108 -26.662 -16.630  0.00  0.00           C  
ATOM   4844  CD  GLU B 128     -14.987 -27.670 -17.781  0.00  0.00           C  
ATOM   4845 OE1  GLU B 128     -13.861 -27.708 -18.327  0.00  0.00           O  
ATOM   4846 OE2  GLU B 128     -16.035 -28.043 -18.334  0.00  0.00           O  
ATOM   4847  C   GLU B 128     -14.279 -23.044 -16.586  0.00  0.00           C  
ATOM   4848  O   GLU B 128     -13.129 -23.017 -16.163  0.00  0.00           O  
ATOM   4849  H   GLU B 128     -17.333 -24.433 -16.422  0.00  0.00           H  
ATOM   4850  HA  GLU B 128     -14.716 -24.747 -15.433  0.00  0.00           H  
ATOM   4851 HB2  GLU B 128     -15.379 -25.211 -18.025  0.00  0.00           H  
ATOM   4852 HB3  GLU B 128     -13.854 -25.288 -17.448  0.00  0.00           H  
ATOM   4853 HG2  GLU B 128     -14.427 -26.859 -16.005  0.00  0.00           H  
ATOM   4854 HG3  GLU B 128     -16.010 -26.654 -16.350  0.00  0.00           H  
ATOM   4855  N   ASP B 129     -14.799 -22.164 -17.439  0.00  0.00           N  
ATOM   4856  CA  ASP B 129     -14.094 -20.967 -17.922  0.00  0.00           C  
ATOM   4857  CB  ASP B 129     -13.528 -21.001 -19.338  0.00  0.00           C  
ATOM   4858  CG  ASP B 129     -14.414 -21.722 -20.362  0.00  0.00           C  
ATOM   4859 OD1  ASP B 129     -15.603 -21.386 -20.513  0.00  0.00           O  
ATOM   4860 OD2  ASP B 129     -13.786 -22.646 -20.923  0.00  0.00           O  
ATOM   4861  C   ASP B 129     -14.866 -19.675 -17.629  0.00  0.00           C  
ATOM   4862  O   ASP B 129     -15.565 -19.146 -18.494  0.00  0.00           O  
ATOM   4863  H   ASP B 129     -15.778 -22.399 -17.748  0.00  0.00           H  
ATOM   4864  HA  ASP B 129     -13.223 -20.911 -17.412  0.00  0.00           H  
ATOM   4865 HB2  ASP B 129     -13.401 -20.058 -19.647  0.00  0.00           H  
ATOM   4866 HB3  ASP B 129     -12.643 -21.464 -19.310  0.00  0.00           H  
ATOM   4867  N   GLY B 130     -14.702 -19.248 -16.378  0.00  0.00           N  
ATOM   4868  CA  GLY B 130     -15.319 -18.088 -15.727  0.00  0.00           C  
ATOM   4869  C   GLY B 130     -14.398 -17.303 -14.787  0.00  0.00           C  
ATOM   4870  O   GLY B 130     -13.277 -16.925 -15.105  0.00  0.00           O  
ATOM   4871  H   GLY B 130     -14.015 -19.881 -15.828  0.00  0.00           H  
ATOM   4872 HA2  GLY B 130     -15.674 -17.454 -16.447  0.00  0.00           H  
ATOM   4873 HA3  GLY B 130     -16.139 -18.400 -15.201  0.00  0.00           H  
ATOM   4874  N   ASN B 131     -14.988 -16.940 -13.656  0.00  0.00           N  
ATOM   4875  CA  ASN B 131     -14.464 -16.139 -12.535  0.00  0.00           C  
ATOM   4876  CB  ASN B 131     -15.596 -15.682 -11.622  0.00  0.00           C  
ATOM   4877  CG  ASN B 131     -16.735 -15.014 -12.394  0.00  0.00           C  
ATOM   4878  C   ASN B 131     -13.376 -16.758 -11.636  0.00  0.00           C  
ATOM   4879  O   ASN B 131     -12.279 -16.269 -11.371  0.00  0.00           O  
ATOM   4880  H   ASN B 131     -16.012 -17.321 -13.606  0.00  0.00           H  
ATOM   4881  HA  ASN B 131     -14.050 -15.289 -12.950  0.00  0.00           H  
ATOM   4882 HB2  ASN B 131     -15.965 -16.475 -11.148  0.00  0.00           H  
ATOM   4883 HB3  ASN B 131     -15.235 -15.025 -10.969  0.00  0.00           H  
ATOM   4884 OD1  ASN B 131     -17.464 -15.689 -13.111  0.00  0.00           O  
ATOM   4885 ND2  ASN B 131     -16.898 -13.704 -12.222  0.00  0.00           N  
ATOM   4886 HD22 ASN B 131     -16.274 -13.212 -11.607  0.00  0.00           H  
ATOM   4887 HD21 ASN B 131     -17.624 -13.220 -12.695  0.00  0.00           H  
ATOM   4888  N   ILE B 132     -13.686 -17.936 -11.106  0.00  0.00           N  
ATOM   4889  CA  ILE B 132     -12.850 -18.838 -10.295  0.00  0.00           C  
ATOM   4890  CB  ILE B 132     -13.734 -19.441  -9.206  0.00  0.00           C  
ATOM   4891 CG1  ILE B 132     -14.691 -18.477  -8.504  0.00  0.00           C  
ATOM   4892 CG2  ILE B 132     -12.968 -20.296  -8.192  0.00  0.00           C  
ATOM   4893 CD1  ILE B 132     -13.999 -17.326  -7.780  0.00  0.00           C  
ATOM   4894  C   ILE B 132     -12.034 -19.972 -10.925  0.00  0.00           C  
ATOM   4895  O   ILE B 132     -10.921 -20.276 -10.501  0.00  0.00           O  
ATOM   4896  H   ILE B 132     -14.713 -18.218 -11.337  0.00  0.00           H  
ATOM   4897  HA  ILE B 132     -12.158 -18.216  -9.817  0.00  0.00           H  
ATOM   4898  HB  ILE B 132     -14.298 -20.174  -9.633  0.00  0.00           H  
ATOM   4899 HG12 ILE B 132     -15.316 -18.096  -9.184  0.00  0.00           H  
ATOM   4900 HG13 ILE B 132     -15.225 -18.994  -7.835  0.00  0.00           H  
ATOM   4901 HG21 ILE B 132     -13.617 -20.826  -7.652  0.00  0.00           H  
ATOM   4902 HG22 ILE B 132     -12.354 -20.912  -8.678  0.00  0.00           H  
ATOM   4903 HG23 ILE B 132     -12.439 -19.700  -7.592  0.00  0.00           H  
ATOM   4904 HD11 ILE B 132     -13.475 -16.795  -8.442  0.00  0.00           H  
ATOM   4905 HD12 ILE B 132     -14.690 -16.749  -7.353  0.00  0.00           H  
ATOM   4906 HD13 ILE B 132     -13.391 -17.699  -7.085  0.00  0.00           H  
ATOM   4907  N   LEU B 133     -12.570 -20.488 -12.019  0.00  0.00           N  
ATOM   4908  CA  LEU B 133     -11.927 -21.464 -12.907  0.00  0.00           C  
ATOM   4909  CB  LEU B 133     -12.694 -22.781 -13.115  0.00  0.00           C  
ATOM   4910  CG  LEU B 133     -12.784 -23.739 -11.922  0.00  0.00           C  
ATOM   4911 CD1  LEU B 133     -13.820 -24.837 -12.152  0.00  0.00           C  
ATOM   4912 CD2  LEU B 133     -11.465 -24.392 -11.506  0.00  0.00           C  
ATOM   4913  C   LEU B 133     -11.794 -20.850 -14.299  0.00  0.00           C  
ATOM   4914  O   LEU B 133     -12.608 -20.060 -14.764  0.00  0.00           O  
ATOM   4915  H   LEU B 133     -13.551 -20.124 -12.217  0.00  0.00           H  
ATOM   4916  HA  LEU B 133     -11.014 -21.659 -12.558  0.00  0.00           H  
ATOM   4917 HB2  LEU B 133     -13.631 -22.547 -13.379  0.00  0.00           H  
ATOM   4918 HB3  LEU B 133     -12.250 -23.275 -13.862  0.00  0.00           H  
ATOM   4919  HG  LEU B 133     -13.034 -23.215 -11.103  0.00  0.00           H  
ATOM   4920 HD11 LEU B 133     -13.568 -25.366 -12.962  0.00  0.00           H  
ATOM   4921 HD12 LEU B 133     -13.847 -25.439 -11.355  0.00  0.00           H  
ATOM   4922 HD13 LEU B 133     -14.719 -24.422 -12.289  0.00  0.00           H  
ATOM   4923 HD21 LEU B 133     -10.810 -23.682 -11.250  0.00  0.00           H  
ATOM   4924 HD22 LEU B 133     -11.626 -24.995 -10.725  0.00  0.00           H  
ATOM   4925 HD23 LEU B 133     -11.102 -24.924 -12.270  0.00  0.00           H  
ATOM   4926  N   GLY B 134     -10.719 -21.165 -15.013  0.00  0.00           N  
ATOM   4927  CA  GLY B 134     -10.388 -20.742 -16.382  0.00  0.00           C  
ATOM   4928  C   GLY B 134      -9.929 -19.304 -16.553  0.00  0.00           C  
ATOM   4929  O   GLY B 134     -10.050 -18.323 -15.817  0.00  0.00           O  
ATOM   4930  H   GLY B 134     -10.046 -21.811 -14.466  0.00  0.00           H  
ATOM   4931 HA2  GLY B 134      -9.663 -21.373 -16.751  0.00  0.00           H  
ATOM   4932 HA3  GLY B 134     -11.210 -20.906 -16.981  0.00  0.00           H  
ATOM   4933  N   HIS B 135      -9.449 -19.150 -17.789  0.00  0.00           N  
ATOM   4934  CA  HIS B 135      -8.808 -17.942 -18.326  0.00  0.00           C  
ATOM   4935  CB  HIS B 135      -8.049 -18.257 -19.631  0.00  0.00           C  
ATOM   4936  CG  HIS B 135      -8.995 -18.741 -20.738  0.00  0.00           C  
ATOM   4937  C   HIS B 135      -9.618 -16.660 -18.498  0.00  0.00           C
[truncated: 290,471 more chars]
